# Supplementary material for: Profiles of telomeric repeats in Insecta reveal diverse forms of telomeric motifs in Hymenopterans
Source: Life Sci Alliance. 2022 Apr 1;5(7):e202101163. doi: 10.26508/lsa.202101163 (PMC8977481; doi:10.26508/lsa.202101163)
Supplement: Supplemental Data 5. — Tandem repeat statistics and TRIP TRM calls for arthropods species that are not listed in Supplemental Data 2 or Supplemental Data 3. [file LSA-2021-01163_Supplemental_Data_5.zip › DataS5/NvR511_output.csv.1.filtered.xlsx]

## Sheet: Sheet1
Unnamed: 0	reads	repeats	unit_len	avg_genome_cov	genome_size	eff_read_len	num_reads	repeats_total_len	repeats_per_read	reads_per_genome	repeats_per_genome	repeats_per_million_reads	repeats_len_per_genome	repeats_len_per_million_reads	percent_repeats_len_per_read	percent_repeats_len_per_genome	percent_repeat_unit_in_sequences	avg_genome_cov_filter	repeat_containing_reads_filter	repeats_len_per_million_reads_filter	unit_len_filter	percent_repeats_len_per_read_filter	qualified
AAAAAAAAGT	154	668	10	274.435	295129023	136.5	593361020	6680	4.33766	0.561153	2.43409	1.12579	0.0243409	0.0112579	0.317777	8.24755e-08	8.24755e-08	1	0	0	1	0	0
AAAAAAATAATAAAAATT	1	4	18	274.435	295129023	136.5	593361020	72	4	0.00364385	0.0145754	0.00674126	0.000262357	0.000121343	0.527473	8.88957e-10	8.88957e-10	1	0	0	1	1	0
AAAAAAATG	1	4	9	274.435	295129023	136.5	593361020	36	4	0.00364385	0.0145754	0.00674126	0.000131179	6.06713e-05	0.263736	4.44479e-10	4.44479e-10	1	0	0	1	0	0
AAAAAAC	482	1934	7	274.435	295129023	136.5	593361020	13538	4.01245	1.75633	7.0472	3.2594	0.0493304	0.0228158	0.205767	1.67149e-07	1.67149e-07	1	0	0	1	0	0
AAAAAACC	914	3958	8	274.435	295129023	136.5	593361020	31664	4.33042	3.33048	14.4224	6.67048	0.115379	0.0533638	0.253797	3.90944e-07	3.90944e-07	1	0	0	1	0	0
AAAAAACTCAAACGAAAGCAAATC	4	18	24	274.435	295129023	136.5	593361020	432	4.5	0.0145754	0.0655893	0.0303357	0.00157414	0.000728056	0.791209	5.33374e-09	5.33374e-09	1	0	0	1	1	0
AAAAAAG	278	1209	7	274.435	295129023	136.5	593361020	8463	4.34892	1.01299	4.40541	2.03755	0.0308379	0.0142628	0.223022	1.0449e-07	1.0449e-07	1	0	0	1	0	0
AAAAAAGTCGGGTCT	1	5	15	274.435	295129023	136.5	593361020	75	5	0.00364385	0.0182192	0.00842657	0.000273289	0.000126399	0.549451	9.25997e-10	9.25997e-10	1	0	0	1	1	0
AAAAAAT	267	1473	7	274.435	295129023	136.5	593361020	10311	5.51685	0.972907	5.36739	2.48247	0.0375717	0.0173773	0.282916	1.27306e-07	1.27306e-07	1	0	0	1	0	0
AAAAAATCGCCACTC	1	4	15	274.435	295129023	136.5	593361020	60	4	0.00364385	0.0145754	0.00674126	0.000218631	0.000101119	0.43956	7.40798e-10	7.40798e-10	1	0	0	1	0	0
AAAAAATGTAAAAATGT	1421	6051	17	274.435	295129023	136.5	593361020	102867	4.25827	5.17791	22.0489	10.1978	0.374832	0.173363	0.530334	1.27006e-06	1.27006e-06	1	0	0	1	1	0
AAAAAATTGAAAATTTTG	252	1256	18	274.435	295129023	136.5	593361020	22608	4.98413	0.91825	4.57667	2.11676	0.0823801	0.0381016	0.657248	2.79133e-07	2.79133e-07	1	0	0	1	1	0
AAAAAATTGAGAAATTTG	634	2845	18	274.435	295129023	136.5	593361020	51210	4.48738	2.3102	10.3667	4.79472	0.186601	0.086305	0.591743	6.32271e-07	6.32271e-07	1	0	0	1	1	0
AAAAAATTTAAAATTTTT	1	5	18	274.435	295129023	136.5	593361020	90	5	0.00364385	0.0182192	0.00842657	0.000327946	0.000151678	0.659341	1.1112e-09	1.1112e-09	1	0	0	1	1	0
AAAAAATTTTCAAAATTT	302	1245	18	274.435	295129023	136.5	593361020	22410	4.12252	1.10044	4.53659	2.09822	0.0816586	0.0377679	0.543629	2.76688e-07	2.76688e-07	1	0	0	1	1	0
AAAAAATTTTGTAAATTT	127	545	18	274.435	295129023	136.5	593361020	9810	4.29134	0.462769	1.9859	0.918496	0.0357461	0.0165329	0.565891	1.2112e-07	1.2112e-07	1	0	0	1	1	0
AAAAAC	339	1382	6	274.435	295129023	136.5	593361020	8292	4.0767	1.23526	5.0358	2.3291	0.0302148	0.0139746	0.179195	1.02378e-07	1.02378e-07	1	0	0	1	0	0
AAAAACC	2	8	7	274.435	295129023	136.5	593361020	56	4	0.0072877	0.0291508	0.0134825	0.000204055	9.43776e-05	0.205128	6.91411e-10	6.91411e-10	1	0	0	1	0	0
AAAAACCC	3237	15221	8	274.435	295129023	136.5	593361020	121768	4.70219	11.7951	55.463	25.6522	0.443704	0.205217	0.275586	1.50342e-06	1.50342e-06	1	0	0	1	0	0
AAAAACTCGACAATTACAACTAGAC	2	8	25	274.435	295129023	136.5	593361020	200	4	0.0072877	0.0291508	0.0134825	0.00072877	0.000337063	0.732601	2.46933e-09	2.46933e-09	1	0	0	1	1	0
AAAAAG	747	3984	6	274.435	295129023	136.5	593361020	23904	5.33333	2.72195	14.5171	6.71429	0.0871025	0.0402858	0.234432	2.95134e-07	2.95134e-07	1	0	0	1	0	0
AAAAAGCCCGAAAGC	1	4	15	274.435	295129023	136.5	593361020	60	4	0.00364385	0.0145754	0.00674126	0.000218631	0.000101119	0.43956	7.40798e-10	7.40798e-10	1	0	0	1	0	0
AAAAAT	1157	4637	6	274.435	295129023	136.5	593361020	27822	4.00778	4.21593	16.8965	7.8148	0.101379	0.0468888	0.176166	3.43508e-07	3.43508e-07	1	0	0	1	0	0
AAAAATCACTTGATAAATCACTTG	1	4	24	274.435	295129023	136.5	593361020	96	4	0.00364385	0.0145754	0.00674126	0.000349809	0.00016179	0.703297	1.18528e-09	1.18528e-09	1	0	0	1	1	0
AAAAATCAG	1	4	9	274.435	295129023	136.5	593361020	36	4	0.00364385	0.0145754	0.00674126	0.000131179	6.06713e-05	0.263736	4.44479e-10	4.44479e-10	1	0	0	1	0	0
AAAAATCCTCCTGAC	1	4	15	274.435	295129023	136.5	593361020	60	4	0.00364385	0.0145754	0.00674126	0.000218631	0.000101119	0.43956	7.40798e-10	7.40798e-10	1	0	0	1	0	0
AAAAATG	468	2298	7	274.435	295129023	136.5	593361020	16086	4.91026	1.70532	8.37356	3.87285	0.0586149	0.02711	0.251808	1.98608e-07	1.98608e-07	1	0	0	1	0	0
AAAAATGAT	1	9	9	274.435	295129023	136.5	593361020	81	9	0.00364385	0.0327946	0.0151678	0.000295152	0.00013651	0.593407	1.00008e-09	1.00008e-09	1	0	0	1	1	0
AAAAATT	2	8	7	274.435	295129023	136.5	593361020	56	4	0.0072877	0.0291508	0.0134825	0.000204055	9.43776e-05	0.205128	6.91411e-10	6.91411e-10	1	0	0	1	0	0
AAAAATTCGAGG	319	1381	12	274.435	295129023	136.5	593361020	16572	4.32915	1.16239	5.03215	2.32742	0.0603858	0.027929	0.380585	2.04608e-07	2.04608e-07	1	0	0	1	0	0
AAAAATTTCAAAATTTTC	165	686	18	274.435	295129023	136.5	593361020	12348	4.15758	0.601235	2.49968	1.15613	0.0449942	0.0208103	0.548252	1.52456e-07	1.52456e-07	1	0	0	1	1	0
AAAAATTTG	867	5877	9	274.435	295129023	136.5	593361020	52893	6.77855	3.15922	21.4149	9.90459	0.192734	0.0891413	0.446937	6.5305e-07	6.5305e-07	1	0	0	1	0	0
AAAAATTTGAGAAATTTG	1709	7164	18	274.435	295129023	136.5	593361020	128952	4.19193	6.22734	26.1045	12.0736	0.469881	0.217325	0.552781	1.59212e-06	1.59212e-06	1	0	0	1	1	0
AAAAATTTTAGAAATTTT	1	4	18	274.435	295129023	136.5	593361020	72	4	0.00364385	0.0145754	0.00674126	0.000262357	0.000121343	0.527473	8.88957e-10	8.88957e-10	1	0	0	1	1	0
AAAAATTTTCAGAATTTC	296	1192	18	274.435	295129023	136.5	593361020	21456	4.02703	1.07858	4.34347	2.0089	0.0781824	0.0361601	0.531037	2.64909e-07	2.64909e-07	1	0	0	1	1	0
AAAAATTTTGAAAATTTCG	1	4	19	274.435	295129023	136.5	593361020	76	4	0.00364385	0.0145754	0.00674126	0.000276932	0.000128084	0.556777	9.38344e-10	9.38344e-10	1	0	0	1	1	0
AAAAC	164	909	5	274.435	295129023	136.5	593361020	4545	5.54268	0.597591	3.31226	1.53195	0.0165613	0.00765975	0.203029	5.61154e-08	5.61154e-08	1	0	0	1	0	0
AAAACACAACCCACG	1	4	15	274.435	295129023	136.5	593361020	60	4	0.00364385	0.0145754	0.00674126	0.000218631	0.000101119	0.43956	7.40798e-10	7.40798e-10	1	0	0	1	0	0
AAAACACACTAACTG	1	4	15	274.435	295129023	136.5	593361020	60	4	0.00364385	0.0145754	0.00674126	0.000218631	0.000101119	0.43956	7.40798e-10	7.40798e-10	1	0	0	1	0	0
AAAACACCTCGCGCC	2	13	15	274.435	295129023	136.5	593361020	195	6.5	0.0072877	0.04737	0.0219091	0.00071055	0.000328636	0.714286	2.40759e-09	2.40759e-09	1	0	0	1	1	0
AAAACACGGCATAGCGAGTACC	1	4	22	274.435	295129023	136.5	593361020	88	4	0.00364385	0.0145754	0.00674126	0.000320659	0.000148308	0.644689	1.0865e-09	1.0865e-09	1	0	0	1	1	0
AAAACATTT	1	6	9	274.435	295129023	136.5	593361020	54	6	0.00364385	0.0218631	0.0101119	0.000196768	9.1007e-05	0.395604	6.66718e-10	6.66718e-10	1	0	0	1	0	0
AAAACC	9	39	6	274.435	295129023	136.5	593361020	234	4.33333	0.0327946	0.14211	0.0657273	0.00085266	0.000394364	0.190476	2.88911e-09	2.88911e-09	1	0	0	1	0	0
AAAACCACTCGCACAACG	1	4	18	274.435	295129023	136.5	593361020	72	4	0.00364385	0.0145754	0.00674126	0.000262357	0.000121343	0.527473	8.88957e-10	8.88957e-10	1	0	0	1	1	0
AAAACCAGATCC	1	4	12	274.435	295129023	136.5	593361020	48	4	0.00364385	0.0145754	0.00674126	0.000174905	8.08951e-05	0.351648	5.92638e-10	5.92638e-10	1	0	0	1	0	0
AAAACCC	6	24	7	274.435	295129023	136.5	593361020	168	4	0.0218631	0.0874524	0.0404476	0.000612166	0.000283133	0.205128	2.07423e-09	2.07423e-09	1	0	0	1	0	0
AAAACG	1	4	6	274.435	295129023	136.5	593361020	24	4	0.00364385	0.0145754	0.00674126	8.74524e-05	4.04476e-05	0.175824	2.96319e-10	2.96319e-10	1	0	0	1	0	0
AAAACGAACGGCTGC	25	136	15	274.435	295129023	136.5	593361020	2040	5.44	0.0910962	0.495563	0.229203	0.00743345	0.00343804	0.597802	2.51871e-08	2.51871e-08	1	0	0	1	1	0
AAAACGAGGTGAGGC	128	674	15	274.435	295129023	136.5	593361020	10110	5.26562	0.466413	2.45595	1.1359	0.0368393	0.0170385	0.57864	1.24824e-07	1.24824e-07	1	0	0	1	1	0
AAAACGCTG	1	4	9	274.435	295129023	136.5	593361020	36	4	0.00364385	0.0145754	0.00674126	0.000131179	6.06713e-05	0.263736	4.44479e-10	4.44479e-10	1	0	0	1	0	0
AAAACGG	2	14	7	274.435	295129023	136.5	593361020	98	7	0.0072877	0.0510139	0.0235944	0.000357097	0.000165161	0.358974	1.20997e-09	1.20997e-09	1	0	0	1	0	0
AAAACGTCACCAGCT	1	4	15	274.435	295129023	136.5	593361020	60	4	0.00364385	0.0145754	0.00674126	0.000218631	0.000101119	0.43956	7.40798e-10	7.40798e-10	1	0	0	1	0	0
AAAACTAAT	1	6	9	274.435	295129023	136.5	593361020	54	6	0.00364385	0.0218631	0.0101119	0.000196768	9.1007e-05	0.395604	6.66718e-10	6.66718e-10	1	0	0	1	0	0
AAAACTCAT	252	1139	9	274.435	295129023	136.5	593361020	10251	4.51984	0.91825	4.15034	1.91957	0.0373531	0.0172762	0.298012	1.26565e-07	1.26565e-07	1	0	0	1	0	0
AAAACTCCCTTCCCC	1	4	15	274.435	295129023	136.5	593361020	60	4	0.00364385	0.0145754	0.00674126	0.000218631	0.000101119	0.43956	7.40798e-10	7.40798e-10	1	0	0	1	0	0
AAAAG	999	6313	5	274.435	295129023	136.5	593361020	31565	6.31932	3.6402	23.0036	10.6394	0.115018	0.053197	0.231477	3.89721e-07	3.89721e-07	1	0	0	1	0	0
AAAAGAAGT	1	4	9	274.435	295129023	136.5	593361020	36	4	0.00364385	0.0145754	0.00674126	0.000131179	6.06713e-05	0.263736	4.44479e-10	4.44479e-10	1	0	0	1	0	0
AAAAGAC	1	4	7	274.435	295129023	136.5	593361020	28	4	0.00364385	0.0145754	0.00674126	0.000102028	4.71888e-05	0.205128	3.45706e-10	3.45706e-10	1	0	0	1	0	0
AAAAGACGAAC	1	4	11	274.435	295129023	136.5	593361020	44	4	0.00364385	0.0145754	0.00674126	0.000160329	7.41538e-05	0.322344	5.43252e-10	5.43252e-10	1	0	0	1	0	0
AAAAGAGTTGATGGTGGAAGATCGG	2	9	25	274.435	295129023	136.5	593361020	225	4.5	0.0072877	0.0327946	0.0151678	0.000819866	0.000379196	0.824176	2.77799e-09	2.77799e-09	1	0	0	1	1	0
AAAAGATCGGACAACAAAGATCGG	26	108	24	274.435	295129023	136.5	593361020	2592	4.15385	0.09474	0.393536	0.182014	0.00944485	0.00436834	0.730347	3.20025e-08	3.20025e-08	1	0	0	1	1	0
AAAAGC	179	1032	6	274.435	295129023	136.5	593361020	6192	5.76536	0.652249	3.76045	1.73924	0.0225627	0.0104355	0.253423	7.64503e-08	7.64503e-08	1	0	0	1	0	0
AAAAGCCACTATAAC	1	5	15	274.435	295129023	136.5	593361020	75	5	0.00364385	0.0182192	0.00842657	0.000273289	0.000126399	0.549451	9.25997e-10	9.25997e-10	1	0	0	1	1	0
AAAAGCCATT	1	4	10	274.435	295129023	136.5	593361020	40	4	0.00364385	0.0145754	0.00674126	0.000145754	6.74126e-05	0.29304	4.93865e-10	4.93865e-10	1	0	0	1	0	0
AAAAGCCCAACCCAC	351	1605	15	274.435	295129023	136.5	593361020	24075	4.57265	1.27899	5.84838	2.70493	0.0877256	0.0405739	0.502489	2.97245e-07	2.97245e-07	1	0	0	1	1	0
AAAAGCCCGACTCCC	42	173	15	274.435	295129023	136.5	593361020	2595	4.11905	0.153042	0.630386	0.291559	0.00945579	0.00437339	0.452643	3.20395e-08	3.20395e-08	1	0	0	1	0	0
AAAAGCGG	277	1288	8	274.435	295129023	136.5	593361020	10304	4.64982	1.00935	4.69328	2.17069	0.0375462	0.0173655	0.272517	1.2722e-07	1.2722e-07	1	0	0	1	0	0
AAAAGCT	1	4	7	274.435	295129023	136.5	593361020	28	4	0.00364385	0.0145754	0.00674126	0.000102028	4.71888e-05	0.205128	3.45706e-10	3.45706e-10	1	0	0	1	0	0
AAAAGG	5	20	6	274.435	295129023	136.5	593361020	120	4	0.0182192	0.072877	0.0337063	0.000437262	0.000202238	0.175824	1.4816e-09	1.4816e-09	1	0	0	1	0	0
AAAAGGTAGT	1	5	10	274.435	295129023	136.5	593361020	50	5	0.00364385	0.0182192	0.00842657	0.000182192	8.42657e-05	0.3663	6.17331e-10	6.17331e-10	1	0	0	1	0	0
AAAAGT	1	4	6	274.435	295129023	136.5	593361020	24	4	0.00364385	0.0145754	0.00674126	8.74524e-05	4.04476e-05	0.175824	2.96319e-10	2.96319e-10	1	0	0	1	0	0
AAAAGTATTATGAGCAAAAT	2	8	20	274.435	295129023	136.5	593361020	160	4	0.0072877	0.0291508	0.0134825	0.000583016	0.00026965	0.586081	1.97546e-09	1.97546e-09	1	0	0	1	1	0
AAAAGTCG	497	2241	8	274.435	295129023	136.5	593361020	17928	4.50905	1.81099	8.16586	3.77679	0.0653269	0.0302143	0.264267	2.2135e-07	2.2135e-07	1	0	0	1	0	0
AAAAGTT	2	14	7	274.435	295129023	136.5	593361020	98	7	0.0072877	0.0510139	0.0235944	0.000357097	0.000165161	0.358974	1.20997e-09	1.20997e-09	1	0	0	1	0	0
AAAAT	1631	8671	5	274.435	295129023	136.5	593361020	43355	5.31637	5.94312	31.5958	14.6134	0.157979	0.0730668	0.194739	5.35288e-07	5.35288e-07	1	0	0	1	0	0
AAAATAAT	360	1731	8	274.435	295129023	136.5	593361020	13848	4.80833	1.31179	6.3075	2.91728	0.05046	0.0233382	0.281807	1.70976e-07	1.70976e-07	1	0	0	1	0	0
AAAATAC	1	4	7	274.435	295129023	136.5	593361020	28	4	0.00364385	0.0145754	0.00674126	0.000102028	4.71888e-05	0.205128	3.45706e-10	3.45706e-10	1	0	0	1	0	0
AAAATACGCG	69	455	10	274.435	295129023	136.5	593361020	4550	6.5942	0.251426	1.65795	0.766818	0.0165795	0.00766818	0.483092	5.61772e-08	5.61772e-08	1	0	0	1	0	0
AAAATACGTG	168	1360	10	274.435	295129023	136.5	593361020	13600	8.09524	0.612166	4.95563	2.29203	0.0495563	0.0229203	0.593058	1.67914e-07	1.67914e-07	1	0	0	1	1	0
AAAATAGTCATTAATGGGGTAC	1	4	22	274.435	295129023	136.5	593361020	88	4	0.00364385	0.0145754	0.00674126	0.000320659	0.000148308	0.644689	1.0865e-09	1.0865e-09	1	0	0	1	1	0
AAAATAT	7	50	7	274.435	295129023	136.5	593361020	350	7.14286	0.0255069	0.182192	0.0842657	0.00127535	0.00058986	0.3663	4.32132e-09	4.32132e-09	1	0	0	1	0	0
AAAATATCAAAATTTTCC	277	1203	18	274.435	295129023	136.5	593361020	21654	4.34296	1.00935	4.38355	2.02743	0.0789039	0.0364938	0.572698	2.67354e-07	2.67354e-07	1	0	0	1	1	0
AAAATATTG	82	543	9	274.435	295129023	136.5	593361020	4887	6.62195	0.298796	1.97861	0.915126	0.0178075	0.00823613	0.436612	6.0338e-08	6.0338e-08	1	0	0	1	0	0
AAAATC	326	1304	6	274.435	295129023	136.5	593361020	7824	4	1.18789	4.75158	2.19765	0.0285095	0.0131859	0.175824	9.66e-08	9.66e-08	1	0	0	1	0	0
AAAATCAAATCGAAATGCTAAATC	1	4	24	274.435	295129023	136.5	593361020	96	4	0.00364385	0.0145754	0.00674126	0.000349809	0.00016179	0.703297	1.18528e-09	1.18528e-09	1	0	0	1	1	0
AAAATCAT	201	913	8	274.435	295129023	136.5	593361020	7304	4.54229	0.732413	3.32683	1.53869	0.0266147	0.0123095	0.266215	9.01798e-08	9.01798e-08	1	0	0	1	0	0
AAAATCCTTGACCAC	1	5	15	274.435	295129023	136.5	593361020	75	5	0.00364385	0.0182192	0.00842657	0.000273289	0.000126399	0.549451	9.25997e-10	9.25997e-10	1	0	0	1	1	0
AAAATCGT	203	1090	8	274.435	295129023	136.5	593361020	8720	5.36946	0.739701	3.97179	1.83699	0.0317744	0.0146959	0.314694	1.07663e-07	1.07663e-07	1	0	0	1	0	0
AAAATCT	1	4	7	274.435	295129023	136.5	593361020	28	4	0.00364385	0.0145754	0.00674126	0.000102028	4.71888e-05	0.205128	3.45706e-10	3.45706e-10	1	0	0	1	0	0
AAAATG	366	1464	6	274.435	295129023	136.5	593361020	8784	4	1.33365	5.33459	2.4673	0.0320076	0.0148038	0.175824	1.08453e-07	1.08453e-07	1	0	0	1	0	0
AAAATGAATG	1022	5082	10	274.435	295129023	136.5	593361020	50820	4.9726	3.72401	18.518	8.56477	0.18518	0.0856477	0.364293	6.27456e-07	6.27456e-07	1	0	0	1	0	0
AAAATGTTGGAAAGTGCTGAAATT	11	57	24	274.435	295129023	136.5	593361020	1368	5.18182	0.0400823	0.207699	0.0960629	0.00498478	0.00230551	0.911089	1.68902e-08	1.68902e-08	1	0	0	1	1	0
AAAATT	450	1930	6	274.435	295129023	136.5	593361020	11580	4.28889	1.63973	7.03263	3.25266	0.0421958	0.0195159	0.188523	1.42974e-07	1.42974e-07	1	0	0	1	0	0
AAAATTAATT	2	8	10	274.435	295129023	136.5	593361020	80	4	0.0072877	0.0291508	0.0134825	0.000291508	0.000134825	0.29304	9.8773e-10	9.8773e-10	1	0	0	1	0	0
AAAATTCGTTCCACTCGCGTACT	4	16	23	274.435	295129023	136.5	593361020	368	4	0.0145754	0.0583016	0.026965	0.00134094	0.000620196	0.673993	4.54356e-09	4.54356e-09	1	0	0	1	1	0
AAAATTG	129	516	7	274.435	295129023	136.5	593361020	3612	4	0.470056	1.88023	0.869622	0.0131616	0.00608736	0.205128	4.4596e-08	4.4596e-08	1	0	0	1	0	0
AAAATTT	2	8	7	274.435	295129023	136.5	593361020	56	4	0.0072877	0.0291508	0.0134825	0.000204055	9.43776e-05	0.205128	6.91411e-10	6.91411e-10	1	0	0	1	0	0
AAAATTTAACAAATTTTG	352	1680	18	274.435	295129023	136.5	593361020	30240	4.77273	1.28263	6.12166	2.83133	0.11019	0.0509639	0.629371	3.73362e-07	3.73362e-07	1	0	0	1	1	0
AAAATTTAC	1	4	9	274.435	295129023	136.5	593361020	36	4	0.00364385	0.0145754	0.00674126	0.000131179	6.06713e-05	0.263736	4.44479e-10	4.44479e-10	1	0	0	1	0	0
AAAATTTACAAAATTTATT	211	1004	19	274.435	295129023	136.5	593361020	19076	4.75829	0.768852	3.65842	1.69206	0.06951	0.0321491	0.662327	2.35524e-07	2.35524e-07	1	0	0	1	1	0
AAAATTTACAAAATTTTC	469	2269	18	274.435	295129023	136.5	593361020	40842	4.83795	1.70896	8.26789	3.82398	0.148822	0.0688316	0.637972	5.04261e-07	5.04261e-07	1	0	0	1	1	0
AAAATTTATGAAATTTTG	336	1663	18	274.435	295129023	136.5	593361020	29934	4.9494	1.22433	6.05972	2.80268	0.109075	0.0504482	0.652669	3.69584e-07	3.69584e-07	1	0	0	1	1	0
AAAATTTCCCAAATTTCG	179	754	18	274.435	295129023	136.5	593361020	13572	4.21229	0.652249	2.74746	1.27073	0.0494543	0.0228731	0.555467	1.67568e-07	1.67568e-07	1	0	0	1	1	0
AAAC	1286	8351	4	274.435	295129023	136.5	593361020	33404	6.49378	4.68599	30.4298	14.0741	0.121719	0.0562962	0.190294	4.12427e-07	4.12427e-07	1	0	0	0	0	0
AAACAAC	1	4	7	274.435	295129023	136.5	593361020	28	4	0.00364385	0.0145754	0.00674126	0.000102028	4.71888e-05	0.205128	3.45706e-10	3.45706e-10	1	0	0	1	0	0
AAACAACACGCAGCT	4	32	15	274.435	295129023	136.5	593361020	480	8	0.0145754	0.116603	0.0539301	0.00174905	0.000808951	0.879121	5.92638e-09	5.92638e-09	1	0	0	1	1	0
AAACAACAT	1	4	9	274.435	295129023	136.5	593361020	36	4	0.00364385	0.0145754	0.00674126	0.000131179	6.06713e-05	0.263736	4.44479e-10	4.44479e-10	1	0	0	1	0	0
AAACAAT	1	4	7	274.435	295129023	136.5	593361020	28	4	0.00364385	0.0145754	0.00674126	0.000102028	4.71888e-05	0.205128	3.45706e-10	3.45706e-10	1	0	0	1	0	0
AAACAC	325	1315	6	274.435	295129023	136.5	593361020	7890	4.04615	1.18425	4.79166	2.21619	0.02875	0.0132971	0.177853	9.74149e-08	9.74149e-08	1	0	0	1	0	0
AAACACACCC	1	4	10	274.435	295129023	136.5	593361020	40	4	0.00364385	0.0145754	0.00674126	0.000145754	6.74126e-05	0.29304	4.93865e-10	4.93865e-10	1	0	0	1	0	0
AAACACACCGACAAG	1	4	15	274.435	295129023	136.5	593361020	60	4	0.00364385	0.0145754	0.00674126	0.000218631	0.000101119	0.43956	7.40798e-10	7.40798e-10	1	0	0	1	0	0
AAACACAGCTCCCAG	1	4	15	274.435	295129023	136.5	593361020	60	4	0.00364385	0.0145754	0.00674126	0.000218631	0.000101119	0.43956	7.40798e-10	7.40798e-10	1	0	0	1	0	0
AAACACCATCCCATC	1	6	15	274.435	295129023	136.5	593361020	90	6	0.00364385	0.0218631	0.0101119	0.000327946	0.000151678	0.659341	1.1112e-09	1.1112e-09	1	0	0	1	1	0
AAACACCATTCATCT	1	4	15	274.435	295129023	136.5	593361020	60	4	0.00364385	0.0145754	0.00674126	0.000218631	0.000101119	0.43956	7.40798e-10	7.40798e-10	1	0	0	1	0	0
AAACACGGGATAGCACCCACCG	1	4	22	274.435	295129023	136.5	593361020	88	4	0.00364385	0.0145754	0.00674126	0.000320659	0.000148308	0.644689	1.0865e-09	1.0865e-09	1	0	0	1	1	0
AAACACTCCAAAGCC	1	4	15	274.435	295129023	136.5	593361020	60	4	0.00364385	0.0145754	0.00674126	0.000218631	0.000101119	0.43956	7.40798e-10	7.40798e-10	1	0	0	1	0	0
AAACACTCTGCACTTTAGTGCTC	1	4	23	274.435	295129023	136.5	593361020	92	4	0.00364385	0.0145754	0.00674126	0.000335234	0.000155049	0.673993	1.13589e-09	1.13589e-09	1	0	0	1	1	0
AAACAG	163	663	6	274.435	295129023	136.5	593361020	3978	4.06748	0.593947	2.41587	1.11736	0.0144952	0.00670418	0.178791	4.91149e-08	4.91149e-08	1	0	0	1	0	0
AAACAGATTCGTCATCAGCCACCTC	2	9	25	274.435	295129023	136.5	593361020	225	4.5	0.0072877	0.0327946	0.0151678	0.000819866	0.000379196	0.824176	2.77799e-09	2.77799e-09	1	0	0	1	1	0
AAACAGC	1	4	7	274.435	295129023	136.5	593361020	28	4	0.00364385	0.0145754	0.00674126	0.000102028	4.71888e-05	0.205128	3.45706e-10	3.45706e-10	1	0	0	1	0	0
AAACAGCC	45	339	8	274.435	295129023	136.5	593361020	2712	7.53333	0.163973	1.23526	0.571322	0.00988212	0.00457057	0.441514	3.34841e-08	3.34841e-08	1	0	0	1	0	0
AAACAT	2	8	6	274.435	295129023	136.5	593361020	48	4	0.0072877	0.0291508	0.0134825	0.000174905	8.08951e-05	0.175824	5.92638e-10	5.92638e-10	1	0	0	1	0	0
AAACATC	19	182	7	274.435	295129023	136.5	593361020	1274	9.57895	0.0692331	0.66318	0.306727	0.00464226	0.00214709	0.491228	1.57296e-08	1.57296e-08	1	0	0	1	0	0
AAACATCCCACTTAC	1	4	15	274.435	295129023	136.5	593361020	60	4	0.00364385	0.0145754	0.00674126	0.000218631	0.000101119	0.43956	7.40798e-10	7.40798e-10	1	0	0	1	0	0
AAACATCCCATCTTCACACATCCC	2	9	24	274.435	295129023	136.5	593361020	216	4.5	0.0072877	0.0327946	0.0151678	0.000787071	0.000364028	0.791209	2.66687e-09	2.66687e-09	1	0	0	1	1	0
AAACATG	1	4	7	274.435	295129023	136.5	593361020	28	4	0.00364385	0.0145754	0.00674126	0.000102028	4.71888e-05	0.205128	3.45706e-10	3.45706e-10	1	0	0	1	0	0
AAACATGGGCAGGCG	36	192	15	274.435	295129023	136.5	593361020	2880	5.33333	0.131179	0.699619	0.32358	0.0104943	0.00485371	0.586081	3.55583e-08	3.55583e-08	1	0	0	1	1	0
AAACC	13	89	5	274.435	295129023	136.5	593361020	445	6.84615	0.04737	0.324302	0.149993	0.00162151	0.000749965	0.250775	5.49425e-09	5.49425e-09	1	0	0	1	0	0
AAACCAACC	1	5	9	274.435	295129023	136.5	593361020	45	5	0.00364385	0.0182192	0.00842657	0.000163973	7.58392e-05	0.32967	5.55598e-10	5.55598e-10	1	0	0	1	0	0
AAACCAACCCACAGC	1	4	15	274.435	295129023	136.5	593361020	60	4	0.00364385	0.0145754	0.00674126	0.000218631	0.000101119	0.43956	7.40798e-10	7.40798e-10	1	0	0	1	0	0
AAACCAC	2	8	7	274.435	295129023	136.5	593361020	56	4	0.0072877	0.0291508	0.0134825	0.000204055	9.43776e-05	0.205128	6.91411e-10	6.91411e-10	1	0	0	1	0	0
AAACCACCC	1	8	9	274.435	295129023	136.5	593361020	72	8	0.00364385	0.0291508	0.0134825	0.000262357	0.000121343	0.527473	8.88957e-10	8.88957e-10	1	0	0	1	1	0
AAACCACCCTCAGAT	1	4	15	274.435	295129023	136.5	593361020	60	4	0.00364385	0.0145754	0.00674126	0.000218631	0.000101119	0.43956	7.40798e-10	7.40798e-10	1	0	0	1	0	0
AAACCAGGATGACGG	40	249	15	274.435	295129023	136.5	593361020	3735	6.225	0.145754	0.907318	0.419643	0.0136098	0.00629465	0.684066	4.61147e-08	4.61147e-08	1	0	0	1	1	0
AAACCATCCCTCCTC	2	8	15	274.435	295129023	136.5	593361020	120	4	0.0072877	0.0291508	0.0134825	0.000437262	0.000202238	0.43956	1.4816e-09	1.4816e-09	1	0	0	1	0	0
AAACCC	37	182	6	274.435	295129023	136.5	593361020	1092	4.91892	0.134822	0.66318	0.306727	0.00397908	0.00184036	0.216216	1.34825e-08	1.34825e-08	1	0	0	1	0	0
AAACCCACAC	1	4	10	274.435	295129023	136.5	593361020	40	4	0.00364385	0.0145754	0.00674126	0.000145754	6.74126e-05	0.29304	4.93865e-10	4.93865e-10	1	0	0	1	0	0
AAACCCACACCCAAC	1	4	15	274.435	295129023	136.5	593361020	60	4	0.00364385	0.0145754	0.00674126	0.000218631	0.000101119	0.43956	7.40798e-10	7.40798e-10	1	0	0	1	0	0
AAACCCACACCCGTT	1	4	15	274.435	295129023	136.5	593361020	60	4	0.00364385	0.0145754	0.00674126	0.000218631	0.000101119	0.43956	7.40798e-10	7.40798e-10	1	0	0	1	0	0
AAACCCACC	1	4	9	274.435	295129023	136.5	593361020	36	4	0.00364385	0.0145754	0.00674126	0.000131179	6.06713e-05	0.263736	4.44479e-10	4.44479e-10	1	0	0	1	0	0
AAACCCAGGATGGAC	18	91	15	274.435	295129023	136.5	593361020	1365	5.05556	0.0655893	0.33159	0.153364	0.00497385	0.00230045	0.555556	1.68531e-08	1.68531e-08	1	0	0	1	1	0
AAACCCATCCTCACC	6	32	15	274.435	295129023	136.5	593361020	480	5.33333	0.0218631	0.116603	0.0539301	0.00174905	0.000808951	0.586081	5.92638e-09	5.92638e-09	1	0	0	1	1	0
AAACCCC	1	4	7	274.435	295129023	136.5	593361020	28	4	0.00364385	0.0145754	0.00674126	0.000102028	4.71888e-05	0.205128	3.45706e-10	3.45706e-10	1	0	0	1	0	0
AAACCCCAACC	1	4	11	274.435	295129023	136.5	593361020	44	4	0.00364385	0.0145754	0.00674126	0.000160329	7.41538e-05	0.322344	5.43252e-10	5.43252e-10	1	0	0	1	0	0
AAACCCCAGCTCTCGCTAAT	1	4	20	274.435	295129023	136.5	593361020	80	4	0.00364385	0.0145754	0.00674126	0.000291508	0.000134825	0.586081	9.8773e-10	9.8773e-10	1	0	0	1	1	0
AAACCCCCCAACAC	3	13	14	274.435	295129023	136.5	593361020	182	4.33333	0.0109315	0.04737	0.0219091	0.00066318	0.000306727	0.444444	2.24709e-09	2.24709e-09	1	0	0	1	0	0
AAACCCCCCAACACC	1	5	15	274.435	295129023	136.5	593361020	75	5	0.00364385	0.0182192	0.00842657	0.000273289	0.000126399	0.549451	9.25997e-10	9.25997e-10	1	0	0	1	1	0
AAACCCT	114	1476	7	274.435	295129023	136.5	593361020	10332	12.9474	0.415399	5.37832	2.48752	0.0376482	0.0174127	0.663968	1.27565e-07	1.27565e-07	1	0	0	1	1	0
AAACCGAGACCCGTC	1	4	15	274.435	295129023	136.5	593361020	60	4	0.00364385	0.0145754	0.00674126	0.000218631	0.000101119	0.43956	7.40798e-10	7.40798e-10	1	0	0	1	0	0
AAACCGCAATCAACC	4	27	15	274.435	295129023	136.5	593361020	405	6.75	0.0145754	0.0983839	0.0455035	0.00147576	0.000682552	0.741758	5.00038e-09	5.00038e-09	1	0	0	1	1	0
AAACCGGAGAGGTAGCACAGGTCAT	4	18	25	274.435	295129023	136.5	593361020	450	4.5	0.0145754	0.0655893	0.0303357	0.00163973	0.000758392	0.824176	5.55598e-09	5.55598e-09	1	0	0	1	1	0
AAACCGTCGTAACTC	1	4	15	274.435	295129023	136.5	593361020	60	4	0.00364385	0.0145754	0.00674126	0.000218631	0.000101119	0.43956	7.40798e-10	7.40798e-10	1	0	0	1	0	0
AAACCT	3	28	6	274.435	295129023	136.5	593361020	168	9.33333	0.0109315	0.102028	0.0471888	0.000612166	0.000283133	0.410256	2.07423e-09	2.07423e-09	1	0	0	1	0	0
AAACCTAAC	1	4	9	274.435	295129023	136.5	593361020	36	4	0.00364385	0.0145754	0.00674126	0.000131179	6.06713e-05	0.263736	4.44479e-10	4.44479e-10	1	0	0	1	0	0
AAACCTACAAGAATG	46	332	15	274.435	295129023	136.5	593361020	4980	7.21739	0.167617	1.20976	0.559524	0.0181464	0.00839287	0.79312	6.14862e-08	6.14862e-08	1	0	0	1	1	0
AAACCTACGCACACG	1	4	15	274.435	295129023	136.5	593361020	60	4	0.00364385	0.0145754	0.00674126	0.000218631	0.000101119	0.43956	7.40798e-10	7.40798e-10	1	0	0	1	0	0
AAACCTC	1	4	7	274.435	295129023	136.5	593361020	28	4	0.00364385	0.0145754	0.00674126	0.000102028	4.71888e-05	0.205128	3.45706e-10	3.45706e-10	1	0	0	1	0	0
AAACCTCT	320	1583	8	274.435	295129023	136.5	593361020	12664	4.94688	1.16603	5.76821	2.66785	0.0461457	0.0213428	0.289927	1.56358e-07	1.56358e-07	1	0	0	1	0	0
AAACCTGAGTGTGCT	1	4	15	274.435	295129023	136.5	593361020	60	4	0.00364385	0.0145754	0.00674126	0.000218631	0.000101119	0.43956	7.40798e-10	7.40798e-10	1	0	0	1	0	0
AAACG	199	999	5	274.435	295129023	136.5	593361020	4995	5.0201	0.725126	3.6402	1.68363	0.018201	0.00841815	0.183886	6.16714e-08	6.16714e-08	1	0	0	1	0	0
AAACGACGCACCCCG	2	10	15	274.435	295129023	136.5	593361020	150	5	0.0072877	0.0364385	0.0168531	0.000546577	0.000252797	0.549451	1.85199e-09	1.85199e-09	1	0	0	1	1	0
AAACGAG	316	1538	7	274.435	295129023	136.5	593361020	10766	4.86709	1.15146	5.60424	2.59201	0.0392297	0.0181441	0.249594	1.32924e-07	1.32924e-07	1	0	0	1	0	0
AAACGAGGGTGTGTC	505	2358	15	274.435	295129023	136.5	593361020	35370	4.66931	1.84014	8.59219	3.97397	0.128883	0.0596096	0.513111	4.367e-07	4.367e-07	1	0	0	1	1	0
AAACGGCAGAGTTTG	1	4	15	274.435	295129023	136.5	593361020	60	4	0.00364385	0.0145754	0.00674126	0.000218631	0.000101119	0.43956	7.40798e-10	7.40798e-10	1	0	0	1	0	0
AAACGGCCGGGAGCG	1	4	15	274.435	295129023	136.5	593361020	60	4	0.00364385	0.0145754	0.00674126	0.000218631	0.000101119	0.43956	7.40798e-10	7.40798e-10	1	0	0	1	0	0
AAACGGGGTTGGTGG	1	5	15	274.435	295129023	136.5	593361020	75	5	0.00364385	0.0182192	0.00842657	0.000273289	0.000126399	0.549451	9.25997e-10	9.25997e-10	1	0	0	1	1	0
AAACGGGTAAGGAAAGGGGCGGTC	2	8	24	274.435	295129023	136.5	593361020	192	4	0.0072877	0.0291508	0.0134825	0.000699619	0.00032358	0.703297	2.37055e-09	2.37055e-09	1	0	0	1	1	0
AAACGGGTGACAAGATGGGTGAG	2	8	23	274.435	295129023	136.5	593361020	184	4	0.0072877	0.0291508	0.0134825	0.000670468	0.000310098	0.673993	2.27178e-09	2.27178e-09	1	0	0	1	1	0
AAACGT	1	10	6	274.435	295129023	136.5	593361020	60	10	0.00364385	0.0364385	0.0168531	0.000218631	0.000101119	0.43956	7.40798e-10	7.40798e-10	1	0	0	1	0	0
AAACGTAATCACTCGTTAG	1	4	19	274.435	295129023	136.5	593361020	76	4	0.00364385	0.0145754	0.00674126	0.000276932	0.000128084	0.556777	9.38344e-10	9.38344e-10	1	0	0	1	1	0
AAACGTGAGGTACGG	1	4	15	274.435	295129023	136.5	593361020	60	4	0.00364385	0.0145754	0.00674126	0.000218631	0.000101119	0.43956	7.40798e-10	7.40798e-10	1	0	0	1	0	0
AAACTAGCCGTGAAG	118	774	15	274.435	295129023	136.5	593361020	11610	6.55932	0.429974	2.82034	1.30443	0.0423051	0.0195665	0.720805	1.43344e-07	1.43344e-07	1	0	0	1	1	0
AAACTC	248	992	6	274.435	295129023	136.5	593361020	5952	4	0.903674	3.6147	1.67183	0.0216882	0.010031	0.175824	7.34871e-08	7.34871e-08	1	0	0	1	0	0
AAACTCCAGCAGCGGAAGATAC	1	5	22	274.435	295129023	136.5	593361020	110	5	0.00364385	0.0182192	0.00842657	0.000400823	0.000185385	0.805861	1.35813e-09	1.35813e-09	1	0	0	1	1	0
AAACTCCCTCACCCG	963	4569	15	274.435	295129023	136.5	593361020	68535	4.74455	3.50903	16.6487	7.7002	0.249731	0.115503	0.521379	8.46176e-07	8.46176e-07	1	0	0	1	1	0
AAACTCTAACCCAATCGATCAAGT	4	18	24	274.435	295129023	136.5	593361020	432	4.5	0.0145754	0.0655893	0.0303357	0.00157414	0.000728056	0.791209	5.33374e-09	5.33374e-09	1	0	0	1	1	0
AAACTCTCAAGGCAC	1	4	15	274.435	295129023	136.5	593361020	60	4	0.00364385	0.0145754	0.00674126	0.000218631	0.000101119	0.43956	7.40798e-10	7.40798e-10	1	0	0	1	0	0
AAACTGC	136	544	7	274.435	295129023	136.5	593361020	3808	4	0.495563	1.98225	0.916811	0.0138758	0.00641768	0.205128	4.7016e-08	4.7016e-08	1	0	0	1	0	0
AAACTGCCACTAGGG	1	4	15	274.435	295129023	136.5	593361020	60	4	0.00364385	0.0145754	0.00674126	0.000218631	0.000101119	0.43956	7.40798e-10	7.40798e-10	1	0	0	1	0	0
AAACTGCCGCT	227	1029	11	274.435	295129023	136.5	593361020	11319	4.53304	0.827154	3.74952	1.73419	0.0412447	0.0190761	0.3653	1.39751e-07	1.39751e-07	1	0	0	1	0	0
AAACTGCTAT	1	6	10	274.435	295129023	136.5	593361020	60	6	0.00364385	0.0218631	0.0101119	0.000218631	0.000101119	0.43956	7.40798e-10	7.40798e-10	1	0	0	1	0	0
AAACTGGTT	193	902	9	274.435	295129023	136.5	593361020	8118	4.67358	0.703263	3.28675	1.52015	0.0295808	0.0136814	0.308148	1.0023e-07	1.0023e-07	1	0	0	1	0	0
AAACTGTCACCCTTC	2	11	15	274.435	295129023	136.5	593361020	165	5.5	0.0072877	0.0400823	0.0185385	0.000601235	0.000278077	0.604396	2.03719e-09	2.03719e-09	1	0	0	1	1	0
AAACTGTTGCCGCC	90352	368646	14	274.435	295129023	136.5	593361020	5161044	4.08011	329.229	1343.29	621.284	18.8061	8.69798	0.418473	6.37215e-05	6.37215e-05	1	1	1	1	0	0
AAACTT	390	3366	6	274.435	295129023	136.5	593361020	20196	8.63077	1.4211	12.2652	5.67277	0.0735912	0.0340366	0.379374	2.49352e-07	2.49352e-07	1	0	0	1	0	0
AAAG	2624	19387	4	274.435	295129023	136.5	593361020	77548	7.38834	9.56146	70.6433	32.6732	0.282573	0.130693	0.216508	9.57456e-07	9.57456e-07	1	0	0	0	0	0
AAAGAAAGG	3	14	9	274.435	295129023	136.5	593361020	126	4.66667	0.0109315	0.0510139	0.0235944	0.000459125	0.00021235	0.307692	1.55568e-09	1.55568e-09	1	0	0	1	0	0
AAAGAACACGGGTAC	1	4	15	274.435	295129023	136.5	593361020	60	4	0.00364385	0.0145754	0.00674126	0.000218631	0.000101119	0.43956	7.40798e-10	7.40798e-10	1	0	0	1	0	0
AAAGAAGAAAGAAGAAGAG	1	5	19	274.435	295129023	136.5	593361020	95	5	0.00364385	0.0182192	0.00842657	0.000346166	0.000160105	0.695971	1.17293e-09	1.17293e-09	1	0	0	1	1	0
AAAGAAGAAGAGAAG	1355	6583	15	274.435	295129023	136.5	593361020	98745	4.8583	4.93741	23.9875	11.0944	0.359812	0.166416	0.533879	1.21917e-06	1.21917e-06	1	0	0	1	1	0
AAAGAAGGAAGAGAGGG	1	4	17	274.435	295129023	136.5	593361020	68	4	0.00364385	0.0145754	0.00674126	0.000247782	0.000114601	0.498168	8.39571e-10	8.39571e-10	1	0	0	1	0	0
AAAGAATAT	2	8	9	274.435	295129023	136.5	593361020	72	4	0.0072877	0.0291508	0.0134825	0.000262357	0.000121343	0.263736	8.88957e-10	8.88957e-10	1	0	0	1	0	0
AAAGACGTGAATAATAGAGATCGG	49	201	24	274.435	295129023	136.5	593361020	4824	4.10204	0.178549	0.732413	0.338748	0.0175779	0.00812996	0.721238	5.95601e-08	5.95601e-08	1	0	0	1	1	0
AAAGAG	844	3594	6	274.435	295129023	136.5	593361020	21564	4.25829	3.07541	13.096	6.05702	0.0785759	0.0363421	0.187178	2.66243e-07	2.66243e-07	1	0	0	1	0	0
AAAGAGG	26	109	7	274.435	295129023	136.5	593361020	763	4.19231	0.09474	0.397179	0.183699	0.00278026	0.0012859	0.21499	9.42048e-09	9.42048e-09	1	0	0	1	0	0
AAAGAGGAAGCACGG	1	4	15	274.435	295129023	136.5	593361020	60	4	0.00364385	0.0145754	0.00674126	0.000218631	0.000101119	0.43956	7.40798e-10	7.40798e-10	1	0	0	1	0	0
AAAGAGGGATTTGGC	4	23	15	274.435	295129023	136.5	593361020	345	5.75	0.0145754	0.0838085	0.0387622	0.00125713	0.000581434	0.631868	4.25959e-09	4.25959e-09	1	0	0	1	1	0
AAAGAGTGTAGATCTCGGTGGT	4	19	22	274.435	295129023	136.5	593361020	418	4.75	0.0145754	0.0692331	0.032021	0.00152313	0.000704462	0.765568	5.16089e-09	5.16089e-09	1	0	0	1	1	0
AAAGAGTGTAGATCTCGGTGGTC	4	16	23	274.435	295129023	136.5	593361020	368	4	0.0145754	0.0583016	0.026965	0.00134094	0.000620196	0.673993	4.54356e-09	4.54356e-09	1	0	0	1	1	0
AAAGAGTGTAGATGTCGTGTAGGG	2	9	24	274.435	295129023	136.5	593361020	216	4.5	0.0072877	0.0327946	0.0151678	0.000787071	0.000364028	0.791209	2.66687e-09	2.66687e-09	1	0	0	1	1	0
AAAGAGTGTAGGTCGTGTAGGG	2	9	22	274.435	295129023	136.5	593361020	198	4.5	0.0072877	0.0327946	0.0151678	0.000721482	0.000333692	0.725275	2.44463e-09	2.44463e-09	1	0	0	1	1	0
AAAGAT	173	735	6	274.435	295129023	136.5	593361020	4410	4.24855	0.630386	2.67823	1.23871	0.0160694	0.00743224	0.18675	5.44486e-08	5.44486e-08	1	0	0	1	0	0
AAAGATAAAGTGAGGGTAGTTGAGG	2	8	25	274.435	295129023	136.5	593361020	200	4	0.0072877	0.0291508	0.0134825	0.00072877	0.000337063	0.732601	2.46933e-09	2.46933e-09	1	0	0	1	1	0
AAAGATG	1	5	7	274.435	295129023	136.5	593361020	35	5	0.00364385	0.0182192	0.00842657	0.000127535	5.8986e-05	0.25641	4.32132e-10	4.32132e-10	1	0	0	1	0	0
AAAGATGCCG	1	4	10	274.435	295129023	136.5	593361020	40	4	0.00364385	0.0145754	0.00674126	0.000145754	6.74126e-05	0.29304	4.93865e-10	4.93865e-10	1	0	0	1	0	0
AAAGATGTGTTAGTT	1	4	15	274.435	295129023	136.5	593361020	60	4	0.00364385	0.0145754	0.00674126	0.000218631	0.000101119	0.43956	7.40798e-10	7.40798e-10	1	0	0	1	0	0
AAAGC	3	17	5	274.435	295129023	136.5	593361020	85	5.66667	0.0109315	0.0619454	0.0286503	0.000309727	0.000143252	0.20757	1.04946e-09	1.04946e-09	1	0	0	1	0	0
AAAGCC	527	3589	6	274.435	295129023	136.5	593361020	21534	6.81025	1.92031	13.0778	6.04859	0.0784666	0.0362916	0.299352	2.65872e-07	2.65872e-07	1	0	0	1	0	0
AAAGCCAACACCTCT	1	6	15	274.435	295129023	136.5	593361020	90	6	0.00364385	0.0218631	0.0101119	0.000327946	0.000151678	0.659341	1.1112e-09	1.1112e-09	1	0	0	1	1	0
AAAGCCACACCTCCCCTTCCACTT	1	4	24	274.435	295129023	136.5	593361020	96	4	0.00364385	0.0145754	0.00674126	0.000349809	0.00016179	0.703297	1.18528e-09	1.18528e-09	1	0	0	1	1	0
AAAGCG	295	1186	6	274.435	295129023	136.5	593361020	7116	4.02034	1.07494	4.3216	1.99878	0.0259296	0.0119927	0.176718	8.78586e-08	8.78586e-08	1	0	0	1	0	0
AAAGCGGAAGAGCGTCGTGTAGGG	2	8	24	274.435	295129023	136.5	593361020	192	4	0.0072877	0.0291508	0.0134825	0.000699619	0.00032358	0.703297	2.37055e-09	2.37055e-09	1	0	0	1	1	0
AAAGCGTCGGCATTGAAAGGGGTGG	2	8	25	274.435	295129023	136.5	593361020	200	4	0.0072877	0.0291508	0.0134825	0.00072877	0.000337063	0.732601	2.46933e-09	2.46933e-09	1	0	0	1	1	0
AAAGG	12	101	5	274.435	295129023	136.5	593361020	505	8.41667	0.0437262	0.368029	0.170217	0.00184014	0.000851084	0.308303	6.23505e-09	6.23505e-09	1	0	0	1	0	0
AAAGGAAG	6	28	8	274.435	295129023	136.5	593361020	224	4.66667	0.0218631	0.102028	0.0471888	0.000816222	0.00037751	0.273504	2.76564e-09	2.76564e-09	1	0	0	1	0	0
AAAGGACAT	2	8	9	274.435	295129023	136.5	593361020	72	4	0.0072877	0.0291508	0.0134825	0.000262357	0.000121343	0.263736	8.88957e-10	8.88957e-10	1	0	0	1	0	0
AAAGGACTTCAATTTACTATGTAGC	22	93	25	274.435	295129023	136.5	593361020	2325	4.22727	0.0801647	0.338878	0.156734	0.00847195	0.00391836	0.774226	2.87059e-08	2.87059e-08	1	0	0	1	1	0
AAAGGAG	20	108	7	274.435	295129023	136.5	593361020	756	5.4	0.072877	0.393536	0.182014	0.00275475	0.0012741	0.276923	9.33405e-09	9.33405e-09	1	0	0	1	0	0
AAAGGATACTCCACTATGTAGC	22	94	22	274.435	295129023	136.5	593361020	2068	4.27273	0.0801647	0.342522	0.15842	0.00753548	0.00348523	0.688645	2.55328e-08	2.55328e-08	1	0	0	1	1	0
AAAGGATCAATTTACTATGTAGC	2	11	23	274.435	295129023	136.5	593361020	253	5.5	0.0072877	0.0400823	0.0185385	0.000921894	0.000426385	0.92674	3.1237e-09	3.1237e-09	1	0	0	1	1	0
AAAGGATTGGCAGTG	37	255	15	274.435	295129023	136.5	593361020	3825	6.89189	0.134822	0.929181	0.429755	0.0139377	0.00644633	0.757351	4.72258e-08	4.72258e-08	1	0	0	1	1	0
AAAGGC	4	21	6	274.435	295129023	136.5	593361020	126	5.25	0.0145754	0.0765208	0.0353916	0.000459125	0.00021235	0.230769	1.55568e-09	1.55568e-09	1	0	0	1	0	0
AAAGGCAGACACAGG	1315	7391	15	274.435	295129023	136.5	593361020	110865	5.62053	4.79166	26.9317	12.4562	0.403975	0.186842	0.617641	1.36881e-06	1.36881e-06	1	0	0	1	1	0
AAAGGCGAGACAGAG	2	14	15	274.435	295129023	136.5	593361020	210	7	0.0072877	0.0510139	0.0235944	0.000765208	0.000353916	0.769231	2.59279e-09	2.59279e-09	1	0	0	1	1	0
AAAGGCGATGAGGAT	1	6	15	274.435	295129023	136.5	593361020	90	6	0.00364385	0.0218631	0.0101119	0.000327946	0.000151678	0.659341	1.1112e-09	1.1112e-09	1	0	0	1	1	0
AAAGGCTGAGGTGCG	6	37	15	274.435	295129023	136.5	593361020	555	6.16667	0.0218631	0.134822	0.0623566	0.00202234	0.00093535	0.677656	6.85238e-09	6.85238e-09	1	0	0	1	1	0
AAAGGGAAGGG	4	16	11	274.435	295129023	136.5	593361020	176	4	0.0145754	0.0583016	0.026965	0.000641317	0.000296615	0.322344	2.17301e-09	2.17301e-09	1	0	0	1	0	0
AAAGGGACACATATG	2	8	15	274.435	295129023	136.5	593361020	120	4	0.0072877	0.0291508	0.0134825	0.000437262	0.000202238	0.43956	1.4816e-09	1.4816e-09	1	0	0	1	0	0
AAAGGGAGGG	1	4	10	274.435	295129023	136.5	593361020	40	4	0.00364385	0.0145754	0.00674126	0.000145754	6.74126e-05	0.29304	4.93865e-10	4.93865e-10	1	0	0	1	0	0
AAAGGGATAGACGGT	1	4	15	274.435	295129023	136.5	593361020	60	4	0.00364385	0.0145754	0.00674126	0.000218631	0.000101119	0.43956	7.40798e-10	7.40798e-10	1	0	0	1	0	0
AAAGGGCACAGGTGG	1523	7528	15	274.435	295129023	136.5	593361020	112920	4.94288	5.54958	27.4309	12.687	0.411463	0.190306	0.543173	1.39418e-06	1.39418e-06	1	0	0	1	1	0
AAAGGGG	1	4	7	274.435	295129023	136.5	593361020	28	4	0.00364385	0.0145754	0.00674126	0.000102028	4.71888e-05	0.205128	3.45706e-10	3.45706e-10	1	0	0	1	0	0
AAAGGGGAATGGGGAGGGGG	1	4	20	274.435	295129023	136.5	593361020	80	4	0.00364385	0.0145754	0.00674126	0.000291508	0.000134825	0.586081	9.8773e-10	9.8773e-10	1	0	0	1	1	0
AAAGGGGTAAGGGCT	2	10	15	274.435	295129023	136.5	593361020	150	5	0.0072877	0.0364385	0.0168531	0.000546577	0.000252797	0.549451	1.85199e-09	1.85199e-09	1	0	0	1	1	0
AAAGGT	1	4	6	274.435	295129023	136.5	593361020	24	4	0.00364385	0.0145754	0.00674126	8.74524e-05	4.04476e-05	0.175824	2.96319e-10	2.96319e-10	1	0	0	1	0	0
AAAGGTGAGGAGGGT	2644	11694	15	274.435	295129023	136.5	593361020	175410	4.42284	9.63433	42.6112	19.7081	0.639167	0.295621	0.486027	2.16572e-06	2.16572e-06	1	0	0	1	0	0
AAAGGTGTT	3	12	9	274.435	295129023	136.5	593361020	108	4	0.0109315	0.0437262	0.0202238	0.000393536	0.000182014	0.263736	1.33344e-09	1.33344e-09	1	0	0	1	0	0
AAAGT	145	725	5	274.435	295129023	136.5	593361020	3625	5	0.528358	2.64179	1.22185	0.0132089	0.00610927	0.18315	4.47565e-08	4.47565e-08	1	0	0	1	0	0
AAAGTC	9	39	6	274.435	295129023	136.5	593361020	234	4.33333	0.0327946	0.14211	0.0657273	0.00085266	0.000394364	0.190476	2.88911e-09	2.88911e-09	1	0	0	1	0	0
AAAGTCAATACCCAAGCCATCC	2	11	22	274.435	295129023	136.5	593361020	242	5.5	0.0072877	0.0400823	0.0185385	0.000881811	0.000407846	0.886447	2.98788e-09	2.98788e-09	1	0	0	1	1	0
AAAGTCACACCTCCC	2	8	15	274.435	295129023	136.5	593361020	120	4	0.0072877	0.0291508	0.0134825	0.000437262	0.000202238	0.43956	1.4816e-09	1.4816e-09	1	0	0	1	0	0
AAAGTCAGCCGTGCC	4	31	15	274.435	295129023	136.5	593361020	465	7.75	0.0145754	0.112959	0.0522448	0.00169439	0.000783671	0.851648	5.74118e-09	5.74118e-09	1	0	0	1	1	0
AAAGTCGCCACAGCCCATACTCC	4	18	23	274.435	295129023	136.5	593361020	414	4.5	0.0145754	0.0655893	0.0303357	0.00150855	0.00069772	0.758242	5.1115e-09	5.1115e-09	1	0	0	1	1	0
AAAGTCGTTGGTCGG	1	4	15	274.435	295129023	136.5	593361020	60	4	0.00364385	0.0145754	0.00674126	0.000218631	0.000101119	0.43956	7.40798e-10	7.40798e-10	1	0	0	1	0	0
AAAGTGAGGAGCCGG	569	2676	15	274.435	295129023	136.5	593361020	40140	4.70299	2.07335	9.75094	4.5099	0.146264	0.0676485	0.516812	4.95594e-07	4.95594e-07	1	0	0	1	1	0
AAAGTGCTGGTTCGG	1	6	15	274.435	295129023	136.5	593361020	90	6	0.00364385	0.0218631	0.0101119	0.000327946	0.000151678	0.659341	1.1112e-09	1.1112e-09	1	0	0	1	1	0
AAAGTGGTAT	2	8	10	274.435	295129023	136.5	593361020	80	4	0.0072877	0.0291508	0.0134825	0.000291508	0.000134825	0.29304	9.8773e-10	9.8773e-10	1	0	0	1	0	0
AAAGTT	2	8	6	274.435	295129023	136.5	593361020	48	4	0.0072877	0.0291508	0.0134825	0.000174905	8.08951e-05	0.175824	5.92638e-10	5.92638e-10	1	0	0	1	0	0
AAAT	33750	237929	4	274.435	295129023	136.5	593361020	951716	7.04975	122.98	866.977	400.985	3.46791	1.60394	0.206586	1.17505e-05	1.17505e-05	1	1	0	0	0	0
AAATAAATG	212	944	9	274.435	295129023	136.5	593361020	8496	4.45283	0.772496	3.43979	1.59094	0.0309581	0.0143184	0.293593	1.04897e-07	1.04897e-07	1	0	0	1	0	0
AAATAAC	1	6	7	274.435	295129023	136.5	593361020	42	6	0.00364385	0.0218631	0.0101119	0.000153042	7.07832e-05	0.307692	5.18558e-10	5.18558e-10	1	0	0	1	0	0
AAATAACGACTCAGC	18	96	15	274.435	295129023	136.5	593361020	1440	5.33333	0.0655893	0.349809	0.16179	0.00524714	0.00242685	0.586081	1.77791e-08	1.77791e-08	1	0	0	1	1	0
AAATAAG	1	4	7	274.435	295129023	136.5	593361020	28	4	0.00364385	0.0145754	0.00674126	0.000102028	4.71888e-05	0.205128	3.45706e-10	3.45706e-10	1	0	0	1	0	0
AAATAAGAT	1	4	9	274.435	295129023	136.5	593361020	36	4	0.00364385	0.0145754	0.00674126	0.000131179	6.06713e-05	0.263736	4.44479e-10	4.44479e-10	1	0	0	1	0	0
AAATAAT	128	513	7	274.435	295129023	136.5	593361020	3591	4.00781	0.466413	1.86929	0.864566	0.0130851	0.00605196	0.205529	4.43367e-08	4.43367e-08	1	0	0	1	0	0
AAATAATT	54	248	8	274.435	295129023	136.5	593361020	1984	4.59259	0.196768	0.903674	0.417958	0.00722939	0.00334366	0.269163	2.44957e-08	2.44957e-08	1	0	0	1	0	0
AAATAC	3	12	6	274.435	295129023	136.5	593361020	72	4	0.0109315	0.0437262	0.0202238	0.000262357	0.000121343	0.175824	8.88957e-10	8.88957e-10	1	0	0	1	0	0
AAATACAACT	198	934	10	274.435	295129023	136.5	593361020	9340	4.71717	0.721482	3.40335	1.57408	0.0340335	0.0157408	0.34558	1.15317e-07	1.15317e-07	1	0	0	1	0	0
AAATACAT	176	791	8	274.435	295129023	136.5	593361020	6328	4.49432	0.641317	2.88228	1.33308	0.0230583	0.0106647	0.263403	7.81295e-08	7.81295e-08	1	0	0	1	0	0
AAATACT	2	11	7	274.435	295129023	136.5	593361020	77	5.5	0.0072877	0.0400823	0.0185385	0.000280576	0.000129769	0.282051	9.5069e-10	9.5069e-10	1	0	0	1	0	0
AAATAG	359	1436	6	274.435	295129023	136.5	593361020	8616	4	1.30814	5.23257	2.42011	0.0313954	0.0145207	0.175824	1.06379e-07	1.06379e-07	1	0	0	1	0	0
AAATAGAT	8	35	8	274.435	295129023	136.5	593361020	280	4.375	0.0291508	0.127535	0.058986	0.00102028	0.000471888	0.25641	3.45706e-09	3.45706e-09	1	0	0	1	0	0
AAATAGG	76	304	7	274.435	295129023	136.5	593361020	2128	4	0.276932	1.10773	0.512336	0.00775411	0.00358635	0.205128	2.62736e-08	2.62736e-08	1	0	0	1	0	0
AAATAGGT	1	4	8	274.435	295129023	136.5	593361020	32	4	0.00364385	0.0145754	0.00674126	0.000116603	5.39301e-05	0.234432	3.95092e-10	3.95092e-10	1	0	0	1	0	0
AAATAT	698	4093	6	274.435	295129023	136.5	593361020	24558	5.8639	2.54341	14.9143	6.89799	0.0894856	0.041388	0.257754	3.03208e-07	3.03208e-07	1	0	0	1	0	0
AAATATT	2	10	7	274.435	295129023	136.5	593361020	70	5	0.0072877	0.0364385	0.0168531	0.000255069	0.000117972	0.25641	8.64264e-10	8.64264e-10	1	0	0	1	0	0
AAATATTAACAATTAATTTGTT	1	5	22	274.435	295129023	136.5	593361020	110	5	0.00364385	0.0182192	0.00842657	0.000400823	0.000185385	0.805861	1.35813e-09	1.35813e-09	1	0	0	1	1	0
AAATC	154	789	5	274.435	295129023	136.5	593361020	3945	5.12338	0.561153	2.875	1.32971	0.014375	0.00664857	0.187669	4.87074e-08	4.87074e-08	1	0	0	1	0	0
AAATCAAGATCGGAAGGGCAGTATC	2	9	25	274.435	295129023	136.5	593361020	225	4.5	0.0072877	0.0327946	0.0151678	0.000819866	0.000379196	0.824176	2.77799e-09	2.77799e-09	1	0	0	1	1	0
AAATCAC	1	4	7	274.435	295129023	136.5	593361020	28	4	0.00364385	0.0145754	0.00674126	0.000102028	4.71888e-05	0.205128	3.45706e-10	3.45706e-10	1	0	0	1	0	0
AAATCCC	3	12	7	274.435	295129023	136.5	593361020	84	4	0.0109315	0.0437262	0.0202238	0.000306083	0.000141566	0.205128	1.03712e-09	1.03712e-09	1	0	0	1	0	0
AAATCGAACACAACC	18	116	15	274.435	295129023	136.5	593361020	1740	6.44444	0.0655893	0.422686	0.195496	0.0063403	0.00293245	0.708181	2.14831e-08	2.14831e-08	1	0	0	1	1	0
AAATCGTCAGTTATC	513	2922	15	274.435	295129023	136.5	593361020	43830	5.69591	1.86929	10.6473	4.92449	0.15971	0.0738673	0.625924	5.41153e-07	5.41153e-07	1	0	0	1	1	0
AAATCT	6404	26738	6	274.435	295129023	136.5	593361020	160428	4.1752	23.3352	97.4292	45.0619	0.584575	0.270372	0.183525	1.98074e-06	1.98074e-06	1	0	0	1	0	0
AAATCTAACCGACCC	76	459	15	274.435	295129023	136.5	593361020	6885	6.03947	0.276932	1.67253	0.773559	0.0250879	0.0116034	0.663678	8.50065e-08	8.50065e-08	1	0	0	1	1	0
AAATCTGTT	1	4	9	274.435	295129023	136.5	593361020	36	4	0.00364385	0.0145754	0.00674126	0.000131179	6.06713e-05	0.263736	4.44479e-10	4.44479e-10	1	0	0	1	0	0
AAATCTT	27	108	7	274.435	295129023	136.5	593361020	756	4	0.0983839	0.393536	0.182014	0.00275475	0.0012741	0.205128	9.33405e-09	9.33405e-09	1	0	0	1	0	0
AAATG	163	924	5	274.435	295129023	136.5	593361020	4620	5.66871	0.593947	3.36692	1.55723	0.0168346	0.00778615	0.207645	5.70414e-08	5.70414e-08	1	0	0	1	0	0
AAATGAAT	141	645	8	274.435	295129023	136.5	593361020	5160	4.57447	0.513783	2.35028	1.08703	0.0188023	0.00869622	0.268101	6.37086e-08	6.37086e-08	1	0	0	1	0	0
AAATGAG	1	4	7	274.435	295129023	136.5	593361020	28	4	0.00364385	0.0145754	0.00674126	0.000102028	4.71888e-05	0.205128	3.45706e-10	3.45706e-10	1	0	0	1	0	0
AAATGAGTAGGCTCAAGATCAGTAT	2	9	25	274.435	295129023	136.5	593361020	225	4.5	0.0072877	0.0327946	0.0151678	0.000819866	0.000379196	0.824176	2.77799e-09	2.77799e-09	1	0	0	1	1	0
AAATGC	1	4	6	274.435	295129023	136.5	593361020	24	4	0.00364385	0.0145754	0.00674126	8.74524e-05	4.04476e-05	0.175824	2.96319e-10	2.96319e-10	1	0	0	1	0	0
AAATGCAC	2	16	8	274.435	295129023	136.5	593361020	128	8	0.0072877	0.0583016	0.026965	0.000466413	0.00021572	0.468864	1.58037e-09	1.58037e-09	1	0	0	1	0	0
AAATGG	147	588	6	274.435	295129023	136.5	593361020	3528	4	0.535646	2.14258	0.990965	0.0128555	0.00594579	0.175824	4.35589e-08	4.35589e-08	1	0	0	1	0	0
AAATGGCAGGTTGAGGGTGACAG	9	36	23	274.435	295129023	136.5	593361020	828	4	0.0327946	0.131179	0.0606713	0.00301711	0.00139544	0.673993	1.0223e-08	1.0223e-08	1	0	0	1	1	0
AAATGGCGTTCGGC	44	177	14	274.435	295129023	136.5	593361020	2478	4.02273	0.160329	0.644961	0.298301	0.00902946	0.00417621	0.412587	3.05949e-08	3.05949e-08	1	0	0	1	0	0
AAATGT	191	764	6	274.435	295129023	136.5	593361020	4584	4	0.695975	2.7839	1.28758	0.0167034	0.00772548	0.175824	5.65969e-08	5.65969e-08	1	0	0	1	0	0
AAATGTAATG	436	4405	10	274.435	295129023	136.5	593361020	44050	10.1032	1.58872	16.0512	7.42381	0.160512	0.0742381	0.740162	5.43869e-07	5.43869e-07	1	0	0	1	1	0
AAATGTACAGC	1	5	11	274.435	295129023	136.5	593361020	55	5	0.00364385	0.0182192	0.00842657	0.000200412	9.26923e-05	0.40293	6.79064e-10	6.79064e-10	1	0	0	1	0	0
AAATGTG	153	753	7	274.435	295129023	136.5	593361020	5271	4.92157	0.557509	2.74382	1.26904	0.0192067	0.00888329	0.252388	6.50791e-08	6.50791e-08	1	0	0	1	0	0
AAATT	155	1053	5	274.435	295129023	136.5	593361020	5265	6.79355	0.564796	3.83697	1.77464	0.0191849	0.00887318	0.248848	6.5005e-08	6.5005e-08	1	0	0	1	0	0
AAATTAT	14	56	7	274.435	295129023	136.5	593361020	392	4	0.0510139	0.204055	0.0943776	0.00142839	0.000660643	0.205128	4.83988e-09	4.83988e-09	1	0	0	1	0	0
AAATTC	238	952	6	274.435	295129023	136.5	593361020	5712	4	0.867236	3.46894	1.60442	0.0208137	0.00962652	0.175824	7.05239e-08	7.05239e-08	1	0	0	1	0	0
AAATTCACAT	271	1108	10	274.435	295129023	136.5	593361020	11080	4.08856	0.987483	4.03738	1.86733	0.0403738	0.0186733	0.299528	1.36801e-07	1.36801e-07	1	0	0	1	0	0
AAATTCT	67	268	7	274.435	295129023	136.5	593361020	1876	4	0.244138	0.976551	0.451664	0.00683586	0.00316165	0.205128	2.31623e-08	2.31623e-08	1	0	0	1	0	0
AAATTG	288	1156	6	274.435	295129023	136.5	593361020	6936	4.01389	1.04943	4.21229	1.94822	0.0252737	0.0116893	0.176435	8.56362e-08	8.56362e-08	1	0	0	1	0	0
AAATTGCACTCTCCGATAATCCCG	3	14	24	274.435	295129023	136.5	593361020	336	4.66667	0.0109315	0.0510139	0.0235944	0.00122433	0.000566266	0.820513	4.14847e-09	4.14847e-09	1	0	0	1	1	0
AAATTGCCGCT	173	808	11	274.435	295129023	136.5	593361020	8888	4.67052	0.630386	2.94423	1.36173	0.0323865	0.0149791	0.376379	1.09737e-07	1.09737e-07	1	0	0	1	0	0
AAATTGG	131	524	7	274.435	295129023	136.5	593361020	3668	4	0.477344	1.90938	0.883105	0.0133656	0.00618173	0.205128	4.52874e-08	4.52874e-08	1	0	0	1	0	0
AAATTGGCACGAGGG	54	237	15	274.435	295129023	136.5	593361020	3555	4.38889	0.196768	0.863592	0.39942	0.0129539	0.00599129	0.482295	4.38923e-08	4.38923e-08	1	0	0	1	0	0
AAATTT	182	732	6	274.435	295129023	136.5	593361020	4392	4.02198	0.66318	2.6673	1.23365	0.0160038	0.0074019	0.17679	5.42264e-08	5.42264e-08	1	0	0	1	0	0
AAATTTCTC	221	1271	9	274.435	295129023	136.5	593361020	11439	5.75113	0.80529	4.63133	2.14203	0.041682	0.0192783	0.379195	1.41233e-07	1.41233e-07	1	0	0	1	0	0
AAC	34560	324547	3	274.435	295129023	136.5	593361020	973641	9.39083	125.931	1182.6	546.964	3.5478	1.64089	0.206392	1.20212e-05	1.20212e-05	1	1	0	0	0	0
AACAACACTCACCTT	1	5	15	274.435	295129023	136.5	593361020	75	5	0.00364385	0.0182192	0.00842657	0.000273289	0.000126399	0.549451	9.25997e-10	9.25997e-10	1	0	0	1	1	0
AACAACATGACTGCG	18	121	15	274.435	295129023	136.5	593361020	1815	6.72222	0.0655893	0.440906	0.203923	0.00661358	0.00305885	0.738706	2.24091e-08	2.24091e-08	1	0	0	1	1	0
AACAACCATTCCGTC	11	61	15	274.435	295129023	136.5	593361020	915	5.54545	0.0400823	0.222275	0.102804	0.00333412	0.00154206	0.609391	1.12972e-08	1.12972e-08	1	0	0	1	1	0
AACAACCCACCTACC	101	544	15	274.435	295129023	136.5	593361020	8160	5.38614	0.368029	1.98225	0.916811	0.0297338	0.0137522	0.591883	1.00748e-07	1.00748e-07	1	0	0	1	1	0
AACAACCCCCAACAC	1	4	15	274.435	295129023	136.5	593361020	60	4	0.00364385	0.0145754	0.00674126	0.000218631	0.000101119	0.43956	7.40798e-10	7.40798e-10	1	0	0	1	0	0
AACAACGCC	1	5	9	274.435	295129023	136.5	593361020	45	5	0.00364385	0.0182192	0.00842657	0.000163973	7.58392e-05	0.32967	5.55598e-10	5.55598e-10	1	0	0	1	0	0
AACAACGGCATGAAGCATAGATCGG	2	9	25	274.435	295129023	136.5	593361020	225	4.5	0.0072877	0.0327946	0.0151678	0.000819866	0.000379196	0.824176	2.77799e-09	2.77799e-09	1	0	0	1	1	0
AACAACGGGTCGGGC	1	4	15	274.435	295129023	136.5	593361020	60	4	0.00364385	0.0145754	0.00674126	0.000218631	0.000101119	0.43956	7.40798e-10	7.40798e-10	1	0	0	1	0	0
AACAACTCACGGCTC	45	184	15	274.435	295129023	136.5	593361020	2760	4.08889	0.163973	0.670468	0.310098	0.010057	0.00465147	0.449328	3.40767e-08	3.40767e-08	1	0	0	1	0	0
AACAAGCACCGCTCC	21	117	15	274.435	295129023	136.5	593361020	1755	5.57143	0.0765208	0.42633	0.197182	0.00639495	0.00295773	0.612245	2.16683e-08	2.16683e-08	1	0	0	1	1	0
AACAAGCCCGACTCC	362	1674	15	274.435	295129023	136.5	593361020	25110	4.62431	1.31907	6.0998	2.82122	0.091497	0.0423183	0.508166	3.10024e-07	3.10024e-07	1	0	0	1	1	0
AACAAGCCGCTCCCC	1	5	15	274.435	295129023	136.5	593361020	75	5	0.00364385	0.0182192	0.00842657	0.000273289	0.000126399	0.549451	9.25997e-10	9.25997e-10	1	0	0	1	1	0
AACAAGCTTACACATACCAACCC	11	53	23	274.435	295129023	136.5	593361020	1219	4.81818	0.0400823	0.193124	0.0893217	0.00444185	0.0020544	0.811855	1.50505e-08	1.50505e-08	1	0	0	1	1	0
AACAAT	256	1452	6	274.435	295129023	136.5	593361020	8712	5.67188	0.932825	5.29087	2.44708	0.0317452	0.0146825	0.249313	1.07564e-07	1.07564e-07	1	0	0	1	0	0
AACAATAT	117	652	8	274.435	295129023	136.5	593361020	5216	5.57265	0.42633	2.37579	1.09883	0.0190063	0.0087906	0.326602	6.44e-08	6.44e-08	1	0	0	1	0	0
AACAATCGACCACCACCCTATCTC	14	57	24	274.435	295129023	136.5	593361020	1368	4.07143	0.0510139	0.207699	0.0960629	0.00498478	0.00230551	0.715856	1.68902e-08	1.68902e-08	1	0	0	1	1	0
AACAATCTCATGCCC	16	95	15	274.435	295129023	136.5	593361020	1425	5.9375	0.0583016	0.346166	0.160105	0.00519248	0.00240157	0.652473	1.75939e-08	1.75939e-08	1	0	0	1	1	0
AACAC	25	133	5	274.435	295129023	136.5	593361020	665	5.32	0.0910962	0.484632	0.224147	0.00242316	0.00112073	0.194872	8.21051e-09	8.21051e-09	1	0	0	1	0	0
AACACAC	8	32	7	274.435	295129023	136.5	593361020	224	4	0.0291508	0.116603	0.0539301	0.000816222	0.00037751	0.205128	2.76564e-09	2.76564e-09	1	0	0	1	0	0
AACACACAGAGTTGC	1	4	15	274.435	295129023	136.5	593361020	60	4	0.00364385	0.0145754	0.00674126	0.000218631	0.000101119	0.43956	7.40798e-10	7.40798e-10	1	0	0	1	0	0
AACACACTCACTACC	1	4	15	274.435	295129023	136.5	593361020	60	4	0.00364385	0.0145754	0.00674126	0.000218631	0.000101119	0.43956	7.40798e-10	7.40798e-10	1	0	0	1	0	0
AACACAGTCTCATCC	1	5	15	274.435	295129023	136.5	593361020	75	5	0.00364385	0.0182192	0.00842657	0.000273289	0.000126399	0.549451	9.25997e-10	9.25997e-10	1	0	0	1	1	0
AACACC	83	352	6	274.435	295129023	136.5	593361020	2112	4.24096	0.302439	1.28263	0.593231	0.00769581	0.00355938	0.186416	2.60761e-08	2.60761e-08	1	0	0	1	0	0
AACACCAGTCTCCTC	1	4	15	274.435	295129023	136.5	593361020	60	4	0.00364385	0.0145754	0.00674126	0.000218631	0.000101119	0.43956	7.40798e-10	7.40798e-10	1	0	0	1	0	0
AACACCATCTCACCT	1	4	15	274.435	295129023	136.5	593361020	60	4	0.00364385	0.0145754	0.00674126	0.000218631	0.000101119	0.43956	7.40798e-10	7.40798e-10	1	0	0	1	0	0
AACACCCAC	2	8	9	274.435	295129023	136.5	593361020	72	4	0.0072877	0.0291508	0.0134825	0.000262357	0.000121343	0.263736	8.88957e-10	8.88957e-10	1	0	0	1	0	0
AACACCCATTCATTC	1	4	15	274.435	295129023	136.5	593361020	60	4	0.00364385	0.0145754	0.00674126	0.000218631	0.000101119	0.43956	7.40798e-10	7.40798e-10	1	0	0	1	0	0
AACACCCCAATCCGTACCCAGC	2	8	22	274.435	295129023	136.5	593361020	176	4	0.0072877	0.0291508	0.0134825	0.000641317	0.000296615	0.644689	2.17301e-09	2.17301e-09	1	0	0	1	1	0
AACACCCGGTACGAC	4	22	15	274.435	295129023	136.5	593361020	330	5.5	0.0145754	0.0801647	0.0370769	0.00120247	0.000556154	0.604396	4.07439e-09	4.07439e-09	1	0	0	1	1	0
AACACCCTGCCCACC	4	19	15	274.435	295129023	136.5	593361020	285	4.75	0.0145754	0.0692331	0.032021	0.0010385	0.000480315	0.521978	3.51879e-09	3.51879e-09	1	0	0	1	1	0
AACACCGCAGCCACC	1	4	15	274.435	295129023	136.5	593361020	60	4	0.00364385	0.0145754	0.00674126	0.000218631	0.000101119	0.43956	7.40798e-10	7.40798e-10	1	0	0	1	0	0
AACACCGGAAGTGAC	5	20	15	274.435	295129023	136.5	593361020	300	4	0.0182192	0.072877	0.0337063	0.00109315	0.000505594	0.43956	3.70399e-09	3.70399e-09	1	0	0	1	0	0
AACACCTCCGACGAC	1	7	15	274.435	295129023	136.5	593361020	105	7	0.00364385	0.0255069	0.0117972	0.000382604	0.000176958	0.769231	1.2964e-09	1.2964e-09	1	0	0	1	1	0
AACACCTCTTAATACT	1	4	16	274.435	295129023	136.5	593361020	64	4	0.00364385	0.0145754	0.00674126	0.000233206	0.00010786	0.468864	7.90184e-10	7.90184e-10	1	0	0	1	0	0
AACACGAGAAGACAG	1	4	15	274.435	295129023	136.5	593361020	60	4	0.00364385	0.0145754	0.00674126	0.000218631	0.000101119	0.43956	7.40798e-10	7.40798e-10	1	0	0	1	0	0
AACACGGACAGAGGG	1273	6484	15	274.435	295129023	136.5	593361020	97260	5.09348	4.63862	23.6267	10.9276	0.354401	0.163914	0.559723	1.20083e-06	1.20083e-06	1	0	0	1	1	0
AACACT	4	18	6	274.435	295129023	136.5	593361020	108	4.5	0.0145754	0.0655893	0.0303357	0.000393536	0.000182014	0.197802	1.33344e-09	1.33344e-09	1	0	0	1	0	0
AACACTACAGCCGAG	121	744	15	274.435	295129023	136.5	593361020	11160	6.14876	0.440906	2.71102	1.25387	0.0406653	0.0188081	0.675688	1.37788e-07	1.37788e-07	1	0	0	1	1	0
AACACTAGAACCACCGCGCCGTCT	2	11	24	274.435	295129023	136.5	593361020	264	5.5	0.0072877	0.0400823	0.0185385	0.000961976	0.000444923	0.967033	3.25951e-09	3.25951e-09	1	0	0	1	1	0
AACACTCCGAATCTAGAACCACC	406	1810	23	274.435	295129023	136.5	593361020	41630	4.45813	1.4794	6.59536	3.05042	0.151693	0.0701596	0.751186	5.1399e-07	5.1399e-07	1	0	0	1	1	0
AACACTCTCCAACCC	1	4	15	274.435	295129023	136.5	593361020	60	4	0.00364385	0.0145754	0.00674126	0.000218631	0.000101119	0.43956	7.40798e-10	7.40798e-10	1	0	0	1	0	0
AACACTGTCTGGGCTCAAGCGATT	2	11	24	274.435	295129023	136.5	593361020	264	5.5	0.0072877	0.0400823	0.0185385	0.000961976	0.000444923	0.967033	3.25951e-09	3.25951e-09	1	0	0	1	1	0
AACACTTAACGACAC	1	5	15	274.435	295129023	136.5	593361020	75	5	0.00364385	0.0182192	0.00842657	0.000273289	0.000126399	0.549451	9.25997e-10	9.25997e-10	1	0	0	1	1	0
AACACTTACACAGGC	1	4	15	274.435	295129023	136.5	593361020	60	4	0.00364385	0.0145754	0.00674126	0.000218631	0.000101119	0.43956	7.40798e-10	7.40798e-10	1	0	0	1	0	0
AACACTTACCATCAC	1	4	15	274.435	295129023	136.5	593361020	60	4	0.00364385	0.0145754	0.00674126	0.000218631	0.000101119	0.43956	7.40798e-10	7.40798e-10	1	0	0	1	0	0
AACACTTGCCACATC	315	1753	15	274.435	295129023	136.5	593361020	26295	5.56508	1.14781	6.38767	2.95436	0.095815	0.0443153	0.611547	3.24655e-07	3.24655e-07	1	0	0	1	1	0
AACACTTGGAT	2	10	11	274.435	295129023	136.5	593361020	110	5	0.0072877	0.0364385	0.0168531	0.000400823	0.000185385	0.40293	1.35813e-09	1.35813e-09	1	0	0	1	0	0
AACAGAACTTAGACAAGATCGGAAG	2	8	25	274.435	295129023	136.5	593361020	200	4	0.0072877	0.0291508	0.0134825	0.00072877	0.000337063	0.732601	2.46933e-09	2.46933e-09	1	0	0	1	1	0
AACAGACAGGGCTAC	227	1138	15	274.435	295129023	136.5	593361020	17070	5.01322	0.827154	4.1467	1.91789	0.0622005	0.0287683	0.550903	2.10757e-07	2.10757e-07	1	0	0	1	1	0
AACAGACCTCCTCCC	420	2166	15	274.435	295129023	136.5	593361020	32490	5.15714	1.53042	7.89257	3.65039	0.118389	0.0547559	0.566719	4.01142e-07	4.01142e-07	1	0	0	1	1	0
AACAGAG	217	1033	7	274.435	295129023	136.5	593361020	7231	4.76037	0.790715	3.7641	1.74093	0.0263487	0.0121865	0.244121	8.92785e-08	8.92785e-08	1	0	0	1	0	0
AACAGAGAGACCTGG	1	4	15	274.435	295129023	136.5	593361020	60	4	0.00364385	0.0145754	0.00674126	0.000218631	0.000101119	0.43956	7.40798e-10	7.40798e-10	1	0	0	1	0	0
AACAGATGCGTAGGG	2	8	15	274.435	295129023	136.5	593361020	120	4	0.0072877	0.0291508	0.0134825	0.000437262	0.000202238	0.43956	1.4816e-09	1.4816e-09	1	0	0	1	0	0
AACAGATTCAACAGCCTATAC	13	53	21	274.435	295129023	136.5	593361020	1113	4.07692	0.04737	0.193124	0.0893217	0.0040556	0.00187576	0.627219	1.37418e-08	1.37418e-08	1	0	0	1	1	0
AACAGATTG	185	954	9	274.435	295129023	136.5	593361020	8586	5.15676	0.674112	3.47623	1.60779	0.0312861	0.0144701	0.340006	1.06008e-07	1.06008e-07	1	0	0	1	0	0
AACAGC	2626	11711	6	274.435	295129023	136.5	593361020	70266	4.45963	9.56874	42.6731	19.7367	0.256039	0.11842	0.196028	8.67548e-07	8.67548e-07	1	0	0	1	0	0
AACAGCAGAGAGGGG	1	6	15	274.435	295129023	136.5	593361020	90	6	0.00364385	0.0218631	0.0101119	0.000327946	0.000151678	0.659341	1.1112e-09	1.1112e-09	1	0	0	1	1	0
AACAGCAGG	51	532	9	274.435	295129023	136.5	593361020	4788	10.4314	0.185836	1.93853	0.896587	0.0174467	0.00806929	0.687783	5.91157e-08	5.91157e-08	1	0	0	1	1	0
AACAGCCCCTCGGTC	8	45	15	274.435	295129023	136.5	593361020	675	5.625	0.0291508	0.163973	0.0758392	0.0024596	0.00113759	0.618132	8.33397e-09	8.33397e-09	1	0	0	1	1	0
AACAGCCGC	32	208	9	274.435	295129023	136.5	593361020	1872	6.5	0.116603	0.75792	0.350545	0.00682128	0.00315491	0.428571	2.31129e-08	2.31129e-08	1	0	0	1	0	0
AACAGCGAACCACCC	1	4	15	274.435	295129023	136.5	593361020	60	4	0.00364385	0.0145754	0.00674126	0.000218631	0.000101119	0.43956	7.40798e-10	7.40798e-10	1	0	0	1	0	0
AACAGCGAACCAGCC	1	6	15	274.435	295129023	136.5	593361020	90	6	0.00364385	0.0218631	0.0101119	0.000327946	0.000151678	0.659341	1.1112e-09	1.1112e-09	1	0	0	1	1	0
AACAGCGGATGGGAC	23	112	15	274.435	295129023	136.5	593361020	1680	4.86957	0.0838085	0.408111	0.188755	0.00612166	0.00283133	0.535117	2.07423e-08	2.07423e-08	1	0	0	1	1	0
AACAGCTCCATCACCCACAG	1	4	20	274.435	295129023	136.5	593361020	80	4	0.00364385	0.0145754	0.00674126	0.000291508	0.000134825	0.586081	9.8773e-10	9.8773e-10	1	0	0	1	1	0
AACAGGAGCAGAGGC	226	1327	15	274.435	295129023	136.5	593361020	19905	5.87168	0.82351	4.83539	2.23641	0.0725308	0.0335462	0.64524	2.4576e-07	2.4576e-07	1	0	0	1	1	0
AACAGGCGAGAATTG	1	4	15	274.435	295129023	136.5	593361020	60	4	0.00364385	0.0145754	0.00674126	0.000218631	0.000101119	0.43956	7.40798e-10	7.40798e-10	1	0	0	1	0	0
AACAGGGTGCGGGTC	1140	5464	15	274.435	295129023	136.5	593361020	81960	4.79298	4.15399	19.91	9.20856	0.29865	0.138128	0.526701	1.01193e-06	1.01193e-06	1	0	0	1	1	0
AACAGTCACACGCCC	130	590	15	274.435	295129023	136.5	593361020	8850	4.53846	0.4737	2.14987	0.994336	0.0322481	0.014915	0.498732	1.09268e-07	1.09268e-07	1	0	0	1	0	0
AACAT	12	97	5	274.435	295129023	136.5	593361020	485	8.08333	0.0437262	0.353453	0.163476	0.00176727	0.000817378	0.296093	5.98811e-09	5.98811e-09	1	0	0	1	0	0
AACATC	6	24	6	274.435	295129023	136.5	593361020	144	4	0.0218631	0.0874524	0.0404476	0.000524714	0.000242685	0.175824	1.77791e-09	1.77791e-09	1	0	0	1	0	0
AACATCACAACGGTC	1	4	15	274.435	295129023	136.5	593361020	60	4	0.00364385	0.0145754	0.00674126	0.000218631	0.000101119	0.43956	7.40798e-10	7.40798e-10	1	0	0	1	0	0
AACATCAGCAGCCGCCGC	1	4	18	274.435	295129023	136.5	593361020	72	4	0.00364385	0.0145754	0.00674126	0.000262357	0.000121343	0.527473	8.88957e-10	8.88957e-10	1	0	0	1	1	0
AACATCAGCATCTCC	1	4	15	274.435	295129023	136.5	593361020	60	4	0.00364385	0.0145754	0.00674126	0.000218631	0.000101119	0.43956	7.40798e-10	7.40798e-10	1	0	0	1	0	0
AACATCC	1	4	7	274.435	295129023	136.5	593361020	28	4	0.00364385	0.0145754	0.00674126	0.000102028	4.71888e-05	0.205128	3.45706e-10	3.45706e-10	1	0	0	1	0	0
AACATCCACCCAGTC	1	4	15	274.435	295129023	136.5	593361020	60	4	0.00364385	0.0145754	0.00674126	0.000218631	0.000101119	0.43956	7.40798e-10	7.40798e-10	1	0	0	1	0	0
AACATCCC	13	54	8	274.435	295129023	136.5	593361020	432	4.15385	0.04737	0.196768	0.091007	0.00157414	0.000728056	0.243449	5.33374e-09	5.33374e-09	1	0	0	1	0	0
AACATCCGGATAGGTAACG	1	5	19	274.435	295129023	136.5	593361020	95	5	0.00364385	0.0182192	0.00842657	0.000346166	0.000160105	0.695971	1.17293e-09	1.17293e-09	1	0	0	1	1	0
AACATCGATCGGGTC	1	4	15	274.435	295129023	136.5	593361020	60	4	0.00364385	0.0145754	0.00674126	0.000218631	0.000101119	0.43956	7.40798e-10	7.40798e-10	1	0	0	1	0	0
AACATCTCCACTACT	1	4	15	274.435	295129023	136.5	593361020	60	4	0.00364385	0.0145754	0.00674126	0.000218631	0.000101119	0.43956	7.40798e-10	7.40798e-10	1	0	0	1	0	0
AACATCTGCCGTTAC	1	4	15	274.435	295129023	136.5	593361020	60	4	0.00364385	0.0145754	0.00674126	0.000218631	0.000101119	0.43956	7.40798e-10	7.40798e-10	1	0	0	1	0	0
AACATG	14	68	6	274.435	295129023	136.5	593361020	408	4.85714	0.0510139	0.247782	0.114601	0.00148669	0.000687608	0.213501	5.03742e-09	5.03742e-09	1	0	0	1	0	0
AACATGGCACTACAG	675	4266	15	274.435	295129023	136.5	593361020	63990	6.32	2.4596	15.5447	7.18955	0.23317	0.107843	0.694505	7.90061e-07	7.90061e-07	1	0	0	1	1	0
AACATGGTGAGGGAC	199	1109	15	274.435	295129023	136.5	593361020	16635	5.57286	0.725126	4.04103	1.86901	0.0606154	0.0280352	0.612403	2.05386e-07	2.05386e-07	1	0	0	1	1	0
AACATTATATAATTAGC	4	16	17	274.435	295129023	136.5	593361020	272	4	0.0145754	0.0583016	0.026965	0.000991127	0.000458406	0.498168	3.35828e-09	3.35828e-09	1	0	0	1	0	0
AACC	60	819	4	274.435	295129023	136.5	593361020	3276	13.65	0.218631	2.98431	1.38027	0.0119372	0.00552109	0.4	4.04476e-08	4.04476e-08	1	0	0	0	0	0
AACCAAGACTTCCAC	1	4	15	274.435	295129023	136.5	593361020	60	4	0.00364385	0.0145754	0.00674126	0.000218631	0.000101119	0.43956	7.40798e-10	7.40798e-10	1	0	0	1	0	0
AACCAAGCC	7	67	9	274.435	295129023	136.5	593361020	603	9.57143	0.0255069	0.244138	0.112916	0.00219724	0.00101624	0.631083	7.44502e-09	7.44502e-09	1	0	0	1	1	0
AACCAAT	7	39	7	274.435	295129023	136.5	593361020	273	5.57143	0.0255069	0.14211	0.0657273	0.000994771	0.000460091	0.285714	3.37063e-09	3.37063e-09	1	0	0	1	0	0
AACCAATACACCAGGCAATCTAG	276	1177	23	274.435	295129023	136.5	593361020	27071	4.26449	1.0057	4.28881	1.98362	0.0986426	0.0456232	0.718559	3.34236e-07	3.34236e-07	1	0	0	1	1	0
AACCAATACAGCCCATAC	1	4	18	274.435	295129023	136.5	593361020	72	4	0.00364385	0.0145754	0.00674126	0.000262357	0.000121343	0.527473	8.88957e-10	8.88957e-10	1	0	0	1	1	0
AACCAATT	232	1137	8	274.435	295129023	136.5	593361020	9096	4.90086	0.845373	4.14306	1.9162	0.0331444	0.0153296	0.28723	1.12305e-07	1.12305e-07	1	0	0	1	0	0
AACCAC	8	43	6	274.435	295129023	136.5	593361020	258	5.375	0.0291508	0.156685	0.0724685	0.000940113	0.000434811	0.236264	3.18543e-09	3.18543e-09	1	0	0	1	0	0
AACCACCACGCACGC	1	4	15	274.435	295129023	136.5	593361020	60	4	0.00364385	0.0145754	0.00674126	0.000218631	0.000101119	0.43956	7.40798e-10	7.40798e-10	1	0	0	1	0	0
AACCACCAGGCACCT	234	1103	15	274.435	295129023	136.5	593361020	16545	4.71368	0.85266	4.01916	1.8589	0.0602875	0.0278835	0.517986	2.04275e-07	2.04275e-07	1	0	0	1	1	0
AACCACCCCGCAATG	1	4	15	274.435	295129023	136.5	593361020	60	4	0.00364385	0.0145754	0.00674126	0.000218631	0.000101119	0.43956	7.40798e-10	7.40798e-10	1	0	0	1	0	0
AACCACCCT	1	4	9	274.435	295129023	136.5	593361020	36	4	0.00364385	0.0145754	0.00674126	0.000131179	6.06713e-05	0.263736	4.44479e-10	4.44479e-10	1	0	0	1	0	0
AACCACCTGTCGAGC	286	1428	15	274.435	295129023	136.5	593361020	21420	4.99301	1.04214	5.20341	2.40663	0.0780512	0.0360994	0.548682	2.64465e-07	2.64465e-07	1	0	0	1	1	0
AACCACTCCACACACCTCCATCAT	2	8	24	274.435	295129023	136.5	593361020	192	4	0.0072877	0.0291508	0.0134825	0.000699619	0.00032358	0.703297	2.37055e-09	2.37055e-09	1	0	0	1	1	0
AACCACTCTACCTGCGATTCCTC	4	19	23	274.435	295129023	136.5	593361020	437	4.75	0.0145754	0.0692331	0.032021	0.00159236	0.000736482	0.800366	5.39548e-09	5.39548e-09	1	0	0	1	1	0
AACCACTTCAGAGCC	1	4	15	274.435	295129023	136.5	593361020	60	4	0.00364385	0.0145754	0.00674126	0.000218631	0.000101119	0.43956	7.40798e-10	7.40798e-10	1	0	0	1	0	0
AACCAG	327	1308	6	274.435	295129023	136.5	593361020	7848	4	1.19154	4.76615	2.20439	0.0285969	0.0132263	0.175824	9.68963e-08	9.68963e-08	1	0	0	1	0	0
AACCAGGAAGTGTCG	2	8	15	274.435	295129023	136.5	593361020	120	4	0.0072877	0.0291508	0.0134825	0.000437262	0.000202238	0.43956	1.4816e-09	1.4816e-09	1	0	0	1	0	0
AACCAGGG	1	5	8	274.435	295129023	136.5	593361020	40	5	0.00364385	0.0182192	0.00842657	0.000145754	6.74126e-05	0.29304	4.93865e-10	4.93865e-10	1	0	0	1	0	0
AACCAT	3	12	6	274.435	295129023	136.5	593361020	72	4	0.0109315	0.0437262	0.0202238	0.000262357	0.000121343	0.175824	8.88957e-10	8.88957e-10	1	0	0	1	0	0
AACCATCTACCTGCC	1	4	15	274.435	295129023	136.5	593361020	60	4	0.00364385	0.0145754	0.00674126	0.000218631	0.000101119	0.43956	7.40798e-10	7.40798e-10	1	0	0	1	0	0
AACCATCTTCCTTCT	1	4	15	274.435	295129023	136.5	593361020	60	4	0.00364385	0.0145754	0.00674126	0.000218631	0.000101119	0.43956	7.40798e-10	7.40798e-10	1	0	0	1	0	0
AACCATGTCCACCAAGTAATCCAC	2	10	24	274.435	295129023	136.5	593361020	240	5	0.0072877	0.0364385	0.0168531	0.000874524	0.000404476	0.879121	2.96319e-09	2.96319e-09	1	0	0	1	1	0
AACCC	8	40	5	274.435	295129023	136.5	593361020	200	5	0.0291508	0.145754	0.0674126	0.00072877	0.000337063	0.18315	2.46933e-09	2.46933e-09	1	0	0	1	0	0
AACCCAAT	4453138	56750923	8	274.435	295129023	136.5	593361020	454007384	12.744	16226.6	206792	95643.2	1654.33	765.145	0.746903	0.00560546	0.00560546	1	1	1	1	1	1
AACCCACCAAGTCTTCACCTCG	2	10	22	274.435	295129023	136.5	593361020	220	5	0.0072877	0.0364385	0.0168531	0.000801647	0.000370769	0.805861	2.71626e-09	2.71626e-09	1	0	0	1	1	0
AACCCACCCCTCTCC	1	4	15	274.435	295129023	136.5	593361020	60	4	0.00364385	0.0145754	0.00674126	0.000218631	0.000101119	0.43956	7.40798e-10	7.40798e-10	1	0	0	1	0	0
AACCCACGATATCTC	1	4	15	274.435	295129023	136.5	593361020	60	4	0.00364385	0.0145754	0.00674126	0.000218631	0.000101119	0.43956	7.40798e-10	7.40798e-10	1	0	0	1	0	0
AACCCACTGCCATCACCCTCATC	4	17	23	274.435	295129023	136.5	593361020	391	4.25	0.0145754	0.0619454	0.0286503	0.00142474	0.000658958	0.716117	4.82753e-09	4.82753e-09	1	0	0	1	1	0
AACCCACTTCCGCGC	8	32	15	274.435	295129023	136.5	593361020	480	4	0.0291508	0.116603	0.0539301	0.00174905	0.000808951	0.43956	5.92638e-09	5.92638e-09	1	0	0	1	0	0
AACCCAGCCCAGATC	957	4734	15	274.435	295129023	136.5	593361020	71010	4.94671	3.48716	17.25	7.97828	0.25875	0.119674	0.543594	8.76734e-07	8.76734e-07	1	0	0	1	1	0
AACCCAGGTAGATCCAGCTCTCAAG	2	8	25	274.435	295129023	136.5	593361020	200	4	0.0072877	0.0291508	0.0134825	0.00072877	0.000337063	0.732601	2.46933e-09	2.46933e-09	1	0	0	1	1	0
AACCCAT	3	15	7	274.435	295129023	136.5	593361020	105	5	0.0109315	0.0546577	0.0252797	0.000382604	0.000176958	0.25641	1.2964e-09	1.2964e-09	1	0	0	1	0	0
AACCCATACACACAT	1	4	15	274.435	295129023	136.5	593361020	60	4	0.00364385	0.0145754	0.00674126	0.000218631	0.000101119	0.43956	7.40798e-10	7.40798e-10	1	0	0	1	0	0
AACCCATCGAGCACC	162	711	15	274.435	295129023	136.5	593361020	10665	4.38889	0.590303	2.59078	1.19826	0.0388616	0.0179739	0.482295	1.31677e-07	1.31677e-07	1	0	0	1	0	0
AACCCC	13	69	6	274.435	295129023	136.5	593361020	414	5.30769	0.04737	0.251426	0.116287	0.00150855	0.00069772	0.233305	5.1115e-09	5.1115e-09	1	0	0	1	0	0
AACCCCAAT	1	4	9	274.435	295129023	136.5	593361020	36	4	0.00364385	0.0145754	0.00674126	0.000131179	6.06713e-05	0.263736	4.44479e-10	4.44479e-10	1	0	0	1	0	0
AACCCCACCCCACAT	1	4	15	274.435	295129023	136.5	593361020	60	4	0.00364385	0.0145754	0.00674126	0.000218631	0.000101119	0.43956	7.40798e-10	7.40798e-10	1	0	0	1	0	0
AACCCCATCTAACGC	469	1905	15	274.435	295129023	136.5	593361020	28575	4.06183	1.70896	6.94153	3.21052	0.104123	0.0481579	0.446355	3.52805e-07	3.52805e-07	1	0	0	1	0	0
AACCCCT	100	419	7	274.435	295129023	136.5	593361020	2933	4.19	0.364385	1.52677	0.706147	0.0106874	0.00494303	0.214872	3.62127e-08	3.62127e-08	1	0	0	1	0	0
AACCCCTAACCCTCGCCCT	1	5	19	274.435	295129023	136.5	593361020	95	5	0.00364385	0.0182192	0.00842657	0.000346166	0.000160105	0.695971	1.17293e-09	1.17293e-09	1	0	0	1	1	0
AACCCG	14	67	6	274.435	295129023	136.5	593361020	402	4.78571	0.0510139	0.244138	0.112916	0.00146483	0.000677496	0.210361	4.96334e-09	4.96334e-09	1	0	0	1	0	0
AACCCGACCATACAC	9	42	15	274.435	295129023	136.5	593361020	630	4.66667	0.0327946	0.153042	0.0707832	0.00229562	0.00106175	0.512821	7.77838e-09	7.77838e-09	1	0	0	1	1	0
AACCCGCTCACCTGT	1	4	15	274.435	295129023	136.5	593361020	60	4	0.00364385	0.0145754	0.00674126	0.000218631	0.000101119	0.43956	7.40798e-10	7.40798e-10	1	0	0	1	0	0
AACCCGTCTCGTTCT	1	4	15	274.435	295129023	136.5	593361020	60	4	0.00364385	0.0145754	0.00674126	0.000218631	0.000101119	0.43956	7.40798e-10	7.40798e-10	1	0	0	1	0	0
AACCCGTCTGTCCGTATCCCACCGT	2	9	25	274.435	295129023	136.5	593361020	225	4.5	0.0072877	0.0327946	0.0151678	0.000819866	0.000379196	0.824176	2.77799e-09	2.77799e-09	1	0	0	1	1	0
AACCCGTGCGGACAG	2	11	15	274.435	295129023	136.5	593361020	165	5.5	0.0072877	0.0400823	0.0185385	0.000601235	0.000278077	0.604396	2.03719e-09	2.03719e-09	1	0	0	1	1	0
AACCCT	1942	16979	6	274.435	295129023	136.5	593361020	101874	8.74305	7.07635	61.8689	28.615	0.371213	0.17169	0.38431	1.2578e-06	1.2578e-06	1	0	0	1	0	0
AACCCTAGACATGAGTATTCT	3	12	21	274.435	295129023	136.5	593361020	252	4	0.0109315	0.0437262	0.0202238	0.00091825	0.000424699	0.615385	3.11135e-09	3.11135e-09	1	0	0	1	1	0
AACCG	2	32	5	274.435	295129023	136.5	593361020	160	16	0.0072877	0.116603	0.0539301	0.000583016	0.00026965	0.586081	1.97546e-09	1.97546e-09	1	0	0	1	1	0
AACCGAAGACTCTGG	12	84	15	274.435	295129023	136.5	593361020	1260	7	0.0437262	0.306083	0.141566	0.00459125	0.0021235	0.769231	1.55568e-08	1.55568e-08	1	0	0	1	1	0
AACCGACCGTAGCCC	956	3956	15	274.435	295129023	136.5	593361020	59340	4.13808	3.48352	14.4151	6.6671	0.216226	0.100007	0.454734	7.32649e-07	7.32649e-07	1	0	0	1	0	0
AACCGAGCCCAT	3	18	12	274.435	295129023	136.5	593361020	216	6	0.0109315	0.0655893	0.0303357	0.000787071	0.000364028	0.527473	2.66687e-09	2.66687e-09	1	0	0	1	1	0
AACCGAGCCTGACAC	250	1201	15	274.435	295129023	136.5	593361020	18015	4.804	0.910962	4.37626	2.02406	0.0656439	0.0303609	0.527912	2.22424e-07	2.22424e-07	1	0	0	1	1	0
AACCGAGGTAGGGTAGTTGCATG	4	16	23	274.435	295129023	136.5	593361020	368	4	0.0145754	0.0583016	0.026965	0.00134094	0.000620196	0.673993	4.54356e-09	4.54356e-09	1	0	0	1	1	0
AACCGAGTACAGAAG	1	4	15	274.435	295129023	136.5	593361020	60	4	0.00364385	0.0145754	0.00674126	0.000218631	0.000101119	0.43956	7.40798e-10	7.40798e-10	1	0	0	1	0	0
AACCGAT	154	674	7	274.435	295129023	136.5	593361020	4718	4.37662	0.561153	2.45595	1.1359	0.0171917	0.00795131	0.224442	5.82514e-08	5.82514e-08	1	0	0	1	0	0
AACCGCAACGTGTCT	4	32	15	274.435	295129023	136.5	593361020	480	8	0.0145754	0.116603	0.0539301	0.00174905	0.000808951	0.879121	5.92638e-09	5.92638e-09	1	0	0	1	1	0
AACCGCAGCTCAACT	4	26	15	274.435	295129023	136.5	593361020	390	6.5	0.0145754	0.09474	0.0438182	0.0014211	0.000657273	0.714286	4.81518e-09	4.81518e-09	1	0	0	1	1	0
AACCGCC	4	16	7	274.435	295129023	136.5	593361020	112	4	0.0145754	0.0583016	0.026965	0.000408111	0.000188755	0.205128	1.38282e-09	1.38282e-09	1	0	0	1	0	0
AACCGCCATACAGCC	1	4	15	274.435	295129023	136.5	593361020	60	4	0.00364385	0.0145754	0.00674126	0.000218631	0.000101119	0.43956	7.40798e-10	7.40798e-10	1	0	0	1	0	0
AACCGCTCACCCACC	1	4	15	274.435	295129023	136.5	593361020	60	4	0.00364385	0.0145754	0.00674126	0.000218631	0.000101119	0.43956	7.40798e-10	7.40798e-10	1	0	0	1	0	0
AACCGCTGAGAAGCCGACCATAC	1	4	23	274.435	295129023	136.5	593361020	92	4	0.00364385	0.0145754	0.00674126	0.000335234	0.000155049	0.673993	1.13589e-09	1.13589e-09	1	0	0	1	1	0
AACCGG	2	8	6	274.435	295129023	136.5	593361020	48	4	0.0072877	0.0291508	0.0134825	0.000174905	8.08951e-05	0.175824	5.92638e-10	5.92638e-10	1	0	0	1	0	0
AACCGTCAAGTCTGT	1	4	15	274.435	295129023	136.5	593361020	60	4	0.00364385	0.0145754	0.00674126	0.000218631	0.000101119	0.43956	7.40798e-10	7.40798e-10	1	0	0	1	0	0
AACCGTGACCGACGC	2	12	15	274.435	295129023	136.5	593361020	180	6	0.0072877	0.0437262	0.0202238	0.000655893	0.000303357	0.659341	2.22239e-09	2.22239e-09	1	0	0	1	1	0
AACCGTGCCGCCAAT	1	4	15	274.435	295129023	136.5	593361020	60	4	0.00364385	0.0145754	0.00674126	0.000218631	0.000101119	0.43956	7.40798e-10	7.40798e-10	1	0	0	1	0	0
AACCTACC	1	6	8	274.435	295129023	136.5	593361020	48	6	0.00364385	0.0218631	0.0101119	0.000174905	8.08951e-05	0.351648	5.92638e-10	5.92638e-10	1	0	0	1	0	0
AACCTACCT	1247	5514	9	274.435	295129023	136.5	593361020	49626	4.42181	4.54388	20.0922	9.29282	0.18083	0.0836354	0.291548	6.12714e-07	6.12714e-07	1	0	0	1	0	0
AACCTACTACTGCCTCTCATACTG	16	74	24	274.435	295129023	136.5	593361020	1776	4.625	0.0583016	0.269645	0.124713	0.00647147	0.00299312	0.813187	2.19276e-08	2.19276e-08	1	0	0	1	1	0
AACCTATCCCC	134	562	11	274.435	295129023	136.5	593361020	6182	4.19403	0.488276	2.04784	0.947147	0.0225263	0.0104186	0.33798	7.63268e-08	7.63268e-08	1	0	0	1	0	0
AACCTC	337	1348	6	274.435	295129023	136.5	593361020	8088	4	1.22798	4.91191	2.2718	0.0294714	0.0136308	0.175824	9.98595e-08	9.98595e-08	1	0	0	1	0	0
AACCTCC	115	474	7	274.435	295129023	136.5	593361020	3318	4.12174	0.419043	1.72718	0.798839	0.0120903	0.00559187	0.211371	4.09661e-08	4.09661e-08	1	0	0	1	0	0
AACCTCCACCCATCG	1	4	15	274.435	295129023	136.5	593361020	60	4	0.00364385	0.0145754	0.00674126	0.000218631	0.000101119	0.43956	7.40798e-10	7.40798e-10	1	0	0	1	0	0
AACCTCT	1	4	7	274.435	295129023	136.5	593361020	28	4	0.00364385	0.0145754	0.00674126	0.000102028	4.71888e-05	0.205128	3.45706e-10	3.45706e-10	1	0	0	1	0	0
AACCTCTTCCGACGC	1	4	15	274.435	295129023	136.5	593361020	60	4	0.00364385	0.0145754	0.00674126	0.000218631	0.000101119	0.43956	7.40798e-10	7.40798e-10	1	0	0	1	0	0
AACCTG	1	4	6	274.435	295129023	136.5	593361020	24	4	0.00364385	0.0145754	0.00674126	8.74524e-05	4.04476e-05	0.175824	2.96319e-10	2.96319e-10	1	0	0	1	0	0
AACCTGATGAGCCCG	2	8	15	274.435	295129023	136.5	593361020	120	4	0.0072877	0.0291508	0.0134825	0.000437262	0.000202238	0.43956	1.4816e-09	1.4816e-09	1	0	0	1	0	0
AACCTT	1	4	6	274.435	295129023	136.5	593361020	24	4	0.00364385	0.0145754	0.00674126	8.74524e-05	4.04476e-05	0.175824	2.96319e-10	2.96319e-10	1	0	0	1	0	0
AACCTTGTGACCCCG	978	4314	15	274.435	295129023	136.5	593361020	64710	4.41104	3.56368	15.7196	7.27045	0.235793	0.109057	0.48473	7.9895e-07	7.9895e-07	1	0	0	1	0	0
AACG	4720	30243	4	274.435	295129023	136.5	593361020	120972	6.40742	17.199	110.201	50.969	0.440804	0.203876	0.187763	1.4936e-06	1.4936e-06	1	0	0	0	0	0
AACGAC	2	12	6	274.435	295129023	136.5	593361020	72	6	0.0072877	0.0437262	0.0202238	0.000262357	0.000121343	0.263736	8.88957e-10	8.88957e-10	1	0	0	1	0	0
AACGACGAC	3323	13413	9	274.435	295129023	136.5	593361020	120717	4.03641	12.1085	48.8749	22.6051	0.439874	0.203446	0.266137	1.49045e-06	1.49045e-06	1	0	0	1	0	0
AACGAG	290	1167	6	274.435	295129023	136.5	593361020	7002	4.02414	1.05672	4.25237	1.96676	0.0255142	0.0118006	0.176885	8.64511e-08	8.64511e-08	1	0	0	1	0	0
AACGAGACCATGACG	275	1436	15	274.435	295129023	136.5	593361020	21540	5.22182	1.00206	5.23257	2.42011	0.0784885	0.0363017	0.573826	2.65946e-07	2.65946e-07	1	0	0	1	1	0
AACGAGACTTGGCGG	29	156	15	274.435	295129023	136.5	593361020	2340	5.37931	0.105672	0.56844	0.262909	0.0085266	0.00394364	0.591133	2.88911e-08	2.88911e-08	1	0	0	1	1	0
AACGAGC	288	1152	7	274.435	295129023	136.5	593361020	8064	4	1.04943	4.19771	1.94148	0.029384	0.0135904	0.205128	9.95632e-08	9.95632e-08	1	0	0	1	0	0
AACGAGCCGATC	255	1144	12	274.435	295129023	136.5	593361020	13728	4.48627	0.929181	4.16856	1.928	0.0500227	0.023136	0.394398	1.69494e-07	1.69494e-07	1	0	0	1	0	0
AACGATGACACAGGGAGAATAGGC	5	24	24	274.435	295129023	136.5	593361020	576	4.8	0.0182192	0.0874524	0.0404476	0.00209886	0.000970741	0.843956	7.11166e-09	7.11166e-09	1	0	0	1	1	0
AACGCC	8	78	6	274.435	295129023	136.5	593361020	468	9.75	0.0291508	0.28422	0.131455	0.00170532	0.000788727	0.428571	5.77822e-09	5.77822e-09	1	0	0	1	0	0
AACGCCCACTTCCTG	71	299	15	274.435	295129023	136.5	593361020	4485	4.21127	0.258713	1.08951	0.503909	0.0163427	0.00755864	0.462777	5.53746e-08	5.53746e-08	1	0	0	1	0	0
AACGCCGCATTGTGG	3	15	15	274.435	295129023	136.5	593361020	225	5	0.0109315	0.0546577	0.0252797	0.000819866	0.000379196	0.549451	2.77799e-09	2.77799e-09	1	0	0	1	1	0
AACGCG	245	980	6	274.435	295129023	136.5	593361020	5880	4	0.892743	3.57097	1.65161	0.0214258	0.00990965	0.175824	7.25982e-08	7.25982e-08	1	0	0	1	0	0
AACGCTCCTGATCCG	4	29	15	274.435	295129023	136.5	593361020	435	7.25	0.0145754	0.105672	0.0488741	0.00158507	0.000733112	0.796703	5.37078e-09	5.37078e-09	1	0	0	1	1	0
AACGCTGGCAGATAGACATGTATG	4	16	24	274.435	295129023	136.5	593361020	384	4	0.0145754	0.0583016	0.026965	0.00139924	0.000647161	0.703297	4.7411e-09	4.7411e-09	1	0	0	1	1	0
AACGG	29	162	5	274.435	295129023	136.5	593361020	810	5.58621	0.105672	0.590303	0.273021	0.00295152	0.0013651	0.204623	1.00008e-08	1.00008e-08	1	0	0	1	0	0
AACGGAAT	11	65	8	274.435	295129023	136.5	593361020	520	5.90909	0.0400823	0.23685	0.109545	0.0018948	0.000876364	0.34632	6.42025e-09	6.42025e-09	1	0	0	1	0	0
AACGGAGAG	1	4	9	274.435	295129023	136.5	593361020	36	4	0.00364385	0.0145754	0.00674126	0.000131179	6.06713e-05	0.263736	4.44479e-10	4.44479e-10	1	0	0	1	0	0
AACGGATGGGCAGGG	801	3772	15	274.435	295129023	136.5	593361020	56580	4.70911	2.91872	13.7446	6.35701	0.206169	0.0953551	0.517485	6.98572e-07	6.98572e-07	1	0	0	1	1	0
AACGGC	122	601	6	274.435	295129023	136.5	593361020	3606	4.92623	0.444549	2.18995	1.01287	0.0131397	0.00607724	0.216538	4.45219e-08	4.45219e-08	1	0	0	1	0	0
AACGGCGATAGGGAC	303	1358	15	274.435	295129023	136.5	593361020	20370	4.48185	1.10409	4.94835	2.28866	0.0742252	0.0343299	0.492511	2.51501e-07	2.51501e-07	1	0	0	1	0	0
AACGGCTGTGGGTAT	861	4418	15	274.435	295129023	136.5	593361020	66270	5.13124	3.13735	16.0985	7.44572	0.241478	0.111686	0.563873	8.18211e-07	8.18211e-07	1	0	0	1	1	0
AACGGCTTGGGAGCG	16	88	15	274.435	295129023	136.5	593361020	1320	5.5	0.0583016	0.320659	0.148308	0.00480988	0.00222462	0.604396	1.62975e-08	1.62975e-08	1	0	0	1	1	0
AACGGGAACTTGGAC	10	61	15	274.435	295129023	136.5	593361020	915	6.1	0.0364385	0.222275	0.102804	0.00333412	0.00154206	0.67033	1.12972e-08	1.12972e-08	1	0	0	1	1	0
AACGGGATCATTGGC	1	4	15	274.435	295129023	136.5	593361020	60	4	0.00364385	0.0145754	0.00674126	0.000218631	0.000101119	0.43956	7.40798e-10	7.40798e-10	1	0	0	1	0	0
AACGGGCTTGACGGG	16	69	15	274.435	295129023	136.5	593361020	1035	4.3125	0.0583016	0.251426	0.116287	0.00377138	0.0017443	0.473901	1.27788e-08	1.27788e-08	1	0	0	1	0	0
AACGGGGTCGGCTAC	6	37	15	274.435	295129023	136.5	593361020	555	6.16667	0.0218631	0.134822	0.0623566	0.00202234	0.00093535	0.677656	6.85238e-09	6.85238e-09	1	0	0	1	1	0
AACGGTC	1	4	7	274.435	295129023	136.5	593361020	28	4	0.00364385	0.0145754	0.00674126	0.000102028	4.71888e-05	0.205128	3.45706e-10	3.45706e-10	1	0	0	1	0	0
AACGGTGCATCGGGC	1	4	15	274.435	295129023	136.5	593361020	60	4	0.00364385	0.0145754	0.00674126	0.000218631	0.000101119	0.43956	7.40798e-10	7.40798e-10	1	0	0	1	0	0
AACGTCGGTCACTAC	1	4	15	274.435	295129023	136.5	593361020	60	4	0.00364385	0.0145754	0.00674126	0.000218631	0.000101119	0.43956	7.40798e-10	7.40798e-10	1	0	0	1	0	0
AACGTGAGT	219	1255	9	274.435	295129023	136.5	593361020	11295	5.73059	0.798003	4.57303	2.11507	0.0411573	0.0190356	0.377841	1.39455e-07	1.39455e-07	1	0	0	1	0	0
AACT	11	84	4	274.435	295129023	136.5	593361020	336	7.63636	0.0400823	0.306083	0.141566	0.00122433	0.000566266	0.223776	4.14847e-09	4.14847e-09	1	0	0	0	0	0
AACTAC	4	17	6	274.435	295129023	136.5	593361020	102	4.25	0.0145754	0.0619454	0.0286503	0.000371672	0.000171902	0.186813	1.25936e-09	1.25936e-09	1	0	0	1	0	0
AACTACACATGACAACTGAGACCTC	153	626	25	274.435	295129023	136.5	593361020	15650	4.0915	0.557509	2.28105	1.05501	0.0570262	0.0263752	0.74936	1.93225e-07	1.93225e-07	1	0	0	1	1	0
AACTACCCATCACGT	82	492	15	274.435	295129023	136.5	593361020	7380	6	0.298796	1.79277	0.829175	0.0268916	0.0124376	0.659341	9.11181e-08	9.11181e-08	1	0	0	1	1	0
AACTACCTGACCCCG	2	10	15	274.435	295129023	136.5	593361020	150	5	0.0072877	0.0364385	0.0168531	0.000546577	0.000252797	0.549451	1.85199e-09	1.85199e-09	1	0	0	1	1	0
AACTACT	6	40	7	274.435	295129023	136.5	593361020	280	6.66667	0.0218631	0.145754	0.0674126	0.00102028	0.000471888	0.34188	3.45706e-09	3.45706e-09	1	0	0	1	0	0
AACTACTAC	1	4	9	274.435	295129023	136.5	593361020	36	4	0.00364385	0.0145754	0.00674126	0.000131179	6.06713e-05	0.263736	4.44479e-10	4.44479e-10	1	0	0	1	0	0
AACTAGACCACACCT	1	5	15	274.435	295129023	136.5	593361020	75	5	0.00364385	0.0182192	0.00842657	0.000273289	0.000126399	0.549451	9.25997e-10	9.25997e-10	1	0	0	1	1	0
AACTAGGGCTGGGAG	33	169	15	274.435	295129023	136.5	593361020	2535	5.12121	0.120247	0.61581	0.284818	0.00923715	0.00427227	0.562771	3.12987e-08	3.12987e-08	1	0	0	1	1	0
AACTATCAC	1	4	9	274.435	295129023	136.5	593361020	36	4	0.00364385	0.0145754	0.00674126	0.000131179	6.06713e-05	0.263736	4.44479e-10	4.44479e-10	1	0	0	1	0	0
AACTATT	1	7	7	274.435	295129023	136.5	593361020	49	7	0.00364385	0.0255069	0.0117972	0.000178549	8.25804e-05	0.358974	6.04985e-10	6.04985e-10	1	0	0	1	0	0
AACTCACACGTAGCC	1	4	15	274.435	295129023	136.5	593361020	60	4	0.00364385	0.0145754	0.00674126	0.000218631	0.000101119	0.43956	7.40798e-10	7.40798e-10	1	0	0	1	0	0
AACTCACCACACACC	1	4	15	274.435	295129023	136.5	593361020	60	4	0.00364385	0.0145754	0.00674126	0.000218631	0.000101119	0.43956	7.40798e-10	7.40798e-10	1	0	0	1	0	0
AACTCATT	7	43	8	274.435	295129023	136.5	593361020	344	6.14286	0.0255069	0.156685	0.0724685	0.00125348	0.000579748	0.360021	4.24724e-09	4.24724e-09	1	0	0	1	0	0
AACTCC	256	1024	6	274.435	295129023	136.5	593361020	6144	4	0.932825	3.7313	1.72576	0.0223878	0.0103546	0.175824	7.58577e-08	7.58577e-08	1	0	0	1	0	0
AACTCCATCAGCCAG	12	89	15	274.435	295129023	136.5	593361020	1335	7.41667	0.0437262	0.324302	0.149993	0.00486454	0.0022499	0.815018	1.64827e-08	1.64827e-08	1	0	0	1	1	0
AACTCCCTCCTCACC	1735	8658	15	274.435	295129023	136.5	593361020	129870	4.9902	6.32208	31.5484	14.5915	0.473227	0.218872	0.548374	1.60346e-06	1.60346e-06	1	0	0	1	1	0
AACTCCGCACGACAC	1	5	15	274.435	295129023	136.5	593361020	75	5	0.00364385	0.0182192	0.00842657	0.000273289	0.000126399	0.549451	9.25997e-10	9.25997e-10	1	0	0	1	1	0
AACTCCT	161	779	7	274.435	295129023	136.5	593361020	5453	4.83851	0.58666	2.83856	1.31286	0.0198699	0.00919002	0.248129	6.73262e-08	6.73262e-08	1	0	0	1	0	0
AACTCT	2	9	6	274.435	295129023	136.5	593361020	54	4.5	0.0072877	0.0327946	0.0151678	0.000196768	9.1007e-05	0.197802	6.66718e-10	6.66718e-10	1	0	0	1	0	0
AACTGACGCAGGAGC	1	4	15	274.435	295129023	136.5	593361020	60	4	0.00364385	0.0145754	0.00674126	0.000218631	0.000101119	0.43956	7.40798e-10	7.40798e-10	1	0	0	1	0	0
AACTGACTCATTCCG	1	5	15	274.435	295129023	136.5	593361020	75	5	0.00364385	0.0182192	0.00842657	0.000273289	0.000126399	0.549451	9.25997e-10	9.25997e-10	1	0	0	1	1	0
AACTGCACCT	2	10	10	274.435	295129023	136.5	593361020	100	5	0.0072877	0.0364385	0.0168531	0.000364385	0.000168531	0.3663	1.23466e-09	1.23466e-09	1	0	0	1	0	0
AACTGCG	1	7	7	274.435	295129023	136.5	593361020	49	7	0.00364385	0.0255069	0.0117972	0.000178549	8.25804e-05	0.358974	6.04985e-10	6.04985e-10	1	0	0	1	0	0
AACTGCTCCTGCCAT	1	4	15	274.435	295129023	136.5	593361020	60	4	0.00364385	0.0145754	0.00674126	0.000218631	0.000101119	0.43956	7.40798e-10	7.40798e-10	1	0	0	1	0	0
AACTGCTCG	1853	12388	9	274.435	295129023	136.5	593361020	111492	6.68538	6.75205	45.14	20.8777	0.40626	0.187899	0.440794	1.37655e-06	1.37655e-06	1	0	0	1	0	0
AACTGGAGCCGTGTG	1	4	15	274.435	295129023	136.5	593361020	60	4	0.00364385	0.0145754	0.00674126	0.000218631	0.000101119	0.43956	7.40798e-10	7.40798e-10	1	0	0	1	0	0
AACTGGGCAATGAGC	17	76	15	274.435	295129023	136.5	593361020	1140	4.47059	0.0619454	0.276932	0.128084	0.00415399	0.00192126	0.491273	1.40752e-08	1.40752e-08	1	0	0	1	0	0
AACTGGTATACACTG	2	8	15	274.435	295129023	136.5	593361020	120	4	0.0072877	0.0291508	0.0134825	0.000437262	0.000202238	0.43956	1.4816e-09	1.4816e-09	1	0	0	1	0	0
AACTGT	1	15	6	274.435	295129023	136.5	593361020	90	15	0.00364385	0.0546577	0.0252797	0.000327946	0.000151678	0.659341	1.1112e-09	1.1112e-09	1	0	0	1	1	0
AACTGTCCACCACATGCATCACTT	4	16	24	274.435	295129023	136.5	593361020	384	4	0.0145754	0.0583016	0.026965	0.00139924	0.000647161	0.703297	4.7411e-09	4.7411e-09	1	0	0	1	1	0
AACTT	149	745	5	274.435	295129023	136.5	593361020	3725	5	0.542933	2.71467	1.25556	0.0135733	0.0062778	0.18315	4.59912e-08	4.59912e-08	1	0	0	1	0	0
AACTTAGGCAGGGAC	483	2829	15	274.435	295129023	136.5	593361020	42435	5.85714	1.75998	10.3084	4.76776	0.154627	0.0715163	0.643642	5.23929e-07	5.23929e-07	1	0	0	1	1	0
AACTTATCTATTCTTCAGGTGCT	7	35	23	274.435	295129023	136.5	593361020	805	5	0.0255069	0.127535	0.058986	0.0029333	0.00135668	0.842491	9.93903e-09	9.93903e-09	1	0	0	1	1	0
AACTTGACTGGGTGG	1	4	15	274.435	295129023	136.5	593361020	60	4	0.00364385	0.0145754	0.00674126	0.000218631	0.000101119	0.43956	7.40798e-10	7.40798e-10	1	0	0	1	0	0
AACTTGCACACCCAC	1	4	15	274.435	295129023	136.5	593361020	60	4	0.00364385	0.0145754	0.00674126	0.000218631	0.000101119	0.43956	7.40798e-10	7.40798e-10	1	0	0	1	0	0
AACTTGCACTCTCTG	1	5	15	274.435	295129023	136.5	593361020	75	5	0.00364385	0.0182192	0.00842657	0.000273289	0.000126399	0.549451	9.25997e-10	9.25997e-10	1	0	0	1	1	0
AAG	83841	824325	3	274.435	295129023	136.5	593361020	2472975	9.832	305.504	3003.72	1389.25	9.01115	4.16774	0.216088	3.05329e-05	3.05329e-05	1	1	1	0	0	0
AAGAAGAAGAG	259	1424	11	274.435	295129023	136.5	593361020	15664	5.49807	0.943757	5.18884	2.39989	0.0570772	0.0263988	0.443068	1.93398e-07	1.93398e-07	1	0	0	1	0	0
AAGAAGAGGAGACGGAGGAGGAGG	2	9	24	274.435	295129023	136.5	593361020	216	4.5	0.0072877	0.0327946	0.0151678	0.000787071	0.000364028	0.791209	2.66687e-09	2.66687e-09	1	0	0	1	1	0
AAGAAGATGTACAGGAATGGGCT	17	74	23	274.435	295129023	136.5	593361020	1702	4.35294	0.0619454	0.269645	0.124713	0.00620183	0.00286841	0.733463	2.1014e-08	2.1014e-08	1	0	0	1	1	0
AAGAAGCAATGAGAGAAGACTAGCT	10	43	25	274.435	295129023	136.5	593361020	1075	4.3	0.0364385	0.156685	0.0724685	0.00391714	0.00181171	0.787546	1.32726e-08	1.32726e-08	1	0	0	1	1	0
AAGAAGG	210	844	7	274.435	295129023	136.5	593361020	5908	4.01905	0.765208	3.07541	1.42241	0.0215279	0.00995684	0.206105	7.29439e-08	7.29439e-08	1	0	0	1	0	0
AAGAAGGAG	1	4	9	274.435	295129023	136.5	593361020	36	4	0.00364385	0.0145754	0.00674126	0.000131179	6.06713e-05	0.263736	4.44479e-10	4.44479e-10	1	0	0	1	0	0
AAGAAGGGGAAGGGG	5	20	15	274.435	295129023	136.5	593361020	300	4	0.0182192	0.072877	0.0337063	0.00109315	0.000505594	0.43956	3.70399e-09	3.70399e-09	1	0	0	1	0	0
AAGAAGTAT	1	5	9	274.435	295129023	136.5	593361020	45	5	0.00364385	0.0182192	0.00842657	0.000163973	7.58392e-05	0.32967	5.55598e-10	5.55598e-10	1	0	0	1	0	0
AAGAAT	114	554	6	274.435	295129023	136.5	593361020	3324	4.85965	0.415399	2.01869	0.933664	0.0121122	0.00560199	0.213611	4.10402e-08	4.10402e-08	1	0	0	1	0	0
AAGAATGAGCCTTGG	2	8	15	274.435	295129023	136.5	593361020	120	4	0.0072877	0.0291508	0.0134825	0.000437262	0.000202238	0.43956	1.4816e-09	1.4816e-09	1	0	0	1	0	0
AAGACAATTCCCGAC	1	4	15	274.435	295129023	136.5	593361020	60	4	0.00364385	0.0145754	0.00674126	0.000218631	0.000101119	0.43956	7.40798e-10	7.40798e-10	1	0	0	1	0	0
AAGACACGTAATAGC	1	4	15	274.435	295129023	136.5	593361020	60	4	0.00364385	0.0145754	0.00674126	0.000218631	0.000101119	0.43956	7.40798e-10	7.40798e-10	1	0	0	1	0	0
AAGACCACTTCCCAT	1	5	15	274.435	295129023	136.5	593361020	75	5	0.00364385	0.0182192	0.00842657	0.000273289	0.000126399	0.549451	9.25997e-10	9.25997e-10	1	0	0	1	1	0
AAGACCGTACCAGCGAGCCTCAGCG	2	9	25	274.435	295129023	136.5	593361020	225	4.5	0.0072877	0.0327946	0.0151678	0.000819866	0.000379196	0.824176	2.77799e-09	2.77799e-09	1	0	0	1	1	0
AAGACG	174	845	6	274.435	295129023	136.5	593361020	5070	4.85632	0.63403	3.07905	1.42409	0.0184743	0.00854455	0.213465	6.25974e-08	6.25974e-08	1	0	0	1	0	0
AAGACGGACGCGGAC	1	4	15	274.435	295129023	136.5	593361020	60	4	0.00364385	0.0145754	0.00674126	0.000218631	0.000101119	0.43956	7.40798e-10	7.40798e-10	1	0	0	1	0	0
AAGACGGTGAAGCAGGCGATG	1	4	21	274.435	295129023	136.5	593361020	84	4	0.00364385	0.0145754	0.00674126	0.000306083	0.000141566	0.615385	1.03712e-09	1.03712e-09	1	0	0	1	1	0
AAGACGTATCCTCGTAG	1	4	17	274.435	295129023	136.5	593361020	68	4	0.00364385	0.0145754	0.00674126	0.000247782	0.000114601	0.498168	8.39571e-10	8.39571e-10	1	0	0	1	0	0
AAGACGTATGCGGAC	8	54	15	274.435	295129023	136.5	593361020	810	6.75	0.0291508	0.196768	0.091007	0.00295152	0.0013651	0.741758	1.00008e-08	1.00008e-08	1	0	0	1	1	0
AAGACGTGACGCACC	6	34	15	274.435	295129023	136.5	593361020	510	5.66667	0.0218631	0.123891	0.0573007	0.00185836	0.00085951	0.622711	6.29678e-09	6.29678e-09	1	0	0	1	1	0
AAGACT	226	904	6	274.435	295129023	136.5	593361020	5424	4	0.82351	3.29404	1.52352	0.0197642	0.00914115	0.175824	6.69681e-08	6.69681e-08	1	0	0	1	0	0
AAGACTAGCTT	396	1804	11	274.435	295129023	136.5	593361020	19844	4.55556	1.44296	6.5735	3.04031	0.0723085	0.0334434	0.367114	2.45006e-07	2.45006e-07	1	0	0	1	0	0
AAGACTCATCAGCAT	2	8	15	274.435	295129023	136.5	593361020	120	4	0.0072877	0.0291508	0.0134825	0.000437262	0.000202238	0.43956	1.4816e-09	1.4816e-09	1	0	0	1	0	0
AAGAG	1287	7323	5	274.435	295129023	136.5	593361020	36615	5.68998	4.68963	26.6839	12.3416	0.133419	0.0617078	0.208424	4.52072e-07	4.52072e-07	1	0	0	1	0	0
AAGAGAG	73	387	7	274.435	295129023	136.5	593361020	2709	5.30137	0.266001	1.41017	0.652217	0.00987118	0.00456552	0.271865	3.3447e-08	3.3447e-08	1	0	0	1	0	0
AAGAGAGG	124	529	8	274.435	295129023	136.5	593361020	4232	4.26613	0.451837	1.9276	0.891531	0.0154208	0.00713225	0.25003	5.22509e-08	5.22509e-08	1	0	0	1	0	0
AAGAGAGGACATGGCCAGATCGGAC	4	18	25	274.435	295129023	136.5	593361020	450	4.5	0.0145754	0.0655893	0.0303357	0.00163973	0.000758392	0.824176	5.55598e-09	5.55598e-09	1	0	0	1	1	0
AAGAGAGGGAGGGAGG	2	8	16	274.435	295129023	136.5	593361020	128	4	0.0072877	0.0291508	0.0134825	0.000466413	0.00021572	0.468864	1.58037e-09	1.58037e-09	1	0	0	1	0	0
AAGAGATACATGGGCAAGCTGGG	1	5	23	274.435	295129023	136.5	593361020	115	5	0.00364385	0.0182192	0.00842657	0.000419043	0.000193811	0.842491	1.41986e-09	1.41986e-09	1	0	0	1	1	0
AAGAGATAGGGTGCT	1	4	15	274.435	295129023	136.5	593361020	60	4	0.00364385	0.0145754	0.00674126	0.000218631	0.000101119	0.43956	7.40798e-10	7.40798e-10	1	0	0	1	0	0
AAGAGATC	1	4	8	274.435	295129023	136.5	593361020	32	4	0.00364385	0.0145754	0.00674126	0.000116603	5.39301e-05	0.234432	3.95092e-10	3.95092e-10	1	0	0	1	0	0
AAGAGATCC	266	1383	9	274.435	295129023	136.5	593361020	12447	5.19925	0.969264	5.03944	2.33079	0.045355	0.0209771	0.342808	1.53678e-07	1.53678e-07	1	0	0	1	0	0
AAGAGC	215	860	6	274.435	295129023	136.5	593361020	5160	4	0.783427	3.13371	1.44937	0.0188023	0.00869622	0.175824	6.37086e-08	6.37086e-08	1	0	0	1	0	0
AAGAGCAGC	22	116	9	274.435	295129023	136.5	593361020	1044	5.27273	0.0801647	0.422686	0.195496	0.00380418	0.00175947	0.347652	1.28899e-08	1.28899e-08	1	0	0	1	0	0
AAGAGCGTCGTGTAGGTAGATCGG	2	8	24	274.435	295129023	136.5	593361020	192	4	0.0072877	0.0291508	0.0134825	0.000699619	0.00032358	0.703297	2.37055e-09	2.37055e-09	1	0	0	1	1	0
AAGAGG	6	31	6	274.435	295129023	136.5	593361020	186	5.16667	0.0218631	0.112959	0.0522448	0.000677756	0.000313469	0.227106	2.29647e-09	2.29647e-09	1	0	0	1	0	0
AAGAGGAGAG	1	8	10	274.435	295129023	136.5	593361020	80	8	0.00364385	0.0291508	0.0134825	0.000291508	0.000134825	0.586081	9.8773e-10	9.8773e-10	1	0	0	1	1	0
AAGAGGAGGAGGAGGG	1	5	16	274.435	295129023	136.5	593361020	80	5	0.00364385	0.0182192	0.00842657	0.000291508	0.000134825	0.586081	9.8773e-10	9.8773e-10	1	0	0	1	1	0
AAGAGGGAGGGAAGGAGGGG	1	4	20	274.435	295129023	136.5	593361020	80	4	0.00364385	0.0145754	0.00674126	0.000291508	0.000134825	0.586081	9.8773e-10	9.8773e-10	1	0	0	1	1	0
AAGAGGGG	1	4	8	274.435	295129023	136.5	593361020	32	4	0.00364385	0.0145754	0.00674126	0.000116603	5.39301e-05	0.234432	3.95092e-10	3.95092e-10	1	0	0	1	0	0
AAGAGGTGATAGTATT	4	21	16	274.435	295129023	136.5	593361020	336	5.25	0.0145754	0.0765208	0.0353916	0.00122433	0.000566266	0.615385	4.14847e-09	4.14847e-09	1	0	0	1	1	0
AAGAGGTGGTAGTATT	1	4	16	274.435	295129023	136.5	593361020	64	4	0.00364385	0.0145754	0.00674126	0.000233206	0.00010786	0.468864	7.90184e-10	7.90184e-10	1	0	0	1	0	0
AAGAGTCCTTCCCAC	133	674	15	274.435	295129023	136.5	593361020	10110	5.06767	0.484632	2.45595	1.1359	0.0368393	0.0170385	0.556887	1.24824e-07	1.24824e-07	1	0	0	1	1	0
AAGAGTGCAGGATCGAGGAGTGG	2	8	23	274.435	295129023	136.5	593361020	184	4	0.0072877	0.0291508	0.0134825	0.000670468	0.000310098	0.673993	2.27178e-09	2.27178e-09	1	0	0	1	1	0
AAGAGTGCGGCTTGG	131	673	15	274.435	295129023	136.5	593361020	10095	5.1374	0.477344	2.45231	1.13422	0.0367846	0.0170133	0.56455	1.24639e-07	1.24639e-07	1	0	0	1	1	0
AAGAGTGGACGAGCT	1	4	15	274.435	295129023	136.5	593361020	60	4	0.00364385	0.0145754	0.00674126	0.000218631	0.000101119	0.43956	7.40798e-10	7.40798e-10	1	0	0	1	0	0
AAGAGTGTCGTGTAT	628	3552	15	274.435	295129023	136.5	593361020	53280	5.65605	2.28834	12.9429	5.98624	0.194144	0.0897936	0.621544	6.57828e-07	6.57828e-07	1	0	0	1	1	0
AAGAT	299	2037	5	274.435	295129023	136.5	593361020	10185	6.81271	1.08951	7.42252	3.43299	0.0371126	0.0171649	0.24955	1.2575e-07	1.2575e-07	1	0	0	1	0	0
AAGATACTGATGGGAAGGCATG	1	4	22	274.435	295129023	136.5	593361020	88	4	0.00364385	0.0145754	0.00674126	0.000320659	0.000148308	0.644689	1.0865e-09	1.0865e-09	1	0	0	1	1	0
AAGATAGTGGCTGCT	1	5	15	274.435	295129023	136.5	593361020	75	5	0.00364385	0.0182192	0.00842657	0.000273289	0.000126399	0.549451	9.25997e-10	9.25997e-10	1	0	0	1	1	0
AAGATCCTCATTCTC	10	49	15	274.435	295129023	136.5	593361020	735	4.9	0.0364385	0.178549	0.0825804	0.00267823	0.00123871	0.538462	9.07477e-09	9.07477e-09	1	0	0	1	1	0
AAGATCGGATGGGCT	2	11	15	274.435	295129023	136.5	593361020	165	5.5	0.0072877	0.0400823	0.0185385	0.000601235	0.000278077	0.604396	2.03719e-09	2.03719e-09	1	0	0	1	1	0
AAGATG	330	1592	6	274.435	295129023	136.5	593361020	9552	4.82424	1.20247	5.80101	2.68302	0.034806	0.0160981	0.212055	1.17935e-07	1.17935e-07	1	0	0	1	0	0
AAGATGATGTCCGTCGAGATGTGGG	2	8	25	274.435	295129023	136.5	593361020	200	4	0.0072877	0.0291508	0.0134825	0.00072877	0.000337063	0.732601	2.46933e-09	2.46933e-09	1	0	0	1	1	0
AAGATGATTCAAGGTGGATACGTAC	2	8	25	274.435	295129023	136.5	593361020	200	4	0.0072877	0.0291508	0.0134825	0.00072877	0.000337063	0.732601	2.46933e-09	2.46933e-09	1	0	0	1	1	0
AAGATGT	1	4	7	274.435	295129023	136.5	593361020	28	4	0.00364385	0.0145754	0.00674126	0.000102028	4.71888e-05	0.205128	3.45706e-10	3.45706e-10	1	0	0	1	0	0
AAGC	1470	9529	4	274.435	295129023	136.5	593361020	38116	6.48231	5.35646	34.7222	16.0594	0.138889	0.0642375	0.189958	4.70604e-07	4.70604e-07	1	0	0	0	0	0
AAGCAC	1	5	6	274.435	295129023	136.5	593361020	30	5	0.00364385	0.0182192	0.00842657	0.000109315	5.05594e-05	0.21978	3.70399e-10	3.70399e-10	1	0	0	1	0	0
AAGCACATTATAGAG	1	5	15	274.435	295129023	136.5	593361020	75	5	0.00364385	0.0182192	0.00842657	0.000273289	0.000126399	0.549451	9.25997e-10	9.25997e-10	1	0	0	1	1	0
AAGCACCAATCTACTCGCACCAT	6	27	23	274.435	295129023	136.5	593361020	621	4.5	0.0218631	0.0983839	0.0455035	0.00226283	0.00104658	0.758242	7.66726e-09	7.66726e-09	1	0	0	1	1	0
AAGCAG	186	744	6	274.435	295129023	136.5	593361020	4464	4	0.677756	2.71102	1.25387	0.0162661	0.00752324	0.175824	5.51153e-08	5.51153e-08	1	0	0	1	0	0
AAGCAGAC	274	1289	8	274.435	295129023	136.5	593361020	10312	4.70438	0.998414	4.69692	2.17237	0.0375754	0.017379	0.275715	1.27318e-07	1.27318e-07	1	0	0	1	0	0
AAGCAGC	261	1044	7	274.435	295129023	136.5	593361020	7308	4	0.951044	3.80418	1.75947	0.0266292	0.0123163	0.205128	9.02292e-08	9.02292e-08	1	0	0	1	0	0
AAGCAGCACTATCAC	1	5	15	274.435	295129023	136.5	593361020	75	5	0.00364385	0.0182192	0.00842657	0.000273289	0.000126399	0.549451	9.25997e-10	9.25997e-10	1	0	0	1	1	0
AAGCAGCCCTCCCAC	5	20	15	274.435	295129023	136.5	593361020	300	4	0.0182192	0.072877	0.0337063	0.00109315	0.000505594	0.43956	3.70399e-09	3.70399e-09	1	0	0	1	0	0
AAGCAGCCTCCCCAC	41	175	15	274.435	295129023	136.5	593361020	2625	4.26829	0.149398	0.637673	0.29493	0.0095651	0.00442395	0.469043	3.24099e-08	3.24099e-08	1	0	0	1	0	0
AAGCAGGACGTGGCC	1	4	15	274.435	295129023	136.5	593361020	60	4	0.00364385	0.0145754	0.00674126	0.000218631	0.000101119	0.43956	7.40798e-10	7.40798e-10	1	0	0	1	0	0
AAGCAGGGTGGGACT	444	1928	15	274.435	295129023	136.5	593361020	28920	4.34234	1.61787	7.02534	3.24929	0.10538	0.0487393	0.47718	3.57064e-07	3.57064e-07	1	0	0	1	0	0
AAGCAGTGGACGGAC	1	4	15	274.435	295129023	136.5	593361020	60	4	0.00364385	0.0145754	0.00674126	0.000218631	0.000101119	0.43956	7.40798e-10	7.40798e-10	1	0	0	1	0	0
AAGCC	5	26	5	274.435	295129023	136.5	593361020	130	5.2	0.0182192	0.09474	0.0438182	0.0004737	0.000219091	0.190476	1.60506e-09	1.60506e-09	1	0	0	1	0	0
AAGCCAGCGCCACCC	2	8	15	274.435	295129023	136.5	593361020	120	4	0.0072877	0.0291508	0.0134825	0.000437262	0.000202238	0.43956	1.4816e-09	1.4816e-09	1	0	0	1	0	0
AAGCCATCGCCACCC	1332	5821	15	274.435	295129023	136.5	593361020	87315	4.37012	4.85361	21.2108	9.81022	0.318163	0.147153	0.480233	1.07805e-06	1.07805e-06	1	0	0	1	0	0
AAGCCATTACCCACC	2	8	15	274.435	295129023	136.5	593361020	120	4	0.0072877	0.0291508	0.0134825	0.000437262	0.000202238	0.43956	1.4816e-09	1.4816e-09	1	0	0	1	0	0
AAGCCC	223	892	6	274.435	295129023	136.5	593361020	5352	4	0.812578	3.25031	1.5033	0.0195019	0.0090198	0.175824	6.60791e-08	6.60791e-08	1	0	0	1	0	0
AAGCCCGCATCCGTC	642	3125	15	274.435	295129023	136.5	593361020	46875	4.8676	2.33935	11.387	5.26661	0.170805	0.0789991	0.534901	5.78748e-07	5.78748e-07	1	0	0	1	1	0
AAGCCG	2	10	6	274.435	295129023	136.5	593361020	60	5	0.0072877	0.0364385	0.0168531	0.000218631	0.000101119	0.21978	7.40798e-10	7.40798e-10	1	0	0	1	0	0
AAGCCGCCATCGCTC	1	4	15	274.435	295129023	136.5	593361020	60	4	0.00364385	0.0145754	0.00674126	0.000218631	0.000101119	0.43956	7.40798e-10	7.40798e-10	1	0	0	1	0	0
AAGCCGCGC	33	153	9	274.435	295129023	136.5	593361020	1377	4.63636	0.120247	0.557509	0.257853	0.00501758	0.00232068	0.305694	1.70013e-08	1.70013e-08	1	0	0	1	0	0
AAGCCTAC	1	15	8	274.435	295129023	136.5	593361020	120	15	0.00364385	0.0546577	0.0252797	0.000437262	0.000202238	0.879121	1.4816e-09	1.4816e-09	1	0	0	1	1	0
AAGCCTTCTCC	1	4	11	274.435	295129023	136.5	593361020	44	4	0.00364385	0.0145754	0.00674126	0.000160329	7.41538e-05	0.322344	5.43252e-10	5.43252e-10	1	0	0	1	0	0
AAGCGACAGGTGGAG	55	229	15	274.435	295129023	136.5	593361020	3435	4.16364	0.200412	0.834441	0.385937	0.0125166	0.00578906	0.457542	4.24107e-08	4.24107e-08	1	0	0	1	0	0
AAGCGC	1	4	6	274.435	295129023	136.5	593361020	24	4	0.00364385	0.0145754	0.00674126	8.74524e-05	4.04476e-05	0.175824	2.96319e-10	2.96319e-10	1	0	0	1	0	0
AAGCGGTGGGAGATG	1037	5070	15	274.435	295129023	136.5	593361020	76050	4.8891	3.77867	18.4743	8.54455	0.277115	0.128168	0.537264	9.38961e-07	9.38961e-07	1	0	0	1	1	0
AAGCTACGGATTGGG	740	4240	15	274.435	295129023	136.5	593361020	63600	5.72973	2.69645	15.4499	7.14573	0.231749	0.107186	0.629641	7.85245e-07	7.85245e-07	1	0	0	1	1	0
AAGCTC	242	1400	6	274.435	295129023	136.5	593361020	8400	5.78512	0.881811	5.10139	2.35944	0.0306083	0.0141566	0.254291	1.03712e-07	1.03712e-07	1	0	0	1	0	0
AAGCTGTGACCGACT	6	34	15	274.435	295129023	136.5	593361020	510	5.66667	0.0218631	0.123891	0.0573007	0.00185836	0.00085951	0.622711	6.29678e-09	6.29678e-09	1	0	0	1	1	0
AAGCTT	1	4	6	274.435	295129023	136.5	593361020	24	4	0.00364385	0.0145754	0.00674126	8.74524e-05	4.04476e-05	0.175824	2.96319e-10	2.96319e-10	1	0	0	1	0	0
AAGG	9133	64286	4	274.435	295129023	136.5	593361020	257144	7.03887	33.2793	234.248	108.342	0.936994	0.433369	0.206267	3.17486e-06	3.17486e-06	1	0	0	0	0	0
AAGGAATGAAGGGAGGGAGG	1	5	20	274.435	295129023	136.5	593361020	100	5	0.00364385	0.0182192	0.00842657	0.000364385	0.000168531	0.732601	1.23466e-09	1.23466e-09	1	0	0	1	1	0
AAGGAC	283	1424	6	274.435	295129023	136.5	593361020	8544	5.0318	1.03121	5.18884	2.39989	0.031133	0.0143993	0.221178	1.0549e-07	1.0549e-07	1	0	0	1	0	0
AAGGACACAAGGGCG	1	4	15	274.435	295129023	136.5	593361020	60	4	0.00364385	0.0145754	0.00674126	0.000218631	0.000101119	0.43956	7.40798e-10	7.40798e-10	1	0	0	1	0	0
AAGGAG	1486	6896	6	274.435	295129023	136.5	593361020	41376	4.64065	5.41476	25.128	11.6219	0.150768	0.0697316	0.203984	5.10854e-07	5.10854e-07	1	0	0	1	0	0
AAGGAGAGGGGGAGAGAGAGGG	1	4	22	274.435	295129023	136.5	593361020	88	4	0.00364385	0.0145754	0.00674126	0.000320659	0.000148308	0.644689	1.0865e-09	1.0865e-09	1	0	0	1	1	0
AAGGAGCACGGTAGG	1619	7171	15	274.435	295129023	136.5	593361020	107565	4.42928	5.89939	26.13	12.0854	0.391951	0.181281	0.486734	1.32806e-06	1.32806e-06	1	0	0	1	0	0
AAGGAGCAGTGTGCG	14	66	15	274.435	295129023	136.5	593361020	990	4.71429	0.0510139	0.240494	0.111231	0.00360741	0.00166846	0.518053	1.22232e-08	1.22232e-08	1	0	0	1	1	0
AAGGAGG	48	242	7	274.435	295129023	136.5	593361020	1694	5.04167	0.174905	0.881811	0.407846	0.00617268	0.00285492	0.258547	2.09152e-08	2.09152e-08	1	0	0	1	0	0
AAGGAGTGTGAGATT	1	4	15	274.435	295129023	136.5	593361020	60	4	0.00364385	0.0145754	0.00674126	0.000218631	0.000101119	0.43956	7.40798e-10	7.40798e-10	1	0	0	1	0	0
AAGGAT	874	6577	6	274.435	295129023	136.5	593361020	39462	7.52517	3.18472	23.9656	11.0843	0.143794	0.0665059	0.330777	4.87223e-07	4.87223e-07	1	0	0	1	0	0
AAGGATCAC	272	1435	9	274.435	295129023	136.5	593361020	12915	5.27574	0.991127	5.22892	2.41843	0.0470603	0.0217658	0.347851	1.59457e-07	1.59457e-07	1	0	0	1	0	0
AAGGATGGAAGGGG	1	4	14	274.435	295129023	136.5	593361020	56	4	0.00364385	0.0145754	0.00674126	0.000204055	9.43776e-05	0.410256	6.91411e-10	6.91411e-10	1	0	0	1	0	0
AAGGATGGTGCTGCG	1	4	15	274.435	295129023	136.5	593361020	60	4	0.00364385	0.0145754	0.00674126	0.000218631	0.000101119	0.43956	7.40798e-10	7.40798e-10	1	0	0	1	0	0
AAGGATTGG	2	8	9	274.435	295129023	136.5	593361020	72	4	0.0072877	0.0291508	0.0134825	0.000262357	0.000121343	0.263736	8.88957e-10	8.88957e-10	1	0	0	1	0	0
AAGGC	3	16	5	274.435	295129023	136.5	593361020	80	5.33333	0.0109315	0.0583016	0.026965	0.000291508	0.000134825	0.19536	9.8773e-10	9.8773e-10	1	0	0	1	0	0
AAGGCAGACGTGGGG	1184	4957	15	274.435	295129023	136.5	593361020	74355	4.18666	4.31432	18.0626	8.3541	0.270938	0.125312	0.460072	9.18033e-07	9.18033e-07	1	0	0	1	0	0
AAGGCATGAGAGAAT	1	4	15	274.435	295129023	136.5	593361020	60	4	0.00364385	0.0145754	0.00674126	0.000218631	0.000101119	0.43956	7.40798e-10	7.40798e-10	1	0	0	1	0	0
AAGGCG	262	1487	6	274.435	295129023	136.5	593361020	8922	5.67557	0.954688	5.4184	2.50606	0.0325104	0.0150364	0.249476	1.10157e-07	1.10157e-07	1	0	0	1	0	0
AAGGCGGAGTGGTGT	254	1143	15	274.435	295129023	136.5	593361020	17145	4.5	0.925537	4.16492	1.92631	0.0624738	0.0288947	0.494505	2.11683e-07	2.11683e-07	1	0	0	1	0	0
AAGGCGGG	1	4	8	274.435	295129023	136.5	593361020	32	4	0.00364385	0.0145754	0.00674126	0.000116603	5.39301e-05	0.234432	3.95092e-10	3.95092e-10	1	0	0	1	0	0
AAGGCTATGTGAGTG	1	4	15	274.435	295129023	136.5	593361020	60	4	0.00364385	0.0145754	0.00674126	0.000218631	0.000101119	0.43956	7.40798e-10	7.40798e-10	1	0	0	1	0	0
AAGGG	170	1013	5	274.435	295129023	136.5	593361020	5065	5.95882	0.619454	3.69122	1.70722	0.0184561	0.00853612	0.218272	6.25357e-08	6.25357e-08	1	0	0	1	0	0
AAGGGAC	11	45	7	274.435	295129023	136.5	593361020	315	4.09091	0.0400823	0.163973	0.0758392	0.00114781	0.000530874	0.20979	3.88919e-09	3.88919e-09	1	0	0	1	0	0
AAGGGACACATGGGC	2	17	15	274.435	295129023	136.5	593361020	255	8.5	0.0072877	0.0619454	0.0286503	0.000929181	0.000429755	0.934066	3.14839e-09	3.14839e-09	1	0	0	1	1	0
AAGGGACATGTGTGT	1	5	15	274.435	295129023	136.5	593361020	75	5	0.00364385	0.0182192	0.00842657	0.000273289	0.000126399	0.549451	9.25997e-10	9.25997e-10	1	0	0	1	1	0
AAGGGAG	10	73	7	274.435	295129023	136.5	593361020	511	7.3	0.0364385	0.266001	0.123028	0.00186201	0.000861196	0.374359	6.30913e-09	6.30913e-09	1	0	0	1	0	0
AAGGGAGGGCTGTCG	59	283	15	274.435	295129023	136.5	593361020	4245	4.79661	0.214987	1.03121	0.476944	0.0154681	0.00715416	0.5271	5.24114e-08	5.24114e-08	1	0	0	1	1	0
AAGGGAGTGGCGTAG	1	4	15	274.435	295129023	136.5	593361020	60	4	0.00364385	0.0145754	0.00674126	0.000218631	0.000101119	0.43956	7.40798e-10	7.40798e-10	1	0	0	1	0	0
AAGGGAGTGGGCACAGGGGCG	2	8	21	274.435	295129023	136.5	593361020	168	4	0.0072877	0.0291508	0.0134825	0.000612166	0.000283133	0.615385	2.07423e-09	2.07423e-09	1	0	0	1	1	0
AAGGGATGACTGGTC	1	4	15	274.435	295129023	136.5	593361020	60	4	0.00364385	0.0145754	0.00674126	0.000218631	0.000101119	0.43956	7.40798e-10	7.40798e-10	1	0	0	1	0	0
AAGGGATGTATGGGG	8	43	15	274.435	295129023	136.5	593361020	645	5.375	0.0291508	0.156685	0.0724685	0.00235028	0.00108703	0.590659	7.96357e-09	7.96357e-09	1	0	0	1	1	0
AAGGGCACAGGTGGT	1	4	15	274.435	295129023	136.5	593361020	60	4	0.00364385	0.0145754	0.00674126	0.000218631	0.000101119	0.43956	7.40798e-10	7.40798e-10	1	0	0	1	0	0
AAGGGCTAGGGAGTG	2	15	15	274.435	295129023	136.5	593361020	225	7.5	0.0072877	0.0546577	0.0252797	0.000819866	0.000379196	0.824176	2.77799e-09	2.77799e-09	1	0	0	1	1	0
AAGGGGAGAG	1	5	10	274.435	295129023	136.5	593361020	50	5	0.00364385	0.0182192	0.00842657	0.000182192	8.42657e-05	0.3663	6.17331e-10	6.17331e-10	1	0	0	1	0	0
AAGGGGAGG	2	26	9	274.435	295129023	136.5	593361020	234	13	0.0072877	0.09474	0.0438182	0.00085266	0.000394364	0.857143	2.88911e-09	2.88911e-09	1	0	0	1	1	0
AAGGGGATGCTAGGGATACGACGG	2	9	24	274.435	295129023	136.5	593361020	216	4.5	0.0072877	0.0327946	0.0151678	0.000787071	0.000364028	0.791209	2.66687e-09	2.66687e-09	1	0	0	1	1	0
AAGGGGGAGAGGAG	4	16	14	274.435	295129023	136.5	593361020	224	4	0.0145754	0.0583016	0.026965	0.000816222	0.00037751	0.410256	2.76564e-09	2.76564e-09	1	0	0	1	0	0
AAGGGGGGTAAGGTGAGTGACGGG	1	5	24	274.435	295129023	136.5	593361020	120	5	0.00364385	0.0182192	0.00842657	0.000437262	0.000202238	0.879121	1.4816e-09	1.4816e-09	1	0	0	1	1	0
AAGGGT	2	8	6	274.435	295129023	136.5	593361020	48	4	0.0072877	0.0291508	0.0134825	0.000174905	8.08951e-05	0.175824	5.92638e-10	5.92638e-10	1	0	0	1	0	0
AAGGGTATTGGGCAG	1530	7663	15	274.435	295129023	136.5	593361020	114945	5.0085	5.57509	27.9228	12.9146	0.418842	0.193718	0.550384	1.41918e-06	1.41918e-06	1	0	0	1	1	0
AAGGGTC	44	179	7	274.435	295129023	136.5	593361020	1253	4.06818	0.160329	0.652249	0.301671	0.00456574	0.0021117	0.208625	1.54703e-08	1.54703e-08	1	0	0	1	0	0
AAGGGTG	1	4	7	274.435	295129023	136.5	593361020	28	4	0.00364385	0.0145754	0.00674126	0.000102028	4.71888e-05	0.205128	3.45706e-10	3.45706e-10	1	0	0	1	0	0
AAGGTCGGTGTGGGG	3	15	15	274.435	295129023	136.5	593361020	225	5	0.0109315	0.0546577	0.0252797	0.000819866	0.000379196	0.549451	2.77799e-09	2.77799e-09	1	0	0	1	1	0
AAGGTGAGTGGTGAG	1783	8875	15	274.435	295129023	136.5	593361020	133125	4.97757	6.49698	32.3392	14.9572	0.485087	0.224358	0.546985	1.64364e-06	1.64364e-06	1	0	0	1	1	0
AAGGTGG	74	314	7	274.435	295129023	136.5	593361020	2198	4.24324	0.269645	1.14417	0.529189	0.00800918	0.00370432	0.217602	2.71379e-08	2.71379e-08	1	0	0	1	0	0
AAGGTGGAGAGCGTG	10	45	15	274.435	295129023	136.5	593361020	675	4.5	0.0364385	0.163973	0.0758392	0.0024596	0.00113759	0.494505	8.33397e-09	8.33397e-09	1	0	0	1	0	0
AAGGTGGATAGGCGG	986	5037	15	274.435	295129023	136.5	593361020	75555	5.10852	3.59283	18.3541	8.48893	0.275311	0.127334	0.561376	9.32849e-07	9.32849e-07	1	0	0	1	1	0
AAGT	813	6694	4	274.435	295129023	136.5	593361020	26776	8.2337	2.96245	24.3919	11.2815	0.0975677	0.045126	0.241281	3.30593e-07	3.30593e-07	1	0	0	0	0	0
AAGTAG	2	8	6	274.435	295129023	136.5	593361020	48	4	0.0072877	0.0291508	0.0134825	0.000174905	8.08951e-05	0.175824	5.92638e-10	5.92638e-10	1	0	0	1	0	0
AAGTAGAGGGGGTGT	1	4	15	274.435	295129023	136.5	593361020	60	4	0.00364385	0.0145754	0.00674126	0.000218631	0.000101119	0.43956	7.40798e-10	7.40798e-10	1	0	0	1	0	0
AAGTAGTCGTATTGATTCTGCAATG	2	9	25	274.435	295129023	136.5	593361020	225	4.5	0.0072877	0.0327946	0.0151678	0.000819866	0.000379196	0.824176	2.77799e-09	2.77799e-09	1	0	0	1	1	0
AAGTAT	5	22	6	274.435	295129023	136.5	593361020	132	4.4	0.0182192	0.0801647	0.0370769	0.000480988	0.000222462	0.193407	1.62975e-09	1.62975e-09	1	0	0	1	0	0
AAGTATTGGGGATCAGGGATT	1	4	21	274.435	295129023	136.5	593361020	84	4	0.00364385	0.0145754	0.00674126	0.000306083	0.000141566	0.615385	1.03712e-09	1.03712e-09	1	0	0	1	1	0
AAGTCAGCCGTCACG	4	21	15	274.435	295129023	136.5	593361020	315	5.25	0.0145754	0.0765208	0.0353916	0.00114781	0.000530874	0.576923	3.88919e-09	3.88919e-09	1	0	0	1	1	0
AAGTCCAGCACCACC	578	2795	15	274.435	295129023	136.5	593361020	41925	4.83564	2.10614	10.1846	4.71045	0.152768	0.0706568	0.531389	5.17632e-07	5.17632e-07	1	0	0	1	1	0
AAGTCGAAT	259	1182	9	274.435	295129023	136.5	593361020	10638	4.56371	0.943757	4.30703	1.99204	0.0387633	0.0179284	0.300904	1.31343e-07	1.31343e-07	1	0	0	1	0	0
AAGTCGG	19	77	7	274.435	295129023	136.5	593361020	539	4.05263	0.0692331	0.280576	0.129769	0.00196403	0.000908385	0.207827	6.65483e-09	6.65483e-09	1	0	0	1	0	0
AAGTCGGGCTGGGGG	1	4	15	274.435	295129023	136.5	593361020	60	4	0.00364385	0.0145754	0.00674126	0.000218631	0.000101119	0.43956	7.40798e-10	7.40798e-10	1	0	0	1	0	0
AAGTG	1	5	5	274.435	295129023	136.5	593361020	25	5	0.00364385	0.0182192	0.00842657	9.10962e-05	4.21329e-05	0.18315	3.08666e-10	3.08666e-10	1	0	0	1	0	0
AAGTGAGCCGGGGTG	1	4	15	274.435	295129023	136.5	593361020	60	4	0.00364385	0.0145754	0.00674126	0.000218631	0.000101119	0.43956	7.40798e-10	7.40798e-10	1	0	0	1	0	0
AAGTGGCGATAGGTG	222	1253	15	274.435	295129023	136.5	593361020	18795	5.64414	0.808934	4.56574	2.1117	0.0684861	0.0316755	0.620236	2.32055e-07	2.32055e-07	1	0	0	1	1	0
AAGTGGG	1	4	7	274.435	295129023	136.5	593361020	28	4	0.00364385	0.0145754	0.00674126	0.000102028	4.71888e-05	0.205128	3.45706e-10	3.45706e-10	1	0	0	1	0	0
AAGTGGTCG	360	1847	9	274.435	295129023	136.5	593361020	16623	5.13056	1.31179	6.73019	3.11278	0.0605717	0.028015	0.338278	2.05238e-07	2.05238e-07	1	0	0	1	0	0
AAGTGT	175	700	6	274.435	295129023	136.5	593361020	4200	4	0.637673	2.55069	1.17972	0.0153042	0.00707832	0.175824	5.18558e-08	5.18558e-08	1	0	0	1	0	0
AAGTGTCGCTGTGCC	4	24	15	274.435	295129023	136.5	593361020	360	6	0.0145754	0.0874524	0.0404476	0.00131179	0.000606713	0.659341	4.44479e-09	4.44479e-09	1	0	0	1	1	0
AAGTGTCTGTGTGTG	1	4	15	274.435	295129023	136.5	593361020	60	4	0.00364385	0.0145754	0.00674126	0.000218631	0.000101119	0.43956	7.40798e-10	7.40798e-10	1	0	0	1	0	0
AAGTGTGGGAGTCTGGTGGTCGT	2	8	23	274.435	295129023	136.5	593361020	184	4	0.0072877	0.0291508	0.0134825	0.000670468	0.000310098	0.673993	2.27178e-09	2.27178e-09	1	0	0	1	1	0
AAT	81624	883287	3	274.435	295129023	136.5	593361020	2649861	10.8214	297.425	3218.56	1488.62	9.65569	4.46585	0.237833	3.27168e-05	3.27168e-05	1	1	1	0	0	0
AATAATC	1	4	7	274.435	295129023	136.5	593361020	28	4	0.00364385	0.0145754	0.00674126	0.000102028	4.71888e-05	0.205128	3.45706e-10	3.45706e-10	1	0	0	1	0	0
AATAATGAG	177	744	9	274.435	295129023	136.5	593361020	6696	4.20339	0.644961	2.71102	1.25387	0.0243992	0.0112849	0.277147	8.2673e-08	8.2673e-08	1	0	0	1	0	0
AATAATT	193	772	7	274.435	295129023	136.5	593361020	5404	4	0.703263	2.81305	1.30106	0.0196914	0.00910744	0.205128	6.67212e-08	6.67212e-08	1	0	0	1	0	0
AATAC	10	71	5	274.435	295129023	136.5	593361020	355	7.1	0.0364385	0.258713	0.119657	0.00129357	0.000598287	0.260073	4.38305e-09	4.38305e-09	1	0	0	1	0	0
AATACACGTGT	1	5	11	274.435	295129023	136.5	593361020	55	5	0.00364385	0.0182192	0.00842657	0.000200412	9.26923e-05	0.40293	6.79064e-10	6.79064e-10	1	0	0	1	0	0
AATACAGCCACCACT	1	4	15	274.435	295129023	136.5	593361020	60	4	0.00364385	0.0145754	0.00674126	0.000218631	0.000101119	0.43956	7.40798e-10	7.40798e-10	1	0	0	1	0	0
AATACCCCAGTCCAC	1	4	15	274.435	295129023	136.5	593361020	60	4	0.00364385	0.0145754	0.00674126	0.000218631	0.000101119	0.43956	7.40798e-10	7.40798e-10	1	0	0	1	0	0
AATACCG	8	32	7	274.435	295129023	136.5	593361020	224	4	0.0291508	0.116603	0.0539301	0.000816222	0.00037751	0.205128	2.76564e-09	2.76564e-09	1	0	0	1	0	0
AATACT	2	8	6	274.435	295129023	136.5	593361020	48	4	0.0072877	0.0291508	0.0134825	0.000174905	8.08951e-05	0.175824	5.92638e-10	5.92638e-10	1	0	0	1	0	0
AATACTAT	252	1298	8	274.435	295129023	136.5	593361020	10384	5.15079	0.91825	4.72971	2.18754	0.0378377	0.0175003	0.301878	1.28207e-07	1.28207e-07	1	0	0	1	0	0
AATAG	1202	7431	5	274.435	295129023	136.5	593361020	37155	6.1822	4.37991	27.0774	12.5236	0.135387	0.0626179	0.226454	4.58739e-07	4.58739e-07	1	0	0	1	0	0
AATAGAG	6	51	7	274.435	295129023	136.5	593361020	357	8.5	0.0218631	0.185836	0.085951	0.00130085	0.000601657	0.435897	4.40775e-09	4.40775e-09	1	0	0	1	0	0
AATAGATAGAT	1	5	11	274.435	295129023	136.5	593361020	55	5	0.00364385	0.0182192	0.00842657	0.000200412	9.26923e-05	0.40293	6.79064e-10	6.79064e-10	1	0	0	1	0	0
AATAGC	2	8	6	274.435	295129023	136.5	593361020	48	4	0.0072877	0.0291508	0.0134825	0.000174905	8.08951e-05	0.175824	5.92638e-10	5.92638e-10	1	0	0	1	0	0
AATAGCCAATTACGTGAGTGACAG	2	10	24	274.435	295129023	136.5	593361020	240	5	0.0072877	0.0364385	0.0168531	0.000874524	0.000404476	0.879121	2.96319e-09	2.96319e-09	1	0	0	1	1	0
AATAGCCC	1	4	8	274.435	295129023	136.5	593361020	32	4	0.00364385	0.0145754	0.00674126	0.000116603	5.39301e-05	0.234432	3.95092e-10	3.95092e-10	1	0	0	1	0	0
AATAGCGAGTCGAGG	10	62	15	274.435	295129023	136.5	593361020	930	6.2	0.0364385	0.225919	0.10449	0.00338878	0.00156734	0.681319	1.14824e-08	1.14824e-08	1	0	0	1	1	0
AATAGGC	1	4	7	274.435	295129023	136.5	593361020	28	4	0.00364385	0.0145754	0.00674126	0.000102028	4.71888e-05	0.205128	3.45706e-10	3.45706e-10	1	0	0	1	0	0
AATAGT	162	648	6	274.435	295129023	136.5	593361020	3888	4	0.590303	2.36121	1.09208	0.0141673	0.0065525	0.175824	4.80037e-08	4.80037e-08	1	0	0	1	0	0
AATAGTCCACAATTC	1	4	15	274.435	295129023	136.5	593361020	60	4	0.00364385	0.0145754	0.00674126	0.000218631	0.000101119	0.43956	7.40798e-10	7.40798e-10	1	0	0	1	0	0
AATAGTGTGGAGAGC	2	8	15	274.435	295129023	136.5	593361020	120	4	0.0072877	0.0291508	0.0134825	0.000437262	0.000202238	0.43956	1.4816e-09	1.4816e-09	1	0	0	1	0	0
AATAT	2001	11995	5	274.435	295129023	136.5	593361020	59975	5.9945	7.29134	43.708	20.2153	0.21854	0.101077	0.219579	7.40489e-07	7.40489e-07	1	0	0	1	0	0
AATATACATACATATATGTATATGC	1	4	25	274.435	295129023	136.5	593361020	100	4	0.00364385	0.0145754	0.00674126	0.000364385	0.000168531	0.732601	1.23466e-09	1.23466e-09	1	0	0	1	1	0
AATATAGT	197	921	8	274.435	295129023	136.5	593361020	7368	4.67513	0.717838	3.35598	1.55217	0.0268479	0.0124174	0.274	9.09699e-08	9.09699e-08	1	0	0	1	0	0
AATATAT	93	372	7	274.435	295129023	136.5	593361020	2604	4	0.338878	1.35551	0.626937	0.00948858	0.00438856	0.205128	3.21506e-08	3.21506e-08	1	0	0	1	0	0
AATATATATATATTAATATATATT	1	4	24	274.435	295129023	136.5	593361020	96	4	0.00364385	0.0145754	0.00674126	0.000349809	0.00016179	0.703297	1.18528e-09	1.18528e-09	1	0	0	1	1	0
AATATC	2	9	6	274.435	295129023	136.5	593361020	54	4.5	0.0072877	0.0327946	0.0151678	0.000196768	9.1007e-05	0.197802	6.66718e-10	6.66718e-10	1	0	0	1	0	0
AATATCACC	36	287	9	274.435	295129023	136.5	593361020	2583	7.97222	0.131179	1.04578	0.483685	0.00941206	0.00435317	0.525641	3.18913e-08	3.18913e-08	1	0	0	1	1	0
AATATCCAT	676	6250	9	274.435	295129023	136.5	593361020	56250	9.24556	2.46324	22.7741	10.5332	0.204966	0.0947989	0.609598	6.94498e-07	6.94498e-07	1	0	0	1	1	0
AATATG	365	1460	6	274.435	295129023	136.5	593361020	8760	4	1.33	5.32002	2.46056	0.0319201	0.0147634	0.175824	1.08156e-07	1.08156e-07	1	0	0	1	0	0
AATATGC	2	8	7	274.435	295129023	136.5	593361020	56	4	0.0072877	0.0291508	0.0134825	0.000204055	9.43776e-05	0.205128	6.91411e-10	6.91411e-10	1	0	0	1	0	0
AATATT	7	28	6	274.435	295129023	136.5	593361020	168	4	0.0255069	0.102028	0.0471888	0.000612166	0.000283133	0.175824	2.07423e-09	2.07423e-09	1	0	0	1	0	0
AATC	1126	7659	4	274.435	295129023	136.5	593361020	30636	6.80195	4.10297	27.9082	12.9078	0.111633	0.0516313	0.199325	3.78251e-07	3.78251e-07	1	0	0	0	0	0
AATCAC	1	5	6	274.435	295129023	136.5	593361020	30	5	0.00364385	0.0182192	0.00842657	0.000109315	5.05594e-05	0.21978	3.70399e-10	3.70399e-10	1	0	0	1	0	0
AATCACACACCCCAC	1	4	15	274.435	295129023	136.5	593361020	60	4	0.00364385	0.0145754	0.00674126	0.000218631	0.000101119	0.43956	7.40798e-10	7.40798e-10	1	0	0	1	0	0
AATCACACCAGCCCT	1	4	15	274.435	295129023	136.5	593361020	60	4	0.00364385	0.0145754	0.00674126	0.000218631	0.000101119	0.43956	7.40798e-10	7.40798e-10	1	0	0	1	0	0
AATCACAGGCCCACC	1	4	15	274.435	295129023	136.5	593361020	60	4	0.00364385	0.0145754	0.00674126	0.000218631	0.000101119	0.43956	7.40798e-10	7.40798e-10	1	0	0	1	0	0
AATCACCACCCACAG	1	5	15	274.435	295129023	136.5	593361020	75	5	0.00364385	0.0182192	0.00842657	0.000273289	0.000126399	0.549451	9.25997e-10	9.25997e-10	1	0	0	1	1	0
AATCAG	2	8	6	274.435	295129023	136.5	593361020	48	4	0.0072877	0.0291508	0.0134825	0.000174905	8.08951e-05	0.175824	5.92638e-10	5.92638e-10	1	0	0	1	0	0
AATCAGACGTATGAC	2	9	15	274.435	295129023	136.5	593361020	135	4.5	0.0072877	0.0327946	0.0151678	0.000491919	0.000227517	0.494505	1.66679e-09	1.66679e-09	1	0	0	1	0	0
AATCAGCTC	2	10	9	274.435	295129023	136.5	593361020	90	5	0.0072877	0.0364385	0.0168531	0.000327946	0.000151678	0.32967	1.1112e-09	1.1112e-09	1	0	0	1	0	0
AATCAGGT	1	14	8	274.435	295129023	136.5	593361020	112	14	0.00364385	0.0510139	0.0235944	0.000408111	0.000188755	0.820513	1.38282e-09	1.38282e-09	1	0	0	1	1	0
AATCAT	4	17	6	274.435	295129023	136.5	593361020	102	4.25	0.0145754	0.0619454	0.0286503	0.000371672	0.000171902	0.186813	1.25936e-09	1.25936e-09	1	0	0	1	0	0
AATCATCCGGGAGTGGGGCAGCT	9	37	23	274.435	295129023	136.5	593361020	851	4.11111	0.0327946	0.134822	0.0623566	0.00310091	0.0014342	0.692715	1.0507e-08	1.0507e-08	1	0	0	1	1	0
AATCATGTCAGGTCC	111	740	15	274.435	295129023	136.5	593361020	11100	6.66667	0.404467	2.69645	1.24713	0.0404467	0.018707	0.732601	1.37048e-07	1.37048e-07	1	0	0	1	1	0
AATCC	1	5	5	274.435	295129023	136.5	593361020	25	5	0.00364385	0.0182192	0.00842657	9.10962e-05	4.21329e-05	0.18315	3.08666e-10	3.08666e-10	1	0	0	1	0	0
AATCCAATGCCTGACCCACCGCC	4	17	23	274.435	295129023	136.5	593361020	391	4.25	0.0145754	0.0619454	0.0286503	0.00142474	0.000658958	0.716117	4.82753e-09	4.82753e-09	1	0	0	1	1	0
AATCCAGCC	2	28	9	274.435	295129023	136.5	593361020	252	14	0.0072877	0.102028	0.0471888	0.00091825	0.000424699	0.923077	3.11135e-09	3.11135e-09	1	0	0	1	1	0
AATCCATGAGG	509	3741	11	274.435	295129023	136.5	593361020	41151	7.34971	1.85472	13.6316	6.30476	0.149948	0.0693524	0.592284	5.08076e-07	5.08076e-07	1	0	0	1	1	0
AATCCC	1	4	6	274.435	295129023	136.5	593361020	24	4	0.00364385	0.0145754	0.00674126	8.74524e-05	4.04476e-05	0.175824	2.96319e-10	2.96319e-10	1	0	0	1	0	0
AATCCCCACATGCCCTATCCCAG	2	8	23	274.435	295129023	136.5	593361020	184	4	0.0072877	0.0291508	0.0134825	0.000670468	0.000310098	0.673993	2.27178e-09	2.27178e-09	1	0	0	1	1	0
AATCCCCC	1	4	8	274.435	295129023	136.5	593361020	32	4	0.00364385	0.0145754	0.00674126	0.000116603	5.39301e-05	0.234432	3.95092e-10	3.95092e-10	1	0	0	1	0	0
AATCCCGCGTGATCATTGCCCACC	2	11	24	274.435	295129023	136.5	593361020	264	5.5	0.0072877	0.0400823	0.0185385	0.000961976	0.000444923	0.967033	3.25951e-09	3.25951e-09	1	0	0	1	1	0
AATCCGACCTGTGCC	1559	8135	15	274.435	295129023	136.5	593361020	122025	5.21809	5.68076	29.6427	13.71	0.444641	0.205651	0.573416	1.5066e-06	1.5066e-06	1	0	0	1	1	0
AATCCGACTCCACCACACCCTCT	2	8	23	274.435	295129023	136.5	593361020	184	4	0.0072877	0.0291508	0.0134825	0.000670468	0.000310098	0.673993	2.27178e-09	2.27178e-09	1	0	0	1	1	0
AATCCGCCTATACCT	1	4	15	274.435	295129023	136.5	593361020	60	4	0.00364385	0.0145754	0.00674126	0.000218631	0.000101119	0.43956	7.40798e-10	7.40798e-10	1	0	0	1	0	0
AATCCT	1	5	6	274.435	295129023	136.5	593361020	30	5	0.00364385	0.0182192	0.00842657	0.000109315	5.05594e-05	0.21978	3.70399e-10	3.70399e-10	1	0	0	1	0	0
AATCCTG	1	4	7	274.435	295129023	136.5	593361020	28	4	0.00364385	0.0145754	0.00674126	0.000102028	4.71888e-05	0.205128	3.45706e-10	3.45706e-10	1	0	0	1	0	0
AATCCTGCTAATGATCCTGTACTAC	2	9	25	274.435	295129023	136.5	593361020	225	4.5	0.0072877	0.0327946	0.0151678	0.000819866	0.000379196	0.824176	2.77799e-09	2.77799e-09	1	0	0	1	1	0
AATCGAT	2	8	7	274.435	295129023	136.5	593361020	56	4	0.0072877	0.0291508	0.0134825	0.000204055	9.43776e-05	0.205128	6.91411e-10	6.91411e-10	1	0	0	1	0	0
AATCGGATGG	226	1182	10	274.435	295129023	136.5	593361020	11820	5.23009	0.82351	4.30703	1.99204	0.0430703	0.0199204	0.383157	1.45937e-07	1.45937e-07	1	0	0	1	0	0
AATCGT	4	68	6	274.435	295129023	136.5	593361020	408	17	0.0145754	0.247782	0.114601	0.00148669	0.000687608	0.747253	5.03742e-09	5.03742e-09	1	0	0	1	1	0
AATCT	21540	118120	5	274.435	295129023	136.5	593361020	590600	5.48375	78.4885	430.411	199.069	2.15206	0.995347	0.20087	7.29192e-06	7.29192e-06	1	1	0	1	0	0
AATCTACCGTCACCC	1	5	15	274.435	295129023	136.5	593361020	75	5	0.00364385	0.0182192	0.00842657	0.000273289	0.000126399	0.549451	9.25997e-10	9.25997e-10	1	0	0	1	1	0
AATCTCACCAGCCCT	2002	10808	15	274.435	295129023	136.5	593361020	162120	5.3986	7.29498	39.3827	18.2149	0.590741	0.273223	0.593253	2.00164e-06	2.00164e-06	1	0	0	1	1	0
AATCTGCACCTGGGT	83	458	15	274.435	295129023	136.5	593361020	6870	5.51807	0.302439	1.66888	0.771874	0.0250332	0.0115781	0.606382	8.48213e-08	8.48213e-08	1	0	0	1	1	0
AATCTGGTGTGGTCG	315	1807	15	274.435	295129023	136.5	593361020	27105	5.73651	1.14781	6.58443	3.04536	0.0987665	0.0456805	0.630385	3.34655e-07	3.34655e-07	1	0	0	1	1	0
AATG	354	2652	4	274.435	295129023	136.5	593361020	10608	7.49153	1.28992	9.66348	4.46945	0.0386539	0.0178778	0.219532	1.30973e-07	1.30973e-07	1	0	0	0	0	0
AATGAC	160	1242	6	274.435	295129023	136.5	593361020	7452	7.7625	0.583016	4.52566	2.09316	0.027154	0.012559	0.341209	9.20071e-08	9.20071e-08	1	0	0	1	0	0
AATGACAGCCGCCCCATCTGAGACC	2	8	25	274.435	295129023	136.5	593361020	200	4	0.0072877	0.0291508	0.0134825	0.00072877	0.000337063	0.732601	2.46933e-09	2.46933e-09	1	0	0	1	1	0
AATGACCC	16	76	8	274.435	295129023	136.5	593361020	608	4.75	0.0583016	0.276932	0.128084	0.00221546	0.00102467	0.278388	7.50675e-09	7.50675e-09	1	0	0	1	0	0
AATGACCTGAGACGG	1	4	15	274.435	295129023	136.5	593361020	60	4	0.00364385	0.0145754	0.00674126	0.000218631	0.000101119	0.43956	7.40798e-10	7.40798e-10	1	0	0	1	0	0
AATGAGAG	339	1483	8	274.435	295129023	136.5	593361020	11864	4.37463	1.23526	5.40383	2.49932	0.0432306	0.0199946	0.256389	1.4648e-07	1.4648e-07	1	0	0	1	0	0
AATGAT	330	1488	6	274.435	295129023	136.5	593361020	8928	4.50909	1.20247	5.42205	2.50775	0.0325323	0.0150465	0.198202	1.10231e-07	1.10231e-07	1	0	0	1	0	0
AATGATCGGAGGGCG	1	5	15	274.435	295129023	136.5	593361020	75	5	0.00364385	0.0182192	0.00842657	0.000273289	0.000126399	0.549451	9.25997e-10	9.25997e-10	1	0	0	1	1	0
AATGCCATGTCATCC	3	16	15	274.435	295129023	136.5	593361020	240	5.33333	0.0109315	0.0583016	0.026965	0.000874524	0.000404476	0.586081	2.96319e-09	2.96319e-09	1	0	0	1	1	0
AATGCG	21	84	6	274.435	295129023	136.5	593361020	504	4	0.0765208	0.306083	0.141566	0.0018365	0.000849399	0.175824	6.2227e-09	6.2227e-09	1	0	0	1	0	0
AATGCGGGTGACTAG	1	4	15	274.435	295129023	136.5	593361020	60	4	0.00364385	0.0145754	0.00674126	0.000218631	0.000101119	0.43956	7.40798e-10	7.40798e-10	1	0	0	1	0	0
AATGG	9725	64506	5	274.435	295129023	136.5	593361020	322530	6.63301	35.4364	235.05	108.713	1.17525	0.543565	0.242967	3.98216e-06	3.98216e-06	1	0	0	1	0	0
AATGGACGATGGCTGTGTAGACGCG	2	8	25	274.435	295129023	136.5	593361020	200	4	0.0072877	0.0291508	0.0134825	0.00072877	0.000337063	0.732601	2.46933e-09	2.46933e-09	1	0	0	1	1	0
AATGGATGATCGAGG	1	4	15	274.435	295129023	136.5	593361020	60	4	0.00364385	0.0145754	0.00674126	0.000218631	0.000101119	0.43956	7.40798e-10	7.40798e-10	1	0	0	1	0	0
AATGGC	128	515	6	274.435	295129023	136.5	593361020	3090	4.02344	0.466413	1.87658	0.867937	0.0112595	0.00520762	0.176854	3.81511e-08	3.81511e-08	1	0	0	1	0	0
AATGGCG	1	4	7	274.435	295129023	136.5	593361020	28	4	0.00364385	0.0145754	0.00674126	0.000102028	4.71888e-05	0.205128	3.45706e-10	3.45706e-10	1	0	0	1	0	0
AATGGGG	1	4	7	274.435	295129023	136.5	593361020	28	4	0.00364385	0.0145754	0.00674126	0.000102028	4.71888e-05	0.205128	3.45706e-10	3.45706e-10	1	0	0	1	0	0
AATGGGGT	6	24	8	274.435	295129023	136.5	593361020	192	4	0.0218631	0.0874524	0.0404476	0.000699619	0.00032358	0.234432	2.37055e-09	2.37055e-09	1	0	0	1	0	0
AATGGT	1	5	6	274.435	295129023	136.5	593361020	30	5	0.00364385	0.0182192	0.00842657	0.000109315	5.05594e-05	0.21978	3.70399e-10	3.70399e-10	1	0	0	1	0	0
AATGGTGGGTGAGCG	1	4	15	274.435	295129023	136.5	593361020	60	4	0.00364385	0.0145754	0.00674126	0.000218631	0.000101119	0.43956	7.40798e-10	7.40798e-10	1	0	0	1	0	0
AATGT	115	578	5	274.435	295129023	136.5	593361020	2890	5.02609	0.419043	2.10614	0.974112	0.0105307	0.00487056	0.184106	3.56818e-08	3.56818e-08	1	0	0	1	0	0
AATGTC	1	4	6	274.435	295129023	136.5	593361020	24	4	0.00364385	0.0145754	0.00674126	8.74524e-05	4.04476e-05	0.175824	2.96319e-10	2.96319e-10	1	0	0	1	0	0
AATGTGGCTAGTGGG	1	4	15	274.435	295129023	136.5	593361020	60	4	0.00364385	0.0145754	0.00674126	0.000218631	0.000101119	0.43956	7.40798e-10	7.40798e-10	1	0	0	1	0	0
AATGTGGTGGCGAGG	2	12	15	274.435	295129023	136.5	593361020	180	6	0.0072877	0.0437262	0.0202238	0.000655893	0.000303357	0.659341	2.22239e-09	2.22239e-09	1	0	0	1	1	0
AATT	514	3309	4	274.435	295129023	136.5	593361020	13236	6.43774	1.87294	12.0575	5.57671	0.04823	0.0223068	0.188652	1.6342e-07	1.6342e-07	1	0	0	0	0	0
AATTAC	2	8	6	274.435	295129023	136.5	593361020	48	4	0.0072877	0.0291508	0.0134825	0.000174905	8.08951e-05	0.175824	5.92638e-10	5.92638e-10	1	0	0	1	0	0
AATTACCT	1	4	8	274.435	295129023	136.5	593361020	32	4	0.00364385	0.0145754	0.00674126	0.000116603	5.39301e-05	0.234432	3.95092e-10	3.95092e-10	1	0	0	1	0	0
AATTACGTC	197	1035	9	274.435	295129023	136.5	593361020	9315	5.25381	0.717838	3.77138	1.7443	0.0339424	0.0156987	0.346405	1.15009e-07	1.15009e-07	1	0	0	1	0	0
AATTAG	728	3070	6	274.435	295129023	136.5	593361020	18420	4.21703	2.65272	11.1866	5.17392	0.0671197	0.0310435	0.185364	2.27425e-07	2.27425e-07	1	0	0	1	0	0
AATTAGG	1	4	7	274.435	295129023	136.5	593361020	28	4	0.00364385	0.0145754	0.00674126	0.000102028	4.71888e-05	0.205128	3.45706e-10	3.45706e-10	1	0	0	1	0	0
AATTAT	151	607	6	274.435	295129023	136.5	593361020	3642	4.01987	0.550221	2.21182	1.02299	0.0132709	0.00613792	0.176697	4.49664e-08	4.49664e-08	1	0	0	1	0	0
AATTATCGCGTGG	1	4	13	274.435	295129023	136.5	593361020	52	4	0.00364385	0.0145754	0.00674126	0.00018948	8.76364e-05	0.380952	6.42025e-10	6.42025e-10	1	0	0	1	0	0
AATTC	129	894	5	274.435	295129023	136.5	593361020	4470	6.93023	0.470056	3.2576	1.50667	0.016288	0.00753336	0.253855	5.51894e-08	5.51894e-08	1	0	0	1	0	0
AATTCCTCCTACCCATCCCTCCTC	2	8	24	274.435	295129023	136.5	593361020	192	4	0.0072877	0.0291508	0.0134825	0.000699619	0.00032358	0.703297	2.37055e-09	2.37055e-09	1	0	0	1	1	0
AATTCG	260	1040	6	274.435	295129023	136.5	593361020	6240	4	0.9474	3.7896	1.75273	0.0227376	0.0105164	0.175824	7.7043e-08	7.7043e-08	1	0	0	1	0	0
AATTCGC	3	14	7	274.435	295129023	136.5	593361020	98	4.66667	0.0109315	0.0510139	0.0235944	0.000357097	0.000165161	0.239316	1.20997e-09	1.20997e-09	1	0	0	1	0	0
AATTGAC	1	4	7	274.435	295129023	136.5	593361020	28	4	0.00364385	0.0145754	0.00674126	0.000102028	4.71888e-05	0.205128	3.45706e-10	3.45706e-10	1	0	0	1	0	0
AATTGC	2	8	6	274.435	295129023	136.5	593361020	48	4	0.0072877	0.0291508	0.0134825	0.000174905	8.08951e-05	0.175824	5.92638e-10	5.92638e-10	1	0	0	1	0	0
AC	1961470	51445924	2	274.435	295129023	136.5	593361020	102891848	26.2282	7147.3	187461	86702.6	374.922	173.405	0.384297	0.00127037	0.00127037	1	1	1	0	0	0
ACACACACATACACGCC	3	12	17	274.435	295129023	136.5	593361020	204	4	0.0109315	0.0437262	0.0202238	0.000743345	0.000343804	0.498168	2.51871e-09	2.51871e-09	1	0	0	1	0	0
ACACACAGAGAGGGC	2	9	15	274.435	295129023	136.5	593361020	135	4.5	0.0072877	0.0327946	0.0151678	0.000491919	0.000227517	0.494505	1.66679e-09	1.66679e-09	1	0	0	1	0	0
ACACACC	33	138	7	274.435	295129023	136.5	593361020	966	4.18182	0.120247	0.502851	0.232573	0.00351996	0.00162801	0.214452	1.19268e-08	1.19268e-08	1	0	0	1	0	0
ACACACCACGC	1	4	11	274.435	295129023	136.5	593361020	44	4	0.00364385	0.0145754	0.00674126	0.000160329	7.41538e-05	0.322344	5.43252e-10	5.43252e-10	1	0	0	1	0	0
ACACACCCTAGACGC	269	1175	15	274.435	295129023	136.5	593361020	17625	4.36803	0.980195	4.28152	1.98024	0.0642228	0.0297037	0.480003	2.17609e-07	2.17609e-07	1	0	0	1	0	0
ACACACCCTCCTGGT	1	4	15	274.435	295129023	136.5	593361020	60	4	0.00364385	0.0145754	0.00674126	0.000218631	0.000101119	0.43956	7.40798e-10	7.40798e-10	1	0	0	1	0	0
ACACACGACGCTACC	1	4	15	274.435	295129023	136.5	593361020	60	4	0.00364385	0.0145754	0.00674126	0.000218631	0.000101119	0.43956	7.40798e-10	7.40798e-10	1	0	0	1	0	0
ACACACGTCC	1	4	10	274.435	295129023	136.5	593361020	40	4	0.00364385	0.0145754	0.00674126	0.000145754	6.74126e-05	0.29304	4.93865e-10	4.93865e-10	1	0	0	1	0	0
ACACACT	333	1817	7	274.435	295129023	136.5	593361020	12719	5.45646	1.2134	6.62087	3.06222	0.0463461	0.0214355	0.279818	1.57037e-07	1.57037e-07	1	0	0	1	0	0
ACACACTGCC	1	5	10	274.435	295129023	136.5	593361020	50	5	0.00364385	0.0182192	0.00842657	0.000182192	8.42657e-05	0.3663	6.17331e-10	6.17331e-10	1	0	0	1	0	0
ACACAG	421	1695	6	274.435	295129023	136.5	593361020	10170	4.02613	1.53406	6.17632	2.85661	0.0370579	0.0171396	0.176973	1.25565e-07	1.25565e-07	1	0	0	1	0	0
ACACAGAG	365	1555	8	274.435	295129023	136.5	593361020	12440	4.26027	1.33	5.66618	2.62066	0.0453295	0.0209653	0.249686	1.53592e-07	1.53592e-07	1	0	0	1	0	0
ACACAGAGTG	69	298	10	274.435	295129023	136.5	593361020	2980	4.31884	0.251426	1.08587	0.502224	0.0108587	0.00502224	0.316399	3.67929e-08	3.67929e-08	1	0	0	1	0	0
ACACAGC	13	64	7	274.435	295129023	136.5	593361020	448	4.92308	0.04737	0.233206	0.10786	0.00163244	0.000755021	0.252465	5.53129e-09	5.53129e-09	1	0	0	1	0	0
ACACAGCCACCATCC	1291	6536	15	274.435	295129023	136.5	593361020	98040	5.06274	4.70421	23.8162	11.0152	0.357243	0.165228	0.556345	1.21046e-06	1.21046e-06	1	0	0	1	1	0
ACACAT	261	1049	6	274.435	295129023	136.5	593361020	6294	4.01916	0.951044	3.8224	1.7679	0.0229344	0.0106074	0.176666	7.77097e-08	7.77097e-08	1	0	0	1	0	0
ACACATCTACTCCCT	2	15	15	274.435	295129023	136.5	593361020	225	7.5	0.0072877	0.0546577	0.0252797	0.000819866	0.000379196	0.824176	2.77799e-09	2.77799e-09	1	0	0	1	1	0
ACACC	1094	5871	5	274.435	295129023	136.5	593361020	29355	5.36654	3.98637	21.393	9.89448	0.106965	0.0494724	0.196577	3.62435e-07	3.62435e-07	1	0	0	1	0	0
ACACCACAGTGAGTG	1	4	15	274.435	295129023	136.5	593361020	60	4	0.00364385	0.0145754	0.00674126	0.000218631	0.000101119	0.43956	7.40798e-10	7.40798e-10	1	0	0	1	0	0
ACACCAGCACCGCCGCCC	1	4	18	274.435	295129023	136.5	593361020	72	4	0.00364385	0.0145754	0.00674126	0.000262357	0.000121343	0.527473	8.88957e-10	8.88957e-10	1	0	0	1	1	0
ACACCAGCGTCACCT	2	11	15	274.435	295129023	136.5	593361020	165	5.5	0.0072877	0.0400823	0.0185385	0.000601235	0.000278077	0.604396	2.03719e-09	2.03719e-09	1	0	0	1	1	0
ACACCC	1122	4845	6	274.435	295129023	136.5	593361020	29070	4.31818	4.0884	17.6544	8.16535	0.105927	0.0489921	0.18981	3.58916e-07	3.58916e-07	1	0	0	1	0	0
ACACCCACTCCAGGC	2	13	15	274.435	295129023	136.5	593361020	195	6.5	0.0072877	0.04737	0.0219091	0.00071055	0.000328636	0.714286	2.40759e-09	2.40759e-09	1	0	0	1	1	0
ACACCCAGCCCAGGC	1	4	15	274.435	295129023	136.5	593361020	60	4	0.00364385	0.0145754	0.00674126	0.000218631	0.000101119	0.43956	7.40798e-10	7.40798e-10	1	0	0	1	0	0
ACACCCC	4	17	7	274.435	295129023	136.5	593361020	119	4.25	0.0145754	0.0619454	0.0286503	0.000433618	0.000200552	0.217949	1.46925e-09	1.46925e-09	1	0	0	1	0	0
ACACCCG	2	14	7	274.435	295129023	136.5	593361020	98	7	0.0072877	0.0510139	0.0235944	0.000357097	0.000165161	0.358974	1.20997e-09	1.20997e-09	1	0	0	1	0	0
ACACCCGTCCTCTCT	1	4	15	274.435	295129023	136.5	593361020	60	4	0.00364385	0.0145754	0.00674126	0.000218631	0.000101119	0.43956	7.40798e-10	7.40798e-10	1	0	0	1	0	0
ACACCCTCTCCAGCT	29	136	15	274.435	295129023	136.5	593361020	2040	4.68966	0.105672	0.495563	0.229203	0.00743345	0.00343804	0.515347	2.51871e-08	2.51871e-08	1	0	0	1	1	0
ACACCGACCGCTCTC	4	17	15	274.435	295129023	136.5	593361020	255	4.25	0.0145754	0.0619454	0.0286503	0.000929181	0.000429755	0.467033	3.14839e-09	3.14839e-09	1	0	0	1	0	0
ACACCGACTGCGACC	1	4	15	274.435	295129023	136.5	593361020	60	4	0.00364385	0.0145754	0.00674126	0.000218631	0.000101119	0.43956	7.40798e-10	7.40798e-10	1	0	0	1	0	0
ACACCGG	1	5	7	274.435	295129023	136.5	593361020	35	5	0.00364385	0.0182192	0.00842657	0.000127535	5.8986e-05	0.25641	4.32132e-10	4.32132e-10	1	0	0	1	0	0
ACACCGTCTCGCATC	277	1355	15	274.435	295129023	136.5	593361020	20325	4.8917	1.00935	4.93741	2.2836	0.0740612	0.034254	0.537549	2.50945e-07	2.50945e-07	1	0	0	1	1	0
ACACCTATCCGCCCT	2	9	15	274.435	295129023	136.5	593361020	135	4.5	0.0072877	0.0327946	0.0151678	0.000491919	0.000227517	0.494505	1.66679e-09	1.66679e-09	1	0	0	1	0	0
ACACCTCGTCACGGC	21	108	15	274.435	295129023	136.5	593361020	1620	5.14286	0.0765208	0.393536	0.182014	0.00590303	0.00273021	0.565149	2.00015e-08	2.00015e-08	1	0	0	1	1	0
ACACGC	2773	12947	6	274.435	295129023	136.5	593361020	77682	4.66895	10.1044	47.1769	21.8198	0.283061	0.130919	0.205229	9.59111e-07	9.59111e-07	1	0	0	1	0	0
ACACGCC	214	856	7	274.435	295129023	136.5	593361020	5992	4	0.779783	3.11913	1.44263	0.0218339	0.0100984	0.205128	7.3981e-08	7.3981e-08	1	0	0	1	0	0
ACACGCCCACAGGTC	1	4	15	274.435	295129023	136.5	593361020	60	4	0.00364385	0.0145754	0.00674126	0.000218631	0.000101119	0.43956	7.40798e-10	7.40798e-10	1	0	0	1	0	0
ACACGCTGC	372	3314	9	274.435	295129023	136.5	593361020	29826	8.9086	1.35551	12.0757	5.58513	0.108681	0.0502662	0.58738	3.68251e-07	3.68251e-07	1	0	0	1	1	0
ACACGG	1	4	6	274.435	295129023	136.5	593361020	24	4	0.00364385	0.0145754	0.00674126	8.74524e-05	4.04476e-05	0.175824	2.96319e-10	2.96319e-10	1	0	0	1	0	0
ACACGGAGAGAG	1	5	12	274.435	295129023	136.5	593361020	60	5	0.00364385	0.0182192	0.00842657	0.000218631	0.000101119	0.43956	7.40798e-10	7.40798e-10	1	0	0	1	0	0
ACACGGC	1	5	7	274.435	295129023	136.5	593361020	35	5	0.00364385	0.0182192	0.00842657	0.000127535	5.8986e-05	0.25641	4.32132e-10	4.32132e-10	1	0	0	1	0	0
ACACGGT	2	9	7	274.435	295129023	136.5	593361020	63	4.5	0.0072877	0.0327946	0.0151678	0.000229562	0.000106175	0.230769	7.77838e-10	7.77838e-10	1	0	0	1	0	0
ACACGT	359	1757	6	274.435	295129023	136.5	593361020	10542	4.89415	1.30814	6.40224	2.9611	0.0384134	0.0177666	0.215127	1.30158e-07	1.30158e-07	1	0	0	1	0	0
ACACGTCAGCCACCC	3	19	15	274.435	295129023	136.5	593361020	285	6.33333	0.0109315	0.0692331	0.032021	0.0010385	0.000480315	0.695971	3.51879e-09	3.51879e-09	1	0	0	1	1	0
ACACT	4	21	5	274.435	295129023	136.5	593361020	105	5.25	0.0145754	0.0765208	0.0353916	0.000382604	0.000176958	0.192308	1.2964e-09	1.2964e-09	1	0	0	1	0	0
ACACTAT	166	798	7	274.435	295129023	136.5	593361020	5586	4.80723	0.604879	2.90779	1.34488	0.0203545	0.00941417	0.246525	6.89683e-08	6.89683e-08	1	0	0	1	0	0
ACACTC	25	104	6	274.435	295129023	136.5	593361020	624	4.16	0.0910962	0.37896	0.175273	0.00227376	0.00105164	0.182857	7.7043e-09	7.7043e-09	1	0	0	1	0	0
ACACTCACCCACAGC	1	4	15	274.435	295129023	136.5	593361020	60	4	0.00364385	0.0145754	0.00674126	0.000218631	0.000101119	0.43956	7.40798e-10	7.40798e-10	1	0	0	1	0	0
ACACTCC	25	104	7	274.435	295129023	136.5	593361020	728	4.16	0.0910962	0.37896	0.175273	0.00265272	0.00122691	0.213333	8.98834e-09	8.98834e-09	1	0	0	1	0	0
ACACTCT	3	15	7	274.435	295129023	136.5	593361020	105	5	0.0109315	0.0546577	0.0252797	0.000382604	0.000176958	0.25641	1.2964e-09	1.2964e-09	1	0	0	1	0	0
ACACTCTCCGCGTATCCAGTCTCT	6	24	24	274.435	295129023	136.5	593361020	576	4	0.0218631	0.0874524	0.0404476	0.00209886	0.000970741	0.703297	7.11166e-09	7.11166e-09	1	0	0	1	1	0
ACACTG	1	4	6	274.435	295129023	136.5	593361020	24	4	0.00364385	0.0145754	0.00674126	8.74524e-05	4.04476e-05	0.175824	2.96319e-10	2.96319e-10	1	0	0	1	0	0
ACAG	3966	30102	4	274.435	295129023	136.5	593361020	120408	7.59002	14.4515	109.687	50.7313	0.438748	0.202925	0.222418	1.48663e-06	1.48663e-06	1	0	0	0	0	0
ACAGACATCCACTCC	1	4	15	274.435	295129023	136.5	593361020	60	4	0.00364385	0.0145754	0.00674126	0.000218631	0.000101119	0.43956	7.40798e-10	7.40798e-10	1	0	0	1	0	0
ACAGACCACGATGCG	12	60	15	274.435	295129023	136.5	593361020	900	5	0.0437262	0.218631	0.101119	0.00327946	0.00151678	0.549451	1.1112e-08	1.1112e-08	1	0	0	1	1	0
ACAGACCCGCCCCTCCTCACTCC	1	5	23	274.435	295129023	136.5	593361020	115	5	0.00364385	0.0182192	0.00842657	0.000419043	0.000193811	0.842491	1.41986e-09	1.41986e-09	1	0	0	1	1	0
ACAGACCCGCTCCCC	1	5	15	274.435	295129023	136.5	593361020	75	5	0.00364385	0.0182192	0.00842657	0.000273289	0.000126399	0.549451	9.25997e-10	9.25997e-10	1	0	0	1	1	0
ACAGACG	1	4	7	274.435	295129023	136.5	593361020	28	4	0.00364385	0.0145754	0.00674126	0.000102028	4.71888e-05	0.205128	3.45706e-10	3.45706e-10	1	0	0	1	0	0
ACAGACGC	270	1216	8	274.435	295129023	136.5	593361020	9728	4.5037	0.983839	4.43092	2.04934	0.0354474	0.0163947	0.263953	1.20108e-07	1.20108e-07	1	0	0	1	0	0
ACAGACTCACCACCC	2	10	15	274.435	295129023	136.5	593361020	150	5	0.0072877	0.0364385	0.0168531	0.000546577	0.000252797	0.549451	1.85199e-09	1.85199e-09	1	0	0	1	1	0
ACAGAG	1161	5438	6	274.435	295129023	136.5	593361020	32628	4.68389	4.23051	19.8152	9.16474	0.118891	0.0549884	0.205885	4.02846e-07	4.02846e-07	1	0	0	1	0	0
ACAGAGAG	2163	9124	8	274.435	295129023	136.5	593361020	72992	4.21822	7.88164	33.2465	15.3768	0.265972	0.123014	0.247221	9.01205e-07	9.01205e-07	1	0	0	1	0	0
ACAGAGC	1	5	7	274.435	295129023	136.5	593361020	35	5	0.00364385	0.0182192	0.00842657	0.000127535	5.8986e-05	0.25641	4.32132e-10	4.32132e-10	1	0	0	1	0	0
ACAGAGGG	2	15	8	274.435	295129023	136.5	593361020	120	7.5	0.0072877	0.0546577	0.0252797	0.000437262	0.000202238	0.43956	1.4816e-09	1.4816e-09	1	0	0	1	0	0
ACAGAGTGGTATCAG	1	4	15	274.435	295129023	136.5	593361020	60	4	0.00364385	0.0145754	0.00674126	0.000218631	0.000101119	0.43956	7.40798e-10	7.40798e-10	1	0	0	1	0	0
ACAGAT	1	4	6	274.435	295129023	136.5	593361020	24	4	0.00364385	0.0145754	0.00674126	8.74524e-05	4.04476e-05	0.175824	2.96319e-10	2.96319e-10	1	0	0	1	0	0
ACAGC	1	13	5	274.435	295129023	136.5	593361020	65	13	0.00364385	0.04737	0.0219091	0.00023685	0.000109545	0.47619	8.02531e-10	8.02531e-10	1	0	0	1	0	0
ACAGCAGCC	2	18	9	274.435	295129023	136.5	593361020	162	9	0.0072877	0.0655893	0.0303357	0.000590303	0.000273021	0.593407	2.00015e-09	2.00015e-09	1	0	0	1	1	0
ACAGCC	220	880	6	274.435	295129023	136.5	593361020	5280	4	0.801647	3.20659	1.48308	0.0192395	0.00889846	0.175824	6.51902e-08	6.51902e-08	1	0	0	1	0	0
ACAGCCC	4	19	7	274.435	295129023	136.5	593361020	133	4.75	0.0145754	0.0692331	0.032021	0.000484632	0.000224147	0.24359	1.6421e-09	1.6421e-09	1	0	0	1	0	0
ACAGCCCTGGCTACTAGC	1	6	18	274.435	295129023	136.5	593361020	108	6	0.00364385	0.0218631	0.0101119	0.000393536	0.000182014	0.791209	1.33344e-09	1.33344e-09	1	0	0	1	1	0
ACAGCG	725	9524	6	274.435	295129023	136.5	593361020	57144	13.1366	2.64179	34.704	16.0509	0.208224	0.0963056	0.577431	7.05536e-07	7.05536e-07	1	0	0	1	1	0
ACAGCGACAGCGACCGCG	1	4	18	274.435	295129023	136.5	593361020	72	4	0.00364385	0.0145754	0.00674126	0.000262357	0.000121343	0.527473	8.88957e-10	8.88957e-10	1	0	0	1	1	0
ACAGCGC	519	2077	7	274.435	295129023	136.5	593361020	14539	4.00193	1.89116	7.56827	3.5004	0.0529779	0.0245028	0.205227	1.79508e-07	1.79508e-07	1	0	0	1	0	0
ACAGCTC	251	1004	7	274.435	295129023	136.5	593361020	7028	4	0.914606	3.65842	1.69206	0.025609	0.0118444	0.205128	8.67721e-08	8.67721e-08	1	0	0	1	0	0
ACAGCTGCTCCG	1	5	12	274.435	295129023	136.5	593361020	60	5	0.00364385	0.0182192	0.00842657	0.000218631	0.000101119	0.43956	7.40798e-10	7.40798e-10	1	0	0	1	0	0
ACAGG	2	12	5	274.435	295129023	136.5	593361020	60	6	0.0072877	0.0437262	0.0202238	0.000218631	0.000101119	0.21978	7.40798e-10	7.40798e-10	1	0	0	1	0	0
ACAGGAGAGG	2	12	10	274.435	295129023	136.5	593361020	120	6	0.0072877	0.0437262	0.0202238	0.000437262	0.000202238	0.43956	1.4816e-09	1.4816e-09	1	0	0	1	0	0
ACAGGAGAGGCGGGC	1443	6595	15	274.435	295129023	136.5	593361020	98925	4.57034	5.25807	24.0312	11.1146	0.360468	0.16672	0.502235	1.22139e-06	1.22139e-06	1	0	0	1	1	0
ACAGGAGGAGCCCAG	2	15	15	274.435	295129023	136.5	593361020	225	7.5	0.0072877	0.0546577	0.0252797	0.000819866	0.000379196	0.824176	2.77799e-09	2.77799e-09	1	0	0	1	1	0
ACAGGATCTACTGGG	2	17	15	274.435	295129023	136.5	593361020	255	8.5	0.0072877	0.0619454	0.0286503	0.000929181	0.000429755	0.934066	3.14839e-09	3.14839e-09	1	0	0	1	1	0
ACAGGC	282	1382	6	274.435	295129023	136.5	593361020	8292	4.90071	1.02757	5.0358	2.3291	0.0302148	0.0139746	0.215416	1.02378e-07	1.02378e-07	1	0	0	1	0	0
ACAGGGAG	20	96	8	274.435	295129023	136.5	593361020	768	4.8	0.072877	0.349809	0.16179	0.00279848	0.00129432	0.281319	9.48221e-09	9.48221e-09	1	0	0	1	0	0
ACAGGGAGTGCGTGG	1	4	15	274.435	295129023	136.5	593361020	60	4	0.00364385	0.0145754	0.00674126	0.000218631	0.000101119	0.43956	7.40798e-10	7.40798e-10	1	0	0	1	0	0
ACAGGGTGG	56	229	9	274.435	295129023	136.5	593361020	2061	4.08929	0.204055	0.834441	0.385937	0.00750997	0.00347343	0.269623	2.54464e-08	2.54464e-08	1	0	0	1	0	0
ACAGGTGGAGGGATG	1126	5758	15	274.435	295129023	136.5	593361020	86370	5.11368	4.10297	20.9813	9.70404	0.314719	0.145561	0.561942	1.06638e-06	1.06638e-06	1	0	0	1	1	0
ACAGGTGGGTATGCG	1	4	15	274.435	295129023	136.5	593361020	60	4	0.00364385	0.0145754	0.00674126	0.000218631	0.000101119	0.43956	7.40798e-10	7.40798e-10	1	0	0	1	0	0
ACAGGTGGTGAGCCG	2	16	15	274.435	295129023	136.5	593361020	240	8	0.0072877	0.0583016	0.026965	0.000874524	0.000404476	0.879121	2.96319e-09	2.96319e-09	1	0	0	1	1	0
ACAGT	306	1530	5	274.435	295129023	136.5	593361020	7650	5	1.11502	5.57509	2.57853	0.0278754	0.0128927	0.18315	9.44517e-08	9.44517e-08	1	0	0	1	0	0
ACAGTC	1	5	6	274.435	295129023	136.5	593361020	30	5	0.00364385	0.0182192	0.00842657	0.000109315	5.05594e-05	0.21978	3.70399e-10	3.70399e-10	1	0	0	1	0	0
ACAGTCC	2	8	7	274.435	295129023	136.5	593361020	56	4	0.0072877	0.0291508	0.0134825	0.000204055	9.43776e-05	0.205128	6.91411e-10	6.91411e-10	1	0	0	1	0	0
ACAGTCCGATGCTCC	6	32	15	274.435	295129023	136.5	593361020	480	5.33333	0.0218631	0.116603	0.0539301	0.00174905	0.000808951	0.586081	5.92638e-09	5.92638e-09	1	0	0	1	1	0
ACAGTCTACCTCTCC	577	2700	15	274.435	295129023	136.5	593361020	40500	4.67938	2.1025	9.83839	4.55035	0.147576	0.0682552	0.514217	5.00038e-07	5.00038e-07	1	0	0	1	1	0
ACAT	6786	63687	4	274.435	295129023	136.5	593361020	254748	9.38506	24.7272	232.066	107.333	0.928263	0.429331	0.27502	3.14528e-06	3.14528e-06	1	0	0	0	0	0
ACATACGT	308	1449	8	274.435	295129023	136.5	593361020	11592	4.70455	1.12231	5.27994	2.44202	0.0422395	0.0195362	0.275724	1.43122e-07	1.43122e-07	1	0	0	1	0	0
ACATAG	3	21	6	274.435	295129023	136.5	593361020	126	7	0.0109315	0.0765208	0.0353916	0.000459125	0.00021235	0.307692	1.55568e-09	1.55568e-09	1	0	0	1	0	0
ACATAT	894	3713	6	274.435	295129023	136.5	593361020	22278	4.15324	3.2576	13.5296	6.25757	0.0811776	0.0375454	0.18256	2.75058e-07	2.75058e-07	1	0	0	1	0	0
ACATC	1	5	5	274.435	295129023	136.5	593361020	25	5	0.00364385	0.0182192	0.00842657	9.10962e-05	4.21329e-05	0.18315	3.08666e-10	3.08666e-10	1	0	0	1	0	0
ACATCACGCACCACG	1	4	15	274.435	295129023	136.5	593361020	60	4	0.00364385	0.0145754	0.00674126	0.000218631	0.000101119	0.43956	7.40798e-10	7.40798e-10	1	0	0	1	0	0
ACATCC	31	164	6	274.435	295129023	136.5	593361020	984	5.29032	0.112959	0.597591	0.276392	0.00358555	0.00165835	0.232542	1.21491e-08	1.21491e-08	1	0	0	1	0	0
ACATCCGTCATCCGT	1	4	15	274.435	295129023	136.5	593361020	60	4	0.00364385	0.0145754	0.00674126	0.000218631	0.000101119	0.43956	7.40798e-10	7.40798e-10	1	0	0	1	0	0
ACATCT	542	2703	6	274.435	295129023	136.5	593361020	16218	4.98708	1.97497	9.84932	4.55541	0.0590959	0.0273324	0.219213	2.00238e-07	2.00238e-07	1	0	0	1	0	0
ACATCTC	1	4	7	274.435	295129023	136.5	593361020	28	4	0.00364385	0.0145754	0.00674126	0.000102028	4.71888e-05	0.205128	3.45706e-10	3.45706e-10	1	0	0	1	0	0
ACATG	1	14	5	274.435	295129023	136.5	593361020	70	14	0.00364385	0.0510139	0.0235944	0.000255069	0.000117972	0.512821	8.64264e-10	8.64264e-10	1	0	0	1	1	0
ACATGAGATCT	132	586	11	274.435	295129023	136.5	593361020	6446	4.43939	0.480988	2.13529	0.987594	0.0234882	0.0108635	0.357753	7.95864e-08	7.95864e-08	1	0	0	1	0	0
ACATGCACGCTGACC	1	4	15	274.435	295129023	136.5	593361020	60	4	0.00364385	0.0145754	0.00674126	0.000218631	0.000101119	0.43956	7.40798e-10	7.40798e-10	1	0	0	1	0	0
ACATGCCCGACCCTC	2	8	15	274.435	295129023	136.5	593361020	120	4	0.0072877	0.0291508	0.0134825	0.000437262	0.000202238	0.43956	1.4816e-09	1.4816e-09	1	0	0	1	0	0
ACATGCTCCCG	1	5	11	274.435	295129023	136.5	593361020	55	5	0.00364385	0.0182192	0.00842657	0.000200412	9.26923e-05	0.40293	6.79064e-10	6.79064e-10	1	0	0	1	0	0
ACATGGGCACCGCAG	42	211	15	274.435	295129023	136.5	593361020	3165	5.02381	0.153042	0.768852	0.355601	0.0115328	0.00533402	0.552067	3.90771e-08	3.90771e-08	1	0	0	1	1	0
ACC	18109	164979	3	274.435	295129023	136.5	593361020	494937	9.11033	65.9864	601.158	278.042	1.80348	0.834125	0.200227	6.1108e-06	6.1108e-06	1	1	0	0	0	0
ACCACCC	1	5	7	274.435	295129023	136.5	593361020	35	5	0.00364385	0.0182192	0.00842657	0.000127535	5.8986e-05	0.25641	4.32132e-10	4.32132e-10	1	0	0	1	0	0
ACCACCCTCTGCCCT	1	4	15	274.435	295129023	136.5	593361020	60	4	0.00364385	0.0145754	0.00674126	0.000218631	0.000101119	0.43956	7.40798e-10	7.40798e-10	1	0	0	1	0	0
ACCACCGGG	299	1365	9	274.435	295129023	136.5	593361020	12285	4.56522	1.08951	4.97385	2.30045	0.0447647	0.0207041	0.301003	1.51678e-07	1.51678e-07	1	0	0	1	0	0
ACCACCTCCTACCGC	433	1893	15	274.435	295129023	136.5	593361020	28395	4.37182	1.57779	6.8978	3.1903	0.103467	0.0478545	0.48042	3.50582e-07	3.50582e-07	1	0	0	1	0	0
ACCACCTCGACCAGC	1	4	15	274.435	295129023	136.5	593361020	60	4	0.00364385	0.0145754	0.00674126	0.000218631	0.000101119	0.43956	7.40798e-10	7.40798e-10	1	0	0	1	0	0
ACCACG	543	2565	6	274.435	295129023	136.5	593361020	15390	4.72376	1.97861	9.34647	4.32283	0.0560788	0.025937	0.207638	1.90015e-07	1.90015e-07	1	0	0	1	0	0
ACCACGACGCCACGC	8	34	15	274.435	295129023	136.5	593361020	510	4.25	0.0291508	0.123891	0.0573007	0.00185836	0.00085951	0.467033	6.29678e-09	6.29678e-09	1	0	0	1	0	0
ACCACGC	2	8	7	274.435	295129023	136.5	593361020	56	4	0.0072877	0.0291508	0.0134825	0.000204055	9.43776e-05	0.205128	6.91411e-10	6.91411e-10	1	0	0	1	0	0
ACCACT	394	3651	6	274.435	295129023	136.5	593361020	21906	9.2665	1.43568	13.3037	6.15308	0.0798221	0.0369185	0.407319	2.70465e-07	2.70465e-07	1	0	0	1	0	0
ACCACTC	5	20	7	274.435	295129023	136.5	593361020	140	4	0.0182192	0.072877	0.0337063	0.000510139	0.000235944	0.205128	1.72853e-09	1.72853e-09	1	0	0	1	0	0
ACCAG	1	6	5	274.435	295129023	136.5	593361020	30	6	0.00364385	0.0218631	0.0101119	0.000109315	5.05594e-05	0.21978	3.70399e-10	3.70399e-10	1	0	0	1	0	0
ACCAGAT	3	12	7	274.435	295129023	136.5	593361020	84	4	0.0109315	0.0437262	0.0202238	0.000306083	0.000141566	0.205128	1.03712e-09	1.03712e-09	1	0	0	1	0	0
ACCAGC	633	4740	6	274.435	295129023	136.5	593361020	28440	7.48815	2.30656	17.2718	7.98839	0.103631	0.0479303	0.32915	3.51138e-07	3.51138e-07	1	0	0	1	0	0
ACCAGCACCCCCATC	1	4	15	274.435	295129023	136.5	593361020	60	4	0.00364385	0.0145754	0.00674126	0.000218631	0.000101119	0.43956	7.40798e-10	7.40798e-10	1	0	0	1	0	0
ACCAGCAGT	1	4	9	274.435	295129023	136.5	593361020	36	4	0.00364385	0.0145754	0.00674126	0.000131179	6.06713e-05	0.263736	4.44479e-10	4.44479e-10	1	0	0	1	0	0
ACCAGG	1	4	6	274.435	295129023	136.5	593361020	24	4	0.00364385	0.0145754	0.00674126	8.74524e-05	4.04476e-05	0.175824	2.96319e-10	2.96319e-10	1	0	0	1	0	0
ACCAGTAGCACCCCG	2	8	15	274.435	295129023	136.5	593361020	120	4	0.0072877	0.0291508	0.0134825	0.000437262	0.000202238	0.43956	1.4816e-09	1.4816e-09	1	0	0	1	0	0
ACCAGTCTCTCCACT	1	7	15	274.435	295129023	136.5	593361020	105	7	0.00364385	0.0255069	0.0117972	0.000382604	0.000176958	0.769231	1.2964e-09	1.2964e-09	1	0	0	1	1	0
ACCATAG	1	4	7	274.435	295129023	136.5	593361020	28	4	0.00364385	0.0145754	0.00674126	0.000102028	4.71888e-05	0.205128	3.45706e-10	3.45706e-10	1	0	0	1	0	0
ACCATC	265	1087	6	274.435	295129023	136.5	593361020	6522	4.10189	0.96562	3.96086	1.83194	0.0237652	0.0109916	0.180303	8.05247e-08	8.05247e-08	1	0	0	1	0	0
ACCATCC	3	12	7	274.435	295129023	136.5	593361020	84	4	0.0109315	0.0437262	0.0202238	0.000306083	0.000141566	0.205128	1.03712e-09	1.03712e-09	1	0	0	1	0	0
ACCATCTCACCCATC	1	5	15	274.435	295129023	136.5	593361020	75	5	0.00364385	0.0182192	0.00842657	0.000273289	0.000126399	0.549451	9.25997e-10	9.25997e-10	1	0	0	1	1	0
ACCC	58	382	4	274.435	295129023	136.5	593361020	1528	6.58621	0.211343	1.39195	0.64379	0.0055678	0.00257516	0.193002	1.88656e-08	1.88656e-08	1	0	0	0	0	0
ACCCACCT	1	4	8	274.435	295129023	136.5	593361020	32	4	0.00364385	0.0145754	0.00674126	0.000116603	5.39301e-05	0.234432	3.95092e-10	3.95092e-10	1	0	0	1	0	0
ACCCACG	1	4	7	274.435	295129023	136.5	593361020	28	4	0.00364385	0.0145754	0.00674126	0.000102028	4.71888e-05	0.205128	3.45706e-10	3.45706e-10	1	0	0	1	0	0
ACCCAGCACCGACTC	1	4	15	274.435	295129023	136.5	593361020	60	4	0.00364385	0.0145754	0.00674126	0.000218631	0.000101119	0.43956	7.40798e-10	7.40798e-10	1	0	0	1	0	0
ACCCAGCACCGTCTC	642	2999	15	274.435	295129023	136.5	593361020	44985	4.67134	2.33935	10.9279	5.05426	0.163919	0.0758139	0.513334	5.55413e-07	5.55413e-07	1	0	0	1	1	0
ACCCAGCATCCCATC	1	4	15	274.435	295129023	136.5	593361020	60	4	0.00364385	0.0145754	0.00674126	0.000218631	0.000101119	0.43956	7.40798e-10	7.40798e-10	1	0	0	1	0	0
ACCCAGCCGTCGTCC	11	59	15	274.435	295129023	136.5	593361020	885	5.36364	0.0400823	0.214987	0.0994336	0.00322481	0.0014915	0.589411	1.09268e-08	1.09268e-08	1	0	0	1	1	0
ACCCATAT	1	4	8	274.435	295129023	136.5	593361020	32	4	0.00364385	0.0145754	0.00674126	0.000116603	5.39301e-05	0.234432	3.95092e-10	3.95092e-10	1	0	0	1	0	0
ACCCATC	36	155	7	274.435	295129023	136.5	593361020	1085	4.30556	0.131179	0.564796	0.261224	0.00395358	0.00182857	0.220798	1.33961e-08	1.33961e-08	1	0	0	1	0	0
ACCCATCCGCATCTC	2	8	15	274.435	295129023	136.5	593361020	120	4	0.0072877	0.0291508	0.0134825	0.000437262	0.000202238	0.43956	1.4816e-09	1.4816e-09	1	0	0	1	0	0
ACCCC	43	226	5	274.435	295129023	136.5	593361020	1130	5.25581	0.156685	0.82351	0.380881	0.00411755	0.00190441	0.192521	1.39517e-08	1.39517e-08	1	0	0	1	0	0
ACCCCAGCGATAGCCGACTCCT	2	8	22	274.435	295129023	136.5	593361020	176	4	0.0072877	0.0291508	0.0134825	0.000641317	0.000296615	0.644689	2.17301e-09	2.17301e-09	1	0	0	1	1	0
ACCCCC	702	2892	6	274.435	295129023	136.5	593361020	17352	4.11966	2.55798	10.538	4.87393	0.0632281	0.0292436	0.181084	2.14239e-07	2.14239e-07	1	0	0	1	0	0
ACCCCCACCCCCACCGTCATC	1	4	21	274.435	295129023	136.5	593361020	84	4	0.00364385	0.0145754	0.00674126	0.000306083	0.000141566	0.615385	1.03712e-09	1.03712e-09	1	0	0	1	1	0
ACCCCCC	69	276	7	274.435	295129023	136.5	593361020	1932	4	0.251426	1.0057	0.465147	0.00703991	0.00325603	0.205128	2.38537e-08	2.38537e-08	1	0	0	1	0	0
ACCCCCCACCTCACTCCTGGC	1	5	21	274.435	295129023	136.5	593361020	105	5	0.00364385	0.0182192	0.00842657	0.000382604	0.000176958	0.769231	1.2964e-09	1.2964e-09	1	0	0	1	1	0
ACCCCCGAG	1	4	9	274.435	295129023	136.5	593361020	36	4	0.00364385	0.0145754	0.00674126	0.000131179	6.06713e-05	0.263736	4.44479e-10	4.44479e-10	1	0	0	1	0	0
ACCCCG	1	4	6	274.435	295129023	136.5	593361020	24	4	0.00364385	0.0145754	0.00674126	8.74524e-05	4.04476e-05	0.175824	2.96319e-10	2.96319e-10	1	0	0	1	0	0
ACCCCGAGCACCGAG	1	4	15	274.435	295129023	136.5	593361020	60	4	0.00364385	0.0145754	0.00674126	0.000218631	0.000101119	0.43956	7.40798e-10	7.40798e-10	1	0	0	1	0	0
ACCCCGC	1	4	7	274.435	295129023	136.5	593361020	28	4	0.00364385	0.0145754	0.00674126	0.000102028	4.71888e-05	0.205128	3.45706e-10	3.45706e-10	1	0	0	1	0	0
ACCCCGCCGTCCAGC	1	4	15	274.435	295129023	136.5	593361020	60	4	0.00364385	0.0145754	0.00674126	0.000218631	0.000101119	0.43956	7.40798e-10	7.40798e-10	1	0	0	1	0	0
ACCCCT	2	11	6	274.435	295129023	136.5	593361020	66	5.5	0.0072877	0.0400823	0.0185385	0.000240494	0.000111231	0.241758	8.14877e-10	8.14877e-10	1	0	0	1	0	0
ACCCGGATCACCCTC	2	14	15	274.435	295129023	136.5	593361020	210	7	0.0072877	0.0510139	0.0235944	0.000765208	0.000353916	0.769231	2.59279e-09	2.59279e-09	1	0	0	1	1	0
ACCCT	3	15	5	274.435	295129023	136.5	593361020	75	5	0.0109315	0.0546577	0.0252797	0.000273289	0.000126399	0.18315	9.25997e-10	9.25997e-10	1	0	0	1	0	0
ACCCTAGCACTCATC	43	207	15	274.435	295129023	136.5	593361020	3105	4.81395	0.156685	0.754277	0.34886	0.0113141	0.0052329	0.529006	3.83363e-08	3.83363e-08	1	0	0	1	1	0
ACCCTAGCCCGACTC	337	1435	15	274.435	295129023	136.5	593361020	21525	4.25816	1.22798	5.22892	2.41843	0.0784338	0.0362764	0.46793	2.65761e-07	2.65761e-07	1	0	0	1	0	0
ACCCTATCC	110	466	9	274.435	295129023	136.5	593361020	4194	4.23636	0.400823	1.69803	0.785357	0.0152823	0.00706821	0.279321	5.17818e-08	5.17818e-08	1	0	0	1	0	0
ACCCTC	36	226	6	274.435	295129023	136.5	593361020	1356	6.27778	0.131179	0.82351	0.380881	0.00494106	0.00228529	0.275946	1.6742e-08	1.6742e-08	1	0	0	1	0	0
ACCCTCCATCCGTCCTACCTCTCC	2	8	24	274.435	295129023	136.5	593361020	192	4	0.0072877	0.0291508	0.0134825	0.000699619	0.00032358	0.703297	2.37055e-09	2.37055e-09	1	0	0	1	1	0
ACCCTCTCC	27	121	9	274.435	295129023	136.5	593361020	1089	4.48148	0.0983839	0.440906	0.203923	0.00396815	0.00183531	0.295482	1.34455e-08	1.34455e-08	1	0	0	1	0	0
ACCCTG	35	197	6	274.435	295129023	136.5	593361020	1182	5.62857	0.127535	0.717838	0.332007	0.00430703	0.00199204	0.24741	1.45937e-08	1.45937e-08	1	0	0	1	0	0
ACCCTGCCCAGCATC	1	4	15	274.435	295129023	136.5	593361020	60	4	0.00364385	0.0145754	0.00674126	0.000218631	0.000101119	0.43956	7.40798e-10	7.40798e-10	1	0	0	1	0	0
ACCCTGCCCATCATC	682	3027	15	274.435	295129023	136.5	593361020	45405	4.43842	2.4851	11.0299	5.10145	0.165449	0.0765217	0.487738	5.60599e-07	5.60599e-07	1	0	0	1	0	0
ACCG	212	1283	4	274.435	295129023	136.5	593361020	5132	6.05189	0.772496	4.67506	2.16226	0.0187002	0.00864903	0.177345	6.33629e-08	6.33629e-08	1	0	0	0	0	0
ACCGACCTGGGAGTG	13	61	15	274.435	295129023	136.5	593361020	915	4.69231	0.04737	0.222275	0.102804	0.00333412	0.00154206	0.515638	1.12972e-08	1.12972e-08	1	0	0	1	1	0
ACCGACGACCTGAGC	12	61	15	274.435	295129023	136.5	593361020	915	5.08333	0.0437262	0.222275	0.102804	0.00333412	0.00154206	0.558608	1.12972e-08	1.12972e-08	1	0	0	1	1	0
ACCGAG	150	600	6	274.435	295129023	136.5	593361020	3600	4	0.546577	2.18631	1.01119	0.0131179	0.00606713	0.175824	4.44479e-08	4.44479e-08	1	0	0	1	0	0
ACCGAGAGAG	4	20	10	274.435	295129023	136.5	593361020	200	5	0.0145754	0.072877	0.0337063	0.00072877	0.000337063	0.3663	2.46933e-09	2.46933e-09	1	0	0	1	0	0
ACCGAGCGCC	2	12	10	274.435	295129023	136.5	593361020	120	6	0.0072877	0.0437262	0.0202238	0.000437262	0.000202238	0.43956	1.4816e-09	1.4816e-09	1	0	0	1	0	0
ACCGATATATGCCCC	1829	8360	15	274.435	295129023	136.5	593361020	125400	4.5708	6.6646	30.4626	14.0892	0.456939	0.211338	0.502286	1.54827e-06	1.54827e-06	1	0	0	1	1	0
ACCGCC	369	1488	6	274.435	295129023	136.5	593361020	8928	4.03252	1.34458	5.42205	2.50775	0.0325323	0.0150465	0.177254	1.10231e-07	1.10231e-07	1	0	0	1	0	0
ACCGCCC	1	4	7	274.435	295129023	136.5	593361020	28	4	0.00364385	0.0145754	0.00674126	0.000102028	4.71888e-05	0.205128	3.45706e-10	3.45706e-10	1	0	0	1	0	0
ACCGCCGC	245	1040	8	274.435	295129023	136.5	593361020	8320	4.2449	0.892743	3.7896	1.75273	0.0303168	0.0140218	0.248785	1.02724e-07	1.02724e-07	1	0	0	1	0	0
ACCGCG	1	4	6	274.435	295129023	136.5	593361020	24	4	0.00364385	0.0145754	0.00674126	8.74524e-05	4.04476e-05	0.175824	2.96319e-10	2.96319e-10	1	0	0	1	0	0
ACCGGC	247	988	6	274.435	295129023	136.5	593361020	5928	4	0.90003	3.60012	1.66509	0.0216007	0.00999055	0.175824	7.31908e-08	7.31908e-08	1	0	0	1	0	0
ACCGTCT	1	4	7	274.435	295129023	136.5	593361020	28	4	0.00364385	0.0145754	0.00674126	0.000102028	4.71888e-05	0.205128	3.45706e-10	3.45706e-10	1	0	0	1	0	0
ACCGTG	265	1548	6	274.435	295129023	136.5	593361020	9288	5.84151	0.96562	5.64068	2.60887	0.0338441	0.0156532	0.25677	1.14675e-07	1.14675e-07	1	0	0	1	0	0
ACCGTGCCAT	1	6	10	274.435	295129023	136.5	593361020	60	6	0.00364385	0.0218631	0.0101119	0.000218631	0.000101119	0.43956	7.40798e-10	7.40798e-10	1	0	0	1	0	0
ACCGTGGGGCAGATG	6	30	15	274.435	295129023	136.5	593361020	450	5	0.0218631	0.109315	0.0505594	0.00163973	0.000758392	0.549451	5.55598e-09	5.55598e-09	1	0	0	1	1	0
ACCT	1065	9462	4	274.435	295129023	136.5	593361020	37848	8.88451	3.8807	34.4781	15.9464	0.137912	0.0637858	0.260352	4.67295e-07	4.67295e-07	1	0	0	0	0	0
ACCTAT	1	5	6	274.435	295129023	136.5	593361020	30	5	0.00364385	0.0182192	0.00842657	0.000109315	5.05594e-05	0.21978	3.70399e-10	3.70399e-10	1	0	0	1	0	0
ACCTATATCG	184	828	10	274.435	295129023	136.5	593361020	8280	4.5	0.670468	3.01711	1.39544	0.0301711	0.0139544	0.32967	1.0223e-07	1.0223e-07	1	0	0	1	0	0
ACCTCACT	1	4	8	274.435	295129023	136.5	593361020	32	4	0.00364385	0.0145754	0.00674126	0.000116603	5.39301e-05	0.234432	3.95092e-10	3.95092e-10	1	0	0	1	0	0
ACCTCATCTGCCTGC	14	75	15	274.435	295129023	136.5	593361020	1125	5.35714	0.0510139	0.273289	0.126399	0.00409933	0.00189598	0.588697	1.389e-08	1.389e-08	1	0	0	1	1	0
ACCTCC	2491	10514	6	274.435	295129023	136.5	593361020	63084	4.22079	9.07683	38.3114	17.7194	0.229869	0.106316	0.185529	7.78875e-07	7.78875e-07	1	0	0	1	0	0
ACCTCCACGCATCGC	1009	4929	15	274.435	295129023	136.5	593361020	73935	4.88503	3.67664	17.9605	8.30692	0.269408	0.124604	0.536817	9.12848e-07	9.12848e-07	1	0	0	1	1	0
ACCTCCAGC	1	4	9	274.435	295129023	136.5	593361020	36	4	0.00364385	0.0145754	0.00674126	0.000131179	6.06713e-05	0.263736	4.44479e-10	4.44479e-10	1	0	0	1	0	0
ACCTCCCACTAGCCG	419	1876	15	274.435	295129023	136.5	593361020	28140	4.47733	1.52677	6.83586	3.16165	0.102538	0.0474248	0.492014	3.47434e-07	3.47434e-07	1	0	0	1	0	0
ACCTCCTCTCCCATC	2	8	15	274.435	295129023	136.5	593361020	120	4	0.0072877	0.0291508	0.0134825	0.000437262	0.000202238	0.43956	1.4816e-09	1.4816e-09	1	0	0	1	0	0
ACCTCGTAGTCCAGC	1	4	15	274.435	295129023	136.5	593361020	60	4	0.00364385	0.0145754	0.00674126	0.000218631	0.000101119	0.43956	7.40798e-10	7.40798e-10	1	0	0	1	0	0
ACCTCT	310	1614	6	274.435	295129023	136.5	593361020	9684	5.20645	1.12959	5.88117	2.7201	0.035287	0.0163206	0.228855	1.19565e-07	1.19565e-07	1	0	0	1	0	0
ACCTCTCC	8	33	8	274.435	295129023	136.5	593361020	264	4.125	0.0291508	0.120247	0.0556154	0.000961976	0.000444923	0.241758	3.25951e-09	3.25951e-09	1	0	0	1	0	0
ACCTCTCCCCTCCCCTCCCCC	1	4	21	274.435	295129023	136.5	593361020	84	4	0.00364385	0.0145754	0.00674126	0.000306083	0.000141566	0.615385	1.03712e-09	1.03712e-09	1	0	0	1	1	0
ACCTCTG	19	80	7	274.435	295129023	136.5	593361020	560	4.21053	0.0692331	0.291508	0.134825	0.00204055	0.000943776	0.215924	6.91411e-09	6.91411e-09	1	0	0	1	0	0
ACCTGATCTCCACTC	1	4	15	274.435	295129023	136.5	593361020	60	4	0.00364385	0.0145754	0.00674126	0.000218631	0.000101119	0.43956	7.40798e-10	7.40798e-10	1	0	0	1	0	0
ACCTGCGTGCCTCTC	1	4	15	274.435	295129023	136.5	593361020	60	4	0.00364385	0.0145754	0.00674126	0.000218631	0.000101119	0.43956	7.40798e-10	7.40798e-10	1	0	0	1	0	0
ACCTGG	2	8	6	274.435	295129023	136.5	593361020	48	4	0.0072877	0.0291508	0.0134825	0.000174905	8.08951e-05	0.175824	5.92638e-10	5.92638e-10	1	0	0	1	0	0
ACG	78335	741231	3	274.435	295129023	136.5	593361020	2223693	9.46232	285.441	2700.93	1249.21	8.1028	3.74762	0.207963	2.74551e-05	2.74551e-05	1	1	0	0	0	0
ACGACGACT	626	3607	9	274.435	295129023	136.5	593361020	32463	5.76198	2.28105	13.1434	6.07893	0.11829	0.0547104	0.379911	4.00809e-07	4.00809e-07	1	0	0	1	0	0
ACGACGCCC	208	1121	9	274.435	295129023	136.5	593361020	10089	5.38942	0.75792	4.08475	1.88924	0.0367628	0.0170031	0.355347	1.24565e-07	1.24565e-07	1	0	0	1	0	0
ACGACT	1	4	6	274.435	295129023	136.5	593361020	24	4	0.00364385	0.0145754	0.00674126	8.74524e-05	4.04476e-05	0.175824	2.96319e-10	2.96319e-10	1	0	0	1	0	0
ACGAG	297	1491	5	274.435	295129023	136.5	593361020	7455	5.0202	1.08222	5.43298	2.5128	0.0271649	0.012564	0.18389	9.20441e-08	9.20441e-08	1	0	0	1	0	0
ACGAGAG	234	936	7	274.435	295129023	136.5	593361020	6552	4	0.85266	3.41064	1.57745	0.0238745	0.0110422	0.205128	8.08951e-08	8.08951e-08	1	0	0	1	0	0
ACGAGG	1664	7207	6	274.435	295129023	136.5	593361020	43242	4.33113	6.06336	26.2612	12.1461	0.157567	0.0728764	0.190379	5.33893e-07	5.33893e-07	1	0	0	1	0	0
ACGATC	354	1862	6	274.435	295129023	136.5	593361020	11172	5.25989	1.28992	6.78485	3.13806	0.0407091	0.0188283	0.231204	1.37937e-07	1.37937e-07	1	0	0	1	0	0
ACGATG	533	2294	6	274.435	295129023	136.5	593361020	13764	4.30394	1.94217	8.35899	3.86611	0.0501539	0.0231967	0.189184	1.69939e-07	1.69939e-07	1	0	0	1	0	0
ACGC	2588	18670	4	274.435	295129023	136.5	593361020	74680	7.21406	9.43028	68.0306	31.4648	0.272123	0.125859	0.211401	9.22046e-07	9.22046e-07	1	0	0	0	0	0
ACGCAT	181	724	6	274.435	295129023	136.5	593361020	4344	4	0.659536	2.63815	1.22017	0.0158289	0.00732101	0.175824	5.36337e-08	5.36337e-08	1	0	0	1	0	0
ACGCCACTCCCATCG	2	12	15	274.435	295129023	136.5	593361020	180	6	0.0072877	0.0437262	0.0202238	0.000655893	0.000303357	0.659341	2.22239e-09	2.22239e-09	1	0	0	1	1	0
ACGCCATCCCACTCG	1	4	15	274.435	295129023	136.5	593361020	60	4	0.00364385	0.0145754	0.00674126	0.000218631	0.000101119	0.43956	7.40798e-10	7.40798e-10	1	0	0	1	0	0
ACGCCC	1	8	6	274.435	295129023	136.5	593361020	48	8	0.00364385	0.0291508	0.0134825	0.000174905	8.08951e-05	0.351648	5.92638e-10	5.92638e-10	1	0	0	1	0	0
ACGCCG	5	20	6	274.435	295129023	136.5	593361020	120	4	0.0182192	0.072877	0.0337063	0.000437262	0.000202238	0.175824	1.4816e-09	1.4816e-09	1	0	0	1	0	0
ACGCCGC	234	936	7	274.435	295129023	136.5	593361020	6552	4	0.85266	3.41064	1.57745	0.0238745	0.0110422	0.205128	8.08951e-08	8.08951e-08	1	0	0	1	0	0
ACGCCGCT	188	861	8	274.435	295129023	136.5	593361020	6888	4.57979	0.685043	3.13735	1.45106	0.0250988	0.0116084	0.268412	8.50436e-08	8.50436e-08	1	0	0	1	0	0
ACGCCTCTG	1	4	9	274.435	295129023	136.5	593361020	36	4	0.00364385	0.0145754	0.00674126	0.000131179	6.06713e-05	0.263736	4.44479e-10	4.44479e-10	1	0	0	1	0	0
ACGCCTGCCCTAGTG	31	147	15	274.435	295129023	136.5	593361020	2205	4.74194	0.112959	0.535646	0.247741	0.00803468	0.00371612	0.521092	2.72243e-08	2.72243e-08	1	0	0	1	1	0
ACGCGC	213	852	6	274.435	295129023	136.5	593361020	5112	4	0.77614	3.10456	1.43589	0.0186274	0.00861533	0.175824	6.3116e-08	6.3116e-08	1	0	0	1	0	0
ACGCTGATGCTG	1	4	12	274.435	295129023	136.5	593361020	48	4	0.00364385	0.0145754	0.00674126	0.000174905	8.08951e-05	0.351648	5.92638e-10	5.92638e-10	1	0	0	1	0	0
ACGCTGC	198	792	7	274.435	295129023	136.5	593361020	5544	4	0.721482	2.88593	1.33477	0.0202015	0.00934338	0.205128	6.84497e-08	6.84497e-08	1	0	0	1	0	0
ACGCTGCCG	1	6	9	274.435	295129023	136.5	593361020	54	6	0.00364385	0.0218631	0.0101119	0.000196768	9.1007e-05	0.395604	6.66718e-10	6.66718e-10	1	0	0	1	0	0
ACGG	1192	7155	4	274.435	295129023	136.5	593361020	28620	6.00252	4.34347	26.0717	12.0584	0.104287	0.0482337	0.175898	3.5336e-07	3.5336e-07	1	0	0	0	0	0
ACGGAG	4	16	6	274.435	295129023	136.5	593361020	96	4	0.0145754	0.0583016	0.026965	0.000349809	0.00016179	0.175824	1.18528e-09	1.18528e-09	1	0	0	1	0	0
ACGGAGAG	14	108	8	274.435	295129023	136.5	593361020	864	7.71429	0.0510139	0.393536	0.182014	0.00314828	0.00145611	0.452119	1.06675e-08	1.06675e-08	1	0	0	1	0	0
ACGGAGAGAG	214	962	10	274.435	295129023	136.5	593361020	9620	4.49533	0.779783	3.50538	1.62127	0.0350538	0.0162127	0.329328	1.18775e-07	1.18775e-07	1	0	0	1	0	0
ACGGAGAGAGGGGAG	2	10	15	274.435	295129023	136.5	593361020	150	5	0.0072877	0.0364385	0.0168531	0.000546577	0.000252797	0.549451	1.85199e-09	1.85199e-09	1	0	0	1	1	0
ACGGAGAGCCGC	303	1220	12	274.435	295129023	136.5	593361020	14640	4.0264	1.10409	4.44549	2.05608	0.0533459	0.024673	0.353969	1.80755e-07	1.80755e-07	1	0	0	1	0	0
ACGGAGAGGGAGAGG	1	4	15	274.435	295129023	136.5	593361020	60	4	0.00364385	0.0145754	0.00674126	0.000218631	0.000101119	0.43956	7.40798e-10	7.40798e-10	1	0	0	1	0	0
ACGGAGG	1	4	7	274.435	295129023	136.5	593361020	28	4	0.00364385	0.0145754	0.00674126	0.000102028	4.71888e-05	0.205128	3.45706e-10	3.45706e-10	1	0	0	1	0	0
ACGGAGGCTGCGATG	4	20	15	274.435	295129023	136.5	593361020	300	5	0.0145754	0.072877	0.0337063	0.00109315	0.000505594	0.549451	3.70399e-09	3.70399e-09	1	0	0	1	1	0
ACGGATG	1	4	7	274.435	295129023	136.5	593361020	28	4	0.00364385	0.0145754	0.00674126	0.000102028	4.71888e-05	0.205128	3.45706e-10	3.45706e-10	1	0	0	1	0	0
ACGGCC	2	12	6	274.435	295129023	136.5	593361020	72	6	0.0072877	0.0437262	0.0202238	0.000262357	0.000121343	0.263736	8.88957e-10	8.88957e-10	1	0	0	1	0	0
ACGGCG	1093	4885	6	274.435	295129023	136.5	593361020	29310	4.46935	3.98273	17.8002	8.23276	0.106801	0.0493966	0.196455	3.6188e-07	3.6188e-07	1	0	0	1	0	0
ACGGCGGCT	1	4	9	274.435	295129023	136.5	593361020	36	4	0.00364385	0.0145754	0.00674126	0.000131179	6.06713e-05	0.263736	4.44479e-10	4.44479e-10	1	0	0	1	0	0
ACGGG	1	6	5	274.435	295129023	136.5	593361020	30	6	0.00364385	0.0218631	0.0101119	0.000109315	5.05594e-05	0.21978	3.70399e-10	3.70399e-10	1	0	0	1	0	0
ACGGGAG	193	773	7	274.435	295129023	136.5	593361020	5411	4.00518	0.703263	2.81669	1.30275	0.0197169	0.00911924	0.205394	6.68076e-08	6.68076e-08	1	0	0	1	0	0
ACGGGAGAGGGAGAGGGAG	1	6	19	274.435	295129023	136.5	593361020	114	6	0.00364385	0.0218631	0.0101119	0.000415399	0.000192126	0.835165	1.40752e-09	1.40752e-09	1	0	0	1	1	0
ACGGGG	24	96	6	274.435	295129023	136.5	593361020	576	4	0.0874524	0.349809	0.16179	0.00209886	0.000970741	0.175824	7.11166e-09	7.11166e-09	1	0	0	1	0	0
ACGT	364	2492	4	274.435	295129023	136.5	593361020	9968	6.84615	1.32636	9.08047	4.1998	0.0363219	0.0167992	0.20062	1.23071e-07	1.23071e-07	1	0	0	0	0	0
ACGTAT	3	12	6	274.435	295129023	136.5	593361020	72	4	0.0109315	0.0437262	0.0202238	0.000262357	0.000121343	0.175824	8.88957e-10	8.88957e-10	1	0	0	1	0	0
ACGTATAT	169	722	8	274.435	295129023	136.5	593361020	5776	4.27219	0.61581	2.63086	1.2168	0.0210469	0.00973438	0.250385	7.13141e-08	7.13141e-08	1	0	0	1	0	0
ACGTCCAGCTCCTATCTCTCCAGTC	2	8	25	274.435	295129023	136.5	593361020	200	4	0.0072877	0.0291508	0.0134825	0.00072877	0.000337063	0.732601	2.46933e-09	2.46933e-09	1	0	0	1	1	0
ACGTCCG	5	20	7	274.435	295129023	136.5	593361020	140	4	0.0182192	0.072877	0.0337063	0.000510139	0.000235944	0.205128	1.72853e-09	1.72853e-09	1	0	0	1	0	0
ACGTGC	1	4	6	274.435	295129023	136.5	593361020	24	4	0.00364385	0.0145754	0.00674126	8.74524e-05	4.04476e-05	0.175824	2.96319e-10	2.96319e-10	1	0	0	1	0	0
ACT	17126	185602	3	274.435	295129023	136.5	593361020	556806	10.8374	62.4045	676.305	312.798	2.02892	0.938393	0.238185	6.87468e-06	6.87468e-06	1	1	0	0	0	0
ACTACTG	210	840	7	274.435	295129023	136.5	593361020	5880	4	0.765208	3.06083	1.41566	0.0214258	0.00990965	0.205128	7.25982e-08	7.25982e-08	1	0	0	1	0	0
ACTAG	1	5	5	274.435	295129023	136.5	593361020	25	5	0.00364385	0.0182192	0.00842657	9.10962e-05	4.21329e-05	0.18315	3.08666e-10	3.08666e-10	1	0	0	1	0	0
ACTAGCG	1	8	7	274.435	295129023	136.5	593361020	56	8	0.00364385	0.0291508	0.0134825	0.000204055	9.43776e-05	0.410256	6.91411e-10	6.91411e-10	1	0	0	1	0	0
ACTAT	243	1638	5	274.435	295129023	136.5	593361020	8190	6.74074	0.885455	5.96862	2.76055	0.0298431	0.0138027	0.246914	1.01119e-07	1.01119e-07	1	0	0	1	0	0
ACTATAT	2	8	7	274.435	295129023	136.5	593361020	56	4	0.0072877	0.0291508	0.0134825	0.000204055	9.43776e-05	0.205128	6.91411e-10	6.91411e-10	1	0	0	1	0	0
ACTATCT	15	62	7	274.435	295129023	136.5	593361020	434	4.13333	0.0546577	0.225919	0.10449	0.00158143	0.000731427	0.211966	5.35844e-09	5.35844e-09	1	0	0	1	0	0
ACTATG	401	1604	6	274.435	295129023	136.5	593361020	9624	4	1.46118	5.84473	2.70324	0.0350684	0.0162195	0.175824	1.18824e-07	1.18824e-07	1	0	0	1	0	0
ACTC	1548	10421	4	274.435	295129023	136.5	593361020	41684	6.73191	5.64068	37.9725	17.5627	0.15189	0.0702507	0.197272	5.14657e-07	5.14657e-07	1	0	0	0	0	0
ACTCACTCCTCTGCCCGCTC	2	9	20	274.435	295129023	136.5	593361020	180	4.5	0.0072877	0.0327946	0.0151678	0.000655893	0.000303357	0.659341	2.22239e-09	2.22239e-09	1	0	0	1	1	0
ACTCC	101	547	5	274.435	295129023	136.5	593361020	2735	5.41584	0.368029	1.99318	0.921867	0.00996592	0.00460934	0.198382	3.3768e-08	3.3768e-08	1	0	0	1	0	0
ACTCCC	19	183	6	274.435	295129023	136.5	593361020	1098	9.63158	0.0692331	0.666824	0.308413	0.00400095	0.00185048	0.423366	1.35566e-08	1.35566e-08	1	0	0	1	0	0
ACTCCCT	24	98	7	274.435	295129023	136.5	593361020	686	4.08333	0.0874524	0.357097	0.165161	0.00249968	0.00115613	0.209402	8.46979e-09	8.46979e-09	1	0	0	1	0	0
ACTCCT	126	606	6	274.435	295129023	136.5	593361020	3636	4.80952	0.459125	2.20817	1.0213	0.013249	0.0061278	0.211408	4.48923e-08	4.48923e-08	1	0	0	1	0	0
ACTCG	1	5	5	274.435	295129023	136.5	593361020	25	5	0.00364385	0.0182192	0.00842657	9.10962e-05	4.21329e-05	0.18315	3.08666e-10	3.08666e-10	1	0	0	1	0	0
ACTCGCCG	1	4	8	274.435	295129023	136.5	593361020	32	4	0.00364385	0.0145754	0.00674126	0.000116603	5.39301e-05	0.234432	3.95092e-10	3.95092e-10	1	0	0	1	0	0
ACTCGGCG	1	4	8	274.435	295129023	136.5	593361020	32	4	0.00364385	0.0145754	0.00674126	0.000116603	5.39301e-05	0.234432	3.95092e-10	3.95092e-10	1	0	0	1	0	0
ACTCT	154	772	5	274.435	295129023	136.5	593361020	3860	5.01299	0.561153	2.81305	1.30106	0.0140653	0.00650531	0.183626	4.7658e-08	4.7658e-08	1	0	0	1	0	0
ACTCTC	354	1726	6	274.435	295129023	136.5	593361020	10356	4.87571	1.28992	6.28928	2.90885	0.0377357	0.0174531	0.214317	1.27862e-07	1.27862e-07	1	0	0	1	0	0
ACTCTGGG	285	1303	8	274.435	295129023	136.5	593361020	10424	4.57193	1.0385	4.74793	2.19596	0.0379835	0.0175677	0.267952	1.28701e-07	1.28701e-07	1	0	0	1	0	0
ACTG	883	5615	4	274.435	295129023	136.5	593361020	22460	6.359	3.21752	20.4602	9.46304	0.0818408	0.0378522	0.186344	2.77305e-07	2.77305e-07	1	0	0	0	0	0
ACTGAG	1	7	6	274.435	295129023	136.5	593361020	42	7	0.00364385	0.0255069	0.0117972	0.000153042	7.07832e-05	0.307692	5.18558e-10	5.18558e-10	1	0	0	1	0	0
ACTGAT	7	32	6	274.435	295129023	136.5	593361020	192	4.57143	0.0255069	0.116603	0.0539301	0.000699619	0.00032358	0.200942	2.37055e-09	2.37055e-09	1	0	0	1	0	0
ACTGATG	1	5	7	274.435	295129023	136.5	593361020	35	5	0.00364385	0.0182192	0.00842657	0.000127535	5.8986e-05	0.25641	4.32132e-10	4.32132e-10	1	0	0	1	0	0
ACTGATGGCGAGGAG	6	42	15	274.435	295129023	136.5	593361020	630	7	0.0218631	0.153042	0.0707832	0.00229562	0.00106175	0.769231	7.77838e-09	7.77838e-09	1	0	0	1	1	0
ACTGC	1	5	5	274.435	295129023	136.5	593361020	25	5	0.00364385	0.0182192	0.00842657	9.10962e-05	4.21329e-05	0.18315	3.08666e-10	3.08666e-10	1	0	0	1	0	0
ACTGCAG	1	4	7	274.435	295129023	136.5	593361020	28	4	0.00364385	0.0145754	0.00674126	0.000102028	4.71888e-05	0.205128	3.45706e-10	3.45706e-10	1	0	0	1	0	0
ACTGCC	5	20	6	274.435	295129023	136.5	593361020	120	4	0.0182192	0.072877	0.0337063	0.000437262	0.000202238	0.175824	1.4816e-09	1.4816e-09	1	0	0	1	0	0
ACTGCG	1	4	6	274.435	295129023	136.5	593361020	24	4	0.00364385	0.0145754	0.00674126	8.74524e-05	4.04476e-05	0.175824	2.96319e-10	2.96319e-10	1	0	0	1	0	0
ACTGCT	264	1238	6	274.435	295129023	136.5	593361020	7428	4.68939	0.961976	4.51108	2.08642	0.0270665	0.0125185	0.206127	9.17107e-08	9.17107e-08	1	0	0	1	0	0
ACTGCTGGC	1	6	9	274.435	295129023	136.5	593361020	54	6	0.00364385	0.0218631	0.0101119	0.000196768	9.1007e-05	0.395604	6.66718e-10	6.66718e-10	1	0	0	1	0	0
ACTGGAG	1	4	7	274.435	295129023	136.5	593361020	28	4	0.00364385	0.0145754	0.00674126	0.000102028	4.71888e-05	0.205128	3.45706e-10	3.45706e-10	1	0	0	1	0	0
ACTGGCT	2	8	7	274.435	295129023	136.5	593361020	56	4	0.0072877	0.0291508	0.0134825	0.000204055	9.43776e-05	0.205128	6.91411e-10	6.91411e-10	1	0	0	1	0	0
AG	12901299	261435268	2	274.435	295129023	136.5	593361020	522870536	20.2643	47010.4	952630	440601	1905.26	881.201	0.296912	0.00645569	0.00645569	1	1	1	0	0	0
AGAGAGAGATAGGGAGAT	1	5	18	274.435	295129023	136.5	593361020	90	5	0.00364385	0.0182192	0.00842657	0.000327946	0.000151678	0.659341	1.1112e-09	1.1112e-09	1	0	0	1	1	0
AGAGAGC	207	828	7	274.435	295129023	136.5	593361020	5796	4	0.754277	3.01711	1.39544	0.0211197	0.00976808	0.205128	7.15611e-08	7.15611e-08	1	0	0	1	0	0
AGAGAGG	193	1306	7	274.435	295129023	136.5	593361020	9142	6.76684	0.703263	4.75887	2.20102	0.0333121	0.0154071	0.347017	1.12873e-07	1.12873e-07	1	0	0	1	0	0
AGAGAGGG	35821	192425	8	274.435	295129023	136.5	593361020	1539400	5.37185	130.526	701.167	324.297	5.60934	2.59437	0.314834	1.90064e-05	1.90064e-05	1	1	0	1	0	0
AGAGAGGGGGAGCGGGGAGG	1	4	20	274.435	295129023	136.5	593361020	80	4	0.00364385	0.0145754	0.00674126	0.000291508	0.000134825	0.586081	9.8773e-10	9.8773e-10	1	0	0	1	1	0
AGAGAT	1021	4860	6	274.435	295129023	136.5	593361020	29160	4.76004	3.72037	17.7091	8.19063	0.106255	0.0491438	0.209232	3.60028e-07	3.60028e-07	1	0	0	1	0	0
AGAGC	1741	12286	5	274.435	295129023	136.5	593361020	61430	7.05686	6.34394	44.7683	20.7058	0.223842	0.103529	0.258493	7.58453e-07	7.58453e-07	1	0	0	1	0	0
AGAGCAGC	401	1791	8	274.435	295129023	136.5	593361020	14328	4.46633	1.46118	6.52613	3.0184	0.0522091	0.0241472	0.261763	1.76902e-07	1.76902e-07	1	0	0	1	0	0
AGAGCC	212	848	6	274.435	295129023	136.5	593361020	5088	4	0.772496	3.08998	1.42915	0.0185399	0.00857488	0.175824	6.28196e-08	6.28196e-08	1	0	0	1	0	0
AGAGCCG	558	2410	7	274.435	295129023	136.5	593361020	16870	4.319	2.03327	8.78167	4.06161	0.0614717	0.0284313	0.221487	2.08288e-07	2.08288e-07	1	0	0	1	0	0
AGAGCCTCGCT	2	8	11	274.435	295129023	136.5	593361020	88	4	0.0072877	0.0291508	0.0134825	0.000320659	0.000148308	0.322344	1.0865e-09	1.0865e-09	1	0	0	1	0	0
AGAGCG	752	3226	6	274.435	295129023	136.5	593361020	19356	4.28989	2.74017	11.7551	5.43682	0.0705303	0.0326209	0.188567	2.38981e-07	2.38981e-07	1	0	0	1	0	0
AGAGCGAGGG	2	8	10	274.435	295129023	136.5	593361020	80	4	0.0072877	0.0291508	0.0134825	0.000291508	0.000134825	0.29304	9.8773e-10	9.8773e-10	1	0	0	1	0	0
AGAGCT	198	792	6	274.435	295129023	136.5	593361020	4752	4	0.721482	2.88593	1.33477	0.0173156	0.00800862	0.175824	5.86712e-08	5.86712e-08	1	0	0	1	0	0
AGAGG	930	5885	5	274.435	295129023	136.5	593361020	29425	6.32796	3.38878	21.444	9.91808	0.10722	0.0495904	0.231793	3.633e-07	3.633e-07	1	0	0	1	0	0
AGAGGAGGC	2	26	9	274.435	295129023	136.5	593361020	234	13	0.0072877	0.09474	0.0438182	0.00085266	0.000394364	0.857143	2.88911e-09	2.88911e-09	1	0	0	1	1	0
AGAGGC	6	52	6	274.435	295129023	136.5	593361020	312	8.66667	0.0218631	0.18948	0.0876364	0.00113688	0.000525818	0.380952	3.85215e-09	3.85215e-09	1	0	0	1	0	0
AGAGGCG	139	556	7	274.435	295129023	136.5	593361020	3892	4	0.506495	2.02598	0.937035	0.0141819	0.00655924	0.205128	4.80531e-08	4.80531e-08	1	0	0	1	0	0
AGAGGCTGGGAGATG	39	213	15	274.435	295129023	136.5	593361020	3195	5.46154	0.14211	0.77614	0.358972	0.0116421	0.00538458	0.600169	3.94475e-08	3.94475e-08	1	0	0	1	1	0
AGAGGG	2483	14344	6	274.435	295129023	136.5	593361020	86064	5.77688	9.04767	52.2674	24.1742	0.313604	0.145045	0.253929	1.0626e-06	1.0626e-06	1	0	0	1	0	0
AGAGGGAGATAGGGC	2	8	15	274.435	295129023	136.5	593361020	120	4	0.0072877	0.0291508	0.0134825	0.000437262	0.000202238	0.43956	1.4816e-09	1.4816e-09	1	0	0	1	0	0
AGAGGGC	1	4	7	274.435	295129023	136.5	593361020	28	4	0.00364385	0.0145754	0.00674126	0.000102028	4.71888e-05	0.205128	3.45706e-10	3.45706e-10	1	0	0	1	0	0
AGAT	7306	58040	4	274.435	295129023	136.5	593361020	232160	7.94416	26.622	211.489	97.8157	0.845956	0.391263	0.232796	2.86639e-06	2.86639e-06	1	0	0	0	0	0
AGATAGGG	67	310	8	274.435	295129023	136.5	593361020	2480	4.62687	0.244138	1.12959	0.522448	0.00903674	0.00417958	0.271172	3.06196e-08	3.06196e-08	1	0	0	1	0	0
AGATAT	250	1204	6	274.435	295129023	136.5	593361020	7224	4.816	0.910962	4.38719	2.02912	0.0263232	0.0121747	0.211692	8.9192e-08	8.9192e-08	1	0	0	1	0	0
AGATC	2	31	5	274.435	295129023	136.5	593361020	155	15.5	0.0072877	0.112959	0.0522448	0.000564796	0.000261224	0.567766	1.91373e-09	1.91373e-09	1	0	0	1	1	0
AGATCCTCC	327	2143	9	274.435	295129023	136.5	593361020	19287	6.55352	1.19154	7.80877	3.61163	0.0702789	0.0325047	0.4321	2.38129e-07	2.38129e-07	1	0	0	1	0	0
AGATG	135	675	5	274.435	295129023	136.5	593361020	3375	5	0.491919	2.4596	1.13759	0.012298	0.00568794	0.18315	4.16699e-08	4.16699e-08	1	0	0	1	0	0
AGATGG	67	592	6	274.435	295129023	136.5	593361020	3552	8.83582	0.244138	2.15716	0.997706	0.0129429	0.00598624	0.388388	4.38552e-08	4.38552e-08	1	0	0	1	0	0
AGATGGG	8	32	7	274.435	295129023	136.5	593361020	224	4	0.0291508	0.116603	0.0539301	0.000816222	0.00037751	0.205128	2.76564e-09	2.76564e-09	1	0	0	1	0	0
AGATGGGGGG	1	4	10	274.435	295129023	136.5	593361020	40	4	0.00364385	0.0145754	0.00674126	0.000145754	6.74126e-05	0.29304	4.93865e-10	4.93865e-10	1	0	0	1	0	0
AGC	245778	2283849	3	274.435	295129023	136.5	593361020	6851547	9.29232	895.578	8322	3849	24.966	11.547	0.204227	8.45935e-05	8.45935e-05	1	1	1	0	0	0
AGCAGCGGATGGATG	2	9	15	274.435	295129023	136.5	593361020	135	4.5	0.0072877	0.0327946	0.0151678	0.000491919	0.000227517	0.494505	1.66679e-09	1.66679e-09	1	0	0	1	0	0
AGCAGG	4	19	6	274.435	295129023	136.5	593361020	114	4.75	0.0145754	0.0692331	0.032021	0.000415399	0.000192126	0.208791	1.40752e-09	1.40752e-09	1	0	0	1	0	0
AGCAT	2	20	5	274.435	295129023	136.5	593361020	100	10	0.0072877	0.072877	0.0337063	0.000364385	0.000168531	0.3663	1.23466e-09	1.23466e-09	1	0	0	1	0	0
AGCATC	347	2196	6	274.435	295129023	136.5	593361020	13176	6.32853	1.26442	8.00189	3.70095	0.0480113	0.0222057	0.278177	1.62679e-07	1.62679e-07	1	0	0	1	0	0
AGCC	591	4018	4	274.435	295129023	136.5	593361020	16072	6.79865	2.15351	14.641	6.77159	0.0585639	0.0270864	0.199228	1.98435e-07	1.98435e-07	1	0	0	0	0	0
AGCCATC	153	612	7	274.435	295129023	136.5	593361020	4284	4	0.557509	2.23003	1.03141	0.0156102	0.00721989	0.205128	5.2893e-08	5.2893e-08	1	0	0	1	0	0
AGCCC	2	12	5	274.435	295129023	136.5	593361020	60	6	0.0072877	0.0437262	0.0202238	0.000218631	0.000101119	0.21978	7.40798e-10	7.40798e-10	1	0	0	1	0	0
AGCCCC	2	9	6	274.435	295129023	136.5	593361020	54	4.5	0.0072877	0.0327946	0.0151678	0.000196768	9.1007e-05	0.197802	6.66718e-10	6.66718e-10	1	0	0	1	0	0
AGCCCT	1	5	6	274.435	295129023	136.5	593361020	30	5	0.00364385	0.0182192	0.00842657	0.000109315	5.05594e-05	0.21978	3.70399e-10	3.70399e-10	1	0	0	1	0	0
AGCCG	206	1030	5	274.435	295129023	136.5	593361020	5150	5	0.750633	3.75316	1.73587	0.0187658	0.00867937	0.18315	6.35851e-08	6.35851e-08	1	0	0	1	0	0
AGCCGC	750	3200	6	274.435	295129023	136.5	593361020	19200	4.26667	2.73289	11.6603	5.39301	0.0699619	0.032358	0.187546	2.37055e-07	2.37055e-07	1	0	0	1	0	0
AGCCGCG	131	524	7	274.435	295129023	136.5	593361020	3668	4	0.477344	1.90938	0.883105	0.0133656	0.00618173	0.205128	4.52874e-08	4.52874e-08	1	0	0	1	0	0
AGCCGG	197	962	6	274.435	295129023	136.5	593361020	5772	4.88325	0.717838	3.50538	1.62127	0.0210323	0.00972764	0.214648	7.12647e-08	7.12647e-08	1	0	0	1	0	0
AGCCTATC	38	411	8	274.435	295129023	136.5	593361020	3288	10.8158	0.138466	1.49762	0.692664	0.011981	0.00554131	0.633892	4.05957e-08	4.05957e-08	1	0	0	1	1	0
AGCCTATGG	2	29	9	274.435	295129023	136.5	593361020	261	14.5	0.0072877	0.105672	0.0488741	0.000951044	0.000439867	0.956044	3.22247e-09	3.22247e-09	1	0	0	1	1	0
AGCCTCCC	1	4	8	274.435	295129023	136.5	593361020	32	4	0.00364385	0.0145754	0.00674126	0.000116603	5.39301e-05	0.234432	3.95092e-10	3.95092e-10	1	0	0	1	0	0
AGCCTG	18	188	6	274.435	295129023	136.5	593361020	1128	10.4444	0.0655893	0.685043	0.316839	0.00411026	0.00190103	0.459096	1.3927e-08	1.3927e-08	1	0	0	1	0	0
AGCG	4245	26384	4	274.435	295129023	136.5	593361020	105536	6.21531	15.4681	96.1393	44.4653	0.384557	0.177861	0.182134	1.30301e-06	1.30301e-06	1	0	0	0	0	0
AGCGAGG	2	8	7	274.435	295129023	136.5	593361020	56	4	0.0072877	0.0291508	0.0134825	0.000204055	9.43776e-05	0.205128	6.91411e-10	6.91411e-10	1	0	0	1	0	0
AGCGCCG	1	4	7	274.435	295129023	136.5	593361020	28	4	0.00364385	0.0145754	0.00674126	0.000102028	4.71888e-05	0.205128	3.45706e-10	3.45706e-10	1	0	0	1	0	0
AGCGCG	7	28	6	274.435	295129023	136.5	593361020	168	4	0.0255069	0.102028	0.0471888	0.000612166	0.000283133	0.175824	2.07423e-09	2.07423e-09	1	0	0	1	0	0
AGCGGC	967	4435	6	274.435	295129023	136.5	593361020	26610	4.58635	3.5236	16.1605	7.47437	0.0969628	0.0448462	0.201598	3.28544e-07	3.28544e-07	1	0	0	1	0	0
AGCGGCATC	153	690	9	274.435	295129023	136.5	593361020	6210	4.5098	0.557509	2.51426	1.16287	0.0226283	0.0104658	0.29735	7.66726e-08	7.66726e-08	1	0	0	1	0	0
AGCTAT	24	96	6	274.435	295129023	136.5	593361020	576	4	0.0874524	0.349809	0.16179	0.00209886	0.000970741	0.175824	7.11166e-09	7.11166e-09	1	0	0	1	0	0
AGCTATAT	190	987	8	274.435	295129023	136.5	593361020	7896	5.19474	0.692331	3.59648	1.66341	0.0287718	0.0133072	0.304453	9.7489e-08	9.7489e-08	1	0	0	1	0	0
AGCTC	1	5	5	274.435	295129023	136.5	593361020	25	5	0.00364385	0.0182192	0.00842657	9.10962e-05	4.21329e-05	0.18315	3.08666e-10	3.08666e-10	1	0	0	1	0	0
AGCTCC	25	251	6	274.435	295129023	136.5	593361020	1506	10.04	0.0910962	0.914606	0.423014	0.00548764	0.00253808	0.441319	1.8594e-08	1.8594e-08	1	0	0	1	0	0
AGCTGC	2	8	6	274.435	295129023	136.5	593361020	48	4	0.0072877	0.0291508	0.0134825	0.000174905	8.08951e-05	0.175824	5.92638e-10	5.92638e-10	1	0	0	1	0	0
AGG	43395	399056	3	274.435	295129023	136.5	593361020	1197168	9.1959	158.125	1454.1	672.535	4.3623	2.0176	0.202108	1.4781e-05	1.4781e-05	1	1	0	0	0	0
AGGAGGG	10	43	7	274.435	295129023	136.5	593361020	301	4.3	0.0364385	0.156685	0.0724685	0.0010968	0.00050728	0.220513	3.71633e-09	3.71633e-09	1	0	0	1	0	0
AGGAT	35	221	5	274.435	295129023	136.5	593361020	1105	6.31429	0.127535	0.80529	0.372455	0.00402645	0.00186227	0.231293	1.3643e-08	1.3643e-08	1	0	0	1	0	0
AGGATG	196	967	6	274.435	295129023	136.5	593361020	5802	4.93367	0.714194	3.5236	1.6297	0.0211416	0.0097782	0.216865	7.16351e-08	7.16351e-08	1	0	0	1	0	0
AGGATGG	176	708	7	274.435	295129023	136.5	593361020	4956	4.02273	0.641317	2.57984	1.1932	0.0180589	0.00835242	0.206294	6.11899e-08	6.11899e-08	1	0	0	1	0	0
AGGC	2579	17597	4	274.435	295129023	136.5	593361020	70388	6.82319	9.39748	64.1208	29.6565	0.256483	0.118626	0.199947	8.69054e-07	8.69054e-07	1	0	0	0	0	0
AGGCC	6	40	5	274.435	295129023	136.5	593361020	200	6.66667	0.0218631	0.145754	0.0674126	0.00072877	0.000337063	0.2442	2.46933e-09	2.46933e-09	1	0	0	1	0	0
AGGCCC	4	17	6	274.435	295129023	136.5	593361020	102	4.25	0.0145754	0.0619454	0.0286503	0.000371672	0.000171902	0.186813	1.25936e-09	1.25936e-09	1	0	0	1	0	0
AGGCG	110	636	5	274.435	295129023	136.5	593361020	3180	5.78182	0.400823	2.31749	1.07186	0.0115874	0.0053593	0.211788	3.92623e-08	3.92623e-08	1	0	0	1	0	0
AGGCGCGGCG	1	4	10	274.435	295129023	136.5	593361020	40	4	0.00364385	0.0145754	0.00674126	0.000145754	6.74126e-05	0.29304	4.93865e-10	4.93865e-10	1	0	0	1	0	0
AGGCGG	280	1122	6	274.435	295129023	136.5	593361020	6732	4.00714	1.02028	4.0884	1.89092	0.0245304	0.0113455	0.176138	8.31175e-08	8.31175e-08	1	0	0	1	0	0
AGGG	1341	9275	4	274.435	295129023	136.5	593361020	37100	6.91648	4.8864	33.7967	15.6313	0.135187	0.0625252	0.202681	4.5806e-07	4.5806e-07	1	0	0	0	0	0
AGGGAT	347	3381	6	274.435	295129023	136.5	593361020	20286	9.74352	1.26442	12.3199	5.69805	0.0739191	0.0341883	0.428286	2.50464e-07	2.50464e-07	1	0	0	1	0	0
AGGGATG	12	51	7	274.435	295129023	136.5	593361020	357	4.25	0.0437262	0.185836	0.085951	0.00130085	0.000601657	0.217949	4.40775e-09	4.40775e-09	1	0	0	1	0	0
AGGGC	6	39	5	274.435	295129023	136.5	593361020	195	6.5	0.0218631	0.14211	0.0657273	0.00071055	0.000328636	0.238095	2.40759e-09	2.40759e-09	1	0	0	1	0	0
AGGGCC	1	5	6	274.435	295129023	136.5	593361020	30	5	0.00364385	0.0182192	0.00842657	0.000109315	5.05594e-05	0.21978	3.70399e-10	3.70399e-10	1	0	0	1	0	0
AGGGG	16	83	5	274.435	295129023	136.5	593361020	415	5.1875	0.0583016	0.302439	0.139881	0.0015122	0.000699406	0.190018	5.12385e-09	5.12385e-09	1	0	0	1	0	0
AGGGGC	1	4	6	274.435	295129023	136.5	593361020	24	4	0.00364385	0.0145754	0.00674126	8.74524e-05	4.04476e-05	0.175824	2.96319e-10	2.96319e-10	1	0	0	1	0	0
AGGGGG	186	747	6	274.435	295129023	136.5	593361020	4482	4.01613	0.677756	2.72195	1.25893	0.0163317	0.00755358	0.176533	5.53376e-08	5.53376e-08	1	0	0	1	0	0
AGGGGGC	1	5	7	274.435	295129023	136.5	593361020	35	5	0.00364385	0.0182192	0.00842657	0.000127535	5.8986e-05	0.25641	4.32132e-10	4.32132e-10	1	0	0	1	0	0
AGGGGGG	1	4	7	274.435	295129023	136.5	593361020	28	4	0.00364385	0.0145754	0.00674126	0.000102028	4.71888e-05	0.205128	3.45706e-10	3.45706e-10	1	0	0	1	0	0
AT	755095	13667571	2	274.435	295129023	136.5	593361020	27335142	18.1005	2751.45	49802.6	23034.2	99.6051	46.0683	0.265208	0.000337497	0.000337497	1	1	1	0	0	0
ATATATC	130	520	7	274.435	295129023	136.5	593361020	3640	4	0.4737	1.8948	0.876364	0.0132636	0.00613455	0.205128	4.49417e-08	4.49417e-08	1	0	0	1	0	0
ATATC	16	103	5	274.435	295129023	136.5	593361020	515	6.4375	0.0583016	0.375316	0.173587	0.00187658	0.000867937	0.235806	6.35851e-09	6.35851e-09	1	0	0	1	0	0
ATC	85416	1605697	3	274.435	295129023	136.5	593361020	4817091	18.7986	311.243	5850.92	2706.1	17.5527	8.11831	0.413155	5.94748e-05	5.94748e-05	1	1	1	0	0	0
ATCC	3702	36453	4	274.435	295129023	136.5	593361020	145812	9.84684	13.4895	132.829	61.4348	0.531317	0.245739	0.288552	1.80029e-06	1.80029e-06	1	0	0	0	0	0
ATCCC	58	361	5	274.435	295129023	136.5	593361020	1805	6.22414	0.211343	1.31543	0.608399	0.00657715	0.00304199	0.22799	2.22857e-08	2.22857e-08	1	0	0	1	0	0
ATCG	639	4281	4	274.435	295129023	136.5	593361020	17124	6.69953	2.32842	15.5993	7.21483	0.0623973	0.0288593	0.196323	2.11424e-07	2.11424e-07	1	0	0	0	0	0
ATCGC	314	1572	5	274.435	295129023	136.5	593361020	7860	5.00637	1.14417	5.72813	2.64931	0.0286406	0.0132466	0.183383	9.70445e-08	9.70445e-08	1	0	0	1	0	0
ATGC	4	30	4	274.435	295129023	136.5	593361020	120	7.5	0.0145754	0.109315	0.0505594	0.000437262	0.000202238	0.21978	1.4816e-09	1.4816e-09	1	0	0	0	0	0
ATGCGC	2	8	6	274.435	295129023	136.5	593361020	48	4	0.0072877	0.0291508	0.0134825	0.000174905	8.08951e-05	0.175824	5.92638e-10	5.92638e-10	1	0	0	1	0	0
ATGGCC	1	4	6	274.435	295129023	136.5	593361020	24	4	0.00364385	0.0145754	0.00674126	8.74524e-05	4.04476e-05	0.175824	2.96319e-10	2.96319e-10	1	0	0	1	0	0
CCCCCCG	52	209	7	274.435	295129023	136.5	593361020	1463	4.01923	0.18948	0.761564	0.352231	0.00533095	0.00246562	0.206114	1.80631e-08	1.80631e-08	1	0	0	1	0	0
CCCCCG	227	924	6	274.435	295129023	136.5	593361020	5544	4.07048	0.827154	3.36692	1.55723	0.0202015	0.00934338	0.178922	6.84497e-08	6.84497e-08	1	0	0	1	0	0
CCCCG	25	133	5	274.435	295129023	136.5	593361020	665	5.32	0.0910962	0.484632	0.224147	0.00242316	0.00112073	0.194872	8.21051e-09	8.21051e-09	1	0	0	1	0	0
CCCCGG	3	12	6	274.435	295129023	136.5	593361020	72	4	0.0109315	0.0437262	0.0202238	0.000262357	0.000121343	0.175824	8.88957e-10	8.88957e-10	1	0	0	1	0	0
CCCG	13	80	4	274.435	295129023	136.5	593361020	320	6.15385	0.04737	0.291508	0.134825	0.00116603	0.000539301	0.180332	3.95092e-09	3.95092e-09	1	0	0	0	0	0
CCCGCCG	206	824	7	274.435	295129023	136.5	593361020	5768	4	0.750633	3.00253	1.3887	0.0210177	0.00972089	0.205128	7.12153e-08	7.12153e-08	1	0	0	1	0	0
CCCGCG	219	877	6	274.435	295129023	136.5	593361020	5262	4.00457	0.798003	3.19565	1.47802	0.0191739	0.00886813	0.176025	6.4968e-08	6.4968e-08	1	0	0	1	0	0
CCG	90196	809915	3	274.435	295129023	136.5	593361020	2429745	8.9795	328.661	2951.21	1364.96	8.85362	4.09488	0.197352	2.99992e-05	2.99992e-05	1	1	1	0	0	0
CCGCG	183	915	5	274.435	295129023	136.5	593361020	4575	5	0.666824	3.33412	1.54206	0.0166706	0.00771031	0.18315	5.64858e-08	5.64858e-08	1	0	0	1	0	0
CCGCGG	1	4	6	274.435	295129023	136.5	593361020	24	4	0.00364385	0.0145754	0.00674126	8.74524e-05	4.04476e-05	0.175824	2.96319e-10	2.96319e-10	1	0	0	1	0	0
CCGG	1	6	4	274.435	295129023	136.5	593361020	24	6	0.00364385	0.0218631	0.0101119	8.74524e-05	4.04476e-05	0.175824	2.96319e-10	2.96319e-10	1	0	0	0	0	0
CCGGCG	4	16	6	274.435	295129023	136.5	593361020	96	4	0.0145754	0.0583016	0.026965	0.000349809	0.00016179	0.175824	1.18528e-09	1.18528e-09	1	0	0	1	0	0
CG	2265	28300	2	274.435	295129023	136.5	593361020	56600	12.4945	8.25332	103.121	47.6944	0.206242	0.0953888	0.183069	6.98819e-07	6.98819e-07	1	0	0	0	0	0
