# Supplementary material for: Profiles of telomeric repeats in Insecta reveal diverse forms of telomeric motifs in Hymenopterans
Source: Life Sci Alliance. 2022 Apr 1;5(7):e202101163. doi: 10.26508/lsa.202101163 (PMC8977481; doi:10.26508/lsa.202101163)
Supplement: Supplemental Data 5. — Tandem repeat statistics and TRIP TRM calls for arthropods species that are not listed in Supplemental Data 2 or Supplemental Data 3. [file LSA-2021-01163_Supplemental_Data_5.zip › DataS5/NvV12_output.csv.3.filtered.xlsx]

## Sheet: Sheet1
Unnamed: 0	reads	repeats	unit_len	avg_genome_cov	genome_size	eff_read_len	num_reads	repeats_total_len	repeats_per_read	reads_per_genome	repeats_per_genome	repeats_per_million_reads	repeats_len_per_genome	repeats_len_per_million_reads	percent_repeats_len_per_read	percent_repeats_len_per_genome	percent_repeat_unit_in_sequences	avg_genome_cov_filter	repeat_containing_reads_filter	repeats_len_per_million_reads_filter	unit_len_filter	percent_repeats_len_per_read_filter	qualified
AAAAAAAAGT	204	878	10	402.826	295129023	136.5	870957506	8780	4.30392	0.506422	2.1796	1.00809	0.021796	0.0100809	0.315306	7.38524e-08	7.38524e-08	1	0	0	1	0	0
AAAAAAAATC	1	4	10	402.826	295129023	136.5	870957506	40	4	0.00248246	0.00992984	0.00459265	9.92984e-05	4.59265e-05	0.29304	3.36458e-10	3.36458e-10	1	0	0	1	0	0
AAAAAAC	291	1362	7	402.826	295129023	136.5	870957506	9534	4.68041	0.722396	3.38111	1.5638	0.0236678	0.0109466	0.240021	8.01947e-08	8.01947e-08	1	0	0	1	0	0
AAAAAACC	362	1626	8	402.826	295129023	136.5	870957506	13008	4.49171	0.898651	4.03648	1.86691	0.0322918	0.0149353	0.263251	1.09416e-07	1.09416e-07	1	0	0	1	0	0
AAAAAAG	243	1063	7	402.826	295129023	136.5	870957506	7441	4.37449	0.603238	2.63886	1.2205	0.018472	0.00854347	0.224333	6.25895e-08	6.25895e-08	1	0	0	1	0	0
AAAAAAT	241	1376	7	402.826	295129023	136.5	870957506	9632	5.70954	0.598273	3.41587	1.57987	0.0239111	0.0110591	0.292797	8.1019e-08	8.1019e-08	1	0	0	1	0	0
AAAAAATGGAGAGAAACGAAGAGT	303	1322	24	402.826	295129023	136.5	870957506	31728	4.36304	0.752185	3.28181	1.51787	0.0787635	0.0364289	0.767127	2.66878e-07	2.66878e-07	1	0	0	1	1	0
AAAAAATGTAAAAATGT	2782	12699	17	402.826	295129023	136.5	870957506	215883	4.5647	6.9062	31.5248	14.5805	0.535921	0.247869	0.568498	1.81589e-06	1.81589e-06	1	0	0	1	1	0
AAAAAATTGAAAATTTTG	328	1348	18	402.826	295129023	136.5	870957506	24264	4.10976	0.814247	3.34636	1.54772	0.0602344	0.027859	0.541946	2.04095e-07	2.04095e-07	1	0	0	1	1	0
AAAAAATTGAGAAATTTG	1068	5073	18	402.826	295129023	136.5	870957506	91314	4.75	2.65127	12.5935	5.82462	0.226683	0.104843	0.626374	7.68082e-07	7.68082e-07	1	0	0	1	1	0
AAAAAATTTCAAATTTTG	457	1949	18	402.826	295129023	136.5	870957506	35082	4.26477	1.13448	4.83832	2.23777	0.0870897	0.0402798	0.562387	2.9509e-07	2.9509e-07	1	0	0	1	1	0
AAAAAC	392	1601	6	402.826	295129023	136.5	870957506	9606	4.08418	0.973124	3.97442	1.83821	0.0238465	0.0110292	0.179525	8.08003e-08	8.08003e-08	1	0	0	1	0	0
AAAAACCC	2928	13419	8	402.826	295129023	136.5	870957506	107352	4.58299	7.26864	33.3121	15.4072	0.266497	0.123257	0.2686	9.02985e-07	9.02985e-07	1	0	0	1	0	0
AAAAAG	710	3093	6	402.826	295129023	136.5	870957506	18558	4.35634	1.76255	7.67825	3.55126	0.0460695	0.0213076	0.191487	1.561e-07	1.561e-07	1	0	0	1	0	0
AAAAAGG	7	28	7	402.826	295129023	136.5	870957506	196	4	0.0173772	0.0695089	0.0321485	0.000486562	0.00022504	0.205128	1.64864e-09	1.64864e-09	1	0	0	1	0	0
AAAAAT	1234	4938	6	402.826	295129023	136.5	870957506	29628	4.00162	3.06336	12.2584	5.66962	0.0735503	0.0340177	0.175895	2.49214e-07	2.49214e-07	1	0	0	1	0	0
AAAAATAATATCTTACTTGAATTAG	4	18	25	402.826	295129023	136.5	870957506	450	4.5	0.00992984	0.0446843	0.0206669	0.00111711	0.000516673	0.824176	3.78515e-09	3.78515e-09	1	0	0	1	1	0
AAAAATATTGAAAATTTTG	144	631	19	402.826	295129023	136.5	870957506	11989	4.38194	0.357474	1.56643	0.72449	0.0297622	0.0137653	0.609941	1.00845e-07	1.00845e-07	1	0	0	1	1	0
AAAAATCGAGG	174	730	11	402.826	295129023	136.5	870957506	8030	4.1954	0.431948	1.8122	0.838158	0.0199342	0.00921974	0.338091	6.75439e-08	6.75439e-08	1	0	0	1	0	0
AAAAATG	391	1933	7	402.826	295129023	136.5	870957506	13531	4.94373	0.970642	4.7986	2.2194	0.0335902	0.0155358	0.253525	1.13815e-07	1.13815e-07	1	0	0	1	0	0
AAAAATGCGTTGGCG	6	27	15	402.826	295129023	136.5	870957506	405	4.5	0.0148948	0.0670264	0.0310004	0.0010054	0.000465005	0.494505	3.40663e-09	3.40663e-09	1	0	0	1	0	0
AAAAATTTG	1018	6979	9	402.826	295129023	136.5	870957506	62811	6.8556	2.52714	17.3251	8.01302	0.155926	0.0721172	0.452018	5.28331e-07	5.28331e-07	1	0	0	1	0	0
AAAAATTTGAGAAATTTG	2278	9742	18	402.826	295129023	136.5	870957506	175356	4.27656	5.65504	24.1841	11.1854	0.435314	0.201337	0.563942	1.475e-06	1.475e-06	1	0	0	1	1	0
AAAAC	365	2058	5	402.826	295129023	136.5	870957506	10290	5.63836	0.906098	5.1089	2.36292	0.0255445	0.0118146	0.206533	8.65537e-08	8.65537e-08	1	0	0	1	0	0
AAAACAACACGCCAC	1	4	15	402.826	295129023	136.5	870957506	60	4	0.00248246	0.00992984	0.00459265	0.000148948	6.88897e-05	0.43956	5.04686e-10	5.04686e-10	1	0	0	1	0	0
AAAACAG	1	4	7	402.826	295129023	136.5	870957506	28	4	0.00248246	0.00992984	0.00459265	6.95089e-05	3.21485e-05	0.205128	2.3552e-10	2.3552e-10	1	0	0	1	0	0
AAAACATCAACGAAGAACGACCAC	4	17	24	402.826	295129023	136.5	870957506	408	4.25	0.00992984	0.0422018	0.0195187	0.00101284	0.00046845	0.747253	3.43187e-09	3.43187e-09	1	0	0	1	1	0
AAAACC	8	32	6	402.826	295129023	136.5	870957506	192	4	0.0198597	0.0794387	0.0367412	0.000476632	0.000220447	0.175824	1.615e-09	1.615e-09	1	0	0	1	0	0
AAAACCACGGAGCCC	1	4	15	402.826	295129023	136.5	870957506	60	4	0.00248246	0.00992984	0.00459265	0.000148948	6.88897e-05	0.43956	5.04686e-10	5.04686e-10	1	0	0	1	0	0
AAAACCATTGTCTCGGAGAAAAG	112	526	23	402.826	295129023	136.5	870957506	12098	4.69643	0.278036	1.30577	0.603933	0.0300328	0.0138905	0.79134	1.01762e-07	1.01762e-07	1	0	0	1	1	0
AAAACCCATTGTCTCGGAGAAAAG	91	419	24	402.826	295129023	136.5	870957506	10056	4.6044	0.225904	1.04015	0.48108	0.0249636	0.0115459	0.809564	8.45854e-08	8.45854e-08	1	0	0	1	1	0
AAAACCCC	1060	4448	8	402.826	295129023	136.5	870957506	35584	4.19623	2.63141	11.042	5.10702	0.0883359	0.0408562	0.245933	2.99313e-07	2.99313e-07	1	0	0	1	0	0
AAAACCGACCATATGATGTAAAAT	4	20	24	402.826	295129023	136.5	870957506	480	5	0.00992984	0.0496492	0.0229632	0.00119158	0.000551118	0.879121	4.03749e-09	4.03749e-09	1	0	0	1	1	0
AAAACGAGGTTTACCTTGCATT	1	4	22	402.826	295129023	136.5	870957506	88	4	0.00248246	0.00992984	0.00459265	0.000218457	0.000101038	0.644689	7.40207e-10	7.40207e-10	1	0	0	1	1	0
AAAACGG	1	4	7	402.826	295129023	136.5	870957506	28	4	0.00248246	0.00992984	0.00459265	6.95089e-05	3.21485e-05	0.205128	2.3552e-10	2.3552e-10	1	0	0	1	0	0
AAAACTC	8	32	7	402.826	295129023	136.5	870957506	224	4	0.0198597	0.0794387	0.0367412	0.000556071	0.000257188	0.205128	1.88416e-09	1.88416e-09	1	0	0	1	0	0
AAAACTCAT	242	1099	9	402.826	295129023	136.5	870957506	9891	4.54132	0.600755	2.72822	1.26183	0.024554	0.0113565	0.299428	8.31976e-08	8.31976e-08	1	0	0	1	0	0
AAAACTTTGAAACGTCGGAGAAAAG	4	16	25	402.826	295129023	136.5	870957506	400	4	0.00992984	0.0397194	0.0183706	0.000992984	0.000459265	0.732601	3.36458e-09	3.36458e-09	1	0	0	1	1	0
AAAACTTTGAGTCTCGGAGAAAAG	4	19	24	402.826	295129023	136.5	870957506	456	4.75	0.00992984	0.0471667	0.0218151	0.001132	0.000523562	0.835165	3.83562e-09	3.83562e-09	1	0	0	1	1	0
AAAAG	964	6057	5	402.826	295129023	136.5	870957506	30285	6.2832	2.39309	15.0363	6.95442	0.0751813	0.0347721	0.230154	2.5474e-07	2.5474e-07	1	0	0	1	0	0
AAAAGACC	5	30	8	402.826	295129023	136.5	870957506	240	6	0.0124123	0.0744738	0.0344448	0.00059579	0.000275559	0.351648	2.01875e-09	2.01875e-09	1	0	0	1	0	0
AAAAGATACTAAATATAAGGACATG	26	105	25	402.826	295129023	136.5	870957506	2625	4.03846	0.064544	0.260658	0.120557	0.00651646	0.00301392	0.739645	2.208e-08	2.208e-08	1	0	0	1	1	0
AAAAGATCGCGAGTTAACAGACAGT	20	80	25	402.826	295129023	136.5	870957506	2000	4	0.0496492	0.198597	0.0918529	0.00496492	0.00229632	0.732601	1.68229e-08	1.68229e-08	1	0	0	1	1	0
AAAAGATCGGAAGACAACGACGCC	54	226	24	402.826	295129023	136.5	870957506	5424	4.18519	0.134053	0.561036	0.259485	0.0134649	0.00622763	0.735857	4.56237e-08	4.56237e-08	1	0	0	1	1	0
AAAAGC	120	688	6	402.826	295129023	136.5	870957506	4128	5.73333	0.297895	1.70793	0.789935	0.0102476	0.00473961	0.252015	3.47224e-08	3.47224e-08	1	0	0	1	0	0
AAAAGCAAATGAAGAATCAGATCGG	12	50	25	402.826	295129023	136.5	870957506	1250	4.16667	0.0297895	0.124123	0.0574081	0.00310308	0.0014352	0.763126	1.05143e-08	1.05143e-08	1	0	0	1	1	0
AAAAGCATGCTTCCC	1	7	15	402.826	295129023	136.5	870957506	105	7	0.00248246	0.0173772	0.00803713	0.000260658	0.000120557	0.769231	8.83201e-10	8.83201e-10	1	0	0	1	1	0
AAAAGG	1	4	6	402.826	295129023	136.5	870957506	24	4	0.00248246	0.00992984	0.00459265	5.9579e-05	2.75559e-05	0.175824	2.01875e-10	2.01875e-10	1	0	0	1	0	0
AAAAGGG	2742	11520	7	402.826	295129023	136.5	870957506	80640	4.20131	6.80691	28.5979	13.2268	0.200186	0.0925878	0.215452	6.78299e-07	6.78299e-07	1	0	0	1	0	0
AAAAGGGGGATAGGG	1	4	15	402.826	295129023	136.5	870957506	60	4	0.00248246	0.00992984	0.00459265	0.000148948	6.88897e-05	0.43956	5.04686e-10	5.04686e-10	1	0	0	1	0	0
AAAAGGTTAAGGCCAGATGGTAAG	15	70	24	402.826	295129023	136.5	870957506	1680	4.66667	0.0372369	0.173772	0.0803713	0.00417053	0.00192891	0.820513	1.41312e-08	1.41312e-08	1	0	0	1	1	0
AAAAGTCG	278	1256	8	402.826	295129023	136.5	870957506	10048	4.51799	0.690124	3.11797	1.44209	0.0249438	0.0115367	0.26479	8.45182e-08	8.45182e-08	1	0	0	1	0	0
AAAAT	2262	12612	5	402.826	295129023	136.5	870957506	63060	5.5756	5.61533	31.3088	14.4806	0.156544	0.0724031	0.204234	5.30425e-07	5.30425e-07	1	0	0	1	0	0
AAAATACGCG	95	638	10	402.826	295129023	136.5	870957506	6380	6.71579	0.235834	1.58381	0.732527	0.0158381	0.00732527	0.491999	5.3665e-08	5.3665e-08	1	0	0	1	0	0
AAAATACGTG	371	3038	10	402.826	295129023	136.5	870957506	30380	8.18868	0.920993	7.54171	3.48812	0.0754171	0.0348812	0.599903	2.5554e-07	2.5554e-07	1	0	0	1	1	0
AAAATAG	1	4	7	402.826	295129023	136.5	870957506	28	4	0.00248246	0.00992984	0.00459265	6.95089e-05	3.21485e-05	0.205128	2.3552e-10	2.3552e-10	1	0	0	1	0	0
AAAATAGTCTCTATC	2	8	15	402.826	295129023	136.5	870957506	120	4	0.00496492	0.0198597	0.00918529	0.000297895	0.000137779	0.43956	1.00937e-09	1.00937e-09	1	0	0	1	0	0
AAAATATCAAAATTTTCC	430	2287	18	402.826	295129023	136.5	870957506	41166	5.3186	1.06746	5.67739	2.62585	0.102193	0.0472652	0.701354	3.46265e-07	3.46265e-07	1	0	0	1	1	0
AAAATATTG	609	3239	9	402.826	295129023	136.5	870957506	29151	5.31856	1.51182	8.04069	3.7189	0.0723662	0.0334701	0.350674	2.45202e-07	2.45202e-07	1	0	0	1	0	0
AAAATC	487	1948	6	402.826	295129023	136.5	870957506	11688	4	1.20896	4.83583	2.23662	0.029015	0.0134197	0.175824	9.83129e-08	9.83129e-08	1	0	0	1	0	0
AAAATCAT	161	767	8	402.826	295129023	136.5	870957506	6136	4.76398	0.399676	1.90405	0.88064	0.0152324	0.00704512	0.279207	5.16126e-08	5.16126e-08	1	0	0	1	0	0
AAAATCGT	225	1235	8	402.826	295129023	136.5	870957506	9880	5.48889	0.558554	3.06584	1.41798	0.0245267	0.0113438	0.321693	8.3105e-08	8.3105e-08	1	0	0	1	0	0
AAAATCT	3	12	7	402.826	295129023	136.5	870957506	84	4	0.00744738	0.0297895	0.0137779	0.000208527	9.64456e-05	0.205128	7.06561e-10	7.06561e-10	1	0	0	1	0	0
AAAATG	452	1808	6	402.826	295129023	136.5	870957506	10848	4	1.12207	4.48829	2.07588	0.0269297	0.0124553	0.175824	9.12473e-08	9.12473e-08	1	0	0	1	0	0
AAAATGAATG	1221	6114	10	402.826	295129023	136.5	870957506	61140	5.00737	3.03108	15.1778	7.01986	0.151778	0.0701986	0.36684	5.14275e-07	5.14275e-07	1	0	0	1	0	0
AAAATGGAAT	3	13	10	402.826	295129023	136.5	870957506	130	4.33333	0.00744738	0.032272	0.0149261	0.00032272	0.000149261	0.31746	1.09349e-09	1.09349e-09	1	0	0	1	0	0
AAAATGTTTGAAATTCTG	231	981	18	402.826	295129023	136.5	870957506	17658	4.24675	0.573448	2.43529	1.12635	0.0438353	0.0202742	0.560011	1.48529e-07	1.48529e-07	1	0	0	1	1	0
AAAATT	484	2036	6	402.826	295129023	136.5	870957506	12216	4.20661	1.20151	5.05429	2.33766	0.0303257	0.0140259	0.184906	1.02754e-07	1.02754e-07	1	0	0	1	0	0
AAAATTG	121	484	7	402.826	295129023	136.5	870957506	3388	4	0.300378	1.20151	0.55571	0.00841058	0.00388997	0.205128	2.8498e-08	2.8498e-08	1	0	0	1	0	0
AAAATTT	2	8	7	402.826	295129023	136.5	870957506	56	4	0.00496492	0.0198597	0.00918529	0.000139018	6.42971e-05	0.205128	4.71041e-10	4.71041e-10	1	0	0	1	0	0
AAAATTTAACAAATTTTG	662	3429	18	402.826	295129023	136.5	870957506	61722	5.17976	1.64339	8.51236	3.93705	0.153222	0.0708668	0.683045	5.19171e-07	5.19171e-07	1	0	0	1	1	0
AAAATTTACAAAATTTATT	284	1323	19	402.826	295129023	136.5	870957506	25137	4.65845	0.705019	3.28429	1.51902	0.0624016	0.0288613	0.648429	2.11438e-07	2.11438e-07	1	0	0	1	1	0
AAAATTTACAAAATTTTC	869	4429	18	402.826	295129023	136.5	870957506	79722	5.09666	2.15726	10.9948	5.08521	0.197907	0.0915337	0.672087	6.70577e-07	6.70577e-07	1	0	0	1	1	0
AAAATTTAGGAAATTTTGT	400	1836	19	402.826	295129023	136.5	870957506	34884	4.59	0.992984	4.5578	2.10802	0.0865981	0.0400525	0.638901	2.93425e-07	2.93425e-07	1	0	0	1	1	0
AAAATTTATGAAATTTTG	642	2986	18	402.826	295129023	136.5	870957506	53748	4.65109	1.59374	7.41263	3.42841	0.133427	0.0617114	0.613331	4.52098e-07	4.52098e-07	1	0	0	1	1	0
AAAATTTCTTACCATCTGGCCTT	22	114	23	402.826	295129023	136.5	870957506	2622	5.18182	0.0546141	0.283	0.13089	0.00650901	0.00301048	0.873127	2.20548e-08	2.20548e-08	1	0	0	1	1	0
AAAC	1681	11273	4	402.826	295129023	136.5	870957506	45092	6.70613	4.17302	27.9848	12.9432	0.111939	0.0517729	0.196517	3.79289e-07	3.79289e-07	1	0	0	0	0	0
AAACAAC	4	44	7	402.826	295129023	136.5	870957506	308	11	0.00992984	0.109228	0.0505191	0.000764598	0.000353634	0.564103	2.59072e-09	2.59072e-09	1	0	0	1	1	0
AAACAACAATATCAGCACCAACAG	28	130	24	402.826	295129023	136.5	870957506	3120	4.64286	0.0695089	0.32272	0.149261	0.00774528	0.00358226	0.816327	2.62437e-08	2.62437e-08	1	0	0	1	1	0
AAACAACCATCCGGC	22	150	15	402.826	295129023	136.5	870957506	2250	6.81818	0.0546141	0.372369	0.172224	0.00558554	0.00258336	0.749251	1.89257e-08	1.89257e-08	1	0	0	1	1	0
AAACAACCTGTAGCTAAACCCACC	32	128	24	402.826	295129023	136.5	870957506	3072	4	0.0794387	0.317755	0.146965	0.00762612	0.00352715	0.703297	2.58399e-08	2.58399e-08	1	0	0	1	1	0
AAACAACGGGCTCCT	14	89	15	402.826	295129023	136.5	870957506	1335	6.35714	0.0347544	0.220939	0.102186	0.00331408	0.0015328	0.698587	1.12293e-08	1.12293e-08	1	0	0	1	1	0
AAACAC	282	1128	6	402.826	295129023	136.5	870957506	6768	4	0.700054	2.80022	1.29513	0.0168013	0.00777076	0.175824	5.69286e-08	5.69286e-08	1	0	0	1	0	0
AAACACAATGCTCATGAAGAGATAT	9	36	25	402.826	295129023	136.5	870957506	900	4	0.0223421	0.0893686	0.0413338	0.00223421	0.00103335	0.732601	7.5703e-09	7.5703e-09	1	0	0	1	1	0
AAACACACAAACACACCCTCCAC	41	167	23	402.826	295129023	136.5	870957506	3841	4.07317	0.101781	0.414571	0.191743	0.00953513	0.00441009	0.686322	3.23083e-08	3.23083e-08	1	0	0	1	1	0
AAACACACACCCGCC	663	3042	15	402.826	295129023	136.5	870957506	45630	4.58824	1.64587	7.55164	3.49271	0.113275	0.0523906	0.504202	3.83814e-07	3.83814e-07	1	0	0	1	1	0
AAACACACAGGCTCC	381	2369	15	402.826	295129023	136.5	870957506	35535	6.21785	0.945817	5.88095	2.71999	0.0882142	0.0407999	0.68328	2.98901e-07	2.98901e-07	1	0	0	1	1	0
AAACACACCCCGAAC	3909	20101	15	402.826	295129023	136.5	870957506	301515	5.14224	9.70394	49.8999	23.0792	0.748499	0.346188	0.565081	2.53618e-06	2.53618e-06	1	0	0	1	1	0
AAACACACCCTCCTC	6524	38303	15	402.826	295129023	136.5	870957506	574545	5.87109	16.1956	95.0857	43.978	1.42629	0.659671	0.645175	4.83275e-06	4.83275e-06	1	0	0	1	1	0
AAACACC	523	2358	7	402.826	295129023	136.5	870957506	16506	4.5086	1.29833	5.85364	2.70737	0.0409755	0.0189516	0.23121	1.38839e-07	1.38839e-07	1	0	0	1	0	0
AAACACCAAACCCGCGCAGACC	1	4	22	402.826	295129023	136.5	870957506	88	4	0.00248246	0.00992984	0.00459265	0.000218457	0.000101038	0.644689	7.40207e-10	7.40207e-10	1	0	0	1	1	0
AAACACCACGGAGGC	1	4	15	402.826	295129023	136.5	870957506	60	4	0.00248246	0.00992984	0.00459265	0.000148948	6.88897e-05	0.43956	5.04686e-10	5.04686e-10	1	0	0	1	0	0
AAACACCGGACCCAC	2755	15503	15	402.826	295129023	136.5	870957506	232545	5.62722	6.83918	38.4856	17.7999	0.577284	0.266999	0.618376	1.95604e-06	1.95604e-06	1	0	0	1	1	0
AAACACCGGACCCCC	1	5	15	402.826	295129023	136.5	870957506	75	5	0.00248246	0.0124123	0.00574081	0.000186185	8.61121e-05	0.549451	6.30858e-10	6.30858e-10	1	0	0	1	1	0
AAACACGGCCCTCACCACCTATCC	22	88	24	402.826	295129023	136.5	870957506	2112	4	0.0546141	0.218457	0.101038	0.00524296	0.00242492	0.703297	1.7765e-08	1.7765e-08	1	0	0	1	1	0
AAACACTACACGACGCTCTTGATC	15	63	24	402.826	295129023	136.5	870957506	1512	4.2	0.0372369	0.156395	0.0723342	0.00375348	0.00173602	0.738462	1.27181e-08	1.27181e-08	1	0	0	1	1	0
AAACACTCAGCCGCC	105	603	15	402.826	295129023	136.5	870957506	9045	5.74286	0.260658	1.49692	0.692341	0.0224539	0.0103851	0.631083	7.60815e-08	7.60815e-08	1	0	0	1	1	0
AAACACTCCCCAACC	2	12	15	402.826	295129023	136.5	870957506	180	6	0.00496492	0.0297895	0.0137779	0.000446843	0.000206669	0.659341	1.51406e-09	1.51406e-09	1	0	0	1	1	0
AAACACTTATATAAGATCACATAT	24	118	24	402.826	295129023	136.5	870957506	2832	4.91667	0.059579	0.29293	0.135483	0.00703033	0.00325159	0.864469	2.38212e-08	2.38212e-08	1	0	0	1	1	0
AAACAG	139	556	6	402.826	295129023	136.5	870957506	3336	4	0.345062	1.38025	0.638378	0.00828149	0.00383027	0.175824	2.80606e-08	2.80606e-08	1	0	0	1	0	0
AAACAGACCTCCCTC	74	499	15	402.826	295129023	136.5	870957506	7485	6.74324	0.183702	1.23875	0.572933	0.0185812	0.00859399	0.741016	6.29596e-08	6.29596e-08	1	0	0	1	1	0
AAACAGATAATTCTCCATACAT	4	16	22	402.826	295129023	136.5	870957506	352	4	0.00992984	0.0397194	0.0183706	0.000873826	0.000404153	0.644689	2.96083e-09	2.96083e-09	1	0	0	1	1	0
AAACAGCAATATCAGCACCAACAG	28	124	24	402.826	295129023	136.5	870957506	2976	4.42857	0.0695089	0.307825	0.142372	0.0073878	0.00341693	0.77865	2.50324e-08	2.50324e-08	1	0	0	1	1	0
AAACAGGATGAAGGG	40	301	15	402.826	295129023	136.5	870957506	4515	7.525	0.0992984	0.747221	0.345597	0.0112083	0.00518395	0.826923	3.79777e-08	3.79777e-08	1	0	0	1	1	0
AAACAGGCGTAGATTTATATGAGAG	21	87	25	402.826	295129023	136.5	870957506	2175	4.14286	0.0521317	0.215974	0.0998901	0.00539935	0.00249725	0.758765	1.82949e-08	1.82949e-08	1	0	0	1	1	0
AAACAGTGGGATGGC	614	3877	15	402.826	295129023	136.5	870957506	58155	6.31433	1.52423	9.6245	4.45142	0.144367	0.0667713	0.693883	4.89167e-07	4.89167e-07	1	0	0	1	1	0
AAACATCGGCCAGGC	44	281	15	402.826	295129023	136.5	870957506	4215	6.38636	0.109228	0.697571	0.322633	0.0104636	0.0048395	0.701798	3.54542e-08	3.54542e-08	1	0	0	1	1	0
AAACATG	1	5	7	402.826	295129023	136.5	870957506	35	5	0.00248246	0.0124123	0.00574081	8.68861e-05	4.01857e-05	0.25641	2.944e-10	2.944e-10	1	0	0	1	0	0
AAACATGGGGCCATG	1	4	15	402.826	295129023	136.5	870957506	60	4	0.00248246	0.00992984	0.00459265	0.000148948	6.88897e-05	0.43956	5.04686e-10	5.04686e-10	1	0	0	1	0	0
AAACC	9	56	5	402.826	295129023	136.5	870957506	280	6.22222	0.0223421	0.139018	0.0642971	0.000695089	0.000321485	0.22792	2.3552e-09	2.3552e-09	1	0	0	1	0	0
AAACCAACGCCATCG	2	13	15	402.826	295129023	136.5	870957506	195	6.5	0.00496492	0.032272	0.0149261	0.00048408	0.000223892	0.714286	1.64023e-09	1.64023e-09	1	0	0	1	1	0
AAACCACACTACCCGCTCTTTC	228	969	22	402.826	295129023	136.5	870957506	21318	4.25	0.566001	2.4055	1.11257	0.0529211	0.0244765	0.684982	1.79315e-07	1.79315e-07	1	0	0	1	1	0
AAACCAGCACCATCG	25	192	15	402.826	295129023	136.5	870957506	2880	7.68	0.0620615	0.476632	0.220447	0.00714949	0.00330671	0.843956	2.42249e-08	2.42249e-08	1	0	0	1	1	0
AAACCAGGTGCCTCT	38	234	15	402.826	295129023	136.5	870957506	3510	6.15789	0.0943335	0.580896	0.26867	0.00871344	0.00403005	0.676692	2.95242e-08	2.95242e-08	1	0	0	1	1	0
AAACCATAGCCGCAG	116	765	15	402.826	295129023	136.5	870957506	11475	6.59483	0.287965	1.89908	0.878344	0.0284862	0.0131752	0.724706	9.65213e-08	9.65213e-08	1	0	0	1	1	0
AAACCC	18	101	6	402.826	295129023	136.5	870957506	606	5.61111	0.0446843	0.250728	0.115964	0.00150437	0.000695786	0.246642	5.09733e-09	5.09733e-09	1	0	0	1	0	0
AAACCCACTCGACGG	52	292	15	402.826	295129023	136.5	870957506	4380	5.61538	0.129088	0.724878	0.335263	0.0108732	0.00502895	0.617075	3.68421e-08	3.68421e-08	1	0	0	1	1	0
AAACCCAGCGAAGAC	1	4	15	402.826	295129023	136.5	870957506	60	4	0.00248246	0.00992984	0.00459265	0.000148948	6.88897e-05	0.43956	5.04686e-10	5.04686e-10	1	0	0	1	0	0
AAACCCAGGACGATT	10	58	15	402.826	295129023	136.5	870957506	870	5.8	0.0248246	0.143983	0.0665934	0.00215974	0.000998901	0.637363	7.31795e-09	7.31795e-09	1	0	0	1	1	0
AAACCCATCTCGACGACGCTCTTC	3	13	24	402.826	295129023	136.5	870957506	312	4.33333	0.00744738	0.032272	0.0149261	0.000774528	0.000358226	0.761905	2.62437e-09	2.62437e-09	1	0	0	1	1	0
AAACCCCAACATCACTCATCAC	418	1824	22	402.826	295129023	136.5	870957506	40128	4.36364	1.03767	4.52801	2.09425	0.0996162	0.0460734	0.703297	3.37534e-07	3.37534e-07	1	0	0	1	1	0
AAACCCCAACGAGCG	691	3604	15	402.826	295129023	136.5	870957506	54060	5.21563	1.71538	8.94679	4.13797	0.134202	0.0620696	0.573146	4.54722e-07	4.54722e-07	1	0	0	1	1	0
AAACCCCCACGAGCG	1	5	15	402.826	295129023	136.5	870957506	75	5	0.00248246	0.0124123	0.00574081	0.000186185	8.61121e-05	0.549451	6.30858e-10	6.30858e-10	1	0	0	1	1	0
AAACCCG	3	12	7	402.826	295129023	136.5	870957506	84	4	0.00744738	0.0297895	0.0137779	0.000208527	9.64456e-05	0.205128	7.06561e-10	7.06561e-10	1	0	0	1	0	0
AAACCCGCAATATCAGCACCAACAT	1	4	25	402.826	295129023	136.5	870957506	100	4	0.00248246	0.00992984	0.00459265	0.000248246	0.000114816	0.732601	8.41144e-10	8.41144e-10	1	0	0	1	1	0
AAACCCT	25	134	7	402.826	295129023	136.5	870957506	938	5.36	0.0620615	0.33265	0.153854	0.00232855	0.00107698	0.274872	7.88993e-09	7.88993e-09	1	0	0	1	0	0
AAACCCTCCTTGTTGTAAATAGAAG	4	18	25	402.826	295129023	136.5	870957506	450	4.5	0.00992984	0.0446843	0.0206669	0.00111711	0.000516673	0.824176	3.78515e-09	3.78515e-09	1	0	0	1	1	0
AAACCGCAATAGCAGCACCAACAG	1	4	24	402.826	295129023	136.5	870957506	96	4	0.00248246	0.00992984	0.00459265	0.000238316	0.000110224	0.703297	8.07498e-10	8.07498e-10	1	0	0	1	1	0
AAACCGCAATATCAGCACCAACAG	5258	23235	24	402.826	295129023	136.5	870957506	557640	4.41898	13.0528	57.68	26.6775	1.38432	0.640261	0.776964	4.69056e-06	4.69056e-06	1	0	0	1	1	0
AAACCGCACTGGACC	77	467	15	402.826	295129023	136.5	870957506	7005	6.06494	0.191149	1.15931	0.536191	0.0173896	0.00804287	0.666476	5.89221e-08	5.89221e-08	1	0	0	1	1	0
AAACCGGACCAGCAGCAAGATCGG	6	28	24	402.826	295129023	136.5	870957506	672	4.66667	0.0148948	0.0695089	0.0321485	0.00166821	0.000771565	0.820513	5.65249e-09	5.65249e-09	1	0	0	1	1	0
AAACCT	9	49	6	402.826	295129023	136.5	870957506	294	5.44444	0.0223421	0.121641	0.0562599	0.000729843	0.00033756	0.239316	2.47296e-09	2.47296e-09	1	0	0	1	0	0
AAACCTACCCACCCG	2	8	15	402.826	295129023	136.5	870957506	120	4	0.00496492	0.0198597	0.00918529	0.000297895	0.000137779	0.43956	1.00937e-09	1.00937e-09	1	0	0	1	0	0
AAACCTACGAATGTCACAGACTT	207	1014	23	402.826	295129023	136.5	870957506	23322	4.89855	0.513869	2.51721	1.16424	0.0578959	0.0267774	0.825397	1.96172e-07	1.96172e-07	1	0	0	1	1	0
AAACCTAGTGCAACC	32	234	15	402.826	295129023	136.5	870957506	3510	7.3125	0.0794387	0.580896	0.26867	0.00871344	0.00403005	0.803571	2.95242e-08	2.95242e-08	1	0	0	1	1	0
AAACCTC	2	8	7	402.826	295129023	136.5	870957506	56	4	0.00496492	0.0198597	0.00918529	0.000139018	6.42971e-05	0.205128	4.71041e-10	4.71041e-10	1	0	0	1	0	0
AAACCTCCTGCCCAC	26	126	15	402.826	295129023	136.5	870957506	1890	4.84615	0.064544	0.31279	0.144668	0.00469185	0.00217003	0.532544	1.58976e-08	1.58976e-08	1	0	0	1	1	0
AAACCTCT	337	1849	8	402.826	295129023	136.5	870957506	14792	5.48665	0.836589	4.59007	2.12295	0.0367206	0.0169836	0.321562	1.24422e-07	1.24422e-07	1	0	0	1	0	0
AAACCTCTATACACTGCAGCAGAAG	10	44	25	402.826	295129023	136.5	870957506	1100	4.4	0.0248246	0.109228	0.0505191	0.00273071	0.00126298	0.805861	9.25258e-09	9.25258e-09	1	0	0	1	1	0
AAACCTG	4	16	7	402.826	295129023	136.5	870957506	112	4	0.00992984	0.0397194	0.0183706	0.000278036	0.000128594	0.205128	9.42081e-10	9.42081e-10	1	0	0	1	0	0
AAACCTGTCGCTAAC	40	312	15	402.826	295129023	136.5	870957506	4680	7.8	0.0992984	0.774528	0.358226	0.0116179	0.0053734	0.857143	3.93655e-08	3.93655e-08	1	0	0	1	1	0
AAACCTTGACTCCCG	130	928	15	402.826	295129023	136.5	870957506	13920	7.13846	0.32272	2.30372	1.06549	0.0345558	0.0159824	0.784446	1.17087e-07	1.17087e-07	1	0	0	1	1	0
AAACG	178	890	5	402.826	295129023	136.5	870957506	4450	5	0.441878	2.20939	1.02186	0.0110469	0.00510932	0.18315	3.74309e-08	3.74309e-08	1	0	0	1	0	0
AAACGACTTC	2	9	10	402.826	295129023	136.5	870957506	90	4.5	0.00496492	0.0223421	0.0103335	0.000223421	0.000103335	0.32967	7.5703e-10	7.5703e-10	1	0	0	1	0	0
AAACGAG	152	608	7	402.826	295129023	136.5	870957506	4256	4	0.377334	1.50934	0.698082	0.0105654	0.00488658	0.205128	3.57991e-08	3.57991e-08	1	0	0	1	0	0
AAACGCAATATCAGCACCAACAG	194	902	23	402.826	295129023	136.5	870957506	20746	4.64948	0.481597	2.23918	1.03564	0.0515011	0.0238198	0.78343	1.74504e-07	1.74504e-07	1	0	0	1	1	0
AAACGCAGCCCTGAC	14	59	15	402.826	295129023	136.5	870957506	885	4.21429	0.0347544	0.146465	0.0677415	0.00219698	0.00101612	0.463108	7.44412e-09	7.44412e-09	1	0	0	1	0	0
AAACGCAGCCGGTGG	229	1323	15	402.826	295129023	136.5	870957506	19845	5.77729	0.568483	3.28429	1.51902	0.0492644	0.0227853	0.634867	1.66925e-07	1.66925e-07	1	0	0	1	1	0
AAACGCCGATAAGAC	26	163	15	402.826	295129023	136.5	870957506	2445	6.26923	0.064544	0.404641	0.18715	0.00606962	0.00280726	0.688926	2.0566e-08	2.0566e-08	1	0	0	1	1	0
AAACGCG	5	20	7	402.826	295129023	136.5	870957506	140	4	0.0124123	0.0496492	0.0229632	0.000347544	0.000160743	0.205128	1.1776e-09	1.1776e-09	1	0	0	1	0	0
AAACGCTGCACCGAGACTCGTAT	8	32	23	402.826	295129023	136.5	870957506	736	4	0.0198597	0.0794387	0.0367412	0.00182709	0.000845047	0.673993	6.19082e-09	6.19082e-09	1	0	0	1	1	0
AAACGG	1	4	6	402.826	295129023	136.5	870957506	24	4	0.00248246	0.00992984	0.00459265	5.9579e-05	2.75559e-05	0.175824	2.01875e-10	2.01875e-10	1	0	0	1	0	0
AAACGGGGGCCTCAC	1	4	15	402.826	295129023	136.5	870957506	60	4	0.00248246	0.00992984	0.00459265	0.000148948	6.88897e-05	0.43956	5.04686e-10	5.04686e-10	1	0	0	1	0	0
AAACGGGTGCCTCAC	151	831	15	402.826	295129023	136.5	870957506	12465	5.50331	0.374851	2.06292	0.954122	0.0309439	0.0143118	0.604759	1.04849e-07	1.04849e-07	1	0	0	1	1	0
AAACGGGTGCGAGCT	84	433	15	402.826	295129023	136.5	870957506	6495	5.15476	0.208527	1.07491	0.497154	0.0161236	0.00745731	0.566457	5.46323e-08	5.46323e-08	1	0	0	1	1	0
AAACGGTGGAAGGCG	406	2315	15	402.826	295129023	136.5	870957506	34725	5.70197	1.00788	5.7469	2.65799	0.0862034	0.0398699	0.62659	2.92087e-07	2.92087e-07	1	0	0	1	1	0
AAACGTACTGTACCT	1	4	15	402.826	295129023	136.5	870957506	60	4	0.00248246	0.00992984	0.00459265	0.000148948	6.88897e-05	0.43956	5.04686e-10	5.04686e-10	1	0	0	1	0	0
AAACGTCGGGAAGAC	1	4	15	402.826	295129023	136.5	870957506	60	4	0.00248246	0.00992984	0.00459265	0.000148948	6.88897e-05	0.43956	5.04686e-10	5.04686e-10	1	0	0	1	0	0
AAACTACTAGATGAAATGGGGCTC	84	395	24	402.826	295129023	136.5	870957506	9480	4.70238	0.208527	0.980572	0.453524	0.0235337	0.0108846	0.826792	7.97405e-08	7.97405e-08	1	0	0	1	1	0
AAACTC	196	784	6	402.826	295129023	136.5	870957506	4704	4	0.486562	1.94625	0.900159	0.0116775	0.00540095	0.175824	3.95674e-08	3.95674e-08	1	0	0	1	0	0
AAACTCCCGAATCCTTCAGCGCTG	4	20	24	402.826	295129023	136.5	870957506	480	5	0.00992984	0.0496492	0.0229632	0.00119158	0.000551118	0.879121	4.03749e-09	4.03749e-09	1	0	0	1	1	0
AAACTCCTCGGCCAC	49	260	15	402.826	295129023	136.5	870957506	3900	5.30612	0.121641	0.64544	0.298522	0.00968159	0.00447783	0.58309	3.28046e-08	3.28046e-08	1	0	0	1	1	0
AAACTCGTGCTTACC	1	4	15	402.826	295129023	136.5	870957506	60	4	0.00248246	0.00992984	0.00459265	0.000148948	6.88897e-05	0.43956	5.04686e-10	5.04686e-10	1	0	0	1	0	0
AAACTGC	216	864	7	402.826	295129023	136.5	870957506	6048	4	0.536211	2.14485	0.992012	0.0150139	0.00694408	0.205128	5.08724e-08	5.08724e-08	1	0	0	1	0	0
AAACTGCCGCT	222	1013	11	402.826	295129023	136.5	870957506	11143	4.56306	0.551106	2.51473	1.16309	0.0276621	0.012794	0.367719	9.37287e-08	9.37287e-08	1	0	0	1	0	0
AAACTGCGCCAATGG	2	8	15	402.826	295129023	136.5	870957506	120	4	0.00496492	0.0198597	0.00918529	0.000297895	0.000137779	0.43956	1.00937e-09	1.00937e-09	1	0	0	1	0	0
AAACTGGCTCGTCGC	15	62	15	402.826	295129023	136.5	870957506	930	4.13333	0.0372369	0.153913	0.071186	0.00230869	0.00106779	0.454212	7.82264e-09	7.82264e-09	1	0	0	1	0	0
AAACTGGGACAGGCG	7	34	15	402.826	295129023	136.5	870957506	510	4.85714	0.0173772	0.0844036	0.0390375	0.00126605	0.000585562	0.533752	4.28983e-09	4.28983e-09	1	0	0	1	1	0
AAACTGGTGTTGTGGTGGATTCG	23	94	23	402.826	295129023	136.5	870957506	2162	4.08696	0.0570966	0.233351	0.107927	0.00536708	0.00248233	0.688645	1.81855e-08	1.81855e-08	1	0	0	1	1	0
AAACTGGTT	202	954	9	402.826	295129023	136.5	870957506	8586	4.72277	0.501457	2.36827	1.09535	0.0213144	0.00985812	0.311392	7.22206e-08	7.22206e-08	1	0	0	1	0	0
AAACTGTTGCCGCC	148	592	14	402.826	295129023	136.5	870957506	8288	4	0.367404	1.46962	0.679712	0.0205746	0.00951596	0.410256	6.9714e-08	6.9714e-08	1	0	0	1	0	0
AAACTT	632	5947	6	402.826	295129023	136.5	870957506	35682	9.40981	1.56891	14.7632	6.82812	0.0885791	0.0409687	0.413618	3.00137e-07	3.00137e-07	1	0	0	1	0	0
AAACTTATT	2	12	9	402.826	295129023	136.5	870957506	108	6	0.00496492	0.0297895	0.0137779	0.000268106	0.000124001	0.395604	9.08436e-10	9.08436e-10	1	0	0	1	0	0
AAACTTTGCATAGGT	2	8	15	402.826	295129023	136.5	870957506	120	4	0.00496492	0.0198597	0.00918529	0.000297895	0.000137779	0.43956	1.00937e-09	1.00937e-09	1	0	0	1	0	0
AAAG	3902	29578	4	402.826	295129023	136.5	870957506	118312	7.58022	9.68656	73.4262	33.9603	0.293705	0.135841	0.222131	9.95174e-07	9.95174e-07	1	0	0	0	0	0
AAAGAAAGGCCAAAGGAGATAGG	24	102	23	402.826	295129023	136.5	870957506	2346	4.25	0.059579	0.253211	0.117112	0.00582385	0.00269359	0.716117	1.97332e-08	1.97332e-08	1	0	0	1	1	0
AAAGAAC	237	1003	7	402.826	295129023	136.5	870957506	7021	4.23207	0.588343	2.48991	1.15161	0.0174294	0.00806124	0.217029	5.90567e-08	5.90567e-08	1	0	0	1	0	0
AAAGAAGAAGAGAAG	8812	56997	15	402.826	295129023	136.5	870957506	854955	6.46811	21.8754	141.493	65.4418	2.12239	0.981627	0.710782	7.1914e-06	7.1914e-06	1	0	0	1	1	0
AAAGAAGGCCAAAGGAGATAGG	85	384	22	402.826	295129023	136.5	870957506	8448	4.51765	0.211009	0.953265	0.440894	0.0209718	0.00969967	0.728119	7.10599e-08	7.10599e-08	1	0	0	1	1	0
AAAGAATAGTGCTTATCTAGATGG	4	19	24	402.826	295129023	136.5	870957506	456	4.75	0.00992984	0.0471667	0.0218151	0.001132	0.000523562	0.835165	3.83562e-09	3.83562e-09	1	0	0	1	1	0
AAAGACACACAGCCG	1	5	15	402.826	295129023	136.5	870957506	75	5	0.00248246	0.0124123	0.00574081	0.000186185	8.61121e-05	0.549451	6.30858e-10	6.30858e-10	1	0	0	1	1	0
AAAGACGAGACCCCG	2374	13165	15	402.826	295129023	136.5	870957506	197475	5.54549	5.89336	32.6816	15.1155	0.490224	0.226733	0.609395	1.66105e-06	1.66105e-06	1	0	0	1	1	0
AAAGACGAGCCCCCG	1	5	15	402.826	295129023	136.5	870957506	75	5	0.00248246	0.0124123	0.00574081	0.000186185	8.61121e-05	0.549451	6.30858e-10	6.30858e-10	1	0	0	1	1	0
AAAGAG	877	3805	6	402.826	295129023	136.5	870957506	22830	4.33865	2.17712	9.44576	4.36876	0.0566746	0.0262125	0.19071	1.92033e-07	1.92033e-07	1	0	0	1	0	0
AAAGAGAAAGGCCAAAGGAGGTAGG	1	4	25	402.826	295129023	136.5	870957506	100	4	0.00248246	0.00992984	0.00459265	0.000248246	0.000114816	0.732601	8.41144e-10	8.41144e-10	1	0	0	1	1	0
AAAGAGAATTGGAAGGAGTGTG	12	54	22	402.826	295129023	136.5	870957506	1188	4.5	0.0297895	0.134053	0.0620007	0.00294916	0.00136402	0.725275	9.99279e-09	9.99279e-09	1	0	0	1	1	0
AAAGAGACTCTAAGT	1	5	15	402.826	295129023	136.5	870957506	75	5	0.00248246	0.0124123	0.00574081	0.000186185	8.61121e-05	0.549451	6.30858e-10	6.30858e-10	1	0	0	1	1	0
AAAGAGCGAGGGTATGGGTAGG	4	16	22	402.826	295129023	136.5	870957506	352	4	0.00992984	0.0397194	0.0183706	0.000873826	0.000404153	0.644689	2.96083e-09	2.96083e-09	1	0	0	1	1	0
AAAGAGCGTCGTATAAGTTAGAAG	16	83	24	402.826	295129023	136.5	870957506	1992	5.1875	0.0397194	0.206044	0.0952974	0.00494506	0.00228714	0.912088	1.67556e-08	1.67556e-08	1	0	0	1	1	0
AAAGAGCGTCGTATTACCATGTAG	4	21	24	402.826	295129023	136.5	870957506	504	5.25	0.00992984	0.0521317	0.0241114	0.00125116	0.000578673	0.923077	4.23937e-09	4.23937e-09	1	0	0	1	1	0
AAAGAGCGTCGTGAGTGGAACAAC	1	4	24	402.826	295129023	136.5	870957506	96	4	0.00248246	0.00992984	0.00459265	0.000238316	0.000110224	0.703297	8.07498e-10	8.07498e-10	1	0	0	1	1	0
AAAGAGCGTCGTGAGTTGGTACTG	3	14	24	402.826	295129023	136.5	870957506	336	4.66667	0.00744738	0.0347544	0.0160743	0.000834107	0.000385782	0.820513	2.82624e-09	2.82624e-09	1	0	0	1	1	0
AAAGAGCGTCGTGCAAGGCGATAG	17	70	24	402.826	295129023	136.5	870957506	1680	4.11765	0.0422018	0.173772	0.0803713	0.00417053	0.00192891	0.723982	1.41312e-08	1.41312e-08	1	0	0	1	1	0
AAAGAGCGTCGTGGAGTACAGAAG	1	5	24	402.826	295129023	136.5	870957506	120	5	0.00248246	0.0124123	0.00574081	0.000297895	0.000137779	0.879121	1.00937e-09	1.00937e-09	1	0	0	1	1	0
AAAGAGCGTCGTGTATCGTATGTG	4	16	24	402.826	295129023	136.5	870957506	384	4	0.00992984	0.0397194	0.0183706	0.000953265	0.000440894	0.703297	3.22999e-09	3.22999e-09	1	0	0	1	1	0
AAAGAGCGTCGTGTATTAAGAGTTG	2	8	25	402.826	295129023	136.5	870957506	200	4	0.00496492	0.0198597	0.00918529	0.000496492	0.000229632	0.732601	1.68229e-09	1.68229e-09	1	0	0	1	1	0
AAAGAGG	1006	4222	7	402.826	295129023	136.5	870957506	29554	4.19682	2.49736	10.4809	4.84754	0.0733666	0.0339328	0.215221	2.48592e-07	2.48592e-07	1	0	0	1	0	0
AAAGAGGGAGCAACAGAGGCGAGC	11	48	24	402.826	295129023	136.5	870957506	1152	4.36364	0.0273071	0.119158	0.0551118	0.00285979	0.00132268	0.767233	9.68998e-09	9.68998e-09	1	0	0	1	1	0
AAAGAGTATAGTCGCGATTACAC	38	175	23	402.826	295129023	136.5	870957506	4025	4.60526	0.0943335	0.434431	0.200928	0.0099919	0.00462135	0.775978	3.3856e-08	3.3856e-08	1	0	0	1	1	0
AAAGAGTCGGTGGGC	729	3913	15	402.826	295129023	136.5	870957506	58695	5.36763	1.80971	9.71387	4.49276	0.145708	0.0673913	0.589849	4.9371e-07	4.9371e-07	1	0	0	1	1	0
AAAGAGTGTACGCGTCGTGTAGGG	1	4	24	402.826	295129023	136.5	870957506	96	4	0.00248246	0.00992984	0.00459265	0.000238316	0.000110224	0.703297	8.07498e-10	8.07498e-10	1	0	0	1	1	0
AAAGAGTGTCGTAGGCGTGTAGGG	1	6	24	402.826	295129023	136.5	870957506	144	6	0.00248246	0.0148948	0.00688897	0.000357474	0.000165335	1.05495	1.21125e-09	1.21125e-09	1	0	0	1	1	0
AAAGAGTGTCGTAGGTTGGTAGGG	12	52	24	402.826	295129023	136.5	870957506	1248	4.33333	0.0297895	0.129088	0.0597044	0.00309811	0.00143291	0.761905	1.04975e-08	1.04975e-08	1	0	0	1	1	0
AAAGAT	182	728	6	402.826	295129023	136.5	870957506	4368	4	0.451808	1.80723	0.835862	0.0108434	0.00501517	0.175824	3.67412e-08	3.67412e-08	1	0	0	1	0	0
AAAGATAAGACAAAGGAGATAGG	8	37	23	402.826	295129023	136.5	870957506	851	4.625	0.0198597	0.091851	0.042482	0.00211257	0.000977086	0.779304	7.15814e-09	7.15814e-09	1	0	0	1	1	0
AAAGATAAGAGCCAAAGGAGATAGG	20	82	25	402.826	295129023	136.5	870957506	2050	4.1	0.0496492	0.203562	0.0941493	0.00508904	0.00235373	0.750916	1.72435e-08	1.72435e-08	1	0	0	1	1	0
AAAGATAAGATTAAGGAGATAGG	8	44	23	402.826	295129023	136.5	870957506	1012	5.5	0.0198597	0.109228	0.0505191	0.00251225	0.00116194	0.92674	8.51238e-09	8.51238e-09	1	0	0	1	1	0
AAAGATAAGATTCAAAGGAGATAGG	166	678	25	402.826	295129023	136.5	870957506	16950	4.08434	0.412088	1.68311	0.778454	0.0420777	0.0194613	0.748047	1.42574e-07	1.42574e-07	1	0	0	1	1	0
AAAGATAAGATTTGGAACGGGG	76	336	22	402.826	295129023	136.5	870957506	7392	4.42105	0.188667	0.834107	0.385782	0.0183503	0.00848721	0.712551	6.21774e-08	6.21774e-08	1	0	0	1	1	0
AAAGATAAGATTTGGAAGATAGG	60	319	23	402.826	295129023	136.5	870957506	7337	5.31667	0.148948	0.791905	0.366264	0.0182138	0.00842406	0.895849	6.17147e-08	6.17147e-08	1	0	0	1	1	0
AAAGATAAGATTTGGGAGATAGG	509	2516	23	402.826	295129023	136.5	870957506	57868	4.94303	1.26357	6.24587	2.88877	0.143655	0.0664418	0.832891	4.86753e-07	4.86753e-07	1	0	0	1	1	0
AAAGATAAGCCAAAGGAGATAGG	33	145	23	402.826	295129023	136.5	870957506	3335	4.39394	0.0819212	0.359957	0.166483	0.008279	0.00382912	0.740371	2.80522e-08	2.80522e-08	1	0	0	1	1	0
AAAGATAAGGCCAAAGGAGATAGG	201	826	24	402.826	295129023	136.5	870957506	19824	4.10945	0.498975	2.05051	0.948382	0.0492123	0.0227612	0.722541	1.66748e-07	1.66748e-07	1	0	0	1	1	0
AAAGATAGCCAAAGGAGATAGG	4	21	22	402.826	295129023	136.5	870957506	462	5.25	0.00992984	0.0521317	0.0241114	0.0011469	0.000530451	0.846154	3.88609e-09	3.88609e-09	1	0	0	1	1	0
AAAGATG	7	28	7	402.826	295129023	136.5	870957506	196	4	0.0173772	0.0695089	0.0321485	0.000486562	0.00022504	0.205128	1.64864e-09	1.64864e-09	1	0	0	1	0	0
AAAGATGAAGAGCGTCGTGGTTG	9	39	23	402.826	295129023	136.5	870957506	897	4.33333	0.0223421	0.0968159	0.0447783	0.00222677	0.0010299	0.730159	7.54506e-09	7.54506e-09	1	0	0	1	1	0
AAAGATGCAACCTCTCTACGGTCT	17	73	24	402.826	295129023	136.5	870957506	1752	4.29412	0.0422018	0.18122	0.0838158	0.00434927	0.00201158	0.75501	1.47368e-08	1.47368e-08	1	0	0	1	1	0
AAAGATGGCCAAAGGAGATAGG	59	267	22	402.826	295129023	136.5	870957506	5874	4.52542	0.146465	0.662817	0.306559	0.014582	0.0067443	0.729372	4.94088e-08	4.94088e-08	1	0	0	1	1	0
AAAGATTGCGAGATCCCCCAGTC	6	24	23	402.826	295129023	136.5	870957506	552	4	0.0148948	0.059579	0.0275559	0.00137032	0.000633785	0.673993	4.64312e-09	4.64312e-09	1	0	0	1	1	0
AAAGATTGTCACTAG	8	51	15	402.826	295129023	136.5	870957506	765	6.375	0.0198597	0.126605	0.0585562	0.00189908	0.000878344	0.700549	6.43475e-09	6.43475e-09	1	0	0	1	1	0
AAAGC	1	5	5	402.826	295129023	136.5	870957506	25	5	0.00248246	0.0124123	0.00574081	6.20615e-05	2.8704e-05	0.18315	2.10286e-10	2.10286e-10	1	0	0	1	0	0
AAAGCAACACATAACCGATACCCT	68	311	24	402.826	295129023	136.5	870957506	7464	4.57353	0.168807	0.772045	0.357078	0.0185291	0.00856988	0.804137	6.2783e-08	6.2783e-08	1	0	0	1	1	0
AAAGCAAGGTGACCG	126	879	15	402.826	295129023	136.5	870957506	13185	6.97619	0.31279	2.18208	1.00923	0.0327312	0.0151385	0.766614	1.10905e-07	1.10905e-07	1	0	0	1	1	0
AAAGCACCGAAAGTTCAACCACCG	50	213	24	402.826	295129023	136.5	870957506	5112	4.26	0.124123	0.528764	0.244558	0.0126903	0.0058694	0.749011	4.29993e-08	4.29993e-08	1	0	0	1	1	0
AAAGCAGCCCTCACG	17	89	15	402.826	295129023	136.5	870957506	1335	5.23529	0.0422018	0.220939	0.102186	0.00331408	0.0015328	0.575307	1.12293e-08	1.12293e-08	1	0	0	1	1	0
AAAGCC	356	2272	6	402.826	295129023	136.5	870957506	13632	6.38202	0.883756	5.64015	2.60862	0.0338409	0.0156517	0.280528	1.14665e-07	1.14665e-07	1	0	0	1	0	0
AAAGCCAGTTAACAGATGCAGAG	19	95	23	402.826	295129023	136.5	870957506	2185	5	0.0471667	0.235834	0.109075	0.00542418	0.00250873	0.842491	1.8379e-08	1.8379e-08	1	0	0	1	1	0
AAAGCCG	1	5	7	402.826	295129023	136.5	870957506	35	5	0.00248246	0.0124123	0.00574081	8.68861e-05	4.01857e-05	0.25641	2.944e-10	2.944e-10	1	0	0	1	0	0
AAAGCCGCCATACAG	46	261	15	402.826	295129023	136.5	870957506	3915	5.67391	0.114193	0.647922	0.29967	0.00971883	0.00449505	0.623507	3.29308e-08	3.29308e-08	1	0	0	1	1	0
AAAGCCGTCCACTCC	12	65	15	402.826	295129023	136.5	870957506	975	5.41667	0.0297895	0.16136	0.0746305	0.0024204	0.00111946	0.595238	8.20115e-09	8.20115e-09	1	0	0	1	1	0
AAAGCG	237	948	6	402.826	295129023	136.5	870957506	5688	4	0.588343	2.35337	1.08846	0.0141202	0.00653074	0.175824	4.78443e-08	4.78443e-08	1	0	0	1	0	0
AAAGCGGCACCTATG	51	298	15	402.826	295129023	136.5	870957506	4470	5.84314	0.126605	0.739773	0.342152	0.0110966	0.00513228	0.642103	3.75991e-08	3.75991e-08	1	0	0	1	1	0
AAAGCTGAAGTGATACCAATATAC	14	72	24	402.826	295129023	136.5	870957506	1728	5.14286	0.0347544	0.178737	0.0826676	0.00428969	0.00198402	0.904239	1.4535e-08	1.4535e-08	1	0	0	1	1	0
AAAGG	16	129	5	402.826	295129023	136.5	870957506	645	8.0625	0.0397194	0.320237	0.148113	0.00160119	0.000740564	0.29533	5.42538e-09	5.42538e-09	1	0	0	1	0	0
AAAGGAAGAGATCGGAAGGAAGAG	5157	22107	24	402.826	295129023	136.5	870957506	530568	4.28679	12.802	54.8797	25.3824	1.31711	0.609178	0.753722	4.46284e-06	4.46284e-06	1	0	0	1	1	0
AAAGGAATGGGGGGG	1	4	15	402.826	295129023	136.5	870957506	60	4	0.00248246	0.00992984	0.00459265	0.000148948	6.88897e-05	0.43956	5.04686e-10	5.04686e-10	1	0	0	1	0	0
AAAGGAG	88	366	7	402.826	295129023	136.5	870957506	2562	4.15909	0.218457	0.90858	0.420227	0.00636006	0.00294159	0.213287	2.15501e-08	2.15501e-08	1	0	0	1	0	0
AAAGGAGAACAGGGG	1	4	15	402.826	295129023	136.5	870957506	60	4	0.00248246	0.00992984	0.00459265	0.000148948	6.88897e-05	0.43956	5.04686e-10	5.04686e-10	1	0	0	1	0	0
AAAGGATCCTTACCG	3	15	15	402.826	295129023	136.5	870957506	225	5	0.00744738	0.0372369	0.0172224	0.000558554	0.000258336	0.549451	1.89257e-09	1.89257e-09	1	0	0	1	1	0
AAAGGATGAGGG	8	33	12	402.826	295129023	136.5	870957506	396	4.125	0.0198597	0.0819212	0.0378893	0.000983054	0.000454672	0.362637	3.33093e-09	3.33093e-09	1	0	0	1	0	0
AAAGGCGAATGGCGG	1115	5233	15	402.826	295129023	136.5	870957506	78495	4.69327	2.76794	12.9907	6.00833	0.194861	0.0901249	0.515744	6.60256e-07	6.60256e-07	1	0	0	1	1	0
AAAGGCGGATGAGTTCAGGTT	239	959	21	402.826	295129023	136.5	870957506	20139	4.01255	0.593308	2.38068	1.10109	0.0499943	0.0231228	0.617316	1.69398e-07	1.69398e-07	1	0	0	1	1	0
AAAGGG	16	71	6	402.826	295129023	136.5	870957506	426	4.4375	0.0397194	0.176255	0.0815195	0.00105753	0.000489117	0.195055	3.58327e-09	3.58327e-09	1	0	0	1	0	0
AAAGGGAGAACTGATCAGACGGTG	12	49	24	402.826	295129023	136.5	870957506	1176	4.08333	0.0297895	0.121641	0.0562599	0.00291937	0.00135024	0.717949	9.89185e-09	9.89185e-09	1	0	0	1	1	0
AAAGGGAGAACTGGC	1	5	15	402.826	295129023	136.5	870957506	75	5	0.00248246	0.0124123	0.00574081	0.000186185	8.61121e-05	0.549451	6.30858e-10	6.30858e-10	1	0	0	1	1	0
AAAGGGC	2	8	7	402.826	295129023	136.5	870957506	56	4	0.00496492	0.0198597	0.00918529	0.000139018	6.42971e-05	0.205128	4.71041e-10	4.71041e-10	1	0	0	1	0	0
AAAGGGCGGAGGCTG	1	4	15	402.826	295129023	136.5	870957506	60	4	0.00248246	0.00992984	0.00459265	0.000148948	6.88897e-05	0.43956	5.04686e-10	5.04686e-10	1	0	0	1	0	0
AAAGGGCTAACGGAC	34	231	15	402.826	295129023	136.5	870957506	3465	6.79412	0.0844036	0.573448	0.265225	0.00860172	0.00397838	0.746606	2.91456e-08	2.91456e-08	1	0	0	1	1	0
AAAGGGG	23	94	7	402.826	295129023	136.5	870957506	658	4.08696	0.0570966	0.233351	0.107927	0.00163346	0.00075549	0.209588	5.53473e-09	5.53473e-09	1	0	0	1	0	0
AAAGGGGCGACTGTG	1410	7699	15	402.826	295129023	136.5	870957506	115485	5.46028	3.50027	19.1125	8.8397	0.286687	0.132595	0.600031	9.71395e-07	9.71395e-07	1	0	0	1	1	0
AAAGGGGGGGCGAAG	1	4	15	402.826	295129023	136.5	870957506	60	4	0.00248246	0.00992984	0.00459265	0.000148948	6.88897e-05	0.43956	5.04686e-10	5.04686e-10	1	0	0	1	0	0
AAAGGGTCACGGATC	104	727	15	402.826	295129023	136.5	870957506	10905	6.99038	0.258176	1.80475	0.834714	0.0270712	0.0125207	0.768174	9.17268e-08	9.17268e-08	1	0	0	1	1	0
AAAGGTGTATTCTAC	2	9	15	402.826	295129023	136.5	870957506	135	4.5	0.00496492	0.0223421	0.0103335	0.000335132	0.000155002	0.494505	1.13554e-09	1.13554e-09	1	0	0	1	0	0
AAAGGTGTGTACATG	1	4	15	402.826	295129023	136.5	870957506	60	4	0.00248246	0.00992984	0.00459265	0.000148948	6.88897e-05	0.43956	5.04686e-10	5.04686e-10	1	0	0	1	0	0
AAAGT	109	545	5	402.826	295129023	136.5	870957506	2725	5	0.270588	1.35294	0.625748	0.0067647	0.00312874	0.18315	2.29212e-08	2.29212e-08	1	0	0	1	0	0
AAAGTACATGTCCAGCCCTGTCACT	14	57	25	402.826	295129023	136.5	870957506	1425	4.07143	0.0347544	0.1415	0.0654452	0.00353751	0.00163613	0.745683	1.19863e-08	1.19863e-08	1	0	0	1	1	0
AAAGTC	5	20	6	402.826	295129023	136.5	870957506	120	4	0.0124123	0.0496492	0.0229632	0.000297895	0.000137779	0.175824	1.00937e-09	1.00937e-09	1	0	0	1	0	0
AAAGTCGGGAGCGGC	55	270	15	402.826	295129023	136.5	870957506	4050	4.90909	0.136535	0.670264	0.310004	0.010054	0.00465005	0.539461	3.40663e-08	3.40663e-08	1	0	0	1	1	0
AAAGTGAACAGGAGT	1	4	15	402.826	295129023	136.5	870957506	60	4	0.00248246	0.00992984	0.00459265	0.000148948	6.88897e-05	0.43956	5.04686e-10	5.04686e-10	1	0	0	1	0	0
AAAGTGAATGGCGAC	167	1132	15	402.826	295129023	136.5	870957506	16980	6.77844	0.414571	2.81014	1.29972	0.0421522	0.0194958	0.744884	1.42826e-07	1.42826e-07	1	0	0	1	1	0
AAAGTGACGCCAGCC	2	17	15	402.826	295129023	136.5	870957506	255	8.5	0.00496492	0.0422018	0.0195187	0.000633027	0.000292781	0.934066	2.14492e-09	2.14492e-09	1	0	0	1	1	0
AAAGTGGAGGGAGGATG	2	8	17	402.826	295129023	136.5	870957506	136	4	0.00496492	0.0198597	0.00918529	0.000337615	0.00015615	0.498168	1.14396e-09	1.14396e-09	1	0	0	1	0	0
AAAGTGGCTGTACGG	81	560	15	402.826	295129023	136.5	870957506	8400	6.91358	0.201079	1.39018	0.642971	0.0208527	0.00964456	0.759734	7.06561e-08	7.06561e-08	1	0	0	1	1	0
AAAGTGGTACAGTAC	3	15	15	402.826	295129023	136.5	870957506	225	5	0.00744738	0.0372369	0.0172224	0.000558554	0.000258336	0.549451	1.89257e-09	1.89257e-09	1	0	0	1	1	0
AAAGTTAGTATCTC	2	8	14	402.826	295129023	136.5	870957506	112	4	0.00496492	0.0198597	0.00918529	0.000278036	0.000128594	0.410256	9.42081e-10	9.42081e-10	1	0	0	1	0	0
AAAGTTGAGTGCGCACAAGGGAC	6	26	23	402.826	295129023	136.5	870957506	598	4.33333	0.0148948	0.064544	0.0298522	0.00148451	0.000686601	0.730159	5.03004e-09	5.03004e-09	1	0	0	1	1	0
AAAGTTGGCGTGAAG	10	78	15	402.826	295129023	136.5	870957506	1170	7.8	0.0248246	0.193632	0.0895566	0.00290448	0.00134335	0.857143	9.84139e-09	9.84139e-09	1	0	0	1	1	0
AAAT	46984	327517	4	402.826	295129023	136.5	870957506	1310068	6.97082	116.636	813.048	376.042	3.25219	1.50417	0.204273	1.10196e-05	1.10196e-05	1	1	0	0	0	0
AAATAAATG	140	618	9	402.826	295129023	136.5	870957506	5562	4.41429	0.347544	1.53416	0.709564	0.0138074	0.00638608	0.291052	4.67844e-08	4.67844e-08	1	0	0	1	0	0
AAATAACC	98	415	8	402.826	295129023	136.5	870957506	3320	4.23469	0.243281	1.03022	0.476487	0.00824177	0.0038119	0.248187	2.7926e-08	2.7926e-08	1	0	0	1	0	0
AAATAAT	135	545	7	402.826	295129023	136.5	870957506	3815	4.03704	0.335132	1.35294	0.625748	0.00947059	0.00438024	0.207028	3.20896e-08	3.20896e-08	1	0	0	1	0	0
AAATAATAACAATCATAATATAAG	19	100	24	402.826	295129023	136.5	870957506	2400	5.26316	0.0471667	0.248246	0.114816	0.0059579	0.00275559	0.92539	2.01875e-08	2.01875e-08	1	0	0	1	1	0
AAATACAACT	124	581	10	402.826	295129023	136.5	870957506	5810	4.68548	0.307825	1.44231	0.667082	0.0144231	0.00667082	0.343259	4.88705e-08	4.88705e-08	1	0	0	1	0	0
AAATACACCCCAGAG	1	4	15	402.826	295129023	136.5	870957506	60	4	0.00248246	0.00992984	0.00459265	0.000148948	6.88897e-05	0.43956	5.04686e-10	5.04686e-10	1	0	0	1	0	0
AAATACAT	154	684	8	402.826	295129023	136.5	870957506	5472	4.44156	0.382299	1.698	0.785343	0.013584	0.00628274	0.260311	4.60274e-08	4.60274e-08	1	0	0	1	0	0
AAATACG	42	202	7	402.826	295129023	136.5	870957506	1414	4.80952	0.104263	0.501457	0.231929	0.0035102	0.0016235	0.246642	1.18938e-08	1.18938e-08	1	0	0	1	0	0
AAATAG	373	1492	6	402.826	295129023	136.5	870957506	8952	4	0.925958	3.70383	1.71306	0.022223	0.0102783	0.175824	7.52992e-08	7.52992e-08	1	0	0	1	0	0
AAATAGAATAGAATT	21	93	15	402.826	295129023	136.5	870957506	1395	4.42857	0.0521317	0.230869	0.106779	0.00346303	0.00160169	0.486656	1.1734e-08	1.1734e-08	1	0	0	1	0	0
AAATAGG	80	320	7	402.826	295129023	136.5	870957506	2240	4	0.198597	0.794387	0.367412	0.00556071	0.00257188	0.205128	1.88416e-08	1.88416e-08	1	0	0	1	0	0
AAATAGGTTGGTATGTCAGCGGC	4	19	23	402.826	295129023	136.5	870957506	437	4.75	0.00992984	0.0471667	0.0218151	0.00108484	0.000501747	0.800366	3.6758e-09	3.6758e-09	1	0	0	1	1	0
AAATAT	1052	6045	6	402.826	295129023	136.5	870957506	36270	5.7462	2.61155	15.0065	6.94064	0.0900388	0.0416438	0.25258	3.05083e-07	3.05083e-07	1	0	0	1	0	0
AAATATTGTATGGCAGCGTTCCGG	14	64	24	402.826	295129023	136.5	870957506	1536	4.57143	0.0347544	0.158877	0.0734823	0.00381306	0.00176358	0.803768	1.292e-08	1.292e-08	1	0	0	1	1	0
AAATATTGTTCTAAC	6	30	15	402.826	295129023	136.5	870957506	450	5	0.0148948	0.0744738	0.0344448	0.00111711	0.000516673	0.549451	3.78515e-09	3.78515e-09	1	0	0	1	1	0
AAATC	297	1487	5	402.826	295129023	136.5	870957506	7435	5.00673	0.737291	3.69142	1.70732	0.0184571	0.00853658	0.183397	6.25391e-08	6.25391e-08	1	0	0	1	0	0
AAATCACAACGCCCC	1	4	15	402.826	295129023	136.5	870957506	60	4	0.00248246	0.00992984	0.00459265	0.000148948	6.88897e-05	0.43956	5.04686e-10	5.04686e-10	1	0	0	1	0	0
AAATCATCTCATCGGGTCCCTAAG	22	93	24	402.826	295129023	136.5	870957506	2232	4.22727	0.0546141	0.230869	0.106779	0.00554085	0.0025627	0.743257	1.87743e-08	1.87743e-08	1	0	0	1	1	0
AAATCCAGAACGTAG	1	4	15	402.826	295129023	136.5	870957506	60	4	0.00248246	0.00992984	0.00459265	0.000148948	6.88897e-05	0.43956	5.04686e-10	5.04686e-10	1	0	0	1	0	0
AAATCCC	43	175	7	402.826	295129023	136.5	870957506	1225	4.06977	0.106746	0.434431	0.200928	0.00304101	0.0014065	0.208706	1.0304e-08	1.0304e-08	1	0	0	1	0	0
AAATCCGCCATCCGT	2351	13515	15	402.826	295129023	136.5	870957506	202725	5.74862	5.83626	33.5505	15.5174	0.503257	0.232761	0.631716	1.70521e-06	1.70521e-06	1	0	0	1	1	0
AAATCCTCTGCCCAC	42	260	15	402.826	295129023	136.5	870957506	3900	6.19048	0.104263	0.64544	0.298522	0.00968159	0.00447783	0.680272	3.28046e-08	3.28046e-08	1	0	0	1	1	0
AAATCGGTAGCACGC	4	22	15	402.826	295129023	136.5	870957506	330	5.5	0.00992984	0.0546141	0.0252596	0.000819212	0.000378893	0.604396	2.77578e-09	2.77578e-09	1	0	0	1	1	0
AAATCGTCAGTTATC	526	3164	15	402.826	295129023	136.5	870957506	47460	6.01521	1.30577	7.8545	3.63278	0.117818	0.0544918	0.661012	3.99207e-07	3.99207e-07	1	0	0	1	1	0
AAATCT	6511	27422	6	402.826	295129023	136.5	870957506	164532	4.21164	16.1633	68.074	31.4849	0.408444	0.188909	0.185127	1.38395e-06	1.38395e-06	1	0	0	1	0	0
AAATCTGTCCTCTTCCGATCTGGCG	2	9	25	402.826	295129023	136.5	870957506	225	4.5	0.00496492	0.0223421	0.0103335	0.000558554	0.000258336	0.824176	1.89257e-09	1.89257e-09	1	0	0	1	1	0
AAATCTT	49	196	7	402.826	295129023	136.5	870957506	1372	4	0.121641	0.486562	0.22504	0.00340594	0.00157528	0.205128	1.15405e-08	1.15405e-08	1	0	0	1	0	0
AAATCTTC	1	4	8	402.826	295129023	136.5	870957506	32	4	0.00248246	0.00992984	0.00459265	7.94387e-05	3.67412e-05	0.234432	2.69166e-10	2.69166e-10	1	0	0	1	0	0
AAATG	221	1257	5	402.826	295129023	136.5	870957506	6285	5.68778	0.548624	3.12045	1.44324	0.0156023	0.0072162	0.208344	5.28659e-08	5.28659e-08	1	0	0	1	0	0
AAATGAAT	234	1033	8	402.826	295129023	136.5	870957506	8264	4.41453	0.580896	2.56438	1.18605	0.0205151	0.00948841	0.258727	6.95121e-08	6.95121e-08	1	0	0	1	0	0
AAATGACATTGATGT	2	8	15	402.826	295129023	136.5	870957506	120	4	0.00496492	0.0198597	0.00918529	0.000297895	0.000137779	0.43956	1.00937e-09	1.00937e-09	1	0	0	1	0	0
AAATGACTAGATGAAATGGGGCTC	124	541	24	402.826	295129023	136.5	870957506	12984	4.3629	0.307825	1.34301	0.621155	0.0322323	0.0149077	0.767104	1.09214e-07	1.09214e-07	1	0	0	1	1	0
AAATGACTGAGAGAGGCGGAACCC	885	3691	24	402.826	295129023	136.5	870957506	88584	4.17062	2.19698	9.16276	4.23786	0.219906	0.101709	0.733296	7.45119e-07	7.45119e-07	1	0	0	1	1	0
AAATGAG	2	8	7	402.826	295129023	136.5	870957506	56	4	0.00496492	0.0198597	0.00918529	0.000139018	6.42971e-05	0.205128	4.71041e-10	4.71041e-10	1	0	0	1	0	0
AAATGAT	3	12	7	402.826	295129023	136.5	870957506	84	4	0.00744738	0.0297895	0.0137779	0.000208527	9.64456e-05	0.205128	7.06561e-10	7.06561e-10	1	0	0	1	0	0
AAATGCAACTGTTCTGGATGGTCT	8	40	24	402.826	295129023	136.5	870957506	960	5	0.0198597	0.0992984	0.0459265	0.00238316	0.00110224	0.879121	8.07498e-09	8.07498e-09	1	0	0	1	1	0
AAATGCTAGATGAAATGGGGCTC	2	9	23	402.826	295129023	136.5	870957506	207	4.5	0.00496492	0.0223421	0.0103335	0.000513869	0.000237669	0.758242	1.74117e-09	1.74117e-09	1	0	0	1	1	0
AAATGG	140	560	6	402.826	295129023	136.5	870957506	3360	4	0.347544	1.39018	0.642971	0.00834107	0.00385782	0.175824	2.82624e-08	2.82624e-08	1	0	0	1	0	0
AAATGGAATGAAATGGGGCTC	24	104	21	402.826	295129023	136.5	870957506	2184	4.33333	0.059579	0.258176	0.119409	0.00542169	0.00250759	0.666667	1.83706e-08	1.83706e-08	1	0	0	1	1	0
AAATGGCGCCACCTG	18	75	15	402.826	295129023	136.5	870957506	1125	4.16667	0.0446843	0.186185	0.0861121	0.00279277	0.00129168	0.457875	9.46287e-09	9.46287e-09	1	0	0	1	0	0
AAATGGCGTGTATGG	943	5351	15	402.826	295129023	136.5	870957506	80265	5.67444	2.34096	13.2836	6.14381	0.199255	0.0921572	0.623565	6.75144e-07	6.75144e-07	1	0	0	1	1	0
AAATGGGCGTGAGTG	116	608	15	402.826	295129023	136.5	870957506	9120	5.24138	0.287965	1.50934	0.698082	0.02264	0.0104712	0.575976	7.67123e-08	7.67123e-08	1	0	0	1	1	0
AAATGGGGATAGGGC	1686	7684	15	402.826	295129023	136.5	870957506	115260	4.55753	4.18543	19.0752	8.82247	0.286128	0.132337	0.500828	9.69503e-07	9.69503e-07	1	0	0	1	1	0
AAATGGGGGGGTCGC	2	8	15	402.826	295129023	136.5	870957506	120	4	0.00496492	0.0198597	0.00918529	0.000297895	0.000137779	0.43956	1.00937e-09	1.00937e-09	1	0	0	1	0	0
AAATGGGGTCGTCGC	1	5	15	402.826	295129023	136.5	870957506	75	5	0.00248246	0.0124123	0.00574081	0.000186185	8.61121e-05	0.549451	6.30858e-10	6.30858e-10	1	0	0	1	1	0
AAATGGTGGGCGACGGAATGGTG	10	41	23	402.826	295129023	136.5	870957506	943	4.1	0.0248246	0.101781	0.0470746	0.00234096	0.00108272	0.690842	7.93199e-09	7.93199e-09	1	0	0	1	1	0
AAATGT	227	909	6	402.826	295129023	136.5	870957506	5454	4.00441	0.563518	2.25656	1.04368	0.0135393	0.00626207	0.176018	4.5876e-08	4.5876e-08	1	0	0	1	0	0
AAATGTAATG	708	7270	10	402.826	295129023	136.5	870957506	72700	10.2684	1.75758	18.0475	8.34714	0.180475	0.0834714	0.752261	6.11512e-07	6.11512e-07	1	0	0	1	1	0
AAATGTC	1	4	7	402.826	295129023	136.5	870957506	28	4	0.00248246	0.00992984	0.00459265	6.95089e-05	3.21485e-05	0.205128	2.3552e-10	2.3552e-10	1	0	0	1	0	0
AAATGTG	222	1097	7	402.826	295129023	136.5	870957506	7679	4.94144	0.551106	2.72326	1.25953	0.0190628	0.00881673	0.253407	6.45915e-08	6.45915e-08	1	0	0	1	0	0
AAATGTGAGGGCAAG	4	16	15	402.826	295129023	136.5	870957506	240	4	0.00992984	0.0397194	0.0183706	0.00059579	0.000275559	0.43956	2.01875e-09	2.01875e-09	1	0	0	1	0	0
AAATGTGATG	314	1441	10	402.826	295129023	136.5	870957506	14410	4.58917	0.779493	3.57723	1.6545	0.0357723	0.016545	0.336203	1.21209e-07	1.21209e-07	1	0	0	1	0	0
AAATGTTAGACTTGATACACTTAC	56	282	24	402.826	295129023	136.5	870957506	6768	5.03571	0.139018	0.700054	0.323782	0.0168013	0.00777076	0.8854	5.69286e-08	5.69286e-08	1	0	0	1	1	0
AAATT	145	974	5	402.826	295129023	136.5	870957506	4870	6.71724	0.359957	2.41792	1.11831	0.0120896	0.00559155	0.246053	4.09637e-08	4.09637e-08	1	0	0	1	0	0
AAATTAGTTCAGAAC	1	5	15	402.826	295129023	136.5	870957506	75	5	0.00248246	0.0124123	0.00574081	0.000186185	8.61121e-05	0.549451	6.30858e-10	6.30858e-10	1	0	0	1	1	0
AAATTAT	14	56	7	402.826	295129023	136.5	870957506	392	4	0.0347544	0.139018	0.0642971	0.000973124	0.000450079	0.205128	3.29728e-09	3.29728e-09	1	0	0	1	0	0
AAATTC	315	1260	6	402.826	295129023	136.5	870957506	7560	4	0.781975	3.1279	1.44668	0.0187674	0.0086801	0.175824	6.35905e-08	6.35905e-08	1	0	0	1	0	0
AAATTCCCGTCACTGCCTTACTTC	19	88	24	402.826	295129023	136.5	870957506	2112	4.63158	0.0471667	0.218457	0.101038	0.00524296	0.00242492	0.814344	1.7765e-08	1.7765e-08	1	0	0	1	1	0
AAATTCGGTGGTCGC	85	532	15	402.826	295129023	136.5	870957506	7980	6.25882	0.211009	1.32067	0.610822	0.01981	0.00916233	0.687783	6.71233e-08	6.71233e-08	1	0	0	1	1	0
AAATTCT	74	296	7	402.826	295129023	136.5	870957506	2072	4	0.183702	0.734808	0.339856	0.00514366	0.00237899	0.205128	1.74285e-08	1.74285e-08	1	0	0	1	0	0
AAATTG	195	780	6	402.826	295129023	136.5	870957506	4680	4	0.48408	1.93632	0.895566	0.0116179	0.0053734	0.175824	3.93655e-08	3.93655e-08	1	0	0	1	0	0
AAATTGCCGCT	160	728	11	402.826	295129023	136.5	870957506	8008	4.55	0.397194	1.80723	0.835862	0.0198795	0.00919448	0.366667	6.73588e-08	6.73588e-08	1	0	0	1	0	0
AAATTGG	173	692	7	402.826	295129023	136.5	870957506	4844	4	0.429466	1.71786	0.794528	0.012025	0.00556169	0.205128	4.0745e-08	4.0745e-08	1	0	0	1	0	0
AAATTGTCACTAGCT	2	8	15	402.826	295129023	136.5	870957506	120	4	0.00496492	0.0198597	0.00918529	0.000297895	0.000137779	0.43956	1.00937e-09	1.00937e-09	1	0	0	1	0	0
AAATTT	308	1233	6	402.826	295129023	136.5	870957506	7398	4.00325	0.764598	3.06087	1.41568	0.0183652	0.0084941	0.175967	6.22278e-08	6.22278e-08	1	0	0	1	0	0
AAATTTCTC	319	1931	9	402.826	295129023	136.5	870957506	17379	6.05329	0.791905	4.79363	2.2171	0.0431427	0.0199539	0.399118	1.46182e-07	1.46182e-07	1	0	0	1	0	0
AAC	37453	351571	3	402.826	295129023	136.5	870957506	1054713	9.38699	92.9756	872.761	403.66	2.61828	1.21098	0.206308	8.87166e-06	8.87166e-06	1	1	0	0	0	0
AACAACAAGATCGGACAACAACCCC	4	16	25	402.826	295129023	136.5	870957506	400	4	0.00992984	0.0397194	0.0183706	0.000992984	0.000459265	0.732601	3.36458e-09	3.36458e-09	1	0	0	1	1	0
AACAACACCAGGCCC	1	4	15	402.826	295129023	136.5	870957506	60	4	0.00248246	0.00992984	0.00459265	0.000148948	6.88897e-05	0.43956	5.04686e-10	5.04686e-10	1	0	0	1	0	0
AACAACACCTGGACG	1	4	15	402.826	295129023	136.5	870957506	60	4	0.00248246	0.00992984	0.00459265	0.000148948	6.88897e-05	0.43956	5.04686e-10	5.04686e-10	1	0	0	1	0	0
AACAACACCTGGTGC	2	8	15	402.826	295129023	136.5	870957506	120	4	0.00496492	0.0198597	0.00918529	0.000297895	0.000137779	0.43956	1.00937e-09	1.00937e-09	1	0	0	1	0	0
AACAACC	48	198	7	402.826	295129023	136.5	870957506	1386	4.125	0.119158	0.491527	0.227336	0.00344069	0.00159135	0.211538	1.16583e-08	1.16583e-08	1	0	0	1	0	0
AACAACCC	557	2387	8	402.826	295129023	136.5	870957506	19096	4.28546	1.38273	5.92563	2.74066	0.0474051	0.0219253	0.251162	1.60625e-07	1.60625e-07	1	0	0	1	0	0
AACAACCCACACCCATTCCACCCC	1	4	24	402.826	295129023	136.5	870957506	96	4	0.00248246	0.00992984	0.00459265	0.000238316	0.000110224	0.703297	8.07498e-10	8.07498e-10	1	0	0	1	1	0
AACAACCCCGTACAC	1	4	15	402.826	295129023	136.5	870957506	60	4	0.00248246	0.00992984	0.00459265	0.000148948	6.88897e-05	0.43956	5.04686e-10	5.04686e-10	1	0	0	1	0	0
AACAACCTCTACCCC	1	4	15	402.826	295129023	136.5	870957506	60	4	0.00248246	0.00992984	0.00459265	0.000148948	6.88897e-05	0.43956	5.04686e-10	5.04686e-10	1	0	0	1	0	0
AACAACCTCTCCGGC	1	4	15	402.826	295129023	136.5	870957506	60	4	0.00248246	0.00992984	0.00459265	0.000148948	6.88897e-05	0.43956	5.04686e-10	5.04686e-10	1	0	0	1	0	0
AACAACGATTGGC	2	10	13	402.826	295129023	136.5	870957506	130	5	0.00496492	0.0248246	0.0114816	0.00032272	0.000149261	0.47619	1.09349e-09	1.09349e-09	1	0	0	1	0	0
AACAACGGAACACTG	1	4	15	402.826	295129023	136.5	870957506	60	4	0.00248246	0.00992984	0.00459265	0.000148948	6.88897e-05	0.43956	5.04686e-10	5.04686e-10	1	0	0	1	0	0
AACAACTAGAGTACGCATTAGAGGT	20	88	25	402.826	295129023	136.5	870957506	2200	4.4	0.0496492	0.218457	0.101038	0.00546141	0.00252596	0.805861	1.85052e-08	1.85052e-08	1	0	0	1	1	0
AACAACTCCGTACAC	63	421	15	402.826	295129023	136.5	870957506	6315	6.68254	0.156395	1.04512	0.483376	0.0156767	0.00725064	0.734345	5.31182e-08	5.31182e-08	1	0	0	1	1	0
AACAAGAACGTCGATGCGAAG	13	66	21	402.826	295129023	136.5	870957506	1386	5.07692	0.032272	0.163842	0.0757787	0.00344069	0.00159135	0.781065	1.16583e-08	1.16583e-08	1	0	0	1	1	0
AACAAGGGAAGAGCGTCGAGGTGG	65	262	24	402.826	295129023	136.5	870957506	6288	4.03077	0.16136	0.650405	0.300818	0.0156097	0.00721964	0.708707	5.28911e-08	5.28911e-08	1	0	0	1	1	0
AACAAGGGGATTGTATACAAGGCGG	7	28	25	402.826	295129023	136.5	870957506	700	4	0.0173772	0.0695089	0.0321485	0.00173772	0.000803713	0.732601	5.88801e-09	5.88801e-09	1	0	0	1	1	0
AACAAGTACCTCAACAGCCTCTCG	283	1250	24	402.826	295129023	136.5	870957506	30000	4.41696	0.702536	3.10308	1.4352	0.0744738	0.0344448	0.776609	2.52343e-07	2.52343e-07	1	0	0	1	1	0
AACAAT	198	1341	6	402.826	295129023	136.5	870957506	8046	6.77273	0.491527	3.32898	1.53968	0.0199739	0.00923811	0.297702	6.76785e-08	6.76785e-08	1	0	0	1	0	0
AACAATCAAGTTCTT	2	8	15	402.826	295129023	136.5	870957506	120	4	0.00496492	0.0198597	0.00918529	0.000297895	0.000137779	0.43956	1.00937e-09	1.00937e-09	1	0	0	1	0	0
AACAATCCAACCATCGCCAATCC	4	19	23	402.826	295129023	136.5	870957506	437	4.75	0.00992984	0.0471667	0.0218151	0.00108484	0.000501747	0.800366	3.6758e-09	3.6758e-09	1	0	0	1	1	0
AACAATCGTCAGGGC	4	23	15	402.826	295129023	136.5	870957506	345	5.75	0.00992984	0.0570966	0.0264077	0.000856449	0.000396116	0.631868	2.90195e-09	2.90195e-09	1	0	0	1	1	0
AACAC	105	554	5	402.826	295129023	136.5	870957506	2770	5.27619	0.260658	1.37528	0.636082	0.00687641	0.00318041	0.193267	2.32997e-08	2.32997e-08	1	0	0	1	0	0
AACACAC	325	1304	7	402.826	295129023	136.5	870957506	9128	4.01231	0.8068	3.23713	1.4972	0.0226599	0.0104804	0.205759	7.67796e-08	7.67796e-08	1	0	0	1	0	0
AACACACACCCCCCG	1	4	15	402.826	295129023	136.5	870957506	60	4	0.00248246	0.00992984	0.00459265	0.000148948	6.88897e-05	0.43956	5.04686e-10	5.04686e-10	1	0	0	1	0	0
AACACACCCAGTCAC	7249	45590	15	402.826	295129023	136.5	870957506	683850	6.28914	17.9954	113.175	52.3447	1.69763	0.78517	0.691115	5.75216e-06	5.75216e-06	1	0	0	1	1	0
AACACACCCC	1	4	10	402.826	295129023	136.5	870957506	40	4	0.00248246	0.00992984	0.00459265	9.92984e-05	4.59265e-05	0.29304	3.36458e-10	3.36458e-10	1	0	0	1	0	0
AACACACCTAACCTTGCCACACCT	76	315	24	402.826	295129023	136.5	870957506	7560	4.14474	0.188667	0.781975	0.361671	0.0187674	0.0086801	0.728745	6.35905e-08	6.35905e-08	1	0	0	1	1	0
AACACACGACAGAGCACAGATCGG	562	2273	24	402.826	295129023	136.5	870957506	54552	4.04448	1.39514	5.64263	2.60977	0.135423	0.0626345	0.711118	4.58861e-07	4.58861e-07	1	0	0	1	1	0
AACACACTCGCAATC	1	4	15	402.826	295129023	136.5	870957506	60	4	0.00248246	0.00992984	0.00459265	0.000148948	6.88897e-05	0.43956	5.04686e-10	5.04686e-10	1	0	0	1	0	0
AACACAT	1	4	7	402.826	295129023	136.5	870957506	28	4	0.00248246	0.00992984	0.00459265	6.95089e-05	3.21485e-05	0.205128	2.3552e-10	2.3552e-10	1	0	0	1	0	0
AACACATACACGATC	1	4	15	402.826	295129023	136.5	870957506	60	4	0.00248246	0.00992984	0.00459265	0.000148948	6.88897e-05	0.43956	5.04686e-10	5.04686e-10	1	0	0	1	0	0
AACACATAGCCGCAG	619	3872	15	402.826	295129023	136.5	870957506	58080	6.25525	1.53664	9.61209	4.44568	0.144181	0.0666852	0.68739	4.88536e-07	4.88536e-07	1	0	0	1	1	0
AACACATCCTCCACAGCCGAGTCT	4	17	24	402.826	295129023	136.5	870957506	408	4.25	0.00992984	0.0422018	0.0195187	0.00101284	0.00046845	0.747253	3.43187e-09	3.43187e-09	1	0	0	1	1	0
AACACC	242	1022	6	402.826	295129023	136.5	870957506	6132	4.22314	0.600755	2.53707	1.17342	0.0152224	0.00704053	0.185633	5.1579e-08	5.1579e-08	1	0	0	1	0	0
AACACCAACTCACCC	2538	12946	15	402.826	295129023	136.5	870957506	194190	5.10087	6.30048	32.1379	14.8641	0.482069	0.222962	0.560535	1.63342e-06	1.63342e-06	1	0	0	1	1	0
AACACCAGGCACCCC	505	2372	15	402.826	295129023	136.5	870957506	35580	4.69703	1.25364	5.8884	2.72344	0.0883259	0.0408516	0.516157	2.99279e-07	2.99279e-07	1	0	0	1	1	0
AACACCC	1177	4942	7	402.826	295129023	136.5	870957506	34594	4.19881	2.92186	12.2683	5.67421	0.0858782	0.0397195	0.215324	2.90985e-07	2.90985e-07	1	0	0	1	0	0
AACACCCAAGCCCAC	9362	45407	15	402.826	295129023	136.5	870957506	681105	4.85014	23.2408	112.721	52.1346	1.69082	0.782019	0.532982	5.72907e-06	5.72907e-06	1	0	0	1	1	0
AACACCCAGAGCCCG	432	2360	15	402.826	295129023	136.5	870957506	35400	5.46296	1.07242	5.85861	2.70966	0.0878791	0.0406449	0.600326	2.97765e-07	2.97765e-07	1	0	0	1	1	0
AACACCCAGGGCACC	1	5	15	402.826	295129023	136.5	870957506	75	5	0.00248246	0.0124123	0.00574081	0.000186185	8.61121e-05	0.549451	6.30858e-10	6.30858e-10	1	0	0	1	1	0
AACACCCCCGCAACT	1	5	15	402.826	295129023	136.5	870957506	75	5	0.00248246	0.0124123	0.00574081	0.000186185	8.61121e-05	0.549451	6.30858e-10	6.30858e-10	1	0	0	1	1	0
AACACCCGGAGACGC	8	48	15	402.826	295129023	136.5	870957506	720	6	0.0198597	0.119158	0.0551118	0.00178737	0.000826676	0.659341	6.05624e-09	6.05624e-09	1	0	0	1	1	0
AACACCCTAACCCTC	585	3693	15	402.826	295129023	136.5	870957506	55395	6.31282	1.45224	9.16773	4.24016	0.137516	0.0636024	0.693717	4.65952e-07	4.65952e-07	1	0	0	1	1	0
AACACCCTCTAATCT	1	4	15	402.826	295129023	136.5	870957506	60	4	0.00248246	0.00992984	0.00459265	0.000148948	6.88897e-05	0.43956	5.04686e-10	5.04686e-10	1	0	0	1	0	0
AACACCCTTACCTGC	1	4	15	402.826	295129023	136.5	870957506	60	4	0.00248246	0.00992984	0.00459265	0.000148948	6.88897e-05	0.43956	5.04686e-10	5.04686e-10	1	0	0	1	0	0
AACACCG	3	12	7	402.826	295129023	136.5	870957506	84	4	0.00744738	0.0297895	0.0137779	0.000208527	9.64456e-05	0.205128	7.06561e-10	7.06561e-10	1	0	0	1	0	0
AACACCGACACACCC	1	4	15	402.826	295129023	136.5	870957506	60	4	0.00248246	0.00992984	0.00459265	0.000148948	6.88897e-05	0.43956	5.04686e-10	5.04686e-10	1	0	0	1	0	0
AACACCGAGGCACCG	3385	18970	15	402.826	295129023	136.5	870957506	284550	5.60414	8.40313	47.0923	21.7806	0.706384	0.326709	0.615839	2.39348e-06	2.39348e-06	1	0	0	1	1	0
AACACCGCACCAGTC	3854	20712	15	402.826	295129023	136.5	870957506	310680	5.37416	9.5674	51.4167	23.7807	0.771251	0.356711	0.590567	2.61327e-06	2.61327e-06	1	0	0	1	1	0
AACACCGCCCGTCGC	17	83	15	402.826	295129023	136.5	870957506	1245	4.88235	0.0422018	0.206044	0.0952974	0.00309066	0.00142946	0.536522	1.04722e-08	1.04722e-08	1	0	0	1	1	0
AACACCGCTAACCTC	1	4	15	402.826	295129023	136.5	870957506	60	4	0.00248246	0.00992984	0.00459265	0.000148948	6.88897e-05	0.43956	5.04686e-10	5.04686e-10	1	0	0	1	0	0
AACACCGGCATGGCG	57	294	15	402.826	295129023	136.5	870957506	4410	5.15789	0.1415	0.729843	0.33756	0.0109476	0.00506339	0.566802	3.70945e-08	3.70945e-08	1	0	0	1	1	0
AACACCTCCACTCCC	1	4	15	402.826	295129023	136.5	870957506	60	4	0.00248246	0.00992984	0.00459265	0.000148948	6.88897e-05	0.43956	5.04686e-10	5.04686e-10	1	0	0	1	0	0
AACACCTCTACACCC	28	170	15	402.826	295129023	136.5	870957506	2550	6.07143	0.0695089	0.422018	0.195187	0.00633027	0.00292781	0.66719	2.14492e-08	2.14492e-08	1	0	0	1	1	0
AACACG	1	4	6	402.826	295129023	136.5	870957506	24	4	0.00248246	0.00992984	0.00459265	5.9579e-05	2.75559e-05	0.175824	2.01875e-10	2.01875e-10	1	0	0	1	0	0
AACACGCCAGACGCC	66	268	15	402.826	295129023	136.5	870957506	4020	4.06061	0.163842	0.665299	0.307707	0.00997949	0.00461561	0.44622	3.3814e-08	3.3814e-08	1	0	0	1	0	0
AACACGCCATCAGGG	147	859	15	402.826	295129023	136.5	870957506	12885	5.84354	0.364922	2.13243	0.986271	0.0319865	0.0147941	0.642147	1.08381e-07	1.08381e-07	1	0	0	1	1	0
AACACGCCCCCAACC	2	8	15	402.826	295129023	136.5	870957506	120	4	0.00496492	0.0198597	0.00918529	0.000297895	0.000137779	0.43956	1.00937e-09	1.00937e-09	1	0	0	1	0	0
AACACGG	1	4	7	402.826	295129023	136.5	870957506	28	4	0.00248246	0.00992984	0.00459265	6.95089e-05	3.21485e-05	0.205128	2.3552e-10	2.3552e-10	1	0	0	1	0	0
AACACGGCGTTGGCG	35	200	15	402.826	295129023	136.5	870957506	3000	5.71429	0.0868861	0.496492	0.229632	0.00744738	0.00344448	0.627943	2.52343e-08	2.52343e-08	1	0	0	1	1	0
AACACGGGCCATTCT	1	7	15	402.826	295129023	136.5	870957506	105	7	0.00248246	0.0173772	0.00803713	0.000260658	0.000120557	0.769231	8.83201e-10	8.83201e-10	1	0	0	1	1	0
AACACGTCCACCGCG	6	30	15	402.826	295129023	136.5	870957506	450	5	0.0148948	0.0744738	0.0344448	0.00111711	0.000516673	0.549451	3.78515e-09	3.78515e-09	1	0	0	1	1	0
AACACGTTGACGGGACACATTATAG	8	34	25	402.826	295129023	136.5	870957506	850	4.25	0.0198597	0.0844036	0.0390375	0.00211009	0.000975937	0.778388	7.14972e-09	7.14972e-09	1	0	0	1	1	0
AACACTAATCTGTGT	1	4	15	402.826	295129023	136.5	870957506	60	4	0.00248246	0.00992984	0.00459265	0.000148948	6.88897e-05	0.43956	5.04686e-10	5.04686e-10	1	0	0	1	0	0
AACACTAGAGTTACG	4	16	15	402.826	295129023	136.5	870957506	240	4	0.00992984	0.0397194	0.0183706	0.00059579	0.000275559	0.43956	2.01875e-09	2.01875e-09	1	0	0	1	0	0
AACACTC	11	47	7	402.826	295129023	136.5	870957506	329	4.27273	0.0273071	0.116676	0.0539636	0.000816729	0.000377745	0.219114	2.76736e-09	2.76736e-09	1	0	0	1	0	0
AACACTGGCATCACG	355	2219	15	402.826	295129023	136.5	870957506	33285	6.2507	0.881273	5.50858	2.54777	0.0826287	0.0382166	0.686891	2.79975e-07	2.79975e-07	1	0	0	1	1	0
AACACTTCTT	2	8	10	402.826	295129023	136.5	870957506	80	4	0.00496492	0.0198597	0.00918529	0.000198597	9.18529e-05	0.29304	6.72915e-10	6.72915e-10	1	0	0	1	0	0
AACACTTGAAGCACC	4	33	15	402.826	295129023	136.5	870957506	495	8.25	0.00992984	0.0819212	0.0378893	0.00122882	0.00056834	0.906593	4.16366e-09	4.16366e-09	1	0	0	1	1	0
AACACTTGCCATGTC	18	106	15	402.826	295129023	136.5	870957506	1590	5.88889	0.0446843	0.263141	0.121705	0.00394711	0.00182558	0.647131	1.33742e-08	1.33742e-08	1	0	0	1	1	0
AACAG	3	22	5	402.826	295129023	136.5	870957506	110	7.33333	0.00744738	0.0546141	0.0252596	0.000273071	0.000126298	0.26862	9.25258e-10	9.25258e-10	1	0	0	1	0	0
AACAGAAGGAGAAGCTAGATTATC	19	95	24	402.826	295129023	136.5	870957506	2280	5	0.0471667	0.235834	0.109075	0.00566001	0.00261781	0.879121	1.91781e-08	1.91781e-08	1	0	0	1	1	0
AACAGAG	201	805	7	402.826	295129023	136.5	870957506	5635	4.00498	0.498975	1.99838	0.92427	0.0139887	0.00646989	0.205383	4.73985e-08	4.73985e-08	1	0	0	1	0	0
AACAGAGAAGTTCTT	2	10	15	402.826	295129023	136.5	870957506	150	5	0.00496492	0.0248246	0.0114816	0.000372369	0.000172224	0.549451	1.26172e-09	1.26172e-09	1	0	0	1	1	0
AACAGATCGGTTGC	60566	341483	14	402.826	295129023	136.5	870957506	4780762	5.6382	150.353	847.718	392.078	11.8681	5.48909	0.578277	4.02131e-05	4.02131e-05	1	1	1	1	1	1
AACAGATGAGCGTCG	22	125	15	402.826	295129023	136.5	870957506	1875	5.68182	0.0546141	0.310308	0.14352	0.00465461	0.0021528	0.624376	1.57715e-08	1.57715e-08	1	0	0	1	1	0
AACAGATGGGTTGC	1	4	14	402.826	295129023	136.5	870957506	56	4	0.00248246	0.00992984	0.00459265	0.000139018	6.42971e-05	0.410256	4.71041e-10	4.71041e-10	1	0	0	1	0	0
AACAGATTG	404	2071	9	402.826	295129023	136.5	870957506	18639	5.12624	1.00291	5.14118	2.37784	0.0462706	0.0214006	0.337994	1.56781e-07	1.56781e-07	1	0	0	1	0	0
AACAGC	2594	11638	6	402.826	295129023	136.5	870957506	69828	4.48651	6.4395	28.8909	13.3623	0.173345	0.0801738	0.197209	5.87354e-07	5.87354e-07	1	0	0	1	0	0
AACAGCAACCGCAATATCAGCACC	1	4	24	402.826	295129023	136.5	870957506	96	4	0.00248246	0.00992984	0.00459265	0.000238316	0.000110224	0.703297	8.07498e-10	8.07498e-10	1	0	0	1	1	0
AACAGCACAGGAACC	1	4	15	402.826	295129023	136.5	870957506	60	4	0.00248246	0.00992984	0.00459265	0.000148948	6.88897e-05	0.43956	5.04686e-10	5.04686e-10	1	0	0	1	0	0
AACAGCACGCACCCG	1	4	15	402.826	295129023	136.5	870957506	60	4	0.00248246	0.00992984	0.00459265	0.000148948	6.88897e-05	0.43956	5.04686e-10	5.04686e-10	1	0	0	1	0	0
AACAGCACTGGACGC	1	4	15	402.826	295129023	136.5	870957506	60	4	0.00248246	0.00992984	0.00459265	0.000148948	6.88897e-05	0.43956	5.04686e-10	5.04686e-10	1	0	0	1	0	0
AACAGCAGG	2	24	9	402.826	295129023	136.5	870957506	216	12	0.00496492	0.059579	0.0275559	0.000536211	0.000248003	0.791209	1.81687e-09	1.81687e-09	1	0	0	1	1	0
AACAGCC	284	1167	7	402.826	295129023	136.5	870957506	8169	4.10915	0.705019	2.89703	1.3399	0.0202792	0.00937933	0.210726	6.87131e-08	6.87131e-08	1	0	0	1	0	0
AACAGCCCGGAGCCC	1	4	15	402.826	295129023	136.5	870957506	60	4	0.00248246	0.00992984	0.00459265	0.000148948	6.88897e-05	0.43956	5.04686e-10	5.04686e-10	1	0	0	1	0	0
AACAGCCGTCGTGGG	4	22	15	402.826	295129023	136.5	870957506	330	5.5	0.00992984	0.0546141	0.0252596	0.000819212	0.000378893	0.604396	2.77578e-09	2.77578e-09	1	0	0	1	1	0
AACAGCGAAGTTAAGAACATGAAG	5	24	24	402.826	295129023	136.5	870957506	576	4.8	0.0124123	0.059579	0.0275559	0.0014299	0.000661341	0.843956	4.84499e-09	4.84499e-09	1	0	0	1	1	0
AACAGGATGTGGGCAGATGTTCT	16	67	23	402.826	295129023	136.5	870957506	1541	4.1875	0.0397194	0.166325	0.0769268	0.00382547	0.00176932	0.705586	1.2962e-08	1.2962e-08	1	0	0	1	1	0
AACAGGCAGATGGCG	123	553	15	402.826	295129023	136.5	870957506	8295	4.49593	0.305343	1.3728	0.634933	0.020592	0.009524	0.494059	6.97729e-08	6.97729e-08	1	0	0	1	0	0
AACAGGG	12	50	7	402.826	295129023	136.5	870957506	350	4.16667	0.0297895	0.124123	0.0574081	0.000868861	0.000401857	0.213675	2.944e-09	2.944e-09	1	0	0	1	0	0
AACAGGGCAATGGCG	302	1489	15	402.826	295129023	136.5	870957506	22335	4.93046	0.749703	3.69638	1.70961	0.0554457	0.0256442	0.541809	1.8787e-07	1.8787e-07	1	0	0	1	1	0
AACAGGTCCGAGGTG	28	176	15	402.826	295129023	136.5	870957506	2640	6.28571	0.0695089	0.436913	0.202076	0.0065537	0.00303115	0.690738	2.22062e-08	2.22062e-08	1	0	0	1	1	0
AACAGTAGCCCAGT	7	58	14	402.826	295129023	136.5	870957506	812	8.28571	0.0173772	0.143983	0.0665934	0.00201576	0.000932307	0.849817	6.83009e-09	6.83009e-09	1	0	0	1	1	0
AACAGTC	29	123	7	402.826	295129023	136.5	870957506	861	4.24138	0.0719913	0.305343	0.141224	0.0021374	0.000988567	0.217507	7.24225e-09	7.24225e-09	1	0	0	1	0	0
AACAGTCTCCTCTCACGCCAAT	2	11	22	402.826	295129023	136.5	870957506	242	5.5	0.00496492	0.0273071	0.0126298	0.000600755	0.000277855	0.886447	2.03557e-09	2.03557e-09	1	0	0	1	1	0
AACAGTGCCAGTCGT	107	673	15	402.826	295129023	136.5	870957506	10095	6.28972	0.265623	1.6707	0.772713	0.0250604	0.0115907	0.691178	8.49135e-08	8.49135e-08	1	0	0	1	1	0
AACAGTGGGCAGCGG	704	3966	15	402.826	295129023	136.5	870957506	59490	5.63352	1.74765	9.84544	4.55361	0.147682	0.0683041	0.619068	5.00397e-07	5.00397e-07	1	0	0	1	1	0
AACAGTGTATAAGACTTATACAC	5	20	23	402.826	295129023	136.5	870957506	460	4	0.0124123	0.0496492	0.0229632	0.00114193	0.000528154	0.673993	3.86926e-09	3.86926e-09	1	0	0	1	1	0
AACAGTTCCGGGTCCCAGCGGCAG	8	36	24	402.826	295129023	136.5	870957506	864	4.5	0.0198597	0.0893686	0.0413338	0.00214485	0.000992012	0.791209	7.26748e-09	7.26748e-09	1	0	0	1	1	0
AACAT	7	58	5	402.826	295129023	136.5	870957506	290	8.28571	0.0173772	0.143983	0.0665934	0.000719913	0.000332967	0.303506	2.43932e-09	2.43932e-09	1	0	0	1	0	0
AACATAACGCCATCC	1076	6770	15	402.826	295129023	136.5	870957506	101550	6.29182	2.67113	16.8063	7.77305	0.252094	0.116596	0.691409	8.54182e-07	8.54182e-07	1	0	0	1	1	0
AACATACGCGGGGCC	1	5	15	402.826	295129023	136.5	870957506	75	5	0.00248246	0.0124123	0.00574081	0.000186185	8.61121e-05	0.549451	6.30858e-10	6.30858e-10	1	0	0	1	1	0
AACATACGCGGGTCC	605	3295	15	402.826	295129023	136.5	870957506	49425	5.44628	1.50189	8.17971	3.78319	0.122696	0.0567479	0.598492	4.15735e-07	4.15735e-07	1	0	0	1	1	0
AACATCACGCACCCG	7926	41956	15	402.826	295129023	136.5	870957506	629340	5.29346	19.676	104.154	48.1723	1.56231	0.722584	0.581699	5.29366e-06	5.29366e-06	1	0	0	1	1	0
AACATCACGGCACCC	2011	8909	15	402.826	295129023	136.5	870957506	133635	4.43013	4.99223	22.1162	10.229	0.331744	0.153435	0.486828	1.12406e-06	1.12406e-06	1	0	0	1	0	0
AACATCACGGCCGGG	2	9	15	402.826	295129023	136.5	870957506	135	4.5	0.00496492	0.0223421	0.0103335	0.000335132	0.000155002	0.494505	1.13554e-09	1.13554e-09	1	0	0	1	0	0
AACATCC	518	2229	7	402.826	295129023	136.5	870957506	15603	4.30309	1.28591	5.5334	2.55925	0.0387338	0.0179148	0.220671	1.31244e-07	1.31244e-07	1	0	0	1	0	0
AACATCCAGGGCACC	786	4428	15	402.826	295129023	136.5	870957506	66420	5.63359	1.95121	10.9923	5.08406	0.164885	0.0762609	0.619076	5.58688e-07	5.58688e-07	1	0	0	1	1	0
AACATCCCCCACCCG	1	5	15	402.826	295129023	136.5	870957506	75	5	0.00248246	0.0124123	0.00574081	0.000186185	8.61121e-05	0.549451	6.30858e-10	6.30858e-10	1	0	0	1	1	0
AACATCCCGCCCCCG	2	9	15	402.826	295129023	136.5	870957506	135	4.5	0.00496492	0.0223421	0.0103335	0.000335132	0.000155002	0.494505	1.13554e-09	1.13554e-09	1	0	0	1	0	0
AACATCCCGGGCACC	1	4	15	402.826	295129023	136.5	870957506	60	4	0.00248246	0.00992984	0.00459265	0.000148948	6.88897e-05	0.43956	5.04686e-10	5.04686e-10	1	0	0	1	0	0
AACATCGGGTCACTG	275	1803	15	402.826	295129023	136.5	870957506	27045	6.55636	0.682677	4.47588	2.07014	0.0671381	0.031052	0.72048	2.27487e-07	2.27487e-07	1	0	0	1	1	0
AACATCTCGCTCGTC	14	97	15	402.826	295129023	136.5	870957506	1455	6.92857	0.0347544	0.240799	0.111372	0.00361198	0.00167058	0.761381	1.22386e-08	1.22386e-08	1	0	0	1	1	0
AACATGACGGCGGGG	715	3548	15	402.826	295129023	136.5	870957506	53220	4.96224	1.77496	8.80777	4.07368	0.132117	0.0611052	0.545301	4.47657e-07	4.47657e-07	1	0	0	1	1	0
AACATGAGGGCGGGG	1	4	15	402.826	295129023	136.5	870957506	60	4	0.00248246	0.00992984	0.00459265	0.000148948	6.88897e-05	0.43956	5.04686e-10	5.04686e-10	1	0	0	1	0	0
AACATGAGTATTCCT	2	10	15	402.826	295129023	136.5	870957506	150	5	0.00496492	0.0248246	0.0114816	0.000372369	0.000172224	0.549451	1.26172e-09	1.26172e-09	1	0	0	1	1	0
AACATGATTCCTATG	2	11	15	402.826	295129023	136.5	870957506	165	5.5	0.00496492	0.0273071	0.0126298	0.000409606	0.000189447	0.604396	1.38789e-09	1.38789e-09	1	0	0	1	1	0
AACATGGCACCAGGG	4	20	15	402.826	295129023	136.5	870957506	300	5	0.00992984	0.0496492	0.0229632	0.000744738	0.000344448	0.549451	2.52343e-09	2.52343e-09	1	0	0	1	1	0
AACATGGGGTGTGAC	30	189	15	402.826	295129023	136.5	870957506	2835	6.3	0.0744738	0.469185	0.217003	0.00703777	0.00325504	0.692308	2.38464e-08	2.38464e-08	1	0	0	1	1	0
AACATTCGAGATAATAGGGTAACG	29	139	24	402.826	295129023	136.5	870957506	3336	4.7931	0.0719913	0.345062	0.159594	0.00828149	0.00383027	0.842743	2.80606e-08	2.80606e-08	1	0	0	1	1	0
AACC	25	187	4	402.826	295129023	136.5	870957506	748	7.48	0.0620615	0.46422	0.214706	0.00185688	0.000858825	0.219194	6.29176e-09	6.29176e-09	1	0	0	0	0	0
AACCAACGCAGCCGC	74	431	15	402.826	295129023	136.5	870957506	6465	5.82432	0.183702	1.06994	0.494858	0.0160491	0.00742287	0.640036	5.438e-08	5.438e-08	1	0	0	1	1	0
AACCAAT	1	5	7	402.826	295129023	136.5	870957506	35	5	0.00248246	0.0124123	0.00574081	8.68861e-05	4.01857e-05	0.25641	2.944e-10	2.944e-10	1	0	0	1	0	0
AACCAATATGTAAGT	4	20	15	402.826	295129023	136.5	870957506	300	5	0.00992984	0.0496492	0.0229632	0.000744738	0.000344448	0.549451	2.52343e-09	2.52343e-09	1	0	0	1	1	0
AACCAATCTCGACTCATCACCCTC	369	1560	24	402.826	295129023	136.5	870957506	37440	4.22764	0.916028	3.87264	1.79113	0.0929433	0.0429872	0.743322	3.14924e-07	3.14924e-07	1	0	0	1	1	0
AACCAC	2	8	6	402.826	295129023	136.5	870957506	48	4	0.00496492	0.0198597	0.00918529	0.000119158	5.51118e-05	0.175824	4.03749e-10	4.03749e-10	1	0	0	1	0	0
AACCACACCAACCCAAGATTCTAG	43	187	24	402.826	295129023	136.5	870957506	4488	4.34884	0.106746	0.46422	0.214706	0.0111413	0.00515295	0.764631	3.77505e-08	3.77505e-08	1	0	0	1	1	0
AACCACAGAGGTATTGGAGGTCGG	71	298	24	402.826	295129023	136.5	870957506	7152	4.19718	0.176255	0.739773	0.342152	0.0177546	0.00821165	0.737966	6.01586e-08	6.01586e-08	1	0	0	1	1	0
AACCACATGCCACGC	2	11	15	402.826	295129023	136.5	870957506	165	5.5	0.00496492	0.0273071	0.0126298	0.000409606	0.000189447	0.604396	1.38789e-09	1.38789e-09	1	0	0	1	1	0
AACCACC	1	4	7	402.826	295129023	136.5	870957506	28	4	0.00248246	0.00992984	0.00459265	6.95089e-05	3.21485e-05	0.205128	2.3552e-10	2.3552e-10	1	0	0	1	0	0
AACCACCCCGAACCTTACGTGCACG	2	9	25	402.826	295129023	136.5	870957506	225	4.5	0.00496492	0.0223421	0.0103335	0.000558554	0.000258336	0.824176	1.89257e-09	1.89257e-09	1	0	0	1	1	0
AACCACCGGACCCAC	1	4	15	402.826	295129023	136.5	870957506	60	4	0.00248246	0.00992984	0.00459265	0.000148948	6.88897e-05	0.43956	5.04686e-10	5.04686e-10	1	0	0	1	0	0
AACCACCTTCATCCC	1	4	15	402.826	295129023	136.5	870957506	60	4	0.00248246	0.00992984	0.00459265	0.000148948	6.88897e-05	0.43956	5.04686e-10	5.04686e-10	1	0	0	1	0	0
AACCACTAGACGCAG	2	10	15	402.826	295129023	136.5	870957506	150	5	0.00496492	0.0248246	0.0114816	0.000372369	0.000172224	0.549451	1.26172e-09	1.26172e-09	1	0	0	1	1	0
AACCACTTCCAGCCCTGTCACTTCC	2	9	25	402.826	295129023	136.5	870957506	225	4.5	0.00496492	0.0223421	0.0103335	0.000558554	0.000258336	0.824176	1.89257e-09	1.89257e-09	1	0	0	1	1	0
AACCAG	336	1344	6	402.826	295129023	136.5	870957506	8064	4	0.834107	3.33643	1.54313	0.0200186	0.00925878	0.175824	6.78299e-08	6.78299e-08	1	0	0	1	0	0
AACCAGAACCTTGGC	6	33	15	402.826	295129023	136.5	870957506	495	5.5	0.0148948	0.0819212	0.0378893	0.00122882	0.00056834	0.604396	4.16366e-09	4.16366e-09	1	0	0	1	1	0
AACCAGAACGCTAGG	761	5295	15	402.826	295129023	136.5	870957506	79425	6.95795	1.88915	13.1446	6.07952	0.197169	0.0911927	0.76461	6.68079e-07	6.68079e-07	1	0	0	1	1	0
AACCAGACGCCACGC	70	376	15	402.826	295129023	136.5	870957506	5640	5.37143	0.173772	0.933405	0.431709	0.0140011	0.00647563	0.590267	4.74405e-08	4.74405e-08	1	0	0	1	1	0
AACCAGAGTGTCGCC	29	179	15	402.826	295129023	136.5	870957506	2685	6.17241	0.0719913	0.44436	0.205521	0.00666541	0.00308281	0.678287	2.25847e-08	2.25847e-08	1	0	0	1	1	0
AACCAGCCATCCTGC	4	26	15	402.826	295129023	136.5	870957506	390	6.5	0.00992984	0.064544	0.0298522	0.000968159	0.000447783	0.714286	3.28046e-09	3.28046e-09	1	0	0	1	1	0
AACCAGTGCCCCTCTTACTGCCG	2	9	23	402.826	295129023	136.5	870957506	207	4.5	0.00496492	0.0223421	0.0103335	0.000513869	0.000237669	0.758242	1.74117e-09	1.74117e-09	1	0	0	1	1	0
AACCATAGACAACGACACCAGC	17	73	22	402.826	295129023	136.5	870957506	1606	4.29412	0.0422018	0.18122	0.0838158	0.00398683	0.00184395	0.692092	1.35088e-08	1.35088e-08	1	0	0	1	1	0
AACCATAGACAACGACATACCAGC	2	8	24	402.826	295129023	136.5	870957506	192	4	0.00496492	0.0198597	0.00918529	0.000476632	0.000220447	0.703297	1.615e-09	1.615e-09	1	0	0	1	1	0
AACCATCCGTTCCAC	28	194	15	402.826	295129023	136.5	870957506	2910	6.92857	0.0695089	0.481597	0.222743	0.00722396	0.00334115	0.761381	2.44773e-08	2.44773e-08	1	0	0	1	1	0
AACCATGAACGCTGG	192	1336	15	402.826	295129023	136.5	870957506	20040	6.95833	0.476632	3.31657	1.53394	0.0497485	0.0230092	0.764652	1.68565e-07	1.68565e-07	1	0	0	1	1	0
AACCATTCCCAGATC	153	1176	15	402.826	295129023	136.5	870957506	17640	7.68627	0.379816	2.91937	1.35024	0.0437906	0.0202536	0.844646	1.48378e-07	1.48378e-07	1	0	0	1	1	0
AACCC	24	126	5	402.826	295129023	136.5	870957506	630	5.25	0.059579	0.31279	0.144668	0.00156395	0.000723342	0.192308	5.29921e-09	5.29921e-09	1	0	0	1	0	0
AACCCAAT	11593004	158416766	8	402.826	295129023	136.5	870957506	1267334128	13.6649	28779.2	393263	181888	3146.11	1455.1	0.800871	0.0106601	0.0106601	1	1	1	1	1	1
AACCCAATAT	2	8	10	402.826	295129023	136.5	870957506	80	4	0.00496492	0.0198597	0.00918529	0.000198597	9.18529e-05	0.29304	6.72915e-10	6.72915e-10	1	0	0	1	0	0
AACCCAATGTCGTGC	23	142	15	402.826	295129023	136.5	870957506	2130	6.17391	0.0570966	0.352509	0.163039	0.00528764	0.00244558	0.678452	1.79164e-08	1.79164e-08	1	0	0	1	1	0
AACCCAC	110	447	7	402.826	295129023	136.5	870957506	3129	4.06364	0.273071	1.10966	0.513228	0.00776762	0.0035926	0.208392	2.63194e-08	2.63194e-08	1	0	0	1	0	0
AACCCACCACGCCTG	316	1485	15	402.826	295129023	136.5	870957506	22275	4.69937	0.784457	3.68645	1.70502	0.0552968	0.0255753	0.516414	1.87365e-07	1.87365e-07	1	0	0	1	1	0
AACCCACCATCCATC	1	4	15	402.826	295129023	136.5	870957506	60	4	0.00248246	0.00992984	0.00459265	0.000148948	6.88897e-05	0.43956	5.04686e-10	5.04686e-10	1	0	0	1	0	0
AACCCACGCTGCACC	421	1763	15	402.826	295129023	136.5	870957506	26445	4.18765	1.04512	4.37658	2.02421	0.0656487	0.0303631	0.460181	2.22441e-07	2.22441e-07	1	0	0	1	0	0
AACCCACGTTCTCTTCGACCATC	31	133	23	402.826	295129023	136.5	870957506	3059	4.29032	0.0769563	0.330167	0.152705	0.00759385	0.00351223	0.722911	2.57306e-08	2.57306e-08	1	0	0	1	1	0
AACCCAGACCCACAT	1	4	15	402.826	295129023	136.5	870957506	60	4	0.00248246	0.00992984	0.00459265	0.000148948	6.88897e-05	0.43956	5.04686e-10	5.04686e-10	1	0	0	1	0	0
AACCCAGAGGCAACT	105	697	15	402.826	295129023	136.5	870957506	10455	6.6381	0.260658	1.73027	0.800269	0.0259541	0.012004	0.729461	8.79416e-08	8.79416e-08	1	0	0	1	1	0
AACCCAGGCAGTCCG	1	4	15	402.826	295129023	136.5	870957506	60	4	0.00248246	0.00992984	0.00459265	0.000148948	6.88897e-05	0.43956	5.04686e-10	5.04686e-10	1	0	0	1	0	0
AACCCAT	5	40	7	402.826	295129023	136.5	870957506	280	8	0.0124123	0.0992984	0.0459265	0.000695089	0.000321485	0.410256	2.3552e-09	2.3552e-09	1	0	0	1	0	0
AACCCATCGGATTGG	34	212	15	402.826	295129023	136.5	870957506	3180	6.23529	0.0844036	0.526282	0.24341	0.00789422	0.00365115	0.685197	2.67484e-08	2.67484e-08	1	0	0	1	1	0
AACCCATT	16	78	8	402.826	295129023	136.5	870957506	624	4.875	0.0397194	0.193632	0.0895566	0.00154906	0.000716453	0.285714	5.24874e-09	5.24874e-09	1	0	0	1	0	0
AACCCC	166	1067	6	402.826	295129023	136.5	870957506	6402	6.42771	0.412088	2.64879	1.22509	0.0158927	0.00735053	0.282537	5.385e-08	5.385e-08	1	0	0	1	0	0
AACCCCAT	233	1024	8	402.826	295129023	136.5	870957506	8192	4.39485	0.578413	2.54204	1.17572	0.0203363	0.00940574	0.257574	6.89065e-08	6.89065e-08	1	0	0	1	0	0
AACCCCATCGGCCAC	3	13	15	402.826	295129023	136.5	870957506	195	4.33333	0.00744738	0.032272	0.0149261	0.00048408	0.000223892	0.47619	1.64023e-09	1.64023e-09	1	0	0	1	0	0
AACCCCC	18	73	7	402.826	295129023	136.5	870957506	511	4.05556	0.0446843	0.18122	0.0838158	0.00126854	0.000586711	0.207977	4.29825e-09	4.29825e-09	1	0	0	1	0	0
AACCCCCAGAGCCCG	1	4	15	402.826	295129023	136.5	870957506	60	4	0.00248246	0.00992984	0.00459265	0.000148948	6.88897e-05	0.43956	5.04686e-10	5.04686e-10	1	0	0	1	0	0
AACCCCCCCCACCGG	1	4	15	402.826	295129023	136.5	870957506	60	4	0.00248246	0.00992984	0.00459265	0.000148948	6.88897e-05	0.43956	5.04686e-10	5.04686e-10	1	0	0	1	0	0
AACCCCCCCCGTCAC	1	5	15	402.826	295129023	136.5	870957506	75	5	0.00248246	0.0124123	0.00574081	0.000186185	8.61121e-05	0.549451	6.30858e-10	6.30858e-10	1	0	0	1	1	0
AACCCCCTGCAGCCC	1	4	15	402.826	295129023	136.5	870957506	60	4	0.00248246	0.00992984	0.00459265	0.000148948	6.88897e-05	0.43956	5.04686e-10	5.04686e-10	1	0	0	1	0	0
AACCCCT	22	90	7	402.826	295129023	136.5	870957506	630	4.09091	0.0546141	0.223421	0.103335	0.00156395	0.000723342	0.20979	5.29921e-09	5.29921e-09	1	0	0	1	0	0
AACCCCTCCCTTGTC	1	4	15	402.826	295129023	136.5	870957506	60	4	0.00248246	0.00992984	0.00459265	0.000148948	6.88897e-05	0.43956	5.04686e-10	5.04686e-10	1	0	0	1	0	0
AACCCG	3	13	6	402.826	295129023	136.5	870957506	78	4.33333	0.00744738	0.032272	0.0149261	0.000193632	8.95566e-05	0.190476	6.56092e-10	6.56092e-10	1	0	0	1	0	0
AACCCGAGACACTCATAACCGCT	8	43	23	402.826	295129023	136.5	870957506	989	5.375	0.0198597	0.106746	0.049371	0.00245515	0.00113553	0.905678	8.31891e-09	8.31891e-09	1	0	0	1	1	0
AACCCGCACACCTTG	5587	28034	15	402.826	295129023	136.5	870957506	420510	5.01772	13.8695	69.5933	32.1876	1.0439	0.482813	0.551398	3.53709e-06	3.53709e-06	1	0	0	1	1	0
AACCCGCACCATCAG	1693	9108	15	402.826	295129023	136.5	870957506	136620	5.3798	4.20281	22.6102	10.4575	0.339154	0.156862	0.591187	1.14917e-06	1.14917e-06	1	0	0	1	1	0
AACCCGCACGACTAT	76	427	15	402.826	295129023	136.5	870957506	6405	5.61842	0.188667	1.06001	0.490265	0.0159002	0.00735398	0.617409	5.38753e-08	5.38753e-08	1	0	0	1	1	0
AACCCGCCCTTCCGT	1	5	15	402.826	295129023	136.5	870957506	75	5	0.00248246	0.0124123	0.00574081	0.000186185	8.61121e-05	0.549451	6.30858e-10	6.30858e-10	1	0	0	1	1	0
AACCCGCCGCACCGT	1	4	15	402.826	295129023	136.5	870957506	60	4	0.00248246	0.00992984	0.00459265	0.000148948	6.88897e-05	0.43956	5.04686e-10	5.04686e-10	1	0	0	1	0	0
AACCCT	72491	1171780	6	402.826	295129023	136.5	870957506	7030680	16.1645	179.956	2908.9	1345.39	17.4534	8.07236	0.710527	5.91381e-05	5.91381e-05	1	1	1	1	1	1
AACCCTACACCCACC	2	10	15	402.826	295129023	136.5	870957506	150	5	0.00496492	0.0248246	0.0114816	0.000372369	0.000172224	0.549451	1.26172e-09	1.26172e-09	1	0	0	1	1	0
AACCCTACACCCGCC	4423	22074	15	402.826	295129023	136.5	870957506	331110	4.99073	10.9799	54.7978	25.3445	0.821967	0.380168	0.548432	2.78511e-06	2.78511e-06	1	0	0	1	1	0
AACCCTACCCTCATC	864	5360	15	402.826	295129023	136.5	870957506	80400	6.2037	2.14485	13.306	6.15415	0.19959	0.0923122	0.681726	6.7628e-07	6.7628e-07	1	0	0	1	1	0
AACCCTACCTACG	2	8	13	402.826	295129023	136.5	870957506	104	4	0.00496492	0.0198597	0.00918529	0.000258176	0.000119409	0.380952	8.7479e-10	8.7479e-10	1	0	0	1	0	0
AACCCTACCTGTCCC	2345	10612	15	402.826	295129023	136.5	870957506	159180	4.52537	5.82137	26.3439	12.1843	0.395158	0.182764	0.497294	1.33893e-06	1.33893e-06	1	0	0	1	0	0
AACCCTC	3	12	7	402.826	295129023	136.5	870957506	84	4	0.00744738	0.0297895	0.0137779	0.000208527	9.64456e-05	0.205128	7.06561e-10	7.06561e-10	1	0	0	1	0	0
AACCCTCACAACTAGACGACCGAC	12	51	24	402.826	295129023	136.5	870957506	1224	4.25	0.0297895	0.126605	0.0585562	0.00303853	0.00140535	0.747253	1.02956e-08	1.02956e-08	1	0	0	1	1	0
AACCCTCACCCCTTC	1222	5010	15	402.826	295129023	136.5	870957506	75150	4.09984	3.03357	12.4371	5.75229	0.186557	0.0862843	0.450531	6.3212e-07	6.3212e-07	1	0	0	1	0	0
AACCCTCCCCCCGCC	1	4	15	402.826	295129023	136.5	870957506	60	4	0.00248246	0.00992984	0.00459265	0.000148948	6.88897e-05	0.43956	5.04686e-10	5.04686e-10	1	0	0	1	0	0
AACCCTCCCTGTCCC	1	4	15	402.826	295129023	136.5	870957506	60	4	0.00248246	0.00992984	0.00459265	0.000148948	6.88897e-05	0.43956	5.04686e-10	5.04686e-10	1	0	0	1	0	0
AACCCTCCCTTCGCG	1	4	15	402.826	295129023	136.5	870957506	60	4	0.00248246	0.00992984	0.00459265	0.000148948	6.88897e-05	0.43956	5.04686e-10	5.04686e-10	1	0	0	1	0	0
AACCCTGGCCACACC	2	8	15	402.826	295129023	136.5	870957506	120	4	0.00496492	0.0198597	0.00918529	0.000297895	0.000137779	0.43956	1.00937e-09	1.00937e-09	1	0	0	1	0	0
AACCCTTCGCCATCACCACCTACT	1013	4123	24	402.826	295129023	136.5	870957506	98952	4.07009	2.51473	10.2352	4.73387	0.245644	0.113613	0.71562	8.32329e-07	8.32329e-07	1	0	0	1	1	0
AACCG	1	5	5	402.826	295129023	136.5	870957506	25	5	0.00248246	0.0124123	0.00574081	6.20615e-05	2.8704e-05	0.18315	2.10286e-10	2.10286e-10	1	0	0	1	0	0
AACCGACCCCACATT	137	575	15	402.826	295129023	136.5	870957506	8625	4.19708	0.340097	1.42741	0.660193	0.0214112	0.00990289	0.461218	7.25487e-08	7.25487e-08	1	0	0	1	0	0
AACCGACCGAGCATC	1	4	15	402.826	295129023	136.5	870957506	60	4	0.00248246	0.00992984	0.00459265	0.000148948	6.88897e-05	0.43956	5.04686e-10	5.04686e-10	1	0	0	1	0	0
AACCGACTCGTATCT	4	17	15	402.826	295129023	136.5	870957506	255	4.25	0.00992984	0.0422018	0.0195187	0.000633027	0.000292781	0.467033	2.14492e-09	2.14492e-09	1	0	0	1	0	0
AACCGAGACGAGGTG	1	4	15	402.826	295129023	136.5	870957506	60	4	0.00248246	0.00992984	0.00459265	0.000148948	6.88897e-05	0.43956	5.04686e-10	5.04686e-10	1	0	0	1	0	0
AACCGAGATAAGCAG	1	4	15	402.826	295129023	136.5	870957506	60	4	0.00248246	0.00992984	0.00459265	0.000148948	6.88897e-05	0.43956	5.04686e-10	5.04686e-10	1	0	0	1	0	0
AACCGAGATCCAGCG	1	4	15	402.826	295129023	136.5	870957506	60	4	0.00248246	0.00992984	0.00459265	0.000148948	6.88897e-05	0.43956	5.04686e-10	5.04686e-10	1	0	0	1	0	0
AACCGAGCACCCAGG	681	3434	15	402.826	295129023	136.5	870957506	51510	5.04258	1.69056	8.52477	3.94279	0.127872	0.0591418	0.55413	4.33273e-07	4.33273e-07	1	0	0	1	1	0
AACCGATGCCACAAGTAGCCTT	7	28	22	402.826	295129023	136.5	870957506	616	4	0.0173772	0.0695089	0.0321485	0.0015292	0.000707268	0.644689	5.18145e-09	5.18145e-09	1	0	0	1	1	0
AACCGATGGGATGGC	69	384	15	402.826	295129023	136.5	870957506	5760	5.56522	0.17129	0.953265	0.440894	0.014299	0.00661341	0.611562	4.84499e-08	4.84499e-08	1	0	0	1	1	0
AACCGCAGACCACCG	893	4899	15	402.826	295129023	136.5	870957506	73485	5.486	2.21684	12.1616	5.62484	0.182424	0.0843727	0.602857	6.18115e-07	6.18115e-07	1	0	0	1	1	0
AACCGCC	8	32	7	402.826	295129023	136.5	870957506	224	4	0.0198597	0.0794387	0.0367412	0.000556071	0.000257188	0.205128	1.88416e-09	1.88416e-09	1	0	0	1	0	0
AACCGCCACCACCTC	4276	19780	15	402.826	295129023	136.5	870957506	296700	4.62582	10.615	49.1031	22.7106	0.736546	0.34066	0.508332	2.49567e-06	2.49567e-06	1	0	0	1	1	0
AACCGCCACTGGATC	1	4	15	402.826	295129023	136.5	870957506	60	4	0.00248246	0.00992984	0.00459265	0.000148948	6.88897e-05	0.43956	5.04686e-10	5.04686e-10	1	0	0	1	0	0
AACCGCCAGCCTCAC	380	1852	15	402.826	295129023	136.5	870957506	27780	4.87368	0.943335	4.59752	2.1264	0.0689627	0.0318959	0.53557	2.3367e-07	2.3367e-07	1	0	0	1	1	0
AACCGCCAGGCCCAC	11	68	15	402.826	295129023	136.5	870957506	1020	6.18182	0.0273071	0.168807	0.078075	0.00253211	0.00117112	0.679321	8.57967e-09	8.57967e-09	1	0	0	1	1	0
AACCGCCAGTTCCCC	1	5	15	402.826	295129023	136.5	870957506	75	5	0.00248246	0.0124123	0.00574081	0.000186185	8.61121e-05	0.549451	6.30858e-10	6.30858e-10	1	0	0	1	1	0
AACCGCCTTCCCCCC	1	4	15	402.826	295129023	136.5	870957506	60	4	0.00248246	0.00992984	0.00459265	0.000148948	6.88897e-05	0.43956	5.04686e-10	5.04686e-10	1	0	0	1	0	0
AACCGCGACACTTGG	20	124	15	402.826	295129023	136.5	870957506	1860	6.2	0.0496492	0.307825	0.142372	0.00461738	0.00213558	0.681319	1.56453e-08	1.56453e-08	1	0	0	1	1	0
AACCGCGCCCTTGGC	1	4	15	402.826	295129023	136.5	870957506	60	4	0.00248246	0.00992984	0.00459265	0.000148948	6.88897e-05	0.43956	5.04686e-10	5.04686e-10	1	0	0	1	0	0
AACCGCTAG	89	356	9	402.826	295129023	136.5	870957506	3204	4	0.220939	0.883756	0.408746	0.0079538	0.00367871	0.263736	2.69503e-08	2.69503e-08	1	0	0	1	0	0
AACCGCTCGTGCCTT	4	21	15	402.826	295129023	136.5	870957506	315	5.25	0.00992984	0.0521317	0.0241114	0.000781975	0.000361671	0.576923	2.6496e-09	2.6496e-09	1	0	0	1	1	0
AACCGCTCTTCCTTC	1	4	15	402.826	295129023	136.5	870957506	60	4	0.00248246	0.00992984	0.00459265	0.000148948	6.88897e-05	0.43956	5.04686e-10	5.04686e-10	1	0	0	1	0	0
AACCGCTGCCCTTGC	5	20	15	402.826	295129023	136.5	870957506	300	4	0.0124123	0.0496492	0.0229632	0.000744738	0.000344448	0.43956	2.52343e-09	2.52343e-09	1	0	0	1	0	0
AACCGGCCACACATC	30	125	15	402.826	295129023	136.5	870957506	1875	4.16667	0.0744738	0.310308	0.14352	0.00465461	0.0021528	0.457875	1.57715e-08	1.57715e-08	1	0	0	1	0	0
AACCGGCGTAGACCTGGCGTCAGT	9	36	24	402.826	295129023	136.5	870957506	864	4	0.0223421	0.0893686	0.0413338	0.00214485	0.000992012	0.703297	7.26748e-09	7.26748e-09	1	0	0	1	1	0
AACCGTACGACGCTCTTCACC	9	37	21	402.826	295129023	136.5	870957506	777	4.11111	0.0223421	0.091851	0.042482	0.00192887	0.000892122	0.632479	6.53569e-09	6.53569e-09	1	0	0	1	1	0
AACCGTCACTTAAGC	4	34	15	402.826	295129023	136.5	870957506	510	8.5	0.00992984	0.0844036	0.0390375	0.00126605	0.000585562	0.934066	4.28983e-09	4.28983e-09	1	0	0	1	1	0
AACCGTCATCCAGCG	413	2326	15	402.826	295129023	136.5	870957506	34890	5.63196	1.02526	5.7742	2.67062	0.086613	0.0400594	0.618897	2.93475e-07	2.93475e-07	1	0	0	1	1	0
AACCGTCCCATCATT	821	5948	15	402.826	295129023	136.5	870957506	89220	7.24482	2.0381	14.7657	6.82927	0.221485	0.102439	0.796134	7.50469e-07	7.50469e-07	1	0	0	1	1	0
AACCGTTGAGTACTC	1	4	15	402.826	295129023	136.5	870957506	60	4	0.00248246	0.00992984	0.00459265	0.000148948	6.88897e-05	0.43956	5.04686e-10	5.04686e-10	1	0	0	1	0	0
AACCT	8	54	5	402.826	295129023	136.5	870957506	270	6.75	0.0198597	0.134053	0.0620007	0.000670264	0.000310004	0.247253	2.27109e-09	2.27109e-09	1	0	0	1	0	0
AACCTAACGCCATCC	1	4	15	402.826	295129023	136.5	870957506	60	4	0.00248246	0.00992984	0.00459265	0.000148948	6.88897e-05	0.43956	5.04686e-10	5.04686e-10	1	0	0	1	0	0
AACCTAAGTTAGG	2	20	13	402.826	295129023	136.5	870957506	260	10	0.00496492	0.0496492	0.0229632	0.00064544	0.000298522	0.952381	2.18697e-09	2.18697e-09	1	0	0	1	1	0
AACCTAC	319	1294	7	402.826	295129023	136.5	870957506	9058	4.05643	0.791905	3.2123	1.48572	0.0224861	0.0104	0.208022	7.61908e-08	7.61908e-08	1	0	0	1	0	0
AACCTACGGGG	1	6	11	402.826	295129023	136.5	870957506	66	6	0.00248246	0.0148948	0.00688897	0.000163842	7.57787e-05	0.483516	5.55155e-10	5.55155e-10	1	0	0	1	0	0
AACCTATGCTAAGGT	2	8	15	402.826	295129023	136.5	870957506	120	4	0.00496492	0.0198597	0.00918529	0.000297895	0.000137779	0.43956	1.00937e-09	1.00937e-09	1	0	0	1	0	0
AACCTC	468	1872	6	402.826	295129023	136.5	870957506	11232	4	1.16179	4.64717	2.14936	0.027883	0.0128962	0.175824	9.44773e-08	9.44773e-08	1	0	0	1	0	0
AACCTCATGGCGCGT	18	105	15	402.826	295129023	136.5	870957506	1575	5.83333	0.0446843	0.260658	0.120557	0.00390987	0.00180835	0.641026	1.3248e-08	1.3248e-08	1	0	0	1	1	0
AACCTCC	6	26	7	402.826	295129023	136.5	870957506	182	4.33333	0.0148948	0.064544	0.0298522	0.000451808	0.000208965	0.222222	1.53088e-09	1.53088e-09	1	0	0	1	0	0
AACCTCCCTCCCGCC	1	4	15	402.826	295129023	136.5	870957506	60	4	0.00248246	0.00992984	0.00459265	0.000148948	6.88897e-05	0.43956	5.04686e-10	5.04686e-10	1	0	0	1	0	0
AACCTCCGGCACAGC	22	114	15	402.826	295129023	136.5	870957506	1710	5.18182	0.0546141	0.283	0.13089	0.00424501	0.00196336	0.569431	1.43836e-08	1.43836e-08	1	0	0	1	1	0
AACCTCCTGAAGCCT	498	3471	15	402.826	295129023	136.5	870957506	52065	6.96988	1.23627	8.61662	3.98527	0.129249	0.059779	0.765921	4.37942e-07	4.37942e-07	1	0	0	1	1	0
AACCTCCTGCTCACC	1	4	15	402.826	295129023	136.5	870957506	60	4	0.00248246	0.00992984	0.00459265	0.000148948	6.88897e-05	0.43956	5.04686e-10	5.04686e-10	1	0	0	1	0	0
AACCTCGGGTCACGC	10	57	15	402.826	295129023	136.5	870957506	855	5.7	0.0248246	0.1415	0.0654452	0.0021225	0.000981678	0.626374	7.19178e-09	7.19178e-09	1	0	0	1	1	0
AACCTCTTACCATCTGGCCTT	12	56	21	402.826	295129023	136.5	870957506	1176	4.66667	0.0297895	0.139018	0.0642971	0.00291937	0.00135024	0.717949	9.89185e-09	9.89185e-09	1	0	0	1	1	0
AACCTG	8	50	6	402.826	295129023	136.5	870957506	300	6.25	0.0198597	0.124123	0.0574081	0.000744738	0.000344448	0.274725	2.52343e-09	2.52343e-09	1	0	0	1	0	0
AACCTGCACGTCCAT	8	51	15	402.826	295129023	136.5	870957506	765	6.375	0.0198597	0.126605	0.0585562	0.00189908	0.000878344	0.700549	6.43475e-09	6.43475e-09	1	0	0	1	1	0
AACCTGCCTCCTCACAACTGTACC	6	31	24	402.826	295129023	136.5	870957506	744	5.16667	0.0148948	0.0769563	0.035593	0.00184695	0.000854232	0.908425	6.25811e-09	6.25811e-09	1	0	0	1	1	0
AACCTGGCCCCCCAC	1	4	15	402.826	295129023	136.5	870957506	60	4	0.00248246	0.00992984	0.00459265	0.000148948	6.88897e-05	0.43956	5.04686e-10	5.04686e-10	1	0	0	1	0	0
AACCTGGCCTATCCC	1	4	15	402.826	295129023	136.5	870957506	60	4	0.00248246	0.00992984	0.00459265	0.000148948	6.88897e-05	0.43956	5.04686e-10	5.04686e-10	1	0	0	1	0	0
AACCTGGGAGCAACG	231	1357	15	402.826	295129023	136.5	870957506	20355	5.87446	0.573448	3.3687	1.55806	0.0505305	0.0233708	0.645545	1.71215e-07	1.71215e-07	1	0	0	1	1	0
AACCTTACATCCCGCTGATCCCT	117	498	23	402.826	295129023	136.5	870957506	11454	4.25641	0.290448	1.23627	0.571784	0.0284341	0.013151	0.717197	9.63446e-08	9.63446e-08	1	0	0	1	1	0
AACCTTGGCACCATG	34	217	15	402.826	295129023	136.5	870957506	3255	6.38235	0.0844036	0.538694	0.249151	0.00808041	0.00373727	0.701357	2.73792e-08	2.73792e-08	1	0	0	1	1	0
AACG	4129	26892	4	402.826	295129023	136.5	870957506	107568	6.51296	10.2501	66.7583	30.8764	0.267033	0.123505	0.190856	9.04802e-07	9.04802e-07	1	0	0	0	0	0
AACGAACGGATGACC	63	408	15	402.826	295129023	136.5	870957506	6120	6.47619	0.156395	1.01284	0.46845	0.0151927	0.00702675	0.711669	5.1478e-08	5.1478e-08	1	0	0	1	1	0
AACGAC	1	5	6	402.826	295129023	136.5	870957506	30	5	0.00248246	0.0124123	0.00574081	7.44738e-05	3.44448e-05	0.21978	2.52343e-10	2.52343e-10	1	0	0	1	0	0
AACGACCCACGCCGC	62	313	15	402.826	295129023	136.5	870957506	4695	5.04839	0.153913	0.77701	0.359375	0.0116552	0.00539062	0.554768	3.94917e-08	3.94917e-08	1	0	0	1	1	0
AACGACCCCTACACGACGCTCTTC	1	5	24	402.826	295129023	136.5	870957506	120	5	0.00248246	0.0124123	0.00574081	0.000297895	0.000137779	0.879121	1.00937e-09	1.00937e-09	1	0	0	1	1	0
AACGACCCGGACACC	32	180	15	402.826	295129023	136.5	870957506	2700	5.625	0.0794387	0.446843	0.206669	0.00670264	0.00310004	0.618132	2.27109e-08	2.27109e-08	1	0	0	1	1	0
AACGACCCTAATGCC	78	414	15	402.826	295129023	136.5	870957506	6210	5.30769	0.193632	1.02774	0.475339	0.0154161	0.00713008	0.583263	5.2235e-08	5.2235e-08	1	0	0	1	1	0
AACGACCCTATCCCC	3714	17381	15	402.826	295129023	136.5	870957506	260715	4.67986	9.21986	43.1476	19.9562	0.647215	0.299343	0.51427	2.19299e-06	2.19299e-06	1	0	0	1	1	0
AACGACCCTCATGCC	21	124	15	402.826	295129023	136.5	870957506	1860	5.90476	0.0521317	0.307825	0.142372	0.00461738	0.00213558	0.648875	1.56453e-08	1.56453e-08	1	0	0	1	1	0
AACGACGAC	3244	13580	9	402.826	295129023	136.5	870957506	122220	4.18619	8.0531	33.7118	15.592	0.303406	0.140328	0.276013	1.02805e-06	1.02805e-06	1	0	0	1	0	0
AACGACGCACACCCC	195	864	15	402.826	295129023	136.5	870957506	12960	4.43077	0.48408	2.14485	0.992012	0.0321727	0.0148802	0.486898	1.09012e-07	1.09012e-07	1	0	0	1	0	0
AACGACGGCTTCCCG	1	4	15	402.826	295129023	136.5	870957506	60	4	0.00248246	0.00992984	0.00459265	0.000148948	6.88897e-05	0.43956	5.04686e-10	5.04686e-10	1	0	0	1	0	0
AACGACTTCACGCCC	22	113	15	402.826	295129023	136.5	870957506	1695	5.13636	0.0546141	0.280518	0.129742	0.00420777	0.00194613	0.564436	1.42574e-08	1.42574e-08	1	0	0	1	1	0
AACGAG	276	1104	6	402.826	295129023	136.5	870957506	6624	4	0.685159	2.74064	1.26757	0.0164438	0.00760542	0.175824	5.57174e-08	5.57174e-08	1	0	0	1	0	0
AACGAGC	163	652	7	402.826	295129023	136.5	870957506	4564	4	0.404641	1.61856	0.748601	0.0113299	0.00524021	0.205128	3.83898e-08	3.83898e-08	1	0	0	1	0	0
AACGAGG	1	4	7	402.826	295129023	136.5	870957506	28	4	0.00248246	0.00992984	0.00459265	6.95089e-05	3.21485e-05	0.205128	2.3552e-10	2.3552e-10	1	0	0	1	0	0
AACGAGGTGGTCGAC	1	4	15	402.826	295129023	136.5	870957506	60	4	0.00248246	0.00992984	0.00459265	0.000148948	6.88897e-05	0.43956	5.04686e-10	5.04686e-10	1	0	0	1	0	0
AACGAGGTGGTGATG	651	4275	15	402.826	295129023	136.5	870957506	64125	6.56682	1.61608	10.6125	4.90839	0.159188	0.0736259	0.721629	5.39384e-07	5.39384e-07	1	0	0	1	1	0
AACGATACAGTTCTT	2	8	15	402.826	295129023	136.5	870957506	120	4	0.00496492	0.0198597	0.00918529	0.000297895	0.000137779	0.43956	1.00937e-09	1.00937e-09	1	0	0	1	0	0
AACGATCTCTCAGAG	2	8	15	402.826	295129023	136.5	870957506	120	4	0.00496492	0.0198597	0.00918529	0.000297895	0.000137779	0.43956	1.00937e-09	1.00937e-09	1	0	0	1	0	0
AACGC	10	123	5	402.826	295129023	136.5	870957506	615	12.3	0.0248246	0.305343	0.141224	0.00152671	0.000706119	0.450549	5.17304e-09	5.17304e-09	1	0	0	1	0	0
AACGCACATTGGGAG	580	3522	15	402.826	295129023	136.5	870957506	52830	6.07241	1.43983	8.74322	4.04383	0.131148	0.0606574	0.667298	4.44376e-07	4.44376e-07	1	0	0	1	1	0
AACGCACCACCCCACACTCACC	2	9	22	402.826	295129023	136.5	870957506	198	4.5	0.00496492	0.0223421	0.0103335	0.000491527	0.000227336	0.725275	1.66547e-09	1.66547e-09	1	0	0	1	1	0
AACGCACCATACGCC	2	9	15	402.826	295129023	136.5	870957506	135	4.5	0.00496492	0.0223421	0.0103335	0.000335132	0.000155002	0.494505	1.13554e-09	1.13554e-09	1	0	0	1	0	0
AACGCACCCGACTAC	11	64	15	402.826	295129023	136.5	870957506	960	5.81818	0.0273071	0.158877	0.0734823	0.00238316	0.00110224	0.639361	8.07498e-09	8.07498e-09	1	0	0	1	1	0
AACGCACTATGGTGAAGCGGTAGAT	6	25	25	402.826	295129023	136.5	870957506	625	4.16667	0.0148948	0.0620615	0.028704	0.00155154	0.000717601	0.763126	5.25715e-09	5.25715e-09	1	0	0	1	1	0
AACGCAGCCACCTCC	24	123	15	402.826	295129023	136.5	870957506	1845	5.125	0.059579	0.305343	0.141224	0.00458014	0.00211836	0.563187	1.55191e-08	1.55191e-08	1	0	0	1	1	0
AACGCAGCCCGACTG	48	271	15	402.826	295129023	136.5	870957506	4065	5.64583	0.119158	0.672747	0.311152	0.0100912	0.00466728	0.620421	3.41925e-08	3.41925e-08	1	0	0	1	1	0
AACGCAGGATGACCG	410	2421	15	402.826	295129023	136.5	870957506	36315	5.90488	1.01781	6.01004	2.7797	0.0901505	0.0416955	0.648888	3.05461e-07	3.05461e-07	1	0	0	1	1	0
AACGCC	2	8	6	402.826	295129023	136.5	870957506	48	4	0.00496492	0.0198597	0.00918529	0.000119158	5.51118e-05	0.175824	4.03749e-10	4.03749e-10	1	0	0	1	0	0
AACGCCAACGCGCAG	1	4	15	402.826	295129023	136.5	870957506	60	4	0.00248246	0.00992984	0.00459265	0.000148948	6.88897e-05	0.43956	5.04686e-10	5.04686e-10	1	0	0	1	0	0
AACGCCAACGCTTAG	54	335	15	402.826	295129023	136.5	870957506	5025	6.2037	0.134053	0.831624	0.384634	0.0124744	0.00576951	0.681726	4.22675e-08	4.22675e-08	1	0	0	1	1	0
AACGCCAAGACTTCC	2	9	15	402.826	295129023	136.5	870957506	135	4.5	0.00496492	0.0223421	0.0103335	0.000335132	0.000155002	0.494505	1.13554e-09	1.13554e-09	1	0	0	1	0	0
AACGCCAAGGGACAC	149	874	15	402.826	295129023	136.5	870957506	13110	5.86577	0.369887	2.16967	1.00349	0.0325451	0.0150524	0.64459	1.10274e-07	1.10274e-07	1	0	0	1	1	0
AACGCCACCACGACG	3	12	15	402.826	295129023	136.5	870957506	180	4	0.00744738	0.0297895	0.0137779	0.000446843	0.000206669	0.43956	1.51406e-09	1.51406e-09	1	0	0	1	0	0
AACGCCACCATTCCG	495	2823	15	402.826	295129023	136.5	870957506	42345	5.70303	1.22882	7.00799	3.24126	0.10512	0.0486189	0.626707	3.56182e-07	3.56182e-07	1	0	0	1	1	0
AACGCCCATCTCAAG	78	470	15	402.826	295129023	136.5	870957506	7050	6.02564	0.193632	1.16676	0.539636	0.0175013	0.00809454	0.662158	5.93007e-08	5.93007e-08	1	0	0	1	1	0
AACGCCCCCCCATCG	1	4	15	402.826	295129023	136.5	870957506	60	4	0.00248246	0.00992984	0.00459265	0.000148948	6.88897e-05	0.43956	5.04686e-10	5.04686e-10	1	0	0	1	0	0
AACGCCCCCCCCACT	1	4	15	402.826	295129023	136.5	870957506	60	4	0.00248246	0.00992984	0.00459265	0.000148948	6.88897e-05	0.43956	5.04686e-10	5.04686e-10	1	0	0	1	0	0
AACGCCCGCTGCCAC	42	173	15	402.826	295129023	136.5	870957506	2595	4.11905	0.104263	0.429466	0.198632	0.00644198	0.00297948	0.452643	2.18277e-08	2.18277e-08	1	0	0	1	0	0
AACGCCCTCCCATCT	9258	44577	15	402.826	295129023	136.5	870957506	668655	4.81497	22.9826	110.661	51.1816	1.65991	0.767724	0.529118	5.62435e-06	5.62435e-06	1	0	0	1	1	0
AACGCCGTGGTGAGC	20	131	15	402.826	295129023	136.5	870957506	1965	6.55	0.0496492	0.325202	0.150409	0.00487803	0.00225614	0.71978	1.65285e-08	1.65285e-08	1	0	0	1	1	0
AACGCG	122	488	6	402.826	295129023	136.5	870957506	2928	4	0.30286	1.21144	0.560303	0.00726864	0.00336182	0.175824	2.46287e-08	2.46287e-08	1	0	0	1	0	0
AACGCGACAGGCCAC	279	1511	15	402.826	295129023	136.5	870957506	22665	5.41577	0.692606	3.751	1.73487	0.056265	0.0260231	0.59514	1.90645e-07	1.90645e-07	1	0	0	1	1	0
AACGCTCATCTCACCATCTCACC	53	225	23	402.826	295129023	136.5	870957506	5175	4.24528	0.13157	0.558554	0.258336	0.0128467	0.00594174	0.715322	4.35292e-08	4.35292e-08	1	0	0	1	1	0
AACGCTCTCCACGTT	1	4	15	402.826	295129023	136.5	870957506	60	4	0.00248246	0.00992984	0.00459265	0.000148948	6.88897e-05	0.43956	5.04686e-10	5.04686e-10	1	0	0	1	0	0
AACGCTGACCCCACC	1	4	15	402.826	295129023	136.5	870957506	60	4	0.00248246	0.00992984	0.00459265	0.000148948	6.88897e-05	0.43956	5.04686e-10	5.04686e-10	1	0	0	1	0	0
AACGG	51	301	5	402.826	295129023	136.5	870957506	1505	5.90196	0.126605	0.747221	0.345597	0.0037361	0.00172798	0.216189	1.26592e-08	1.26592e-08	1	0	0	1	0	0
AACGGAC	2	8	7	402.826	295129023	136.5	870957506	56	4	0.00496492	0.0198597	0.00918529	0.000139018	6.42971e-05	0.205128	4.71041e-10	4.71041e-10	1	0	0	1	0	0
AACGGCCCAATCAGC	1	5	15	402.826	295129023	136.5	870957506	75	5	0.00248246	0.0124123	0.00574081	0.000186185	8.61121e-05	0.549451	6.30858e-10	6.30858e-10	1	0	0	1	1	0
AACGGCTGGGAGGAT	8	36	15	402.826	295129023	136.5	870957506	540	4.5	0.0198597	0.0893686	0.0413338	0.00134053	0.000620007	0.494505	4.54218e-09	4.54218e-09	1	0	0	1	0	0
AACGGCTTAGGATT	1	4	14	402.826	295129023	136.5	870957506	56	4	0.00248246	0.00992984	0.00459265	0.000139018	6.42971e-05	0.410256	4.71041e-10	4.71041e-10	1	0	0	1	0	0
AACGGCTTCTCTTGG	8	50	15	402.826	295129023	136.5	870957506	750	6.25	0.0198597	0.124123	0.0574081	0.00186185	0.000861121	0.686813	6.30858e-09	6.30858e-09	1	0	0	1	1	0
AACGGGAGGTGGGAG	1	4	15	402.826	295129023	136.5	870957506	60	4	0.00248246	0.00992984	0.00459265	0.000148948	6.88897e-05	0.43956	5.04686e-10	5.04686e-10	1	0	0	1	0	0
AACGGGC	7	28	7	402.826	295129023	136.5	870957506	196	4	0.0173772	0.0695089	0.0321485	0.000486562	0.00022504	0.205128	1.64864e-09	1.64864e-09	1	0	0	1	0	0
AACGGGCACCTTGCT	32	187	15	402.826	295129023	136.5	870957506	2805	5.84375	0.0794387	0.46422	0.214706	0.0069633	0.00322059	0.64217	2.35941e-08	2.35941e-08	1	0	0	1	1	0
AACGGGCTTAGAGGC	1358	7813	15	402.826	295129023	136.5	870957506	117195	5.75331	3.37118	19.3955	8.97059	0.290932	0.134559	0.632232	9.85779e-07	9.85779e-07	1	0	0	1	1	0
AACGGGCTTGGAGTC	15	82	15	402.826	295129023	136.5	870957506	1230	5.46667	0.0372369	0.203562	0.0941493	0.00305343	0.00141224	0.600733	1.03461e-08	1.03461e-08	1	0	0	1	1	0
AACGTACGGCTATG	1	5	14	402.826	295129023	136.5	870957506	70	5	0.00248246	0.0124123	0.00574081	0.000173772	8.03713e-05	0.512821	5.88801e-10	5.88801e-10	1	0	0	1	1	0
AACGTCACCAGCCCG	1	4	15	402.826	295129023	136.5	870957506	60	4	0.00248246	0.00992984	0.00459265	0.000148948	6.88897e-05	0.43956	5.04686e-10	5.04686e-10	1	0	0	1	0	0
AACGTGAGT	333	1881	9	402.826	295129023	136.5	870957506	16929	5.64865	0.826659	4.66951	2.15969	0.0420256	0.0194372	0.372438	1.42397e-07	1.42397e-07	1	0	0	1	0	0
AACGTGGAGAAGCCG	477	2844	15	402.826	295129023	136.5	870957506	42660	5.96226	1.18413	7.06012	3.26537	0.105902	0.0489806	0.655194	3.58832e-07	3.58832e-07	1	0	0	1	1	0
AACGTGGATTC	1	4	11	402.826	295129023	136.5	870957506	44	4	0.00248246	0.00992984	0.00459265	0.000109228	5.05191e-05	0.322344	3.70103e-10	3.70103e-10	1	0	0	1	0	0
AACGTGGCGTCTGGG	120	632	15	402.826	295129023	136.5	870957506	9480	5.26667	0.297895	1.56891	0.725638	0.0235337	0.0108846	0.578755	7.97405e-08	7.97405e-08	1	0	0	1	1	0
AACGTGTAAGATGGGCAAGATTCG	45	190	24	402.826	295129023	136.5	870957506	4560	4.22222	0.111711	0.471667	0.218151	0.01132	0.00523562	0.742369	3.83562e-08	3.83562e-08	1	0	0	1	1	0
AACGTGTAGCCGACC	18	128	15	402.826	295129023	136.5	870957506	1920	7.11111	0.0446843	0.317755	0.146965	0.00476632	0.00220447	0.781441	1.615e-08	1.615e-08	1	0	0	1	1	0
AACGTGTGGGTGACT	1	4	15	402.826	295129023	136.5	870957506	60	4	0.00248246	0.00992984	0.00459265	0.000148948	6.88897e-05	0.43956	5.04686e-10	5.04686e-10	1	0	0	1	0	0
AACGTT	4	16	6	402.826	295129023	136.5	870957506	96	4	0.00992984	0.0397194	0.0183706	0.000238316	0.000110224	0.175824	8.07498e-10	8.07498e-10	1	0	0	1	0	0
AACT	223	1719	4	402.826	295129023	136.5	870957506	6876	7.70852	0.553589	4.26735	1.97369	0.0170694	0.00789476	0.225891	5.78371e-08	5.78371e-08	1	0	0	0	0	0
AACTAACTGCG	137	627	11	402.826	295129023	136.5	870957506	6897	4.57664	0.340097	1.5565	0.719897	0.0171215	0.00791887	0.368814	5.80137e-08	5.80137e-08	1	0	0	1	0	0
AACTAAGAGTACACT	2	8	15	402.826	295129023	136.5	870957506	120	4	0.00496492	0.0198597	0.00918529	0.000297895	0.000137779	0.43956	1.00937e-09	1.00937e-09	1	0	0	1	0	0
AACTAAGATGGGCAG	26	206	15	402.826	295129023	136.5	870957506	3090	7.92308	0.064544	0.511387	0.236521	0.0076708	0.00354782	0.870668	2.59914e-08	2.59914e-08	1	0	0	1	1	0
AACTAC	1	4	6	402.826	295129023	136.5	870957506	24	4	0.00248246	0.00992984	0.00459265	5.9579e-05	2.75559e-05	0.175824	2.01875e-10	2.01875e-10	1	0	0	1	0	0
AACTACACTGAGATCGGAAGGTCGC	2	9	25	402.826	295129023	136.5	870957506	225	4.5	0.00496492	0.0223421	0.0103335	0.000558554	0.000258336	0.824176	1.89257e-09	1.89257e-09	1	0	0	1	1	0
AACTACCCGACAGTG	43	275	15	402.826	295129023	136.5	870957506	4125	6.39535	0.106746	0.682677	0.315744	0.0102401	0.00473617	0.702786	3.46972e-08	3.46972e-08	1	0	0	1	1	0
AACTACCTCCTCCGT	1	4	15	402.826	295129023	136.5	870957506	60	4	0.00248246	0.00992984	0.00459265	0.000148948	6.88897e-05	0.43956	5.04686e-10	5.04686e-10	1	0	0	1	0	0
AACTAGGCGAATGGC	106	677	15	402.826	295129023	136.5	870957506	10155	6.38679	0.263141	1.68063	0.777305	0.0252094	0.0116596	0.701845	8.54182e-08	8.54182e-08	1	0	0	1	1	0
AACTCAAT	4	16	8	402.826	295129023	136.5	870957506	128	4	0.00992984	0.0397194	0.0183706	0.000317755	0.000146965	0.234432	1.07666e-09	1.07666e-09	1	0	0	1	0	0
AACTCAC	80	334	7	402.826	295129023	136.5	870957506	2338	4.175	0.198597	0.829142	0.383486	0.00580399	0.0026844	0.214103	1.96659e-08	1.96659e-08	1	0	0	1	0	0
AACTCACCCCACGCG	114	457	15	402.826	295129023	136.5	870957506	6855	4.00877	0.283	1.13448	0.52471	0.0170173	0.00787065	0.440524	5.76604e-08	5.76604e-08	1	0	0	1	0	0
AACTCAGTTACTTAC	2	10	15	402.826	295129023	136.5	870957506	150	5	0.00496492	0.0248246	0.0114816	0.000372369	0.000172224	0.549451	1.26172e-09	1.26172e-09	1	0	0	1	1	0
AACTCATCCCCATCC	4813	23483	15	402.826	295129023	136.5	870957506	352245	4.87908	11.9481	58.2956	26.9623	0.874434	0.404434	0.536162	2.96289e-06	2.96289e-06	1	0	0	1	1	0
AACTCATCCGACGCC	11	76	15	402.826	295129023	136.5	870957506	1140	6.90909	0.0273071	0.188667	0.0872603	0.00283	0.0013089	0.759241	9.58904e-09	9.58904e-09	1	0	0	1	1	0
AACTCATCCGCCTTC	18	132	15	402.826	295129023	136.5	870957506	1980	7.33333	0.0446843	0.327685	0.151557	0.00491527	0.00227336	0.805861	1.66547e-08	1.66547e-08	1	0	0	1	1	0
AACTCATGTCACGGC	92	522	15	402.826	295129023	136.5	870957506	7830	5.67391	0.228386	1.29584	0.59934	0.0194377	0.00899011	0.623507	6.58616e-08	6.58616e-08	1	0	0	1	1	0
AACTCC	298	1227	6	402.826	295129023	136.5	870957506	7362	4.11745	0.739773	3.04598	1.40879	0.0182759	0.00845277	0.180987	6.1925e-08	6.1925e-08	1	0	0	1	0	0
AACTCCATCCGGCAC	1	4	15	402.826	295129023	136.5	870957506	60	4	0.00248246	0.00992984	0.00459265	0.000148948	6.88897e-05	0.43956	5.04686e-10	5.04686e-10	1	0	0	1	0	0
AACTCCC	652	2725	7	402.826	295129023	136.5	870957506	19075	4.17945	1.61856	6.7647	3.12874	0.0473529	0.0219012	0.214331	1.60448e-07	1.60448e-07	1	0	0	1	0	0
AACTCCCCAATCTGC	308	1856	15	402.826	295129023	136.5	870957506	27840	6.02597	0.764598	4.60745	2.13099	0.0691117	0.0319648	0.662195	2.34175e-07	2.34175e-07	1	0	0	1	1	0
AACTCCGACCAATCC	1	4	15	402.826	295129023	136.5	870957506	60	4	0.00248246	0.00992984	0.00459265	0.000148948	6.88897e-05	0.43956	5.04686e-10	5.04686e-10	1	0	0	1	0	0
AACTCCT	171	829	7	402.826	295129023	136.5	870957506	5803	4.84795	0.424501	2.05796	0.951826	0.0144057	0.00666278	0.248613	4.88116e-08	4.88116e-08	1	0	0	1	0	0
AACTCCTATGTAAGT	2	12	15	402.826	295129023	136.5	870957506	180	6	0.00496492	0.0297895	0.0137779	0.000446843	0.000206669	0.659341	1.51406e-09	1.51406e-09	1	0	0	1	1	0
AACTCCTGCCGATAG	1905	11957	15	402.826	295129023	136.5	870957506	179355	6.27664	4.72909	29.6828	13.7286	0.445242	0.205929	0.689741	1.50863e-06	1.50863e-06	1	0	0	1	1	0
AACTCGCGCCGGACC	3	14	15	402.826	295129023	136.5	870957506	210	4.66667	0.00744738	0.0347544	0.0160743	0.000521317	0.000241114	0.512821	1.7664e-09	1.7664e-09	1	0	0	1	1	0
AACTCGGGCCAGCAC	1	4	15	402.826	295129023	136.5	870957506	60	4	0.00248246	0.00992984	0.00459265	0.000148948	6.88897e-05	0.43956	5.04686e-10	5.04686e-10	1	0	0	1	0	0
AACTCTCACAATGGG	1	5	15	402.826	295129023	136.5	870957506	75	5	0.00248246	0.0124123	0.00574081	0.000186185	8.61121e-05	0.549451	6.30858e-10	6.30858e-10	1	0	0	1	1	0
AACTCTCATCCCGCC	2363	13443	15	402.826	295129023	136.5	870957506	201645	5.68895	5.86605	33.3717	15.4347	0.500576	0.231521	0.62516	1.69612e-06	1.69612e-06	1	0	0	1	1	0
AACTCTGTCTCCCTAGTACAATCTT	12	52	25	402.826	295129023	136.5	870957506	1300	4.33333	0.0297895	0.129088	0.0597044	0.0032272	0.00149261	0.793651	1.09349e-08	1.09349e-08	1	0	0	1	1	0
AACTCTTCTCCACCACACTGCC	32	128	22	402.826	295129023	136.5	870957506	2816	4	0.0794387	0.317755	0.146965	0.00699061	0.00323322	0.644689	2.36866e-08	2.36866e-08	1	0	0	1	1	0
AACTGAC	2	8	7	402.826	295129023	136.5	870957506	56	4	0.00496492	0.0198597	0.00918529	0.000139018	6.42971e-05	0.205128	4.71041e-10	4.71041e-10	1	0	0	1	0	0
AACTGCAGGTGGGACAAGATCGG	67	271	23	402.826	295129023	136.5	870957506	6233	4.04478	0.166325	0.672747	0.311152	0.0154732	0.00715649	0.681537	5.24285e-08	5.24285e-08	1	0	0	1	1	0
AACTGCTATATCGGC	36	237	15	402.826	295129023	136.5	870957506	3555	6.58333	0.0893686	0.588343	0.272114	0.00882515	0.00408171	0.723443	2.99027e-08	2.99027e-08	1	0	0	1	1	0
AACTGCTCG	1787	12345	9	402.826	295129023	136.5	870957506	111105	6.90823	4.43616	30.646	14.1741	0.275814	0.127566	0.455487	9.34553e-07	9.34553e-07	1	0	0	1	0	0
AACTGGACCTCGCAT	1	5	15	402.826	295129023	136.5	870957506	75	5	0.00248246	0.0124123	0.00574081	0.000186185	8.61121e-05	0.549451	6.30858e-10	6.30858e-10	1	0	0	1	1	0
AACTGGGAATCAGCT	4	21	15	402.826	295129023	136.5	870957506	315	5.25	0.00992984	0.0521317	0.0241114	0.000781975	0.000361671	0.576923	2.6496e-09	2.6496e-09	1	0	0	1	1	0
AACTGGTGAGCCGAT	75	541	15	402.826	295129023	136.5	870957506	8115	7.21333	0.186185	1.34301	0.621155	0.0201452	0.00931733	0.792674	6.82588e-08	6.82588e-08	1	0	0	1	1	0
AACTGGTGGCGGCTT	6	33	15	402.826	295129023	136.5	870957506	495	5.5	0.0148948	0.0819212	0.0378893	0.00122882	0.00056834	0.604396	4.16366e-09	4.16366e-09	1	0	0	1	1	0
AACTGGTGGTCGGGC	28	154	15	402.826	295129023	136.5	870957506	2310	5.5	0.0695089	0.382299	0.176817	0.00573448	0.00265225	0.604396	1.94304e-08	1.94304e-08	1	0	0	1	1	0
AACTGTACAATGGTG	2	8	15	402.826	295129023	136.5	870957506	120	4	0.00496492	0.0198597	0.00918529	0.000297895	0.000137779	0.43956	1.00937e-09	1.00937e-09	1	0	0	1	0	0
AACTGTCTGGGTGATAGAGATAAT	65	297	24	402.826	295129023	136.5	870957506	7128	4.56923	0.16136	0.737291	0.341004	0.017695	0.0081841	0.803381	5.99567e-08	5.99567e-08	1	0	0	1	1	0
AACTT	177	885	5	402.826	295129023	136.5	870957506	4425	5	0.439395	2.19698	1.01612	0.0109849	0.00508062	0.18315	3.72206e-08	3.72206e-08	1	0	0	1	0	0
AACTTCCGATCTTGGTCTCCAGCT	17	86	24	402.826	295129023	136.5	870957506	2064	5.05882	0.0422018	0.213492	0.0987419	0.0051238	0.00236981	0.889463	1.73612e-08	1.73612e-08	1	0	0	1	1	0
AACTTCCGTATGCAG	29	211	15	402.826	295129023	136.5	870957506	3165	7.27586	0.0719913	0.523799	0.242262	0.00785699	0.00363393	0.799545	2.66222e-08	2.66222e-08	1	0	0	1	1	0
AACTTG	3	12	6	402.826	295129023	136.5	870957506	72	4	0.00744738	0.0297895	0.0137779	0.000178737	8.26676e-05	0.175824	6.05624e-10	6.05624e-10	1	0	0	1	0	0
AACTTGACAGACACGACGCTCTTC	1	4	24	402.826	295129023	136.5	870957506	96	4	0.00248246	0.00992984	0.00459265	0.000238316	0.000110224	0.703297	8.07498e-10	8.07498e-10	1	0	0	1	1	0
AACTTGCCCACCGCG	214	1051	15	402.826	295129023	136.5	870957506	15765	4.91121	0.531246	2.60907	1.20672	0.039136	0.0181008	0.539694	1.32606e-07	1.32606e-07	1	0	0	1	1	0
AACTTGCCCTGACAC	6	25	15	402.826	295129023	136.5	870957506	375	4.16667	0.0148948	0.0620615	0.028704	0.000930923	0.000430561	0.457875	3.15429e-09	3.15429e-09	1	0	0	1	0	0
AACTTGGATGGTATTGAATTGAGG	178	822	24	402.826	295129023	136.5	870957506	19728	4.61798	0.441878	2.04058	0.943789	0.048974	0.0226509	0.811952	1.65941e-07	1.65941e-07	1	0	0	1	1	0
AACTTGTCGGAGCTC	12	79	15	402.826	295129023	136.5	870957506	1185	6.58333	0.0297895	0.196114	0.0907048	0.00294172	0.00136057	0.723443	9.96756e-09	9.96756e-09	1	0	0	1	1	0
AACTTGTGCGTACTTGGTCTGTCTC	12	48	25	402.826	295129023	136.5	870957506	1200	4	0.0297895	0.119158	0.0551118	0.00297895	0.00137779	0.732601	1.00937e-08	1.00937e-08	1	0	0	1	1	0
AAG	79339	790317	3	402.826	295129023	136.5	870957506	2370951	9.96127	196.956	1961.93	907.412	5.88579	2.72223	0.218929	1.99431e-05	1.99431e-05	1	1	0	0	0	0
AAGAAGAAGAG	210	1154	11	402.826	295129023	136.5	870957506	12694	5.49524	0.521317	2.86476	1.32498	0.0315124	0.0145748	0.44284	1.06775e-07	1.06775e-07	1	0	0	1	0	0
AAGAAGAAT	262	1146	9	402.826	295129023	136.5	870957506	10314	4.37405	0.650405	2.8449	1.31579	0.0256041	0.0118421	0.288399	8.67556e-08	8.67556e-08	1	0	0	1	0	0
AAGAAGACCATAGACCTCATAGAC	8	40	24	402.826	295129023	136.5	870957506	960	5	0.0198597	0.0992984	0.0459265	0.00238316	0.00110224	0.879121	8.07498e-09	8.07498e-09	1	0	0	1	1	0
AAGAAGG	338	1395	7	402.826	295129023	136.5	870957506	9765	4.12722	0.839072	3.46303	1.60169	0.0242412	0.0112118	0.211652	8.21377e-08	8.21377e-08	1	0	0	1	0	0
AAGAAGGAAGAAGGAAGAGTGC	6	33	22	402.826	295129023	136.5	870957506	726	5.5	0.0148948	0.0819212	0.0378893	0.00180227	0.000833565	0.886447	6.10671e-09	6.10671e-09	1	0	0	1	1	0
AAGAAT	140	681	6	402.826	295129023	136.5	870957506	4086	4.86429	0.347544	1.69056	0.781898	0.0101433	0.00469139	0.213815	3.43691e-08	3.43691e-08	1	0	0	1	0	0
AAGAATG	24	96	7	402.826	295129023	136.5	870957506	672	4	0.059579	0.238316	0.110224	0.00166821	0.000771565	0.205128	5.65249e-09	5.65249e-09	1	0	0	1	0	0
AAGAATGC	10	104	8	402.826	295129023	136.5	870957506	832	10.4	0.0248246	0.258176	0.119409	0.00206541	0.00095527	0.609524	6.99832e-09	6.99832e-09	1	0	0	1	1	0
AAGACAC	55	236	7	402.826	295129023	136.5	870957506	1652	4.29091	0.136535	0.585861	0.270966	0.00410102	0.00189676	0.220047	1.38957e-08	1.38957e-08	1	0	0	1	0	0
AAGACAGAAGGACGG	1	4	15	402.826	295129023	136.5	870957506	60	4	0.00248246	0.00992984	0.00459265	0.000148948	6.88897e-05	0.43956	5.04686e-10	5.04686e-10	1	0	0	1	0	0
AAGACAGAGAGGGTGAGCGGGT	43	176	22	402.826	295129023	136.5	870957506	3872	4.09302	0.106746	0.436913	0.202076	0.00961209	0.00444568	0.659681	3.25691e-08	3.25691e-08	1	0	0	1	1	0
AAGACCCATGCCCGC	1	6	15	402.826	295129023	136.5	870957506	90	6	0.00248246	0.0148948	0.00688897	0.000223421	0.000103335	0.659341	7.5703e-10	7.5703e-10	1	0	0	1	1	0
AAGACCCGTCCGAGC	7	35	15	402.826	295129023	136.5	870957506	525	5	0.0173772	0.0868861	0.0401857	0.00130329	0.000602785	0.549451	4.41601e-09	4.41601e-09	1	0	0	1	1	0
AAGACCG	7	28	7	402.826	295129023	136.5	870957506	196	4	0.0173772	0.0695089	0.0321485	0.000486562	0.00022504	0.205128	1.64864e-09	1.64864e-09	1	0	0	1	0	0
AAGACCTCACGGAGC	128	778	15	402.826	295129023	136.5	870957506	11670	6.07812	0.317755	1.93135	0.89327	0.0289703	0.013399	0.667926	9.81615e-08	9.81615e-08	1	0	0	1	1	0
AAGACG	161	786	6	402.826	295129023	136.5	870957506	4716	4.88199	0.399676	1.95121	0.902455	0.0117073	0.00541473	0.214593	3.96684e-08	3.96684e-08	1	0	0	1	0	0
AAGACGACGCACCAG	490	2911	15	402.826	295129023	136.5	870957506	43665	5.94082	1.21641	7.22644	3.3423	0.108397	0.0501345	0.652837	3.67286e-07	3.67286e-07	1	0	0	1	1	0
AAGACGAGACCCACT	170	1086	15	402.826	295129023	136.5	870957506	16290	6.38824	0.422018	2.69595	1.2469	0.0404393	0.0187036	0.702004	1.37022e-07	1.37022e-07	1	0	0	1	1	0
AAGACGC	3	12	7	402.826	295129023	136.5	870957506	84	4	0.00744738	0.0297895	0.0137779	0.000208527	9.64456e-05	0.205128	7.06561e-10	7.06561e-10	1	0	0	1	0	0
AAGACGCAGACCCTC	5152	29800	15	402.826	295129023	136.5	870957506	447000	5.78416	12.7896	73.9773	34.2152	1.10966	0.513228	0.635622	3.75991e-06	3.75991e-06	1	0	0	1	1	0
AAGACGG	1	4	7	402.826	295129023	136.5	870957506	28	4	0.00248246	0.00992984	0.00459265	6.95089e-05	3.21485e-05	0.205128	2.3552e-10	2.3552e-10	1	0	0	1	0	0
AAGACGGAATGGGCG	1	6	15	402.826	295129023	136.5	870957506	90	6	0.00248246	0.0148948	0.00688897	0.000223421	0.000103335	0.659341	7.5703e-10	7.5703e-10	1	0	0	1	1	0
AAGACT	464	1856	6	402.826	295129023	136.5	870957506	11136	4	1.15186	4.60745	2.13099	0.0276447	0.0127859	0.175824	9.36698e-08	9.36698e-08	1	0	0	1	0	0
AAGACTGGGTAGAGT	5	22	15	402.826	295129023	136.5	870957506	330	4.4	0.0124123	0.0546141	0.0252596	0.000819212	0.000378893	0.483516	2.77578e-09	2.77578e-09	1	0	0	1	0	0
AAGACTTCATGTAGT	2	13	15	402.826	295129023	136.5	870957506	195	6.5	0.00496492	0.032272	0.0149261	0.00048408	0.000223892	0.714286	1.64023e-09	1.64023e-09	1	0	0	1	1	0
AAGACTTCCGATAGT	2	8	15	402.826	295129023	136.5	870957506	120	4	0.00496492	0.0198597	0.00918529	0.000297895	0.000137779	0.43956	1.00937e-09	1.00937e-09	1	0	0	1	0	0
AAGAG	1282	9268	5	402.826	295129023	136.5	870957506	46340	7.22933	3.18251	23.0074	10.6412	0.115037	0.0532058	0.264811	3.89786e-07	3.89786e-07	1	0	0	1	0	0
AAGAGAATAG	25	169	10	402.826	295129023	136.5	870957506	1690	6.76	0.0620615	0.419536	0.194039	0.00419536	0.00194039	0.495238	1.42153e-08	1.42153e-08	1	0	0	1	0	0
AAGAGACACTATGCG	1	4	15	402.826	295129023	136.5	870957506	60	4	0.00248246	0.00992984	0.00459265	0.000148948	6.88897e-05	0.43956	5.04686e-10	5.04686e-10	1	0	0	1	0	0
AAGAGACATCACAGACGAGATCGG	40	172	24	402.826	295129023	136.5	870957506	4128	4.3	0.0992984	0.426983	0.197484	0.0102476	0.00473961	0.756044	3.47224e-08	3.47224e-08	1	0	0	1	1	0
AAGAGAG	74	384	7	402.826	295129023	136.5	870957506	2688	5.18919	0.183702	0.953265	0.440894	0.00667285	0.00308626	0.266112	2.261e-08	2.261e-08	1	0	0	1	0	0
AAGAGAGG	144	603	8	402.826	295129023	136.5	870957506	4824	4.1875	0.357474	1.49692	0.692341	0.0119754	0.00553873	0.245421	4.05768e-08	4.05768e-08	1	0	0	1	0	0
AAGAGAGGTGCCAGG	1435	9009	15	402.826	295129023	136.5	870957506	135135	6.27805	3.56233	22.3645	10.3438	0.335467	0.155157	0.689895	1.13668e-06	1.13668e-06	1	0	0	1	1	0
AAGAGATCC	249	1284	9	402.826	295129023	136.5	870957506	11556	5.15663	0.618133	3.18748	1.47424	0.0286873	0.0132682	0.339997	9.72026e-08	9.72026e-08	1	0	0	1	0	0
AAGAGATGAAGAGCGTCGATG	1	5	21	402.826	295129023	136.5	870957506	105	5	0.00248246	0.0124123	0.00574081	0.000260658	0.000120557	0.769231	8.83201e-10	8.83201e-10	1	0	0	1	1	0
AAGAGATGGTCGCAG	4	21	15	402.826	295129023	136.5	870957506	315	5.25	0.00992984	0.0521317	0.0241114	0.000781975	0.000361671	0.576923	2.6496e-09	2.6496e-09	1	0	0	1	1	0
AAGAGC	315	1260	6	402.826	295129023	136.5	870957506	7560	4	0.781975	3.1279	1.44668	0.0187674	0.0086801	0.175824	6.35905e-08	6.35905e-08	1	0	0	1	0	0
AAGAGCACCTGAGAATATACCTCC	68	305	24	402.826	295129023	136.5	870957506	7320	4.48529	0.168807	0.75715	0.350189	0.0181716	0.00840454	0.788623	6.15717e-08	6.15717e-08	1	0	0	1	1	0
AAGAGCAGTGGTGAGATCGG	1	6	20	402.826	295129023	136.5	870957506	120	6	0.00248246	0.0148948	0.00688897	0.000297895	0.000137779	0.879121	1.00937e-09	1.00937e-09	1	0	0	1	1	0
AAGAGCATCGGAAGG	123	801	15	402.826	295129023	136.5	870957506	12015	6.5122	0.305343	1.98845	0.919677	0.0298268	0.0137952	0.715626	1.01063e-07	1.01063e-07	1	0	0	1	1	0
AAGAGCGACAAGAGG	1	4	15	402.826	295129023	136.5	870957506	60	4	0.00248246	0.00992984	0.00459265	0.000148948	6.88897e-05	0.43956	5.04686e-10	5.04686e-10	1	0	0	1	0	0
AAGAGCGACATAAGGTGAGATG	4	22	22	402.826	295129023	136.5	870957506	484	5.5	0.00992984	0.0546141	0.0252596	0.00120151	0.00055571	0.886447	4.07114e-09	4.07114e-09	1	0	0	1	1	0
AAGAGCGTAATAGTGGTGGGAAGG	676	2716	24	402.826	295129023	136.5	870957506	65184	4.01775	1.67814	6.74236	3.11841	0.161817	0.0748418	0.706418	5.48291e-07	5.48291e-07	1	0	0	1	1	0
AAGAGCGTCGAAGGGAAGTAAGG	957	4216	23	402.826	295129023	136.5	870957506	96968	4.40543	2.37571	10.4661	4.84065	0.240719	0.111335	0.742308	8.15641e-07	8.15641e-07	1	0	0	1	1	0
AAGAGCGTCGGATAC	56	353	15	402.826	295129023	136.5	870957506	5295	6.30357	0.139018	0.876308	0.405301	0.0131446	0.00607952	0.6927	4.45386e-08	4.45386e-08	1	0	0	1	1	0
AAGAGCGTCGTGCAGATGAATG	7	33	22	402.826	295129023	136.5	870957506	726	4.71429	0.0173772	0.0819212	0.0378893	0.00180227	0.000833565	0.759812	6.10671e-09	6.10671e-09	1	0	0	1	1	0
AAGAGCGTCGTGGTCAGTGATG	5	20	22	402.826	295129023	136.5	870957506	440	4	0.0124123	0.0496492	0.0229632	0.00109228	0.000505191	0.644689	3.70103e-09	3.70103e-09	1	0	0	1	1	0
AAGAGCGTCGTGTACATCAGATCGG	2	8	25	402.826	295129023	136.5	870957506	200	4	0.00496492	0.0198597	0.00918529	0.000496492	0.000229632	0.732601	1.68229e-09	1.68229e-09	1	0	0	1	1	0
AAGAGCGTGACATGGAGATCGG	2	8	22	402.826	295129023	136.5	870957506	176	4	0.00496492	0.0198597	0.00918529	0.000436913	0.000202076	0.644689	1.48041e-09	1.48041e-09	1	0	0	1	1	0
AAGAGG	19	76	6	402.826	295129023	136.5	870957506	456	4	0.0471667	0.188667	0.0872603	0.001132	0.000523562	0.175824	3.83562e-09	3.83562e-09	1	0	0	1	0	0
AAGAGGG	3	14	7	402.826	295129023	136.5	870957506	98	4.66667	0.00744738	0.0347544	0.0160743	0.000243281	0.00011252	0.239316	8.24321e-10	8.24321e-10	1	0	0	1	0	0
AAGAGGGGTGCCAGG	1	4	15	402.826	295129023	136.5	870957506	60	4	0.00248246	0.00992984	0.00459265	0.000148948	6.88897e-05	0.43956	5.04686e-10	5.04686e-10	1	0	0	1	0	0
AAGAGGTAGGATATCAGGAGCTC	2	11	23	402.826	295129023	136.5	870957506	253	5.5	0.00496492	0.0273071	0.0126298	0.000628062	0.000290485	0.92674	2.12809e-09	2.12809e-09	1	0	0	1	1	0
AAGAGTAGCCGTGGG	7893	46787	15	402.826	295129023	136.5	870957506	701805	5.92766	19.5941	116.147	53.719	1.7422	0.805786	0.651391	5.90319e-06	5.90319e-06	1	0	0	1	1	0
AAGAGTG	2	8	7	402.826	295129023	136.5	870957506	56	4	0.00496492	0.0198597	0.00918529	0.000139018	6.42971e-05	0.205128	4.71041e-10	4.71041e-10	1	0	0	1	0	0
AAGAT	575	4388	5	402.826	295129023	136.5	870957506	21940	7.6313	1.42741	10.893	5.03813	0.0544652	0.0251907	0.279535	1.84547e-07	1.84547e-07	1	0	0	1	0	0
AAGATAGGTATAATGGATAGAAGCT	77	324	25	402.826	295129023	136.5	870957506	8100	4.20779	0.191149	0.804317	0.372004	0.0201079	0.00930011	0.770658	6.81327e-08	6.81327e-08	1	0	0	1	1	0
AAGATAGTGGCCGTC	135	943	15	402.826	295129023	136.5	870957506	14145	6.98519	0.335132	2.34096	1.08272	0.0351144	0.0162407	0.767603	1.1898e-07	1.1898e-07	1	0	0	1	1	0
AAGATAGTGTGAGCC	148	1019	15	402.826	295129023	136.5	870957506	15285	6.88514	0.367404	2.52963	1.16998	0.0379444	0.0175497	0.756608	1.28569e-07	1.28569e-07	1	0	0	1	1	0
AAGATCGGAGGAGTGACTGGCAG	181	781	23	402.826	295129023	136.5	870957506	17963	4.31492	0.449325	1.9388	0.896714	0.0445924	0.0206244	0.727056	1.51095e-07	1.51095e-07	1	0	0	1	1	0
AAGATCGGGTAAGT	11883	70896	14	402.826	295129023	136.5	870957506	992544	5.96617	29.4991	175.997	81.4001	2.46395	1.1396	0.611915	8.34872e-06	8.34872e-06	1	0	0	1	1	0
AAGATG	530	2578	6	402.826	295129023	136.5	870957506	15468	4.86415	1.3157	6.39978	2.95996	0.0383987	0.0177598	0.213809	1.30108e-07	1.30108e-07	1	0	0	1	0	0
AAGATGTAGATATTAGCTAGCCTTG	30	127	25	402.826	295129023	136.5	870957506	3175	4.23333	0.0744738	0.315272	0.145817	0.00788181	0.00364541	0.775336	2.67063e-08	2.67063e-08	1	0	0	1	1	0
AAGATTGAGGCAGTGAGGAAGCG	59	271	23	402.826	295129023	136.5	870957506	6233	4.59322	0.146465	0.672747	0.311152	0.0154732	0.00715649	0.773949	5.24285e-08	5.24285e-08	1	0	0	1	1	0
AAGC	1245	8185	4	402.826	295129023	136.5	870957506	32740	6.5743	3.09066	20.3189	9.3977	0.0812757	0.0375908	0.192653	2.75391e-07	2.75391e-07	1	0	0	0	0	0
AAGCAAGGTGTACCG	72	490	15	402.826	295129023	136.5	870957506	7350	6.80556	0.178737	1.21641	0.562599	0.0182461	0.00843899	0.747863	6.18241e-08	6.18241e-08	1	0	0	1	1	0
AAGCACCATCTCGCT	138	799	15	402.826	295129023	136.5	870957506	11985	5.78986	0.34258	1.98349	0.917381	0.0297523	0.0137607	0.636248	1.00811e-07	1.00811e-07	1	0	0	1	1	0
AAGCACGTCATCCCT	2729	16142	15	402.826	295129023	136.5	870957506	242130	5.91499	6.77463	40.0719	18.5336	0.601078	0.278004	0.649999	2.03666e-06	2.03666e-06	1	0	0	1	1	0
AAGCAG	213	852	6	402.826	295129023	136.5	870957506	5112	4	0.528764	2.11506	0.978234	0.0126903	0.0058694	0.175824	4.29993e-08	4.29993e-08	1	0	0	1	0	0
AAGCAGAC	245	1146	8	402.826	295129023	136.5	870957506	9168	4.67755	0.608203	2.8449	1.31579	0.0227592	0.0105263	0.274142	7.71161e-08	7.71161e-08	1	0	0	1	0	0
AAGCAGATGCACGGC	2	8	15	402.826	295129023	136.5	870957506	120	4	0.00496492	0.0198597	0.00918529	0.000297895	0.000137779	0.43956	1.00937e-09	1.00937e-09	1	0	0	1	0	0
AAGCAGC	173	692	7	402.826	295129023	136.5	870957506	4844	4	0.429466	1.71786	0.794528	0.012025	0.00556169	0.205128	4.0745e-08	4.0745e-08	1	0	0	1	0	0
AAGCAGGCGAGTCTG	1	6	15	402.826	295129023	136.5	870957506	90	6	0.00248246	0.0148948	0.00688897	0.000223421	0.000103335	0.659341	7.5703e-10	7.5703e-10	1	0	0	1	1	0
AAGCATCACCACGGT	9	41	15	402.826	295129023	136.5	870957506	615	4.55556	0.0223421	0.101781	0.0470746	0.00152671	0.000706119	0.500611	5.17304e-09	5.17304e-09	1	0	0	1	1	0
AAGCATGTCCTGGAC	2	8	15	402.826	295129023	136.5	870957506	120	4	0.00496492	0.0198597	0.00918529	0.000297895	0.000137779	0.43956	1.00937e-09	1.00937e-09	1	0	0	1	0	0
AAGCC	15	75	5	402.826	295129023	136.5	870957506	375	5	0.0372369	0.186185	0.0861121	0.000930923	0.000430561	0.18315	3.15429e-09	3.15429e-09	1	0	0	1	0	0
AAGCCAG	5	23	7	402.826	295129023	136.5	870957506	161	4.6	0.0124123	0.0570966	0.0264077	0.000399676	0.000184854	0.235897	1.35424e-09	1.35424e-09	1	0	0	1	0	0
AAGCCAGAGACACCC	11782	57905	15	402.826	295129023	136.5	870957506	868575	4.9147	29.2483	143.747	66.4843	2.1562	0.997264	0.540077	7.30597e-06	7.30597e-06	1	0	0	1	1	0
AAGCCATCTCGTCGG	18	82	15	402.826	295129023	136.5	870957506	1230	4.55556	0.0446843	0.203562	0.0941493	0.00305343	0.00141224	0.500611	1.03461e-08	1.03461e-08	1	0	0	1	1	0
AAGCCATTCCTCACC	683	4220	15	402.826	295129023	136.5	870957506	63300	6.17862	1.69552	10.476	4.84524	0.15714	0.0726786	0.67897	5.32444e-07	5.32444e-07	1	0	0	1	1	0
AAGCCC	208	832	6	402.826	295129023	136.5	870957506	4992	4	0.516352	2.06541	0.95527	0.0123924	0.00573162	0.175824	4.19899e-08	4.19899e-08	1	0	0	1	0	0
AAGCCCACCACCAGC	23036	117747	15	402.826	295129023	136.5	870957506	1766205	5.11143	57.186	292.302	135.193	4.38453	2.02789	0.561696	1.48563e-05	1.48563e-05	1	1	0	1	1	0
AAGCCCACGGCGACT	1	8	15	402.826	295129023	136.5	870957506	120	8	0.00248246	0.0198597	0.00918529	0.000297895	0.000137779	0.879121	1.00937e-09	1.00937e-09	1	0	0	1	1	0
AAGCCCACTCCCATC	602	2843	15	402.826	295129023	136.5	870957506	42645	4.72259	1.49444	7.05763	3.26422	0.105865	0.0489634	0.518966	3.58706e-07	3.58706e-07	1	0	0	1	1	0
AAGCCCC	1	4	7	402.826	295129023	136.5	870957506	28	4	0.00248246	0.00992984	0.00459265	6.95089e-05	3.21485e-05	0.205128	2.3552e-10	2.3552e-10	1	0	0	1	0	0
AAGCCCCCCCCACTT	1	4	15	402.826	295129023	136.5	870957506	60	4	0.00248246	0.00992984	0.00459265	0.000148948	6.88897e-05	0.43956	5.04686e-10	5.04686e-10	1	0	0	1	0	0
AAGCCCGATGCGCCG	24	127	15	402.826	295129023	136.5	870957506	1905	5.29167	0.059579	0.315272	0.145817	0.00472909	0.00218725	0.581502	1.60238e-08	1.60238e-08	1	0	0	1	1	0
AAGCCCGCACCCGTC	1	4	15	402.826	295129023	136.5	870957506	60	4	0.00248246	0.00992984	0.00459265	0.000148948	6.88897e-05	0.43956	5.04686e-10	5.04686e-10	1	0	0	1	0	0
AAGCCCTCACCCGTC	6316	31629	15	402.826	295129023	136.5	870957506	474435	5.00776	15.6792	78.5177	36.3152	1.17777	0.544728	0.550303	3.99068e-06	3.99068e-06	1	0	0	1	1	0
AAGCCCTCACTCCCT	1	4	15	402.826	295129023	136.5	870957506	60	4	0.00248246	0.00992984	0.00459265	0.000148948	6.88897e-05	0.43956	5.04686e-10	5.04686e-10	1	0	0	1	0	0
AAGCCCTCTGCCACCACCATTG	10	51	22	402.826	295129023	136.5	870957506	1122	5.1	0.0248246	0.126605	0.0585562	0.00278532	0.00128824	0.821978	9.43764e-09	9.43764e-09	1	0	0	1	1	0
AAGCCCTGGCGGATG	18	114	15	402.826	295129023	136.5	870957506	1710	6.33333	0.0446843	0.283	0.13089	0.00424501	0.00196336	0.695971	1.43836e-08	1.43836e-08	1	0	0	1	1	0
AAGCCGCATCACCCT	1843	8735	15	402.826	295129023	136.5	870957506	131025	4.73956	4.57517	21.6843	10.0292	0.325264	0.150438	0.52083	1.10211e-06	1.10211e-06	1	0	0	1	1	0
AAGCCGCTCCACGCC	19	86	15	402.826	295129023	136.5	870957506	1290	4.52632	0.0471667	0.213492	0.0987419	0.00320237	0.00148113	0.497397	1.08508e-08	1.08508e-08	1	0	0	1	0	0
AAGCCGTCCCCACAC	1941	7938	15	402.826	295129023	136.5	870957506	119070	4.08964	4.81846	19.7058	9.11411	0.295587	0.136712	0.449411	1.00155e-06	1.00155e-06	1	0	0	1	0	0
AAGCCTACGCCCGAT	1	4	15	402.826	295129023	136.5	870957506	60	4	0.00248246	0.00992984	0.00459265	0.000148948	6.88897e-05	0.43956	5.04686e-10	5.04686e-10	1	0	0	1	0	0
AAGCCTATACACGCC	2817	15353	15	402.826	295129023	136.5	870957506	230295	5.45012	6.99309	38.1132	17.6277	0.571698	0.264416	0.598915	1.93711e-06	1.93711e-06	1	0	0	1	1	0
AAGCGACACCGAGAG	12	70	15	402.826	295129023	136.5	870957506	1050	5.83333	0.0297895	0.173772	0.0803713	0.00260658	0.00120557	0.641026	8.83201e-09	8.83201e-09	1	0	0	1	1	0
AAGCGAGGGAGTCAC	28	157	15	402.826	295129023	136.5	870957506	2355	5.60714	0.0695089	0.389746	0.180261	0.00584619	0.00270392	0.61617	1.98089e-08	1.98089e-08	1	0	0	1	1	0
AAGCGGGCC	1	4	9	402.826	295129023	136.5	870957506	36	4	0.00248246	0.00992984	0.00459265	8.93686e-05	4.13338e-05	0.263736	3.02812e-10	3.02812e-10	1	0	0	1	0	0
AAGCTAGATCGGAAGTCCTTATGTC	6	24	25	402.826	295129023	136.5	870957506	600	4	0.0148948	0.059579	0.0275559	0.00148948	0.000688897	0.732601	5.04686e-09	5.04686e-09	1	0	0	1	1	0
AAGCTC	198	1134	6	402.826	295129023	136.5	870957506	6804	5.72727	0.491527	2.81511	1.30202	0.0168907	0.00781209	0.251748	5.72314e-08	5.72314e-08	1	0	0	1	0	0
AAGCTCCCTGCCTCATTACTGGG	7	28	23	402.826	295129023	136.5	870957506	644	4	0.0173772	0.0695089	0.0321485	0.0015987	0.000739416	0.673993	5.41697e-09	5.41697e-09	1	0	0	1	1	0
AAGCTCGTCGCTACC	4	27	15	402.826	295129023	136.5	870957506	405	6.75	0.00992984	0.0670264	0.0310004	0.0010054	0.000465005	0.741758	3.40663e-09	3.40663e-09	1	0	0	1	1	0
AAGCTT	1	4	6	402.826	295129023	136.5	870957506	24	4	0.00248246	0.00992984	0.00459265	5.9579e-05	2.75559e-05	0.175824	2.01875e-10	2.01875e-10	1	0	0	1	0	0
AAGG	8530	61268	4	402.826	295129023	136.5	870957506	245072	7.18265	21.1754	152.095	70.3456	0.608381	0.281382	0.210481	2.06141e-06	2.06141e-06	1	0	0	0	0	0
AAGGAAGGAGGGTGG	1	5	15	402.826	295129023	136.5	870957506	75	5	0.00248246	0.0124123	0.00574081	0.000186185	8.61121e-05	0.549451	6.30858e-10	6.30858e-10	1	0	0	1	1	0
AAGGAAGGCGAGGTG	6	30	15	402.826	295129023	136.5	870957506	450	5	0.0148948	0.0744738	0.0344448	0.00111711	0.000516673	0.549451	3.78515e-09	3.78515e-09	1	0	0	1	1	0
AAGGAC	358	2392	6	402.826	295129023	136.5	870957506	14352	6.68156	0.888721	5.93804	2.7464	0.0356283	0.0164784	0.293695	1.20721e-07	1.20721e-07	1	0	0	1	0	0
AAGGACACGCCGGTG	1	4	15	402.826	295129023	136.5	870957506	60	4	0.00248246	0.00992984	0.00459265	0.000148948	6.88897e-05	0.43956	5.04686e-10	5.04686e-10	1	0	0	1	0	0
AAGGACC	11	44	7	402.826	295129023	136.5	870957506	308	4	0.0273071	0.109228	0.0505191	0.000764598	0.000353634	0.205128	2.59072e-09	2.59072e-09	1	0	0	1	0	0
AAGGACTGGCGGCTG	36	183	15	402.826	295129023	136.5	870957506	2745	5.08333	0.0893686	0.45429	0.210114	0.00681435	0.0031517	0.558608	2.30894e-08	2.30894e-08	1	0	0	1	1	0
AAGGACTGTCATAGT	2	10	15	402.826	295129023	136.5	870957506	150	5	0.00496492	0.0248246	0.0114816	0.000372369	0.000172224	0.549451	1.26172e-09	1.26172e-09	1	0	0	1	1	0
AAGGAG	1398	6697	6	402.826	295129023	136.5	870957506	40182	4.79041	3.47048	16.625	7.68924	0.0997502	0.0461354	0.210568	3.37989e-07	3.37989e-07	1	0	0	1	0	0
AAGGAGCTGAGAGGC	60	373	15	402.826	295129023	136.5	870957506	5595	6.21667	0.148948	0.925958	0.428264	0.0138894	0.00642396	0.68315	4.7062e-08	4.7062e-08	1	0	0	1	1	0
AAGGAGCTGGCATAC	38	254	15	402.826	295129023	136.5	870957506	3810	6.68421	0.0943335	0.630545	0.291633	0.00945817	0.0043745	0.734529	3.20476e-08	3.20476e-08	1	0	0	1	1	0
AAGGAGCTGGCGACG	1	4	15	402.826	295129023	136.5	870957506	60	4	0.00248246	0.00992984	0.00459265	0.000148948	6.88897e-05	0.43956	5.04686e-10	5.04686e-10	1	0	0	1	0	0
AAGGAGCTGGCGGGT	2	10	15	402.826	295129023	136.5	870957506	150	5	0.00496492	0.0248246	0.0114816	0.000372369	0.000172224	0.549451	1.26172e-09	1.26172e-09	1	0	0	1	1	0
AAGGAGCTGTGGTAG	148	1023	15	402.826	295129023	136.5	870957506	15345	6.91216	0.367404	2.53956	1.17457	0.0380934	0.0176185	0.759578	1.29074e-07	1.29074e-07	1	0	0	1	1	0
AAGGAGG	563	2949	7	402.826	295129023	136.5	870957506	20643	5.23801	1.39763	7.32078	3.38593	0.0512454	0.0237015	0.268616	1.73637e-07	1.73637e-07	1	0	0	1	0	0
AAGGAGGACATTGCC	1	4	15	402.826	295129023	136.5	870957506	60	4	0.00248246	0.00992984	0.00459265	0.000148948	6.88897e-05	0.43956	5.04686e-10	5.04686e-10	1	0	0	1	0	0
AAGGAGGACTACGGC	87	491	15	402.826	295129023	136.5	870957506	7365	5.64368	0.215974	1.21889	0.563747	0.0182833	0.00845621	0.620184	6.19503e-08	6.19503e-08	1	0	0	1	1	0
AAGGAGGGCAGTGGG	4	20	15	402.826	295129023	136.5	870957506	300	5	0.00992984	0.0496492	0.0229632	0.000744738	0.000344448	0.549451	2.52343e-09	2.52343e-09	1	0	0	1	1	0
AAGGAGGTGGGTGTC	16230	94448	15	402.826	295129023	136.5	870957506	1416720	5.81935	40.2903	234.463	108.442	3.51695	1.62662	0.639489	1.19167e-05	1.19167e-05	1	1	0	1	1	0
AAGGAT	514	4044	6	402.826	295129023	136.5	870957506	24264	7.8677	1.27598	10.0391	4.64317	0.0602344	0.027859	0.345833	2.04095e-07	2.04095e-07	1	0	0	1	0	0
AAGGATCAC	392	1810	9	402.826	295129023	136.5	870957506	16290	4.61735	0.973124	4.49325	2.07817	0.0404393	0.0187036	0.30444	1.37022e-07	1.37022e-07	1	0	0	1	0	0
AAGGATGGTGAGATGGTGGCAGG	583	2400	23	402.826	295129023	136.5	870957506	55200	4.11664	1.44727	5.9579	2.75559	0.137032	0.0633785	0.693646	4.64312e-07	4.64312e-07	1	0	0	1	1	0
AAGGATGGTGGCAGT	1	8	15	402.826	295129023	136.5	870957506	120	8	0.00248246	0.0198597	0.00918529	0.000297895	0.000137779	0.879121	1.00937e-09	1.00937e-09	1	0	0	1	1	0
AAGGCACACAGGGGATAGGAC	3732	15566	21	402.826	295129023	136.5	870957506	326886	4.17095	9.26454	38.642	17.8723	0.811481	0.375318	0.641685	2.74958e-06	2.74958e-06	1	0	0	1	1	0
AAGGCATGGGTGGGG	32	133	15	402.826	295129023	136.5	870957506	1995	4.15625	0.0794387	0.330167	0.152705	0.00495251	0.00229058	0.456731	1.67808e-08	1.67808e-08	1	0	0	1	0	0
AAGGCCCACTCCCTC	94	468	15	402.826	295129023	136.5	870957506	7020	4.97872	0.233351	1.16179	0.53734	0.0174269	0.00806009	0.547112	5.90483e-08	5.90483e-08	1	0	0	1	1	0
AAGGCCGGATGGATG	1	4	15	402.826	295129023	136.5	870957506	60	4	0.00248246	0.00992984	0.00459265	0.000148948	6.88897e-05	0.43956	5.04686e-10	5.04686e-10	1	0	0	1	0	0
AAGGCG	199	1125	6	402.826	295129023	136.5	870957506	6750	5.65327	0.49401	2.79277	1.29168	0.0167566	0.00775009	0.248495	5.67772e-08	5.67772e-08	1	0	0	1	0	0
AAGGCGATACGGGTC	63	349	15	402.826	295129023	136.5	870957506	5235	5.53968	0.156395	0.866379	0.400708	0.0129957	0.00601063	0.608756	4.40339e-08	4.40339e-08	1	0	0	1	1	0
AAGGCGGCGACTGTG	54	323	15	402.826	295129023	136.5	870957506	4845	5.98148	0.134053	0.801835	0.370856	0.0120275	0.00556284	0.657306	4.07534e-08	4.07534e-08	1	0	0	1	1	0
AAGGCGGGTCGGATG	4	21	15	402.826	295129023	136.5	870957506	315	5.25	0.00992984	0.0521317	0.0241114	0.000781975	0.000361671	0.576923	2.6496e-09	2.6496e-09	1	0	0	1	1	0
AAGGG	332	1907	5	402.826	295129023	136.5	870957506	9535	5.74398	0.824177	4.73405	2.18954	0.0236703	0.0109477	0.210402	8.02031e-08	8.02031e-08	1	0	0	1	0	0
AAGGGAC	2148	8832	7	402.826	295129023	136.5	870957506	61824	4.11173	5.33232	21.9251	10.1406	0.153476	0.0709839	0.210858	5.20029e-07	5.20029e-07	1	0	0	1	0	0
AAGGGACGTGACTGT	20	120	15	402.826	295129023	136.5	870957506	1800	6	0.0496492	0.297895	0.137779	0.00446843	0.00206669	0.659341	1.51406e-08	1.51406e-08	1	0	0	1	1	0
AAGGGACTGTGCGGT	1	4	15	402.826	295129023	136.5	870957506	60	4	0.00248246	0.00992984	0.00459265	0.000148948	6.88897e-05	0.43956	5.04686e-10	5.04686e-10	1	0	0	1	0	0
AAGGGAG	2	8	7	402.826	295129023	136.5	870957506	56	4	0.00496492	0.0198597	0.00918529	0.000139018	6.42971e-05	0.205128	4.71041e-10	4.71041e-10	1	0	0	1	0	0
AAGGGAGGAGGGGTG	1	5	15	402.826	295129023	136.5	870957506	75	5	0.00248246	0.0124123	0.00574081	0.000186185	8.61121e-05	0.549451	6.30858e-10	6.30858e-10	1	0	0	1	1	0
AAGGGAGGGGCCAGG	1	4	15	402.826	295129023	136.5	870957506	60	4	0.00248246	0.00992984	0.00459265	0.000148948	6.88897e-05	0.43956	5.04686e-10	5.04686e-10	1	0	0	1	0	0
AAGGGATACAGTCAGATCGG	3	12	20	402.826	295129023	136.5	870957506	240	4	0.00744738	0.0297895	0.0137779	0.00059579	0.000275559	0.586081	2.01875e-09	2.01875e-09	1	0	0	1	1	0
AAGGGATGGGCACGC	16689	70184	15	402.826	295129023	136.5	870957506	1052760	4.2054	41.4298	174.229	80.5826	2.61343	1.20874	0.462132	8.85523e-06	8.85523e-06	1	1	0	1	0	0
AAGGGATTGCAGGGTGTAGATCG	45	202	23	402.826	295129023	136.5	870957506	4646	4.48889	0.111711	0.501457	0.231929	0.0115335	0.00533436	0.75637	3.90796e-08	3.90796e-08	1	0	0	1	1	0
AAGGGCATTACGCAC	1	4	15	402.826	295129023	136.5	870957506	60	4	0.00248246	0.00992984	0.00459265	0.000148948	6.88897e-05	0.43956	5.04686e-10	5.04686e-10	1	0	0	1	0	0
AAGGGCCGAGGAATG	748	3496	15	402.826	295129023	136.5	870957506	52440	4.6738	1.85688	8.67868	4.01397	0.13018	0.0602096	0.513604	4.41096e-07	4.41096e-07	1	0	0	1	1	0
AAGGGCGAGCGTGAT	3	12	15	402.826	295129023	136.5	870957506	180	4	0.00744738	0.0297895	0.0137779	0.000446843	0.000206669	0.43956	1.51406e-09	1.51406e-09	1	0	0	1	0	0
AAGGGCGAGTGTGGG	1	4	15	402.826	295129023	136.5	870957506	60	4	0.00248246	0.00992984	0.00459265	0.000148948	6.88897e-05	0.43956	5.04686e-10	5.04686e-10	1	0	0	1	0	0
AAGGGCGGGCGGGGG	1	4	15	402.826	295129023	136.5	870957506	60	4	0.00248246	0.00992984	0.00459265	0.000148948	6.88897e-05	0.43956	5.04686e-10	5.04686e-10	1	0	0	1	0	0
AAGGGCGGGGAGGGG	1	4	15	402.826	295129023	136.5	870957506	60	4	0.00248246	0.00992984	0.00459265	0.000148948	6.88897e-05	0.43956	5.04686e-10	5.04686e-10	1	0	0	1	0	0
AAGGGCTGGTAGGGT	141	690	15	402.826	295129023	136.5	870957506	10350	4.89362	0.350027	1.7129	0.792232	0.0256935	0.0118835	0.53776	8.70584e-08	8.70584e-08	1	0	0	1	1	0
AAGGGG	10	47	6	402.826	295129023	136.5	870957506	282	4.7	0.0248246	0.116676	0.0539636	0.000700054	0.000323782	0.206593	2.37203e-09	2.37203e-09	1	0	0	1	0	0
AAGGGGATAGACAGC	1	4	15	402.826	295129023	136.5	870957506	60	4	0.00248246	0.00992984	0.00459265	0.000148948	6.88897e-05	0.43956	5.04686e-10	5.04686e-10	1	0	0	1	0	0
AAGGGGCGAGGGTGG	1	4	15	402.826	295129023	136.5	870957506	60	4	0.00248246	0.00992984	0.00459265	0.000148948	6.88897e-05	0.43956	5.04686e-10	5.04686e-10	1	0	0	1	0	0
AAGGGGCGGAGGCG	1	4	14	402.826	295129023	136.5	870957506	56	4	0.00248246	0.00992984	0.00459265	0.000139018	6.42971e-05	0.410256	4.71041e-10	4.71041e-10	1	0	0	1	0	0
AAGGGGCGGGCGAGG	1	4	15	402.826	295129023	136.5	870957506	60	4	0.00248246	0.00992984	0.00459265	0.000148948	6.88897e-05	0.43956	5.04686e-10	5.04686e-10	1	0	0	1	0	0
AAGGGGG	12	48	7	402.826	295129023	136.5	870957506	336	4	0.0297895	0.119158	0.0551118	0.000834107	0.000385782	0.205128	2.82624e-09	2.82624e-09	1	0	0	1	0	0
AAGGGGT	1	4	7	402.826	295129023	136.5	870957506	28	4	0.00248246	0.00992984	0.00459265	6.95089e-05	3.21485e-05	0.205128	2.3552e-10	2.3552e-10	1	0	0	1	0	0
AAGGGGTGGAGGGAG	62	288	15	402.826	295129023	136.5	870957506	4320	4.64516	0.153913	0.714949	0.330671	0.0107242	0.00496006	0.510457	3.63374e-08	3.63374e-08	1	0	0	1	1	0
AAGGGT	2	12	6	402.826	295129023	136.5	870957506	72	6	0.00496492	0.0297895	0.0137779	0.000178737	8.26676e-05	0.263736	6.05624e-10	6.05624e-10	1	0	0	1	0	0
AAGGGTACGCGACGG	1	4	15	402.826	295129023	136.5	870957506	60	4	0.00248246	0.00992984	0.00459265	0.000148948	6.88897e-05	0.43956	5.04686e-10	5.04686e-10	1	0	0	1	0	0
AAGGGTC	56	224	7	402.826	295129023	136.5	870957506	1568	4	0.139018	0.556071	0.257188	0.0038925	0.00180032	0.205128	1.31891e-08	1.31891e-08	1	0	0	1	0	0
AAGGGTCGAGGGTGC	1	4	15	402.826	295129023	136.5	870957506	60	4	0.00248246	0.00992984	0.00459265	0.000148948	6.88897e-05	0.43956	5.04686e-10	5.04686e-10	1	0	0	1	0	0
AAGGGTG	5	20	7	402.826	295129023	136.5	870957506	140	4	0.0124123	0.0496492	0.0229632	0.000347544	0.000160743	0.205128	1.1776e-09	1.1776e-09	1	0	0	1	0	0
AAGGGTGGACGATGG	15501	93733	15	402.826	295129023	136.5	870957506	1405995	6.0469	38.4806	232.688	107.621	3.49033	1.61431	0.664495	1.18264e-05	1.18264e-05	1	1	0	1	1	0
AAGGGTGGAGGATGG	2	8	15	402.826	295129023	136.5	870957506	120	4	0.00496492	0.0198597	0.00918529	0.000297895	0.000137779	0.43956	1.00937e-09	1.00937e-09	1	0	0	1	0	0
AAGGGTGGGGGAGAG	1	4	15	402.826	295129023	136.5	870957506	60	4	0.00248246	0.00992984	0.00459265	0.000148948	6.88897e-05	0.43956	5.04686e-10	5.04686e-10	1	0	0	1	0	0
AAGGGTGGTGAGATGGTGAGATG	162	672	23	402.826	295129023	136.5	870957506	15456	4.14815	0.402159	1.66821	0.771565	0.0383689	0.017746	0.698955	1.30007e-07	1.30007e-07	1	0	0	1	1	0
AAGGGTGTAGGTCGC	98	533	15	402.826	295129023	136.5	870957506	7995	5.43878	0.243281	1.32315	0.61197	0.0198473	0.00917955	0.597668	6.72495e-08	6.72495e-08	1	0	0	1	1	0
AAGGGTGTGGGTGAG	11185	61349	15	402.826	295129023	136.5	870957506	920235	5.48494	27.7663	152.296	70.4386	2.28445	1.05658	0.60274	7.7405e-06	7.7405e-06	1	0	0	1	1	0
AAGGTAGG	1	4	8	402.826	295129023	136.5	870957506	32	4	0.00248246	0.00992984	0.00459265	7.94387e-05	3.67412e-05	0.234432	2.69166e-10	2.69166e-10	1	0	0	1	0	0
AAGGTC	3	12	6	402.826	295129023	136.5	870957506	72	4	0.00744738	0.0297895	0.0137779	0.000178737	8.26676e-05	0.175824	6.05624e-10	6.05624e-10	1	0	0	1	0	0
AAGGTCCCAGTCGCC	1	5	15	402.826	295129023	136.5	870957506	75	5	0.00248246	0.0124123	0.00574081	0.000186185	8.61121e-05	0.549451	6.30858e-10	6.30858e-10	1	0	0	1	1	0
AAGGTCGGATGGGTC	4	21	15	402.826	295129023	136.5	870957506	315	5.25	0.00992984	0.0521317	0.0241114	0.000781975	0.000361671	0.576923	2.6496e-09	2.6496e-09	1	0	0	1	1	0
AAGGTGACCGATAGC	117	727	15	402.826	295129023	136.5	870957506	10905	6.21368	0.290448	1.80475	0.834714	0.0270712	0.0125207	0.682821	9.17268e-08	9.17268e-08	1	0	0	1	1	0
AAGGTGGGGCGAGAC	1	4	15	402.826	295129023	136.5	870957506	60	4	0.00248246	0.00992984	0.00459265	0.000148948	6.88897e-05	0.43956	5.04686e-10	5.04686e-10	1	0	0	1	0	0
AAGGTGTAGACGGAC	1	5	15	402.826	295129023	136.5	870957506	75	5	0.00248246	0.0124123	0.00574081	0.000186185	8.61121e-05	0.549451	6.30858e-10	6.30858e-10	1	0	0	1	1	0
AAGGTGTGCGGGCTC	1	4	15	402.826	295129023	136.5	870957506	60	4	0.00248246	0.00992984	0.00459265	0.000148948	6.88897e-05	0.43956	5.04686e-10	5.04686e-10	1	0	0	1	0	0
AAGGTGTGGAGCCCC	1	6	15	402.826	295129023	136.5	870957506	90	6	0.00248246	0.0148948	0.00688897	0.000223421	0.000103335	0.659341	7.5703e-10	7.5703e-10	1	0	0	1	1	0
AAGGTGTGGGCTGCC	2	8	15	402.826	295129023	136.5	870957506	120	4	0.00496492	0.0198597	0.00918529	0.000297895	0.000137779	0.43956	1.00937e-09	1.00937e-09	1	0	0	1	0	0
AAGT	961	7340	4	402.826	295129023	136.5	870957506	29360	7.63788	2.38564	18.2213	8.42751	0.072885	0.03371	0.223821	2.4696e-07	2.4696e-07	1	0	0	0	0	0
AAGTACATCCAGCACACGCTCC	8	38	22	402.826	295129023	136.5	870957506	836	4.75	0.0198597	0.0943335	0.0436301	0.00207534	0.000959863	0.765568	7.03196e-09	7.03196e-09	1	0	0	1	1	0
AAGTAT	1	4	6	402.826	295129023	136.5	870957506	24	4	0.00248246	0.00992984	0.00459265	5.9579e-05	2.75559e-05	0.175824	2.01875e-10	2.01875e-10	1	0	0	1	0	0
AAGTATCATCACACGCACCAGAGT	165	707	24	402.826	295129023	136.5	870957506	16968	4.28485	0.409606	1.7551	0.81175	0.0421224	0.019482	0.75338	1.42725e-07	1.42725e-07	1	0	0	1	1	0
AAGTATG	54	220	7	402.826	295129023	136.5	870957506	1540	4.07407	0.134053	0.546141	0.252596	0.00382299	0.00176817	0.208927	1.29536e-08	1.29536e-08	1	0	0	1	0	0
AAGTATGTGCC	4	16	11	402.826	295129023	136.5	870957506	176	4	0.00992984	0.0397194	0.0183706	0.000436913	0.000202076	0.322344	1.48041e-09	1.48041e-09	1	0	0	1	0	0
AAGTATT	3	12	7	402.826	295129023	136.5	870957506	84	4	0.00744738	0.0297895	0.0137779	0.000208527	9.64456e-05	0.205128	7.06561e-10	7.06561e-10	1	0	0	1	0	0
AAGTCACCGCCCCCC	1	4	15	402.826	295129023	136.5	870957506	60	4	0.00248246	0.00992984	0.00459265	0.000148948	6.88897e-05	0.43956	5.04686e-10	5.04686e-10	1	0	0	1	0	0
AAGTCACCGCCCGCC	6919	33020	15	402.826	295129023	136.5	870957506	495300	4.77237	17.1761	81.9708	37.9123	1.22956	0.568684	0.524436	4.16619e-06	4.16619e-06	1	0	0	1	1	0
AAGTCATCTCGCTCC	43	281	15	402.826	295129023	136.5	870957506	4215	6.53488	0.106746	0.697571	0.322633	0.0104636	0.0048395	0.718119	3.54542e-08	3.54542e-08	1	0	0	1	1	0
AAGTCCCGCGTAGCC	44	294	15	402.826	295129023	136.5	870957506	4410	6.68182	0.109228	0.729843	0.33756	0.0109476	0.00506339	0.734266	3.70945e-08	3.70945e-08	1	0	0	1	1	0
AAGTCGAAT	201	911	9	402.826	295129023	136.5	870957506	8199	4.53234	0.498975	2.26152	1.04598	0.0203537	0.00941378	0.298835	6.89654e-08	6.89654e-08	1	0	0	1	0	0
AAGTCGAGGAGCCAGAGCATAGT	57	258	23	402.826	295129023	136.5	870957506	5934	4.52632	0.1415	0.640475	0.296226	0.0147309	0.00681319	0.762676	4.99135e-08	4.99135e-08	1	0	0	1	1	0
AAGTCGG	306	1304	7	402.826	295129023	136.5	870957506	9128	4.26144	0.759633	3.23713	1.4972	0.0226599	0.0104804	0.218535	7.67796e-08	7.67796e-08	1	0	0	1	0	0
AAGTCGGAATCGTCC	78	518	15	402.826	295129023	136.5	870957506	7770	6.64103	0.193632	1.28591	0.594748	0.0192887	0.00892122	0.729783	6.53569e-08	6.53569e-08	1	0	0	1	1	0
AAGTCGTCTACATTG	2	8	15	402.826	295129023	136.5	870957506	120	4	0.00496492	0.0198597	0.00918529	0.000297895	0.000137779	0.43956	1.00937e-09	1.00937e-09	1	0	0	1	0	0
AAGTCTC	1	4	7	402.826	295129023	136.5	870957506	28	4	0.00248246	0.00992984	0.00459265	6.95089e-05	3.21485e-05	0.205128	2.3552e-10	2.3552e-10	1	0	0	1	0	0
AAGTCTGTGGTACCC	2	10	15	402.826	295129023	136.5	870957506	150	5	0.00496492	0.0248246	0.0114816	0.000372369	0.000172224	0.549451	1.26172e-09	1.26172e-09	1	0	0	1	1	0
AAGTG	7	135	5	402.826	295129023	136.5	870957506	675	19.2857	0.0173772	0.335132	0.155002	0.00167566	0.000775009	0.706436	5.67772e-09	5.67772e-09	1	0	0	1	1	0
AAGTGAC	3	12	7	402.826	295129023	136.5	870957506	84	4	0.00744738	0.0297895	0.0137779	0.000208527	9.64456e-05	0.205128	7.06561e-10	7.06561e-10	1	0	0	1	0	0
AAGTGAG	64	270	7	402.826	295129023	136.5	870957506	1890	4.21875	0.158877	0.670264	0.310004	0.00469185	0.00217003	0.216346	1.58976e-08	1.58976e-08	1	0	0	1	0	0
AAGTGAGGGGGGCGT	1	4	15	402.826	295129023	136.5	870957506	60	4	0.00248246	0.00992984	0.00459265	0.000148948	6.88897e-05	0.43956	5.04686e-10	5.04686e-10	1	0	0	1	0	0
AAGTGAGTCGCGACT	18	114	15	402.826	295129023	136.5	870957506	1710	6.33333	0.0446843	0.283	0.13089	0.00424501	0.00196336	0.695971	1.43836e-08	1.43836e-08	1	0	0	1	1	0
AAGTGC	1	4	6	402.826	295129023	136.5	870957506	24	4	0.00248246	0.00992984	0.00459265	5.9579e-05	2.75559e-05	0.175824	2.01875e-10	2.01875e-10	1	0	0	1	0	0
AAGTGCAGGCTCATC	1	4	15	402.826	295129023	136.5	870957506	60	4	0.00248246	0.00992984	0.00459265	0.000148948	6.88897e-05	0.43956	5.04686e-10	5.04686e-10	1	0	0	1	0	0
AAGTGGAGTCGGGTG	1	4	15	402.826	295129023	136.5	870957506	60	4	0.00248246	0.00992984	0.00459265	0.000148948	6.88897e-05	0.43956	5.04686e-10	5.04686e-10	1	0	0	1	0	0
AAGTGGC	2	9	7	402.826	295129023	136.5	870957506	63	4.5	0.00496492	0.0223421	0.0103335	0.000156395	7.23342e-05	0.230769	5.29921e-10	5.29921e-10	1	0	0	1	0	0
AAGTGGGAGGGTGCT	8515	39523	15	402.826	295129023	136.5	870957506	592845	4.64157	21.1381	98.1143	45.3788	1.47171	0.680682	0.510063	4.98668e-06	4.98668e-06	1	0	0	1	1	0
AAGTGGGATGAGTCGCAGAGTGG	55	237	23	402.826	295129023	136.5	870957506	5451	4.30909	0.136535	0.588343	0.272114	0.0135319	0.00625863	0.726074	4.58508e-08	4.58508e-08	1	0	0	1	1	0
AAGTGGGTAG	1	6	10	402.826	295129023	136.5	870957506	60	6	0.00248246	0.0148948	0.00688897	0.000148948	6.88897e-05	0.43956	5.04686e-10	5.04686e-10	1	0	0	1	0	0
AAGTGGTAGGGCAGG	4	17	15	402.826	295129023	136.5	870957506	255	4.25	0.00992984	0.0422018	0.0195187	0.000633027	0.000292781	0.467033	2.14492e-09	2.14492e-09	1	0	0	1	0	0
AAGTGGTCG	397	2259	9	402.826	295129023	136.5	870957506	20331	5.69018	0.985537	5.60788	2.5937	0.0504709	0.0233433	0.375176	1.71013e-07	1.71013e-07	1	0	0	1	0	0
AAGTGT	232	928	6	402.826	295129023	136.5	870957506	5568	4	0.575931	2.30372	1.06549	0.0138223	0.00639296	0.175824	4.68349e-08	4.68349e-08	1	0	0	1	0	0
AAGTGTCCGGTAGCC	2	17	15	402.826	295129023	136.5	870957506	255	8.5	0.00496492	0.0422018	0.0195187	0.000633027	0.000292781	0.934066	2.14492e-09	2.14492e-09	1	0	0	1	1	0
AAGTGTCGCCGTGGG	30	168	15	402.826	295129023	136.5	870957506	2520	5.6	0.0744738	0.417053	0.192891	0.0062558	0.00289337	0.615385	2.11968e-08	2.11968e-08	1	0	0	1	1	0
AAGTGTCGTGGTCGG	4	17	15	402.826	295129023	136.5	870957506	255	4.25	0.00992984	0.0422018	0.0195187	0.000633027	0.000292781	0.467033	2.14492e-09	2.14492e-09	1	0	0	1	0	0
AAGTGTG	3	12	7	402.826	295129023	136.5	870957506	84	4	0.00744738	0.0297895	0.0137779	0.000208527	9.64456e-05	0.205128	7.06561e-10	7.06561e-10	1	0	0	1	0	0
AAT	102118	1103281	3	402.826	295129023	136.5	870957506	3309843	10.804	253.504	2738.85	1266.74	8.21655	3.80023	0.23745	2.78405e-05	2.78405e-05	1	1	0	0	0	0
AATAATGAG	162	714	9	402.826	295129023	136.5	870957506	6426	4.40741	0.402159	1.77248	0.819787	0.0159523	0.00737809	0.290598	5.40519e-08	5.40519e-08	1	0	0	1	0	0
AATAATT	285	1140	7	402.826	295129023	136.5	870957506	7980	4	0.707501	2.83	1.3089	0.01981	0.00916233	0.205128	6.71233e-08	6.71233e-08	1	0	0	1	0	0
AATAC	29	244	5	402.826	295129023	136.5	870957506	1220	8.41379	0.0719913	0.60572	0.280151	0.0030286	0.00140076	0.308198	1.0262e-08	1.0262e-08	1	0	0	1	0	0
AATACATGCGTCGGG	1	4	15	402.826	295129023	136.5	870957506	60	4	0.00248246	0.00992984	0.00459265	0.000148948	6.88897e-05	0.43956	5.04686e-10	5.04686e-10	1	0	0	1	0	0
AATACCC	1	5	7	402.826	295129023	136.5	870957506	35	5	0.00248246	0.0124123	0.00574081	8.68861e-05	4.01857e-05	0.25641	2.944e-10	2.944e-10	1	0	0	1	0	0
AATACCCACTCCACG	1	4	15	402.826	295129023	136.5	870957506	60	4	0.00248246	0.00992984	0.00459265	0.000148948	6.88897e-05	0.43956	5.04686e-10	5.04686e-10	1	0	0	1	0	0
AATACCCC	5750	32801	8	402.826	295129023	136.5	870957506	262408	5.70452	14.2741	81.4272	37.6609	0.651417	0.301287	0.334331	2.20723e-06	2.20723e-06	1	0	0	1	0	0
AATACCGTGAATCACCGTGCAGCT	6	24	24	402.826	295129023	136.5	870957506	576	4	0.0148948	0.059579	0.0275559	0.0014299	0.000661341	0.703297	4.84499e-09	4.84499e-09	1	0	0	1	1	0
AATACGACACACCAC	1	4	15	402.826	295129023	136.5	870957506	60	4	0.00248246	0.00992984	0.00459265	0.000148948	6.88897e-05	0.43956	5.04686e-10	5.04686e-10	1	0	0	1	0	0
AATACGCTGGATGGC	4	27	15	402.826	295129023	136.5	870957506	405	6.75	0.00992984	0.0670264	0.0310004	0.0010054	0.000465005	0.741758	3.40663e-09	3.40663e-09	1	0	0	1	1	0
AATACGGAGAGGACGGATGGG	157	643	21	402.826	295129023	136.5	870957506	13503	4.09554	0.389746	1.59622	0.738268	0.0335207	0.0155036	0.630083	1.1358e-07	1.1358e-07	1	0	0	1	1	0
AATACTGCGATCACC	247	1736	15	402.826	295129023	136.5	870957506	26040	7.02834	0.613168	4.30955	1.99321	0.0646433	0.0298981	0.772345	2.19034e-07	2.19034e-07	1	0	0	1	1	0
AATAG	2288	25508	5	402.826	295129023	136.5	870957506	127540	11.1486	5.67987	63.3226	29.2873	0.316613	0.146437	0.408374	1.0728e-06	1.0728e-06	1	0	0	1	0	0
AATAGAATAGAATGG	4	16	15	402.826	295129023	136.5	870957506	240	4	0.00992984	0.0397194	0.0183706	0.00059579	0.000275559	0.43956	2.01875e-09	2.01875e-09	1	0	0	1	0	0
AATAGAATAGAATTG	23	103	15	402.826	295129023	136.5	870957506	1545	4.47826	0.0570966	0.255693	0.118261	0.0038354	0.00177391	0.492117	1.29957e-08	1.29957e-08	1	0	0	1	0	0
AATAGAATGG	7	58	10	402.826	295129023	136.5	870957506	580	8.28571	0.0173772	0.143983	0.0665934	0.00143983	0.000665934	0.607012	4.87864e-09	4.87864e-09	1	0	0	1	1	0
AATAGAATTG	61	456	10	402.826	295129023	136.5	870957506	4560	7.47541	0.15143	1.132	0.523562	0.01132	0.00523562	0.547649	3.83562e-08	3.83562e-08	1	0	0	1	1	0
AATAGACATGGCTAG	8	68	15	402.826	295129023	136.5	870957506	1020	8.5	0.0198597	0.168807	0.078075	0.00253211	0.00117112	0.934066	8.57967e-09	8.57967e-09	1	0	0	1	1	0
AATAGAGGTGAGTGAGGTGAGTGT	146	636	24	402.826	295129023	136.5	870957506	15264	4.35616	0.362439	1.57884	0.730231	0.0378923	0.0175255	0.765919	1.28392e-07	1.28392e-07	1	0	0	1	1	0
AATAGAGTAG	2	8	10	402.826	295129023	136.5	870957506	80	4	0.00496492	0.0198597	0.00918529	0.000198597	9.18529e-05	0.29304	6.72915e-10	6.72915e-10	1	0	0	1	0	0
AATAGATTAG	4	17	10	402.826	295129023	136.5	870957506	170	4.25	0.00992984	0.0422018	0.0195187	0.000422018	0.000195187	0.311355	1.42994e-09	1.42994e-09	1	0	0	1	0	0
AATAGGATAG	2	11	10	402.826	295129023	136.5	870957506	110	5.5	0.00496492	0.0273071	0.0126298	0.000273071	0.000126298	0.40293	9.25258e-10	9.25258e-10	1	0	0	1	0	0
AATAGGG	2	8	7	402.826	295129023	136.5	870957506	56	4	0.00496492	0.0198597	0.00918529	0.000139018	6.42971e-05	0.205128	4.71041e-10	4.71041e-10	1	0	0	1	0	0
AATAGT	169	677	6	402.826	295129023	136.5	870957506	4062	4.00592	0.419536	1.68063	0.777305	0.0100838	0.00466383	0.176084	3.41673e-08	3.41673e-08	1	0	0	1	0	0
AATAGTCTCTAGCAT	2	8	15	402.826	295129023	136.5	870957506	120	4	0.00496492	0.0198597	0.00918529	0.000297895	0.000137779	0.43956	1.00937e-09	1.00937e-09	1	0	0	1	0	0
AATAGTGT	1	4	8	402.826	295129023	136.5	870957506	32	4	0.00248246	0.00992984	0.00459265	7.94387e-05	3.67412e-05	0.234432	2.69166e-10	2.69166e-10	1	0	0	1	0	0
AATAT	2200	13142	5	402.826	295129023	136.5	870957506	65710	5.97364	5.46141	32.6245	15.0891	0.163122	0.0754457	0.218815	5.52716e-07	5.52716e-07	1	0	0	1	0	0
AATATAGT	249	1137	8	402.826	295129023	136.5	870957506	9096	4.56627	0.618133	2.82256	1.30546	0.0225805	0.0104437	0.26762	7.65105e-08	7.65105e-08	1	0	0	1	0	0
AATATAT	130	520	7	402.826	295129023	136.5	870957506	3640	4	0.32272	1.29088	0.597044	0.00903616	0.00417931	0.205128	3.06176e-08	3.06176e-08	1	0	0	1	0	0
AATATCACC	1	4	9	402.826	295129023	136.5	870957506	36	4	0.00248246	0.00992984	0.00459265	8.93686e-05	4.13338e-05	0.263736	3.02812e-10	3.02812e-10	1	0	0	1	0	0
AATATCCAT	680	6286	9	402.826	295129023	136.5	870957506	56574	9.24412	1.68807	15.6047	7.21734	0.140443	0.0649561	0.609502	4.75869e-07	4.75869e-07	1	0	0	1	1	0
AATATCG	2	8	7	402.826	295129023	136.5	870957506	56	4	0.00496492	0.0198597	0.00918529	0.000139018	6.42971e-05	0.205128	4.71041e-10	4.71041e-10	1	0	0	1	0	0
AATATCT	9	53	7	402.826	295129023	136.5	870957506	371	5.88889	0.0223421	0.13157	0.0608526	0.000920993	0.000425968	0.301994	3.12064e-09	3.12064e-09	1	0	0	1	0	0
AATATG	418	1672	6	402.826	295129023	136.5	870957506	10032	4	1.03767	4.15067	1.91973	0.024904	0.0115184	0.175824	8.43836e-08	8.43836e-08	1	0	0	1	0	0
AATATGT	2	8	7	402.826	295129023	136.5	870957506	56	4	0.00496492	0.0198597	0.00918529	0.000139018	6.42971e-05	0.205128	4.71041e-10	4.71041e-10	1	0	0	1	0	0
AATATGTACTCTACATATTCTATAG	4	18	25	402.826	295129023	136.5	870957506	450	4.5	0.00992984	0.0446843	0.0206669	0.00111711	0.000516673	0.824176	3.78515e-09	3.78515e-09	1	0	0	1	1	0
AATATT	1	4	6	402.826	295129023	136.5	870957506	24	4	0.00248246	0.00992984	0.00459265	5.9579e-05	2.75559e-05	0.175824	2.01875e-10	2.01875e-10	1	0	0	1	0	0
AATATTC	1	5	7	402.826	295129023	136.5	870957506	35	5	0.00248246	0.0124123	0.00574081	8.68861e-05	4.01857e-05	0.25641	2.944e-10	2.944e-10	1	0	0	1	0	0
AATC	1196	8183	4	402.826	295129023	136.5	870957506	32732	6.84197	2.96902	20.314	9.39541	0.0812559	0.0375816	0.200497	2.75323e-07	2.75323e-07	1	0	0	0	0	0
AATCAC	6	24	6	402.826	295129023	136.5	870957506	144	4	0.0148948	0.059579	0.0275559	0.000357474	0.000165335	0.175824	1.21125e-09	1.21125e-09	1	0	0	1	0	0
AATCACGCTACCCCG	81	419	15	402.826	295129023	136.5	870957506	6285	5.17284	0.201079	1.04015	0.48108	0.0156023	0.0072162	0.568444	5.28659e-08	5.28659e-08	1	0	0	1	1	0
AATCACGGCCATACC	24	170	15	402.826	295129023	136.5	870957506	2550	7.08333	0.059579	0.422018	0.195187	0.00633027	0.00292781	0.778388	2.14492e-08	2.14492e-08	1	0	0	1	1	0
AATCAGAGGCTACGT	10	78	15	402.826	295129023	136.5	870957506	1170	7.8	0.0248246	0.193632	0.0895566	0.00290448	0.00134335	0.857143	9.84139e-09	9.84139e-09	1	0	0	1	1	0
AATCAT	261	1044	6	402.826	295129023	136.5	870957506	6264	4	0.647922	2.59169	1.19868	0.0155501	0.00719208	0.175824	5.26893e-08	5.26893e-08	1	0	0	1	0	0
AATCATGGCTATGGG	1	4	15	402.826	295129023	136.5	870957506	60	4	0.00248246	0.00992984	0.00459265	0.000148948	6.88897e-05	0.43956	5.04686e-10	5.04686e-10	1	0	0	1	0	0
AATCCAG	9	36	7	402.826	295129023	136.5	870957506	252	4	0.0223421	0.0893686	0.0413338	0.00062558	0.000289337	0.205128	2.11968e-09	2.11968e-09	1	0	0	1	0	0
AATCCATGAGG	521	3912	11	402.826	295129023	136.5	870957506	43032	7.50864	1.29336	9.71138	4.49161	0.106825	0.0494077	0.605092	3.61961e-07	3.61961e-07	1	0	0	1	1	0
AATCCCCACCTCGCT	1	4	15	402.826	295129023	136.5	870957506	60	4	0.00248246	0.00992984	0.00459265	0.000148948	6.88897e-05	0.43956	5.04686e-10	5.04686e-10	1	0	0	1	0	0
AATCCCCATCTCGCT	2198	12727	15	402.826	295129023	136.5	870957506	190905	5.79026	5.45645	31.5943	14.6127	0.473914	0.21919	0.636293	1.60579e-06	1.60579e-06	1	0	0	1	1	0
AATCCCCC	99	418	8	402.826	295129023	136.5	870957506	3344	4.22222	0.245764	1.03767	0.479932	0.00830135	0.00383945	0.247456	2.81279e-08	2.81279e-08	1	0	0	1	0	0
AATCCCCT	1	4	8	402.826	295129023	136.5	870957506	32	4	0.00248246	0.00992984	0.00459265	7.94387e-05	3.67412e-05	0.234432	2.69166e-10	2.69166e-10	1	0	0	1	0	0
AATCCGCGGAGGGGG	1	5	15	402.826	295129023	136.5	870957506	75	5	0.00248246	0.0124123	0.00574081	0.000186185	8.61121e-05	0.549451	6.30858e-10	6.30858e-10	1	0	0	1	1	0
AATCCGT	1	4	7	402.826	295129023	136.5	870957506	28	4	0.00248246	0.00992984	0.00459265	6.95089e-05	3.21485e-05	0.205128	2.3552e-10	2.3552e-10	1	0	0	1	0	0
AATCCGTAGCCTCTC	1570	9682	15	402.826	295129023	136.5	870957506	145230	6.16688	3.89746	24.0352	11.1165	0.360528	0.166748	0.677679	1.22159e-06	1.22159e-06	1	0	0	1	1	0
AATCGACACGGCCAC	38	211	15	402.826	295129023	136.5	870957506	3165	5.55263	0.0943335	0.523799	0.242262	0.00785699	0.00363393	0.610179	2.66222e-08	2.66222e-08	1	0	0	1	1	0
AATCGC	2	8	6	402.826	295129023	136.5	870957506	48	4	0.00496492	0.0198597	0.00918529	0.000119158	5.51118e-05	0.175824	4.03749e-10	4.03749e-10	1	0	0	1	0	0
AATCGCATCTCACCGCTACTCCC	30	125	23	402.826	295129023	136.5	870957506	2875	4.16667	0.0744738	0.310308	0.14352	0.00713707	0.00330096	0.702076	2.41829e-08	2.41829e-08	1	0	0	1	1	0
AATCGCGGCG	252	1143	10	402.826	295129023	136.5	870957506	11430	4.53571	0.62558	2.83745	1.31235	0.0283745	0.0131235	0.332287	9.61428e-08	9.61428e-08	1	0	0	1	0	0
AATCGGATGG	254	1303	10	402.826	295129023	136.5	870957506	13030	5.12992	0.630545	3.23465	1.49605	0.0323465	0.0149605	0.375818	1.09601e-07	1.09601e-07	1	0	0	1	0	0
AATCGGGCTGGGGAG	1991	8080	15	402.826	295129023	136.5	870957506	121200	4.05826	4.94258	20.0583	9.27715	0.300874	0.139157	0.445963	1.01947e-06	1.01947e-06	1	0	0	1	0	0
AATCGGGCTGGTGGT	1404	8010	15	402.826	295129023	136.5	870957506	120150	5.70513	3.48537	19.8845	9.19677	0.298268	0.137952	0.626937	1.01063e-06	1.01063e-06	1	0	0	1	1	0
AATCGGGGTGGTGGT	1	4	15	402.826	295129023	136.5	870957506	60	4	0.00248246	0.00992984	0.00459265	0.000148948	6.88897e-05	0.43956	5.04686e-10	5.04686e-10	1	0	0	1	0	0
AATCGGGTGCGTGGG	5124	25494	15	402.826	295129023	136.5	870957506	382410	4.97541	12.7201	63.2878	29.2712	0.949318	0.439068	0.546748	3.21662e-06	3.21662e-06	1	0	0	1	1	0
AATCGTACACTCGGC	65	374	15	402.826	295129023	136.5	870957506	5610	5.75385	0.16136	0.92844	0.429412	0.0139266	0.00644119	0.632291	4.71882e-08	4.71882e-08	1	0	0	1	1	0
AATCT	21684	118434	5	402.826	295129023	136.5	870957506	592170	5.46182	53.8297	294.008	135.981	1.47004	0.679907	0.200066	4.981e-06	4.981e-06	1	1	0	1	0	0
AATCTCGCCCGCAGC	2	8	15	402.826	295129023	136.5	870957506	120	4	0.00496492	0.0198597	0.00918529	0.000297895	0.000137779	0.43956	1.00937e-09	1.00937e-09	1	0	0	1	0	0
AATCTGGGTAGTGAC	2	8	15	402.826	295129023	136.5	870957506	120	4	0.00496492	0.0198597	0.00918529	0.000297895	0.000137779	0.43956	1.00937e-09	1.00937e-09	1	0	0	1	0	0
AATG	234	1929	4	402.826	295129023	136.5	870957506	7716	8.24359	0.580896	4.78867	2.2148	0.0191547	0.00885922	0.24157	6.49027e-08	6.49027e-08	1	0	0	0	0	0
AATGAATGAATGAGTG	3	12	16	402.826	295129023	136.5	870957506	192	4	0.00744738	0.0297895	0.0137779	0.000476632	0.000220447	0.468864	1.615e-09	1.615e-09	1	0	0	1	0	0
AATGAC	184	1366	6	402.826	295129023	136.5	870957506	8196	7.42391	0.456773	3.39104	1.56839	0.0203462	0.00941033	0.326326	6.89402e-08	6.89402e-08	1	0	0	1	0	0
AATGACAGACGACGG	1103	6775	15	402.826	295129023	136.5	870957506	101625	6.14234	2.73815	16.8187	7.7788	0.25228	0.116682	0.674982	8.54813e-07	8.54813e-07	1	0	0	1	1	0
AATGACAGCACGGTC	4	18	15	402.826	295129023	136.5	870957506	270	4.5	0.00992984	0.0446843	0.0206669	0.000670264	0.000310004	0.494505	2.27109e-09	2.27109e-09	1	0	0	1	0	0
AATGACC	1	4	7	402.826	295129023	136.5	870957506	28	4	0.00248246	0.00992984	0.00459265	6.95089e-05	3.21485e-05	0.205128	2.3552e-10	2.3552e-10	1	0	0	1	0	0
AATGACCATAGGCGG	136	877	15	402.826	295129023	136.5	870957506	13155	6.44853	0.337615	2.17712	1.00694	0.0326568	0.0151041	0.70863	1.10653e-07	1.10653e-07	1	0	0	1	1	0
AATGACG	2	8	7	402.826	295129023	136.5	870957506	56	4	0.00496492	0.0198597	0.00918529	0.000139018	6.42971e-05	0.205128	4.71041e-10	4.71041e-10	1	0	0	1	0	0
AATGACGGAATGGCCAGATGACGG	111	476	24	402.826	295129023	136.5	870957506	11424	4.28829	0.275553	1.18165	0.546525	0.0283596	0.0131166	0.753985	9.60923e-08	9.60923e-08	1	0	0	1	1	0
AATGAGACGCGCGGTGAGATGGAT	32	129	24	402.826	295129023	136.5	870957506	3096	4.03125	0.0794387	0.320237	0.148113	0.0076857	0.00355471	0.708791	2.60418e-08	2.60418e-08	1	0	0	1	1	0
AATGAGAG	471	2074	8	402.826	295129023	136.5	870957506	16592	4.4034	1.16924	5.14862	2.38129	0.041189	0.0190503	0.258075	1.39563e-07	1.39563e-07	1	0	0	1	0	0
AATGAGCGGCTGGGC	29	141	15	402.826	295129023	136.5	870957506	2115	4.86207	0.0719913	0.350027	0.161891	0.0052504	0.00242836	0.534293	1.77902e-08	1.77902e-08	1	0	0	1	1	0
AATGAGTCGGGATAGAGGGTGAGT	1092	4475	24	402.826	295129023	136.5	870957506	107400	4.09799	2.71085	11.109	5.13802	0.266616	0.123313	0.720525	9.03389e-07	9.03389e-07	1	0	0	1	1	0
AATGAT	473	2123	6	402.826	295129023	136.5	870957506	12738	4.48837	1.1742	5.27026	2.43755	0.0316216	0.0146253	0.197291	1.07145e-07	1.07145e-07	1	0	0	1	0	0
AATGATAGCTCGAGGAATGGAGG	2	11	23	402.826	295129023	136.5	870957506	253	5.5	0.00496492	0.0273071	0.0126298	0.000628062	0.000290485	0.92674	2.12809e-09	2.12809e-09	1	0	0	1	1	0
AATGCACATTGCCGG	1	4	15	402.826	295129023	136.5	870957506	60	4	0.00248246	0.00992984	0.00459265	0.000148948	6.88897e-05	0.43956	5.04686e-10	5.04686e-10	1	0	0	1	0	0
AATGCACCG	231	1329	9	402.826	295129023	136.5	870957506	11961	5.75325	0.573448	3.29919	1.52591	0.0296927	0.0137332	0.379335	1.00609e-07	1.00609e-07	1	0	0	1	0	0
AATGCAGGTCGCATAT	3	12	16	402.826	295129023	136.5	870957506	192	4	0.00744738	0.0297895	0.0137779	0.000476632	0.000220447	0.468864	1.615e-09	1.615e-09	1	0	0	1	0	0
AATGCATGGCGGCTCATGTAGACGC	2	8	25	402.826	295129023	136.5	870957506	200	4	0.00496492	0.0198597	0.00918529	0.000496492	0.000229632	0.732601	1.68229e-09	1.68229e-09	1	0	0	1	1	0
AATGCCCTGAGCCGC	285	1460	15	402.826	295129023	136.5	870957506	21900	5.12281	0.707501	3.62439	1.67632	0.0543659	0.0251447	0.562946	1.84211e-07	1.84211e-07	1	0	0	1	1	0
AATGCCGACATGCTG	1	4	15	402.826	295129023	136.5	870957506	60	4	0.00248246	0.00992984	0.00459265	0.000148948	6.88897e-05	0.43956	5.04686e-10	5.04686e-10	1	0	0	1	0	0
AATGCGACCACCCAG	4	34	15	402.826	295129023	136.5	870957506	510	8.5	0.00992984	0.0844036	0.0390375	0.00126605	0.000585562	0.934066	4.28983e-09	4.28983e-09	1	0	0	1	1	0
AATGCTGACCCCAGC	1	4	15	402.826	295129023	136.5	870957506	60	4	0.00248246	0.00992984	0.00459265	0.000148948	6.88897e-05	0.43956	5.04686e-10	5.04686e-10	1	0	0	1	0	0
AATGCTGGGCTGAGAGC	1	4	17	402.826	295129023	136.5	870957506	68	4	0.00248246	0.00992984	0.00459265	0.000168807	7.8075e-05	0.498168	5.71978e-10	5.71978e-10	1	0	0	1	0	0
AATGG	12409	84184	5	402.826	295129023	136.5	870957506	420920	6.78411	30.8048	208.983	96.6568	1.04492	0.483284	0.248502	3.54054e-06	3.54054e-06	1	1	0	1	0	0
AATGGC	190	760	6	402.826	295129023	136.5	870957506	4560	4	0.471667	1.88667	0.872603	0.01132	0.00523562	0.175824	3.83562e-08	3.83562e-08	1	0	0	1	0	0
AATGGCCTGGTGCTG	1	4	15	402.826	295129023	136.5	870957506	60	4	0.00248246	0.00992984	0.00459265	0.000148948	6.88897e-05	0.43956	5.04686e-10	5.04686e-10	1	0	0	1	0	0
AATGGCGGTCAGGCG	1	5	15	402.826	295129023	136.5	870957506	75	5	0.00248246	0.0124123	0.00574081	0.000186185	8.61121e-05	0.549451	6.30858e-10	6.30858e-10	1	0	0	1	1	0
AATGGG	2	8	6	402.826	295129023	136.5	870957506	48	4	0.00496492	0.0198597	0.00918529	0.000119158	5.51118e-05	0.175824	4.03749e-10	4.03749e-10	1	0	0	1	0	0
AATGGGACCTGAGCG	20	129	15	402.826	295129023	136.5	870957506	1935	6.45	0.0496492	0.320237	0.148113	0.00480356	0.00222169	0.708791	1.62761e-08	1.62761e-08	1	0	0	1	1	0
AATGGGACTCAGGGC	380	2283	15	402.826	295129023	136.5	870957506	34245	6.00789	0.943335	5.66746	2.62125	0.0850119	0.0393188	0.660208	2.8805e-07	2.8805e-07	1	0	0	1	1	0
AATGGGAGGTGGGTC	17244	81611	15	402.826	295129023	136.5	870957506	1224165	4.73272	42.8075	202.596	93.7026	3.03894	1.40554	0.520079	1.0297e-05	1.0297e-05	1	1	0	1	1	0
AATGGGCGGAGGCG	1300	7116	14	402.826	295129023	136.5	870957506	99624	5.47385	3.2272	17.6652	8.17032	0.247313	0.114384	0.56142	8.37981e-07	8.37981e-07	1	0	0	1	1	0
AATGGGG	35	142	7	402.826	295129023	136.5	870957506	994	4.05714	0.0868861	0.352509	0.163039	0.00246757	0.00114127	0.208059	8.36097e-09	8.36097e-09	1	0	0	1	0	0
AATGGGGT	45	188	8	402.826	295129023	136.5	870957506	1504	4.17778	0.111711	0.466703	0.215854	0.00373362	0.00172684	0.244851	1.26508e-08	1.26508e-08	1	0	0	1	0	0
AATGGGTAGGAGAGG	27	168	15	402.826	295129023	136.5	870957506	2520	6.22222	0.0670264	0.417053	0.192891	0.0062558	0.00289337	0.683761	2.11968e-08	2.11968e-08	1	0	0	1	1	0
AATGGGTCAGGGCTC	17	69	15	402.826	295129023	136.5	870957506	1035	4.05882	0.0422018	0.17129	0.0792232	0.00256935	0.00118835	0.446025	8.70584e-09	8.70584e-09	1	0	0	1	0	0
AATGGGTGAATGGGTGCTGGCAG	8	33	23	402.826	295129023	136.5	870957506	759	4.125	0.0198597	0.0819212	0.0378893	0.00188419	0.000871455	0.695055	6.38428e-09	6.38428e-09	1	0	0	1	1	0
AATGGGTGGAGGGAG	1	4	15	402.826	295129023	136.5	870957506	60	4	0.00248246	0.00992984	0.00459265	0.000148948	6.88897e-05	0.43956	5.04686e-10	5.04686e-10	1	0	0	1	0	0
AATGGTCACTAGGGC	129	882	15	402.826	295129023	136.5	870957506	13230	6.83721	0.320237	2.18953	1.01268	0.0328429	0.0151902	0.751342	1.11283e-07	1.11283e-07	1	0	0	1	1	0
AATGGTGAGCGATGG	44	285	15	402.826	295129023	136.5	870957506	4275	6.47727	0.109228	0.707501	0.327226	0.0106125	0.00490839	0.711788	3.59589e-08	3.59589e-08	1	0	0	1	1	0
AATGGTGCGAGCCGG	27	124	15	402.826	295129023	136.5	870957506	1860	4.59259	0.0670264	0.307825	0.142372	0.00461738	0.00213558	0.504681	1.56453e-08	1.56453e-08	1	0	0	1	1	0
AATGGTGGGTAGGGC	1419	5676	15	402.826	295129023	136.5	870957506	85140	4	3.52261	14.0904	6.51697	0.211357	0.0977545	0.43956	7.1615e-07	7.1615e-07	1	0	0	1	0	0
AATGGTGGGTGCTGT	10552	60767	15	402.826	295129023	136.5	870957506	911505	5.75881	26.1949	150.852	69.7703	2.26277	1.04656	0.632837	7.66707e-06	7.66707e-06	1	0	0	1	1	0
AATGT	283	1440	5	402.826	295129023	136.5	870957506	7200	5.08834	0.702536	3.57474	1.65335	0.0178737	0.00826676	0.186386	6.05624e-08	6.05624e-08	1	0	0	1	0	0
AATGTAGGTAGTGTGGCTGGAGTG	125	552	24	402.826	295129023	136.5	870957506	13248	4.416	0.310308	1.37032	0.633785	0.0328876	0.0152108	0.77644	1.11435e-07	1.11435e-07	1	0	0	1	1	0
AATGTATATAC	3	12	11	402.826	295129023	136.5	870957506	132	4	0.00744738	0.0297895	0.0137779	0.000327685	0.000151557	0.322344	1.11031e-09	1.11031e-09	1	0	0	1	0	0
AATGTC	1	8	6	402.826	295129023	136.5	870957506	48	8	0.00248246	0.0198597	0.00918529	0.000119158	5.51118e-05	0.351648	4.03749e-10	4.03749e-10	1	0	0	1	0	0
AATGTCGAGTGAGCG	4	32	15	402.826	295129023	136.5	870957506	480	8	0.00992984	0.0794387	0.0367412	0.00119158	0.000551118	0.879121	4.03749e-09	4.03749e-09	1	0	0	1	1	0
AATGTCTATGCCACC	1	5	15	402.826	295129023	136.5	870957506	75	5	0.00248246	0.0124123	0.00574081	0.000186185	8.61121e-05	0.549451	6.30858e-10	6.30858e-10	1	0	0	1	1	0
AATGTGAGCGGACTG	2	8	15	402.826	295129023	136.5	870957506	120	4	0.00496492	0.0198597	0.00918529	0.000297895	0.000137779	0.43956	1.00937e-09	1.00937e-09	1	0	0	1	0	0
AATGTGCCGATCAGAGCTGCCTC	24	102	23	402.826	295129023	136.5	870957506	2346	4.25	0.059579	0.253211	0.117112	0.00582385	0.00269359	0.716117	1.97332e-08	1.97332e-08	1	0	0	1	1	0
AATGTGCCGGAGTCC	1	5	15	402.826	295129023	136.5	870957506	75	5	0.00248246	0.0124123	0.00574081	0.000186185	8.61121e-05	0.549451	6.30858e-10	6.30858e-10	1	0	0	1	1	0
AATGTGGTCGTCTGC	78	538	15	402.826	295129023	136.5	870957506	8070	6.89744	0.193632	1.33556	0.617711	0.0200335	0.00926566	0.75796	6.78803e-08	6.78803e-08	1	0	0	1	1	0
AATT	589	3747	4	402.826	295129023	136.5	870957506	14988	6.36163	1.46217	9.30178	4.30216	0.0372071	0.0172086	0.186421	1.26071e-07	1.26071e-07	1	0	0	0	0	0
AATTAC	233	932	6	402.826	295129023	136.5	870957506	5592	4	0.578413	2.31365	1.07009	0.0138819	0.00642052	0.175824	4.70368e-08	4.70368e-08	1	0	0	1	0	0
AATTACAGAGGG	2	8	12	402.826	295129023	136.5	870957506	96	4	0.00496492	0.0198597	0.00918529	0.000238316	0.000110224	0.351648	8.07498e-10	8.07498e-10	1	0	0	1	0	0
AATTACGTC	276	1398	9	402.826	295129023	136.5	870957506	12582	5.06522	0.685159	3.47048	1.60513	0.0312343	0.0144462	0.33397	1.05833e-07	1.05833e-07	1	0	0	1	0	0
AATTAG	822	3480	6	402.826	295129023	136.5	870957506	20880	4.23358	2.04058	8.63896	3.9956	0.0518338	0.0239736	0.186091	1.75631e-07	1.75631e-07	1	0	0	1	0	0
AATTAT	223	895	6	402.826	295129023	136.5	870957506	5370	4.01345	0.553589	2.2218	1.0276	0.0133308	0.00616563	0.176416	4.51694e-08	4.51694e-08	1	0	0	1	0	0
AATTC	164	1154	5	402.826	295129023	136.5	870957506	5770	7.03659	0.407123	2.86476	1.32498	0.0143238	0.00662489	0.25775	4.8534e-08	4.8534e-08	1	0	0	1	0	0
AATTCG	225	900	6	402.826	295129023	136.5	870957506	5400	4	0.558554	2.23421	1.03335	0.0134053	0.00620007	0.175824	4.54218e-08	4.54218e-08	1	0	0	1	0	0
AATTCGAGGCACGTC	3	12	15	402.826	295129023	136.5	870957506	180	4	0.00744738	0.0297895	0.0137779	0.000446843	0.000206669	0.43956	1.51406e-09	1.51406e-09	1	0	0	1	0	0
AATTCGC	10	50	7	402.826	295129023	136.5	870957506	350	5	0.0248246	0.124123	0.0574081	0.000868861	0.000401857	0.25641	2.944e-09	2.944e-09	1	0	0	1	0	0
AATTGAC	1	4	7	402.826	295129023	136.5	870957506	28	4	0.00248246	0.00992984	0.00459265	6.95089e-05	3.21485e-05	0.205128	2.3552e-10	2.3552e-10	1	0	0	1	0	0
AATTGCACACAGCCC	1	4	15	402.826	295129023	136.5	870957506	60	4	0.00248246	0.00992984	0.00459265	0.000148948	6.88897e-05	0.43956	5.04686e-10	5.04686e-10	1	0	0	1	0	0
AATTGCCC	1	4	8	402.826	295129023	136.5	870957506	32	4	0.00248246	0.00992984	0.00459265	7.94387e-05	3.67412e-05	0.234432	2.69166e-10	2.69166e-10	1	0	0	1	0	0
AC	1913665	62178659	2	402.826	295129023	136.5	870957506	124357318	32.4919	4750.6	154356	71391.2	308.712	142.782	0.476072	0.00104602	0.00104602	1	1	1	0	0	0
ACACACACATACATGTATGTGTAT	1	5	24	402.826	295129023	136.5	870957506	120	5	0.00248246	0.0124123	0.00574081	0.000297895	0.000137779	0.879121	1.00937e-09	1.00937e-09	1	0	0	1	1	0
ACACACACGCTGACC	1	4	15	402.826	295129023	136.5	870957506	60	4	0.00248246	0.00992984	0.00459265	0.000148948	6.88897e-05	0.43956	5.04686e-10	5.04686e-10	1	0	0	1	0	0
ACACACC	20	89	7	402.826	295129023	136.5	870957506	623	4.45	0.0496492	0.220939	0.102186	0.00154657	0.000715305	0.228205	5.24033e-09	5.24033e-09	1	0	0	1	0	0
ACACACCCACCCCAG	1	4	15	402.826	295129023	136.5	870957506	60	4	0.00248246	0.00992984	0.00459265	0.000148948	6.88897e-05	0.43956	5.04686e-10	5.04686e-10	1	0	0	1	0	0
ACACACCCAGCACCG	1201	5821	15	402.826	295129023	136.5	870957506	87315	4.84679	2.98143	14.4504	6.68345	0.216756	0.100252	0.532615	7.34445e-07	7.34445e-07	1	0	0	1	1	0
ACACACCCAGCCCAG	1266	5953	15	402.826	295129023	136.5	870957506	89295	4.70221	3.14279	14.7781	6.83501	0.221671	0.102525	0.516727	7.511e-07	7.511e-07	1	0	0	1	1	0
ACACACCCGACGACC	38	178	15	402.826	295129023	136.5	870957506	2670	4.68421	0.0943335	0.441878	0.204373	0.00662817	0.00306559	0.514748	2.24585e-08	2.24585e-08	1	0	0	1	1	0
ACACACCCTACGTCC	696	3376	15	402.826	295129023	136.5	870957506	50640	4.85057	1.72779	8.38079	3.87619	0.125712	0.0581429	0.53303	4.25955e-07	4.25955e-07	1	0	0	1	1	0
ACACACCCTAGCCCT	1	4	15	402.826	295129023	136.5	870957506	60	4	0.00248246	0.00992984	0.00459265	0.000148948	6.88897e-05	0.43956	5.04686e-10	5.04686e-10	1	0	0	1	0	0
ACACACGCACCGCAG	39	213	15	402.826	295129023	136.5	870957506	3195	5.46154	0.0968159	0.528764	0.244558	0.00793146	0.00366838	0.600169	2.68746e-08	2.68746e-08	1	0	0	1	1	0
ACACACT	311	1689	7	402.826	295129023	136.5	870957506	11823	5.43087	0.772045	4.19288	1.93925	0.0293501	0.0135747	0.278506	9.94485e-08	9.94485e-08	1	0	0	1	0	0
ACACAG	412	1763	6	402.826	295129023	136.5	870957506	10578	4.27913	1.02277	4.37658	2.02421	0.0262595	0.0121453	0.188093	8.89762e-08	8.89762e-08	1	0	0	1	0	0
ACACAGACAGGGAGC	1	4	15	402.826	295129023	136.5	870957506	60	4	0.00248246	0.00992984	0.00459265	0.000148948	6.88897e-05	0.43956	5.04686e-10	5.04686e-10	1	0	0	1	0	0
ACACAGAG	292	1253	8	402.826	295129023	136.5	870957506	10024	4.2911	0.724878	3.11052	1.43865	0.0248842	0.0115092	0.251493	8.43163e-08	8.43163e-08	1	0	0	1	0	0
ACACAGTATATGTATACGTATATAT	1	4	25	402.826	295129023	136.5	870957506	100	4	0.00248246	0.00992984	0.00459265	0.000248246	0.000114816	0.732601	8.41144e-10	8.41144e-10	1	0	0	1	1	0
ACACAT	347	1399	6	402.826	295129023	136.5	870957506	8394	4.0317	0.861414	3.47296	1.60628	0.0208378	0.00963767	0.177218	7.06056e-08	7.06056e-08	1	0	0	1	0	0
ACACATCTCGCTCCC	66	324	15	402.826	295129023	136.5	870957506	4860	4.90909	0.163842	0.804317	0.372004	0.0120648	0.00558007	0.539461	4.08796e-08	4.08796e-08	1	0	0	1	1	0
ACACC	82	428	5	402.826	295129023	136.5	870957506	2140	5.21951	0.203562	1.06249	0.491413	0.00531246	0.00245707	0.191191	1.80005e-08	1.80005e-08	1	0	0	1	0	0
ACACCACAGCCGTCT	1	4	15	402.826	295129023	136.5	870957506	60	4	0.00248246	0.00992984	0.00459265	0.000148948	6.88897e-05	0.43956	5.04686e-10	5.04686e-10	1	0	0	1	0	0
ACACCACCTGGACCTCATCCACTGC	4	17	25	402.826	295129023	136.5	870957506	425	4.25	0.00992984	0.0422018	0.0195187	0.00105505	0.000487969	0.778388	3.57486e-09	3.57486e-09	1	0	0	1	1	0
ACACCAGCACCACGT	1797	9981	15	402.826	295129023	136.5	870957506	149715	5.55426	4.46098	24.7774	11.4598	0.371662	0.171897	0.610358	1.25932e-06	1.25932e-06	1	0	0	1	1	0
ACACCAGCACCCTCG	4799	25026	15	402.826	295129023	136.5	870957506	375390	5.21484	11.9133	62.1261	28.7339	0.931891	0.431008	0.573059	3.15757e-06	3.15757e-06	1	0	0	1	1	0
ACACCAGCCACCAGC	1770	8923	15	402.826	295129023	136.5	870957506	133845	5.04124	4.39395	22.151	10.245	0.332265	0.153676	0.553983	1.12583e-06	1.12583e-06	1	0	0	1	1	0
ACACCAGCGCCACGT	1	4	15	402.826	295129023	136.5	870957506	60	4	0.00248246	0.00992984	0.00459265	0.000148948	6.88897e-05	0.43956	5.04686e-10	5.04686e-10	1	0	0	1	0	0
ACACCAT	262	1090	7	402.826	295129023	136.5	870957506	7630	4.16031	0.650405	2.70588	1.2515	0.0189412	0.00876047	0.213349	6.41793e-08	6.41793e-08	1	0	0	1	0	0
ACACCATCCTCCTCG	901	3859	15	402.826	295129023	136.5	870957506	57885	4.28302	2.2367	9.57981	4.43076	0.143697	0.0664613	0.470661	4.86896e-07	4.86896e-07	1	0	0	1	0	0
ACACCATCGCACCAT	1	4	15	402.826	295129023	136.5	870957506	60	4	0.00248246	0.00992984	0.00459265	0.000148948	6.88897e-05	0.43956	5.04686e-10	5.04686e-10	1	0	0	1	0	0
ACACCATCTCACCATCCTCCACC	2954	11975	23	402.826	295129023	136.5	870957506	275425	4.05383	7.33319	29.7275	13.7492	0.683732	0.316232	0.683062	2.31672e-06	2.31672e-06	1	0	0	1	1	0
ACACCC	2949	12106	6	402.826	295129023	136.5	870957506	72636	4.10512	7.32078	30.0527	13.8996	0.180316	0.0833979	0.180445	6.10973e-07	6.10973e-07	1	0	0	1	0	0
ACACCCACGACTCGC	33	149	15	402.826	295129023	136.5	870957506	2235	4.51515	0.0819212	0.369887	0.171076	0.0055483	0.00256614	0.49617	1.87996e-08	1.87996e-08	1	0	0	1	0	0
ACACCCACTCAGAGG	9	43	15	402.826	295129023	136.5	870957506	645	4.77778	0.0223421	0.106746	0.049371	0.00160119	0.000740564	0.525031	5.42538e-09	5.42538e-09	1	0	0	1	1	0
ACACCCC	375	1522	7	402.826	295129023	136.5	870957506	10654	4.05867	0.930923	3.7783	1.7475	0.0264481	0.0122325	0.208137	8.96155e-08	8.96155e-08	1	0	0	1	0	0
ACACCCG	4	16	7	402.826	295129023	136.5	870957506	112	4	0.00992984	0.0397194	0.0183706	0.000278036	0.000128594	0.205128	9.42081e-10	9.42081e-10	1	0	0	1	0	0
ACACCCT	556	2320	7	402.826	295129023	136.5	870957506	16240	4.17266	1.38025	5.75931	2.66374	0.0403152	0.0186461	0.213983	1.36602e-07	1.36602e-07	1	0	0	1	0	0
ACACCCTACACCCTATCTGACC	14666	60327	22	402.826	295129023	136.5	870957506	1327194	4.11339	36.4078	149.759	69.2651	3.29471	1.52383	0.662964	1.11636e-05	1.11636e-05	1	1	0	1	1	0
ACACCCTACGCACTG	66	278	15	402.826	295129023	136.5	870957506	4170	4.21212	0.163842	0.690124	0.319189	0.0103519	0.00478783	0.46287	3.50757e-08	3.50757e-08	1	0	0	1	0	0
ACACCCTCCCACCTG	2912	11793	15	402.826	295129023	136.5	870957506	176895	4.04979	7.22892	29.2757	13.5403	0.439135	0.203104	0.445032	1.48794e-06	1.48794e-06	1	0	0	1	0	0
ACACCCTCTCAGATC	8	60	15	402.826	295129023	136.5	870957506	900	7.5	0.0198597	0.148948	0.0688897	0.00223421	0.00103335	0.824176	7.5703e-09	7.5703e-09	1	0	0	1	1	0
ACACCCTGCACCCTATCTGACC	1	4	22	402.826	295129023	136.5	870957506	88	4	0.00248246	0.00992984	0.00459265	0.000218457	0.000101038	0.644689	7.40207e-10	7.40207e-10	1	0	0	1	1	0
ACACCCTGCTCACCC	1	4	15	402.826	295129023	136.5	870957506	60	4	0.00248246	0.00992984	0.00459265	0.000148948	6.88897e-05	0.43956	5.04686e-10	5.04686e-10	1	0	0	1	0	0
ACACCGACCGAGAGG	61	376	15	402.826	295129023	136.5	870957506	5640	6.16393	0.15143	0.933405	0.431709	0.0140011	0.00647563	0.677355	4.74405e-08	4.74405e-08	1	0	0	1	1	0
ACACCGC	39	166	7	402.826	295129023	136.5	870957506	1162	4.25641	0.0968159	0.412088	0.190595	0.00288462	0.00133416	0.218277	9.77409e-09	9.77409e-09	1	0	0	1	0	0
ACACCGCATATACCC	1255	7060	15	402.826	295129023	136.5	870957506	105900	5.6255	3.11549	17.5262	8.10602	0.262893	0.12159	0.618187	8.90772e-07	8.90772e-07	1	0	0	1	1	0
ACACCGGGCTCACAT	5307	28604	15	402.826	295129023	136.5	870957506	429060	5.38986	13.1744	71.0083	32.842	1.06512	0.49263	0.592293	3.60901e-06	3.60901e-06	1	0	0	1	1	0
ACACCTATCC	1	4	10	402.826	295129023	136.5	870957506	40	4	0.00248246	0.00992984	0.00459265	9.92984e-05	4.59265e-05	0.29304	3.36458e-10	3.36458e-10	1	0	0	1	0	0
ACACCTC	3	12	7	402.826	295129023	136.5	870957506	84	4	0.00744738	0.0297895	0.0137779	0.000208527	9.64456e-05	0.205128	7.06561e-10	7.06561e-10	1	0	0	1	0	0
ACACCTCCCGCCATC	1	4	15	402.826	295129023	136.5	870957506	60	4	0.00248246	0.00992984	0.00459265	0.000148948	6.88897e-05	0.43956	5.04686e-10	5.04686e-10	1	0	0	1	0	0
ACACCTGACGCCCCT	2046	8879	15	402.826	295129023	136.5	870957506	133185	4.33969	5.07911	22.0418	10.1945	0.330626	0.152918	0.476889	1.12028e-06	1.12028e-06	1	0	0	1	0	0
ACACCTGCCGCCCCT	1	5	15	402.826	295129023	136.5	870957506	75	5	0.00248246	0.0124123	0.00574081	0.000186185	8.61121e-05	0.549451	6.30858e-10	6.30858e-10	1	0	0	1	1	0
ACACGACTATGCCCT	25	133	15	402.826	295129023	136.5	870957506	1995	5.32	0.0620615	0.330167	0.152705	0.00495251	0.00229058	0.584615	1.67808e-08	1.67808e-08	1	0	0	1	1	0
ACACGAT	1	4	7	402.826	295129023	136.5	870957506	28	4	0.00248246	0.00992984	0.00459265	6.95089e-05	3.21485e-05	0.205128	2.3552e-10	2.3552e-10	1	0	0	1	0	0
ACACGC	3293	15248	6	402.826	295129023	136.5	870957506	91488	4.63043	8.17474	37.8526	17.5072	0.227115	0.105043	0.203535	7.69546e-07	7.69546e-07	1	0	0	1	0	0
ACACGCC	341	1368	7	402.826	295129023	136.5	870957506	9576	4.01173	0.846519	3.39601	1.57069	0.023772	0.0109948	0.20573	8.0548e-08	8.0548e-08	1	0	0	1	0	0
ACACGCCACACGGTC	471	2325	15	402.826	295129023	136.5	870957506	34875	4.93631	1.16924	5.77172	2.66948	0.0865758	0.0400421	0.542451	2.93349e-07	2.93349e-07	1	0	0	1	1	0
ACACGCTGC	383	3438	9	402.826	295129023	136.5	870957506	30942	8.9765	0.950782	8.5347	3.94738	0.0768123	0.0355264	0.591857	2.60267e-07	2.60267e-07	1	0	0	1	1	0
ACACGGACGACTCGG	40	224	15	402.826	295129023	136.5	870957506	3360	5.6	0.0992984	0.556071	0.257188	0.00834107	0.00385782	0.615385	2.82624e-08	2.82624e-08	1	0	0	1	1	0
ACACGGAGAGAG	3	14	12	402.826	295129023	136.5	870957506	168	4.66667	0.00744738	0.0347544	0.0160743	0.000417053	0.000192891	0.410256	1.41312e-09	1.41312e-09	1	0	0	1	0	0
ACACGGATCGGCACC	3	17	15	402.826	295129023	136.5	870957506	255	5.66667	0.00744738	0.0422018	0.0195187	0.000633027	0.000292781	0.622711	2.14492e-09	2.14492e-09	1	0	0	1	1	0
ACACGGGCTAGGTGG	204	1137	15	402.826	295129023	136.5	870957506	17055	5.57353	0.506422	2.82256	1.30546	0.0423384	0.0195819	0.612476	1.43457e-07	1.43457e-07	1	0	0	1	1	0
ACACGGGGCG	2	8	10	402.826	295129023	136.5	870957506	80	4	0.00496492	0.0198597	0.00918529	0.000198597	9.18529e-05	0.29304	6.72915e-10	6.72915e-10	1	0	0	1	0	0
ACACGGGGCTGTGGG	1	4	15	402.826	295129023	136.5	870957506	60	4	0.00248246	0.00992984	0.00459265	0.000148948	6.88897e-05	0.43956	5.04686e-10	5.04686e-10	1	0	0	1	0	0
ACACGGGGGG	1	5	10	402.826	295129023	136.5	870957506	50	5	0.00248246	0.0124123	0.00574081	0.000124123	5.74081e-05	0.3663	4.20572e-10	4.20572e-10	1	0	0	1	0	0
ACACGGTCACCCGCC	1	4	15	402.826	295129023	136.5	870957506	60	4	0.00248246	0.00992984	0.00459265	0.000148948	6.88897e-05	0.43956	5.04686e-10	5.04686e-10	1	0	0	1	0	0
ACACGT	299	1799	6	402.826	295129023	136.5	870957506	10794	6.01672	0.742256	4.46595	2.06554	0.0267957	0.0123933	0.264471	9.07931e-08	9.07931e-08	1	0	0	1	0	0
ACACGTCCACTCGGC	101	460	15	402.826	295129023	136.5	870957506	6900	4.55446	0.250728	1.14193	0.528154	0.017129	0.00792232	0.50049	5.80389e-08	5.80389e-08	1	0	0	1	1	0
ACACGTGCGT	4	28	10	402.826	295129023	136.5	870957506	280	7	0.00992984	0.0695089	0.0321485	0.000695089	0.000321485	0.512821	2.3552e-09	2.3552e-09	1	0	0	1	1	0
ACACTAT	223	1064	7	402.826	295129023	136.5	870957506	7448	4.7713	0.553589	2.64134	1.22164	0.0184894	0.00855151	0.244682	6.26484e-08	6.26484e-08	1	0	0	1	0	0
ACACTATATATACTATGTATATAT	1	5	24	402.826	295129023	136.5	870957506	120	5	0.00248246	0.0124123	0.00574081	0.000297895	0.000137779	0.879121	1.00937e-09	1.00937e-09	1	0	0	1	1	0
ACACTC	5	23	6	402.826	295129023	136.5	870957506	138	4.6	0.0124123	0.0570966	0.0264077	0.00034258	0.000158446	0.202198	1.16078e-09	1.16078e-09	1	0	0	1	0	0
ACACTCACGATACTC	1011	6193	15	402.826	295129023	136.5	870957506	92895	6.12562	2.50977	15.3739	7.11057	0.230608	0.106658	0.673145	7.81381e-07	7.81381e-07	1	0	0	1	1	0
ACACTCACGATCCTC	1	5	15	402.826	295129023	136.5	870957506	75	5	0.00248246	0.0124123	0.00574081	0.000186185	8.61121e-05	0.549451	6.30858e-10	6.30858e-10	1	0	0	1	1	0
ACACTCC	443	1813	7	402.826	295129023	136.5	870957506	12691	4.09255	1.09973	4.5007	2.08162	0.0315049	0.0145713	0.209874	1.0675e-07	1.0675e-07	1	0	0	1	0	0
ACACTCGGCAGGACC	248	1258	15	402.826	295129023	136.5	870957506	18870	5.07258	0.61565	3.12293	1.44439	0.046844	0.0216658	0.557426	1.58724e-07	1.58724e-07	1	0	0	1	1	0
ACACTCGGCAGGCGC	1	8	15	402.826	295129023	136.5	870957506	120	8	0.00248246	0.0198597	0.00918529	0.000297895	0.000137779	0.879121	1.00937e-09	1.00937e-09	1	0	0	1	1	0
ACACTCGGCCGTCCC	1	4	15	402.826	295129023	136.5	870957506	60	4	0.00248246	0.00992984	0.00459265	0.000148948	6.88897e-05	0.43956	5.04686e-10	5.04686e-10	1	0	0	1	0	0
ACACTGCCTCATGCC	5163	30325	15	402.826	295129023	136.5	870957506	454875	5.87352	12.8169	75.2806	34.818	1.12921	0.52227	0.645442	3.82615e-06	3.82615e-06	1	0	0	1	1	0
ACAG	3320	23883	4	402.826	295129023	136.5	870957506	95532	7.19367	8.24177	59.2886	27.4215	0.237154	0.109686	0.210804	8.03562e-07	8.03562e-07	1	0	0	0	0	0
ACAGACAGATACGGT	3	12	15	402.826	295129023	136.5	870957506	180	4	0.00744738	0.0297895	0.0137779	0.000446843	0.000206669	0.43956	1.51406e-09	1.51406e-09	1	0	0	1	0	0
ACAGACCCGGCTGCC	2	8	15	402.826	295129023	136.5	870957506	120	4	0.00496492	0.0198597	0.00918529	0.000297895	0.000137779	0.43956	1.00937e-09	1.00937e-09	1	0	0	1	0	0
ACAGACGC	116	524	8	402.826	295129023	136.5	870957506	4192	4.51724	0.287965	1.30081	0.601637	0.0104065	0.00481309	0.264747	3.52608e-08	3.52608e-08	1	0	0	1	0	0
ACAGAG	1259	5307	6	402.826	295129023	136.5	870957506	31842	4.21525	3.12542	13.1744	6.09329	0.0790465	0.0365598	0.185286	2.67837e-07	2.67837e-07	1	0	0	1	0	0
ACAGAGACTGGACGG	260	1828	15	402.826	295129023	136.5	870957506	27420	7.03077	0.64544	4.53794	2.09884	0.0680691	0.0314826	0.772612	2.30642e-07	2.30642e-07	1	0	0	1	1	0
ACAGAGC	3	12	7	402.826	295129023	136.5	870957506	84	4	0.00744738	0.0297895	0.0137779	0.000208527	9.64456e-05	0.205128	7.06561e-10	7.06561e-10	1	0	0	1	0	0
ACAGAGCACATCACC	1351	8400	15	402.826	295129023	136.5	870957506	126000	6.21762	3.3538	20.8527	9.64456	0.31279	0.144668	0.683255	1.05984e-06	1.05984e-06	1	0	0	1	1	0
ACAGATACTC	2	16	10	402.826	295129023	136.5	870957506	160	8	0.00496492	0.0397194	0.0183706	0.000397194	0.000183706	0.586081	1.34583e-09	1.34583e-09	1	0	0	1	1	0
ACAGATGCCTCCCTC	1	4	15	402.826	295129023	136.5	870957506	60	4	0.00248246	0.00992984	0.00459265	0.000148948	6.88897e-05	0.43956	5.04686e-10	5.04686e-10	1	0	0	1	0	0
ACAGC	7	41	5	402.826	295129023	136.5	870957506	205	5.85714	0.0173772	0.101781	0.0470746	0.000508904	0.000235373	0.214547	1.72435e-09	1.72435e-09	1	0	0	1	0	0
ACAGCC	132	528	6	402.826	295129023	136.5	870957506	3168	4	0.327685	1.31074	0.606229	0.00786443	0.00363738	0.175824	2.66474e-08	2.66474e-08	1	0	0	1	0	0
ACAGCCACATCCCGC	1	4	15	402.826	295129023	136.5	870957506	60	4	0.00248246	0.00992984	0.00459265	0.000148948	6.88897e-05	0.43956	5.04686e-10	5.04686e-10	1	0	0	1	0	0
ACAGCCC	26	107	7	402.826	295129023	136.5	870957506	749	4.11538	0.064544	0.265623	0.122853	0.00185936	0.000859973	0.211045	6.30017e-09	6.30017e-09	1	0	0	1	0	0
ACAGCCCATCGACCC	11090	51354	15	402.826	295129023	136.5	870957506	770310	4.63066	27.5305	127.484	58.9627	1.91226	0.88444	0.508864	6.47942e-06	6.47942e-06	1	0	0	1	1	0
ACAGCCGACTGAGAT	1	4	15	402.826	295129023	136.5	870957506	60	4	0.00248246	0.00992984	0.00459265	0.000148948	6.88897e-05	0.43956	5.04686e-10	5.04686e-10	1	0	0	1	0	0
ACAGCCGCAGTCATC	5	30	15	402.826	295129023	136.5	870957506	450	6	0.0124123	0.0744738	0.0344448	0.00111711	0.000516673	0.659341	3.78515e-09	3.78515e-09	1	0	0	1	1	0
ACAGCCGTCCATGCC	1	5	15	402.826	295129023	136.5	870957506	75	5	0.00248246	0.0124123	0.00574081	0.000186185	8.61121e-05	0.549451	6.30858e-10	6.30858e-10	1	0	0	1	1	0
ACAGCG	761	11770	6	402.826	295129023	136.5	870957506	70620	15.4665	1.88915	29.2186	13.5139	0.175311	0.0810832	0.679846	5.94016e-07	5.94016e-07	1	0	0	1	1	0
ACAGCGACCATCCCC	115	484	15	402.826	295129023	136.5	870957506	7260	4.2087	0.285483	1.20151	0.55571	0.0180227	0.00833565	0.462494	6.10671e-08	6.10671e-08	1	0	0	1	0	0
ACAGCGC	319	1276	7	402.826	295129023	136.5	870957506	8932	4	0.791905	3.16762	1.46505	0.0221733	0.0102554	0.205128	7.5131e-08	7.5131e-08	1	0	0	1	0	0
ACAGCTC	136	544	7	402.826	295129023	136.5	870957506	3808	4	0.337615	1.35046	0.6246	0.00945321	0.0043722	0.205128	3.20308e-08	3.20308e-08	1	0	0	1	0	0
ACAGG	1	5	5	402.826	295129023	136.5	870957506	25	5	0.00248246	0.0124123	0.00574081	6.20615e-05	2.8704e-05	0.18315	2.10286e-10	2.10286e-10	1	0	0	1	0	0
ACAGGACCAGACCTC	12	70	15	402.826	295129023	136.5	870957506	1050	5.83333	0.0297895	0.173772	0.0803713	0.00260658	0.00120557	0.641026	8.83201e-09	8.83201e-09	1	0	0	1	1	0
ACAGGAGAGCACGGC	2	8	15	402.826	295129023	136.5	870957506	120	4	0.00496492	0.0198597	0.00918529	0.000297895	0.000137779	0.43956	1.00937e-09	1.00937e-09	1	0	0	1	0	0
ACAGGAGTATGACTG	1	4	15	402.826	295129023	136.5	870957506	60	4	0.00248246	0.00992984	0.00459265	0.000148948	6.88897e-05	0.43956	5.04686e-10	5.04686e-10	1	0	0	1	0	0
ACAGGAGTGAGTGGG	1	4	15	402.826	295129023	136.5	870957506	60	4	0.00248246	0.00992984	0.00459265	0.000148948	6.88897e-05	0.43956	5.04686e-10	5.04686e-10	1	0	0	1	0	0
ACAGGC	275	1331	6	402.826	295129023	136.5	870957506	7986	4.84	0.682677	3.30415	1.5282	0.0198249	0.00916922	0.212747	6.71738e-08	6.71738e-08	1	0	0	1	0	0
ACAGGCCCCATACCC	1	4	15	402.826	295129023	136.5	870957506	60	4	0.00248246	0.00992984	0.00459265	0.000148948	6.88897e-05	0.43956	5.04686e-10	5.04686e-10	1	0	0	1	0	0
ACAGGG	4	20	6	402.826	295129023	136.5	870957506	120	5	0.00992984	0.0496492	0.0229632	0.000297895	0.000137779	0.21978	1.00937e-09	1.00937e-09	1	0	0	1	0	0
ACAGGGTGGTGGCTG	1	4	15	402.826	295129023	136.5	870957506	60	4	0.00248246	0.00992984	0.00459265	0.000148948	6.88897e-05	0.43956	5.04686e-10	5.04686e-10	1	0	0	1	0	0
ACAGGTCCAGCTCGC	50	290	15	402.826	295129023	136.5	870957506	4350	5.8	0.124123	0.719913	0.332967	0.0107987	0.0049945	0.637363	3.65898e-08	3.65898e-08	1	0	0	1	1	0
ACAGGTCCGATGACG	35	234	15	402.826	295129023	136.5	870957506	3510	6.68571	0.0868861	0.580896	0.26867	0.00871344	0.00403005	0.734694	2.95242e-08	2.95242e-08	1	0	0	1	1	0
ACAGT	403	2015	5	402.826	295129023	136.5	870957506	10075	5	1.00043	5.00216	2.31355	0.0250108	0.0115677	0.18315	8.47453e-08	8.47453e-08	1	0	0	1	0	0
ACAGTAGCCCTGGCG	1	4	15	402.826	295129023	136.5	870957506	60	4	0.00248246	0.00992984	0.00459265	0.000148948	6.88897e-05	0.43956	5.04686e-10	5.04686e-10	1	0	0	1	0	0
ACAGTCGCATCCAGC	5	21	15	402.826	295129023	136.5	870957506	315	4.2	0.0124123	0.0521317	0.0241114	0.000781975	0.000361671	0.461538	2.6496e-09	2.6496e-09	1	0	0	1	0	0
ACAGTCGCCCGCCTC	26	138	15	402.826	295129023	136.5	870957506	2070	5.30769	0.064544	0.34258	0.158446	0.00513869	0.00237669	0.583263	1.74117e-08	1.74117e-08	1	0	0	1	1	0
ACAGTCGTGGGGGGG	1	4	15	402.826	295129023	136.5	870957506	60	4	0.00248246	0.00992984	0.00459265	0.000148948	6.88897e-05	0.43956	5.04686e-10	5.04686e-10	1	0	0	1	0	0
ACAGTGATCGG	3	16	11	402.826	295129023	136.5	870957506	176	5.33333	0.00744738	0.0397194	0.0183706	0.000436913	0.000202076	0.429792	1.48041e-09	1.48041e-09	1	0	0	1	0	0
ACAGTGGAGGCCTGG	34	244	15	402.826	295129023	136.5	870957506	3660	7.17647	0.0844036	0.60572	0.280151	0.0090858	0.00420227	0.788623	3.07859e-08	3.07859e-08	1	0	0	1	1	0
ACAT	7873	68361	4	402.826	295129023	136.5	870957506	273444	8.68297	19.5444	169.703	78.4895	0.678814	0.313958	0.254446	2.30006e-06	2.30006e-06	1	0	0	0	0	0
ACATACC	204	844	7	402.826	295129023	136.5	870957506	5908	4.13725	0.506422	2.0952	0.969048	0.0146664	0.00678334	0.212167	4.96948e-08	4.96948e-08	1	0	0	1	0	0
ACATAGGATGGACGG	1	4	15	402.826	295129023	136.5	870957506	60	4	0.00248246	0.00992984	0.00459265	0.000148948	6.88897e-05	0.43956	5.04686e-10	5.04686e-10	1	0	0	1	0	0
ACATAT	1033	4811	6	402.826	295129023	136.5	870957506	28866	4.65731	2.56438	11.9431	5.52381	0.0716587	0.0331428	0.204717	2.42805e-07	2.42805e-07	1	0	0	1	0	0
ACATATCCGATGAGC	20	144	15	402.826	295129023	136.5	870957506	2160	7.2	0.0496492	0.357474	0.165335	0.00536211	0.00248003	0.791209	1.81687e-08	1.81687e-08	1	0	0	1	1	0
ACATATGTAGATATCTACATCTAT	1	4	24	402.826	295129023	136.5	870957506	96	4	0.00248246	0.00992984	0.00459265	0.000238316	0.000110224	0.703297	8.07498e-10	8.07498e-10	1	0	0	1	1	0
ACATCCATCCCGCTC	1	4	15	402.826	295129023	136.5	870957506	60	4	0.00248246	0.00992984	0.00459265	0.000148948	6.88897e-05	0.43956	5.04686e-10	5.04686e-10	1	0	0	1	0	0
ACATCCC	16	64	7	402.826	295129023	136.5	870957506	448	4	0.0397194	0.158877	0.0734823	0.00111214	0.000514376	0.205128	3.76833e-09	3.76833e-09	1	0	0	1	0	0
ACATCCCATCCTCTC	1	4	15	402.826	295129023	136.5	870957506	60	4	0.00248246	0.00992984	0.00459265	0.000148948	6.88897e-05	0.43956	5.04686e-10	5.04686e-10	1	0	0	1	0	0
ACATCCCCAGTCGCC	4029	20039	15	402.826	295129023	136.5	870957506	300585	4.97369	10.0018	49.746	23.008	0.74619	0.34512	0.546559	2.52835e-06	2.52835e-06	1	0	0	1	1	0
ACATCCGGGTCAGTC	1	4	15	402.826	295129023	136.5	870957506	60	4	0.00248246	0.00992984	0.00459265	0.000148948	6.88897e-05	0.43956	5.04686e-10	5.04686e-10	1	0	0	1	0	0
ACATCGACCCTCCTC	388	2127	15	402.826	295129023	136.5	870957506	31905	5.48196	0.963195	5.28019	2.44214	0.0792029	0.0366321	0.602413	2.68367e-07	2.68367e-07	1	0	0	1	1	0
ACATCGCCACCTCGG	1	4	15	402.826	295129023	136.5	870957506	60	4	0.00248246	0.00992984	0.00459265	0.000148948	6.88897e-05	0.43956	5.04686e-10	5.04686e-10	1	0	0	1	0	0
ACATCGCCACTCGCC	1	4	15	402.826	295129023	136.5	870957506	60	4	0.00248246	0.00992984	0.00459265	0.000148948	6.88897e-05	0.43956	5.04686e-10	5.04686e-10	1	0	0	1	0	0
ACATCGTCT	2	28	9	402.826	295129023	136.5	870957506	252	14	0.00496492	0.0695089	0.0321485	0.00062558	0.000289337	0.923077	2.11968e-09	2.11968e-09	1	0	0	1	1	0
ACATCT	998	5038	6	402.826	295129023	136.5	870957506	30228	5.0481	2.4775	12.5066	5.78444	0.0750398	0.0347066	0.221894	2.54261e-07	2.54261e-07	1	0	0	1	0	0
ACATGACTCCTGCCC	8	45	15	402.826	295129023	136.5	870957506	675	5.625	0.0198597	0.111711	0.0516673	0.00167566	0.000775009	0.618132	5.67772e-09	5.67772e-09	1	0	0	1	1	0
ACATGAGATCT	271	1242	11	402.826	295129023	136.5	870957506	13662	4.58303	0.672747	3.08322	1.42602	0.0339154	0.0156862	0.369328	1.14917e-07	1.14917e-07	1	0	0	1	0	0
ACATGCCCTCCCATC	5108	23197	15	402.826	295129023	136.5	870957506	347955	4.54131	12.6804	57.5856	26.6339	0.863784	0.399509	0.499045	2.9268e-06	2.9268e-06	1	0	0	1	0	0
ACATGCCTGATCCGG	2	8	15	402.826	295129023	136.5	870957506	120	4	0.00496492	0.0198597	0.00918529	0.000297895	0.000137779	0.43956	1.00937e-09	1.00937e-09	1	0	0	1	0	0
ACATGCTGATGACTG	1	4	15	402.826	295129023	136.5	870957506	60	4	0.00248246	0.00992984	0.00459265	0.000148948	6.88897e-05	0.43956	5.04686e-10	5.04686e-10	1	0	0	1	0	0
ACATGGCGGCTGACT	2	14	15	402.826	295129023	136.5	870957506	210	7	0.00496492	0.0347544	0.0160743	0.000521317	0.000241114	0.769231	1.7664e-09	1.7664e-09	1	0	0	1	1	0
ACATGGGATGCGTGG	2	8	15	402.826	295129023	136.5	870957506	120	4	0.00496492	0.0198597	0.00918529	0.000297895	0.000137779	0.43956	1.00937e-09	1.00937e-09	1	0	0	1	0	0
ACATGGTGGTGGAGG	1	4	15	402.826	295129023	136.5	870957506	60	4	0.00248246	0.00992984	0.00459265	0.000148948	6.88897e-05	0.43956	5.04686e-10	5.04686e-10	1	0	0	1	0	0
ACC	23217	279203	3	402.826	295129023	136.5	870957506	837609	12.0258	57.6353	693.11	320.57	2.07933	0.961711	0.264303	7.0455e-06	7.0455e-06	1	1	0	0	0	0
ACCACCAGCT	3	12	10	402.826	295129023	136.5	870957506	120	4	0.00744738	0.0297895	0.0137779	0.000297895	0.000137779	0.29304	1.00937e-09	1.00937e-09	1	0	0	1	0	0
ACCACCC	50	201	7	402.826	295129023	136.5	870957506	1407	4.02	0.124123	0.498975	0.23078	0.00349282	0.00161546	0.206154	1.18349e-08	1.18349e-08	1	0	0	1	0	0
ACCACCCAGTGGAGC	1	4	15	402.826	295129023	136.5	870957506	60	4	0.00248246	0.00992984	0.00459265	0.000148948	6.88897e-05	0.43956	5.04686e-10	5.04686e-10	1	0	0	1	0	0
ACCACCCATCGCCTC	1	5	15	402.826	295129023	136.5	870957506	75	5	0.00248246	0.0124123	0.00574081	0.000186185	8.61121e-05	0.549451	6.30858e-10	6.30858e-10	1	0	0	1	1	0
ACCACCCCCGCACCT	1	4	15	402.826	295129023	136.5	870957506	60	4	0.00248246	0.00992984	0.00459265	0.000148948	6.88897e-05	0.43956	5.04686e-10	5.04686e-10	1	0	0	1	0	0
ACCACCCTCTACGCC	15514	75218	15	402.826	295129023	136.5	870957506	1128270	4.84839	38.5129	186.726	86.3624	2.80089	1.29544	0.532791	9.49038e-06	9.49038e-06	1	1	0	1	1	0
ACCACCGATCCACTC	1212	6887	15	402.826	295129023	136.5	870957506	103305	5.68234	3.00874	17.0967	7.90739	0.256451	0.118611	0.624433	8.68944e-07	8.68944e-07	1	0	0	1	1	0
ACCACCGCAGACCCT	875	4118	15	402.826	295129023	136.5	870957506	61770	4.70629	2.17215	10.2228	4.72813	0.153342	0.0709219	0.517174	5.19575e-07	5.19575e-07	1	0	0	1	1	0
ACCACCGGCATCAGT	161	1031	15	402.826	295129023	136.5	870957506	15465	6.40373	0.399676	2.55942	1.18375	0.0383912	0.0177563	0.703706	1.30083e-07	1.30083e-07	1	0	0	1	1	0
ACCACCGGG	308	1403	9	402.826	295129023	136.5	870957506	12627	4.55519	0.764598	3.48289	1.61087	0.031346	0.0144978	0.300343	1.06211e-07	1.06211e-07	1	0	0	1	0	0
ACCACCTCCTGACCC	10357	52944	15	402.826	295129023	136.5	870957506	794160	5.1119	25.7108	131.431	60.7883	1.97147	0.911824	0.561748	6.68003e-06	6.68003e-06	1	0	0	1	1	0
ACCACG	473	2215	6	402.826	295129023	136.5	870957506	13290	4.68288	1.1742	5.49865	2.54318	0.0329919	0.0152591	0.205841	1.11788e-07	1.11788e-07	1	0	0	1	0	0
ACCACGC	11	47	7	402.826	295129023	136.5	870957506	329	4.27273	0.0273071	0.116676	0.0539636	0.000816729	0.000377745	0.219114	2.76736e-09	2.76736e-09	1	0	0	1	0	0
ACCACGCACGCTATC	1	4	15	402.826	295129023	136.5	870957506	60	4	0.00248246	0.00992984	0.00459265	0.000148948	6.88897e-05	0.43956	5.04686e-10	5.04686e-10	1	0	0	1	0	0
ACCACGGCACTCGGC	26	134	15	402.826	295129023	136.5	870957506	2010	5.15385	0.064544	0.33265	0.153854	0.00498975	0.0023078	0.566357	1.6907e-08	1.6907e-08	1	0	0	1	1	0
ACCACGGCCGTCATC	1	4	15	402.826	295129023	136.5	870957506	60	4	0.00248246	0.00992984	0.00459265	0.000148948	6.88897e-05	0.43956	5.04686e-10	5.04686e-10	1	0	0	1	0	0
ACCACT	130	520	6	402.826	295129023	136.5	870957506	3120	4	0.32272	1.29088	0.597044	0.00774528	0.00358226	0.175824	2.62437e-08	2.62437e-08	1	0	0	1	0	0
ACCACTC	96	392	7	402.826	295129023	136.5	870957506	2744	4.08333	0.238316	0.973124	0.450079	0.00681187	0.00315056	0.209402	2.3081e-08	2.3081e-08	1	0	0	1	0	0
ACCACTCCCATCCTC	1	4	15	402.826	295129023	136.5	870957506	60	4	0.00248246	0.00992984	0.00459265	0.000148948	6.88897e-05	0.43956	5.04686e-10	5.04686e-10	1	0	0	1	0	0
ACCACTCCCTCACGC	12210	58894	15	402.826	295129023	136.5	870957506	883410	4.82342	30.3108	146.202	67.6198	2.19303	1.0143	0.530047	7.43075e-06	7.43075e-06	1	1	0	1	1	0
ACCAGACCTCCTCGC	62	294	15	402.826	295129023	136.5	870957506	4410	4.74194	0.153913	0.729843	0.33756	0.0109476	0.00506339	0.521092	3.70945e-08	3.70945e-08	1	0	0	1	1	0
ACCAGACGCCAGACG	1	4	15	402.826	295129023	136.5	870957506	60	4	0.00248246	0.00992984	0.00459265	0.000148948	6.88897e-05	0.43956	5.04686e-10	5.04686e-10	1	0	0	1	0	0
ACCAGC	437	3047	6	402.826	295129023	136.5	870957506	18282	6.97254	1.08484	7.56406	3.49845	0.0453843	0.0209907	0.306485	1.53778e-07	1.53778e-07	1	0	0	1	0	0
ACCAGCACCGCAGCC	2	8	15	402.826	295129023	136.5	870957506	120	4	0.00496492	0.0198597	0.00918529	0.000297895	0.000137779	0.43956	1.00937e-09	1.00937e-09	1	0	0	1	0	0
ACCAGCC	366	1526	7	402.826	295129023	136.5	870957506	10682	4.1694	0.90858	3.78823	1.75209	0.0265176	0.0122647	0.213815	8.9851e-08	8.9851e-08	1	0	0	1	0	0
ACCAGG	8	130	6	402.826	295129023	136.5	870957506	780	16.25	0.0198597	0.32272	0.149261	0.00193632	0.000895566	0.714286	6.56092e-09	6.56092e-09	1	0	0	1	1	0
ACCAGGTCGCATCTC	161	895	15	402.826	295129023	136.5	870957506	13425	5.55901	0.399676	2.2218	1.0276	0.033327	0.0154141	0.61088	1.12924e-07	1.12924e-07	1	0	0	1	1	0
ACCATC	690	2818	6	402.826	295129023	136.5	870957506	16908	4.08406	1.7129	6.99557	3.23552	0.0419734	0.0194131	0.179519	1.42221e-07	1.42221e-07	1	0	0	1	0	0
ACCATCACCCTCTCT	1	4	15	402.826	295129023	136.5	870957506	60	4	0.00248246	0.00992984	0.00459265	0.000148948	6.88897e-05	0.43956	5.04686e-10	5.04686e-10	1	0	0	1	0	0
ACCATCC	101	420	7	402.826	295129023	136.5	870957506	2940	4.15842	0.250728	1.04263	0.482228	0.00729843	0.0033756	0.213252	2.47296e-08	2.47296e-08	1	0	0	1	0	0
ACCATCCATGGCAGT	3	15	15	402.826	295129023	136.5	870957506	225	5	0.00744738	0.0372369	0.0172224	0.000558554	0.000258336	0.549451	1.89257e-09	1.89257e-09	1	0	0	1	1	0
ACCATCCCATCATCCCATCACCT	399	1606	23	402.826	295129023	136.5	870957506	36938	4.02506	0.990502	3.98683	1.84395	0.0916971	0.0424108	0.678216	3.10702e-07	3.10702e-07	1	0	0	1	1	0
ACCATCCGCGGATCG	3	12	15	402.826	295129023	136.5	870957506	180	4	0.00744738	0.0297895	0.0137779	0.000446843	0.000206669	0.43956	1.51406e-09	1.51406e-09	1	0	0	1	0	0
ACCATCCTCCAT	272	1290	12	402.826	295129023	136.5	870957506	15480	4.74265	0.675229	3.20237	1.48113	0.0384285	0.0177735	0.416936	1.30209e-07	1.30209e-07	1	0	0	1	0	0
ACCATCCTCTC	6	60	11	402.826	295129023	136.5	870957506	660	10	0.0148948	0.148948	0.0688897	0.00163842	0.000757787	0.805861	5.55155e-09	5.55155e-09	1	0	0	1	1	0
ACCATCTCCACCGGC	205	914	15	402.826	295129023	136.5	870957506	13710	4.45854	0.508904	2.26897	1.04942	0.0340345	0.0157413	0.489949	1.15321e-07	1.15321e-07	1	0	0	1	0	0
ACCATG	4	16	6	402.826	295129023	136.5	870957506	96	4	0.00992984	0.0397194	0.0183706	0.000238316	0.000110224	0.175824	8.07498e-10	8.07498e-10	1	0	0	1	0	0
ACCATGACGCCCGCC	6	34	15	402.826	295129023	136.5	870957506	510	5.66667	0.0148948	0.0844036	0.0390375	0.00126605	0.000585562	0.622711	4.28983e-09	4.28983e-09	1	0	0	1	1	0
ACCATGATAGCGATCCCCACCTG	30	125	23	402.826	295129023	136.5	870957506	2875	4.16667	0.0744738	0.310308	0.14352	0.00713707	0.00330096	0.702076	2.41829e-08	2.41829e-08	1	0	0	1	1	0
ACCATGCCACGCCGC	43	198	15	402.826	295129023	136.5	870957506	2970	4.60465	0.106746	0.491527	0.227336	0.00737291	0.00341004	0.506006	2.4982e-08	2.4982e-08	1	0	0	1	1	0
ACCATGCCGTCGATG	5	20	15	402.826	295129023	136.5	870957506	300	4	0.0124123	0.0496492	0.0229632	0.000744738	0.000344448	0.43956	2.52343e-09	2.52343e-09	1	0	0	1	0	0
ACCATGCGCGGCCAT	1	4	15	402.826	295129023	136.5	870957506	60	4	0.00248246	0.00992984	0.00459265	0.000148948	6.88897e-05	0.43956	5.04686e-10	5.04686e-10	1	0	0	1	0	0
ACCC	637	4939	4	402.826	295129023	136.5	870957506	19756	7.75353	1.58133	12.2609	5.67077	0.0490435	0.0226831	0.22721	1.66176e-07	1.66176e-07	1	0	0	0	0	0
ACCCACCCAGTCCGC	1	4	15	402.826	295129023	136.5	870957506	60	4	0.00248246	0.00992984	0.00459265	0.000148948	6.88897e-05	0.43956	5.04686e-10	5.04686e-10	1	0	0	1	0	0
ACCCACCCTACCGCC	1	4	15	402.826	295129023	136.5	870957506	60	4	0.00248246	0.00992984	0.00459265	0.000148948	6.88897e-05	0.43956	5.04686e-10	5.04686e-10	1	0	0	1	0	0
ACCCACCGTCATCTCTCCCC	1	4	20	402.826	295129023	136.5	870957506	80	4	0.00248246	0.00992984	0.00459265	0.000198597	9.18529e-05	0.586081	6.72915e-10	6.72915e-10	1	0	0	1	1	0
ACCCACG	3	14	7	402.826	295129023	136.5	870957506	98	4.66667	0.00744738	0.0347544	0.0160743	0.000243281	0.00011252	0.239316	8.24321e-10	8.24321e-10	1	0	0	1	0	0
ACCCACGACTCCCTC	3042	14179	15	402.826	295129023	136.5	870957506	212685	4.66108	7.55164	35.1988	16.2798	0.527982	0.244197	0.512206	1.78899e-06	1.78899e-06	1	0	0	1	1	0
ACCCACGTCCTCCAT	1	4	15	402.826	295129023	136.5	870957506	60	4	0.00248246	0.00992984	0.00459265	0.000148948	6.88897e-05	0.43956	5.04686e-10	5.04686e-10	1	0	0	1	0	0
ACCCACT	1	4	7	402.826	295129023	136.5	870957506	28	4	0.00248246	0.00992984	0.00459265	6.95089e-05	3.21485e-05	0.205128	2.3552e-10	2.3552e-10	1	0	0	1	0	0
ACCCAGCGTCACGGC	67	295	15	402.826	295129023	136.5	870957506	4425	4.40299	0.166325	0.732326	0.338708	0.0109849	0.00508062	0.483845	3.72206e-08	3.72206e-08	1	0	0	1	0	0
ACCCAGCGTCCAGGC	18	103	15	402.826	295129023	136.5	870957506	1545	5.72222	0.0446843	0.255693	0.118261	0.0038354	0.00177391	0.628816	1.29957e-08	1.29957e-08	1	0	0	1	1	0
ACCCAGGCACCTCGC	123	572	15	402.826	295129023	136.5	870957506	8580	4.65041	0.305343	1.41997	0.656748	0.0212995	0.00985123	0.511034	7.21702e-08	7.21702e-08	1	0	0	1	1	0
ACCCATC	53	213	7	402.826	295129023	136.5	870957506	1491	4.01887	0.13157	0.528764	0.244558	0.00370135	0.00171191	0.206096	1.25415e-08	1.25415e-08	1	0	0	1	0	0
ACCCATCACGGGAGC	1	6	15	402.826	295129023	136.5	870957506	90	6	0.00248246	0.0148948	0.00688897	0.000223421	0.000103335	0.659341	7.5703e-10	7.5703e-10	1	0	0	1	1	0
ACCCATCCAGCGACG	1	5	15	402.826	295129023	136.5	870957506	75	5	0.00248246	0.0124123	0.00574081	0.000186185	8.61121e-05	0.549451	6.30858e-10	6.30858e-10	1	0	0	1	1	0
ACCCATCGCCCAGTG	2066	11035	15	402.826	295129023	136.5	870957506	165525	5.34124	5.12876	27.3939	12.67	0.410909	0.190049	0.586949	1.3923e-06	1.3923e-06	1	0	0	1	1	0
ACCCATCGCCTCATC	4012	21974	15	402.826	295129023	136.5	870957506	329610	5.47707	9.95963	54.5496	25.2297	0.818244	0.378446	0.601876	2.77249e-06	2.77249e-06	1	0	0	1	1	0
ACCCATGACTAGGAGGATGAGG	30	140	22	402.826	295129023	136.5	870957506	3080	4.66667	0.0744738	0.347544	0.160743	0.00764598	0.00353634	0.752137	2.59072e-08	2.59072e-08	1	0	0	1	1	0
ACCCC	444	2346	5	402.826	295129023	136.5	870957506	11730	5.28378	1.10221	5.82385	2.69359	0.0291193	0.0134679	0.193545	9.86662e-08	9.86662e-08	1	0	0	1	0	0
ACCCCACTCCCCTCT	1	4	15	402.826	295129023	136.5	870957506	60	4	0.00248246	0.00992984	0.00459265	0.000148948	6.88897e-05	0.43956	5.04686e-10	5.04686e-10	1	0	0	1	0	0
ACCCCAT	4	16	7	402.826	295129023	136.5	870957506	112	4	0.00992984	0.0397194	0.0183706	0.000278036	0.000128594	0.205128	9.42081e-10	9.42081e-10	1	0	0	1	0	0
ACCCCATGCCATATC	5710	26197	15	402.826	295129023	136.5	870957506	392955	4.58792	14.1748	65.033	30.0784	0.975495	0.451176	0.504167	3.30532e-06	3.30532e-06	1	0	0	1	1	0
ACCCCC	868	3591	6	402.826	295129023	136.5	870957506	21546	4.1371	2.15478	8.91451	4.12305	0.0534871	0.0247383	0.18185	1.81233e-07	1.81233e-07	1	0	0	1	0	0
ACCCCCACTCGCCTG	1	4	15	402.826	295129023	136.5	870957506	60	4	0.00248246	0.00992984	0.00459265	0.000148948	6.88897e-05	0.43956	5.04686e-10	5.04686e-10	1	0	0	1	0	0
ACCCCCC	434	1768	7	402.826	295129023	136.5	870957506	12376	4.07373	1.07739	4.38899	2.02995	0.0307229	0.0142096	0.208909	1.041e-07	1.041e-07	1	0	0	1	0	0
ACCCCCT	14	60	7	402.826	295129023	136.5	870957506	420	4.28571	0.0347544	0.148948	0.0688897	0.00104263	0.000482228	0.21978	3.53281e-09	3.53281e-09	1	0	0	1	0	0
ACCCCG	1	5	6	402.826	295129023	136.5	870957506	30	5	0.00248246	0.0124123	0.00574081	7.44738e-05	3.44448e-05	0.21978	2.52343e-10	2.52343e-10	1	0	0	1	0	0
ACCCCGAGCACCGAG	1	4	15	402.826	295129023	136.5	870957506	60	4	0.00248246	0.00992984	0.00459265	0.000148948	6.88897e-05	0.43956	5.04686e-10	5.04686e-10	1	0	0	1	0	0
ACCCCGGATACGGCG	32	183	15	402.826	295129023	136.5	870957506	2745	5.71875	0.0794387	0.45429	0.210114	0.00681435	0.0031517	0.628434	2.30894e-08	2.30894e-08	1	0	0	1	1	0
ACCCCT	117	865	6	402.826	295129023	136.5	870957506	5190	7.39316	0.290448	2.14733	0.99316	0.012884	0.00595896	0.324974	4.36554e-08	4.36554e-08	1	0	0	1	0	0
ACCCCTACCTCCCCC	1	4	15	402.826	295129023	136.5	870957506	60	4	0.00248246	0.00992984	0.00459265	0.000148948	6.88897e-05	0.43956	5.04686e-10	5.04686e-10	1	0	0	1	0	0
ACCCCTCGCCTCATC	11	44	15	402.826	295129023	136.5	870957506	660	4	0.0273071	0.109228	0.0505191	0.00163842	0.000757787	0.43956	5.55155e-09	5.55155e-09	1	0	0	1	0	0
ACCCCTCGCCTCCTC	1	4	15	402.826	295129023	136.5	870957506	60	4	0.00248246	0.00992984	0.00459265	0.000148948	6.88897e-05	0.43956	5.04686e-10	5.04686e-10	1	0	0	1	0	0
ACCCGAG	1	4	7	402.826	295129023	136.5	870957506	28	4	0.00248246	0.00992984	0.00459265	6.95089e-05	3.21485e-05	0.205128	2.3552e-10	2.3552e-10	1	0	0	1	0	0
ACCCGAGTCTCTCCT	1	4	15	402.826	295129023	136.5	870957506	60	4	0.00248246	0.00992984	0.00459265	0.000148948	6.88897e-05	0.43956	5.04686e-10	5.04686e-10	1	0	0	1	0	0
ACCCGATAGTGACCG	10	66	15	402.826	295129023	136.5	870957506	990	6.6	0.0248246	0.163842	0.0757787	0.00245764	0.00113668	0.725275	8.32733e-09	8.32733e-09	1	0	0	1	1	0
ACCCGATGCCAGACG	1	4	15	402.826	295129023	136.5	870957506	60	4	0.00248246	0.00992984	0.00459265	0.000148948	6.88897e-05	0.43956	5.04686e-10	5.04686e-10	1	0	0	1	0	0
ACCCGC	2	8	6	402.826	295129023	136.5	870957506	48	4	0.00496492	0.0198597	0.00918529	0.000119158	5.51118e-05	0.175824	4.03749e-10	4.03749e-10	1	0	0	1	0	0
ACCCGCC	19	76	7	402.826	295129023	136.5	870957506	532	4	0.0471667	0.188667	0.0872603	0.00132067	0.000610822	0.205128	4.47489e-09	4.47489e-09	1	0	0	1	0	0
ACCCGCTCTCCCTCC	1	4	15	402.826	295129023	136.5	870957506	60	4	0.00248246	0.00992984	0.00459265	0.000148948	6.88897e-05	0.43956	5.04686e-10	5.04686e-10	1	0	0	1	0	0
ACCCGTCCCAGCGTC	3	13	15	402.826	295129023	136.5	870957506	195	4.33333	0.00744738	0.032272	0.0149261	0.00048408	0.000223892	0.47619	1.64023e-09	1.64023e-09	1	0	0	1	0	0
ACCCT	3	15	5	402.826	295129023	136.5	870957506	75	5	0.00744738	0.0372369	0.0172224	0.000186185	8.61121e-05	0.18315	6.30858e-10	6.30858e-10	1	0	0	1	0	0
ACCCTACCTGGCTCT	2	14	15	402.826	295129023	136.5	870957506	210	7	0.00496492	0.0347544	0.0160743	0.000521317	0.000241114	0.769231	1.7664e-09	1.7664e-09	1	0	0	1	1	0
ACCCTATCGGCCGCC	1	5	15	402.826	295129023	136.5	870957506	75	5	0.00248246	0.0124123	0.00574081	0.000186185	8.61121e-05	0.549451	6.30858e-10	6.30858e-10	1	0	0	1	1	0
ACCCTC	140	933	6	402.826	295129023	136.5	870957506	5598	6.66429	0.347544	2.31614	1.07123	0.0138968	0.00642741	0.292936	4.70872e-08	4.70872e-08	1	0	0	1	0	0
ACCCTCCACTCCCCC	1	4	15	402.826	295129023	136.5	870957506	60	4	0.00248246	0.00992984	0.00459265	0.000148948	6.88897e-05	0.43956	5.04686e-10	5.04686e-10	1	0	0	1	0	0
ACCCTCCCATCGTCC	1	5	15	402.826	295129023	136.5	870957506	75	5	0.00248246	0.0124123	0.00574081	0.000186185	8.61121e-05	0.549451	6.30858e-10	6.30858e-10	1	0	0	1	1	0
ACCCTGATGCCGATG	4637	28747	15	402.826	295129023	136.5	870957506	431205	6.19948	11.5112	71.3633	33.0062	1.07045	0.495093	0.681262	3.62706e-06	3.62706e-06	1	0	0	1	1	0
ACCCTGGCGACTGGG	1	4	15	402.826	295129023	136.5	870957506	60	4	0.00248246	0.00992984	0.00459265	0.000148948	6.88897e-05	0.43956	5.04686e-10	5.04686e-10	1	0	0	1	0	0
ACCG	111	666	4	402.826	295129023	136.5	870957506	2664	6	0.275553	1.65332	0.764676	0.00661327	0.0030587	0.175824	2.24081e-08	2.24081e-08	1	0	0	0	0	0
ACCGACTCCACTCGC	81	365	15	402.826	295129023	136.5	870957506	5475	4.50617	0.201079	0.906098	0.419079	0.0135915	0.00628618	0.495184	4.60526e-08	4.60526e-08	1	0	0	1	0	0
ACCGAG	156	624	6	402.826	295129023	136.5	870957506	3744	4	0.387264	1.54906	0.716453	0.00929433	0.00429872	0.175824	3.14924e-08	3.14924e-08	1	0	0	1	0	0
ACCGAGCCAGGGATG	94	530	15	402.826	295129023	136.5	870957506	7950	5.6383	0.233351	1.3157	0.608526	0.0197356	0.00912789	0.619593	6.6871e-08	6.6871e-08	1	0	0	1	1	0
ACCGAGCCAGTATCG	12	76	15	402.826	295129023	136.5	870957506	1140	6.33333	0.0297895	0.188667	0.0872603	0.00283	0.0013089	0.695971	9.58904e-09	9.58904e-09	1	0	0	1	1	0
ACCGAGCCAGTGCCG	41	211	15	402.826	295129023	136.5	870957506	3165	5.14634	0.101781	0.523799	0.242262	0.00785699	0.00363393	0.565532	2.66222e-08	2.66222e-08	1	0	0	1	1	0
ACCGAGCGGCGTATG	127	734	15	402.826	295129023	136.5	870957506	11010	5.77953	0.315272	1.82213	0.842751	0.0273319	0.0126413	0.635113	9.261e-08	9.261e-08	1	0	0	1	1	0
ACCGAGTGGGATGGC	43	241	15	402.826	295129023	136.5	870957506	3615	5.60465	0.106746	0.598273	0.276707	0.00897409	0.0041506	0.615896	3.04074e-08	3.04074e-08	1	0	0	1	1	0
ACCGCC	335	1351	6	402.826	295129023	136.5	870957506	8106	4.03284	0.831624	3.3538	1.55117	0.0201228	0.009307	0.177268	6.81831e-08	6.81831e-08	1	0	0	1	0	0
ACCGCCCTCCCACGC	1	4	15	402.826	295129023	136.5	870957506	60	4	0.00248246	0.00992984	0.00459265	0.000148948	6.88897e-05	0.43956	5.04686e-10	5.04686e-10	1	0	0	1	0	0
ACCGCCCTCTCCATG	1	7	15	402.826	295129023	136.5	870957506	105	7	0.00248246	0.0173772	0.00803713	0.000260658	0.000120557	0.769231	8.83201e-10	8.83201e-10	1	0	0	1	1	0
ACCGCCTCCCGATCTGCCTCC	8	32	21	402.826	295129023	136.5	870957506	672	4	0.0198597	0.0794387	0.0367412	0.00166821	0.000771565	0.615385	5.65249e-09	5.65249e-09	1	0	0	1	1	0
ACCGCGATGGAGACG	70	434	15	402.826	295129023	136.5	870957506	6510	6.2	0.173772	1.07739	0.498302	0.0161608	0.00747453	0.681319	5.47585e-08	5.47585e-08	1	0	0	1	1	0
ACCGGC	216	864	6	402.826	295129023	136.5	870957506	5184	4	0.536211	2.14485	0.992012	0.0128691	0.00595207	0.175824	4.36049e-08	4.36049e-08	1	0	0	1	0	0
ACCGTCATCCAGAGC	15	90	15	402.826	295129023	136.5	870957506	1350	6	0.0372369	0.223421	0.103335	0.00335132	0.00155002	0.659341	1.13554e-08	1.13554e-08	1	0	0	1	1	0
ACCGTG	120	480	6	402.826	295129023	136.5	870957506	2880	4	0.297895	1.19158	0.551118	0.00714949	0.00330671	0.175824	2.42249e-08	2.42249e-08	1	0	0	1	0	0
ACCT	137	1050	4	402.826	295129023	136.5	870957506	4200	7.66423	0.340097	2.60658	1.20557	0.0104263	0.00482228	0.224593	3.53281e-08	3.53281e-08	1	0	0	0	0	0
ACCTACTCCCGAGCG	15	82	15	402.826	295129023	136.5	870957506	1230	5.46667	0.0372369	0.203562	0.0941493	0.00305343	0.00141224	0.600733	1.03461e-08	1.03461e-08	1	0	0	1	1	0
ACCTAT	5	20	6	402.826	295129023	136.5	870957506	120	4	0.0124123	0.0496492	0.0229632	0.000297895	0.000137779	0.175824	1.00937e-09	1.00937e-09	1	0	0	1	0	0
ACCTATATCG	936	4194	10	402.826	295129023	136.5	870957506	41940	4.48077	2.32358	10.4114	4.81539	0.104114	0.0481539	0.328261	3.52776e-07	3.52776e-07	1	0	0	1	0	0
ACCTATC	6	24	7	402.826	295129023	136.5	870957506	168	4	0.0148948	0.059579	0.0275559	0.000417053	0.000192891	0.205128	1.41312e-09	1.41312e-09	1	0	0	1	0	0
ACCTATCCCCGGGCC	3	12	15	402.826	295129023	136.5	870957506	180	4	0.00744738	0.0297895	0.0137779	0.000446843	0.000206669	0.43956	1.51406e-09	1.51406e-09	1	0	0	1	0	0
ACCTC	5	25	5	402.826	295129023	136.5	870957506	125	5	0.0124123	0.0620615	0.028704	0.000310308	0.00014352	0.18315	1.05143e-09	1.05143e-09	1	0	0	1	0	0
ACCTCAGCCCCCTCC	1	4	15	402.826	295129023	136.5	870957506	60	4	0.00248246	0.00992984	0.00459265	0.000148948	6.88897e-05	0.43956	5.04686e-10	5.04686e-10	1	0	0	1	0	0
ACCTCATCCATCCAT	1	4	15	402.826	295129023	136.5	870957506	60	4	0.00248246	0.00992984	0.00459265	0.000148948	6.88897e-05	0.43956	5.04686e-10	5.04686e-10	1	0	0	1	0	0
ACCTCATCGCCCCCC	1	4	15	402.826	295129023	136.5	870957506	60	4	0.00248246	0.00992984	0.00459265	0.000148948	6.88897e-05	0.43956	5.04686e-10	5.04686e-10	1	0	0	1	0	0
ACCTCC	2470	10455	6	402.826	295129023	136.5	870957506	62730	4.23279	6.13168	25.9541	12.004	0.155725	0.0720242	0.186057	5.2765e-07	5.2765e-07	1	0	0	1	0	0
ACCTCCC	4	16	7	402.826	295129023	136.5	870957506	112	4	0.00992984	0.0397194	0.0183706	0.000278036	0.000128594	0.205128	9.42081e-10	9.42081e-10	1	0	0	1	0	0
ACCTCCTGCTCCTAG	6979	41435	15	402.826	295129023	136.5	870957506	621525	5.9371	17.3251	102.861	47.5741	1.54291	0.713611	0.652428	5.22792e-06	5.22792e-06	1	0	0	1	1	0
ACCTCGC	1	4	7	402.826	295129023	136.5	870957506	28	4	0.00248246	0.00992984	0.00459265	6.95089e-05	3.21485e-05	0.205128	2.3552e-10	2.3552e-10	1	0	0	1	0	0
ACCTCT	611	3749	6	402.826	295129023	136.5	870957506	22494	6.13584	1.51678	9.30674	4.30446	0.0558405	0.0258267	0.269707	1.89207e-07	1.89207e-07	1	0	0	1	0	0
ACCTCTC	10	47	7	402.826	295129023	136.5	870957506	329	4.7	0.0248246	0.116676	0.0539636	0.000816729	0.000377745	0.241026	2.76736e-09	2.76736e-09	1	0	0	1	0	0
ACCTCTCGCATCTCC	1220	6704	15	402.826	295129023	136.5	870957506	100560	5.49508	3.0286	16.6424	7.69728	0.249636	0.115459	0.603855	8.45854e-07	8.45854e-07	1	0	0	1	1	0
ACCTCTG	16	64	7	402.826	295129023	136.5	870957506	448	4	0.0397194	0.158877	0.0734823	0.00111214	0.000514376	0.205128	3.76833e-09	3.76833e-09	1	0	0	1	0	0
ACCTG	1	5	5	402.826	295129023	136.5	870957506	25	5	0.00248246	0.0124123	0.00574081	6.20615e-05	2.8704e-05	0.18315	2.10286e-10	2.10286e-10	1	0	0	1	0	0
ACCTGACTCCCAGCC	120	691	15	402.826	295129023	136.5	870957506	10365	5.75833	0.297895	1.71538	0.79338	0.0257307	0.0119007	0.632784	8.71846e-08	8.71846e-08	1	0	0	1	1	0
ACCTGCACTCCGATC	49	311	15	402.826	295129023	136.5	870957506	4665	6.34694	0.121641	0.772045	0.357078	0.0115807	0.00535617	0.697466	3.92394e-08	3.92394e-08	1	0	0	1	1	0
ACCTGCC	1	4	7	402.826	295129023	136.5	870957506	28	4	0.00248246	0.00992984	0.00459265	6.95089e-05	3.21485e-05	0.205128	2.3552e-10	2.3552e-10	1	0	0	1	0	0
ACCTGCT	2	9	7	402.826	295129023	136.5	870957506	63	4.5	0.00496492	0.0223421	0.0103335	0.000156395	7.23342e-05	0.230769	5.29921e-10	5.29921e-10	1	0	0	1	0	0
ACCTGGC	6	24	7	402.826	295129023	136.5	870957506	168	4	0.0148948	0.059579	0.0275559	0.000417053	0.000192891	0.205128	1.41312e-09	1.41312e-09	1	0	0	1	0	0
ACCTGGCGTCAGTAGACCTGGGAG	5	22	24	402.826	295129023	136.5	870957506	528	4.4	0.0124123	0.0546141	0.0252596	0.00131074	0.000606229	0.773626	4.44124e-09	4.44124e-09	1	0	0	1	1	0
ACCTGGCTCGCACTC	59	283	15	402.826	295129023	136.5	870957506	4245	4.79661	0.146465	0.702536	0.32493	0.010538	0.00487395	0.5271	3.57066e-08	3.57066e-08	1	0	0	1	1	0
ACG	68721	649426	3	402.826	295129023	136.5	870957506	1948278	9.45018	170.597	1612.17	745.646	4.83652	2.23694	0.207696	1.63878e-05	1.63878e-05	1	1	0	0	0	0
ACGACGACT	544	3002	9	402.826	295129023	136.5	870957506	27018	5.51838	1.35046	7.45235	3.44678	0.0670711	0.031021	0.363849	2.2726e-07	2.2726e-07	1	0	0	1	0	0
ACGACGAT	4	38	8	402.826	295129023	136.5	870957506	304	9.5	0.00992984	0.0943335	0.0436301	0.000754668	0.000349041	0.556777	2.55708e-09	2.55708e-09	1	0	0	1	1	0
ACGACGCCC	179	956	9	402.826	295129023	136.5	870957506	8604	5.34078	0.44436	2.37323	1.09764	0.0213591	0.00987878	0.352139	7.2372e-08	7.2372e-08	1	0	0	1	0	0
ACGACGCTGCAG	2	10	12	402.826	295129023	136.5	870957506	120	5	0.00496492	0.0248246	0.0114816	0.000297895	0.000137779	0.43956	1.00937e-09	1.00937e-09	1	0	0	1	0	0
ACGACT	1	4	6	402.826	295129023	136.5	870957506	24	4	0.00248246	0.00992984	0.00459265	5.9579e-05	2.75559e-05	0.175824	2.01875e-10	2.01875e-10	1	0	0	1	0	0
ACGAG	256	1282	5	402.826	295129023	136.5	870957506	6410	5.00781	0.63551	3.18251	1.47194	0.0159126	0.00735972	0.183436	5.39173e-08	5.39173e-08	1	0	0	1	0	0
ACGAGAG	120	481	7	402.826	295129023	136.5	870957506	3367	4.00833	0.297895	1.19406	0.552266	0.00835844	0.00386586	0.205556	2.83213e-08	2.83213e-08	1	0	0	1	0	0
ACGAGATGGCCCAGG	254	1253	15	402.826	295129023	136.5	870957506	18795	4.93307	0.630545	3.11052	1.43865	0.0466578	0.0215797	0.542096	1.58093e-07	1.58093e-07	1	0	0	1	1	0
ACGAGCGCCCTCCTC	1	4	15	402.826	295129023	136.5	870957506	60	4	0.00248246	0.00992984	0.00459265	0.000148948	6.88897e-05	0.43956	5.04686e-10	5.04686e-10	1	0	0	1	0	0
ACGAGCTGCACTGGAG	3	12	16	402.826	295129023	136.5	870957506	192	4	0.00744738	0.0297895	0.0137779	0.000476632	0.000220447	0.468864	1.615e-09	1.615e-09	1	0	0	1	0	0
ACGAGG	1292	5742	6	402.826	295129023	136.5	870957506	34452	4.44427	3.20734	14.2543	6.59274	0.0855257	0.0395565	0.195353	2.89791e-07	2.89791e-07	1	0	0	1	0	0
ACGAGGC	6	25	7	402.826	295129023	136.5	870957506	175	4.16667	0.0148948	0.0620615	0.028704	0.000434431	0.000200928	0.213675	1.472e-09	1.472e-09	1	0	0	1	0	0
ACGAGTAGGAGTCCG	6	46	15	402.826	295129023	136.5	870957506	690	7.66667	0.0148948	0.114193	0.0528154	0.0017129	0.000792232	0.842491	5.80389e-09	5.80389e-09	1	0	0	1	1	0
ACGATC	366	1761	6	402.826	295129023	136.5	870957506	10566	4.81148	0.90858	4.37161	2.02191	0.0262297	0.0121315	0.211493	8.88753e-08	8.88753e-08	1	0	0	1	0	0
ACGATCTCCCATGCC	26	169	15	402.826	295129023	136.5	870957506	2535	6.5	0.064544	0.419536	0.194039	0.00629304	0.00291059	0.714286	2.1323e-08	2.1323e-08	1	0	0	1	1	0
ACGATG	901	3853	6	402.826	295129023	136.5	870957506	23118	4.27636	2.2367	9.56492	4.42387	0.0573895	0.0265432	0.187972	1.94456e-07	1.94456e-07	1	0	0	1	0	0
ACGATGACTGGGCCT	100	624	15	402.826	295129023	136.5	870957506	9360	6.24	0.248246	1.54906	0.716453	0.0232358	0.0107468	0.685714	7.87311e-08	7.87311e-08	1	0	0	1	1	0
ACGC	2800	18625	4	402.826	295129023	136.5	870957506	74500	6.65179	6.95089	46.2358	21.3845	0.184943	0.085538	0.194924	6.26652e-07	6.26652e-07	1	0	0	0	0	0
ACGCACGGAGACTGG	7472	40578	15	402.826	295129023	136.5	870957506	608670	5.43067	18.5489	100.733	46.5901	1.511	0.698852	0.596777	5.11979e-06	5.11979e-06	1	0	0	1	1	0
ACGCACGGATCATCG	35	182	15	402.826	295129023	136.5	870957506	2730	5.2	0.0868861	0.451808	0.208965	0.00677712	0.00313448	0.571429	2.29632e-08	2.29632e-08	1	0	0	1	1	0
ACGCAGCCAGTGAGG	181	1018	15	402.826	295129023	136.5	870957506	15270	5.62431	0.449325	2.52714	1.16883	0.0379072	0.0175324	0.618056	1.28443e-07	1.28443e-07	1	0	0	1	1	0
ACGCAT	170	680	6	402.826	295129023	136.5	870957506	4080	4	0.422018	1.68807	0.78075	0.0101284	0.0046845	0.175824	3.43187e-08	3.43187e-08	1	0	0	1	0	0
ACGCCACGCCACTCG	1	4	15	402.826	295129023	136.5	870957506	60	4	0.00248246	0.00992984	0.00459265	0.000148948	6.88897e-05	0.43956	5.04686e-10	5.04686e-10	1	0	0	1	0	0
ACGCCACTCCATCAG	159	935	15	402.826	295129023	136.5	870957506	14025	5.8805	0.394711	2.3211	1.07353	0.0348165	0.016103	0.646209	1.1797e-07	1.1797e-07	1	0	0	1	1	0
ACGCCCCTCATCGCT	2	8	15	402.826	295129023	136.5	870957506	120	4	0.00496492	0.0198597	0.00918529	0.000297895	0.000137779	0.43956	1.00937e-09	1.00937e-09	1	0	0	1	0	0
ACGCCG	1	4	6	402.826	295129023	136.5	870957506	24	4	0.00248246	0.00992984	0.00459265	5.9579e-05	2.75559e-05	0.175824	2.01875e-10	2.01875e-10	1	0	0	1	0	0
ACGCCGAGGATGGAG	1	4	15	402.826	295129023	136.5	870957506	60	4	0.00248246	0.00992984	0.00459265	0.000148948	6.88897e-05	0.43956	5.04686e-10	5.04686e-10	1	0	0	1	0	0
ACGCCGC	109	436	7	402.826	295129023	136.5	870957506	3052	4	0.270588	1.08235	0.500598	0.00757647	0.00350419	0.205128	2.56717e-08	2.56717e-08	1	0	0	1	0	0
ACGCG	1	5	5	402.826	295129023	136.5	870957506	25	5	0.00248246	0.0124123	0.00574081	6.20615e-05	2.8704e-05	0.18315	2.10286e-10	2.10286e-10	1	0	0	1	0	0
ACGCGC	273	1092	6	402.826	295129023	136.5	870957506	6552	4	0.677712	2.71085	1.25379	0.0162651	0.00752276	0.175824	5.51118e-08	5.51118e-08	1	0	0	1	0	0
ACGCGCCGAGAGTGG	1	4	15	402.826	295129023	136.5	870957506	60	4	0.00248246	0.00992984	0.00459265	0.000148948	6.88897e-05	0.43956	5.04686e-10	5.04686e-10	1	0	0	1	0	0
ACGCGGCATCCCACT	1	4	15	402.826	295129023	136.5	870957506	60	4	0.00248246	0.00992984	0.00459265	0.000148948	6.88897e-05	0.43956	5.04686e-10	5.04686e-10	1	0	0	1	0	0
ACGCTCAGCTGCTGC	2	8	15	402.826	295129023	136.5	870957506	120	4	0.00496492	0.0198597	0.00918529	0.000297895	0.000137779	0.43956	1.00937e-09	1.00937e-09	1	0	0	1	0	0
ACGCTGC	137	548	7	402.826	295129023	136.5	870957506	3836	4	0.340097	1.36039	0.629193	0.00952272	0.00440435	0.205128	3.22663e-08	3.22663e-08	1	0	0	1	0	0
ACGG	1214	7339	4	402.826	295129023	136.5	870957506	29356	6.0453	3.01371	18.2188	8.42636	0.0728751	0.0337054	0.177152	2.46926e-07	2.46926e-07	1	0	0	0	0	0
ACGGAG	1	4	6	402.826	295129023	136.5	870957506	24	4	0.00248246	0.00992984	0.00459265	5.9579e-05	2.75559e-05	0.175824	2.01875e-10	2.01875e-10	1	0	0	1	0	0
ACGGAGAGAG	169	737	10	402.826	295129023	136.5	870957506	7370	4.36095	0.419536	1.82957	0.846195	0.0182957	0.00846195	0.319483	6.19923e-08	6.19923e-08	1	0	0	1	0	0
ACGGAGAGCCGC	307	1285	12	402.826	295129023	136.5	870957506	15420	4.18567	0.762115	3.18996	1.47539	0.0382795	0.0177047	0.367971	1.29704e-07	1.29704e-07	1	0	0	1	0	0
ACGGAGATGGAGAGATCGGATG	216	926	22	402.826	295129023	136.5	870957506	20372	4.28704	0.536211	2.29876	1.0632	0.0505727	0.0233903	0.690951	1.71358e-07	1.71358e-07	1	0	0	1	1	0
ACGGAGG	1	4	7	402.826	295129023	136.5	870957506	28	4	0.00248246	0.00992984	0.00459265	6.95089e-05	3.21485e-05	0.205128	2.3552e-10	2.3552e-10	1	0	0	1	0	0
ACGGAGTCTGGGGCC	1	5	15	402.826	295129023	136.5	870957506	75	5	0.00248246	0.0124123	0.00574081	0.000186185	8.61121e-05	0.549451	6.30858e-10	6.30858e-10	1	0	0	1	1	0
ACGGATAGGAGGAGT	313	2043	15	402.826	295129023	136.5	870957506	30645	6.52716	0.77701	5.07167	2.34569	0.076075	0.0351854	0.71727	2.57769e-07	2.57769e-07	1	0	0	1	1	0
ACGGCAGCTGGGAGG	2	9	15	402.826	295129023	136.5	870957506	135	4.5	0.00496492	0.0223421	0.0103335	0.000335132	0.000155002	0.494505	1.13554e-09	1.13554e-09	1	0	0	1	0	0
ACGGCAGCTGGGAGT	83	503	15	402.826	295129023	136.5	870957506	7545	6.06024	0.206044	1.24868	0.577525	0.0187302	0.00866288	0.665961	6.34643e-08	6.34643e-08	1	0	0	1	1	0
ACGGCAGGGAGTGAG	1	4	15	402.826	295129023	136.5	870957506	60	4	0.00248246	0.00992984	0.00459265	0.000148948	6.88897e-05	0.43956	5.04686e-10	5.04686e-10	1	0	0	1	0	0
ACGGCG	1009	4489	6	402.826	295129023	136.5	870957506	26934	4.44896	2.5048	11.1438	5.1541	0.0668626	0.0309246	0.195559	2.26554e-07	2.26554e-07	1	0	0	1	0	0
ACGGCTC	5	40	7	402.826	295129023	136.5	870957506	280	8	0.0124123	0.0992984	0.0459265	0.000695089	0.000321485	0.410256	2.3552e-09	2.3552e-09	1	0	0	1	0	0
ACGGG	4	20	5	402.826	295129023	136.5	870957506	100	5	0.00992984	0.0496492	0.0229632	0.000248246	0.000114816	0.18315	8.41144e-10	8.41144e-10	1	0	0	1	0	0
ACGGGAG	214	856	7	402.826	295129023	136.5	870957506	5992	4	0.531246	2.12499	0.982826	0.0148749	0.00687978	0.205128	5.04014e-08	5.04014e-08	1	0	0	1	0	0
ACGGGG	55	232	6	402.826	295129023	136.5	870957506	1392	4.21818	0.136535	0.575931	0.266374	0.00345558	0.00159824	0.185415	1.17087e-08	1.17087e-08	1	0	0	1	0	0
ACGT	491	2951	4	402.826	295129023	136.5	870957506	11804	6.01018	1.21889	7.32574	3.38823	0.029303	0.0135529	0.176123	9.92886e-08	9.92886e-08	1	0	0	0	0	0
ACGTAT	5	20	6	402.826	295129023	136.5	870957506	120	4	0.0124123	0.0496492	0.0229632	0.000297895	0.000137779	0.175824	1.00937e-09	1.00937e-09	1	0	0	1	0	0
ACGTATAT	258	1154	8	402.826	295129023	136.5	870957506	9232	4.47287	0.640475	2.86476	1.32498	0.0229181	0.0105998	0.262146	7.76544e-08	7.76544e-08	1	0	0	1	0	0
ACGTATATAT	1	4	10	402.826	295129023	136.5	870957506	40	4	0.00248246	0.00992984	0.00459265	9.92984e-05	4.59265e-05	0.29304	3.36458e-10	3.36458e-10	1	0	0	1	0	0
ACGTCATCCCTCAGC	3	12	15	402.826	295129023	136.5	870957506	180	4	0.00744738	0.0297895	0.0137779	0.000446843	0.000206669	0.43956	1.51406e-09	1.51406e-09	1	0	0	1	0	0
ACGTCCG	1	5	7	402.826	295129023	136.5	870957506	35	5	0.00248246	0.0124123	0.00574081	8.68861e-05	4.01857e-05	0.25641	2.944e-10	2.944e-10	1	0	0	1	0	0
ACGTGATGGGAGGGC	2	9	15	402.826	295129023	136.5	870957506	135	4.5	0.00496492	0.0223421	0.0103335	0.000335132	0.000155002	0.494505	1.13554e-09	1.13554e-09	1	0	0	1	0	0
ACGTGC	4	16	6	402.826	295129023	136.5	870957506	96	4	0.00992984	0.0397194	0.0183706	0.000238316	0.000110224	0.175824	8.07498e-10	8.07498e-10	1	0	0	1	0	0
ACT	19354	207222	3	402.826	295129023	136.5	870957506	621666	10.7069	48.0455	514.42	237.924	1.54326	0.713773	0.235317	5.22911e-06	5.22911e-06	1	1	0	0	0	0
ACTAGT	8	32	6	402.826	295129023	136.5	870957506	192	4	0.0198597	0.0794387	0.0367412	0.000476632	0.000220447	0.175824	1.615e-09	1.615e-09	1	0	0	1	0	0
ACTAT	206	1369	5	402.826	295129023	136.5	870957506	6845	6.64563	0.511387	3.39849	1.57183	0.0169924	0.00785917	0.24343	5.75763e-08	5.75763e-08	1	0	0	1	0	0
ACTATCT	180	720	7	402.826	295129023	136.5	870957506	5040	4	0.446843	1.78737	0.826676	0.0125116	0.00578673	0.205128	4.23937e-08	4.23937e-08	1	0	0	1	0	0
ACTATG	422	1688	6	402.826	295129023	136.5	870957506	10128	4	1.0476	4.19039	1.9381	0.0251424	0.0116286	0.175824	8.51911e-08	8.51911e-08	1	0	0	1	0	0
ACTC	1386	9230	4	402.826	295129023	136.5	870957506	36920	6.65945	3.44069	22.9131	10.5975	0.0916524	0.0423901	0.195149	3.1055e-07	3.1055e-07	1	0	0	0	0	0
ACTCC	85	459	5	402.826	295129023	136.5	870957506	2295	5.4	0.211009	1.13945	0.527006	0.00569725	0.00263503	0.197802	1.93043e-08	1.93043e-08	1	0	0	1	0	0
ACTCCACTCCGCCAT	1	5	15	402.826	295129023	136.5	870957506	75	5	0.00248246	0.0124123	0.00574081	0.000186185	8.61121e-05	0.549451	6.30858e-10	6.30858e-10	1	0	0	1	1	0
ACTCCC	6	24	6	402.826	295129023	136.5	870957506	144	4	0.0148948	0.059579	0.0275559	0.000357474	0.000165335	0.175824	1.21125e-09	1.21125e-09	1	0	0	1	0	0
ACTCCCT	2	8	7	402.826	295129023	136.5	870957506	56	4	0.00496492	0.0198597	0.00918529	0.000139018	6.42971e-05	0.205128	4.71041e-10	4.71041e-10	1	0	0	1	0	0
ACTCCT	170	822	6	402.826	295129023	136.5	870957506	4932	4.83529	0.422018	2.04058	0.943789	0.0122435	0.00566273	0.21254	4.14852e-08	4.14852e-08	1	0	0	1	0	0
ACTCCTCATCGCCTC	68	385	15	402.826	295129023	136.5	870957506	5775	5.66176	0.168807	0.955747	0.442042	0.0143362	0.00663063	0.622172	4.85761e-08	4.85761e-08	1	0	0	1	1	0
ACTCG	2	10	5	402.826	295129023	136.5	870957506	50	5	0.00496492	0.0248246	0.0114816	0.000124123	5.74081e-05	0.18315	4.20572e-10	4.20572e-10	1	0	0	1	0	0
ACTCGAG	1	4	7	402.826	295129023	136.5	870957506	28	4	0.00248246	0.00992984	0.00459265	6.95089e-05	3.21485e-05	0.205128	2.3552e-10	2.3552e-10	1	0	0	1	0	0
ACTCGATCTGGCCGC	8	38	15	402.826	295129023	136.5	870957506	570	4.75	0.0198597	0.0943335	0.0436301	0.001415	0.000654452	0.521978	4.79452e-09	4.79452e-09	1	0	0	1	1	0
ACTCT	190	950	5	402.826	295129023	136.5	870957506	4750	5	0.471667	2.35834	1.09075	0.0117917	0.00545377	0.18315	3.99543e-08	3.99543e-08	1	0	0	1	0	0
ACTCTC	83	408	6	402.826	295129023	136.5	870957506	2448	4.91566	0.206044	1.01284	0.46845	0.00607706	0.0028107	0.216073	2.05912e-08	2.05912e-08	1	0	0	1	0	0
ACTCTCC	6	24	7	402.826	295129023	136.5	870957506	168	4	0.0148948	0.059579	0.0275559	0.000417053	0.000192891	0.205128	1.41312e-09	1.41312e-09	1	0	0	1	0	0
ACTCTCG	2	8	7	402.826	295129023	136.5	870957506	56	4	0.00496492	0.0198597	0.00918529	0.000139018	6.42971e-05	0.205128	4.71041e-10	4.71041e-10	1	0	0	1	0	0
ACTCTGGG	177	733	8	402.826	295129023	136.5	870957506	5864	4.14124	0.439395	1.81964	0.841602	0.0145571	0.00673282	0.24271	4.93247e-08	4.93247e-08	1	0	0	1	0	0
ACTG	596	3814	4	402.826	295129023	136.5	870957506	15256	6.39933	1.47955	9.4681	4.37909	0.0378724	0.0175164	0.187526	1.28325e-07	1.28325e-07	1	0	0	0	0	0
ACTGAT	1	4	6	402.826	295129023	136.5	870957506	24	4	0.00248246	0.00992984	0.00459265	5.9579e-05	2.75559e-05	0.175824	2.01875e-10	2.01875e-10	1	0	0	1	0	0
ACTGCAG	15	60	7	402.826	295129023	136.5	870957506	420	4	0.0372369	0.148948	0.0688897	0.00104263	0.000482228	0.205128	3.53281e-09	3.53281e-09	1	0	0	1	0	0
ACTGCATGCATGATG	2	8	15	402.826	295129023	136.5	870957506	120	4	0.00496492	0.0198597	0.00918529	0.000297895	0.000137779	0.43956	1.00937e-09	1.00937e-09	1	0	0	1	0	0
ACTGCCC	4	16	7	402.826	295129023	136.5	870957506	112	4	0.00992984	0.0397194	0.0183706	0.000278036	0.000128594	0.205128	9.42081e-10	9.42081e-10	1	0	0	1	0	0
ACTGCT	191	881	6	402.826	295129023	136.5	870957506	5286	4.61257	0.47415	2.18705	1.01153	0.0131223	0.00606918	0.20275	4.44629e-08	4.44629e-08	1	0	0	1	0	0
ACTGCTC	4	16	7	402.826	295129023	136.5	870957506	112	4	0.00992984	0.0397194	0.0183706	0.000278036	0.000128594	0.205128	9.42081e-10	9.42081e-10	1	0	0	1	0	0
ACTGCTGGG	178	979	9	402.826	295129023	136.5	870957506	8811	5.5	0.441878	2.43033	1.12405	0.021873	0.0101165	0.362637	7.41132e-08	7.41132e-08	1	0	0	1	0	0
ACTGGCT	3	15	7	402.826	295129023	136.5	870957506	105	5	0.00744738	0.0372369	0.0172224	0.000260658	0.000120557	0.25641	8.83201e-10	8.83201e-10	1	0	0	1	0	0
ACTGGCTCGATGGCG	58	302	15	402.826	295129023	136.5	870957506	4530	5.2069	0.143983	0.749703	0.346745	0.0112455	0.00520117	0.572186	3.81038e-08	3.81038e-08	1	0	0	1	1	0
ACTGGGC	1	4	7	402.826	295129023	136.5	870957506	28	4	0.00248246	0.00992984	0.00459265	6.95089e-05	3.21485e-05	0.205128	2.3552e-10	2.3552e-10	1	0	0	1	0	0
AG	10880433	214259494	2	402.826	295129023	136.5	870957506	428518988	19.6922	27010.2	531891	246005	1063.78	492.009	0.28853	0.00360446	0.00360446	1	1	1	0	0	0
AGAGAGC	223	892	7	402.826	295129023	136.5	870957506	6244	4	0.553589	2.21435	1.02416	0.0155005	0.00716912	0.205128	5.2521e-08	5.2521e-08	1	0	0	1	0	0
AGAGAGG	195	1060	7	402.826	295129023	136.5	870957506	7420	5.4359	0.48408	2.63141	1.21705	0.0184199	0.00851936	0.278764	6.24129e-08	6.24129e-08	1	0	0	1	0	0
AGAGAGGAGGAGGGC	121	665	15	402.826	295129023	136.5	870957506	9975	5.49587	0.300378	1.65084	0.763527	0.0247625	0.0114529	0.603942	8.39041e-08	8.39041e-08	1	0	0	1	1	0
AGAGAGGG	14022	71800	8	402.826	295129023	136.5	870957506	574400	5.12052	34.8091	178.241	82.438	1.42593	0.659504	0.300104	4.83153e-06	4.83153e-06	1	1	0	1	0	0
AGAGAT	565	2261	6	402.826	295129023	136.5	870957506	13566	4.00177	1.40259	5.61284	2.59599	0.0336771	0.015576	0.175902	1.1411e-07	1.1411e-07	1	0	0	1	0	0
AGAGC	1578	12952	5	402.826	295129023	136.5	870957506	64760	8.20786	3.91732	32.1528	14.871	0.160764	0.0743549	0.300654	5.44725e-07	5.44725e-07	1	0	0	1	0	0
AGAGCAGC	424	1821	8	402.826	295129023	136.5	870957506	14568	4.29481	1.05256	4.52056	2.0908	0.0361645	0.0167264	0.251711	1.22538e-07	1.22538e-07	1	0	0	1	0	0
AGAGCC	1	5	6	402.826	295129023	136.5	870957506	30	5	0.00248246	0.0124123	0.00574081	7.44738e-05	3.44448e-05	0.21978	2.52343e-10	2.52343e-10	1	0	0	1	0	0
AGAGCCG	354	1557	7	402.826	295129023	136.5	870957506	10899	4.39831	0.878791	3.86519	1.78769	0.0270563	0.0125138	0.225554	9.16763e-08	9.16763e-08	1	0	0	1	0	0
AGAGCG	350	1408	6	402.826	295129023	136.5	870957506	8448	4.02286	0.868861	3.4953	1.61661	0.0209718	0.00969967	0.176829	7.10599e-08	7.10599e-08	1	0	0	1	0	0
AGAGCT	195	780	6	402.826	295129023	136.5	870957506	4680	4	0.48408	1.93632	0.895566	0.0116179	0.0053734	0.175824	3.93655e-08	3.93655e-08	1	0	0	1	0	0
AGAGG	865	5334	5	402.826	295129023	136.5	870957506	26670	6.16647	2.14733	13.2414	6.12429	0.0662072	0.0306215	0.225878	2.24333e-07	2.24333e-07	1	0	0	1	0	0
AGAGGAGGATCAGGG	1	4	15	402.826	295129023	136.5	870957506	60	4	0.00248246	0.00992984	0.00459265	0.000148948	6.88897e-05	0.43956	5.04686e-10	5.04686e-10	1	0	0	1	0	0
AGAGGATAGGCGGCT	27	166	15	402.826	295129023	136.5	870957506	2490	6.14815	0.0670264	0.412088	0.190595	0.00618133	0.00285892	0.675621	2.09445e-08	2.09445e-08	1	0	0	1	1	0
AGAGGC	30	121	6	402.826	295129023	136.5	870957506	726	4.03333	0.0744738	0.300378	0.138928	0.00180227	0.000833565	0.177289	6.10671e-09	6.10671e-09	1	0	0	1	0	0
AGAGGCC	4	16	7	402.826	295129023	136.5	870957506	112	4	0.00992984	0.0397194	0.0183706	0.000278036	0.000128594	0.205128	9.42081e-10	9.42081e-10	1	0	0	1	0	0
AGAGGCG	167	668	7	402.826	295129023	136.5	870957506	4676	4	0.414571	1.65828	0.766972	0.011608	0.0053688	0.205128	3.93319e-08	3.93319e-08	1	0	0	1	0	0
AGAGGG	1593	8504	6	402.826	295129023	136.5	870957506	51024	5.33836	3.95456	21.1108	9.76397	0.126665	0.0585838	0.234653	4.29185e-07	4.29185e-07	1	0	0	1	0	0
AGAGGGC	4	16	7	402.826	295129023	136.5	870957506	112	4	0.00992984	0.0397194	0.0183706	0.000278036	0.000128594	0.205128	9.42081e-10	9.42081e-10	1	0	0	1	0	0
AGAGGGG	468	1917	7	402.826	295129023	136.5	870957506	13419	4.09615	1.16179	4.75888	2.20103	0.0333121	0.0154072	0.210059	1.12873e-07	1.12873e-07	1	0	0	1	0	0
AGAT	7691	63200	4	402.826	295129023	136.5	870957506	252800	8.2174	19.0926	156.891	72.5638	0.627566	0.290255	0.240803	2.12641e-06	2.12641e-06	1	0	0	0	0	0
AGATAT	250	1189	6	402.826	295129023	136.5	870957506	7134	4.756	0.620615	2.95165	1.36516	0.0177099	0.00819099	0.209055	6.00072e-08	6.00072e-08	1	0	0	1	0	0
AGATATATATATATGG	5	32	16	402.826	295129023	136.5	870957506	512	6.4	0.0124123	0.0794387	0.0367412	0.00127102	0.000587859	0.750183	4.30666e-09	4.30666e-09	1	0	0	1	1	0
AGATC	4	68	5	402.826	295129023	136.5	870957506	340	17	0.00992984	0.168807	0.078075	0.000844036	0.000390375	0.622711	2.85989e-09	2.85989e-09	1	0	0	1	1	0
AGATCCTCC	310	2266	9	402.826	295129023	136.5	870957506	20394	7.30968	0.769563	5.62525	2.60173	0.0506273	0.0234156	0.481957	1.71543e-07	1.71543e-07	1	0	0	1	0	0
AGATCGGCTGCAGC	5829	28268	14	402.826	295129023	136.5	870957506	395752	4.84955	14.4703	70.1742	32.4562	0.982439	0.454387	0.497389	3.32884e-06	3.32884e-06	1	0	0	1	0	0
AGATG	212	2036	5	402.826	295129023	136.5	870957506	10180	9.60377	0.526282	5.05429	2.33766	0.0252714	0.0116883	0.351787	8.56285e-08	8.56285e-08	1	0	0	1	0	0
AGATGG	4	16	6	402.826	295129023	136.5	870957506	96	4	0.00992984	0.0397194	0.0183706	0.000238316	0.000110224	0.175824	8.07498e-10	8.07498e-10	1	0	0	1	0	0
AGATGGATGGGGATG	2	10	15	402.826	295129023	136.5	870957506	150	5	0.00496492	0.0248246	0.0114816	0.000372369	0.000172224	0.549451	1.26172e-09	1.26172e-09	1	0	0	1	1	0
AGATGGCCGGCTGGG	1	4	15	402.826	295129023	136.5	870957506	60	4	0.00248246	0.00992984	0.00459265	0.000148948	6.88897e-05	0.43956	5.04686e-10	5.04686e-10	1	0	0	1	0	0
AGATGGG	527	2153	7	402.826	295129023	136.5	870957506	15071	4.08539	1.30826	5.34474	2.47199	0.0374132	0.0173039	0.209507	1.26769e-07	1.26769e-07	1	0	0	1	0	0
AGC	205967	1895550	3	402.826	295129023	136.5	870957506	5686650	9.20317	511.305	4705.63	2176.4	14.1169	6.52919	0.202268	4.78329e-05	4.78329e-05	1	1	1	0	0	0
AGCAGG	1	4	6	402.826	295129023	136.5	870957506	24	4	0.00248246	0.00992984	0.00459265	5.9579e-05	2.75559e-05	0.175824	2.01875e-10	2.01875e-10	1	0	0	1	0	0
AGCATC	441	2822	6	402.826	295129023	136.5	870957506	16932	6.39909	1.09476	7.0055	3.24011	0.042033	0.0194407	0.281279	1.42423e-07	1.42423e-07	1	0	0	1	0	0
AGCC	311	2244	4	402.826	295129023	136.5	870957506	8976	7.21543	0.772045	5.57064	2.57647	0.0222826	0.0103059	0.211441	7.55011e-08	7.55011e-08	1	0	0	0	0	0
AGCCATC	105	420	7	402.826	295129023	136.5	870957506	2940	4	0.260658	1.04263	0.482228	0.00729843	0.0033756	0.205128	2.47296e-08	2.47296e-08	1	0	0	1	0	0
AGCCATCCTGCCCCT	1	4	15	402.826	295129023	136.5	870957506	60	4	0.00248246	0.00992984	0.00459265	0.000148948	6.88897e-05	0.43956	5.04686e-10	5.04686e-10	1	0	0	1	0	0
AGCCC	9	54	5	402.826	295129023	136.5	870957506	270	6	0.0223421	0.134053	0.0620007	0.000670264	0.000310004	0.21978	2.27109e-09	2.27109e-09	1	0	0	1	0	0
AGCCCC	1	4	6	402.826	295129023	136.5	870957506	24	4	0.00248246	0.00992984	0.00459265	5.9579e-05	2.75559e-05	0.175824	2.01875e-10	2.01875e-10	1	0	0	1	0	0
AGCCCCC	2	8	7	402.826	295129023	136.5	870957506	56	4	0.00496492	0.0198597	0.00918529	0.000139018	6.42971e-05	0.205128	4.71041e-10	4.71041e-10	1	0	0	1	0	0
AGCCCT	84	670	6	402.826	295129023	136.5	870957506	4020	7.97619	0.208527	1.66325	0.769268	0.00997949	0.00461561	0.350602	3.3814e-08	3.3814e-08	1	0	0	1	0	0
AGCCCTAT	1	4	8	402.826	295129023	136.5	870957506	32	4	0.00248246	0.00992984	0.00459265	7.94387e-05	3.67412e-05	0.234432	2.69166e-10	2.69166e-10	1	0	0	1	0	0
AGCCG	151	755	5	402.826	295129023	136.5	870957506	3775	5	0.374851	1.87426	0.866862	0.00937129	0.00433431	0.18315	3.17532e-08	3.17532e-08	1	0	0	1	0	0
AGCCGC	575	2451	6	402.826	295129023	136.5	870957506	14706	4.26261	1.42741	6.08451	2.81414	0.0365071	0.0168849	0.187367	1.23699e-07	1.23699e-07	1	0	0	1	0	0
AGCCGCG	70	281	7	402.826	295129023	136.5	870957506	1967	4.01429	0.173772	0.697571	0.322633	0.004883	0.00225843	0.205861	1.65453e-08	1.65453e-08	1	0	0	1	0	0
AGCCGG	165	806	6	402.826	295129023	136.5	870957506	4836	4.88485	0.409606	2.00086	0.925418	0.0120052	0.00555251	0.214719	4.06777e-08	4.06777e-08	1	0	0	1	0	0
AGCCTATC	8	72	8	402.826	295129023	136.5	870957506	576	9	0.0198597	0.178737	0.0826676	0.0014299	0.000661341	0.527473	4.84499e-09	4.84499e-09	1	0	0	1	1	0
AGCG	4423	27584	4	402.826	295129023	136.5	870957506	110336	6.23649	10.9799	68.4762	31.6709	0.273905	0.126684	0.182754	9.28085e-07	9.28085e-07	1	0	0	0	0	0
AGCGCCATCGCGC	2	8	13	402.826	295129023	136.5	870957506	104	4	0.00496492	0.0198597	0.00918529	0.000258176	0.000119409	0.380952	8.7479e-10	8.7479e-10	1	0	0	1	0	0
AGCGCG	2	8	6	402.826	295129023	136.5	870957506	48	4	0.00496492	0.0198597	0.00918529	0.000119158	5.51118e-05	0.175824	4.03749e-10	4.03749e-10	1	0	0	1	0	0
AGCGGC	863	3453	6	402.826	295129023	136.5	870957506	20718	4.00116	2.14236	8.57194	3.9646	0.0514316	0.0237876	0.175875	1.74268e-07	1.74268e-07	1	0	0	1	0	0
AGCGGCATC	158	715	9	402.826	295129023	136.5	870957506	6435	4.52532	0.392229	1.77496	0.820936	0.0159746	0.00738842	0.298373	5.41276e-08	5.41276e-08	1	0	0	1	0	0
AGCGGGATGATGAGG	345	1822	15	402.826	295129023	136.5	870957506	27330	5.28116	0.856449	4.52304	2.09195	0.0678456	0.0313793	0.580347	2.29885e-07	2.29885e-07	1	0	0	1	1	0
AGCT	11	66	4	402.826	295129023	136.5	870957506	264	6	0.0273071	0.163842	0.0757787	0.00065537	0.000303115	0.175824	2.22062e-09	2.22062e-09	1	0	0	0	0	0
AGCTAT	13	52	6	402.826	295129023	136.5	870957506	312	4	0.032272	0.129088	0.0597044	0.000774528	0.000358226	0.175824	2.62437e-09	2.62437e-09	1	0	0	1	0	0
AGCTATAT	223	976	8	402.826	295129023	136.5	870957506	7808	4.37668	0.553589	2.42288	1.12061	0.019383	0.00896485	0.256509	6.56765e-08	6.56765e-08	1	0	0	1	0	0
AGCTCC	5	33	6	402.826	295129023	136.5	870957506	198	6.6	0.0124123	0.0819212	0.0378893	0.000491527	0.000227336	0.29011	1.66547e-09	1.66547e-09	1	0	0	1	0	0
AGCTGCC	6	24	7	402.826	295129023	136.5	870957506	168	4	0.0148948	0.059579	0.0275559	0.000417053	0.000192891	0.205128	1.41312e-09	1.41312e-09	1	0	0	1	0	0
AGG	37841	348829	3	402.826	295129023	136.5	870957506	1046487	9.21828	93.9388	865.954	400.512	2.59786	1.20154	0.2026	8.80246e-06	8.80246e-06	1	1	0	0	0	0
AGGAGGG	2758	11374	7	402.826	295129023	136.5	870957506	79618	4.124	6.84663	28.2355	13.0592	0.197649	0.0914143	0.211487	6.69702e-07	6.69702e-07	1	0	0	1	0	0
AGGAT	2	10	5	402.826	295129023	136.5	870957506	50	5	0.00496492	0.0248246	0.0114816	0.000124123	5.74081e-05	0.18315	4.20572e-10	4.20572e-10	1	0	0	1	0	0
AGGATCCCGGAGGCC	2	8	15	402.826	295129023	136.5	870957506	120	4	0.00496492	0.0198597	0.00918529	0.000297895	0.000137779	0.43956	1.00937e-09	1.00937e-09	1	0	0	1	0	0
AGGATG	312	1532	6	402.826	295129023	136.5	870957506	9192	4.91026	0.774528	3.80313	1.75898	0.0228188	0.0105539	0.215835	7.7318e-08	7.7318e-08	1	0	0	1	0	0
AGGATGG	197	788	7	402.826	295129023	136.5	870957506	5516	4	0.489045	1.95618	0.904751	0.0136933	0.00633326	0.205128	4.63975e-08	4.63975e-08	1	0	0	1	0	0
AGGC	2541	16847	4	402.826	295129023	136.5	870957506	67388	6.63007	6.30793	41.822	19.3431	0.167288	0.0773723	0.194288	5.6683e-07	5.6683e-07	1	0	0	0	0	0
AGGCATG	1	4	7	402.826	295129023	136.5	870957506	28	4	0.00248246	0.00992984	0.00459265	6.95089e-05	3.21485e-05	0.205128	2.3552e-10	2.3552e-10	1	0	0	1	0	0
AGGCCC	4	16	6	402.826	295129023	136.5	870957506	96	4	0.00992984	0.0397194	0.0183706	0.000238316	0.000110224	0.175824	8.07498e-10	8.07498e-10	1	0	0	1	0	0
AGGCG	38	227	5	402.826	295129023	136.5	870957506	1135	5.97368	0.0943335	0.563518	0.260633	0.00281759	0.00130316	0.218816	9.54699e-09	9.54699e-09	1	0	0	1	0	0
AGGCGG	254	1028	6	402.826	295129023	136.5	870957506	6168	4.04724	0.630545	2.55197	1.18031	0.0153118	0.00708186	0.177901	5.18818e-08	5.18818e-08	1	0	0	1	0	0
AGGG	1802	12546	4	402.826	295129023	136.5	870957506	50184	6.96226	4.47339	31.1449	14.4048	0.12458	0.0576193	0.204022	4.2212e-07	4.2212e-07	1	0	0	0	0	0
AGGGAT	369	3100	6	402.826	295129023	136.5	870957506	18600	8.40108	0.916028	7.69563	3.5593	0.0461738	0.0213558	0.369278	1.56453e-07	1.56453e-07	1	0	0	1	0	0
AGGGATG	59	239	7	402.826	295129023	136.5	870957506	1673	4.05085	0.146465	0.593308	0.274411	0.00415316	0.00192087	0.207736	1.40723e-08	1.40723e-08	1	0	0	1	0	0
AGGGATGGATGATCG	1	4	15	402.826	295129023	136.5	870957506	60	4	0.00248246	0.00992984	0.00459265	0.000148948	6.88897e-05	0.43956	5.04686e-10	5.04686e-10	1	0	0	1	0	0
AGGGC	250	2073	5	402.826	295129023	136.5	870957506	10365	8.292	0.620615	5.14614	2.38014	0.0257307	0.0119007	0.303736	8.71846e-08	8.71846e-08	1	0	0	1	0	0
AGGGCC	6	24	6	402.826	295129023	136.5	870957506	144	4	0.0148948	0.059579	0.0275559	0.000357474	0.000165335	0.175824	1.21125e-09	1.21125e-09	1	0	0	1	0	0
AGGGG	1588	8683	5	402.826	295129023	136.5	870957506	43415	5.46788	3.94215	21.5552	9.96949	0.107776	0.0498474	0.200289	3.65183e-07	3.65183e-07	1	0	0	1	0	0
AGGGGAT	34	138	7	402.826	295129023	136.5	870957506	966	4.05882	0.0844036	0.34258	0.158446	0.00239806	0.00110912	0.208145	8.12545e-09	8.12545e-09	1	0	0	1	0	0
AGGGGC	5	22	6	402.826	295129023	136.5	870957506	132	4.4	0.0124123	0.0546141	0.0252596	0.000327685	0.000151557	0.193407	1.11031e-09	1.11031e-09	1	0	0	1	0	0
AGGGGG	889	3705	6	402.826	295129023	136.5	870957506	22230	4.1676	2.20691	9.19752	4.25394	0.0551851	0.0255236	0.183191	1.86986e-07	1.86986e-07	1	0	0	1	0	0
AGGGGGG	412	1682	7	402.826	295129023	136.5	870957506	11774	4.08252	1.02277	4.1755	1.93121	0.0292285	0.0135185	0.20936	9.90363e-08	9.90363e-08	1	0	0	1	0	0
AT	937332	17993920	2	402.826	295129023	136.5	870957506	35987840	19.197	2326.89	44669.2	20659.9	89.3384	41.3199	0.281274	0.00030271	0.00030271	1	1	1	0	0	0
ATATATATATATCC	1	4	14	402.826	295129023	136.5	870957506	56	4	0.00248246	0.00992984	0.00459265	0.000139018	6.42971e-05	0.410256	4.71041e-10	4.71041e-10	1	0	0	1	0	0
ATATATC	149	732	7	402.826	295129023	136.5	870957506	5124	4.91275	0.369887	1.81716	0.840454	0.0127201	0.00588318	0.251936	4.31002e-08	4.31002e-08	1	0	0	1	0	0
ATATC	82	843	5	402.826	295129023	136.5	870957506	4215	10.2805	0.203562	2.09271	0.9679	0.0104636	0.0048395	0.376575	3.54542e-08	3.54542e-08	1	0	0	1	0	0
ATC	65331	885468	3	402.826	295129023	136.5	870957506	2656404	13.5536	162.182	2198.14	1016.66	6.59442	3.04998	0.297881	2.23442e-05	2.23442e-05	1	1	0	0	0	0
ATCATCC	6	24	7	402.826	295129023	136.5	870957506	168	4	0.0148948	0.059579	0.0275559	0.000417053	0.000192891	0.205128	1.41312e-09	1.41312e-09	1	0	0	1	0	0
ATCC	12216	101195	4	402.826	295129023	136.5	870957506	404780	8.28381	30.3257	251.213	116.188	1.00485	0.464753	0.242749	3.40478e-06	3.40478e-06	1	1	0	0	0	0
ATCCC	3121	16448	5	402.826	295129023	136.5	870957506	82240	5.27011	7.74776	40.8315	18.885	0.204158	0.0944248	0.193044	6.91757e-07	6.91757e-07	1	0	0	1	0	0
ATCCCC	1	4	6	402.826	295129023	136.5	870957506	24	4	0.00248246	0.00992984	0.00459265	5.9579e-05	2.75559e-05	0.175824	2.01875e-10	2.01875e-10	1	0	0	1	0	0
ATCCCCC	44	178	7	402.826	295129023	136.5	870957506	1246	4.04545	0.109228	0.441878	0.204373	0.00309315	0.00143061	0.207459	1.04807e-08	1.04807e-08	1	0	0	1	0	0
ATCCCCG	3	12	7	402.826	295129023	136.5	870957506	84	4	0.00744738	0.0297895	0.0137779	0.000208527	9.64456e-05	0.205128	7.06561e-10	7.06561e-10	1	0	0	1	0	0
ATCCG	4	83	5	402.826	295129023	136.5	870957506	415	20.75	0.00992984	0.206044	0.0952974	0.00103022	0.000476487	0.760073	3.49075e-09	3.49075e-09	1	0	0	1	1	0
ATCCGGC	1	4	7	402.826	295129023	136.5	870957506	28	4	0.00248246	0.00992984	0.00459265	6.95089e-05	3.21485e-05	0.205128	2.3552e-10	2.3552e-10	1	0	0	1	0	0
ATCCGGGC	2	33	8	402.826	295129023	136.5	870957506	264	16.5	0.00496492	0.0819212	0.0378893	0.00065537	0.000303115	0.967033	2.22062e-09	2.22062e-09	1	0	0	1	1	0
ATCG	610	4257	4	402.826	295129023	136.5	870957506	17028	6.97869	1.5143	10.5678	4.88772	0.0422713	0.0195509	0.204504	1.4323e-07	1.4323e-07	1	0	0	0	0	0
ATCGC	176	880	5	402.826	295129023	136.5	870957506	4400	5	0.436913	2.18457	1.01038	0.0109228	0.00505191	0.18315	3.70103e-08	3.70103e-08	1	0	0	1	0	0
ATCGCG	3	12	6	402.826	295129023	136.5	870957506	72	4	0.00744738	0.0297895	0.0137779	0.000178737	8.26676e-05	0.175824	6.05624e-10	6.05624e-10	1	0	0	1	0	0
ATGCGC	4	16	6	402.826	295129023	136.5	870957506	96	4	0.00992984	0.0397194	0.0183706	0.000238316	0.000110224	0.175824	8.07498e-10	8.07498e-10	1	0	0	1	0	0
CCCCCCG	36	144	7	402.826	295129023	136.5	870957506	1008	4	0.0893686	0.357474	0.165335	0.00250232	0.00115735	0.205128	8.47873e-09	8.47873e-09	1	0	0	1	0	0
CCCCCG	60	241	6	402.826	295129023	136.5	870957506	1446	4.01667	0.148948	0.598273	0.276707	0.00358964	0.00166024	0.176557	1.21629e-08	1.21629e-08	1	0	0	1	0	0
CCCCCGGCG	1	4	9	402.826	295129023	136.5	870957506	36	4	0.00248246	0.00992984	0.00459265	8.93686e-05	4.13338e-05	0.263736	3.02812e-10	3.02812e-10	1	0	0	1	0	0
CCCCG	20	108	5	402.826	295129023	136.5	870957506	540	5.4	0.0496492	0.268106	0.124001	0.00134053	0.000620007	0.197802	4.54218e-09	4.54218e-09	1	0	0	1	0	0
CCCCGG	5	24	6	402.826	295129023	136.5	870957506	144	4.8	0.0124123	0.059579	0.0275559	0.000357474	0.000165335	0.210989	1.21125e-09	1.21125e-09	1	0	0	1	0	0
CCCG	6	37	4	402.826	295129023	136.5	870957506	148	6.16667	0.0148948	0.091851	0.042482	0.000367404	0.000169928	0.180708	1.24489e-09	1.24489e-09	1	0	0	0	0	0
CCCGCCG	152	608	7	402.826	295129023	136.5	870957506	4256	4	0.377334	1.50934	0.698082	0.0105654	0.00488658	0.205128	3.57991e-08	3.57991e-08	1	0	0	1	0	0
CCCGCG	194	777	6	402.826	295129023	136.5	870957506	4662	4.00515	0.481597	1.92887	0.892122	0.0115732	0.00535273	0.176051	3.92141e-08	3.92141e-08	1	0	0	1	0	0
CCCGG	1	5	5	402.826	295129023	136.5	870957506	25	5	0.00248246	0.0124123	0.00574081	6.20615e-05	2.8704e-05	0.18315	2.10286e-10	2.10286e-10	1	0	0	1	0	0
CCG	78835	710581	3	402.826	295129023	136.5	870957506	2131743	9.01352	195.705	1763.99	815.862	5.29197	2.44759	0.198099	1.7931e-05	1.7931e-05	1	1	0	0	0	0
CCGCG	227	1136	5	402.826	295129023	136.5	870957506	5680	5.00441	0.563518	2.82007	1.30431	0.0141004	0.00652156	0.183312	4.7777e-08	4.7777e-08	1	0	0	1	0	0
CCGCGG	2	8	6	402.826	295129023	136.5	870957506	48	4	0.00496492	0.0198597	0.00918529	0.000119158	5.51118e-05	0.175824	4.03749e-10	4.03749e-10	1	0	0	1	0	0
CCGG	1	7	4	402.826	295129023	136.5	870957506	28	7	0.00248246	0.0173772	0.00803713	6.95089e-05	3.21485e-05	0.205128	2.3552e-10	2.3552e-10	1	0	0	0	0	0
CG	2372	31465	2	402.826	295129023	136.5	870957506	62930	13.2652	5.8884	78.1106	36.1269	0.156221	0.0722538	0.194362	5.29332e-07	5.29332e-07	1	0	0	0	0	0
