# Supplementary material for: Profiles of telomeric repeats in Insecta reveal diverse forms of telomeric motifs in Hymenopterans
Source: Life Sci Alliance. 2022 Apr 1;5(7):e202101163. doi: 10.26508/lsa.202101163 (PMC8977481; doi:10.26508/lsa.202101163)
Supplement: Supplemental Data 5. — Tandem repeat statistics and TRIP TRM calls for arthropods species that are not listed in Supplemental Data 2 or Supplemental Data 3. [file LSA-2021-01163_Supplemental_Data_5.zip › DataS5/OOBPR_output.csv.0.filtered.xlsx]

## Sheet: Sheet1
Unnamed: 0	reads	repeats	unit_len	avg_genome_cov	genome_size	eff_read_len	num_reads	repeats_total_len	repeats_per_read	reads_per_genome	repeats_per_genome	repeats_per_million_reads	repeats_len_per_genome	repeats_len_per_million_reads	percent_repeats_len_per_read	percent_repeats_len_per_genome	percent_repeat_unit_in_sequences	avg_genome_cov_filter	repeat_containing_reads_filter	repeats_len_per_million_reads_filter	unit_len_filter	percent_repeats_len_per_read_filter	qualified
AAAAAAAAAACAACCAC	1	4	17	66.19	503815983	151	220843158	68	4	0.015108	0.0604321	0.0181124	0.00102735	0.000307911	0.450331	2.03913e-09	2.03914e-09	1	0	0	1	0	0
AAAAAAAAAAGCAGCCG	1	4	17	66.19	503815983	151	220843158	68	4	0.015108	0.0604321	0.0181124	0.00102735	0.000307911	0.450331	2.03913e-09	2.03914e-09	1	0	0	1	0	0
AAAAAAACCC	1	5	10	66.19	503815983	151	220843158	50	5	0.015108	0.0755401	0.0226405	0.000755401	0.000226405	0.331126	1.49936e-09	1.49937e-09	1	0	0	1	0	0
AAAAAAACT	171	769	9	66.19	503815983	151	220843158	6921	4.49708	2.58347	11.6181	3.48211	0.104563	0.031339	0.268038	2.07541e-07	2.07543e-07	1	0	0	1	0	0
AAAAAAATTCATTTTTG	25	101	17	66.19	503815983	151	220843158	1717	4.04	0.377701	1.52591	0.457338	0.0259405	0.00777475	0.454834	5.1488e-08	5.14884e-08	1	0	0	1	0	0
AAAAAAATTGT	25	103	11	66.19	503815983	151	220843158	1133	4.12	0.377701	1.55613	0.466394	0.0171174	0.00513034	0.300132	3.39755e-08	3.39757e-08	1	0	0	1	0	0
AAAAAAC	185	744	7	66.19	503815983	151	220843158	5208	4.02162	2.79498	11.2404	3.36891	0.0786826	0.0235823	0.186433	1.56173e-07	1.56174e-07	1	0	0	1	0	0
AAAAAACAAC	1	4	10	66.19	503815983	151	220843158	40	4	0.015108	0.0604321	0.0181124	0.000604321	0.000181124	0.264901	1.19949e-09	1.1995e-09	1	0	0	1	0	0
AAAAAACCC	4	17	9	66.19	503815983	151	220843158	153	4.25	0.0604321	0.256836	0.0769777	0.00231153	0.000692799	0.253311	4.58804e-09	4.58808e-09	1	0	0	1	0	0
AAAAAACCCCAAAAAATCCC	1	4	20	66.19	503815983	151	220843158	80	4	0.015108	0.0604321	0.0181124	0.00120864	0.000362248	0.529801	2.39897e-09	2.39899e-09	1	0	0	1	1	0
AAAAAAG	988	4019	7	66.19	503815983	151	220843158	28133	4.06781	14.9267	60.7191	18.1984	0.425034	0.127389	0.188574	8.43629e-07	8.43636e-07	1	0	0	1	0	0
AAAAAAT	941	3953	7	66.19	503815983	151	220843158	27671	4.20085	14.2166	59.722	17.8996	0.418054	0.125297	0.194741	8.29775e-07	8.29782e-07	1	0	0	1	0	0
AAAAAC	941	3869	6	66.19	503815983	151	220843158	23214	4.11158	14.2166	58.4529	17.5192	0.350718	0.105115	0.163374	6.96122e-07	6.96128e-07	1	0	0	1	0	0
AAAAACCAAC	1	4	10	66.19	503815983	151	220843158	40	4	0.015108	0.0604321	0.0181124	0.000604321	0.000181124	0.264901	1.19949e-09	1.1995e-09	1	0	0	1	0	0
AAAAACCC	38	166	8	66.19	503815983	151	220843158	1328	4.36842	0.574105	2.50793	0.751665	0.0200635	0.00601332	0.23144	3.9823e-08	3.98233e-08	1	0	0	1	0	0
AAAAACG	44	176	7	66.19	503815983	151	220843158	1232	4	0.664753	2.65901	0.796946	0.0186131	0.00557862	0.18543	3.69442e-08	3.69445e-08	1	0	0	1	0	0
AAAAACTGT	67	301	9	66.19	503815983	151	220843158	2709	4.49254	1.01224	4.54751	1.36296	0.0409276	0.0122666	0.267767	8.12353e-08	8.12359e-08	1	0	0	1	0	0
AAAAAG	4608	19127	6	66.19	503815983	151	220843158	114762	4.15082	69.6178	288.971	86.609	1.73383	0.519654	0.164933	3.44139e-06	3.44142e-06	1	0	0	1	0	0
AAAAAGATCAAAAAGATG	16	65	18	66.19	503815983	151	220843158	1170	4.0625	0.241728	0.982021	0.294327	0.0176764	0.00529788	0.484272	3.5085e-08	3.50853e-08	1	0	0	1	0	0
AAAAAGC	6	24	7	66.19	503815983	151	220843158	168	4	0.0906481	0.362593	0.108674	0.00253815	0.000760721	0.18543	5.03785e-09	5.03789e-09	1	0	0	1	0	0
AAAAAGG	111	486	7	66.19	503815983	151	220843158	3402	4.37838	1.67699	7.3425	2.20066	0.0513975	0.0154046	0.202971	1.02016e-07	1.02017e-07	1	0	0	1	0	0
AAAAAGT	54	236	7	66.19	503815983	151	220843158	1652	4.37037	0.815833	3.56549	1.06863	0.0249585	0.00748042	0.2026	4.95388e-08	4.95392e-08	1	0	0	1	0	0
AAAAAT	9763	41663	6	66.19	503815983	151	220843158	249978	4.26744	147.5	629.446	188.654	3.77667	1.13193	0.169567	7.49614e-06	7.4962e-06	1	0	0	1	0	0
AAAAATAAAATATTTTAT	5	24	18	66.19	503815983	151	220843158	432	4.8	0.0755401	0.362593	0.108674	0.00652667	0.00195614	0.572185	1.29545e-08	1.29546e-08	1	0	0	1	1	0
AAAAATAAAG	27	123	10	66.19	503815983	151	220843158	1230	4.55556	0.407917	1.85829	0.556956	0.0185829	0.00556956	0.301692	3.68842e-08	3.68845e-08	1	0	0	1	0	0
AAAAATC	7	28	7	66.19	503815983	151	220843158	196	4	0.105756	0.423025	0.126787	0.00296117	0.000887508	0.18543	5.87749e-09	5.87753e-09	1	0	0	1	0	0
AAAAATCCAAC	1	5	11	66.19	503815983	151	220843158	55	5	0.015108	0.0755401	0.0226405	0.000830941	0.000249046	0.364238	1.6493e-09	1.64931e-09	1	0	0	1	0	0
AAAAATCG	117	503	8	66.19	503815983	151	220843158	4024	4.29915	1.76764	7.59934	2.27763	0.0607947	0.0182211	0.227769	1.20668e-07	1.20669e-07	1	0	0	1	0	0
AAAAATG	212	909	7	66.19	503815983	151	220843158	6363	4.28774	3.2029	13.7332	4.11604	0.0961323	0.0288123	0.198769	1.90808e-07	1.9081e-07	1	0	0	1	0	0
AAAAATGTTATTAGAT	12	51	16	66.19	503815983	151	220843158	816	4.25	0.181296	0.770509	0.230933	0.0123281	0.00369493	0.450331	2.44695e-08	2.44697e-08	1	0	0	1	0	0
AAAAATT	161	695	7	66.19	503815983	151	220843158	4865	4.31677	2.43239	10.5001	3.14703	0.0735005	0.0220292	0.200115	1.45888e-07	1.45889e-07	1	0	0	1	0	0
AAAAC	1312	6874	5	66.19	503815983	151	220843158	34370	5.23933	19.8217	103.853	31.1262	0.519263	0.155631	0.173488	1.03066e-06	1.03067e-06	1	0	0	1	0	0
AAAACACG	5	22	8	66.19	503815983	151	220843158	176	4.4	0.0755401	0.332376	0.0996182	0.00265901	0.000796946	0.233113	5.27774e-09	5.27779e-09	1	0	0	1	0	0
AAAACAG	83	420	7	66.19	503815983	151	220843158	2940	5.06024	1.25397	6.34537	1.9018	0.0444176	0.0133126	0.234581	8.81623e-08	8.8163e-08	1	0	0	1	0	0
AAAACAGAACAGAGAACGG	39	185	19	66.19	503815983	151	220843158	3515	4.74359	0.589213	2.79498	0.837699	0.0531047	0.0159163	0.596876	1.05405e-07	1.05406e-07	1	0	0	1	1	0
AAAACAT	53	233	7	66.19	503815983	151	220843158	1631	4.39623	0.800725	3.52017	1.05505	0.0246412	0.00738533	0.203799	4.89091e-08	4.89095e-08	1	0	0	1	0	0
AAAACATCCC	1	6	10	66.19	503815983	151	220843158	60	6	0.015108	0.0906481	0.0271686	0.000906481	0.000271686	0.397351	1.79923e-09	1.79925e-09	1	0	0	1	0	0
AAAACATTTATTATTTAT	17	71	18	66.19	503815983	151	220843158	1278	4.17647	0.256836	1.07267	0.321495	0.0193081	0.00578691	0.497857	3.83236e-08	3.83239e-08	1	0	0	1	0	0
AAAACC	46	184	6	66.19	503815983	151	220843158	1104	4	0.694969	2.77988	0.83317	0.0166793	0.00499902	0.15894	3.31059e-08	3.31061e-08	1	0	0	1	0	0
AAAACCCAAC	9	37	10	66.19	503815983	151	220843158	370	4.11111	0.135972	0.558997	0.16754	0.00558997	0.0016754	0.272259	1.10953e-08	1.10953e-08	1	0	0	1	0	0
AAAACCCTAACCCT	1	4	14	66.19	503815983	151	220843158	56	4	0.015108	0.0604321	0.0181124	0.000846049	0.000253574	0.370861	1.67928e-09	1.6793e-09	1	0	0	1	0	0
AAAACG	694	2907	6	66.19	503815983	151	220843158	17442	4.18876	10.485	43.919	13.1632	0.263514	0.0789791	0.166441	5.23036e-07	5.23041e-07	1	0	0	1	0	0
AAAACGAAAC	134	636	10	66.19	503815983	151	220843158	6360	4.74627	2.02447	9.6087	2.87987	0.096087	0.0287987	0.314322	1.90718e-07	1.9072e-07	1	0	0	1	0	0
AAAACT	255	1026	6	66.19	503815983	151	220843158	6156	4.02353	3.85255	15.5008	4.64583	0.093005	0.027875	0.159875	1.84601e-07	1.84603e-07	1	0	0	1	0	0
AAAACTACGT	3294	13672	10	66.19	503815983	151	220843158	136720	4.15058	49.7658	206.557	61.9082	2.06557	0.619082	0.274873	4.09985e-06	4.09988e-06	1	0	0	1	0	0
AAAACTCATCT	5	20	11	66.19	503815983	151	220843158	220	4	0.0755401	0.30216	0.090562	0.00332376	0.000996182	0.291391	6.59718e-09	6.59723e-09	1	0	0	1	0	0
AAAACTGC	1	5	8	66.19	503815983	151	220843158	40	5	0.015108	0.0755401	0.0226405	0.000604321	0.000181124	0.264901	1.19949e-09	1.1995e-09	1	0	0	1	0	0
AAAAG	4019	21329	5	66.19	503815983	151	220843158	106645	5.30704	60.7191	322.239	96.5799	1.6112	0.482899	0.17573	3.19798e-06	3.19801e-06	1	0	0	1	0	0
AAAAGAG	149	742	7	66.19	503815983	151	220843158	5194	4.97987	2.2511	11.2102	3.35985	0.0784711	0.023519	0.230855	1.55753e-07	1.55755e-07	1	0	0	1	0	0
AAAAGAGAGAGGAGAGAGAG	53	218	20	66.19	503815983	151	220843158	4360	4.11321	0.800725	3.29355	0.987126	0.065871	0.0197425	0.544796	1.30744e-07	1.30745e-07	1	0	0	1	1	0
AAAAGAT	6	29	7	66.19	503815983	151	220843158	203	4.83333	0.0906481	0.438133	0.131315	0.00306693	0.000919204	0.224062	6.0874e-09	6.08745e-09	1	0	0	1	0	0
AAAAGATCTC	66	345	10	66.19	503815983	151	220843158	3450	5.22727	0.997129	5.21227	1.56219	0.0521227	0.0156219	0.346177	1.03456e-07	1.03457e-07	1	0	0	1	0	0
AAAAGC	503	2042	6	66.19	503815983	151	220843158	12252	4.05964	7.59934	30.8506	9.24638	0.185103	0.0554783	0.16131	3.67403e-07	3.67406e-07	1	0	0	1	0	0
AAAAGCG	27	108	7	66.19	503815983	151	220843158	756	4	0.407917	1.63167	0.489035	0.0114217	0.00342324	0.18543	2.26703e-08	2.26705e-08	1	0	0	1	0	0
AAAAGG	341	1386	6	66.19	503815983	151	220843158	8316	4.06452	5.15184	20.9397	6.27595	0.125638	0.0376557	0.161504	2.49373e-07	2.49375e-07	1	0	0	1	0	0
AAAAGGC	1	4	7	66.19	503815983	151	220843158	28	4	0.015108	0.0604321	0.0181124	0.000423025	0.000126787	0.18543	8.39641e-10	8.39648e-10	1	0	0	1	0	0
AAAAGGGC	26	104	8	66.19	503815983	151	220843158	832	4	0.392809	1.57123	0.470922	0.0125699	0.00376738	0.211921	2.49493e-08	2.49495e-08	1	0	0	1	0	0
AAAAGT	206	874	6	66.19	503815983	151	220843158	5244	4.24272	3.11225	13.2044	3.95756	0.0792265	0.0237454	0.168585	1.57253e-07	1.57254e-07	1	0	0	1	0	0
AAAAGTC	21	85	7	66.19	503815983	151	220843158	595	4.04762	0.317268	1.28418	0.384889	0.00898927	0.00269422	0.187638	1.78424e-08	1.78425e-08	1	0	0	1	0	0
AAAAGTG	8	32	7	66.19	503815983	151	220843158	224	4	0.120864	0.483457	0.144899	0.0033842	0.00101429	0.18543	6.71713e-09	6.71718e-09	1	0	0	1	0	0
AAAAGTT	142	568	7	66.19	503815983	151	220843158	3976	4	2.14534	8.58136	2.57196	0.0600695	0.0180037	0.18543	1.19229e-07	1.1923e-07	1	0	0	1	0	0
AAAAT	10866	57846	5	66.19	503815983	151	220843158	289230	5.32358	164.164	873.939	261.932	4.36969	1.30966	0.176277	8.67319e-06	8.67326e-06	1	0	0	1	0	0
AAAATAAAATAAATAAATAAAT	10	40	22	66.19	503815983	151	220843158	880	4	0.15108	0.604321	0.181124	0.0132951	0.00398473	0.582781	2.63887e-08	2.63889e-08	1	0	0	1	1	0
AAAATAATC	128	551	9	66.19	503815983	151	220843158	4959	4.30469	1.93383	8.32452	2.49498	0.0749207	0.0224549	0.256571	1.48706e-07	1.48708e-07	1	0	0	1	0	0
AAAATAC	129	568	7	66.19	503815983	151	220843158	3976	4.4031	1.94893	8.58136	2.57196	0.0600695	0.0180037	0.204117	1.19229e-07	1.1923e-07	1	0	0	1	0	0
AAAATACGATC	114	522	11	66.19	503815983	151	220843158	5742	4.57895	1.72231	7.88639	2.36367	0.0867503	0.0260004	0.333566	1.72186e-07	1.72188e-07	1	0	0	1	0	0
AAAATAT	83	361	7	66.19	503815983	151	220843158	2527	4.3494	1.25397	5.454	1.63464	0.038178	0.0114425	0.201628	7.57776e-08	7.57782e-08	1	0	0	1	0	0
AAAATATTTATTG	1	4	13	66.19	503815983	151	220843158	52	4	0.015108	0.0604321	0.0181124	0.000785617	0.000235461	0.344371	1.55933e-09	1.55935e-09	1	0	0	1	0	0
AAAATC	482	1950	6	66.19	503815983	151	220843158	11700	4.04564	7.28207	29.4606	8.8298	0.176764	0.0529788	0.160754	3.5085e-07	3.50853e-07	1	0	0	1	0	0
AAAATCATTC	676	2774	10	66.19	503815983	151	220843158	27740	4.10355	10.213	41.9097	12.561	0.419097	0.12561	0.271758	8.31844e-07	8.31851e-07	1	0	0	1	0	0
AAAATCC	31	154	7	66.19	503815983	151	220843158	1078	4.96774	0.468349	2.32664	0.697327	0.0162864	0.00488129	0.230293	3.23262e-08	3.23264e-08	1	0	0	1	0	0
AAAATCCC	1	4	8	66.19	503815983	151	220843158	32	4	0.015108	0.0604321	0.0181124	0.000483457	0.000144899	0.211921	9.5959e-10	9.59597e-10	1	0	0	1	0	0
AAAATCG	14	68	7	66.19	503815983	151	220843158	476	4.85714	0.211512	1.02735	0.307911	0.00719142	0.00215538	0.225166	1.42739e-08	1.4274e-08	1	0	0	1	0	0
AAAATCTG	12	48	8	66.19	503815983	151	220843158	384	4	0.181296	0.725185	0.217349	0.00580148	0.00173879	0.211921	1.15151e-08	1.15152e-08	1	0	0	1	0	0
AAAATCTGAATTTTGT	30	176	16	66.19	503815983	151	220843158	2816	5.86667	0.453241	2.65901	0.796946	0.0425442	0.0127511	0.621634	8.44439e-08	8.44446e-08	1	0	0	1	1	0
AAAATG	1317	5889	6	66.19	503815983	151	220843158	35334	4.47153	19.8973	88.9711	26.666	0.533827	0.159996	0.177677	1.05957e-06	1.05958e-06	1	0	0	1	0	0
AAAATGC	35	140	7	66.19	503815983	151	220843158	980	4	0.528781	2.11512	0.633934	0.0148059	0.00443754	0.18543	2.93874e-08	2.93877e-08	1	0	0	1	0	0
AAAATGG	61	256	7	66.19	503815983	151	220843158	1792	4.19672	0.921589	3.86765	1.15919	0.0270736	0.00811436	0.19455	5.3737e-08	5.37375e-08	1	0	0	1	0	0
AAAATGT	69	460	7	66.19	503815983	151	220843158	3220	6.66667	1.04245	6.94969	2.08293	0.0486478	0.0145805	0.309051	9.65587e-08	9.65595e-08	1	0	0	1	0	0
AAAATGTCC	39	196	9	66.19	503815983	151	220843158	1764	5.02564	0.589213	2.96117	0.887508	0.0266506	0.00798757	0.299542	5.28974e-08	5.28978e-08	1	0	0	1	0	0
AAAATGTTC	41	178	9	66.19	503815983	151	220843158	1602	4.34146	0.619429	2.68923	0.806002	0.0242031	0.00725402	0.258763	4.80395e-08	4.80398e-08	1	0	0	1	0	0
AAAATGTTGAAATACGACGATAC	15	61	23	66.19	503815983	151	220843158	1403	4.06667	0.22662	0.921589	0.276214	0.0211966	0.00635292	0.619426	4.2072e-08	4.20724e-08	1	0	0	1	1	0
AAAATT	1642	6869	6	66.19	503815983	151	220843158	41214	4.18331	24.8074	103.777	31.1035	0.622662	0.186621	0.166224	1.23589e-06	1.2359e-06	1	0	0	1	0	0
AAAATTACAT	12	49	10	66.19	503815983	151	220843158	490	4.08333	0.181296	0.740293	0.221877	0.00740293	0.00221877	0.270419	1.46937e-08	1.46938e-08	1	0	0	1	0	0
AAAATTC	40	170	7	66.19	503815983	151	220843158	1190	4.25	0.604321	2.56836	0.769777	0.0179785	0.00538844	0.19702	3.56847e-08	3.5685e-08	1	0	0	1	0	0
AAAATTCGAAC	2	8	11	66.19	503815983	151	220843158	88	4	0.030216	0.120864	0.0362248	0.00132951	0.000398473	0.291391	2.63887e-09	2.63889e-09	1	0	0	1	0	0
AAAATTGTATGG	1	4	12	66.19	503815983	151	220843158	48	4	0.015108	0.0604321	0.0181124	0.000725185	0.000217349	0.317881	1.43938e-09	1.4394e-09	1	0	0	1	0	0
AAAATTT	15	60	7	66.19	503815983	151	220843158	420	4	0.22662	0.906481	0.271686	0.00634537	0.0019018	0.18543	1.25946e-08	1.25947e-08	1	0	0	1	0	0
AAAATTTCTC	1	5	10	66.19	503815983	151	220843158	50	5	0.015108	0.0755401	0.0226405	0.000755401	0.000226405	0.331126	1.49936e-09	1.49937e-09	1	0	0	1	0	0
AAAATTTGAGAAATTTGG	3	12	18	66.19	503815983	151	220843158	216	4	0.0453241	0.181296	0.0543372	0.00326333	0.00097807	0.476821	6.47723e-09	6.47728e-09	1	0	0	1	0	0
AAAC	51863	397714	4	66.19	503815983	151	220843158	1590856	7.66855	783.547	6008.67	1800.89	24.0347	7.20356	0.20314	4.77053e-05	4.77057e-05	1	1	1	0	0	0
AAACAAACTGTTTG	184	1374	14	66.19	503815983	151	220843158	19236	7.46739	2.77988	20.7584	6.22161	0.290618	0.0871025	0.692341	5.76833e-07	5.76838e-07	1	0	0	1	1	0
AAACAAAGTGTTTG	353	2460	14	66.19	503815983	151	220843158	34440	6.96884	5.33313	37.1657	11.1391	0.52032	0.155948	0.646117	1.03276e-06	1.03277e-06	1	0	0	1	1	0
AAACAAT	43	180	7	66.19	503815983	151	220843158	1260	4.18605	0.649645	2.71944	0.815058	0.0190361	0.00570541	0.194055	3.77839e-08	3.77841e-08	1	0	0	1	0	0
AAACAATATTTAAATATT	10	43	18	66.19	503815983	151	220843158	774	4.3	0.15108	0.649645	0.194708	0.0116936	0.00350475	0.512583	2.32101e-08	2.32103e-08	1	0	0	1	1	0
AAACAC	600	10535	6	66.19	503815983	151	220843158	63210	17.5583	9.06481	159.163	47.7035	0.954978	0.286221	0.697682	1.89549e-06	1.8955e-06	1	0	0	1	1	0
AAACACAGAC	15	75	10	66.19	503815983	151	220843158	750	5	0.22662	1.1331	0.339608	0.011331	0.00339608	0.331126	2.24904e-08	2.24906e-08	1	0	0	1	0	0
AAACACG	5	20	7	66.19	503815983	151	220843158	140	4	0.0755401	0.30216	0.090562	0.00211512	0.000633934	0.18543	4.19821e-09	4.19824e-09	1	0	0	1	0	0
AAACACGC	4	30	8	66.19	503815983	151	220843158	240	7.5	0.0604321	0.453241	0.135843	0.00362593	0.00108674	0.397351	7.19692e-09	7.19698e-09	1	0	0	1	0	0
AAACACGG	7	40	8	66.19	503815983	151	220843158	320	5.71429	0.105756	0.604321	0.181124	0.00483457	0.00144899	0.302744	9.5959e-09	9.59597e-09	1	0	0	1	0	0
AAACAG	102	408	6	66.19	503815983	151	220843158	2448	4	1.54102	6.16407	1.84746	0.0369844	0.0110848	0.15894	7.34086e-08	7.34092e-08	1	0	0	1	0	0
AAACAGAATGTTTG	155	897	14	66.19	503815983	151	220843158	12558	5.7871	2.34174	13.5519	4.06171	0.189727	0.0568639	0.536552	3.76579e-07	3.76582e-07	1	0	0	1	1	0
AAACAGG	58	232	7	66.19	503815983	151	220843158	1624	4	0.876265	3.50506	1.05052	0.0245354	0.00735364	0.18543	4.86992e-08	4.86996e-08	1	0	0	1	0	0
AAACAT	74	299	6	66.19	503815983	151	220843158	1794	4.04054	1.11799	4.5173	1.3539	0.0271038	0.00812341	0.160551	5.3797e-08	5.37974e-08	1	0	0	1	0	0
AAACATAC	25748	110607	8	66.19	503815983	151	220843158	884856	4.29575	389.001	1671.05	500.84	13.3684	4.00672	0.227589	2.65343e-05	2.65345e-05	1	1	1	1	0	0
AAACATACAGACATAC	1961	11755	16	66.19	503815983	151	220843158	188080	5.99439	29.6268	177.595	53.2278	2.84152	0.851645	0.635167	5.63999e-06	5.64003e-06	1	0	0	1	1	0
AAACATC	71	284	7	66.19	503815983	151	220843158	1988	4	1.07267	4.29068	1.28598	0.0300347	0.00900186	0.18543	5.96145e-08	5.9615e-08	1	0	0	1	0	0
AAACATCACC	1	4	10	66.19	503815983	151	220843158	40	4	0.015108	0.0604321	0.0181124	0.000604321	0.000181124	0.264901	1.19949e-09	1.1995e-09	1	0	0	1	0	0
AAACATGC	97	395	8	66.19	503815983	151	220843158	3160	4.07216	1.46548	5.96767	1.7886	0.0477414	0.0143088	0.215744	9.47595e-08	9.47602e-08	1	0	0	1	0	0
AAACATTTCAAGTTTG	301	1592	16	66.19	503815983	151	220843158	25472	5.28904	4.54751	24.052	7.20874	0.384832	0.11534	0.560428	7.63834e-07	7.6384e-07	1	0	0	1	1	0
AAACATTTG	71	305	9	66.19	503815983	151	220843158	2745	4.29577	1.07267	4.60795	1.38107	0.0414715	0.0124296	0.25604	8.23148e-08	8.23155e-08	1	0	0	1	0	0
AAACC	169	908	5	66.19	503815983	151	220843158	4540	5.37278	2.55326	13.7181	4.11152	0.0685904	0.0205576	0.177907	1.36142e-07	1.36143e-07	1	0	0	1	0	0
AAACCAAAT	38	187	9	66.19	503815983	151	220843158	1683	4.92105	0.574105	2.8252	0.846755	0.0254268	0.00762079	0.293308	5.04684e-08	5.04688e-08	1	0	0	1	0	0
AAACCC	43	172	6	66.19	503815983	151	220843158	1032	4	0.649645	2.59858	0.778833	0.0155915	0.004673	0.15894	3.09468e-08	3.0947e-08	1	0	0	1	0	0
AAACCCC	20	80	7	66.19	503815983	151	220843158	560	4	0.30216	1.20864	0.362248	0.00846049	0.00253574	0.18543	1.67928e-08	1.6793e-08	1	0	0	1	0	0
AAACCCT	2	30	7	66.19	503815983	151	220843158	210	15	0.030216	0.453241	0.135843	0.00317268	0.000950901	0.695364	6.29731e-09	6.29736e-09	1	0	0	1	1	0
AAACCG	15	61	6	66.19	503815983	151	220843158	366	4.06667	0.22662	0.921589	0.276214	0.00552954	0.00165728	0.161589	1.09753e-08	1.09754e-08	1	0	0	1	0	0
AAACCT	69	344	6	66.19	503815983	151	220843158	2064	4.98551	1.04245	5.19716	1.55767	0.031183	0.009346	0.1981	6.18935e-08	6.1894e-08	1	0	0	1	0	0
AAACCTCCCAATTTAC	2	8	16	66.19	503815983	151	220843158	128	4	0.030216	0.120864	0.0362248	0.00193383	0.000579597	0.423841	3.83836e-09	3.83839e-09	1	0	0	1	0	0
AAACG	1794	9545	5	66.19	503815983	151	220843158	47725	5.32051	27.1038	144.206	43.2207	0.72103	0.216104	0.176176	1.43114e-06	1.43115e-06	1	0	0	1	0	0
AAACGAC	42	168	7	66.19	503815983	151	220843158	1176	4	0.634537	2.53815	0.760721	0.017767	0.00532505	0.18543	3.52649e-08	3.52652e-08	1	0	0	1	0	0
AAACGAG	99	424	7	66.19	503815983	151	220843158	2968	4.28283	1.49569	6.4058	1.91991	0.0448406	0.0134394	0.198542	8.9002e-08	8.90027e-08	1	0	0	1	0	0
AAACGAT	1	4	7	66.19	503815983	151	220843158	28	4	0.015108	0.0604321	0.0181124	0.000423025	0.000126787	0.18543	8.39641e-10	8.39648e-10	1	0	0	1	0	0
AAACGC	119	487	6	66.19	503815983	151	220843158	2922	4.09244	1.79785	7.35761	2.20518	0.0441456	0.0132311	0.162613	8.76226e-08	8.76232e-08	1	0	0	1	0	0
AAACGCAC	28	157	8	66.19	503815983	151	220843158	1256	5.60714	0.423025	2.37196	0.710912	0.0189757	0.00568729	0.297067	3.76639e-08	3.76642e-08	1	0	0	1	0	0
AAACGCG	16	64	7	66.19	503815983	151	220843158	448	4	0.241728	0.966913	0.289798	0.00676839	0.00202859	0.18543	1.34343e-08	1.34344e-08	1	0	0	1	0	0
AAACGCGC	2	9	8	66.19	503815983	151	220843158	72	4.5	0.030216	0.135972	0.0407529	0.00108778	0.000326023	0.238411	2.15908e-09	2.15909e-09	1	0	0	1	0	0
AAACGG	2	8	6	66.19	503815983	151	220843158	48	4	0.030216	0.120864	0.0362248	0.000725185	0.000217349	0.15894	1.43938e-09	1.4394e-09	1	0	0	1	0	0
AAACGT	147	714	6	66.19	503815983	151	220843158	4284	4.85714	2.22088	10.7871	3.23306	0.0647228	0.0193984	0.192999	1.28465e-07	1.28466e-07	1	0	0	1	0	0
AAACGTT	34	136	7	66.19	503815983	151	220843158	952	4	0.513673	2.05469	0.615822	0.0143828	0.00431075	0.18543	2.85478e-08	2.8548e-08	1	0	0	1	0	0
AAACT	392	2206	5	66.19	503815983	151	220843158	11030	5.62755	5.92234	33.3283	9.98899	0.166641	0.0499449	0.186343	3.30759e-07	3.30761e-07	1	0	0	1	0	0
AAACTAATT	60	266	9	66.19	503815983	151	220843158	2394	4.43333	0.906481	4.01873	1.20447	0.0361686	0.0108403	0.264238	7.17893e-08	7.17899e-08	1	0	0	1	0	0
AAACTACGTG	118	495	10	66.19	503815983	151	220843158	4950	4.19492	1.78275	7.47847	2.24141	0.0747847	0.0224141	0.277809	1.48437e-07	1.48438e-07	1	0	0	1	0	0
AAACTAT	27	108	7	66.19	503815983	151	220843158	756	4	0.407917	1.63167	0.489035	0.0114217	0.00342324	0.18543	2.26703e-08	2.26705e-08	1	0	0	1	0	0
AAACTC	38	177	6	66.19	503815983	151	220843158	1062	4.65789	0.574105	2.67412	0.801474	0.0160447	0.00480884	0.185082	3.18464e-08	3.18466e-08	1	0	0	1	0	0
AAACTCG	19	76	7	66.19	503815983	151	220843158	532	4	0.287052	1.14821	0.344136	0.00803747	0.00240895	0.18543	1.59532e-08	1.59533e-08	1	0	0	1	0	0
AAACTG	14	56	6	66.19	503815983	151	220843158	336	4	0.211512	0.846049	0.253574	0.0050763	0.00152144	0.15894	1.00757e-08	1.00758e-08	1	0	0	1	0	0
AAACTGC	36	144	7	66.19	503815983	151	220843158	1008	4	0.543889	2.17556	0.652046	0.0152289	0.00456433	0.18543	3.02271e-08	3.02273e-08	1	0	0	1	0	0
AAACTT	10	40	6	66.19	503815983	151	220843158	240	4	0.15108	0.604321	0.181124	0.00362593	0.00108674	0.15894	7.19692e-09	7.19698e-09	1	0	0	1	0	0
AAAG	35696	250248	4	66.19	503815983	151	220843158	1000992	7.01053	539.296	3780.75	1133.15	15.123	4.53259	0.185709	3.00169e-05	3.00172e-05	1	1	1	0	0	0
AAAGAACAG	2	10	9	66.19	503815983	151	220843158	90	5	0.030216	0.15108	0.045281	0.00135972	0.000407529	0.298013	2.69885e-09	2.69887e-09	1	0	0	1	0	0
AAAGAAG	726	3747	7	66.19	503815983	151	220843158	26229	5.16116	10.9684	56.6098	16.9668	0.396268	0.118768	0.239259	7.86534e-07	7.8654e-07	1	0	0	1	0	0
AAAGAAT	23	92	7	66.19	503815983	151	220843158	644	4	0.347485	1.38994	0.416585	0.00972957	0.0029161	0.18543	1.93117e-08	1.93119e-08	1	0	0	1	0	0
AAAGAC	162	677	6	66.19	503815983	151	220843158	4062	4.17901	2.4475	10.2281	3.06552	0.0613688	0.0183931	0.166053	1.21808e-07	1.21809e-07	1	0	0	1	0	0
AAAGACC	16	64	7	66.19	503815983	151	220843158	448	4	0.241728	0.966913	0.289798	0.00676839	0.00202859	0.18543	1.34343e-08	1.34344e-08	1	0	0	1	0	0
AAAGACG	65	260	7	66.19	503815983	151	220843158	1820	4	0.982021	3.92809	1.17731	0.0274966	0.00824114	0.18543	5.45767e-08	5.45771e-08	1	0	0	1	0	0
AAAGACGAACTTTGCTCC	3362	15164	18	66.19	503815983	151	220843158	272952	4.51041	50.7932	229.098	68.6641	4.12376	1.23595	0.537665	8.18506e-06	8.18513e-06	1	0	0	1	1	0
AAAGAG	4104	17224	6	66.19	503815983	151	220843158	103344	4.19688	62.0033	260.221	77.992	1.56132	0.467952	0.166763	3.099e-06	3.09902e-06	1	0	0	1	0	0
AAAGAGC	50	200	7	66.19	503815983	151	220843158	1400	4	0.755401	3.0216	0.90562	0.0211512	0.00633934	0.18543	4.19821e-08	4.19824e-08	1	0	0	1	0	0
AAAGAGG	112	506	7	66.19	503815983	151	220843158	3542	4.51786	1.6921	7.64466	2.29122	0.0535126	0.0160385	0.209437	1.06215e-07	1.06215e-07	1	0	0	1	0	0
AAAGAGGAGG	18	85	10	66.19	503815983	151	220843158	850	4.72222	0.271944	1.28418	0.384889	0.0128418	0.00384889	0.31273	2.54891e-08	2.54893e-08	1	0	0	1	0	0
AAAGAGT	712	3860	7	66.19	503815983	151	220843158	27020	5.42135	10.7569	58.317	17.4785	0.408219	0.122349	0.251321	8.10254e-07	8.1026e-07	1	0	0	1	0	0
AAAGAT	54	216	6	66.19	503815983	151	220843158	1296	4	0.815833	3.26333	0.97807	0.01958	0.00586842	0.15894	3.88634e-08	3.88637e-08	1	0	0	1	0	0
AAAGATGAACTTTATCTC	67	333	18	66.19	503815983	151	220843158	5994	4.97015	1.01224	5.03097	1.50786	0.0905575	0.0271414	0.592468	1.79743e-07	1.79745e-07	1	0	0	1	1	0
AAAGATTTACGATGT	17	100	15	66.19	503815983	151	220843158	1500	5.88235	0.256836	1.5108	0.45281	0.022662	0.00679215	0.58434	4.49808e-08	4.49811e-08	1	0	0	1	1	0
AAAGC	2059	11037	5	66.19	503815983	151	220843158	55185	5.36037	31.1074	166.747	49.9766	0.833736	0.249883	0.177496	1.65484e-06	1.65486e-06	1	0	0	1	0	0
AAAGCAGTCTC	43	180	11	66.19	503815983	151	220843158	1980	4.18605	0.649645	2.71944	0.815058	0.0299139	0.00896564	0.304944	5.93746e-08	5.93751e-08	1	0	0	1	0	0
AAAGCAT	26	104	7	66.19	503815983	151	220843158	728	4	0.392809	1.57123	0.470922	0.0109986	0.00329646	0.18543	2.18307e-08	2.18308e-08	1	0	0	1	0	0
AAAGCC	171	746	6	66.19	503815983	151	220843158	4476	4.36257	2.58347	11.2706	3.37796	0.0676235	0.0202678	0.173347	1.34223e-07	1.34224e-07	1	0	0	1	0	0
AAAGCG	15	87	6	66.19	503815983	151	220843158	522	5.8	0.22662	1.3144	0.393945	0.00788639	0.00236367	0.230464	1.56533e-08	1.56534e-08	1	0	0	1	0	0
AAAGCGG	15	67	7	66.19	503815983	151	220843158	469	4.46667	0.22662	1.01224	0.303383	0.00708566	0.00212368	0.207064	1.4064e-08	1.40641e-08	1	0	0	1	0	0
AAAGCT	34	136	6	66.19	503815983	151	220843158	816	4	0.513673	2.05469	0.615822	0.0123281	0.00369493	0.15894	2.44695e-08	2.44697e-08	1	0	0	1	0	0
AAAGCTC	15	60	7	66.19	503815983	151	220843158	420	4	0.22662	0.906481	0.271686	0.00634537	0.0019018	0.18543	1.25946e-08	1.25947e-08	1	0	0	1	0	0
AAAGCTG	39	156	7	66.19	503815983	151	220843158	1092	4	0.589213	2.35685	0.706384	0.016498	0.00494469	0.18543	3.2746e-08	3.27463e-08	1	0	0	1	0	0
AAAGCTT	1	4	7	66.19	503815983	151	220843158	28	4	0.015108	0.0604321	0.0181124	0.000423025	0.000126787	0.18543	8.39641e-10	8.39648e-10	1	0	0	1	0	0
AAAGG	941	5003	5	66.19	503815983	151	220843158	25015	5.31668	14.2166	75.5854	22.6541	0.377927	0.11327	0.176049	7.50129e-07	7.50135e-07	1	0	0	1	0	0
AAAGGAAATTG	1	4	11	66.19	503815983	151	220843158	44	4	0.015108	0.0604321	0.0181124	0.000664753	0.000199236	0.291391	1.31944e-09	1.31945e-09	1	0	0	1	0	0
AAAGGAG	11	44	7	66.19	503815983	151	220843158	308	4	0.166188	0.664753	0.199236	0.00465327	0.00139465	0.18543	9.23605e-09	9.23613e-09	1	0	0	1	0	0
AAAGGAGTAGCAG	1	5	13	66.19	503815983	151	220843158	65	5	0.015108	0.0755401	0.0226405	0.000982021	0.000294327	0.430464	1.94917e-09	1.94918e-09	1	0	0	1	0	0
AAAGGC	23	92	6	66.19	503815983	151	220843158	552	4	0.347485	1.38994	0.416585	0.00833963	0.00249951	0.15894	1.65529e-08	1.65531e-08	1	0	0	1	0	0
AAAGGCGAGAC	96	484	11	66.19	503815983	151	220843158	5324	5.04167	1.45037	7.31228	2.1916	0.0804351	0.0241076	0.367274	1.59652e-07	1.59653e-07	1	0	0	1	0	0
AAAGGG	67	268	6	66.19	503815983	151	220843158	1608	4	1.01224	4.04895	1.21353	0.0242937	0.00728119	0.15894	4.82194e-08	4.82198e-08	1	0	0	1	0	0
AAAGGGC	61	244	7	66.19	503815983	151	220843158	1708	4	0.921589	3.68636	1.10486	0.0258045	0.007734	0.18543	5.12181e-08	5.12185e-08	1	0	0	1	0	0
AAAGGGG	2	8	7	66.19	503815983	151	220843158	56	4	0.030216	0.120864	0.0362248	0.000846049	0.000253574	0.18543	1.67928e-09	1.6793e-09	1	0	0	1	0	0
AAAGT	929	5309	5	66.19	503815983	151	220843158	26545	5.71475	14.0354	80.2085	24.0397	0.401042	0.120198	0.18923	7.9601e-07	7.96016e-07	1	0	0	1	0	0
AAAGTAACAAAGTGACAAAGTG	107	441	22	66.19	503815983	151	220843158	9702	4.1215	1.61656	6.66264	1.99689	0.146578	0.0439316	0.600483	2.90936e-07	2.90938e-07	1	0	0	1	1	0
AAAGTACC	1	4	8	66.19	503815983	151	220843158	32	4	0.015108	0.0604321	0.0181124	0.000483457	0.000144899	0.211921	9.5959e-10	9.59597e-10	1	0	0	1	0	0
AAAGTATAACTTTGCTTC	170	683	18	66.19	503815983	151	220843158	12294	4.01765	2.56836	10.3188	3.09269	0.185738	0.0556685	0.478925	3.68662e-07	3.68665e-07	1	0	0	1	0	0
AAAGTC	43	183	6	66.19	503815983	151	220843158	1098	4.25581	0.649645	2.76477	0.828642	0.0165886	0.00497185	0.169105	3.29259e-08	3.29262e-08	1	0	0	1	0	0
AAAGTCTAACTTTGGTCC	74	318	18	66.19	503815983	151	220843158	5724	4.2973	1.11799	4.80435	1.43994	0.0864783	0.0259188	0.512261	1.71647e-07	1.71648e-07	1	0	0	1	1	0
AAAGTG	1	4	6	66.19	503815983	151	220843158	24	4	0.015108	0.0604321	0.0181124	0.000362593	0.000108674	0.15894	7.19692e-10	7.19698e-10	1	0	0	1	0	0
AAAGTGC	14	56	7	66.19	503815983	151	220843158	392	4	0.211512	0.846049	0.253574	0.00592234	0.00177502	0.18543	1.1755e-08	1.17551e-08	1	0	0	1	0	0
AAAGTT	12	48	6	66.19	503815983	151	220843158	288	4	0.181296	0.725185	0.217349	0.00435111	0.00130409	0.15894	8.63631e-09	8.63638e-09	1	0	0	1	0	0
AAAGTTCAACTTTATTC	26	117	17	66.19	503815983	151	220843158	1989	4.5	0.392809	1.76764	0.529788	0.0300499	0.00900639	0.506623	5.96445e-08	5.9645e-08	1	0	0	1	1	0
AAAGTTCAACTTTGTGGC	11	44	18	66.19	503815983	151	220843158	792	4	0.166188	0.664753	0.199236	0.0119656	0.00358626	0.476821	2.37498e-08	2.375e-08	1	0	0	1	0	0
AAAGTTG	505	2110	7	66.19	503815983	151	220843158	14770	4.17822	7.62955	31.8779	9.55429	0.223145	0.06688	0.193692	4.42911e-07	4.42914e-07	1	0	0	1	0	0
AAAT	70179	490214	4	66.19	503815983	151	220843158	1960856	6.9852	1060.27	7406.16	2219.74	29.6247	8.87895	0.185038	5.88005e-05	5.8801e-05	1	1	1	0	0	0
AAATAAC	54	227	7	66.19	503815983	151	220843158	1589	4.2037	0.815833	3.42952	1.02788	0.0240066	0.00719515	0.194874	4.76496e-08	4.765e-08	1	0	0	1	0	0
AAATAACG	1837	7581	8	66.19	503815983	151	220843158	60648	4.12684	27.7534	114.534	34.3275	0.916271	0.27462	0.21864	1.81866e-06	1.81868e-06	1	0	0	1	0	0
AAATAAG	30	120	7	66.19	503815983	151	220843158	840	4	0.453241	1.81296	0.543372	0.0126907	0.0038036	0.18543	2.51892e-08	2.51894e-08	1	0	0	1	0	0
AAATAAT	47	218	7	66.19	503815983	151	220843158	1526	4.6383	0.710077	3.29355	0.987126	0.0230548	0.00690988	0.21502	4.57604e-08	4.57608e-08	1	0	0	1	0	0
AAATAC	350	1559	6	66.19	503815983	151	220843158	9354	4.45429	5.28781	23.5534	7.05931	0.14132	0.0423559	0.176991	2.805e-07	2.80502e-07	1	0	0	1	0	0
AAATACG	26	104	7	66.19	503815983	151	220843158	728	4	0.392809	1.57123	0.470922	0.0109986	0.00329646	0.18543	2.18307e-08	2.18308e-08	1	0	0	1	0	0
AAATACT	15	60	7	66.19	503815983	151	220843158	420	4	0.22662	0.906481	0.271686	0.00634537	0.0019018	0.18543	1.25946e-08	1.25947e-08	1	0	0	1	0	0
AAATACTC	4649	20507	8	66.19	503815983	151	220843158	164056	4.41106	70.2372	309.82	92.8578	2.47856	0.742862	0.233698	4.91958e-06	4.91962e-06	1	0	0	1	0	0
AAATAG	267	1080	6	66.19	503815983	151	220843158	6480	4.04494	4.03384	16.3167	4.89035	0.0979	0.0293421	0.160726	1.94317e-07	1.94318e-07	1	0	0	1	0	0
AAATAGC	14	56	7	66.19	503815983	151	220843158	392	4	0.211512	0.846049	0.253574	0.00592234	0.00177502	0.18543	1.1755e-08	1.17551e-08	1	0	0	1	0	0
AAATAGT	7	28	7	66.19	503815983	151	220843158	196	4	0.105756	0.423025	0.126787	0.00296117	0.000887508	0.18543	5.87749e-09	5.87753e-09	1	0	0	1	0	0
AAATAT	540	2326	6	66.19	503815983	151	220843158	13956	4.30741	8.15833	35.1413	10.5324	0.210848	0.0631942	0.171155	4.18501e-07	4.18504e-07	1	0	0	1	0	0
AAATATC	14	56	7	66.19	503815983	151	220843158	392	4	0.211512	0.846049	0.253574	0.00592234	0.00177502	0.18543	1.1755e-08	1.17551e-08	1	0	0	1	0	0
AAATATT	37	148	7	66.19	503815983	151	220843158	1036	4	0.558997	2.23599	0.670159	0.0156519	0.00469111	0.18543	3.10667e-08	3.1067e-08	1	0	0	1	0	0
AAATATTG	13	63	8	66.19	503815983	151	220843158	504	4.84615	0.196404	0.951805	0.28527	0.00761444	0.00228216	0.25675	1.51135e-08	1.51137e-08	1	0	0	1	0	0
AAATC	397	2082	5	66.19	503815983	151	220843158	10410	5.24433	5.99788	31.4549	9.42751	0.157275	0.0471375	0.173653	3.12167e-07	3.12169e-07	1	0	0	1	0	0
AAATCAAT	13	60	8	66.19	503815983	151	220843158	480	4.61538	0.196404	0.906481	0.271686	0.00725185	0.00217349	0.244524	1.43938e-08	1.4394e-08	1	0	0	1	0	0
AAATCACGCTT	7	30	11	66.19	503815983	151	220843158	330	4.28571	0.105756	0.453241	0.135843	0.00498565	0.00149427	0.312204	9.89577e-09	9.89585e-09	1	0	0	1	0	0
AAATCAT	17	68	7	66.19	503815983	151	220843158	476	4	0.256836	1.02735	0.307911	0.00719142	0.00215538	0.18543	1.42739e-08	1.4274e-08	1	0	0	1	0	0
AAATCATGATGATTCT	301	1625	16	66.19	503815983	151	220843158	26000	5.39867	4.54751	24.5505	7.35816	0.392809	0.117731	0.572045	7.79667e-07	7.79673e-07	1	0	0	1	1	0
AAATCCGTATGG	1	4	12	66.19	503815983	151	220843158	48	4	0.015108	0.0604321	0.0181124	0.000725185	0.000217349	0.317881	1.43938e-09	1.4394e-09	1	0	0	1	0	0
AAATCG	248	1062	6	66.19	503815983	151	220843158	6372	4.28226	3.74679	16.0447	4.80884	0.0962683	0.0288531	0.170156	1.91078e-07	1.9108e-07	1	0	0	1	0	0
AAATCT	139	653	6	66.19	503815983	151	220843158	3918	4.69784	2.10002	9.86554	2.95685	0.0591932	0.0177411	0.186669	1.1749e-07	1.17491e-07	1	0	0	1	0	0
AAATCTC	41	193	7	66.19	503815983	151	220843158	1351	4.70732	0.619429	2.91585	0.873923	0.0204109	0.00611746	0.21822	4.05127e-08	4.0513e-08	1	0	0	1	0	0
AAATCTTCCAG	2	9	11	66.19	503815983	151	220843158	99	4.5	0.030216	0.135972	0.0407529	0.00149569	0.000448282	0.327815	2.96873e-09	2.96875e-09	1	0	0	1	0	0
AAATG	1019	5475	5	66.19	503815983	151	220843158	27375	5.37291	15.3951	82.7164	24.7913	0.413582	0.123957	0.177911	8.20899e-07	8.20906e-07	1	0	0	1	0	0
AAATGC	63	278	6	66.19	503815983	151	220843158	1668	4.4127	0.951805	4.20003	1.25881	0.0252002	0.00755287	0.175339	5.00186e-08	5.0019e-08	1	0	0	1	0	0
AAATGG	26	104	6	66.19	503815983	151	220843158	624	4	0.392809	1.57123	0.470922	0.00942741	0.00282553	0.15894	1.8712e-08	1.87122e-08	1	0	0	1	0	0
AAATGT	29	130	6	66.19	503815983	151	220843158	780	4.48276	0.438133	1.96404	0.588653	0.0117843	0.00353192	0.178123	2.339e-08	2.33902e-08	1	0	0	1	0	0
AAATGTATAT	9	45	10	66.19	503815983	151	220843158	450	5	0.135972	0.679861	0.203765	0.00679861	0.00203765	0.331126	1.34942e-08	1.34943e-08	1	0	0	1	0	0
AAATGTG	33	132	7	66.19	503815983	151	220843158	924	4	0.498565	1.99426	0.597709	0.0139598	0.00418396	0.18543	2.77082e-08	2.77084e-08	1	0	0	1	0	0
AAATT	1647	8896	5	66.19	503815983	151	220843158	44480	5.40134	24.8829	134.401	40.282	0.672005	0.20141	0.178852	1.33383e-06	1.33384e-06	1	0	0	1	0	0
AAATTAC	30	120	7	66.19	503815983	151	220843158	840	4	0.453241	1.81296	0.543372	0.0126907	0.0038036	0.18543	2.51892e-08	2.51894e-08	1	0	0	1	0	0
AAATTAT	68	404	7	66.19	503815983	151	220843158	2828	5.94118	1.02735	6.10364	1.82935	0.0427255	0.0128055	0.275419	8.48038e-08	8.48044e-08	1	0	0	1	0	0
AAATTC	670	2827	6	66.19	503815983	151	220843158	16962	4.2194	10.1224	42.7104	12.8009	0.256262	0.0768056	0.167658	5.08643e-07	5.08647e-07	1	0	0	1	0	0
AAATTCGATAATTCG	352	2277	15	66.19	503815983	151	220843158	34155	6.46875	5.31802	34.401	10.3105	0.516015	0.154657	0.642591	1.02421e-06	1.02422e-06	1	0	0	1	1	0
AAATTG	225	965	6	66.19	503815983	151	220843158	5790	4.28889	3.39931	14.5792	4.36962	0.0874754	0.0262177	0.170419	1.73626e-07	1.73627e-07	1	0	0	1	0	0
AAATTGG	1	4	7	66.19	503815983	151	220843158	28	4	0.015108	0.0604321	0.0181124	0.000423025	0.000126787	0.18543	8.39641e-10	8.39648e-10	1	0	0	1	0	0
AAATTGT	4	16	7	66.19	503815983	151	220843158	112	4	0.0604321	0.241728	0.0724496	0.0016921	0.000507147	0.18543	3.35856e-09	3.35859e-09	1	0	0	1	0	0
AAATTT	147	588	6	66.19	503815983	151	220843158	3528	4	2.22088	8.88352	2.66252	0.0533011	0.0159751	0.15894	1.05795e-07	1.05796e-07	1	0	0	1	0	0
AAATTTC	30	120	7	66.19	503815983	151	220843158	840	4	0.453241	1.81296	0.543372	0.0126907	0.0038036	0.18543	2.51892e-08	2.51894e-08	1	0	0	1	0	0
AAC	50844	659276	3	66.19	503815983	151	220843158	1977828	12.9666	768.152	9960.36	2985.27	29.8811	8.9558	0.257615	5.93095e-05	5.931e-05	1	1	1	0	0	0
AACAACAACC	39	158	10	66.19	503815983	151	220843158	1580	4.05128	0.589213	2.38707	0.71544	0.0238707	0.0071544	0.268297	4.73798e-08	4.73801e-08	1	0	0	1	0	0
AACAACCC	3	12	8	66.19	503815983	151	220843158	96	4	0.0453241	0.181296	0.0543372	0.00145037	0.000434698	0.211921	2.87877e-09	2.87879e-09	1	0	0	1	0	0
AACAAG	294	1242	6	66.19	503815983	151	220843158	7452	4.22449	4.44176	18.7642	5.6239	0.112585	0.0337434	0.167861	2.23464e-07	2.23466e-07	1	0	0	1	0	0
AACAAGAG	71	296	8	66.19	503815983	151	220843158	2368	4.16901	1.07267	4.47197	1.34032	0.0357758	0.0107225	0.220875	7.10097e-08	7.10102e-08	1	0	0	1	0	0
AACAAGAT	1	6	8	66.19	503815983	151	220843158	48	6	0.015108	0.0906481	0.0271686	0.000725185	0.000217349	0.317881	1.43938e-09	1.4394e-09	1	0	0	1	0	0
AACAAGATG	56	269	9	66.19	503815983	151	220843158	2421	4.80357	0.846049	4.06406	1.21806	0.0365765	0.0109625	0.286306	7.2599e-08	7.25995e-08	1	0	0	1	0	0
AACAAGC	53	212	7	66.19	503815983	151	220843158	1484	4	0.800725	3.2029	0.959957	0.0224203	0.0067197	0.18543	4.4501e-08	4.45013e-08	1	0	0	1	0	0
AACAAGT	117	468	7	66.19	503815983	151	220843158	3276	4	1.76764	7.07055	2.11915	0.0494939	0.0148341	0.18543	9.8238e-08	9.82388e-08	1	0	0	1	0	0
AACAAT	2204	13737	6	66.19	503815983	151	220843158	82422	6.23276	33.2981	207.539	62.2025	1.24523	0.373215	0.247659	2.4716e-06	2.47162e-06	1	0	0	1	0	0
AACAATC	41	164	7	66.19	503815983	151	220843158	1148	4	0.619429	2.47772	0.742608	0.017344	0.00519826	0.18543	3.44253e-08	3.44256e-08	1	0	0	1	0	0
AACAC	417	2232	5	66.19	503815983	151	220843158	11160	5.35252	6.30005	33.7211	10.1067	0.168606	0.0505336	0.177236	3.34657e-07	3.3466e-07	1	0	0	1	0	0
AACACAACCC	17	70	10	66.19	503815983	151	220843158	700	4.11765	0.256836	1.05756	0.316967	0.0105756	0.00316967	0.272692	2.0991e-08	2.09912e-08	1	0	0	1	0	0
AACACAAT	59	255	8	66.19	503815983	151	220843158	2040	4.32203	0.891373	3.85255	1.15467	0.0308204	0.00923732	0.228982	6.11739e-08	6.11743e-08	1	0	0	1	0	0
AACACAC	19	76	7	66.19	503815983	151	220843158	532	4	0.287052	1.14821	0.344136	0.00803747	0.00240895	0.18543	1.59532e-08	1.59533e-08	1	0	0	1	0	0
AACACACCCC	3	12	10	66.19	503815983	151	220843158	120	4	0.0453241	0.181296	0.0543372	0.00181296	0.000543372	0.264901	3.59846e-09	3.59849e-09	1	0	0	1	0	0
AACACAGTG	1	4	9	66.19	503815983	151	220843158	36	4	0.015108	0.0604321	0.0181124	0.000543889	0.000163012	0.238411	1.07954e-09	1.07955e-09	1	0	0	1	0	0
AACACC	187	871	6	66.19	503815983	151	220843158	5226	4.65775	2.8252	13.1591	3.94398	0.0789545	0.0236639	0.185076	1.56713e-07	1.56714e-07	1	0	0	1	0	0
AACACCCAACGCCC	1	6	14	66.19	503815983	151	220843158	84	6	0.015108	0.0906481	0.0271686	0.00126907	0.00038036	0.556291	2.51892e-09	2.51894e-09	1	0	0	1	1	0
AACACG	10	40	6	66.19	503815983	151	220843158	240	4	0.15108	0.604321	0.181124	0.00362593	0.00108674	0.15894	7.19692e-09	7.19698e-09	1	0	0	1	0	0
AACACGAT	33580	162746	8	66.19	503815983	151	220843158	1301968	4.84652	507.327	2458.77	736.93	19.6702	5.89544	0.256769	3.90424e-05	3.90427e-05	1	1	1	1	0	0
AACACGT	16	64	7	66.19	503815983	151	220843158	448	4	0.241728	0.966913	0.289798	0.00676839	0.00202859	0.18543	1.34343e-08	1.34344e-08	1	0	0	1	0	0
AACACT	11	44	6	66.19	503815983	151	220843158	264	4	0.166188	0.664753	0.199236	0.00398852	0.00119542	0.15894	7.91662e-09	7.91668e-09	1	0	0	1	0	0
AACACTAGC	65	295	9	66.19	503815983	151	220843158	2655	4.53846	0.982021	4.45687	1.33579	0.0401118	0.0120221	0.270504	7.9616e-08	7.96166e-08	1	0	0	1	0	0
AACACTAT	45625	218583	8	66.19	503815983	151	220843158	1748664	4.79086	689.304	3302.36	989.766	26.4189	7.91813	0.25382	5.24375e-05	5.24379e-05	1	1	1	1	0	0
AACAG	336	1764	5	66.19	503815983	151	220843158	8820	5.25	5.0763	26.6506	7.98757	0.133253	0.0399378	0.173841	2.64487e-07	2.64489e-07	1	0	0	1	0	0
AACAGAG	242	1337	7	66.19	503815983	151	220843158	9359	5.52479	3.65614	20.1994	6.05407	0.141396	0.0423785	0.256116	2.8065e-07	2.80652e-07	1	0	0	1	0	0
AACAGC	2432	10215	6	66.19	503815983	151	220843158	61290	4.20025	36.7427	154.328	46.2545	0.925971	0.277527	0.166897	1.83791e-06	1.83793e-06	1	0	0	1	0	0
AACAGCG	1	8	7	66.19	503815983	151	220843158	56	8	0.015108	0.120864	0.0362248	0.000846049	0.000253574	0.370861	1.67928e-09	1.6793e-09	1	0	0	1	0	0
AACAGCT	3	32	7	66.19	503815983	151	220843158	224	10.6667	0.0453241	0.483457	0.144899	0.0033842	0.00101429	0.494481	6.71713e-09	6.71718e-09	1	0	0	1	0	0
AACAGCTTATACACCTCAGTTAC	1	4	23	66.19	503815983	151	220843158	92	4	0.015108	0.0604321	0.0181124	0.00138994	0.000416585	0.609272	2.75882e-09	2.75884e-09	1	0	0	1	1	0
AACAGT	31	248	6	66.19	503815983	151	220843158	1488	8	0.468349	3.74679	1.12297	0.0224807	0.00673781	0.317881	4.46209e-08	4.46213e-08	1	0	0	1	0	0
AACAT	955	5736	5	66.19	503815983	151	220843158	28680	6.00628	14.4282	86.6596	25.9732	0.433298	0.129866	0.198884	8.60032e-07	8.60039e-07	1	0	0	1	0	0
AACATAACCC	6899	47120	10	66.19	503815983	151	220843158	471200	6.82998	104.23	711.89	213.364	7.1189	2.13364	0.452316	1.413e-05	1.41301e-05	1	0	0	1	0	0
AACATAC	1	4	7	66.19	503815983	151	220843158	28	4	0.015108	0.0604321	0.0181124	0.000423025	0.000126787	0.18543	8.39641e-10	8.39648e-10	1	0	0	1	0	0
AACATACCCC	6	39	10	66.19	503815983	151	220843158	390	6.5	0.0906481	0.589213	0.176596	0.00589213	0.00176596	0.430464	1.1695e-08	1.16951e-08	1	0	0	1	0	0
AACATATAT	40	290	9	66.19	503815983	151	220843158	2610	7.25	0.604321	4.38133	1.31315	0.0394319	0.0118183	0.432119	7.82665e-08	7.82672e-08	1	0	0	1	0	0
AACATC	244	1012	6	66.19	503815983	151	220843158	6072	4.14754	3.68636	15.2893	4.58244	0.0917359	0.0274946	0.164803	1.82082e-07	1.82084e-07	1	0	0	1	0	0
AACATCGGGT	4	25	10	66.19	503815983	151	220843158	250	6.25	0.0604321	0.377701	0.113203	0.00377701	0.00113203	0.413907	7.4968e-09	7.49686e-09	1	0	0	1	0	0
AACATG	3	13	6	66.19	503815983	151	220843158	78	4.33333	0.0453241	0.196404	0.0588653	0.00117843	0.000353192	0.172185	2.339e-09	2.33902e-09	1	0	0	1	0	0
AACATGAAG	1	4	9	66.19	503815983	151	220843158	36	4	0.015108	0.0604321	0.0181124	0.000543889	0.000163012	0.238411	1.07954e-09	1.07955e-09	1	0	0	1	0	0
AACATT	68	323	6	66.19	503815983	151	220843158	1938	4.75	1.02735	4.87989	1.46258	0.0292793	0.00877546	0.188742	5.81152e-08	5.81156e-08	1	0	0	1	0	0
AACATTC	20	80	7	66.19	503815983	151	220843158	560	4	0.30216	1.20864	0.362248	0.00846049	0.00253574	0.18543	1.67928e-08	1.6793e-08	1	0	0	1	0	0
AACC	6452	50661	4	66.19	503815983	151	220843158	202644	7.85198	97.477	765.388	229.398	3.06155	0.917592	0.208	6.07672e-06	6.07677e-06	1	0	0	0	0	0
AACCAAG	13	52	7	66.19	503815983	151	220843158	364	4	0.196404	0.785617	0.235461	0.00549932	0.00164823	0.18543	1.09153e-08	1.09154e-08	1	0	0	1	0	0
AACCAAGTACCCAAT	35	147	15	66.19	503815983	151	220843158	2205	4.2	0.528781	2.22088	0.665631	0.0333132	0.00998446	0.417219	6.61217e-08	6.61223e-08	1	0	0	1	0	0
AACCAC	139	673	6	66.19	503815983	151	220843158	4038	4.84173	2.10002	10.1677	3.04741	0.0610062	0.0182845	0.192386	1.21088e-07	1.21089e-07	1	0	0	1	0	0
AACCACAGC	36	145	9	66.19	503815983	151	220843158	1305	4.02778	0.543889	2.19066	0.656575	0.019716	0.00590917	0.240066	3.91333e-08	3.91336e-08	1	0	0	1	0	0
AACCACC	52	214	7	66.19	503815983	151	220843158	1498	4.11538	0.785617	3.23312	0.969013	0.0226318	0.00678309	0.190779	4.49208e-08	4.49212e-08	1	0	0	1	0	0
AACCAG	35	144	6	66.19	503815983	151	220843158	864	4.11429	0.528781	2.17556	0.652046	0.0130533	0.00391228	0.163482	2.59089e-08	2.59091e-08	1	0	0	1	0	0
AACCAT	35	140	6	66.19	503815983	151	220843158	840	4	0.528781	2.11512	0.633934	0.0126907	0.0038036	0.15894	2.51892e-08	2.51894e-08	1	0	0	1	0	0
AACCC	130	719	5	66.19	503815983	151	220843158	3595	5.53077	1.96404	10.8627	3.2557	0.0543133	0.0162785	0.183138	1.07804e-07	1.07805e-07	1	0	0	1	0	0
AACCCAACCT	14	124	10	66.19	503815983	151	220843158	1240	8.85714	0.211512	1.87339	0.561484	0.0187339	0.00561484	0.586566	3.71841e-08	3.71844e-08	1	0	0	1	1	0
AACCCAAT	7948	50315	8	66.19	503815983	151	220843158	402520	6.33052	120.079	760.16	227.831	6.08128	1.82265	0.335392	1.20704e-05	1.20705e-05	1	0	0	1	0	0
AACCCACCAT	1	7	10	66.19	503815983	151	220843158	70	7	0.015108	0.105756	0.0316967	0.00105756	0.000316967	0.463576	2.0991e-09	2.09912e-09	1	0	0	1	0	0
AACCCC	34	136	6	66.19	503815983	151	220843158	816	4	0.513673	2.05469	0.615822	0.0123281	0.00369493	0.15894	2.44695e-08	2.44697e-08	1	0	0	1	0	0
AACCCCC	5	20	7	66.19	503815983	151	220843158	140	4	0.0755401	0.30216	0.090562	0.00211512	0.000633934	0.18543	4.19821e-09	4.19824e-09	1	0	0	1	0	0
AACCCCGG	1	4	8	66.19	503815983	151	220843158	32	4	0.015108	0.0604321	0.0181124	0.000483457	0.000144899	0.211921	9.5959e-10	9.59597e-10	1	0	0	1	0	0
AACCCT	19	210	6	66.19	503815983	151	220843158	1260	11.0526	0.287052	3.17268	0.950901	0.0190361	0.00570541	0.439177	3.77839e-08	3.77841e-08	1	0	0	1	0	0
AACCG	156	859	5	66.19	503815983	151	220843158	4295	5.50641	2.35685	12.9778	3.88964	0.064889	0.0194482	0.182331	1.28795e-07	1.28796e-07	1	0	0	1	0	0
AACCGC	11	44	6	66.19	503815983	151	220843158	264	4	0.166188	0.664753	0.199236	0.00398852	0.00119542	0.15894	7.91662e-09	7.91668e-09	1	0	0	1	0	0
AACCGG	1	4	6	66.19	503815983	151	220843158	24	4	0.015108	0.0604321	0.0181124	0.000362593	0.000108674	0.15894	7.19692e-10	7.19698e-10	1	0	0	1	0	0
AACCGT	17	68	6	66.19	503815983	151	220843158	408	4	0.256836	1.02735	0.307911	0.00616407	0.00184746	0.15894	1.22348e-08	1.22349e-08	1	0	0	1	0	0
AACCT	9861	82197	5	66.19	503815983	151	220843158	410985	8.33556	148.98	1241.83	372.196	6.20917	1.86098	0.276012	1.23243e-05	1.23244e-05	1	0	0	1	0	0
AACCTC	97	395	6	66.19	503815983	151	220843158	2370	4.07216	1.46548	5.96767	1.7886	0.035806	0.0107316	0.161808	7.10696e-08	7.10702e-08	1	0	0	1	0	0
AACCTG	1	4	6	66.19	503815983	151	220843158	24	4	0.015108	0.0604321	0.0181124	0.000362593	0.000108674	0.15894	7.19692e-10	7.19698e-10	1	0	0	1	0	0
AACCTGGGTGAACTCC	1	5	16	66.19	503815983	151	220843158	80	5	0.015108	0.0755401	0.0226405	0.00120864	0.000362248	0.529801	2.39897e-09	2.39899e-09	1	0	0	1	1	0
AACCTT	1	4	6	66.19	503815983	151	220843158	24	4	0.015108	0.0604321	0.0181124	0.000362593	0.000108674	0.15894	7.19692e-10	7.19698e-10	1	0	0	1	0	0
AACCTTG	32	153	7	66.19	503815983	151	220843158	1071	4.78125	0.483457	2.31153	0.692799	0.0161807	0.0048496	0.221647	3.21163e-08	3.21165e-08	1	0	0	1	0	0
AACG	28268	196119	4	66.19	503815983	151	220843158	784476	6.93784	427.074	2962.97	888.047	11.8519	3.55219	0.183784	2.35242e-05	2.35244e-05	1	1	0	0	0	0
AACGAAGAT	23	99	9	66.19	503815983	151	220843158	891	4.30435	0.347485	1.49569	0.448282	0.0134612	0.00403454	0.256551	2.67186e-08	2.67188e-08	1	0	0	1	0	0
AACGAAT	25	100	7	66.19	503815983	151	220843158	700	4	0.377701	1.5108	0.45281	0.0105756	0.00316967	0.18543	2.0991e-08	2.09912e-08	1	0	0	1	0	0
AACGAC	2586	12083	6	66.19	503815983	151	220843158	72498	4.67247	39.0693	182.55	54.713	1.0953	0.328278	0.185661	2.17401e-06	2.17403e-06	1	0	0	1	0	0
AACGACATC	1	5	9	66.19	503815983	151	220843158	45	5	0.015108	0.0755401	0.0226405	0.000679861	0.000203765	0.298013	1.34942e-09	1.34943e-09	1	0	0	1	0	0
AACGACC	16	64	7	66.19	503815983	151	220843158	448	4	0.241728	0.966913	0.289798	0.00676839	0.00202859	0.18543	1.34343e-08	1.34344e-08	1	0	0	1	0	0
AACGACG	18	89	7	66.19	503815983	151	220843158	623	4.94444	0.271944	1.34461	0.403001	0.0094123	0.00282101	0.229213	1.8682e-08	1.86822e-08	1	0	0	1	0	0
AACGACTCG	14	67	9	66.19	503815983	151	220843158	603	4.78571	0.211512	1.01224	0.303383	0.00911014	0.00273044	0.285241	1.80823e-08	1.80824e-08	1	0	0	1	0	0
AACGAG	505	2105	6	66.19	503815983	151	220843158	12630	4.16832	7.62955	31.8024	9.53165	0.190814	0.0571899	0.165628	3.78738e-07	3.78741e-07	1	0	0	1	0	0
AACGAGC	20	80	7	66.19	503815983	151	220843158	560	4	0.30216	1.20864	0.362248	0.00846049	0.00253574	0.18543	1.67928e-08	1.6793e-08	1	0	0	1	0	0
AACGAT	647	2755	6	66.19	503815983	151	220843158	16530	4.25811	9.77489	41.6226	12.4749	0.249736	0.0748495	0.169197	4.95688e-07	4.95692e-07	1	0	0	1	0	0
AACGATC	33	132	7	66.19	503815983	151	220843158	924	4	0.498565	1.99426	0.597709	0.0139598	0.00418396	0.18543	2.77082e-08	2.77084e-08	1	0	0	1	0	0
AACGATT	80	329	7	66.19	503815983	151	220843158	2303	4.1125	1.20864	4.97054	1.48975	0.0347938	0.0104282	0.190646	6.90605e-08	6.9061e-08	1	0	0	1	0	0
AACGC	598	3143	5	66.19	503815983	151	220843158	15715	5.25585	9.0346	47.4845	14.2318	0.237423	0.0711591	0.174035	4.71249e-07	4.71252e-07	1	0	0	1	0	0
AACGCC	54	216	6	66.19	503815983	151	220843158	1296	4	0.815833	3.26333	0.97807	0.01958	0.00586842	0.15894	3.88634e-08	3.88637e-08	1	0	0	1	0	0
AACGCG	51	204	6	66.19	503815983	151	220843158	1224	4	0.770509	3.08204	0.923732	0.0184922	0.00554239	0.15894	3.67043e-08	3.67046e-08	1	0	0	1	0	0
AACGCGAAGCGTTATCAATACTTAT	362	1489	25	66.19	503815983	151	220843158	37225	4.11326	5.4691	22.4958	6.74234	0.562396	0.168559	0.681003	1.11627e-06	1.11628e-06	1	0	0	1	1	0
AACGCT	47	230	6	66.19	503815983	151	220843158	1380	4.89362	0.710077	3.47485	1.04146	0.0208491	0.00624878	0.194448	4.13823e-08	4.13826e-08	1	0	0	1	0	0
AACGCTT	12	48	7	66.19	503815983	151	220843158	336	4	0.181296	0.725185	0.217349	0.0050763	0.00152144	0.18543	1.00757e-08	1.00758e-08	1	0	0	1	0	0
AACGG	52	264	5	66.19	503815983	151	220843158	1320	5.07692	0.785617	3.98852	1.19542	0.0199426	0.00597709	0.16811	3.95831e-08	3.95834e-08	1	0	0	1	0	0
AACGGC	428	1752	6	66.19	503815983	151	220843158	10512	4.09346	6.46623	26.4693	7.93323	0.158816	0.0475994	0.162654	3.15225e-07	3.15228e-07	1	0	0	1	0	0
AACGGG	43	212	6	66.19	503815983	151	220843158	1272	4.93023	0.649645	3.2029	0.959957	0.0192174	0.00575974	0.195903	3.81437e-08	3.8144e-08	1	0	0	1	0	0
AACGGT	10923	46245	6	66.19	503815983	151	220843158	277470	4.23373	165.025	698.67	209.402	4.19202	1.25641	0.168228	8.32054e-06	8.32061e-06	1	0	0	1	0	0
AACGT	1552	8674	5	66.19	503815983	151	220843158	43370	5.58892	23.4477	131.047	39.2767	0.655235	0.196384	0.185063	1.30054e-06	1.30055e-06	1	0	0	1	0	0
AACGTAT	84	386	7	66.19	503815983	151	220843158	2702	4.59524	1.26907	5.8317	1.74785	0.0408219	0.0122349	0.213024	8.10254e-08	8.1026e-08	1	0	0	1	0	0
AACGTG	12	58	6	66.19	503815983	151	220843158	348	4.83333	0.181296	0.876265	0.26263	0.00525759	0.00157578	0.192053	1.04355e-08	1.04356e-08	1	0	0	1	0	0
AACGTGC	12	48	7	66.19	503815983	151	220843158	336	4	0.181296	0.725185	0.217349	0.0050763	0.00152144	0.18543	1.00757e-08	1.00758e-08	1	0	0	1	0	0
AACT	1079	7655	4	66.19	503815983	151	220843158	30620	7.09453	16.3016	115.652	34.6626	0.462608	0.13865	0.187935	9.18208e-07	9.18215e-07	1	0	0	0	0	0
AACTAC	568	2464	6	66.19	503815983	151	220843158	14784	4.33803	8.58136	37.2262	11.1572	0.223357	0.0669434	0.172372	4.43331e-07	4.43334e-07	1	0	0	1	0	0
AACTACCC	1	4	8	66.19	503815983	151	220843158	32	4	0.015108	0.0604321	0.0181124	0.000483457	0.000144899	0.211921	9.5959e-10	9.59597e-10	1	0	0	1	0	0
AACTAG	137	596	6	66.19	503815983	151	220843158	3576	4.35036	2.0698	9.00438	2.69875	0.0540263	0.0161925	0.172862	1.07234e-07	1.07235e-07	1	0	0	1	0	0
AACTAT	17	83	6	66.19	503815983	151	220843158	498	4.88235	0.256836	1.25397	0.375832	0.0075238	0.00225499	0.194001	1.49336e-08	1.49337e-08	1	0	0	1	0	0
AACTC	1335	7066	5	66.19	503815983	151	220843158	35330	5.29288	20.1692	106.753	31.9956	0.533766	0.159978	0.175261	1.05945e-06	1.05946e-06	1	0	0	1	0	0
AACTCAC	49	196	7	66.19	503815983	151	220843158	1372	4	0.740293	2.96117	0.887508	0.0207282	0.00621255	0.18543	4.11424e-08	4.11427e-08	1	0	0	1	0	0
AACTCC	35	140	6	66.19	503815983	151	220843158	840	4	0.528781	2.11512	0.633934	0.0126907	0.0038036	0.15894	2.51892e-08	2.51894e-08	1	0	0	1	0	0
AACTCG	91	364	6	66.19	503815983	151	220843158	2184	4	1.37483	5.49932	1.64823	0.0329959	0.00988937	0.15894	6.5492e-08	6.54925e-08	1	0	0	1	0	0
AACTCGAT	14	56	8	66.19	503815983	151	220843158	448	4	0.211512	0.846049	0.253574	0.00676839	0.00202859	0.211921	1.34343e-08	1.34344e-08	1	0	0	1	0	0
AACTCT	18	72	6	66.19	503815983	151	220843158	432	4	0.271944	1.08778	0.326023	0.00652667	0.00195614	0.15894	1.29545e-08	1.29546e-08	1	0	0	1	0	0
AACTCTC	2	19	7	66.19	503815983	151	220843158	133	9.5	0.030216	0.287052	0.0860339	0.00200937	0.000602237	0.440397	3.9883e-09	3.98833e-09	1	0	0	1	0	0
AACTG	221	1149	5	66.19	503815983	151	220843158	5745	5.1991	3.33887	17.3591	5.20279	0.0867956	0.0260139	0.172155	1.72276e-07	1.72278e-07	1	0	0	1	0	0
AACTGAT	10	40	7	66.19	503815983	151	220843158	280	4	0.15108	0.604321	0.181124	0.00423025	0.00126787	0.18543	8.39641e-09	8.39648e-09	1	0	0	1	0	0
AACTGC	241	982	6	66.19	503815983	151	220843158	5892	4.07469	3.64103	14.8361	4.44659	0.0890165	0.0266796	0.161908	1.76684e-07	1.76686e-07	1	0	0	1	0	0
AACTGCAGC	5	32	9	66.19	503815983	151	220843158	288	6.4	0.0755401	0.483457	0.144899	0.00435111	0.00130409	0.381457	8.63631e-09	8.63638e-09	1	0	0	1	0	0
AACTGGCGAGCGTC	1	5	14	66.19	503815983	151	220843158	70	5	0.015108	0.0755401	0.0226405	0.00105756	0.000316967	0.463576	2.0991e-09	2.09912e-09	1	0	0	1	0	0
AACTGT	43	172	6	66.19	503815983	151	220843158	1032	4	0.649645	2.59858	0.778833	0.0155915	0.004673	0.15894	3.09468e-08	3.0947e-08	1	0	0	1	0	0
AACTT	120	695	5	66.19	503815983	151	220843158	3475	5.79167	1.81296	10.5001	3.14703	0.0525004	0.0157351	0.191777	1.04205e-07	1.04206e-07	1	0	0	1	0	0
AACTTAC	31	152	7	66.19	503815983	151	220843158	1064	4.90323	0.468349	2.29642	0.688271	0.0160749	0.0048179	0.227302	3.19064e-08	3.19066e-08	1	0	0	1	0	0
AACTTC	322	1390	6	66.19	503815983	151	220843158	8340	4.31677	4.86478	21.0002	6.29406	0.126001	0.0377644	0.171527	2.50093e-07	2.50095e-07	1	0	0	1	0	0
AACTTG	18	72	6	66.19	503815983	151	220843158	432	4	0.271944	1.08778	0.326023	0.00652667	0.00195614	0.15894	1.29545e-08	1.29546e-08	1	0	0	1	0	0
AAG	90541	860216	3	66.19	503815983	151	220843158	2580648	9.50084	1367.9	12996.2	3895.14	38.9885	11.6854	0.188759	7.73864e-05	7.7387e-05	1	1	1	0	0	0
AAGAAGAAGGTG	5	21	12	66.19	503815983	151	220843158	252	4.2	0.0755401	0.317268	0.0950901	0.00380722	0.00114108	0.333775	7.55677e-09	7.55683e-09	1	0	0	1	0	0
AAGAAGCTG	86	389	9	66.19	503815983	151	220843158	3501	4.52326	1.29929	5.87702	1.76143	0.0528932	0.0158529	0.269598	1.04985e-07	1.04986e-07	1	0	0	1	0	0
AAGAAGG	12	48	7	66.19	503815983	151	220843158	336	4	0.181296	0.725185	0.217349	0.0050763	0.00152144	0.18543	1.00757e-08	1.00758e-08	1	0	0	1	0	0
AAGAAGGGG	1	4	9	66.19	503815983	151	220843158	36	4	0.015108	0.0604321	0.0181124	0.000543889	0.000163012	0.238411	1.07954e-09	1.07955e-09	1	0	0	1	0	0
AAGAAGT	15	60	7	66.19	503815983	151	220843158	420	4	0.22662	0.906481	0.271686	0.00634537	0.0019018	0.18543	1.25946e-08	1.25947e-08	1	0	0	1	0	0
AAGAAT	999	4111	6	66.19	503815983	151	220843158	24666	4.11512	15.0929	62.1091	18.615	0.372654	0.11169	0.163515	7.39664e-07	7.3967e-07	1	0	0	1	0	0
AAGAATAAT	13	114	9	66.19	503815983	151	220843158	1026	8.76923	0.196404	1.72231	0.516203	0.0155008	0.00464583	0.522669	3.07669e-08	3.07671e-08	1	0	0	1	1	0
AAGAATGG	1	5	8	66.19	503815983	151	220843158	40	5	0.015108	0.0755401	0.0226405	0.000604321	0.000181124	0.264901	1.19949e-09	1.1995e-09	1	0	0	1	0	0
AAGAC	272	1517	5	66.19	503815983	151	220843158	7585	5.57721	4.10938	22.9189	6.86913	0.114594	0.0343456	0.184676	2.27453e-07	2.27455e-07	1	0	0	1	0	0
AAGACC	404	1630	6	66.19	503815983	151	220843158	9780	4.03465	6.10364	24.6261	7.3808	0.147756	0.0442848	0.160317	2.93275e-07	2.93277e-07	1	0	0	1	0	0
AAGACG	2190	9571	6	66.19	503815983	151	220843158	57426	4.37032	33.0866	144.599	43.3384	0.867593	0.260031	0.173655	1.72204e-06	1.72206e-06	1	0	0	1	0	0
AAGACGATGGACGTGGATG	1	4	19	66.19	503815983	151	220843158	76	4	0.015108	0.0604321	0.0181124	0.00114821	0.000344136	0.503311	2.27903e-09	2.27904e-09	1	0	0	1	1	0
AAGACT	82	360	6	66.19	503815983	151	220843158	2160	4.39024	1.23886	5.43889	1.63012	0.0326333	0.0097807	0.174447	6.47723e-08	6.47728e-08	1	0	0	1	0	0
AAGACTG	1	5	7	66.19	503815983	151	220843158	35	5	0.015108	0.0755401	0.0226405	0.000528781	0.000158484	0.231788	1.04955e-09	1.04956e-09	1	0	0	1	0	0
AAGAG	3615	19433	5	66.19	503815983	151	220843158	97165	5.37566	54.6155	293.594	87.9946	1.46797	0.439973	0.178002	2.9137e-06	2.91373e-06	1	0	0	1	0	0
AAGAGAC	10	40	7	66.19	503815983	151	220843158	280	4	0.15108	0.604321	0.181124	0.00423025	0.00126787	0.18543	8.39641e-09	8.39648e-09	1	0	0	1	0	0
AAGAGAG	232	936	7	66.19	503815983	151	220843158	6552	4.03448	3.50506	14.1411	4.2383	0.0989878	0.0296681	0.187029	1.96476e-07	1.96478e-07	1	0	0	1	0	0
AAGAGAT	17	68	7	66.19	503815983	151	220843158	476	4	0.256836	1.02735	0.307911	0.00719142	0.00215538	0.18543	1.42739e-08	1.4274e-08	1	0	0	1	0	0
AAGAGC	442	1814	6	66.19	503815983	151	220843158	10884	4.10407	6.67775	27.406	8.21397	0.164436	0.0492838	0.163076	3.26381e-07	3.26383e-07	1	0	0	1	0	0
AAGAGCC	25	100	7	66.19	503815983	151	220843158	700	4	0.377701	1.5108	0.45281	0.0105756	0.00316967	0.18543	2.0991e-08	2.09912e-08	1	0	0	1	0	0
AAGAGG	769	3114	6	66.19	503815983	151	220843158	18684	4.04941	11.6181	47.0464	14.1005	0.282278	0.084603	0.160904	5.60281e-07	5.60285e-07	1	0	0	1	0	0
AAGAGGC	78	324	7	66.19	503815983	151	220843158	2268	4.15385	1.17843	4.895	1.4671	0.034265	0.0102697	0.192562	6.80109e-08	6.80115e-08	1	0	0	1	0	0
AAGAGGG	34	157	7	66.19	503815983	151	220843158	1099	4.61765	0.513673	2.37196	0.710912	0.0166037	0.00497638	0.214063	3.29559e-08	3.29562e-08	1	0	0	1	0	0
AAGAGGT	59	284	7	66.19	503815983	151	220843158	1988	4.81356	0.891373	4.29068	1.28598	0.0300347	0.00900186	0.223145	5.96145e-08	5.9615e-08	1	0	0	1	0	0
AAGAGT	303	1653	6	66.19	503815983	151	220843158	9918	5.45545	4.57773	24.9736	7.48495	0.149841	0.0449097	0.216773	2.97413e-07	2.97415e-07	1	0	0	1	0	0
AAGAGTC	10	40	7	66.19	503815983	151	220843158	280	4	0.15108	0.604321	0.181124	0.00423025	0.00126787	0.18543	8.39641e-09	8.39648e-09	1	0	0	1	0	0
AAGAT	2299	13209	5	66.19	503815983	151	220843158	66045	5.74554	34.7333	199.562	59.8117	0.997809	0.299058	0.19025	1.9805e-06	1.98052e-06	1	0	0	1	0	0
AAGATAT	29	116	7	66.19	503815983	151	220843158	812	4	0.438133	1.75253	0.52526	0.0122677	0.00367682	0.18543	2.43496e-08	2.43498e-08	1	0	0	1	0	0
AAGATC	6	28	6	66.19	503815983	151	220843158	168	4.66667	0.0906481	0.423025	0.126787	0.00253815	0.000760721	0.18543	5.03785e-09	5.03789e-09	1	0	0	1	0	0
AAGATG	300	1330	6	66.19	503815983	151	220843158	7980	4.43333	4.53241	20.0937	6.02237	0.120562	0.0361342	0.176159	2.39298e-07	2.393e-07	1	0	0	1	0	0
AAGATGT	33	132	7	66.19	503815983	151	220843158	924	4	0.498565	1.99426	0.597709	0.0139598	0.00418396	0.18543	2.77082e-08	2.77084e-08	1	0	0	1	0	0
AAGATT	94	402	6	66.19	503815983	151	220843158	2412	4.2766	1.42015	6.07342	1.8203	0.0364405	0.0109218	0.169931	7.23291e-08	7.23297e-08	1	0	0	1	0	0
AAGATTC	1	4	7	66.19	503815983	151	220843158	28	4	0.015108	0.0604321	0.0181124	0.000423025	0.000126787	0.18543	8.39641e-10	8.39648e-10	1	0	0	1	0	0
AAGC	10417	70397	4	66.19	503815983	151	220843158	281588	6.7579	157.38	1063.56	318.765	4.25424	1.27506	0.179017	8.44403e-06	8.4441e-06	1	0	0	0	0	0
AAGCAC	52	208	6	66.19	503815983	151	220843158	1248	4	0.785617	3.14247	0.941845	0.0188548	0.00565107	0.15894	3.7424e-08	3.74243e-08	1	0	0	1	0	0
AAGCACGG	54264	264147	8	66.19	503815983	151	220843158	2113176	4.86781	819.822	3990.74	1196.08	31.9259	9.56867	0.257897	6.33682e-05	6.33687e-05	1	1	1	1	0	0
AAGCAG	3257	13416	6	66.19	503815983	151	220843158	80496	4.11913	49.2068	202.689	60.749	1.21614	0.364494	0.163674	2.41385e-06	2.41387e-06	1	0	0	1	0	0
AAGCAGC	33	146	7	66.19	503815983	151	220843158	1022	4.42424	0.498565	2.20577	0.661103	0.0154404	0.00462772	0.205097	3.06469e-08	3.06471e-08	1	0	0	1	0	0
AAGCAT	35	171	6	66.19	503815983	151	220843158	1026	4.88571	0.528781	2.58347	0.774305	0.0155008	0.00464583	0.194134	3.07669e-08	3.07671e-08	1	0	0	1	0	0
AAGCATACAGACATAC	80	490	16	66.19	503815983	151	220843158	7840	6.125	1.20864	7.40293	2.21877	0.118447	0.0355003	0.649007	2.351e-07	2.35101e-07	1	0	0	1	1	0
AAGCATAG	19	96	8	66.19	503815983	151	220843158	768	5.05263	0.287052	1.45037	0.434698	0.011603	0.00347758	0.267689	2.30302e-08	2.30303e-08	1	0	0	1	0	0
AAGCC	1154	6105	5	66.19	503815983	151	220843158	30525	5.29029	17.4347	92.2345	27.6441	0.461172	0.13822	0.175175	9.15359e-07	9.15366e-07	1	0	0	1	0	0
AAGCCC	68	300	6	66.19	503815983	151	220843158	1800	4.41176	1.02735	4.53241	1.35843	0.0271944	0.00815058	0.175302	5.39769e-08	5.39774e-08	1	0	0	1	0	0
AAGCCG	593	2556	6	66.19	503815983	151	220843158	15336	4.31029	8.95906	38.6161	11.5738	0.231697	0.0694429	0.17127	4.59883e-07	4.59887e-07	1	0	0	1	0	0
AAGCG	15	75	5	66.19	503815983	151	220843158	375	5	0.22662	1.1331	0.339608	0.00566551	0.00169804	0.165563	1.12452e-08	1.12453e-08	1	0	0	1	0	0
AAGCGAG	133	609	7	66.19	503815983	151	220843158	4263	4.57895	2.00937	9.20079	2.75761	0.0644055	0.0193033	0.212269	1.27835e-07	1.27836e-07	1	0	0	1	0	0
AAGCGCCTGGTCTAG	133	533	15	66.19	503815983	151	220843158	7995	4.00752	2.00937	8.05258	2.41348	0.120789	0.0362022	0.398098	2.39748e-07	2.39749e-07	1	0	0	1	0	0
AAGCGGGAGGAGCAGATGCGG	1	4	21	66.19	503815983	151	220843158	84	4	0.015108	0.0604321	0.0181124	0.00126907	0.00038036	0.556291	2.51892e-09	2.51894e-09	1	0	0	1	1	0
AAGCGT	13	52	6	66.19	503815983	151	220843158	312	4	0.196404	0.785617	0.235461	0.0047137	0.00141277	0.15894	9.356e-09	9.35608e-09	1	0	0	1	0	0
AAGCT	336	1867	5	66.19	503815983	151	220843158	9335	5.55655	5.0763	28.2067	8.45396	0.141033	0.0422698	0.183992	2.7993e-07	2.79933e-07	1	0	0	1	0	0
AAGCTAC	2	12	7	66.19	503815983	151	220843158	84	6	0.030216	0.181296	0.0543372	0.00126907	0.00038036	0.278146	2.51892e-09	2.51894e-09	1	0	0	1	0	0
AAGCTAG	30	120	7	66.19	503815983	151	220843158	840	4	0.453241	1.81296	0.543372	0.0126907	0.0038036	0.18543	2.51892e-08	2.51894e-08	1	0	0	1	0	0
AAGCTC	358	1432	6	66.19	503815983	151	220843158	8592	4	5.40867	21.6347	6.48424	0.129808	0.0389054	0.15894	2.5765e-07	2.57652e-07	1	0	0	1	0	0
AAGCTCG	19	76	7	66.19	503815983	151	220843158	532	4	0.287052	1.14821	0.344136	0.00803747	0.00240895	0.18543	1.59532e-08	1.59533e-08	1	0	0	1	0	0
AAGCTCGCTGGTGG	1	4	14	66.19	503815983	151	220843158	56	4	0.015108	0.0604321	0.0181124	0.000846049	0.000253574	0.370861	1.67928e-09	1.6793e-09	1	0	0	1	0	0
AAGCTG	62	248	6	66.19	503815983	151	220843158	1488	4	0.936697	3.74679	1.12297	0.0224807	0.00673781	0.15894	4.46209e-08	4.46213e-08	1	0	0	1	0	0
AAGCTGC	34	145	7	66.19	503815983	151	220843158	1015	4.26471	0.513673	2.19066	0.656575	0.0153346	0.00459602	0.197702	3.0437e-08	3.04372e-08	1	0	0	1	0	0
AAGCTGT	36	144	7	66.19	503815983	151	220843158	1008	4	0.543889	2.17556	0.652046	0.0152289	0.00456433	0.18543	3.02271e-08	3.02273e-08	1	0	0	1	0	0
AAGCTTC	2	22	7	66.19	503815983	151	220843158	154	11	0.030216	0.332376	0.0996182	0.00232664	0.000697327	0.509934	4.61803e-09	4.61806e-09	1	0	0	1	1	0
AAGG	10211	66344	4	66.19	503815983	151	220843158	265376	6.49731	154.268	1002.33	300.412	4.00931	1.20165	0.172114	7.95788e-06	7.95794e-06	1	0	0	0	0	0
AAGGAC	24	96	6	66.19	503815983	151	220843158	576	4	0.362593	1.45037	0.434698	0.00870222	0.00260819	0.15894	1.72726e-08	1.72728e-08	1	0	0	1	0	0
AAGGAG	811	3417	6	66.19	503815983	151	220843158	20502	4.21332	12.2526	51.6241	15.4725	0.309745	0.0928351	0.167417	6.14797e-07	6.14802e-07	1	0	0	1	0	0
AAGGAGCC	13	52	8	66.19	503815983	151	220843158	416	4	0.196404	0.785617	0.235461	0.00628494	0.00188369	0.211921	1.24747e-08	1.24748e-08	1	0	0	1	0	0
AAGGAGG	42	187	7	66.19	503815983	151	220843158	1309	4.45238	0.634537	2.8252	0.846755	0.0197764	0.00592728	0.206402	3.92532e-08	3.92535e-08	1	0	0	1	0	0
AAGGAGGAC	58	289	9	66.19	503815983	151	220843158	2601	4.98276	0.876265	4.36622	1.30862	0.039296	0.0117776	0.296986	7.79967e-08	7.79973e-08	1	0	0	1	0	0
AAGGAGT	8	37	7	66.19	503815983	151	220843158	259	4.625	0.120864	0.558997	0.16754	0.00391298	0.00117278	0.214404	7.76668e-09	7.76674e-09	1	0	0	1	0	0
AAGGAT	161	644	6	66.19	503815983	151	220843158	3864	4	2.43239	9.72957	2.9161	0.0583774	0.0174966	0.15894	1.1587e-07	1.15871e-07	1	0	0	1	0	0
AAGGATAG	2	8	8	66.19	503815983	151	220843158	64	4	0.030216	0.120864	0.0362248	0.000966913	0.000289798	0.211921	1.91918e-09	1.91919e-09	1	0	0	1	0	0
AAGGC	930	5108	5	66.19	503815983	151	220843158	25540	5.49247	14.0505	77.1718	23.1295	0.385859	0.115648	0.18187	7.65873e-07	7.65879e-07	1	0	0	1	0	0
AAGGCG	131	530	6	66.19	503815983	151	220843158	3180	4.0458	1.97915	8.00725	2.39989	0.0480435	0.0143994	0.16076	9.53592e-08	9.536e-08	1	0	0	1	0	0
AAGGCT	16	64	6	66.19	503815983	151	220843158	384	4	0.241728	0.966913	0.289798	0.00580148	0.00173879	0.15894	1.15151e-08	1.15152e-08	1	0	0	1	0	0
AAGGCTAG	1	9	8	66.19	503815983	151	220843158	72	9	0.015108	0.135972	0.0407529	0.00108778	0.000326023	0.476821	2.15908e-09	2.15909e-09	1	0	0	1	0	0
AAGGG	356	1840	5	66.19	503815983	151	220843158	9200	5.16854	5.37846	27.7988	8.3317	0.138994	0.0416585	0.171144	2.75882e-07	2.75884e-07	1	0	0	1	0	0
AAGGGCGGCCC	3	12	11	66.19	503815983	151	220843158	132	4	0.0453241	0.181296	0.0543372	0.00199426	0.000597709	0.291391	3.95831e-09	3.95834e-09	1	0	0	1	0	0
AAGGGG	99	452	6	66.19	503815983	151	220843158	2712	4.56566	1.49569	6.82883	2.0467	0.040973	0.0122802	0.181417	8.13252e-08	8.13259e-08	1	0	0	1	0	0
AAGGGGG	3	12	7	66.19	503815983	151	220843158	84	4	0.0453241	0.181296	0.0543372	0.00126907	0.00038036	0.18543	2.51892e-09	2.51894e-09	1	0	0	1	0	0
AAGGGGT	29	116	7	66.19	503815983	151	220843158	812	4	0.438133	1.75253	0.52526	0.0122677	0.00367682	0.18543	2.43496e-08	2.43498e-08	1	0	0	1	0	0
AAGGGT	1	4	6	66.19	503815983	151	220843158	24	4	0.015108	0.0604321	0.0181124	0.000362593	0.000108674	0.15894	7.19692e-10	7.19698e-10	1	0	0	1	0	0
AAGGT	62	327	5	66.19	503815983	151	220843158	1635	5.27419	0.936697	4.94032	1.48069	0.0247016	0.00740344	0.174642	4.9029e-08	4.90294e-08	1	0	0	1	0	0
AAGGTAC	9	36	7	66.19	503815983	151	220843158	252	4	0.135972	0.543889	0.163012	0.00380722	0.00114108	0.18543	7.55677e-09	7.55683e-09	1	0	0	1	0	0
AAGGTACAGGTAC	2	14	13	66.19	503815983	151	220843158	182	7	0.030216	0.211512	0.0633934	0.00274966	0.000824114	0.602649	5.45767e-09	5.45771e-09	1	0	0	1	1	0
AAGGTAT	19	76	7	66.19	503815983	151	220843158	532	4	0.287052	1.14821	0.344136	0.00803747	0.00240895	0.18543	1.59532e-08	1.59533e-08	1	0	0	1	0	0
AAGT	4950	52925	4	66.19	503815983	151	220843158	211700	10.6919	74.7847	799.592	239.65	3.19837	0.958599	0.28323	6.34829e-06	6.34834e-06	1	0	0	0	0	0
AAGTAC	64	291	6	66.19	503815983	151	220843158	1746	4.54688	0.966913	4.39643	1.31768	0.0263786	0.00790606	0.180671	5.23576e-08	5.2358e-08	1	0	0	1	0	0
AAGTAG	563	2314	6	66.19	503815983	151	220843158	13884	4.11012	8.50582	34.96	10.478	0.20976	0.0628681	0.163316	4.16342e-07	4.16345e-07	1	0	0	1	0	0
AAGTAGT	15	60	7	66.19	503815983	151	220843158	420	4	0.22662	0.906481	0.271686	0.00634537	0.0019018	0.18543	1.25946e-08	1.25947e-08	1	0	0	1	0	0
AAGTAT	93	372	6	66.19	503815983	151	220843158	2232	4	1.40505	5.62018	1.68445	0.0337211	0.0101067	0.15894	6.69314e-08	6.69319e-08	1	0	0	1	0	0
AAGTATAG	9163	48580	8	66.19	503815983	151	220843158	388640	5.30176	138.435	733.948	219.975	5.87158	1.7598	0.280888	1.16542e-05	1.16543e-05	1	0	0	1	0	0
AAGTATAGCGGGATAG	2	8	16	66.19	503815983	151	220843158	128	4	0.030216	0.120864	0.0362248	0.00193383	0.000579597	0.423841	3.83836e-09	3.83839e-09	1	0	0	1	0	0
AAGTATAGCGGTATAC	3170	15157	16	66.19	503815983	151	220843158	242512	4.78139	47.8924	228.992	68.6324	3.66388	1.09812	0.506637	7.27225e-06	7.27231e-06	1	0	0	1	1	0
AAGTATAGCGGTATAG	1173	5624	16	66.19	503815983	151	220843158	89984	4.79454	17.7217	84.9675	25.466	1.35948	0.407457	0.508031	2.69837e-06	2.69839e-06	1	0	0	1	1	0
AAGTATATCGGTATAC	1458	5969	16	66.19	503815983	151	220843158	95504	4.09396	22.0275	90.1798	27.0282	1.44288	0.432452	0.433798	2.8639e-06	2.86392e-06	1	0	0	1	0	0
AAGTATG	12	48	7	66.19	503815983	151	220843158	336	4	0.181296	0.725185	0.217349	0.0050763	0.00152144	0.18543	1.00757e-08	1.00758e-08	1	0	0	1	0	0
AAGTATT	25	100	7	66.19	503815983	151	220843158	700	4	0.377701	1.5108	0.45281	0.0105756	0.00316967	0.18543	2.0991e-08	2.09912e-08	1	0	0	1	0	0
AAGTC	118	614	5	66.19	503815983	151	220843158	3070	5.20339	1.78275	9.27633	2.78025	0.0463816	0.0139013	0.172298	9.20607e-08	9.20614e-08	1	0	0	1	0	0
AAGTCAT	12	57	7	66.19	503815983	151	220843158	399	4.75	0.181296	0.861157	0.258102	0.0060281	0.00180671	0.220199	1.19649e-08	1.1965e-08	1	0	0	1	0	0
AAGTCC	1	4	6	66.19	503815983	151	220843158	24	4	0.015108	0.0604321	0.0181124	0.000362593	0.000108674	0.15894	7.19692e-10	7.19698e-10	1	0	0	1	0	0
AAGTCCCCCCC	1	4	11	66.19	503815983	151	220843158	44	4	0.015108	0.0604321	0.0181124	0.000664753	0.000199236	0.291391	1.31944e-09	1.31945e-09	1	0	0	1	0	0
AAGTCG	28	126	6	66.19	503815983	151	220843158	756	4.5	0.423025	1.90361	0.570541	0.0114217	0.00342324	0.178808	2.26703e-08	2.26705e-08	1	0	0	1	0	0
AAGTCGC	59	257	7	66.19	503815983	151	220843158	1799	4.35593	0.891373	3.88276	1.16372	0.0271793	0.00814605	0.201931	5.39469e-08	5.39474e-08	1	0	0	1	0	0
AAGTCGT	16	79	7	66.19	503815983	151	220843158	553	4.9375	0.241728	1.19353	0.35772	0.00835474	0.00250404	0.228891	1.65829e-08	1.6583e-08	1	0	0	1	0	0
AAGTG	14	70	5	66.19	503815983	151	220843158	350	5	0.211512	1.05756	0.316967	0.00528781	0.00158484	0.165563	1.04955e-08	1.04956e-08	1	0	0	1	0	0
AAGTGC	96	384	6	66.19	503815983	151	220843158	2304	4	1.45037	5.80148	1.73879	0.0348089	0.0104327	0.15894	6.90905e-08	6.9091e-08	1	0	0	1	0	0
AAGTGG	218	938	6	66.19	503815983	151	220843158	5628	4.30275	3.29355	14.1713	4.24736	0.0850279	0.0254841	0.17097	1.68768e-07	1.68769e-07	1	0	0	1	0	0
AAGTGT	296	1303	6	66.19	503815983	151	220843158	7818	4.40203	4.47197	19.6858	5.90011	0.118115	0.0354007	0.174915	2.3444e-07	2.34442e-07	1	0	0	1	0	0
AAGTGTGC	133	618	8	66.19	503815983	151	220843158	4944	4.64662	2.00937	9.33676	2.79837	0.0746941	0.0223869	0.246178	1.48257e-07	1.48258e-07	1	0	0	1	0	0
AAGTGTGT	104	687	8	66.19	503815983	151	220843158	5496	6.60577	1.57123	10.3792	3.1108	0.0830337	0.0248864	0.349975	1.6481e-07	1.64811e-07	1	0	0	1	0	0
AAGTGTGTGC	2	12	10	66.19	503815983	151	220843158	120	6	0.030216	0.181296	0.0543372	0.00181296	0.000543372	0.397351	3.59846e-09	3.59849e-09	1	0	0	1	0	0
AAT	63645	832666	3	66.19	503815983	151	220843158	2497998	13.083	961.55	12579.9	3770.4	37.7398	11.3112	0.259927	7.49079e-05	7.49085e-05	1	1	1	0	0	0
AATAATAGT	104	515	9	66.19	503815983	151	220843158	4635	4.95192	1.57123	7.78063	2.33197	0.0700257	0.0209877	0.295148	1.38991e-07	1.38992e-07	1	0	0	1	0	0
AATAATC	1	4	7	66.19	503815983	151	220843158	28	4	0.015108	0.0604321	0.0181124	0.000423025	0.000126787	0.18543	8.39641e-10	8.39648e-10	1	0	0	1	0	0
AATAATG	17	68	7	66.19	503815983	151	220843158	476	4	0.256836	1.02735	0.307911	0.00719142	0.00215538	0.18543	1.42739e-08	1.4274e-08	1	0	0	1	0	0
AATAATT	11	44	7	66.19	503815983	151	220843158	308	4	0.166188	0.664753	0.199236	0.00465327	0.00139465	0.18543	9.23605e-09	9.23613e-09	1	0	0	1	0	0
AATAATTAATT	15	79	11	66.19	503815983	151	220843158	869	5.26667	0.22662	1.19353	0.35772	0.0131289	0.00393492	0.383664	2.60589e-08	2.60591e-08	1	0	0	1	0	0
AATAC	886	5495	5	66.19	503815983	151	220843158	27475	6.20203	13.3857	83.0186	24.8819	0.415093	0.12441	0.205365	8.23898e-07	8.23904e-07	1	0	0	1	0	0
AATACAC	24	112	7	66.19	503815983	151	220843158	784	4.66667	0.362593	1.6921	0.507147	0.0118447	0.00355003	0.216336	2.351e-08	2.35101e-08	1	0	0	1	0	0
AATACAT	22	93	7	66.19	503815983	151	220843158	651	4.22727	0.332376	1.40505	0.421113	0.00983532	0.00294779	0.195966	1.95217e-08	1.95218e-08	1	0	0	1	0	0
AATACC	7	35	6	66.19	503815983	151	220843158	210	5	0.105756	0.528781	0.158484	0.00317268	0.000950901	0.198675	6.29731e-09	6.29736e-09	1	0	0	1	0	0
AATACCT	36	144	7	66.19	503815983	151	220843158	1008	4	0.543889	2.17556	0.652046	0.0152289	0.00456433	0.18543	3.02271e-08	3.02273e-08	1	0	0	1	0	0
AATACG	284	1158	6	66.19	503815983	151	220843158	6948	4.07746	4.29068	17.4951	5.24354	0.104971	0.0314612	0.162018	2.08351e-07	2.08353e-07	1	0	0	1	0	0
AATACGC	22	88	7	66.19	503815983	151	220843158	616	4	0.332376	1.32951	0.398473	0.00930654	0.00278931	0.18543	1.84721e-08	1.84723e-08	1	0	0	1	0	0
AATACT	94	392	6	66.19	503815983	151	220843158	2352	4.17021	1.42015	5.92234	1.77502	0.0355341	0.0106501	0.165704	7.05299e-08	7.05304e-08	1	0	0	1	0	0
AATACTC	99	506	7	66.19	503815983	151	220843158	3542	5.11111	1.49569	7.64466	2.29122	0.0535126	0.0160385	0.236939	1.06215e-07	1.06215e-07	1	0	0	1	0	0
AATACTGATT	1529	7139	10	66.19	503815983	151	220843158	71390	4.66906	23.1002	107.856	32.3261	1.07856	0.323261	0.30921	2.14079e-06	2.1408e-06	1	0	0	1	0	0
AATAG	914	5180	5	66.19	503815983	151	220843158	25900	5.6674	13.8087	78.2596	23.4556	0.391298	0.117278	0.187662	7.76668e-07	7.76674e-07	1	0	0	1	0	0
AATAGAG	12	48	7	66.19	503815983	151	220843158	336	4	0.181296	0.725185	0.217349	0.0050763	0.00152144	0.18543	1.00757e-08	1.00758e-08	1	0	0	1	0	0
AATAGC	507	2274	6	66.19	503815983	151	220843158	13644	4.48521	7.65977	34.3556	10.2969	0.206134	0.0617814	0.17822	4.09145e-07	4.09148e-07	1	0	0	1	0	0
AATAGG	119	529	6	66.19	503815983	151	220843158	3174	4.44538	1.79785	7.99214	2.39537	0.0479529	0.0143722	0.176638	9.51793e-08	9.51801e-08	1	0	0	1	0	0
AATAGT	649	4108	6	66.19	503815983	151	220843158	24648	6.32974	9.80511	62.0638	18.6014	0.372383	0.111609	0.251513	7.39124e-07	7.3913e-07	1	0	0	1	0	0
AATAT	2224	15897	5	66.19	503815983	151	220843158	79485	7.14793	33.6002	240.172	71.9832	1.20086	0.359916	0.236686	2.38353e-06	2.38355e-06	1	0	0	1	0	0
AATATAATATACTGTAT	2	8	17	66.19	503815983	151	220843158	136	4	0.030216	0.120864	0.0362248	0.00205469	0.000615822	0.450331	4.07826e-09	4.07829e-09	1	0	0	1	0	0
AATATAC	87	359	7	66.19	503815983	151	220843158	2513	4.12644	1.3144	5.42378	1.62559	0.0379665	0.0113791	0.191292	7.53578e-08	7.53584e-08	1	0	0	1	0	0
AATATAG	23	92	7	66.19	503815983	151	220843158	644	4	0.347485	1.38994	0.416585	0.00972957	0.0029161	0.18543	1.93117e-08	1.93119e-08	1	0	0	1	0	0
AATATAT	68	351	7	66.19	503815983	151	220843158	2457	5.16176	1.02735	5.30292	1.58936	0.0371204	0.0111255	0.239287	7.36785e-08	7.36791e-08	1	0	0	1	0	0
AATATATG	1	11	8	66.19	503815983	151	220843158	88	11	0.015108	0.166188	0.0498091	0.00132951	0.000398473	0.582781	2.63887e-09	2.63889e-09	1	0	0	1	1	0
AATATATT	355	1593	8	66.19	503815983	151	220843158	12744	4.48732	5.36335	24.0671	7.21326	0.192537	0.0577061	0.237739	3.82157e-07	3.8216e-07	1	0	0	1	0	0
AATATC	378	1743	6	66.19	503815983	151	220843158	10458	4.61111	5.71083	26.3333	7.89248	0.158	0.0473549	0.183223	3.13606e-07	3.13608e-07	1	0	0	1	0	0
AATATCG	31	124	7	66.19	503815983	151	220843158	868	4	0.468349	1.87339	0.561484	0.0131138	0.00393039	0.18543	2.60289e-08	2.60291e-08	1	0	0	1	0	0
AATATCGGC	5	24	9	66.19	503815983	151	220843158	216	4.8	0.0755401	0.362593	0.108674	0.00326333	0.00097807	0.286093	6.47723e-09	6.47728e-09	1	0	0	1	0	0
AATATCT	62	248	7	66.19	503815983	151	220843158	1736	4	0.936697	3.74679	1.12297	0.0262275	0.00786078	0.18543	5.20578e-08	5.20582e-08	1	0	0	1	0	0
AATATG	64	256	6	66.19	503815983	151	220843158	1536	4	0.966913	3.86765	1.15919	0.0232059	0.00695516	0.15894	4.60603e-08	4.60607e-08	1	0	0	1	0	0
AATATGC	48	281	7	66.19	503815983	151	220843158	1967	5.85417	0.725185	4.24535	1.2724	0.0297175	0.00890677	0.271385	5.89848e-08	5.89853e-08	1	0	0	1	0	0
AATATT	100	418	6	66.19	503815983	151	220843158	2508	4.18	1.5108	6.31515	1.89275	0.0378909	0.0113565	0.166093	7.52079e-08	7.52084e-08	1	0	0	1	0	0
AATATTC	24	96	7	66.19	503815983	151	220843158	672	4	0.362593	1.45037	0.434698	0.0101526	0.00304288	0.18543	2.01514e-08	2.01515e-08	1	0	0	1	0	0
AATC	3867	35887	4	66.19	503815983	151	220843158	143548	9.28032	58.4227	542.182	162.5	2.16873	0.65	0.245836	4.3046e-06	4.30463e-06	1	0	0	0	0	0
AATCAATG	5	28	8	66.19	503815983	151	220843158	224	5.6	0.0755401	0.423025	0.126787	0.0033842	0.00101429	0.296689	6.71713e-09	6.71718e-09	1	0	0	1	0	0
AATCAC	12	48	6	66.19	503815983	151	220843158	288	4	0.181296	0.725185	0.217349	0.00435111	0.00130409	0.15894	8.63631e-09	8.63638e-09	1	0	0	1	0	0
AATCAG	113	461	6	66.19	503815983	151	220843158	2766	4.07965	1.70721	6.9648	2.08745	0.0417888	0.0125247	0.162105	8.29445e-08	8.29452e-08	1	0	0	1	0	0
AATCAT	538	2430	6	66.19	503815983	151	220843158	14580	4.51673	8.12812	36.7125	11.0033	0.220275	0.0660197	0.179473	4.37213e-07	4.37217e-07	1	0	0	1	0	0
AATCATC	10	40	7	66.19	503815983	151	220843158	280	4	0.15108	0.604321	0.181124	0.00423025	0.00126787	0.18543	8.39641e-09	8.39648e-09	1	0	0	1	0	0
AATCATCATC	44	196	10	66.19	503815983	151	220843158	1960	4.45455	0.664753	2.96117	0.887508	0.0296117	0.00887508	0.295003	5.87749e-08	5.87753e-08	1	0	0	1	0	0
AATCATGG	1	4	8	66.19	503815983	151	220843158	32	4	0.015108	0.0604321	0.0181124	0.000483457	0.000144899	0.211921	9.5959e-10	9.59597e-10	1	0	0	1	0	0
AATCCAT	21	84	7	66.19	503815983	151	220843158	588	4	0.317268	1.26907	0.38036	0.00888352	0.00266252	0.18543	1.76325e-08	1.76326e-08	1	0	0	1	0	0
AATCCC	28	126	6	66.19	503815983	151	220843158	756	4.5	0.423025	1.90361	0.570541	0.0114217	0.00342324	0.178808	2.26703e-08	2.26705e-08	1	0	0	1	0	0
AATCCG	22	88	6	66.19	503815983	151	220843158	528	4	0.332376	1.32951	0.398473	0.00797704	0.00239084	0.15894	1.58332e-08	1.58334e-08	1	0	0	1	0	0
AATCCGT	121	484	7	66.19	503815983	151	220843158	3388	4	1.82807	7.31228	2.1916	0.051186	0.0153412	0.18543	1.01597e-07	1.01597e-07	1	0	0	1	0	0
AATCG	334	1708	5	66.19	503815983	151	220843158	8540	5.11377	5.04608	25.8045	7.734	0.129023	0.03867	0.16933	2.56091e-07	2.56093e-07	1	0	0	1	0	0
AATCGC	107	476	6	66.19	503815983	151	220843158	2856	4.4486	1.61656	7.19142	2.15538	0.0431485	0.0129323	0.176765	8.56434e-08	8.56441e-08	1	0	0	1	0	0
AATCGG	21	84	6	66.19	503815983	151	220843158	504	4	0.317268	1.26907	0.38036	0.00761444	0.00228216	0.15894	1.51135e-08	1.51137e-08	1	0	0	1	0	0
AATCGT	294	1261	6	66.19	503815983	151	220843158	7566	4.28912	4.44176	19.0512	5.70993	0.114307	0.0342596	0.170428	2.26883e-07	2.26885e-07	1	0	0	1	0	0
AATCT	636	3421	5	66.19	503815983	151	220843158	17105	5.37893	9.6087	51.6845	15.4906	0.258423	0.0774532	0.17811	5.12931e-07	5.12935e-07	1	0	0	1	0	0
AATCTACAGCACT	1	4	13	66.19	503815983	151	220843158	52	4	0.015108	0.0604321	0.0181124	0.000785617	0.000235461	0.344371	1.55933e-09	1.55935e-09	1	0	0	1	0	0
AATCTC	12	48	6	66.19	503815983	151	220843158	288	4	0.181296	0.725185	0.217349	0.00435111	0.00130409	0.15894	8.63631e-09	8.63638e-09	1	0	0	1	0	0
AATCTCGGC	1	4	9	66.19	503815983	151	220843158	36	4	0.015108	0.0604321	0.0181124	0.000543889	0.000163012	0.238411	1.07954e-09	1.07955e-09	1	0	0	1	0	0
AATCTCGT	14	56	8	66.19	503815983	151	220843158	448	4	0.211512	0.846049	0.253574	0.00676839	0.00202859	0.211921	1.34343e-08	1.34344e-08	1	0	0	1	0	0
AATG	6601	56880	4	66.19	503815983	151	220843158	227520	8.61688	99.7281	859.344	257.558	3.43738	1.03023	0.228262	6.82268e-06	6.82274e-06	1	0	0	0	0	0
AATGAATTCT	117	488	10	66.19	503815983	151	220843158	4880	4.17094	1.76764	7.37271	2.20971	0.0737271	0.0220971	0.276221	1.46337e-07	1.46339e-07	1	0	0	1	0	0
AATGAC	316	1433	6	66.19	503815983	151	220843158	8598	4.53481	4.77414	21.6498	6.48877	0.129899	0.0389326	0.180191	2.5783e-07	2.57832e-07	1	0	0	1	0	0
AATGACG	65	277	7	66.19	503815983	151	220843158	1939	4.26154	0.982021	4.18492	1.25428	0.0292945	0.00877999	0.197555	5.81451e-08	5.81456e-08	1	0	0	1	0	0
AATGAG	735	3120	6	66.19	503815983	151	220843158	18720	4.2449	11.1044	47.137	14.1277	0.282822	0.084766	0.168671	5.6136e-07	5.61365e-07	1	0	0	1	0	0
AATGAGAGAG	93	408	10	66.19	503815983	151	220843158	4080	4.3871	1.40505	6.16407	1.84746	0.0616407	0.0184746	0.290536	1.22348e-07	1.22349e-07	1	0	0	1	0	0
AATGAGT	1	4	7	66.19	503815983	151	220843158	28	4	0.015108	0.0604321	0.0181124	0.000423025	0.000126787	0.18543	8.39641e-10	8.39648e-10	1	0	0	1	0	0
AATGAT	2178	14721	6	66.19	503815983	151	220843158	88326	6.75895	32.9053	222.405	66.6582	1.33443	0.399949	0.268568	2.64865e-06	2.64867e-06	1	0	0	1	0	0
AATGC	392	1996	5	66.19	503815983	151	220843158	9980	5.09184	5.92234	30.1556	9.03809	0.150778	0.0451904	0.168604	2.99272e-07	2.99274e-07	1	0	0	1	0	0
AATGCAG	23	92	7	66.19	503815983	151	220843158	644	4	0.347485	1.38994	0.416585	0.00972957	0.0029161	0.18543	1.93117e-08	1.93119e-08	1	0	0	1	0	0
AATGCC	65	260	6	66.19	503815983	151	220843158	1560	4	0.982021	3.92809	1.17731	0.0235685	0.00706384	0.15894	4.678e-08	4.67804e-08	1	0	0	1	0	0
AATGCCC	17	68	7	66.19	503815983	151	220843158	476	4	0.256836	1.02735	0.307911	0.00719142	0.00215538	0.18543	1.42739e-08	1.4274e-08	1	0	0	1	0	0
AATGCG	111	493	6	66.19	503815983	151	220843158	2958	4.44144	1.67699	7.44826	2.23235	0.0446895	0.0133941	0.176481	8.87021e-08	8.87028e-08	1	0	0	1	0	0
AATGCGT	22	88	7	66.19	503815983	151	220843158	616	4	0.332376	1.32951	0.398473	0.00930654	0.00278931	0.18543	1.84721e-08	1.84723e-08	1	0	0	1	0	0
AATGCGTG	132	1049	8	66.19	503815983	151	220843158	8392	7.94697	1.99426	15.8483	4.74998	0.126787	0.0379998	0.421032	2.51652e-07	2.51654e-07	1	0	0	1	0	0
AATGCTGGGC	53	235	10	66.19	503815983	151	220843158	2350	4.43396	0.800725	3.55039	1.0641	0.0355039	0.010641	0.29364	7.04699e-08	7.04704e-08	1	0	0	1	0	0
AATGG	1699	11512	5	66.19	503815983	151	220843158	57560	6.77575	25.6685	173.924	52.1275	0.869618	0.260637	0.224363	1.72606e-06	1.72608e-06	1	0	0	1	0	0
AATGGC	109	471	6	66.19	503815983	151	220843158	2826	4.3211	1.64677	7.11588	2.13274	0.0426953	0.0127964	0.171699	8.47438e-08	8.47444e-08	1	0	0	1	0	0
AATGGCG	61	244	7	66.19	503815983	151	220843158	1708	4	0.921589	3.68636	1.10486	0.0258045	0.007734	0.18543	5.12181e-08	5.12185e-08	1	0	0	1	0	0
AATGGG	44	176	6	66.19	503815983	151	220843158	1056	4	0.664753	2.65901	0.796946	0.0159541	0.00478167	0.15894	3.16665e-08	3.16667e-08	1	0	0	1	0	0
AATGGGCC	1	4	8	66.19	503815983	151	220843158	32	4	0.015108	0.0604321	0.0181124	0.000483457	0.000144899	0.211921	9.5959e-10	9.59597e-10	1	0	0	1	0	0
AATGGT	137	564	6	66.19	503815983	151	220843158	3384	4.11679	2.0698	8.52092	2.55385	0.0511255	0.0153231	0.163581	1.01477e-07	1.01477e-07	1	0	0	1	0	0
AATGT	1443	9173	5	66.19	503815983	151	220843158	45865	6.3569	21.8009	138.586	41.5363	0.692929	0.207681	0.210493	1.37536e-06	1.37537e-06	1	0	0	1	0	0
AATGTAT	25	100	7	66.19	503815983	151	220843158	700	4	0.377701	1.5108	0.45281	0.0105756	0.00316967	0.18543	2.0991e-08	2.09912e-08	1	0	0	1	0	0
AATGTC	28	112	6	66.19	503815983	151	220843158	672	4	0.423025	1.6921	0.507147	0.0101526	0.00304288	0.15894	2.01514e-08	2.01515e-08	1	0	0	1	0	0
AATGTG	28	112	6	66.19	503815983	151	220843158	672	4	0.423025	1.6921	0.507147	0.0101526	0.00304288	0.15894	2.01514e-08	2.01515e-08	1	0	0	1	0	0
AATGTGC	11	44	7	66.19	503815983	151	220843158	308	4	0.166188	0.664753	0.199236	0.00465327	0.00139465	0.18543	9.23605e-09	9.23613e-09	1	0	0	1	0	0
AATGTGT	118	476	7	66.19	503815983	151	220843158	3332	4.0339	1.78275	7.19142	2.15538	0.0503399	0.0150876	0.187002	9.99173e-08	9.99181e-08	1	0	0	1	0	0
AATT	3470	22860	4	66.19	503815983	151	220843158	91440	6.5879	52.4248	345.369	103.512	1.38148	0.41405	0.174514	2.74203e-06	2.74205e-06	1	0	0	0	0	0
AATTAC	458	1938	6	66.19	503815983	151	220843158	11628	4.23144	6.91947	29.2793	8.77546	0.175676	0.0526528	0.168137	3.48691e-07	3.48694e-07	1	0	0	1	0	0
AATTACG	8	32	7	66.19	503815983	151	220843158	224	4	0.120864	0.483457	0.144899	0.0033842	0.00101429	0.18543	6.71713e-09	6.71718e-09	1	0	0	1	0	0
AATTACTC	6	24	8	66.19	503815983	151	220843158	192	4	0.0906481	0.362593	0.108674	0.00290074	0.000869395	0.211921	5.75754e-09	5.75758e-09	1	0	0	1	0	0
AATTAG	1800	7724	6	66.19	503815983	151	220843158	46344	4.29111	27.1944	116.694	34.975	0.700166	0.20985	0.170508	1.38973e-06	1.38974e-06	1	0	0	1	0	0
AATTAGC	7	28	7	66.19	503815983	151	220843158	196	4	0.105756	0.423025	0.126787	0.00296117	0.000887508	0.18543	5.87749e-09	5.87753e-09	1	0	0	1	0	0
AATTAT	201	826	6	66.19	503815983	151	220843158	4956	4.10945	3.03671	12.4792	3.74021	0.0748754	0.0224413	0.16329	1.48616e-07	1.48618e-07	1	0	0	1	0	0
AATTC	1323	7384	5	66.19	503815983	151	220843158	36920	5.58125	19.9879	111.558	33.4355	0.557788	0.167177	0.18481	1.10713e-06	1.10714e-06	1	0	0	1	0	0
AATTCAC	29	116	7	66.19	503815983	151	220843158	812	4	0.438133	1.75253	0.52526	0.0122677	0.00367682	0.18543	2.43496e-08	2.43498e-08	1	0	0	1	0	0
AATTCC	1	4	6	66.19	503815983	151	220843158	24	4	0.015108	0.0604321	0.0181124	0.000362593	0.000108674	0.15894	7.19692e-10	7.19698e-10	1	0	0	1	0	0
AATTCG	80	320	6	66.19	503815983	151	220843158	1920	4	1.20864	4.83457	1.44899	0.0290074	0.00869395	0.15894	5.75754e-08	5.75758e-08	1	0	0	1	0	0
AATTCGC	20	80	7	66.19	503815983	151	220843158	560	4	0.30216	1.20864	0.362248	0.00846049	0.00253574	0.18543	1.67928e-08	1.6793e-08	1	0	0	1	0	0
AATTCTC	14	56	7	66.19	503815983	151	220843158	392	4	0.211512	0.846049	0.253574	0.00592234	0.00177502	0.18543	1.1755e-08	1.17551e-08	1	0	0	1	0	0
AC	400720	10233518	2	66.19	503815983	151	220843158	20467036	25.5378	6054.09	154608	46338.4	309.216	92.6768	0.338249	0.000613749	0.000613754	1	1	1	0	0	0
ACACACACACC	57	232	11	66.19	503815983	151	220843158	2552	4.07018	0.861157	3.50506	1.05052	0.0385557	0.0115557	0.296503	7.65273e-08	7.65279e-08	1	0	0	1	0	0
ACACACACAG	350	2224	10	66.19	503815983	151	220843158	22240	6.35429	5.28781	33.6002	10.0705	0.336002	0.100705	0.420814	6.66915e-07	6.6692e-07	1	0	0	1	0	0
ACACACACAGACACAG	160	651	16	66.19	503815983	151	220843158	10416	4.06875	2.41728	9.83532	2.94779	0.157365	0.0471647	0.431126	3.12347e-07	3.12349e-07	1	0	0	1	0	0
ACACACACCCC	3	12	11	66.19	503815983	151	220843158	132	4	0.0453241	0.181296	0.0543372	0.00199426	0.000597709	0.291391	3.95831e-09	3.95834e-09	1	0	0	1	0	0
ACACACACCG	35	142	10	66.19	503815983	151	220843158	1420	4.05714	0.528781	2.14534	0.64299	0.0214534	0.0064299	0.268685	4.25818e-08	4.25821e-08	1	0	0	1	0	0
ACACACACGC	6122	26618	10	66.19	503815983	151	220843158	266180	4.34793	92.4913	402.145	120.529	4.02145	1.20529	0.287942	7.98199e-06	7.98205e-06	1	0	0	1	0	0
ACACACAG	562	2533	8	66.19	503815983	151	220843158	20264	4.50712	8.49071	38.2686	11.4697	0.306149	0.0917574	0.238788	6.0766e-07	6.07665e-07	1	0	0	1	0	0
ACACACAGACACAG	218	1160	14	66.19	503815983	151	220843158	16240	5.3211	3.29355	17.5253	5.2526	0.245354	0.0735364	0.493347	4.86992e-07	4.86996e-07	1	0	0	1	0	0
ACACACC	16	71	7	66.19	503815983	151	220843158	497	4.4375	0.241728	1.07267	0.321495	0.00750869	0.00225047	0.205712	1.49036e-08	1.49037e-08	1	0	0	1	0	0
ACACACG	7	60	7	66.19	503815983	151	220843158	420	8.57143	0.105756	0.906481	0.271686	0.00634537	0.0019018	0.397351	1.25946e-08	1.25947e-08	1	0	0	1	0	0
ACACACGATG	7	50	10	66.19	503815983	151	220843158	500	7.14286	0.105756	0.755401	0.226405	0.00755401	0.00226405	0.473037	1.49936e-08	1.49937e-08	1	0	0	1	0	0
ACACACGC	16427	87837	8	66.19	503815983	151	220843158	702696	5.34711	248.179	1327.04	397.735	10.6163	3.18188	0.283291	2.10719e-05	2.1072e-05	1	1	0	1	0	0
ACACACGCAG	65	451	10	66.19	503815983	151	220843158	4510	6.93846	0.982021	6.81372	2.04217	0.0681372	0.0204217	0.459501	1.35242e-07	1.35243e-07	1	0	0	1	0	0
ACACACGCGC	3182	17900	10	66.19	503815983	151	220843158	179000	5.62539	48.0737	270.434	81.053	2.70434	0.81053	0.372543	5.36771e-06	5.36775e-06	1	0	0	1	0	0
ACACACGCGCGC	534	2184	12	66.19	503815983	151	220843158	26208	4.08989	8.06768	32.9959	9.88937	0.395951	0.118672	0.325024	7.85904e-07	7.8591e-07	1	0	0	1	0	0
ACACACT	13	52	7	66.19	503815983	151	220843158	364	4	0.196404	0.785617	0.235461	0.00549932	0.00164823	0.18543	1.09153e-08	1.09154e-08	1	0	0	1	0	0
ACACAG	409	2026	6	66.19	503815983	151	220843158	12156	4.95355	6.17918	30.6089	9.17393	0.183653	0.0550436	0.19683	3.64524e-07	3.64527e-07	1	0	0	1	0	0
ACACAGC	5	20	7	66.19	503815983	151	220843158	140	4	0.0755401	0.30216	0.090562	0.00211512	0.000633934	0.18543	4.19821e-09	4.19824e-09	1	0	0	1	0	0
ACACAT	2016	8406	6	66.19	503815983	151	220843158	50436	4.16964	30.4578	126.998	38.0632	0.761988	0.228379	0.165681	1.51243e-06	1.51245e-06	1	0	0	1	0	0
ACACC	303	1651	5	66.19	503815983	151	220843158	8255	5.44884	4.57773	24.9433	7.47589	0.124717	0.0373795	0.180425	2.47544e-07	2.47546e-07	1	0	0	1	0	0
ACACCC	366	2008	6	66.19	503815983	151	220843158	12048	5.48634	5.52954	30.3369	9.09243	0.182021	0.0545546	0.218	3.61286e-07	3.61288e-07	1	0	0	1	0	0
ACACCCGC	14	78	8	66.19	503815983	151	220843158	624	5.57143	0.211512	1.17843	0.353192	0.00942741	0.00282553	0.295175	1.8712e-08	1.87122e-08	1	0	0	1	0	0
ACACCG	110	515	6	66.19	503815983	151	220843158	3090	4.68182	1.66188	7.78063	2.33197	0.0466838	0.0139918	0.186033	9.26604e-08	9.26611e-08	1	0	0	1	0	0
ACACCT	229	953	6	66.19	503815983	151	220843158	5718	4.16157	3.45974	14.3979	4.31528	0.0863877	0.0258917	0.16536	1.71467e-07	1.71468e-07	1	0	0	1	0	0
ACACG	207	1084	5	66.19	503815983	151	220843158	5420	5.23671	3.12736	16.3771	4.90846	0.0818855	0.0245423	0.173401	1.62531e-07	1.62532e-07	1	0	0	1	0	0
ACACGACG	86	415	8	66.19	503815983	151	220843158	3320	4.82558	1.29929	6.26983	1.87916	0.0501586	0.0150333	0.25566	9.95574e-08	9.95582e-08	1	0	0	1	0	0
ACACGAT	7	28	7	66.19	503815983	151	220843158	196	4	0.105756	0.423025	0.126787	0.00296117	0.000887508	0.18543	5.87749e-09	5.87753e-09	1	0	0	1	0	0
ACACGATG	2951	14202	8	66.19	503815983	151	220843158	113616	4.81261	44.5838	214.564	64.3081	1.71651	0.514465	0.254972	3.40702e-06	3.40705e-06	1	0	0	1	0	0
ACACGC	30414	233904	6	66.19	503815983	151	220843158	1403424	7.69067	459.495	3533.83	1059.14	21.203	6.35484	0.305589	4.20847e-05	4.20851e-05	1	1	1	1	0	0
ACACGCACGC	938	3905	10	66.19	503815983	151	220843158	39050	4.16311	14.1713	58.9968	17.6822	0.589968	0.176822	0.275703	1.171e-06	1.17101e-06	1	0	0	1	0	0
ACACGCAT	279	1681	8	66.19	503815983	151	220843158	13448	6.02509	4.21514	25.3966	7.61174	0.203173	0.0608939	0.31921	4.03268e-07	4.03271e-07	1	0	0	1	0	0
ACACGCGC	5762	51131	8	66.19	503815983	151	220843158	409048	8.87383	87.0524	772.488	231.526	6.17991	1.85221	0.470137	1.22662e-05	1.22663e-05	1	0	0	1	0	0
ACACGCGCCC	3	16	10	66.19	503815983	151	220843158	160	5.33333	0.0453241	0.241728	0.0724496	0.00241728	0.000724496	0.353201	4.79795e-09	4.79799e-09	1	0	0	1	0	0
ACACGCGCGC	513	5304	10	66.19	503815983	151	220843158	53040	10.3392	7.75042	80.133	24.017	0.80133	0.24017	0.684714	1.59052e-06	1.59053e-06	1	0	0	1	1	0
ACACGG	55	220	6	66.19	503815983	151	220843158	1320	4	0.830941	3.32376	0.996182	0.0199426	0.00597709	0.15894	3.95831e-08	3.95834e-08	1	0	0	1	0	0
ACACGGT	35	140	7	66.19	503815983	151	220843158	980	4	0.528781	2.11512	0.633934	0.0148059	0.00443754	0.18543	2.93874e-08	2.93877e-08	1	0	0	1	0	0
ACACGT	519	2138	6	66.19	503815983	151	220843158	12828	4.11946	7.84106	32.301	9.68108	0.193806	0.0580865	0.163687	3.84676e-07	3.84679e-07	1	0	0	1	0	0
ACACT	364	2060	5	66.19	503815983	151	220843158	10300	5.65934	5.49932	31.1225	9.32789	0.155613	0.0466394	0.187395	3.08868e-07	3.0887e-07	1	0	0	1	0	0
ACACTAGG	71	301	8	66.19	503815983	151	220843158	2408	4.23944	1.07267	4.54751	1.36296	0.0363801	0.0109037	0.224606	7.22091e-08	7.22097e-08	1	0	0	1	0	0
ACACTC	153	709	6	66.19	503815983	151	220843158	4254	4.63399	2.31153	10.7116	3.21042	0.0642695	0.0192625	0.184132	1.27565e-07	1.27566e-07	1	0	0	1	0	0
ACACTCG	33	141	7	66.19	503815983	151	220843158	987	4.27273	0.498565	2.13023	0.638462	0.0149116	0.00446924	0.198073	2.95974e-08	2.95976e-08	1	0	0	1	0	0
ACACTG	13	64	6	66.19	503815983	151	220843158	384	4.92308	0.196404	0.966913	0.289798	0.00580148	0.00173879	0.195619	1.15151e-08	1.15152e-08	1	0	0	1	0	0
ACACTGAT	15	60	8	66.19	503815983	151	220843158	480	4	0.22662	0.906481	0.271686	0.00725185	0.00217349	0.211921	1.43938e-08	1.4394e-08	1	0	0	1	0	0
ACAG	27543	272150	4	66.19	503815983	151	220843158	1088600	9.88091	416.12	4111.65	1232.32	16.4466	4.92929	0.261746	3.2644e-05	3.26443e-05	1	1	1	0	0	0
ACAGACAGAGTATCAGT	1170	7217	17	66.19	503815983	151	220843158	122689	6.16838	17.6764	109.035	32.6793	1.85359	0.555548	0.694453	3.6791e-06	3.67913e-06	1	0	0	1	1	0
ACAGACGGG	28	148	9	66.19	503815983	151	220843158	1332	5.28571	0.423025	2.23599	0.670159	0.0201239	0.00603143	0.315043	3.99429e-08	3.99432e-08	1	0	0	1	0	0
ACAGAG	352	1446	6	66.19	503815983	151	220843158	8676	4.10795	5.31802	21.8462	6.54763	0.131077	0.0392858	0.16323	2.60169e-07	2.60171e-07	1	0	0	1	0	0
ACAGAGC	20	80	7	66.19	503815983	151	220843158	560	4	0.30216	1.20864	0.362248	0.00846049	0.00253574	0.18543	1.67928e-08	1.6793e-08	1	0	0	1	0	0
ACAGAGGGT	60	274	9	66.19	503815983	151	220843158	2466	4.56667	0.906481	4.1396	1.2407	0.0372564	0.0111663	0.272185	7.39484e-08	7.3949e-08	1	0	0	1	0	0
ACAGAGT	72	328	7	66.19	503815983	151	220843158	2296	4.55556	1.08778	4.95543	1.48522	0.034688	0.0103965	0.211185	6.88506e-08	6.88511e-08	1	0	0	1	0	0
ACAGAT	24	109	6	66.19	503815983	151	220843158	654	4.54167	0.362593	1.64677	0.493563	0.00988065	0.00296138	0.180464	1.96116e-08	1.96118e-08	1	0	0	1	0	0
ACAGC	1265	6690	5	66.19	503815983	151	220843158	33450	5.28854	19.1116	101.073	30.293	0.505363	0.151465	0.175117	1.00307e-06	1.00308e-06	1	0	0	1	0	0
ACAGCACCC	1	5	9	66.19	503815983	151	220843158	45	5	0.015108	0.0755401	0.0226405	0.000679861	0.000203765	0.298013	1.34942e-09	1.34943e-09	1	0	0	1	0	0
ACAGCC	376	1644	6	66.19	503815983	151	220843158	9864	4.37234	5.68062	24.8376	7.4442	0.149026	0.0446652	0.173735	2.95794e-07	2.95796e-07	1	0	0	1	0	0
ACAGCCG	29	116	7	66.19	503815983	151	220843158	812	4	0.438133	1.75253	0.52526	0.0122677	0.00367682	0.18543	2.43496e-08	2.43498e-08	1	0	0	1	0	0
ACAGCG	42	168	6	66.19	503815983	151	220843158	1008	4	0.634537	2.53815	0.760721	0.0152289	0.00456433	0.15894	3.02271e-08	3.02273e-08	1	0	0	1	0	0
ACAGCT	402	1827	6	66.19	503815983	151	220843158	10962	4.54478	6.07342	27.6024	8.27284	0.165614	0.049637	0.180587	3.2872e-07	3.28722e-07	1	0	0	1	0	0
ACAGG	95	559	5	66.19	503815983	151	220843158	2795	5.88421	1.43526	8.44538	2.53121	0.0422269	0.012656	0.194841	8.38142e-08	8.38148e-08	1	0	0	1	0	0
ACAGGAGC	1	4	8	66.19	503815983	151	220843158	32	4	0.015108	0.0604321	0.0181124	0.000483457	0.000144899	0.211921	9.5959e-10	9.59597e-10	1	0	0	1	0	0
ACAGGAGT	1	5	8	66.19	503815983	151	220843158	40	5	0.015108	0.0755401	0.0226405	0.000604321	0.000181124	0.264901	1.19949e-09	1.1995e-09	1	0	0	1	0	0
ACAGGC	159	684	6	66.19	503815983	151	220843158	4104	4.30189	2.40218	10.3339	3.09722	0.0620033	0.0185833	0.170936	1.23067e-07	1.23068e-07	1	0	0	1	0	0
ACAGGCAG	130	800	8	66.19	503815983	151	220843158	6400	6.15385	1.96404	12.0864	3.62248	0.0966913	0.0289798	0.326032	1.91918e-07	1.91919e-07	1	0	0	1	0	0
ACAGGCGC	2	9	8	66.19	503815983	151	220843158	72	4.5	0.030216	0.135972	0.0407529	0.00108778	0.000326023	0.238411	2.15908e-09	2.15909e-09	1	0	0	1	0	0
ACAGGGC	8	32	7	66.19	503815983	151	220843158	224	4	0.120864	0.483457	0.144899	0.0033842	0.00101429	0.18543	6.71713e-09	6.71718e-09	1	0	0	1	0	0
ACAGGGT	20	80	7	66.19	503815983	151	220843158	560	4	0.30216	1.20864	0.362248	0.00846049	0.00253574	0.18543	1.67928e-08	1.6793e-08	1	0	0	1	0	0
ACAGGT	78	344	6	66.19	503815983	151	220843158	2064	4.41026	1.17843	5.19716	1.55767	0.031183	0.009346	0.175242	6.18935e-08	6.1894e-08	1	0	0	1	0	0
ACAGT	820	4415	5	66.19	503815983	151	220843158	22075	5.38415	12.3886	66.7019	19.9916	0.33351	0.0999578	0.178283	6.61967e-07	6.61972e-07	1	0	0	1	0	0
ACAGTAT	19	76	7	66.19	503815983	151	220843158	532	4	0.287052	1.14821	0.344136	0.00803747	0.00240895	0.18543	1.59532e-08	1.59533e-08	1	0	0	1	0	0
ACAGTC	57	259	6	66.19	503815983	151	220843158	1554	4.54386	0.861157	3.91298	1.17278	0.0234779	0.00703667	0.180551	4.66001e-08	4.66005e-08	1	0	0	1	0	0
ACAGTG	261	1248	6	66.19	503815983	151	220843158	7488	4.78161	3.94319	18.8548	5.65107	0.113129	0.0339064	0.189998	2.24544e-07	2.24546e-07	1	0	0	1	0	0
ACAT	127587	1800671	4	66.19	503815983	151	220843158	7202684	14.1133	1927.59	27204.6	8153.62	108.818	32.6145	0.373862	0.000215988	0.00021599	1	1	1	0	0	0
ACATACATCG	17	92	10	66.19	503815983	151	220843158	920	5.41176	0.256836	1.38994	0.416585	0.0138994	0.00416585	0.358395	2.75882e-08	2.75884e-08	1	0	0	1	0	0
ACATACGT	1306	6447	8	66.19	503815983	151	220843158	51576	4.93645	19.7311	97.4014	29.1927	0.779211	0.233541	0.261534	1.54662e-06	1.54663e-06	1	0	0	1	0	0
ACATACT	35	140	7	66.19	503815983	151	220843158	980	4	0.528781	2.11512	0.633934	0.0148059	0.00443754	0.18543	2.93874e-08	2.93877e-08	1	0	0	1	0	0
ACATAG	298	1284	6	66.19	503815983	151	220843158	7704	4.30872	4.50219	19.3987	5.81408	0.116392	0.0348845	0.171208	2.31021e-07	2.31023e-07	1	0	0	1	0	0
ACATAGAT	126	581	8	66.19	503815983	151	220843158	4648	4.61111	1.90361	8.77776	2.63083	0.0702221	0.0210466	0.244297	1.3938e-07	1.39382e-07	1	0	0	1	0	0
ACATAT	1570	6614	6	66.19	503815983	151	220843158	39684	4.21274	23.7196	99.9245	29.9489	0.599547	0.179693	0.167394	1.19001e-06	1.19002e-06	1	0	0	1	0	0
ACATATACGT	1	4	10	66.19	503815983	151	220843158	40	4	0.015108	0.0604321	0.0181124	0.000604321	0.000181124	0.264901	1.19949e-09	1.1995e-09	1	0	0	1	0	0
ACATATC	17	77	7	66.19	503815983	151	220843158	539	4.52941	0.256836	1.16332	0.348664	0.00814322	0.00244065	0.209973	1.61631e-08	1.61632e-08	1	0	0	1	0	0
ACATC	34	170	5	66.19	503815983	151	220843158	850	5	0.513673	2.56836	0.769777	0.0128418	0.00384889	0.165563	2.54891e-08	2.54893e-08	1	0	0	1	0	0
ACATCAT	6	24	7	66.19	503815983	151	220843158	168	4	0.0906481	0.362593	0.108674	0.00253815	0.000760721	0.18543	5.03785e-09	5.03789e-09	1	0	0	1	0	0
ACATCATCGGC	36	146	11	66.19	503815983	151	220843158	1606	4.05556	0.543889	2.20577	0.661103	0.0242635	0.00727213	0.295438	4.81594e-08	4.81598e-08	1	0	0	1	0	0
ACATCC	146	623	6	66.19	503815983	151	220843158	3738	4.26712	2.20577	9.4123	2.82101	0.0564738	0.016926	0.169555	1.12092e-07	1.12093e-07	1	0	0	1	0	0
ACATCG	336	1468	6	66.19	503815983	151	220843158	8808	4.36905	5.0763	22.1786	6.64725	0.133071	0.0398835	0.173605	2.64127e-07	2.64129e-07	1	0	0	1	0	0
ACATCGT	18	100	7	66.19	503815983	151	220843158	700	5.55556	0.271944	1.5108	0.45281	0.0105756	0.00316967	0.257542	2.0991e-08	2.09912e-08	1	0	0	1	0	0
ACATCGTCT	75	312	9	66.19	503815983	151	220843158	2808	4.16	1.1331	4.7137	1.41277	0.0424233	0.0127149	0.247947	8.4204e-08	8.42047e-08	1	0	0	1	0	0
ACATCT	112	540	6	66.19	503815983	151	220843158	3240	4.82143	1.6921	8.15833	2.44517	0.04895	0.014671	0.19158	9.71585e-08	9.71592e-08	1	0	0	1	0	0
ACATG	52	260	5	66.19	503815983	151	220843158	1300	5	0.785617	3.92809	1.17731	0.0196404	0.00588653	0.165563	3.89833e-08	3.89836e-08	1	0	0	1	0	0
ACATGC	228	981	6	66.19	503815983	151	220843158	5886	4.30263	3.44463	14.821	4.44207	0.0889258	0.0266524	0.170965	1.76505e-07	1.76506e-07	1	0	0	1	0	0
ACATGG	67	294	6	66.19	503815983	151	220843158	1764	4.38806	1.01224	4.44176	1.33126	0.0266506	0.00798757	0.17436	5.28974e-08	5.28978e-08	1	0	0	1	0	0
ACATGGT	22	88	7	66.19	503815983	151	220843158	616	4	0.332376	1.32951	0.398473	0.00930654	0.00278931	0.18543	1.84721e-08	1.84723e-08	1	0	0	1	0	0
ACC	10431	91160	3	66.19	503815983	151	220843158	273480	8.73933	157.592	1377.25	412.782	4.13174	1.23834	0.173629	8.20089e-06	8.20096e-06	1	0	0	0	0	0
ACCACCTCCCTC	1	12	12	66.19	503815983	151	220843158	144	12	0.015108	0.181296	0.0543372	0.00217556	0.000652046	0.953642	4.31815e-09	4.31819e-09	1	0	0	1	1	0
ACCACG	228	932	6	66.19	503815983	151	220843158	5592	4.08772	3.44463	14.0807	4.22019	0.0844841	0.0253211	0.162426	1.67688e-07	1.6769e-07	1	0	0	1	0	0
ACCACT	735	4141	6	66.19	503815983	151	220843158	24846	5.63401	11.1044	62.5623	18.7509	0.375374	0.112505	0.223868	7.45062e-07	7.45067e-07	1	0	0	1	0	0
ACCAG	226	1204	5	66.19	503815983	151	220843158	6020	5.32743	3.41441	18.1901	5.45183	0.0909503	0.0272592	0.176405	1.80523e-07	1.80524e-07	1	0	0	1	0	0
ACCAGC	458	1944	6	66.19	503815983	151	220843158	11664	4.24454	6.91947	29.37	8.80263	0.17622	0.0528158	0.168657	3.49771e-07	3.49773e-07	1	0	0	1	0	0
ACCAGCT	16	64	7	66.19	503815983	151	220843158	448	4	0.241728	0.966913	0.289798	0.00676839	0.00202859	0.18543	1.34343e-08	1.34344e-08	1	0	0	1	0	0
ACCAGG	1	7	6	66.19	503815983	151	220843158	42	7	0.015108	0.105756	0.0316967	0.000634537	0.00019018	0.278146	1.25946e-09	1.25947e-09	1	0	0	1	0	0
ACCAGT	106	464	6	66.19	503815983	151	220843158	2784	4.37736	1.60145	7.01012	2.10104	0.0420607	0.0126062	0.173935	8.34843e-08	8.3485e-08	1	0	0	1	0	0
ACCAT	974	5562	5	66.19	503815983	151	220843158	27810	5.71047	14.7152	84.0308	25.1853	0.420154	0.125926	0.189088	8.33944e-07	8.3395e-07	1	0	0	1	0	0
ACCATAT	5	20	7	66.19	503815983	151	220843158	140	4	0.0755401	0.30216	0.090562	0.00211512	0.000633934	0.18543	4.19821e-09	4.19824e-09	1	0	0	1	0	0
ACCATATAT	5	20	9	66.19	503815983	151	220843158	180	4	0.0755401	0.30216	0.090562	0.00271944	0.000815058	0.238411	5.39769e-09	5.39774e-09	1	0	0	1	0	0
ACCATC	234	980	6	66.19	503815983	151	220843158	5880	4.18803	3.53528	14.8059	4.43754	0.0888352	0.0266252	0.166412	1.76325e-07	1.76326e-07	1	0	0	1	0	0
ACCATCACCCCATC	1	6	14	66.19	503815983	151	220843158	84	6	0.015108	0.0906481	0.0271686	0.00126907	0.00038036	0.556291	2.51892e-09	2.51894e-09	1	0	0	1	1	0
ACCATCT	27	108	7	66.19	503815983	151	220843158	756	4	0.407917	1.63167	0.489035	0.0114217	0.00342324	0.18543	2.26703e-08	2.26705e-08	1	0	0	1	0	0
ACCATGC	26	104	7	66.19	503815983	151	220843158	728	4	0.392809	1.57123	0.470922	0.0109986	0.00329646	0.18543	2.18307e-08	2.18308e-08	1	0	0	1	0	0
ACCC	74	506	4	66.19	503815983	151	220843158	2024	6.83784	1.11799	7.64466	2.29122	0.0305786	0.00916488	0.181135	6.06941e-08	6.06945e-08	1	0	0	0	0	0
ACCCACGC	41	164	8	66.19	503815983	151	220843158	1312	4	0.619429	2.47772	0.742608	0.0198217	0.00594087	0.211921	3.93432e-08	3.93435e-08	1	0	0	1	0	0
ACCCAG	22	88	6	66.19	503815983	151	220843158	528	4	0.332376	1.32951	0.398473	0.00797704	0.00239084	0.15894	1.58332e-08	1.58334e-08	1	0	0	1	0	0
ACCCAGG	1	5	7	66.19	503815983	151	220843158	35	5	0.015108	0.0755401	0.0226405	0.000528781	0.000158484	0.231788	1.04955e-09	1.04956e-09	1	0	0	1	0	0
ACCCAGT	3	12	7	66.19	503815983	151	220843158	84	4	0.0453241	0.181296	0.0543372	0.00126907	0.00038036	0.18543	2.51892e-09	2.51894e-09	1	0	0	1	0	0
ACCCAT	129	541	6	66.19	503815983	151	220843158	3246	4.1938	1.94893	8.17344	2.4497	0.0490406	0.0146982	0.166641	9.73384e-08	9.73392e-08	1	0	0	1	0	0
ACCCATCCCC	1	5	10	66.19	503815983	151	220843158	50	5	0.015108	0.0755401	0.0226405	0.000755401	0.000226405	0.331126	1.49936e-09	1.49937e-09	1	0	0	1	0	0
ACCCC	29	145	5	66.19	503815983	151	220843158	725	5	0.438133	2.19066	0.656575	0.0109533	0.00328287	0.165563	2.17407e-08	2.17409e-08	1	0	0	1	0	0
ACCCCAT	18	72	7	66.19	503815983	151	220843158	504	4	0.271944	1.08778	0.326023	0.00761444	0.00228216	0.18543	1.51135e-08	1.51137e-08	1	0	0	1	0	0
ACCCCC	69	298	6	66.19	503815983	151	220843158	1788	4.31884	1.04245	4.50219	1.34937	0.0270131	0.00809624	0.17161	5.36171e-08	5.36175e-08	1	0	0	1	0	0
ACCCCCC	1	4	7	66.19	503815983	151	220843158	28	4	0.015108	0.0604321	0.0181124	0.000423025	0.000126787	0.18543	8.39641e-10	8.39648e-10	1	0	0	1	0	0
ACCCCCT	2	9	7	66.19	503815983	151	220843158	63	4.5	0.030216	0.135972	0.0407529	0.000951805	0.00028527	0.208609	1.88919e-09	1.88921e-09	1	0	0	1	0	0
ACCCCG	15	60	6	66.19	503815983	151	220843158	360	4	0.22662	0.906481	0.271686	0.00543889	0.00163012	0.15894	1.07954e-08	1.07955e-08	1	0	0	1	0	0
ACCCCGT	10	40	7	66.19	503815983	151	220843158	280	4	0.15108	0.604321	0.181124	0.00423025	0.00126787	0.18543	8.39641e-09	8.39648e-09	1	0	0	1	0	0
ACCCCT	26	104	6	66.19	503815983	151	220843158	624	4	0.392809	1.57123	0.470922	0.00942741	0.00282553	0.15894	1.8712e-08	1.87122e-08	1	0	0	1	0	0
ACCCCTC	22	88	7	66.19	503815983	151	220843158	616	4	0.332376	1.32951	0.398473	0.00930654	0.00278931	0.18543	1.84721e-08	1.84723e-08	1	0	0	1	0	0
ACCCG	88	458	5	66.19	503815983	151	220843158	2290	5.20455	1.32951	6.91947	2.07387	0.0345974	0.0103693	0.172336	6.86707e-08	6.86712e-08	1	0	0	1	0	0
ACCCGAG	21	84	7	66.19	503815983	151	220843158	588	4	0.317268	1.26907	0.38036	0.00888352	0.00266252	0.18543	1.76325e-08	1.76326e-08	1	0	0	1	0	0
ACCCGC	61	269	6	66.19	503815983	151	220843158	1614	4.40984	0.921589	4.06406	1.21806	0.0243843	0.00730835	0.175225	4.83993e-08	4.83997e-08	1	0	0	1	0	0
ACCCGCC	2	8	7	66.19	503815983	151	220843158	56	4	0.030216	0.120864	0.0362248	0.000846049	0.000253574	0.18543	1.67928e-09	1.6793e-09	1	0	0	1	0	0
ACCCGT	29	118	6	66.19	503815983	151	220843158	708	4.06897	0.438133	1.78275	0.534316	0.0106965	0.0032059	0.161681	2.12309e-08	2.12311e-08	1	0	0	1	0	0
ACCCT	355	1888	5	66.19	503815983	151	220843158	9440	5.31831	5.36335	28.5239	8.54905	0.14262	0.0427453	0.176103	2.83079e-07	2.83081e-07	1	0	0	1	0	0
ACCCTC	46	192	6	66.19	503815983	151	220843158	1152	4.17391	0.694969	2.90074	0.869395	0.0174044	0.00521637	0.165851	3.45452e-08	3.45455e-08	1	0	0	1	0	0
ACCCTCG	7	28	7	66.19	503815983	151	220843158	196	4	0.105756	0.423025	0.126787	0.00296117	0.000887508	0.18543	5.87749e-09	5.87753e-09	1	0	0	1	0	0
ACCCTG	34	168	6	66.19	503815983	151	220843158	1008	4.94118	0.513673	2.53815	0.760721	0.0152289	0.00456433	0.196338	3.02271e-08	3.02273e-08	1	0	0	1	0	0
ACCG	1593	9982	4	66.19	503815983	151	220843158	39928	6.26616	24.0671	150.808	45.1995	0.603233	0.180798	0.165991	1.19733e-06	1.19734e-06	1	0	0	0	0	0
ACCGACT	53	243	7	66.19	503815983	151	220843158	1701	4.58491	0.800725	3.67125	1.10033	0.0256987	0.0077023	0.212545	5.10082e-08	5.10086e-08	1	0	0	1	0	0
ACCGAGC	11	44	7	66.19	503815983	151	220843158	308	4	0.166188	0.664753	0.199236	0.00465327	0.00139465	0.18543	9.23605e-09	9.23613e-09	1	0	0	1	0	0
ACCGAT	85	358	6	66.19	503815983	151	220843158	2148	4.21176	1.28418	5.40867	1.62106	0.032452	0.00972636	0.167355	6.44125e-08	6.4413e-08	1	0	0	1	0	0
ACCGATAT	40	181	8	66.19	503815983	151	220843158	1448	4.525	0.604321	2.73455	0.819586	0.0218764	0.00655669	0.239735	4.34214e-08	4.34218e-08	1	0	0	1	0	0
ACCGATC	73	292	7	66.19	503815983	151	220843158	2044	4	1.10289	4.41154	1.32221	0.0308808	0.00925544	0.18543	6.12938e-08	6.12943e-08	1	0	0	1	0	0
ACCGC	188	977	5	66.19	503815983	151	220843158	4885	5.19681	2.84031	14.7605	4.42395	0.0738027	0.0221198	0.17208	1.46487e-07	1.46489e-07	1	0	0	1	0	0
ACCGCC	269	1083	6	66.19	503815983	151	220843158	6498	4.02602	4.06406	16.362	4.90393	0.0981719	0.0294236	0.159974	1.94857e-07	1.94858e-07	1	0	0	1	0	0
ACCGCT	1	5	6	66.19	503815983	151	220843158	30	5	0.015108	0.0755401	0.0226405	0.000453241	0.000135843	0.198675	8.99616e-10	8.99623e-10	1	0	0	1	0	0
ACCGCTACTACTCC	1	6	14	66.19	503815983	151	220843158	84	6	0.015108	0.0906481	0.0271686	0.00126907	0.00038036	0.556291	2.51892e-09	2.51894e-09	1	0	0	1	1	0
ACCGCTCTCACTCC	1	4	14	66.19	503815983	151	220843158	56	4	0.015108	0.0604321	0.0181124	0.000846049	0.000253574	0.370861	1.67928e-09	1.6793e-09	1	0	0	1	0	0
ACCGGC	23	94	6	66.19	503815983	151	220843158	564	4.08696	0.347485	1.42015	0.425641	0.00852092	0.00255385	0.162396	1.69128e-08	1.69129e-08	1	0	0	1	0	0
ACCGGCGCGTC	1	4	11	66.19	503815983	151	220843158	44	4	0.015108	0.0604321	0.0181124	0.000664753	0.000199236	0.291391	1.31944e-09	1.31945e-09	1	0	0	1	0	0
ACCGGCGCTGCTGATGGC	2	10	18	66.19	503815983	151	220843158	180	5	0.030216	0.15108	0.045281	0.00271944	0.000815058	0.596026	5.39769e-09	5.39774e-09	1	0	0	1	1	0
ACCGGGGGGGG	2	8	11	66.19	503815983	151	220843158	88	4	0.030216	0.120864	0.0362248	0.00132951	0.000398473	0.291391	2.63887e-09	2.63889e-09	1	0	0	1	0	0
ACCGT	337	1772	5	66.19	503815983	151	220843158	8860	5.25816	5.0914	26.7714	8.02379	0.133857	0.040119	0.174111	2.65686e-07	2.65689e-07	1	0	0	1	0	0
ACCGTC	171	746	6	66.19	503815983	151	220843158	4476	4.36257	2.58347	11.2706	3.37796	0.0676235	0.0202678	0.173347	1.34223e-07	1.34224e-07	1	0	0	1	0	0
ACCGTCC	20	80	7	66.19	503815983	151	220843158	560	4	0.30216	1.20864	0.362248	0.00846049	0.00253574	0.18543	1.67928e-08	1.6793e-08	1	0	0	1	0	0
ACCGTG	1	6	6	66.19	503815983	151	220843158	36	6	0.015108	0.0906481	0.0271686	0.000543889	0.000163012	0.238411	1.07954e-09	1.07955e-09	1	0	0	1	0	0
ACCGTGC	9	36	7	66.19	503815983	151	220843158	252	4	0.135972	0.543889	0.163012	0.00380722	0.00114108	0.18543	7.55677e-09	7.55683e-09	1	0	0	1	0	0
ACCT	7432	49968	4	66.19	503815983	151	220843158	199872	6.72336	112.283	754.918	226.26	3.01967	0.90504	0.178102	5.9936e-06	5.99365e-06	1	0	0	0	0	0
ACCTACGCT	24	99	9	66.19	503815983	151	220843158	891	4.125	0.362593	1.49569	0.448282	0.0134612	0.00403454	0.245861	2.67186e-08	2.67188e-08	1	0	0	1	0	0
ACCTAG	2	13	6	66.19	503815983	151	220843158	78	6.5	0.030216	0.196404	0.0588653	0.00117843	0.000353192	0.258278	2.339e-09	2.33902e-09	1	0	0	1	0	0
ACCTAT	1027	4415	6	66.19	503815983	151	220843158	26490	4.29893	15.5159	66.7019	19.9916	0.400212	0.119949	0.170818	7.9436e-07	7.94367e-07	1	0	0	1	0	0
ACCTC	262	1530	5	66.19	503815983	151	220843158	7650	5.83969	3.9583	23.1153	6.92799	0.115576	0.03464	0.193367	2.29402e-07	2.29404e-07	1	0	0	1	0	0
ACCTCC	1626	7278	6	66.19	503815983	151	220843158	43668	4.47601	24.5656	109.956	32.9555	0.659737	0.197733	0.177855	1.30948e-06	1.30949e-06	1	0	0	1	0	0
ACCTCCG	15	60	7	66.19	503815983	151	220843158	420	4	0.22662	0.906481	0.271686	0.00634537	0.0019018	0.18543	1.25946e-08	1.25947e-08	1	0	0	1	0	0
ACCTCCTCCTCCTGCTGG	1	4	18	66.19	503815983	151	220843158	72	4	0.015108	0.0604321	0.0181124	0.00108778	0.000326023	0.476821	2.15908e-09	2.15909e-09	1	0	0	1	0	0
ACCTCG	13	52	6	66.19	503815983	151	220843158	312	4	0.196404	0.785617	0.235461	0.0047137	0.00141277	0.15894	9.356e-09	9.35608e-09	1	0	0	1	0	0
ACCTCGC	22	88	7	66.19	503815983	151	220843158	616	4	0.332376	1.32951	0.398473	0.00930654	0.00278931	0.18543	1.84721e-08	1.84723e-08	1	0	0	1	0	0
ACCTCGT	29	116	7	66.19	503815983	151	220843158	812	4	0.438133	1.75253	0.52526	0.0122677	0.00367682	0.18543	2.43496e-08	2.43498e-08	1	0	0	1	0	0
ACCTCT	11	44	6	66.19	503815983	151	220843158	264	4	0.166188	0.664753	0.199236	0.00398852	0.00119542	0.15894	7.91662e-09	7.91668e-09	1	0	0	1	0	0
ACCTG	13	65	5	66.19	503815983	151	220843158	325	5	0.196404	0.982021	0.294327	0.00491011	0.00147163	0.165563	9.74583e-09	9.74591e-09	1	0	0	1	0	0
ACCTGC	5	20	6	66.19	503815983	151	220843158	120	4	0.0755401	0.30216	0.090562	0.00181296	0.000543372	0.15894	3.59846e-09	3.59849e-09	1	0	0	1	0	0
ACG	40372	364928	3	66.19	503815983	151	220843158	1094784	9.03914	609.941	5513.34	1652.43	16.54	4.95729	0.179585	3.28295e-05	3.28297e-05	1	1	1	0	0	0
ACGACGG	15	60	7	66.19	503815983	151	220843158	420	4	0.22662	0.906481	0.271686	0.00634537	0.0019018	0.18543	1.25946e-08	1.25947e-08	1	0	0	1	0	0
ACGACT	2212	9531	6	66.19	503815983	151	220843158	57186	4.30877	33.4189	143.995	43.1573	0.863967	0.258944	0.171209	1.71485e-06	1.71486e-06	1	0	0	1	0	0
ACGACTGCG	31	124	9	66.19	503815983	151	220843158	1116	4	0.468349	1.87339	0.561484	0.0168606	0.00505336	0.238411	3.34657e-08	3.3466e-08	1	0	0	1	0	0
ACGAG	2153	11789	5	66.19	503815983	151	220843158	58945	5.47562	32.5276	178.108	53.3818	0.890542	0.266909	0.181312	1.76759e-06	1.76761e-06	1	0	0	1	0	0
ACGAGAG	221	994	7	66.19	503815983	151	220843158	6958	4.49774	3.33887	15.0174	4.50093	0.105122	0.0315065	0.208504	2.08651e-07	2.08652e-07	1	0	0	1	0	0
ACGAGC	216	909	6	66.19	503815983	151	220843158	5454	4.20833	3.26333	13.7332	4.11604	0.0823992	0.0246963	0.167219	1.6355e-07	1.63551e-07	1	0	0	1	0	0
ACGAGCC	40	170	7	66.19	503815983	151	220843158	1190	4.25	0.604321	2.56836	0.769777	0.0179785	0.00538844	0.19702	3.56847e-08	3.5685e-08	1	0	0	1	0	0
ACGAGCG	95	411	7	66.19	503815983	151	220843158	2877	4.32632	1.43526	6.2094	1.86105	0.0434658	0.0130273	0.200558	8.62731e-08	8.62738e-08	1	0	0	1	0	0
ACGAGCT	33	144	7	66.19	503815983	151	220843158	1008	4.36364	0.498565	2.17556	0.652046	0.0152289	0.00456433	0.202288	3.02271e-08	3.02273e-08	1	0	0	1	0	0
ACGAGG	625	2574	6	66.19	503815983	151	220843158	15444	4.1184	9.44251	38.888	11.6553	0.233328	0.069932	0.163645	4.63122e-07	4.63126e-07	1	0	0	1	0	0
ACGAGGG	33	132	7	66.19	503815983	151	220843158	924	4	0.498565	1.99426	0.597709	0.0139598	0.00418396	0.18543	2.77082e-08	2.77084e-08	1	0	0	1	0	0
ACGAGT	220	909	6	66.19	503815983	151	220843158	5454	4.13182	3.32376	13.7332	4.11604	0.0823992	0.0246963	0.164178	1.6355e-07	1.63551e-07	1	0	0	1	0	0
ACGAGTC	19	76	7	66.19	503815983	151	220843158	532	4	0.287052	1.14821	0.344136	0.00803747	0.00240895	0.18543	1.59532e-08	1.59533e-08	1	0	0	1	0	0
ACGAGTG	9	43	7	66.19	503815983	151	220843158	301	4.77778	0.135972	0.649645	0.194708	0.00454751	0.00136296	0.221486	9.02614e-09	9.02621e-09	1	0	0	1	0	0
ACGAT	1668	9400	5	66.19	503815983	151	220843158	47000	5.63549	25.2002	142.015	42.5641	0.710077	0.212821	0.186606	1.4094e-06	1.40941e-06	1	0	0	1	0	0
ACGATAG	9	36	7	66.19	503815983	151	220843158	252	4	0.135972	0.543889	0.163012	0.00380722	0.00114108	0.18543	7.55677e-09	7.55683e-09	1	0	0	1	0	0
ACGATAT	10	40	7	66.19	503815983	151	220843158	280	4	0.15108	0.604321	0.181124	0.00423025	0.00126787	0.18543	8.39641e-09	8.39648e-09	1	0	0	1	0	0
ACGATC	50	213	6	66.19	503815983	151	220843158	1278	4.26	0.755401	3.21801	0.964485	0.0193081	0.00578691	0.169272	3.83236e-08	3.83239e-08	1	0	0	1	0	0
ACGATG	2674	12158	6	66.19	503815983	151	220843158	72948	4.54675	40.3989	183.683	55.0526	1.1021	0.330316	0.180665	2.18751e-06	2.18752e-06	1	0	0	1	0	0
ACGATGATG	460	2625	9	66.19	503815983	151	220843158	23625	5.70652	6.94969	39.6586	11.8863	0.356927	0.106976	0.340124	7.08447e-07	7.08453e-07	1	0	0	1	0	0
ACGATGG	42	175	7	66.19	503815983	151	220843158	1225	4.16667	0.634537	2.6439	0.792418	0.0185073	0.00554692	0.193157	3.67343e-08	3.67346e-08	1	0	0	1	0	0
ACGC	30502	394519	4	66.19	503815983	151	220843158	1578076	12.9342	460.825	5960.4	1786.42	23.8416	7.14569	0.342628	4.73221e-05	4.73224e-05	1	1	1	0	0	0
ACGCACGCGC	219	1787	10	66.19	503815983	151	220843158	17870	8.15982	3.30866	26.998	8.09172	0.26998	0.0809172	0.540385	5.35871e-07	5.35875e-07	1	0	0	1	1	0
ACGCACTC	99	419	8	66.19	503815983	151	220843158	3352	4.23232	1.49569	6.33026	1.89727	0.0506421	0.0151782	0.224229	1.00517e-07	1.00518e-07	1	0	0	1	0	0
ACGCAG	94	376	6	66.19	503815983	151	220843158	2256	4	1.42015	5.68062	1.70257	0.0340837	0.0102154	0.15894	6.76511e-08	6.76516e-08	1	0	0	1	0	0
ACGCAT	238	1077	6	66.19	503815983	151	220843158	6462	4.52521	3.59571	16.2713	4.87676	0.097628	0.0292606	0.17981	1.93777e-07	1.93779e-07	1	0	0	1	0	0
ACGCC	338	1772	5	66.19	503815983	151	220843158	8860	5.2426	5.10651	26.7714	8.02379	0.133857	0.040119	0.173596	2.65686e-07	2.65689e-07	1	0	0	1	0	0
ACGCCC	12	86	6	66.19	503815983	151	220843158	516	7.16667	0.181296	1.29929	0.389417	0.00779574	0.0023365	0.284768	1.54734e-08	1.54735e-08	1	0	0	1	0	0
ACGCCCT	30	120	7	66.19	503815983	151	220843158	840	4	0.453241	1.81296	0.543372	0.0126907	0.0038036	0.18543	2.51892e-08	2.51894e-08	1	0	0	1	0	0
ACGCCG	217	868	6	66.19	503815983	151	220843158	5208	4	3.27844	13.1138	3.93039	0.0786826	0.0235823	0.15894	1.56173e-07	1.56174e-07	1	0	0	1	0	0
ACGCCT	76	332	6	66.19	503815983	151	220843158	1992	4.36842	1.14821	5.01586	1.50333	0.0300952	0.00901998	0.17358	5.97345e-08	5.97349e-08	1	0	0	1	0	0
ACGCG	63	315	5	66.19	503815983	151	220843158	1575	5	0.951805	4.75903	1.42635	0.0237951	0.00713176	0.165563	4.72298e-08	4.72302e-08	1	0	0	1	0	0
ACGCGAG	34	153	7	66.19	503815983	151	220843158	1071	4.5	0.513673	2.31153	0.692799	0.0161807	0.0048496	0.208609	3.21163e-08	3.21165e-08	1	0	0	1	0	0
ACGCGAT	14	56	7	66.19	503815983	151	220843158	392	4	0.211512	0.846049	0.253574	0.00592234	0.00177502	0.18543	1.1755e-08	1.17551e-08	1	0	0	1	0	0
ACGCGC	1265	10115	6	66.19	503815983	151	220843158	60690	7.99605	19.1116	152.818	45.8017	0.916906	0.27481	0.317724	1.81992e-06	1.81994e-06	1	0	0	1	0	0
ACGCGCGC	99	489	8	66.19	503815983	151	220843158	3912	4.93939	1.49569	7.38782	2.21424	0.0591026	0.0177139	0.26169	1.1731e-07	1.17311e-07	1	0	0	1	0	0
ACGCGG	36	144	6	66.19	503815983	151	220843158	864	4	0.543889	2.17556	0.652046	0.0130533	0.00391228	0.15894	2.59089e-08	2.59091e-08	1	0	0	1	0	0
ACGCT	59	345	5	66.19	503815983	151	220843158	1725	5.84746	0.891373	5.21227	1.56219	0.0260613	0.00781097	0.193624	5.17279e-08	5.17283e-08	1	0	0	1	0	0
ACGCTAT	34	136	7	66.19	503815983	151	220843158	952	4	0.513673	2.05469	0.615822	0.0143828	0.00431075	0.18543	2.85478e-08	2.8548e-08	1	0	0	1	0	0
ACGCTC	5	20	6	66.19	503815983	151	220843158	120	4	0.0755401	0.30216	0.090562	0.00181296	0.000543372	0.15894	3.59846e-09	3.59849e-09	1	0	0	1	0	0
ACGCTCC	5	20	7	66.19	503815983	151	220843158	140	4	0.0755401	0.30216	0.090562	0.00211512	0.000633934	0.18543	4.19821e-09	4.19824e-09	1	0	0	1	0	0
ACGG	2884	18197	4	66.19	503815983	151	220843158	72788	6.30964	43.5715	274.921	82.3978	1.09968	0.329591	0.167143	2.18271e-06	2.18272e-06	1	0	0	0	0	0
ACGGAG	96	427	6	66.19	503815983	151	220843158	2562	4.44792	1.45037	6.45113	1.9335	0.0387068	0.011601	0.176738	7.68272e-08	7.68278e-08	1	0	0	1	0	0
ACGGAGGC	8	34	8	66.19	503815983	151	220843158	272	4.25	0.120864	0.513673	0.153955	0.00410938	0.00123164	0.225166	8.15651e-09	8.15658e-09	1	0	0	1	0	0
ACGGAT	42	168	6	66.19	503815983	151	220843158	1008	4	0.634537	2.53815	0.760721	0.0152289	0.00456433	0.15894	3.02271e-08	3.02273e-08	1	0	0	1	0	0
ACGGATG	15	75	7	66.19	503815983	151	220843158	525	5	0.22662	1.1331	0.339608	0.00793171	0.00237725	0.231788	1.57433e-08	1.57434e-08	1	0	0	1	0	0
ACGGC	373	1964	5	66.19	503815983	151	220843158	9820	5.26542	5.63529	29.6722	8.89319	0.148361	0.0444659	0.174352	2.94474e-07	2.94476e-07	1	0	0	1	0	0
ACGGCC	64	289	6	66.19	503815983	151	220843158	1734	4.51562	0.966913	4.36622	1.30862	0.0261973	0.00785173	0.179429	5.19978e-08	5.19982e-08	1	0	0	1	0	0
ACGGCG	223	892	6	66.19	503815983	151	220843158	5352	4	3.36909	13.4764	4.03907	0.0808581	0.0242344	0.15894	1.60491e-07	1.60493e-07	1	0	0	1	0	0
ACGGCT	207	844	6	66.19	503815983	151	220843158	5064	4.07729	3.12736	12.7512	3.82172	0.076507	0.0229303	0.162012	1.51855e-07	1.51856e-07	1	0	0	1	0	0
ACGGCTC	12	48	7	66.19	503815983	151	220843158	336	4	0.181296	0.725185	0.217349	0.0050763	0.00152144	0.18543	1.00757e-08	1.00758e-08	1	0	0	1	0	0
ACGGG	102	520	5	66.19	503815983	151	220843158	2600	5.09804	1.54102	7.85617	2.35461	0.0392809	0.0117731	0.168809	7.79667e-08	7.79673e-08	1	0	0	1	0	0
ACGGGAG	15	60	7	66.19	503815983	151	220843158	420	4	0.22662	0.906481	0.271686	0.00634537	0.0019018	0.18543	1.25946e-08	1.25947e-08	1	0	0	1	0	0
ACGGGAGC	3445	14301	8	66.19	503815983	151	220843158	114408	4.15123	52.0471	216.06	64.7564	1.72848	0.518051	0.219933	3.43077e-06	3.4308e-06	1	0	0	1	0	0
ACGGGC	60	240	6	66.19	503815983	151	220843158	1440	4	0.906481	3.62593	1.08674	0.0217556	0.00652046	0.15894	4.31815e-08	4.31819e-08	1	0	0	1	0	0
ACGGGG	92	373	6	66.19	503815983	151	220843158	2238	4.05435	1.38994	5.63529	1.68898	0.0338118	0.0101339	0.1611	6.71113e-08	6.71118e-08	1	0	0	1	0	0
ACGT	3661	23979	4	66.19	503815983	151	220843158	95916	6.54985	55.3105	362.275	108.579	1.4491	0.434317	0.173506	2.87625e-06	2.87627e-06	1	0	0	0	0	0
ACGTAG	158	675	6	66.19	503815983	151	220843158	4050	4.27215	2.38707	10.1979	3.05647	0.0611875	0.0183388	0.169754	1.21448e-07	1.21449e-07	1	0	0	1	0	0
ACGTAT	563	2252	6	66.19	503815983	151	220843158	13512	4	8.50582	34.0233	10.1973	0.20414	0.0611837	0.15894	4.05187e-07	4.0519e-07	1	0	0	1	0	0
ACGTATGC	412	5109	8	66.19	503815983	151	220843158	40872	12.4005	6.22451	77.1869	23.1341	0.617495	0.185073	0.656979	1.22564e-06	1.22565e-06	1	0	0	1	1	0
ACGTC	487	2814	5	66.19	503815983	151	220843158	14070	5.77823	7.35761	42.514	12.7421	0.21257	0.0637104	0.191332	4.2192e-07	4.21923e-07	1	0	0	1	0	0
ACGTCC	127	557	6	66.19	503815983	151	220843158	3342	4.38583	1.91872	8.41517	2.52215	0.050491	0.0151329	0.174271	1.00217e-07	1.00218e-07	1	0	0	1	0	0
ACGTCG	81	341	6	66.19	503815983	151	220843158	2046	4.20988	1.22375	5.15184	1.54408	0.030911	0.00926449	0.16728	6.13538e-08	6.13543e-08	1	0	0	1	0	0
ACGTCTC	55	239	7	66.19	503815983	151	220843158	1673	4.34545	0.830941	3.61082	1.08222	0.0252757	0.00757551	0.201445	5.01686e-08	5.0169e-08	1	0	0	1	0	0
ACGTGC	23	92	6	66.19	503815983	151	220843158	552	4	0.347485	1.38994	0.416585	0.00833963	0.00249951	0.15894	1.65529e-08	1.65531e-08	1	0	0	1	0	0
ACT	24574	329549	3	66.19	503815983	151	220843158	988647	13.4105	371.265	4978.83	1492.23	14.9365	4.47669	0.266433	2.96467e-05	2.9647e-05	1	1	1	0	0	0
ACTAG	234	1333	5	66.19	503815983	151	220843158	6665	5.69658	3.53528	20.139	6.03596	0.100695	0.0301798	0.188629	1.99865e-07	1.99866e-07	1	0	0	1	0	0
ACTAGAGG	100	463	8	66.19	503815983	151	220843158	3704	4.63	1.5108	6.99501	2.09651	0.0559601	0.0167721	0.245298	1.11073e-07	1.11073e-07	1	0	0	1	0	0
ACTAGC	36	144	6	66.19	503815983	151	220843158	864	4	0.543889	2.17556	0.652046	0.0130533	0.00391228	0.15894	2.59089e-08	2.59091e-08	1	0	0	1	0	0
ACTAGCT	16	64	7	66.19	503815983	151	220843158	448	4	0.241728	0.966913	0.289798	0.00676839	0.00202859	0.18543	1.34343e-08	1.34344e-08	1	0	0	1	0	0
ACTAGG	38	152	6	66.19	503815983	151	220843158	912	4	0.574105	2.29642	0.688271	0.0137785	0.00412963	0.15894	2.73483e-08	2.73485e-08	1	0	0	1	0	0
ACTAGGGCGGAGGC	1	7	14	66.19	503815983	151	220843158	98	7	0.015108	0.105756	0.0316967	0.00148059	0.000443754	0.649007	2.93874e-09	2.93877e-09	1	0	0	1	1	0
ACTAGT	8	32	6	66.19	503815983	151	220843158	192	4	0.120864	0.483457	0.144899	0.00290074	0.000869395	0.15894	5.75754e-09	5.75758e-09	1	0	0	1	0	0
ACTAT	1212	7462	5	66.19	503815983	151	220843158	37310	6.15677	18.3109	112.736	33.7887	0.56368	0.168943	0.203866	1.11882e-06	1.11883e-06	1	0	0	1	0	0
ACTATAT	14	56	7	66.19	503815983	151	220843158	392	4	0.211512	0.846049	0.253574	0.00592234	0.00177502	0.18543	1.1755e-08	1.17551e-08	1	0	0	1	0	0
ACTATC	17	69	6	66.19	503815983	151	220843158	414	4.05882	0.256836	1.04245	0.312439	0.00625472	0.00187463	0.161278	1.24147e-08	1.24148e-08	1	0	0	1	0	0
ACTATG	132	572	6	66.19	503815983	151	220843158	3432	4.33333	1.99426	8.64179	2.59007	0.0518507	0.0155404	0.172185	1.02916e-07	1.02917e-07	1	0	0	1	0	0
ACTC	2422	18011	4	66.19	503815983	151	220843158	72044	7.43642	36.5916	272.111	81.5556	1.08844	0.326222	0.196991	2.1604e-06	2.16041e-06	1	0	0	0	0	0
ACTCACTCACTG	2	11	12	66.19	503815983	151	220843158	132	5.5	0.030216	0.166188	0.0498091	0.00199426	0.000597709	0.437086	3.95831e-09	3.95834e-09	1	0	0	1	0	0
ACTCAG	58	250	6	66.19	503815983	151	220843158	1500	4.31034	0.876265	3.77701	1.13203	0.022662	0.00679215	0.171272	4.49808e-08	4.49811e-08	1	0	0	1	0	0
ACTCAT	119	498	6	66.19	503815983	151	220843158	2988	4.18487	1.79785	7.5238	2.25499	0.0451428	0.01353	0.166286	8.96017e-08	8.96024e-08	1	0	0	1	0	0
ACTCC	500	2618	5	66.19	503815983	151	220843158	13090	5.236	7.55401	39.5528	11.8546	0.197764	0.0592728	0.173377	3.92532e-07	3.92535e-07	1	0	0	1	0	0
ACTCCC	32	128	6	66.19	503815983	151	220843158	768	4	0.483457	1.93383	0.579597	0.011603	0.00347758	0.15894	2.30302e-08	2.30303e-08	1	0	0	1	0	0
ACTCCCG	25	100	7	66.19	503815983	151	220843158	700	4	0.377701	1.5108	0.45281	0.0105756	0.00316967	0.18543	2.0991e-08	2.09912e-08	1	0	0	1	0	0
ACTCCCTGGGC	1	4	11	66.19	503815983	151	220843158	44	4	0.015108	0.0604321	0.0181124	0.000664753	0.000199236	0.291391	1.31944e-09	1.31945e-09	1	0	0	1	0	0
ACTCCG	400	1819	6	66.19	503815983	151	220843158	10914	4.5475	6.04321	27.4815	8.23661	0.164889	0.0494197	0.180695	3.2728e-07	3.27283e-07	1	0	0	1	0	0
ACTCCT	176	704	6	66.19	503815983	151	220843158	4224	4	2.65901	10.636	3.18778	0.0638163	0.0191267	0.15894	1.26666e-07	1.26667e-07	1	0	0	1	0	0
ACTCCTAT	1	4	8	66.19	503815983	151	220843158	32	4	0.015108	0.0604321	0.0181124	0.000483457	0.000144899	0.211921	9.5959e-10	9.59597e-10	1	0	0	1	0	0
ACTCCTGCTCCTGCT	1	8	15	66.19	503815983	151	220843158	120	8	0.015108	0.120864	0.0362248	0.00181296	0.000543372	0.794702	3.59846e-09	3.59849e-09	1	0	0	1	1	0
ACTCG	3772	20222	5	66.19	503815983	151	220843158	101110	5.36108	56.9875	305.514	91.5672	1.52757	0.457836	0.177519	3.032e-06	3.03203e-06	1	0	0	1	0	0
ACTCGAG	35	140	7	66.19	503815983	151	220843158	980	4	0.528781	2.11512	0.633934	0.0148059	0.00443754	0.18543	2.93874e-08	2.93877e-08	1	0	0	1	0	0
ACTCGAT	8	32	7	66.19	503815983	151	220843158	224	4	0.120864	0.483457	0.144899	0.0033842	0.00101429	0.18543	6.71713e-09	6.71718e-09	1	0	0	1	0	0
ACTCGC	175	721	6	66.19	503815983	151	220843158	4326	4.12	2.6439	10.8929	3.26476	0.0653573	0.0195886	0.163709	1.29725e-07	1.29726e-07	1	0	0	1	0	0
ACTCGG	137	548	6	66.19	503815983	151	220843158	3288	4	2.0698	8.2792	2.4814	0.0496752	0.0148884	0.15894	9.85979e-08	9.85986e-08	1	0	0	1	0	0
ACTCGGG	6	24	7	66.19	503815983	151	220843158	168	4	0.0906481	0.362593	0.108674	0.00253815	0.000760721	0.18543	5.03785e-09	5.03789e-09	1	0	0	1	0	0
ACTCT	19576	123505	5	66.19	503815983	151	220843158	617525	6.309	295.755	1865.92	559.243	9.32958	2.79622	0.208907	1.85178e-05	1.8518e-05	1	1	0	1	0	0
ACTCTAT	33	132	7	66.19	503815983	151	220843158	924	4	0.498565	1.99426	0.597709	0.0139598	0.00418396	0.18543	2.77082e-08	2.77084e-08	1	0	0	1	0	0
ACTCTC	103	420	6	66.19	503815983	151	220843158	2520	4.07767	1.55613	6.34537	1.9018	0.0380722	0.0114108	0.162027	7.55677e-08	7.55683e-08	1	0	0	1	0	0
ACTCTCG	89	356	7	66.19	503815983	151	220843158	2492	4	1.34461	5.37846	1.612	0.0376492	0.011284	0.18543	7.47281e-08	7.47287e-08	1	0	0	1	0	0
ACTCTG	33	180	6	66.19	503815983	151	220843158	1080	5.45455	0.498565	2.71944	0.815058	0.0163167	0.00489035	0.216737	3.23862e-08	3.23864e-08	1	0	0	1	0	0
ACTG	2006	13093	4	66.19	503815983	151	220843158	52372	6.52692	30.3067	197.809	59.2864	0.791237	0.237146	0.172899	1.57049e-06	1.5705e-06	1	0	0	0	0	0
ACTGAG	31	141	6	66.19	503815983	151	220843158	846	4.54839	0.468349	2.13023	0.638462	0.0127814	0.00383077	0.180731	2.53692e-08	2.53694e-08	1	0	0	1	0	0
ACTGAT	34	215	6	66.19	503815983	151	220843158	1290	6.32353	0.513673	3.24822	0.973542	0.0194893	0.00584125	0.251266	3.86835e-08	3.86838e-08	1	0	0	1	0	0
ACTGC	679	3664	5	66.19	503815983	151	220843158	18320	5.39617	10.2583	55.3558	16.591	0.276779	0.0829548	0.178681	5.49365e-07	5.4937e-07	1	0	0	1	0	0
ACTGCACTGCT	3	21	11	66.19	503815983	151	220843158	231	7	0.0453241	0.317268	0.0950901	0.00348995	0.00104599	0.509934	6.92704e-09	6.92709e-09	1	0	0	1	1	0
ACTGCC	172	689	6	66.19	503815983	151	220843158	4134	4.00581	2.59858	10.4094	3.11986	0.0624566	0.0187192	0.159171	1.23967e-07	1.23968e-07	1	0	0	1	0	0
ACTGCCC	30	142	7	66.19	503815983	151	220843158	994	4.73333	0.453241	2.14534	0.64299	0.0150174	0.00450093	0.219426	2.98073e-08	2.98075e-08	1	0	0	1	0	0
ACTGCCT	12	48	7	66.19	503815983	151	220843158	336	4	0.181296	0.725185	0.217349	0.0050763	0.00152144	0.18543	1.00757e-08	1.00758e-08	1	0	0	1	0	0
ACTGCG	155	694	6	66.19	503815983	151	220843158	4164	4.47742	2.34174	10.485	3.1425	0.0629098	0.018855	0.177911	1.24867e-07	1.24868e-07	1	0	0	1	0	0
ACTGCT	4092	17987	6	66.19	503815983	151	220843158	107922	4.39565	61.822	271.748	81.4469	1.63049	0.488682	0.174662	3.23628e-06	3.2363e-06	1	0	0	1	0	0
ACTGG	167	930	5	66.19	503815983	151	220843158	4650	5.56886	2.52304	14.0505	4.21113	0.0702523	0.0210557	0.184399	1.3944e-07	1.39442e-07	1	0	0	1	0	0
ACTGGC	65	272	6	66.19	503815983	151	220843158	1632	4.18462	0.982021	4.10938	1.23164	0.0246563	0.00738986	0.166276	4.89391e-08	4.89395e-08	1	0	0	1	0	0
ACTGGGCCGGC	1	4	11	66.19	503815983	151	220843158	44	4	0.015108	0.0604321	0.0181124	0.000664753	0.000199236	0.291391	1.31944e-09	1.31945e-09	1	0	0	1	0	0
AG	665946	10720613	2	66.19	503815983	151	220843158	21441226	16.0983	10061.1	161967	48544	323.935	97.088	0.213223	0.000642962	0.000642967	1	1	1	0	0	0
AGAGAGC	277	1165	7	66.19	503815983	151	220843158	8155	4.20578	4.18492	17.6008	5.27524	0.123206	0.0369267	0.19497	2.44545e-07	2.44547e-07	1	0	0	1	0	0
AGAGAGCCC	1	9	9	66.19	503815983	151	220843158	81	9	0.015108	0.135972	0.0407529	0.00122375	0.000366776	0.536424	2.42896e-09	2.42898e-09	1	0	0	1	1	0
AGAGAGG	78	312	7	66.19	503815983	151	220843158	2184	4	1.17843	4.7137	1.41277	0.0329959	0.00988937	0.18543	6.5492e-08	6.54925e-08	1	0	0	1	0	0
AGAGAT	273	1145	6	66.19	503815983	151	220843158	6870	4.19414	4.12449	17.2987	5.18467	0.103792	0.031108	0.166655	2.06012e-07	2.06014e-07	1	0	0	1	0	0
AGAGC	10413	73042	5	66.19	503815983	151	220843158	365210	7.0145	157.32	1103.52	330.742	5.5176	1.65371	0.232268	1.09516e-05	1.09517e-05	1	0	0	1	0	0
AGAGCATAGC	17	92	10	66.19	503815983	151	220843158	920	5.41176	0.256836	1.38994	0.416585	0.0138994	0.00416585	0.358395	2.75882e-08	2.75884e-08	1	0	0	1	0	0
AGAGCC	165	660	6	66.19	503815983	151	220843158	3960	4	2.49282	9.97129	2.98855	0.0598278	0.0179313	0.15894	1.18749e-07	1.1875e-07	1	0	0	1	0	0
AGAGCCG	49	196	7	66.19	503815983	151	220843158	1372	4	0.740293	2.96117	0.887508	0.0207282	0.00621255	0.18543	4.11424e-08	4.11427e-08	1	0	0	1	0	0
AGAGCG	450	1878	6	66.19	503815983	151	220843158	11268	4.17333	6.79861	28.3729	8.50377	0.170237	0.0510226	0.165828	3.37896e-07	3.37898e-07	1	0	0	1	0	0
AGAGCGG	5	20	7	66.19	503815983	151	220843158	140	4	0.0755401	0.30216	0.090562	0.00211512	0.000633934	0.18543	4.19821e-09	4.19824e-09	1	0	0	1	0	0
AGAGCT	47	208	6	66.19	503815983	151	220843158	1248	4.42553	0.710077	3.14247	0.941845	0.0188548	0.00565107	0.175849	3.7424e-08	3.74243e-08	1	0	0	1	0	0
AGAGCTGAGC	28	117	10	66.19	503815983	151	220843158	1170	4.17857	0.423025	1.76764	0.529788	0.0176764	0.00529788	0.276727	3.5085e-08	3.50853e-08	1	0	0	1	0	0
AGAGG	2249	11769	5	66.19	503815983	151	220843158	58845	5.23299	33.9779	177.806	53.2912	0.889032	0.266456	0.173278	1.7646e-06	1.76461e-06	1	0	0	1	0	0
AGAGGC	496	2013	6	66.19	503815983	151	220843158	12078	4.05847	7.49358	30.4124	9.11507	0.182475	0.0546904	0.161264	3.62185e-07	3.62188e-07	1	0	0	1	0	0
AGAGGCG	31	124	7	66.19	503815983	151	220843158	868	4	0.468349	1.87339	0.561484	0.0131138	0.00393039	0.18543	2.60289e-08	2.60291e-08	1	0	0	1	0	0
AGAGGG	401	1634	6	66.19	503815983	151	220843158	9804	4.07481	6.05832	24.6865	7.39892	0.148119	0.0443935	0.161913	2.93994e-07	2.93997e-07	1	0	0	1	0	0
AGAGGGG	6	24	7	66.19	503815983	151	220843158	168	4	0.0906481	0.362593	0.108674	0.00253815	0.000760721	0.18543	5.03785e-09	5.03789e-09	1	0	0	1	0	0
AGAT	21643	195165	4	66.19	503815983	151	220843158	780660	9.01747	326.983	2948.56	883.727	11.7942	3.53491	0.238873	2.34098e-05	2.341e-05	1	1	0	0	0	0
AGATAT	143	575	6	66.19	503815983	151	220843158	3450	4.02098	2.16045	8.68711	2.60366	0.0521227	0.0156219	0.159774	1.03456e-07	1.03457e-07	1	0	0	1	0	0
AGATATC	21	84	7	66.19	503815983	151	220843158	588	4	0.317268	1.26907	0.38036	0.00888352	0.00266252	0.18543	1.76325e-08	1.76326e-08	1	0	0	1	0	0
AGATC	139	841	5	66.19	503815983	151	220843158	4205	6.05036	2.10002	12.7058	3.80813	0.0635292	0.0190407	0.200343	1.26096e-07	1.26097e-07	1	0	0	1	0	0
AGATCC	1	4	6	66.19	503815983	151	220843158	24	4	0.015108	0.0604321	0.0181124	0.000362593	0.000108674	0.15894	7.19692e-10	7.19698e-10	1	0	0	1	0	0
AGATCCG	25	119	7	66.19	503815983	151	220843158	833	4.76	0.377701	1.79785	0.538844	0.012585	0.00377191	0.220662	2.49793e-08	2.49795e-08	1	0	0	1	0	0
AGATCG	105	477	6	66.19	503815983	151	220843158	2862	4.54286	1.58634	7.20653	2.1599	0.0432392	0.0129594	0.180511	8.58233e-08	8.5824e-08	1	0	0	1	0	0
AGATCGGATGGG	1	4	12	66.19	503815983	151	220843158	48	4	0.015108	0.0604321	0.0181124	0.000725185	0.000217349	0.317881	1.43938e-09	1.4394e-09	1	0	0	1	0	0
AGATG	327	1773	5	66.19	503815983	151	220843158	8865	5.42202	4.94032	26.7865	8.02832	0.133933	0.0401416	0.179537	2.65836e-07	2.65838e-07	1	0	0	1	0	0
AGATGC	75	306	6	66.19	503815983	151	220843158	1836	4.08	1.1331	4.62305	1.3856	0.0277383	0.00831359	0.162119	5.50565e-08	5.50569e-08	1	0	0	1	0	0
AGATGCG	15	60	7	66.19	503815983	151	220843158	420	4	0.22662	0.906481	0.271686	0.00634537	0.0019018	0.18543	1.25946e-08	1.25947e-08	1	0	0	1	0	0
AGATGG	85	373	6	66.19	503815983	151	220843158	2238	4.38824	1.28418	5.63529	1.68898	0.0338118	0.0101339	0.174367	6.71113e-08	6.71118e-08	1	0	0	1	0	0
AGATGGG	64	293	7	66.19	503815983	151	220843158	2051	4.57812	0.966913	4.42665	1.32673	0.0309866	0.00928713	0.212231	6.15037e-08	6.15042e-08	1	0	0	1	0	0
AGC	77733	696443	3	66.19	503815983	151	220843158	2089329	8.95943	1174.39	10521.9	3153.56	31.5656	9.46069	0.178002	6.26531e-05	6.26536e-05	1	1	1	0	0	0
AGCAGCC	26	104	7	66.19	503815983	151	220843158	728	4	0.392809	1.57123	0.470922	0.0109986	0.00329646	0.18543	2.18307e-08	2.18308e-08	1	0	0	1	0	0
AGCAGCG	40	160	7	66.19	503815983	151	220843158	1120	4	0.604321	2.41728	0.724496	0.016921	0.00507147	0.18543	3.35856e-08	3.35859e-08	1	0	0	1	0	0
AGCAGCT	11	53	7	66.19	503815983	151	220843158	371	4.81818	0.166188	0.800725	0.239989	0.00560508	0.00167993	0.223359	1.11252e-08	1.11253e-08	1	0	0	1	0	0
AGCAGG	551	2273	6	66.19	503815983	151	220843158	13638	4.12523	8.32452	34.3405	10.2924	0.206043	0.0617542	0.163916	4.08965e-07	4.08968e-07	1	0	0	1	0	0
AGCAGGG	79	356	7	66.19	503815983	151	220843158	2492	4.50633	1.19353	5.37846	1.612	0.0376492	0.011284	0.208903	7.47281e-08	7.47287e-08	1	0	0	1	0	0
AGCAT	1555	8780	5	66.19	503815983	151	220843158	43900	5.6463	23.493	132.648	39.7567	0.663242	0.198784	0.186964	1.31644e-06	1.31645e-06	1	0	0	1	0	0
AGCATAT	24	96	7	66.19	503815983	151	220843158	672	4	0.362593	1.45037	0.434698	0.0101526	0.00304288	0.18543	2.01514e-08	2.01515e-08	1	0	0	1	0	0
AGCATC	1232	5127	6	66.19	503815983	151	220843158	30762	4.16153	18.6131	77.4588	23.2156	0.464753	0.139293	0.165359	9.22466e-07	9.22473e-07	1	0	0	1	0	0
AGCATCC	14	56	7	66.19	503815983	151	220843158	392	4	0.211512	0.846049	0.253574	0.00592234	0.00177502	0.18543	1.1755e-08	1.17551e-08	1	0	0	1	0	0
AGCATCG	28	112	7	66.19	503815983	151	220843158	784	4	0.423025	1.6921	0.507147	0.0118447	0.00355003	0.18543	2.351e-08	2.35101e-08	1	0	0	1	0	0
AGCATG	98	392	6	66.19	503815983	151	220843158	2352	4	1.48059	5.92234	1.77502	0.0355341	0.0106501	0.15894	7.05299e-08	7.05304e-08	1	0	0	1	0	0
AGCATGGG	1	4	8	66.19	503815983	151	220843158	32	4	0.015108	0.0604321	0.0181124	0.000483457	0.000144899	0.211921	9.5959e-10	9.59597e-10	1	0	0	1	0	0
AGCC	3506	21977	4	66.19	503815983	151	220843158	87908	6.2684	52.9687	332.029	99.5141	1.32812	0.398056	0.16605	2.63611e-06	2.63613e-06	1	0	0	0	0	0
AGCCAT	43	196	6	66.19	503815983	151	220843158	1176	4.55814	0.649645	2.96117	0.887508	0.017767	0.00532505	0.181118	3.52649e-08	3.52652e-08	1	0	0	1	0	0
AGCCATC	10	40	7	66.19	503815983	151	220843158	280	4	0.15108	0.604321	0.181124	0.00423025	0.00126787	0.18543	8.39641e-09	8.39648e-09	1	0	0	1	0	0
AGCCATCCGC	27	115	10	66.19	503815983	151	220843158	1150	4.25926	0.407917	1.73742	0.520732	0.0173742	0.00520732	0.28207	3.44853e-08	3.44855e-08	1	0	0	1	0	0
AGCCC	255	1342	5	66.19	503815983	151	220843158	6710	5.26275	3.85255	20.275	6.07671	0.101375	0.0303836	0.174263	2.01214e-07	2.01216e-07	1	0	0	1	0	0
AGCCCC	165	712	6	66.19	503815983	151	220843158	4272	4.31515	2.49282	10.7569	3.22401	0.0645415	0.019344	0.171463	1.28105e-07	1.28106e-07	1	0	0	1	0	0
AGCCCCG	32	128	7	66.19	503815983	151	220843158	896	4	0.483457	1.93383	0.579597	0.0135368	0.00405718	0.18543	2.68685e-08	2.68687e-08	1	0	0	1	0	0
AGCCCG	58	245	6	66.19	503815983	151	220843158	1470	4.22414	0.876265	3.70147	1.10938	0.0222088	0.00665631	0.167847	4.40812e-08	4.40815e-08	1	0	0	1	0	0
AGCCCTG	12	48	7	66.19	503815983	151	220843158	336	4	0.181296	0.725185	0.217349	0.0050763	0.00152144	0.18543	1.00757e-08	1.00758e-08	1	0	0	1	0	0
AGCCG	1149	5905	5	66.19	503815983	151	220843158	29525	5.13925	17.3591	89.2129	26.7384	0.446064	0.133692	0.170174	8.85372e-07	8.85379e-07	1	0	0	1	0	0
AGCCGAT	83	332	7	66.19	503815983	151	220843158	2324	4	1.25397	5.01586	1.50333	0.035111	0.0105233	0.18543	6.96902e-08	6.96908e-08	1	0	0	1	0	0
AGCCGC	185	740	6	66.19	503815983	151	220843158	4440	4	2.79498	11.1799	3.35079	0.0670796	0.0201048	0.15894	1.33143e-07	1.33144e-07	1	0	0	1	0	0
AGCCGG	55	220	6	66.19	503815983	151	220843158	1320	4	0.830941	3.32376	0.996182	0.0199426	0.00597709	0.15894	3.95831e-08	3.95834e-08	1	0	0	1	0	0
AGCCT	393	2079	5	66.19	503815983	151	220843158	10395	5.29008	5.93745	31.4096	9.41392	0.157048	0.0470696	0.175168	3.11717e-07	3.11719e-07	1	0	0	1	0	0
AGCCTC	206	927	6	66.19	503815983	151	220843158	5562	4.5	3.11225	14.0051	4.19755	0.0840308	0.0251853	0.178808	1.66789e-07	1.6679e-07	1	0	0	1	0	0
AGCCTCC	68	272	7	66.19	503815983	151	220843158	1904	4	1.02735	4.10938	1.23164	0.0287657	0.0086215	0.18543	5.70956e-08	5.7096e-08	1	0	0	1	0	0
AGCCTCG	5	20	7	66.19	503815983	151	220843158	140	4	0.0755401	0.30216	0.090562	0.00211512	0.000633934	0.18543	4.19821e-09	4.19824e-09	1	0	0	1	0	0
AGCCTG	10	40	6	66.19	503815983	151	220843158	240	4	0.15108	0.604321	0.181124	0.00362593	0.00108674	0.15894	7.19692e-09	7.19698e-09	1	0	0	1	0	0
AGCCTGG	1	5	7	66.19	503815983	151	220843158	35	5	0.015108	0.0755401	0.0226405	0.000528781	0.000158484	0.231788	1.04955e-09	1.04956e-09	1	0	0	1	0	0
AGCG	2732	16606	4	66.19	503815983	151	220843158	66424	6.07833	41.2751	250.884	75.1936	1.00354	0.300775	0.161015	1.99187e-06	1.99188e-06	1	0	0	0	0	0
AGCGAGG	15	74	7	66.19	503815983	151	220843158	518	4.93333	0.22662	1.11799	0.335079	0.00782596	0.00234556	0.228698	1.55334e-08	1.55335e-08	1	0	0	1	0	0
AGCGAT	15	60	6	66.19	503815983	151	220843158	360	4	0.22662	0.906481	0.271686	0.00543889	0.00163012	0.15894	1.07954e-08	1.07955e-08	1	0	0	1	0	0
AGCGCG	57	228	6	66.19	503815983	151	220843158	1368	4	0.861157	3.44463	1.03241	0.0206678	0.00619444	0.15894	4.10225e-08	4.10228e-08	1	0	0	1	0	0
AGCGG	19	97	5	66.19	503815983	151	220843158	485	5.10526	0.287052	1.46548	0.439226	0.00732739	0.00219613	0.169048	1.45438e-08	1.45439e-08	1	0	0	1	0	0
AGCGGC	321	1313	6	66.19	503815983	151	220843158	7878	4.09034	4.84968	19.8368	5.9454	0.119021	0.0356724	0.16253	2.36239e-07	2.36241e-07	1	0	0	1	0	0
AGCGGCG	25	100	7	66.19	503815983	151	220843158	700	4	0.377701	1.5108	0.45281	0.0105756	0.00316967	0.18543	2.0991e-08	2.09912e-08	1	0	0	1	0	0
AGCGGG	16	65	6	66.19	503815983	151	220843158	390	4.0625	0.241728	0.982021	0.294327	0.00589213	0.00176596	0.161424	1.1695e-08	1.16951e-08	1	0	0	1	0	0
AGCT	347	2123	4	66.19	503815983	151	220843158	8492	6.11816	5.24248	32.0743	9.61316	0.128297	0.0384526	0.16207	2.54651e-07	2.54653e-07	1	0	0	0	0	0
AGCTAT	123	503	6	66.19	503815983	151	220843158	3018	4.08943	1.85829	7.59934	2.27763	0.045596	0.0136658	0.162494	9.05013e-08	9.0502e-08	1	0	0	1	0	0
AGCTC	368	2035	5	66.19	503815983	151	220843158	10175	5.52989	5.55975	30.7448	9.21468	0.153724	0.0460734	0.183109	3.0512e-07	3.05122e-07	1	0	0	1	0	0
AGCTCC	191	770	6	66.19	503815983	151	220843158	4620	4.03141	2.88563	11.6332	3.48664	0.0697991	0.0209198	0.160189	1.38541e-07	1.38542e-07	1	0	0	1	0	0
AGCTCCG	15	60	7	66.19	503815983	151	220843158	420	4	0.22662	0.906481	0.271686	0.00634537	0.0019018	0.18543	1.25946e-08	1.25947e-08	1	0	0	1	0	0
AGCTCG	11	44	6	66.19	503815983	151	220843158	264	4	0.166188	0.664753	0.199236	0.00398852	0.00119542	0.15894	7.91662e-09	7.91668e-09	1	0	0	1	0	0
AGG	30120	256552	3	66.19	503815983	151	220843158	769656	8.51766	455.054	3875.99	1161.69	11.628	3.48508	0.169225	2.30798e-05	2.308e-05	1	1	0	0	0	0
AGGAGGG	21	84	7	66.19	503815983	151	220843158	588	4	0.317268	1.26907	0.38036	0.00888352	0.00266252	0.18543	1.76325e-08	1.76326e-08	1	0	0	1	0	0
AGGAT	488	2626	5	66.19	503815983	151	220843158	13130	5.38115	7.37271	39.6737	11.8908	0.198368	0.059454	0.178184	3.93732e-07	3.93735e-07	1	0	0	1	0	0
AGGATAT	58	232	7	66.19	503815983	151	220843158	1624	4	0.876265	3.50506	1.05052	0.0245354	0.00735364	0.18543	4.86992e-08	4.86996e-08	1	0	0	1	0	0
AGGATC	1	4	6	66.19	503815983	151	220843158	24	4	0.015108	0.0604321	0.0181124	0.000362593	0.000108674	0.15894	7.19692e-10	7.19698e-10	1	0	0	1	0	0
AGGATCG	45	180	7	66.19	503815983	151	220843158	1260	4	0.679861	2.71944	0.815058	0.0190361	0.00570541	0.18543	3.77839e-08	3.77841e-08	1	0	0	1	0	0
AGGATG	1114	4600	6	66.19	503815983	151	220843158	27600	4.12926	16.8303	69.4969	20.8293	0.416981	0.124976	0.164077	8.27646e-07	8.27653e-07	1	0	0	1	0	0
AGGC	8431	56918	4	66.19	503815983	151	220843158	227672	6.75104	127.376	859.918	257.73	3.43967	1.03092	0.178835	6.82724e-06	6.8273e-06	1	0	0	0	0	0
AGGCAT	10	40	6	66.19	503815983	151	220843158	240	4	0.15108	0.604321	0.181124	0.00362593	0.00108674	0.15894	7.19692e-09	7.19698e-09	1	0	0	1	0	0
AGGCC	52	260	5	66.19	503815983	151	220843158	1300	5	0.785617	3.92809	1.17731	0.0196404	0.00588653	0.165563	3.89833e-08	3.89836e-08	1	0	0	1	0	0
AGGCCG	1	4	6	66.19	503815983	151	220843158	24	4	0.015108	0.0604321	0.0181124	0.000362593	0.000108674	0.15894	7.19692e-10	7.19698e-10	1	0	0	1	0	0
AGGCCGG	12	48	7	66.19	503815983	151	220843158	336	4	0.181296	0.725185	0.217349	0.0050763	0.00152144	0.18543	1.00757e-08	1.00758e-08	1	0	0	1	0	0
AGGCG	557	2989	5	66.19	503815983	151	220843158	14945	5.36625	8.41517	45.1579	13.5345	0.225789	0.0676725	0.17769	4.48158e-07	4.48162e-07	1	0	0	1	0	0
AGGCGAT	8	32	7	66.19	503815983	151	220843158	224	4	0.120864	0.483457	0.144899	0.0033842	0.00101429	0.18543	6.71713e-09	6.71718e-09	1	0	0	1	0	0
AGGCGC	8	32	6	66.19	503815983	151	220843158	192	4	0.120864	0.483457	0.144899	0.00290074	0.000869395	0.15894	5.75754e-09	5.75758e-09	1	0	0	1	0	0
AGGCGG	94	396	6	66.19	503815983	151	220843158	2376	4.21277	1.42015	5.98278	1.79313	0.0358967	0.0107588	0.167395	7.12495e-08	7.12501e-08	1	0	0	1	0	0
AGGG	1168	7099	4	66.19	503815983	151	220843158	28396	6.07791	17.6462	107.252	32.145	0.429007	0.12858	0.161004	8.51516e-07	8.51523e-07	1	0	0	0	0	0
AGGGAT	89	356	6	66.19	503815983	151	220843158	2136	4	1.34461	5.37846	1.612	0.0322707	0.00967202	0.15894	6.40526e-08	6.40531e-08	1	0	0	1	0	0
AGGGC	172	860	5	66.19	503815983	151	220843158	4300	5	2.59858	12.9929	3.89417	0.0649645	0.0194708	0.165563	1.28945e-07	1.28946e-07	1	0	0	1	0	0
AGGGCG	1	4	6	66.19	503815983	151	220843158	24	4	0.015108	0.0604321	0.0181124	0.000362593	0.000108674	0.15894	7.19692e-10	7.19698e-10	1	0	0	1	0	0
AGGGCGGG	1	4	8	66.19	503815983	151	220843158	32	4	0.015108	0.0604321	0.0181124	0.000483457	0.000144899	0.211921	9.5959e-10	9.59597e-10	1	0	0	1	0	0
AGGGG	138	697	5	66.19	503815983	151	220843158	3485	5.05072	2.08491	10.5303	3.15609	0.0526515	0.0157804	0.167243	1.04505e-07	1.04506e-07	1	0	0	1	0	0
AGGGGAT	24	101	7	66.19	503815983	151	220843158	707	4.20833	0.362593	1.52591	0.457338	0.0106814	0.00320137	0.195088	2.12009e-08	2.12011e-08	1	0	0	1	0	0
AGGGGC	8	32	6	66.19	503815983	151	220843158	192	4	0.120864	0.483457	0.144899	0.00290074	0.000869395	0.15894	5.75754e-09	5.75758e-09	1	0	0	1	0	0
AGGGGCG	17	68	7	66.19	503815983	151	220843158	476	4	0.256836	1.02735	0.307911	0.00719142	0.00215538	0.18543	1.42739e-08	1.4274e-08	1	0	0	1	0	0
AGGGGG	150	620	6	66.19	503815983	151	220843158	3720	4.13333	2.2662	9.36697	2.80742	0.0562018	0.0168445	0.164238	1.11552e-07	1.11553e-07	1	0	0	1	0	0
AGGGGGG	5	20	7	66.19	503815983	151	220843158	140	4	0.0755401	0.30216	0.090562	0.00211512	0.000633934	0.18543	4.19821e-09	4.19824e-09	1	0	0	1	0	0
AT	29348	456233	2	66.19	503815983	151	220843158	912466	15.5456	443.39	6892.78	2065.87	13.7856	4.13174	0.205902	2.73623e-05	2.73625e-05	1	1	1	0	0	0
ATATC	633	3381	5	66.19	503815983	151	220843158	16905	5.34123	9.56338	51.0802	15.3095	0.255401	0.0765475	0.176862	5.06933e-07	5.06937e-07	1	0	0	1	0	0
ATATCC	31	124	6	66.19	503815983	151	220843158	744	4	0.468349	1.87339	0.561484	0.0112404	0.00336891	0.15894	2.23105e-08	2.23106e-08	1	0	0	1	0	0
ATATCG	79	316	6	66.19	503815983	151	220843158	1896	4	1.19353	4.77414	1.43088	0.0286448	0.00858528	0.15894	5.68557e-08	5.68561e-08	1	0	0	1	0	0
ATC	52294	1307425	3	66.19	503815983	151	220843158	3922275	25.0014	790.059	19752.6	5920.15	59.2578	17.7605	0.496717	0.000117618	0.000117619	1	1	1	0	0	0
ATCATCC	67	434	7	66.19	503815983	151	220843158	3038	6.47761	1.01224	6.55688	1.9652	0.0458982	0.0137564	0.300287	9.11011e-08	9.11018e-08	1	0	0	1	0	0
ATCATG	2	8	6	66.19	503815983	151	220843158	48	4	0.030216	0.120864	0.0362248	0.000725185	0.000217349	0.15894	1.43938e-09	1.4394e-09	1	0	0	1	0	0
ATCC	2383	22291	4	66.19	503815983	151	220843158	89164	9.35418	36.0024	336.773	100.936	1.34709	0.403744	0.247793	2.67378e-06	2.6738e-06	1	0	0	0	0	0
ATCCC	474	2506	5	66.19	503815983	151	220843158	12530	5.28692	7.1612	37.8607	11.3474	0.189304	0.0567371	0.175064	3.75739e-07	3.75742e-07	1	0	0	1	0	0
ATCCCC	271	1129	6	66.19	503815983	151	220843158	6774	4.16605	4.09427	17.057	5.11223	0.102342	0.0306734	0.165538	2.03133e-07	2.03135e-07	1	0	0	1	0	0
ATCCCCC	23	92	7	66.19	503815983	151	220843158	644	4	0.347485	1.38994	0.416585	0.00972957	0.0029161	0.18543	1.93117e-08	1.93119e-08	1	0	0	1	0	0
ATCCCG	71	284	6	66.19	503815983	151	220843158	1704	4	1.07267	4.29068	1.28598	0.0257441	0.00771588	0.15894	5.10982e-08	5.10986e-08	1	0	0	1	0	0
ATCCCGG	24	96	7	66.19	503815983	151	220843158	672	4	0.362593	1.45037	0.434698	0.0101526	0.00304288	0.18543	2.01514e-08	2.01515e-08	1	0	0	1	0	0
ATCCG	335	1885	5	66.19	503815983	151	220843158	9425	5.62687	5.06119	28.4786	8.53547	0.142393	0.0426773	0.18632	2.82629e-07	2.82631e-07	1	0	0	1	0	0
ATCCGC	52	215	6	66.19	503815983	151	220843158	1290	4.13462	0.785617	3.24822	0.973542	0.0194893	0.00584125	0.164289	3.86835e-08	3.86838e-08	1	0	0	1	0	0
ATCCGCC	9	36	7	66.19	503815983	151	220843158	252	4	0.135972	0.543889	0.163012	0.00380722	0.00114108	0.18543	7.55677e-09	7.55683e-09	1	0	0	1	0	0
ATCG	1399	8709	4	66.19	503815983	151	220843158	34836	6.22516	21.1361	131.576	39.4352	0.526303	0.157741	0.164905	1.04463e-06	1.04464e-06	1	0	0	0	0	0
ATCGC	986	5378	5	66.19	503815983	151	220843158	26890	5.45436	14.8965	81.2509	24.3521	0.406255	0.121761	0.180608	8.06355e-07	8.06362e-07	1	0	0	1	0	0
ATCGCC	156	689	6	66.19	503815983	151	220843158	4134	4.41667	2.35685	10.4094	3.11986	0.0624566	0.0187192	0.175497	1.23967e-07	1.23968e-07	1	0	0	1	0	0
ATCGCCC	13	62	7	66.19	503815983	151	220843158	434	4.76923	0.196404	0.936697	0.280742	0.00655688	0.0019652	0.22109	1.30144e-08	1.30145e-08	1	0	0	1	0	0
ATCGGC	811	3684	6	66.19	503815983	151	220843158	22104	4.54254	12.2526	55.658	16.6815	0.333948	0.100089	0.180498	6.62837e-07	6.62842e-07	1	0	0	1	0	0
ATGC	425	2692	4	66.19	503815983	151	220843158	10768	6.33412	6.42091	40.6708	12.1896	0.162683	0.0487586	0.167791	3.22902e-07	3.22905e-07	1	0	0	0	0	0
ATGCC	528	3002	5	66.19	503815983	151	220843158	15010	5.68561	7.97704	45.3543	13.5934	0.226771	0.0679668	0.188265	4.50108e-07	4.50111e-07	1	0	0	1	0	0
ATGCCC	109	510	6	66.19	503815983	151	220843158	3060	4.6789	1.64677	7.70509	2.30933	0.0462305	0.013856	0.185917	9.17608e-08	9.17615e-08	1	0	0	1	0	0
CCCCCCG	1	4	7	66.19	503815983	151	220843158	28	4	0.015108	0.0604321	0.0181124	0.000423025	0.000126787	0.18543	8.39641e-10	8.39648e-10	1	0	0	1	0	0
CCCCCG	31	126	6	66.19	503815983	151	220843158	756	4.06452	0.468349	1.90361	0.570541	0.0114217	0.00342324	0.161504	2.26703e-08	2.26705e-08	1	0	0	1	0	0
CCCCCGCCG	1	4	9	66.19	503815983	151	220843158	36	4	0.015108	0.0604321	0.0181124	0.000543889	0.000163012	0.238411	1.07954e-09	1.07955e-09	1	0	0	1	0	0
CCCCG	4	21	5	66.19	503815983	151	220843158	105	5.25	0.0604321	0.317268	0.0950901	0.00158634	0.000475451	0.173841	3.14865e-09	3.14868e-09	1	0	0	1	0	0
CCCG	21	131	4	66.19	503815983	151	220843158	524	6.2381	0.317268	1.97915	0.593181	0.0079166	0.00237272	0.165248	1.57133e-08	1.57134e-08	1	0	0	0	0	0
CCCGCCG	1	4	7	66.19	503815983	151	220843158	28	4	0.015108	0.0604321	0.0181124	0.000423025	0.000126787	0.18543	8.39641e-10	8.39648e-10	1	0	0	1	0	0
CCCGG	1	5	5	66.19	503815983	151	220843158	25	5	0.015108	0.0755401	0.0226405	0.000377701	0.000113203	0.165563	7.4968e-10	7.49686e-10	1	0	0	1	0	0
CCG	1040	8768	3	66.19	503815983	151	220843158	26304	8.43077	15.7123	132.467	39.7024	0.397401	0.119107	0.167499	7.88783e-07	7.88789e-07	1	0	0	0	0	0
CCGCG	41	205	5	66.19	503815983	151	220843158	1025	5	0.619429	3.09714	0.928261	0.0154857	0.0046413	0.165563	3.07369e-08	3.07371e-08	1	0	0	1	0	0
CG	119	1868	2	66.19	503815983	151	220843158	3736	15.6975	1.79785	28.2218	8.45849	0.0564436	0.016917	0.207914	1.12032e-07	1.12033e-07	1	0	0	0	0	0
