# Supplementary material for: Profiles of telomeric repeats in Insecta reveal diverse forms of telomeric motifs in Hymenopterans
Source: Life Sci Alliance. 2022 Apr 1;5(7):e202101163. doi: 10.26508/lsa.202101163 (PMC8977481; doi:10.26508/lsa.202101163)
Supplement: Supplemental Data 5. — Tandem repeat statistics and TRIP TRM calls for arthropods species that are not listed in Supplemental Data 2 or Supplemental Data 3. [file LSA-2021-01163_Supplemental_Data_5.zip › DataS5/ORMNI_output.csv.1.filtered.xlsx]

## Sheet: Sheet1
Unnamed: 0	reads	repeats	unit_len	avg_genome_cov	genome_size	eff_read_len	num_reads	repeats_total_len	repeats_per_read	reads_per_genome	repeats_per_genome	repeats_per_million_reads	repeats_len_per_genome	repeats_len_per_million_reads	percent_repeats_len_per_read	percent_repeats_len_per_genome	percent_repeat_unit_in_sequences	avg_genome_cov_filter	repeat_containing_reads_filter	repeats_len_per_million_reads_filter	unit_len_filter	percent_repeats_len_per_read_filter	qualified
AAAAAAG	3	12	7	74.7355	259884369	150	129483890	84	4	0.0401416	0.160566	0.0926756	0.00112396	0.000648729	0.186667	4.32486e-09	4.32486e-09	1	0	0	1	0	0
AAAAAAGACTAC	1	7	12	74.7355	259884369	150	129483890	84	7	0.0133805	0.0936637	0.0540608	0.00112396	0.000648729	0.56	4.32486e-09	4.32486e-09	1	0	0	1	1	0
AAAAAAGTATT	129	551	11	74.7355	259884369	150	129483890	6061	4.27132	1.72609	7.37267	4.25536	0.0810994	0.0468089	0.31323	3.12059e-07	3.12059e-07	1	0	0	1	0	0
AAAAAAGTTTAAAAGTTTTT	21	88	20	74.7355	259884369	150	129483890	1760	4.19048	0.280991	1.17749	0.679621	0.0235497	0.0135924	0.55873	9.06162e-08	9.06162e-08	1	0	0	1	1	0
AAAAAAT	350	1700	7	74.7355	259884369	150	129483890	11900	4.85714	4.68318	22.7469	13.129	0.159228	0.0919033	0.226667	6.12689e-07	6.12689e-07	1	0	0	1	0	0
AAAAAATGC	1	4	9	74.7355	259884369	150	129483890	36	4	0.0133805	0.0535221	0.0308919	0.000481699	0.000278027	0.24	1.85351e-09	1.85351e-09	1	0	0	1	0	0
AAAAAATGG	49	256	9	74.7355	259884369	150	129483890	2304	5.22449	0.655646	3.42541	1.97708	0.0308287	0.0177937	0.313469	1.18625e-07	1.18625e-07	1	0	0	1	0	0
AAAAAC	53	212	6	74.7355	259884369	150	129483890	1272	4	0.709168	2.83667	1.63727	0.01702	0.00982362	0.16	6.54908e-08	6.54908e-08	1	0	0	1	0	0
AAAAACT	27	137	7	74.7355	259884369	150	129483890	959	5.07407	0.361274	1.83313	1.05805	0.0128319	0.00740633	0.23679	4.93755e-08	4.93755e-08	1	0	0	1	0	0
AAAAAG	461	1955	6	74.7355	259884369	150	129483890	11730	4.24078	6.16842	26.1589	15.0984	0.156954	0.0905904	0.169631	6.03936e-07	6.03936e-07	1	0	0	1	0	0
AAAAAGT	2	8	7	74.7355	259884369	150	129483890	56	4	0.0267611	0.107044	0.0617837	0.000749309	0.000432486	0.186667	2.88324e-09	2.88324e-09	1	0	0	1	0	0
AAAAAT	1722	7492	6	74.7355	259884369	150	129483890	44952	4.35075	23.0413	100.247	57.8605	0.601481	0.347163	0.17403	2.31442e-06	2.31442e-06	1	0	0	1	0	0
AAAAATG	1	4	7	74.7355	259884369	150	129483890	28	4	0.0133805	0.0535221	0.0308919	0.000374655	0.000216243	0.186667	1.44162e-09	1.44162e-09	1	0	0	1	0	0
AAAAATT	101	450	7	74.7355	259884369	150	129483890	3150	4.45545	1.35143	6.02124	3.47534	0.0421487	0.0243274	0.207921	1.62182e-07	1.62182e-07	1	0	0	1	0	0
AAAAATTC	392	2857	8	74.7355	259884369	150	129483890	22856	7.28827	5.24517	38.2282	22.0645	0.305825	0.176516	0.388707	1.17677e-06	1.17677e-06	1	0	0	1	0	0
AAAAATTTAACAAG	34	147	14	74.7355	259884369	150	129483890	2058	4.32353	0.454938	1.96694	1.13528	0.0275371	0.0158939	0.403529	1.05959e-07	1.05959e-07	1	0	0	1	0	0
AAAAATTTGTAGTTAC	12	56	16	74.7355	259884369	150	129483890	896	4.66667	0.160566	0.749309	0.432486	0.011989	0.00691978	0.497778	4.61319e-08	4.61319e-08	1	0	0	1	0	0
AAAAATTTTTC	12	49	11	74.7355	259884369	150	129483890	539	4.08333	0.160566	0.655646	0.378425	0.0072121	0.00416268	0.299444	2.77512e-08	2.77512e-08	1	0	0	1	0	0
AAAAC	230	1270	5	74.7355	259884369	150	129483890	6350	5.52174	3.07752	16.9933	9.80817	0.0849663	0.0490408	0.184058	3.26939e-07	3.26939e-07	1	0	0	1	0	0
AAAACAAAACAAACACCAGTTGAT	27	110	24	74.7355	259884369	150	129483890	2640	4.07407	0.361274	1.47186	0.849527	0.0353246	0.0203886	0.651852	1.35924e-07	1.35924e-07	1	0	0	1	1	0
AAAACC	48	192	6	74.7355	259884369	150	129483890	1152	4	0.642265	2.56906	1.48281	0.0154144	0.00889686	0.16	5.93124e-08	5.93124e-08	1	0	0	1	0	0
AAAACCCATAGACCC	1	5	15	74.7355	259884369	150	129483890	75	5	0.0133805	0.0669026	0.0386148	0.00100354	0.000579223	0.5	3.86148e-09	3.86148e-09	1	0	0	1	0	0
AAAACCCATGAACCC	5	32	15	74.7355	259884369	150	129483890	480	6.4	0.0669026	0.428177	0.247135	0.00642265	0.00370702	0.64	2.47135e-08	2.47135e-08	1	0	0	1	1	0
AAAACT	2	8	6	74.7355	259884369	150	129483890	48	4	0.0267611	0.107044	0.0617837	0.000642265	0.000370702	0.16	2.47135e-09	2.47135e-09	1	0	0	1	0	0
AAAAG	148	801	5	74.7355	259884369	150	129483890	4005	5.41216	1.98032	10.7178	6.1861	0.053589	0.0309305	0.180405	2.06203e-07	2.06203e-07	1	0	0	1	0	0
AAAAGAAC	18	86	8	74.7355	259884369	150	129483890	688	4.77778	0.240849	1.15073	0.664175	0.0092058	0.0053134	0.254815	3.54227e-08	3.54227e-08	1	0	0	1	0	0
AAAAGAAGAGCC	1	6	12	74.7355	259884369	150	129483890	72	6	0.0133805	0.0802832	0.0463378	0.000963398	0.000556054	0.48	3.70702e-09	3.70702e-09	1	0	0	1	0	0
AAAAGAAGG	1	5	9	74.7355	259884369	150	129483890	45	5	0.0133805	0.0669026	0.0386148	0.000602124	0.000347534	0.3	2.31689e-09	2.31689e-09	1	0	0	1	0	0
AAAAGCGCAT	1	5	10	74.7355	259884369	150	129483890	50	5	0.0133805	0.0669026	0.0386148	0.000669026	0.000386148	0.333333	2.57432e-09	2.57432e-09	1	0	0	1	0	0
AAAAGG	53	212	6	74.7355	259884369	150	129483890	1272	4	0.709168	2.83667	1.63727	0.01702	0.00982362	0.16	6.54908e-08	6.54908e-08	1	0	0	1	0	0
AAAAGGT	1	4	7	74.7355	259884369	150	129483890	28	4	0.0133805	0.0535221	0.0308919	0.000374655	0.000216243	0.186667	1.44162e-09	1.44162e-09	1	0	0	1	0	0
AAAAGT	28	112	6	74.7355	259884369	150	129483890	672	4	0.374655	1.49862	0.864972	0.00899171	0.00518983	0.16	3.45989e-08	3.45989e-08	1	0	0	1	0	0
AAAAGTG	1	5	7	74.7355	259884369	150	129483890	35	5	0.0133805	0.0669026	0.0386148	0.000468318	0.000270304	0.233333	1.80203e-09	1.80203e-09	1	0	0	1	0	0
AAAAT	2002	10585	5	74.7355	259884369	150	129483890	52925	5.28721	26.7878	141.633	81.7476	0.708164	0.408738	0.17624	2.72492e-06	2.72492e-06	1	0	0	1	0	0
AAAATAAAT	332	1444	9	74.7355	259884369	150	129483890	12996	4.3494	4.44233	19.3215	11.152	0.173893	0.100368	0.260964	6.69118e-07	6.69118e-07	1	0	0	1	0	0
AAAATAAATAAACATTTAT	35	168	19	74.7355	259884369	150	129483890	3192	4.8	0.468318	2.24793	1.29746	0.0427106	0.0246517	0.608	1.64345e-07	1.64345e-07	1	0	0	1	1	0
AAAATAACTAT	26	133	11	74.7355	259884369	150	129483890	1463	5.11538	0.347894	1.77961	1.02715	0.0195757	0.0112987	0.375128	7.53247e-08	7.53247e-08	1	0	0	1	0	0
AAAATAG	2	8	7	74.7355	259884369	150	129483890	56	4	0.0267611	0.107044	0.0617837	0.000749309	0.000432486	0.186667	2.88324e-09	2.88324e-09	1	0	0	1	0	0
AAAATAGTAT	8	32	10	74.7355	259884369	150	129483890	320	4	0.107044	0.428177	0.247135	0.00428177	0.00247135	0.266667	1.64757e-08	1.64757e-08	1	0	0	1	0	0
AAAATAT	254	1065	7	74.7355	259884369	150	129483890	7455	4.19291	3.39865	14.2503	8.22496	0.0997518	0.0575747	0.195669	3.83832e-07	3.83832e-07	1	0	0	1	0	0
AAAATC	47	195	6	74.7355	259884369	150	129483890	1170	4.14894	0.628885	2.6092	1.50598	0.0156552	0.00903587	0.165957	6.02392e-08	6.02392e-08	1	0	0	1	0	0
AAAATG	62	366	6	74.7355	259884369	150	129483890	2196	5.90323	0.829593	4.89727	2.82661	0.0293836	0.0169596	0.236129	1.13064e-07	1.13064e-07	1	0	0	1	0	0
AAAATGT	13	52	7	74.7355	259884369	150	129483890	364	4	0.173947	0.695787	0.401594	0.00487051	0.00281116	0.186667	1.87411e-08	1.87411e-08	1	0	0	1	0	0
AAAATT	952	4199	6	74.7355	259884369	150	129483890	25194	4.41071	12.7383	56.1848	32.4287	0.337109	0.194572	0.176429	1.29715e-06	1.29715e-06	1	0	0	1	0	0
AAAATTAATT	28	165	10	74.7355	259884369	150	129483890	1650	5.89286	0.374655	2.20779	1.27429	0.0220779	0.0127429	0.392857	8.49527e-08	8.49527e-08	1	0	0	1	0	0
AAAATTC	36	145	7	74.7355	259884369	150	129483890	1015	4.02778	0.481699	1.94018	1.11983	0.0135812	0.00783881	0.187963	5.22588e-08	5.22588e-08	1	0	0	1	0	0
AAAATTCAG	34	149	9	74.7355	259884369	150	129483890	1341	4.38235	0.454938	1.9937	1.15072	0.0179433	0.0103565	0.262941	6.90433e-08	6.90433e-08	1	0	0	1	0	0
AAAATTG	55	220	7	74.7355	259884369	150	129483890	1540	4	0.735929	2.94372	1.69905	0.020606	0.0118934	0.186667	7.92891e-08	7.92891e-08	1	0	0	1	0	0
AAAATTT	27	108	7	74.7355	259884369	150	129483890	756	4	0.361274	1.4451	0.834081	0.0101157	0.00583856	0.186667	3.89238e-08	3.89238e-08	1	0	0	1	0	0
AAAATTTAG	2	9	9	74.7355	259884369	150	129483890	81	4.5	0.0267611	0.120425	0.0695067	0.00108382	0.00062556	0.27	4.1704e-09	4.1704e-09	1	0	0	1	0	0
AAAC	383	3170	4	74.7355	259884369	150	129483890	12680	8.27676	5.12474	42.4163	24.4818	0.169665	0.0979272	0.220714	6.52848e-07	6.52848e-07	1	0	0	0	0	0
AAACAACGTGGTAACCATGTGGT	1	5	23	74.7355	259884369	150	129483890	115	5	0.0133805	0.0669026	0.0386148	0.00153876	0.000888141	0.766667	5.92094e-09	5.92094e-09	1	0	0	1	1	0
AAACAAGAAGCGAGCAG	2	11	17	74.7355	259884369	150	129483890	187	5.5	0.0267611	0.147186	0.0849527	0.00250216	0.0014442	0.623333	9.62797e-09	9.62797e-09	1	0	0	1	1	0
AAACAATC	62	262	8	74.7355	259884369	150	129483890	2096	4.22581	0.829593	3.5057	2.02342	0.0280456	0.0161873	0.225376	1.07916e-07	1.07916e-07	1	0	0	1	0	0
AAACAC	1	4	6	74.7355	259884369	150	129483890	24	4	0.0133805	0.0535221	0.0308919	0.000321133	0.000185351	0.16	1.23567e-09	1.23567e-09	1	0	0	1	0	0
AAACACGC	8	37	8	74.7355	259884369	150	129483890	296	4.625	0.107044	0.495079	0.28575	0.00396064	0.002286	0.246667	1.524e-08	1.524e-08	1	0	0	1	0	0
AAACAG	1	13	6	74.7355	259884369	150	129483890	78	13	0.0133805	0.173947	0.100399	0.00104368	0.000602392	0.52	4.01594e-09	4.01594e-09	1	0	0	1	1	0
AAACAGC	2	12	7	74.7355	259884369	150	129483890	84	6	0.0267611	0.160566	0.0926756	0.00112396	0.000648729	0.28	4.32486e-09	4.32486e-09	1	0	0	1	0	0
AAACCAGAG	10	59	9	74.7355	259884369	150	129483890	531	5.9	0.133805	0.789451	0.455655	0.00710506	0.0041009	0.354	2.73393e-08	2.73393e-08	1	0	0	1	0	0
AAACCATAAACCCAG	2	14	15	74.7355	259884369	150	129483890	210	7	0.0267611	0.187327	0.108122	0.00280991	0.00162182	0.7	1.08122e-08	1.08122e-08	1	0	0	1	1	0
AAACCC	1	4	6	74.7355	259884369	150	129483890	24	4	0.0133805	0.0535221	0.0308919	0.000321133	0.000185351	0.16	1.23567e-09	1.23567e-09	1	0	0	1	0	0
AAACCCACAAACCCT	4	18	15	74.7355	259884369	150	129483890	270	4.5	0.0535221	0.240849	0.139013	0.00361274	0.0020852	0.45	1.39013e-08	1.39013e-08	1	0	0	1	0	0
AAACCCAGAAATCCT	1	10	15	74.7355	259884369	150	129483890	150	10	0.0133805	0.133805	0.0772297	0.00200708	0.00115845	1	7.72297e-09	7.72297e-09	1	0	0	1	1	0
AAACCCAGAGACCCT	2	20	15	74.7355	259884369	150	129483890	300	10	0.0267611	0.267611	0.154459	0.00401416	0.00231689	1	1.54459e-08	1.54459e-08	1	0	0	1	1	0
AAACCCC	25	108	7	74.7355	259884369	150	129483890	756	4.32	0.334513	1.4451	0.834081	0.0101157	0.00583856	0.2016	3.89238e-08	3.89238e-08	1	0	0	1	0	0
AAACCCCGAAACCCT	3	12	15	74.7355	259884369	150	129483890	180	4	0.0401416	0.160566	0.0926756	0.00240849	0.00139013	0.4	9.26756e-09	9.26756e-09	1	0	0	1	0	0
AAACCCCGAACCCTT	5	29	15	74.7355	259884369	150	129483890	435	5.8	0.0669026	0.388035	0.223966	0.00582053	0.00335949	0.58	2.23966e-08	2.23966e-08	1	0	0	1	1	0
AAACCCGAG	1	5	9	74.7355	259884369	150	129483890	45	5	0.0133805	0.0669026	0.0386148	0.000602124	0.000347534	0.3	2.31689e-09	2.31689e-09	1	0	0	1	0	0
AAACCCT	394	1598	7	74.7355	259884369	150	129483890	11186	4.05584	5.27193	21.3821	12.3413	0.149675	0.0863891	0.189272	5.75928e-07	5.75928e-07	1	0	0	1	0	0
AAACCCTGAACCCAG	2	15	15	74.7355	259884369	150	129483890	225	7.5	0.0267611	0.200708	0.115845	0.00301062	0.00173767	0.75	1.15845e-08	1.15845e-08	1	0	0	1	1	0
AAACCCTGAACCCTG	1	7	15	74.7355	259884369	150	129483890	105	7	0.0133805	0.0936637	0.0540608	0.00140496	0.000810912	0.7	5.40608e-09	5.40608e-09	1	0	0	1	1	0
AAACCCTGAACCCTT	51	245	15	74.7355	259884369	150	129483890	3675	4.80392	0.682407	3.27823	1.89213	0.0491734	0.0283819	0.480392	1.89213e-07	1.89213e-07	1	0	0	1	0	0
AAACCTC	9	36	7	74.7355	259884369	150	129483890	252	4	0.120425	0.481699	0.278027	0.00337189	0.00194619	0.186667	1.29746e-08	1.29746e-08	1	0	0	1	0	0
AAACCTT	82	407	7	74.7355	259884369	150	129483890	2849	4.96341	1.0972	5.44587	3.14325	0.0381211	0.0220027	0.231626	1.46685e-07	1.46685e-07	1	0	0	1	0	0
AAACCTTCAATCCAAC	1	4	16	74.7355	259884369	150	129483890	64	4	0.0133805	0.0535221	0.0308919	0.000856354	0.00049427	0.426667	3.29513e-09	3.29513e-09	1	0	0	1	0	0
AAACG	29	157	5	74.7355	259884369	150	129483890	785	5.41379	0.388035	2.10074	1.21251	0.0105037	0.00606253	0.18046	4.04169e-08	4.04169e-08	1	0	0	1	0	0
AAACGC	25	100	6	74.7355	259884369	150	129483890	600	4	0.334513	1.33805	0.772297	0.00802832	0.00463378	0.16	3.08919e-08	3.08919e-08	1	0	0	1	0	0
AAACGT	109	691	6	74.7355	259884369	150	129483890	4146	6.33945	1.45848	9.24594	5.33657	0.0554757	0.0320194	0.253578	2.13463e-07	2.13463e-07	1	0	0	1	0	0
AAACT	8	40	5	74.7355	259884369	150	129483890	200	5	0.107044	0.535221	0.308919	0.00267611	0.00154459	0.166667	1.02973e-08	1.02973e-08	1	0	0	1	0	0
AAACTCAGTCC	1	5	11	74.7355	259884369	150	129483890	55	5	0.0133805	0.0669026	0.0386148	0.000735929	0.000424763	0.366667	2.83176e-09	2.83176e-09	1	0	0	1	0	0
AAACTCATATGATAGACATCT	1	5	21	74.7355	259884369	150	129483890	105	5	0.0133805	0.0669026	0.0386148	0.00140496	0.000810912	0.7	5.40608e-09	5.40608e-09	1	0	0	1	1	0
AAACTG	40	231	6	74.7355	259884369	150	129483890	1386	5.775	0.535221	3.0909	1.78401	0.0185454	0.010704	0.231	7.13602e-08	7.13602e-08	1	0	0	1	0	0
AAACTGACTCTCGTTGACC	1	4	19	74.7355	259884369	150	129483890	76	4	0.0133805	0.0535221	0.0308919	0.00101692	0.000586946	0.506667	3.91297e-09	3.91297e-09	1	0	0	1	1	0
AAACTGCTC	52	242	9	74.7355	259884369	150	129483890	2178	4.65385	0.695787	3.23809	1.86896	0.0291428	0.0168206	0.279231	1.12138e-07	1.12138e-07	1	0	0	1	0	0
AAACTT	41	168	6	74.7355	259884369	150	129483890	1008	4.09756	0.548602	2.24793	1.29746	0.0134876	0.00778475	0.163902	5.18983e-08	5.18983e-08	1	0	0	1	0	0
AAAG	692	4841	4	74.7355	259884369	150	129483890	19364	6.99566	9.25932	64.7751	37.3869	0.2591	0.149548	0.186551	9.96984e-07	9.96984e-07	1	0	0	0	0	0
AAAGAAG	2	19	7	74.7355	259884369	150	129483890	133	9.5	0.0267611	0.25423	0.146736	0.00177961	0.00102715	0.443333	6.8477e-09	6.8477e-09	1	0	0	1	0	0
AAAGAAGATAG	52	239	11	74.7355	259884369	150	129483890	2629	4.59615	0.695787	3.19795	1.84579	0.0351774	0.0203037	0.337051	1.35358e-07	1.35358e-07	1	0	0	1	0	0
AAAGAC	1	4	6	74.7355	259884369	150	129483890	24	4	0.0133805	0.0535221	0.0308919	0.000321133	0.000185351	0.16	1.23567e-09	1.23567e-09	1	0	0	1	0	0
AAAGAG	33	133	6	74.7355	259884369	150	129483890	798	4.0303	0.441557	1.77961	1.02715	0.0106777	0.00616293	0.161212	4.10862e-08	4.10862e-08	1	0	0	1	0	0
AAAGAGC	3	12	7	74.7355	259884369	150	129483890	84	4	0.0401416	0.160566	0.0926756	0.00112396	0.000648729	0.186667	4.32486e-09	4.32486e-09	1	0	0	1	0	0
AAAGC	49	345	5	74.7355	259884369	150	129483890	1725	7.04082	0.655646	4.61628	2.66442	0.0230814	0.0133221	0.234694	8.88141e-08	8.88141e-08	1	0	0	1	0	0
AAAGCAG	2	16	7	74.7355	259884369	150	129483890	112	8	0.0267611	0.214088	0.123567	0.00149862	0.000864972	0.373333	5.76648e-09	5.76648e-09	1	0	0	1	0	0
AAAGCATT	213	1234	8	74.7355	259884369	150	129483890	9872	5.79343	2.85005	16.5116	9.53014	0.132093	0.0762411	0.308983	5.08274e-07	5.08274e-07	1	0	0	1	0	0
AAAGCC	1	8	6	74.7355	259884369	150	129483890	48	8	0.0133805	0.107044	0.0617837	0.000642265	0.000370702	0.32	2.47135e-09	2.47135e-09	1	0	0	1	0	0
AAAGCCATCACACTC	1	4	15	74.7355	259884369	150	129483890	60	4	0.0133805	0.0535221	0.0308919	0.000802832	0.000463378	0.4	3.08919e-09	3.08919e-09	1	0	0	1	0	0
AAAGCT	67	529	6	74.7355	259884369	150	129483890	3174	7.89552	0.896495	7.0783	4.08545	0.0424698	0.0245127	0.315821	1.63418e-07	1.63418e-07	1	0	0	1	0	0
AAAGCTGTTG	40	181	10	74.7355	259884369	150	129483890	1810	4.525	0.535221	2.42188	1.39786	0.0242188	0.0139786	0.301667	9.31905e-08	9.31905e-08	1	0	0	1	0	0
AAAGG	28	140	5	74.7355	259884369	150	129483890	700	5	0.374655	1.87327	1.08122	0.00936637	0.00540608	0.166667	3.60405e-08	3.60405e-08	1	0	0	1	0	0
AAAGGAGC	1	4	8	74.7355	259884369	150	129483890	32	4	0.0133805	0.0535221	0.0308919	0.000428177	0.000247135	0.213333	1.64757e-09	1.64757e-09	1	0	0	1	0	0
AAAGT	161	876	5	74.7355	259884369	150	129483890	4380	5.44099	2.15426	11.7213	6.76532	0.0586067	0.0338266	0.181366	2.25511e-07	2.25511e-07	1	0	0	1	0	0
AAAGTAT	26	104	7	74.7355	259884369	150	129483890	728	4	0.347894	1.39157	0.803189	0.00974102	0.00562232	0.186667	3.74821e-08	3.74821e-08	1	0	0	1	0	0
AAAGTG	2	9	6	74.7355	259884369	150	129483890	54	4.5	0.0267611	0.120425	0.0695067	0.000722548	0.00041704	0.18	2.78027e-09	2.78027e-09	1	0	0	1	0	0
AAAGTGCATG	1	4	10	74.7355	259884369	150	129483890	40	4	0.0133805	0.0535221	0.0308919	0.000535221	0.000308919	0.266667	2.05946e-09	2.05946e-09	1	0	0	1	0	0
AAAGTT	89	411	6	74.7355	259884369	150	129483890	2466	4.61798	1.19087	5.4994	3.17414	0.0329964	0.0190448	0.184719	1.26966e-07	1.26966e-07	1	0	0	1	0	0
AAAGTTG	4	20	7	74.7355	259884369	150	129483890	140	5	0.0535221	0.267611	0.154459	0.00187327	0.00108122	0.233333	7.2081e-09	7.2081e-09	1	0	0	1	0	0
AAAT	34893	246507	4	74.7355	259884369	150	129483890	986028	7.06465	466.887	3298.39	1903.77	13.1936	7.61506	0.188391	5.07671e-05	5.07671e-05	1	1	1	0	0	0
AAATAAATTAATAATAAATTAT	1	4	22	74.7355	259884369	150	129483890	88	4	0.0133805	0.0535221	0.0308919	0.00117749	0.000679621	0.586667	4.53081e-09	4.53081e-09	1	0	0	1	1	0
AAATAACTGG	32	131	10	74.7355	259884369	150	129483890	1310	4.09375	0.428177	1.75285	1.01171	0.0175285	0.0101171	0.272917	6.74473e-08	6.74473e-08	1	0	0	1	0	0
AAATAAG	16	64	7	74.7355	259884369	150	129483890	448	4	0.214088	0.856354	0.49427	0.00599448	0.00345989	0.186667	2.30659e-08	2.30659e-08	1	0	0	1	0	0
AAATAAT	238	1031	7	74.7355	259884369	150	129483890	7217	4.33193	3.18457	13.7953	7.96238	0.0965673	0.0557367	0.202157	3.71578e-07	3.71578e-07	1	0	0	1	0	0
AAATAC	139	601	6	74.7355	259884369	150	129483890	3606	4.32374	1.85989	8.0417	4.6415	0.0482502	0.027849	0.17295	1.8566e-07	1.8566e-07	1	0	0	1	0	0
AAATAG	2	8	6	74.7355	259884369	150	129483890	48	4	0.0267611	0.107044	0.0617837	0.000642265	0.000370702	0.16	2.47135e-09	2.47135e-09	1	0	0	1	0	0
AAATAGG	44	176	7	74.7355	259884369	150	129483890	1232	4	0.588743	2.35497	1.35924	0.0164848	0.0095147	0.186667	6.34313e-08	6.34313e-08	1	0	0	1	0	0
AAATAGT	1	4	7	74.7355	259884369	150	129483890	28	4	0.0133805	0.0535221	0.0308919	0.000374655	0.000216243	0.186667	1.44162e-09	1.44162e-09	1	0	0	1	0	0
AAATAT	316	1363	6	74.7355	259884369	150	129483890	8178	4.31329	4.22825	18.2377	10.5264	0.109426	0.0631584	0.172532	4.21056e-07	4.21056e-07	1	0	0	1	0	0
AAATATC	29	116	7	74.7355	259884369	150	129483890	812	4	0.388035	1.55214	0.895864	0.010865	0.00627105	0.186667	4.1807e-08	4.1807e-08	1	0	0	1	0	0
AAATATG	49	213	7	74.7355	259884369	150	129483890	1491	4.34694	0.655646	2.85005	1.64499	0.0199504	0.0115149	0.202857	7.67663e-08	7.67663e-08	1	0	0	1	0	0
AAATC	40	203	5	74.7355	259884369	150	129483890	1015	5.075	0.535221	2.71625	1.56776	0.0135812	0.00783881	0.169167	5.22588e-08	5.22588e-08	1	0	0	1	0	0
AAATCATCTGAT	702	3294	12	74.7355	259884369	150	129483890	39528	4.69231	9.39313	44.0755	25.4395	0.528905	0.305273	0.375385	2.03516e-06	2.03516e-06	1	0	0	1	0	0
AAATCATCTT	8	32	10	74.7355	259884369	150	129483890	320	4	0.107044	0.428177	0.247135	0.00428177	0.00247135	0.266667	1.64757e-08	1.64757e-08	1	0	0	1	0	0
AAATCCT	30	120	7	74.7355	259884369	150	129483890	840	4	0.401416	1.60566	0.926756	0.0112396	0.00648729	0.186667	4.32486e-08	4.32486e-08	1	0	0	1	0	0
AAATCGC	1	5	7	74.7355	259884369	150	129483890	35	5	0.0133805	0.0669026	0.0386148	0.000468318	0.000270304	0.233333	1.80203e-09	1.80203e-09	1	0	0	1	0	0
AAATCT	636	2927	6	74.7355	259884369	150	129483890	17562	4.6022	8.51001	39.1648	22.6051	0.234989	0.135631	0.184088	9.04205e-07	9.04205e-07	1	0	0	1	0	0
AAATCTT	36	144	7	74.7355	259884369	150	129483890	1008	4	0.481699	1.9268	1.11211	0.0134876	0.00778475	0.186667	5.18983e-08	5.18983e-08	1	0	0	1	0	0
AAATG	41	208	5	74.7355	259884369	150	129483890	1040	5.07317	0.548602	2.78315	1.60638	0.0139157	0.00803189	0.169106	5.35459e-08	5.35459e-08	1	0	0	1	0	0
AAATGAG	2	8	7	74.7355	259884369	150	129483890	56	4	0.0267611	0.107044	0.0617837	0.000749309	0.000432486	0.186667	2.88324e-09	2.88324e-09	1	0	0	1	0	0
AAATGATAG	33	156	9	74.7355	259884369	150	129483890	1404	4.72727	0.441557	2.08736	1.20478	0.0187863	0.010843	0.283636	7.2287e-08	7.2287e-08	1	0	0	1	0	0
AAATGT	60	244	6	74.7355	259884369	150	129483890	1464	4.06667	0.802832	3.26485	1.8844	0.0195891	0.0113064	0.162667	7.53762e-08	7.53762e-08	1	0	0	1	0	0
AAATGTGCCG	1	4	10	74.7355	259884369	150	129483890	40	4	0.0133805	0.0535221	0.0308919	0.000535221	0.000308919	0.266667	2.05946e-09	2.05946e-09	1	0	0	1	0	0
AAATT	742	3906	5	74.7355	259884369	150	129483890	19530	5.26415	9.92835	52.2643	30.1659	0.261322	0.15083	0.175472	1.00553e-06	1.00553e-06	1	0	0	1	0	0
AAATTAT	23	113	7	74.7355	259884369	150	129483890	791	4.91304	0.307752	1.512	0.872695	0.010584	0.00610887	0.229275	4.07258e-08	4.07258e-08	1	0	0	1	0	0
AAATTATAAATTGTTAT	103	503	17	74.7355	259884369	150	129483890	8551	4.8835	1.37819	6.7304	3.88465	0.114417	0.0660391	0.553463	4.40261e-07	4.40261e-07	1	0	0	1	1	0
AAATTC	210	938	6	74.7355	259884369	150	129483890	5628	4.46667	2.80991	12.5509	7.24414	0.0753056	0.0434649	0.178667	2.89766e-07	2.89766e-07	1	0	0	1	0	0
AAATTCCAGG	32	158	10	74.7355	259884369	150	129483890	1580	4.9375	0.428177	2.11412	1.22023	0.0211412	0.0122023	0.329167	8.13486e-08	8.13486e-08	1	0	0	1	0	0
AAATTCT	18	72	7	74.7355	259884369	150	129483890	504	4	0.240849	0.963398	0.556054	0.00674378	0.00389238	0.186667	2.59492e-08	2.59492e-08	1	0	0	1	0	0
AAATTG	149	760	6	74.7355	259884369	150	129483890	4560	5.10067	1.9937	10.1692	5.86946	0.0610152	0.0352167	0.204027	2.34778e-07	2.34778e-07	1	0	0	1	0	0
AAATTGT	3	12	7	74.7355	259884369	150	129483890	84	4	0.0401416	0.160566	0.0926756	0.00112396	0.000648729	0.186667	4.32486e-09	4.32486e-09	1	0	0	1	0	0
AAATTT	224	896	6	74.7355	259884369	150	129483890	5376	4	2.99724	11.989	6.91978	0.0719337	0.0415187	0.16	2.76791e-07	2.76791e-07	1	0	0	1	0	0
AAATTTC	18	72	7	74.7355	259884369	150	129483890	504	4	0.240849	0.963398	0.556054	0.00674378	0.00389238	0.186667	2.59492e-08	2.59492e-08	1	0	0	1	0	0
AAATTTCC	2	8	8	74.7355	259884369	150	129483890	64	4	0.0267611	0.107044	0.0617837	0.000856354	0.00049427	0.213333	3.29513e-09	3.29513e-09	1	0	0	1	0	0
AAC	3053	35255	3	74.7355	259884369	150	129483890	105765	11.5477	40.8507	471.73	272.273	1.41519	0.81682	0.230953	5.44547e-06	5.44547e-06	1	0	0	0	0	0
AACAAG	457	1855	6	74.7355	259884369	150	129483890	11130	4.05908	6.1149	24.8209	14.3261	0.148925	0.0859566	0.162363	5.73044e-07	5.73044e-07	1	0	0	1	0	0
AACAAGAAG	70	419	9	74.7355	259884369	150	129483890	3771	5.98571	0.936637	5.60644	3.23592	0.050458	0.0291233	0.359143	1.94155e-07	1.94155e-07	1	0	0	1	0	0
AACAAT	802	11944	6	74.7355	259884369	150	129483890	71664	14.8928	10.7312	159.817	92.2431	0.958902	0.553459	0.595711	3.68973e-06	3.68973e-06	1	0	0	1	1	0
AACAATAAT	7	65	9	74.7355	259884369	150	129483890	585	9.28571	0.0936637	0.869734	0.501993	0.00782761	0.00451794	0.557143	3.01196e-08	3.01196e-08	1	0	0	1	1	0
AACAATT	26	112	7	74.7355	259884369	150	129483890	784	4.30769	0.347894	1.49862	0.864972	0.0104903	0.00605481	0.201026	4.03654e-08	4.03654e-08	1	0	0	1	0	0
AACACT	1	4	6	74.7355	259884369	150	129483890	24	4	0.0133805	0.0535221	0.0308919	0.000321133	0.000185351	0.16	1.23567e-09	1.23567e-09	1	0	0	1	0	0
AACAGAAT	2	8	8	74.7355	259884369	150	129483890	64	4	0.0267611	0.107044	0.0617837	0.000856354	0.00049427	0.213333	3.29513e-09	3.29513e-09	1	0	0	1	0	0
AACAGC	133	603	6	74.7355	259884369	150	129483890	3618	4.53383	1.77961	8.06846	4.65695	0.0484107	0.0279417	0.181353	1.86278e-07	1.86278e-07	1	0	0	1	0	0
AACAGG	21	85	6	74.7355	259884369	150	129483890	510	4.04762	0.280991	1.13734	0.656452	0.00682407	0.00393871	0.161905	2.62581e-08	2.62581e-08	1	0	0	1	0	0
AACAGTG	3	12	7	74.7355	259884369	150	129483890	84	4	0.0401416	0.160566	0.0926756	0.00112396	0.000648729	0.186667	4.32486e-09	4.32486e-09	1	0	0	1	0	0
AACAT	576	14332	5	74.7355	259884369	150	129483890	71660	24.8819	7.70718	191.77	110.686	0.958848	0.553428	0.829398	3.68952e-06	3.68952e-06	1	0	0	1	1	0
AACATAT	208	854	7	74.7355	259884369	150	129483890	5978	4.10577	2.78315	11.427	6.59542	0.0799888	0.0461679	0.191603	3.07786e-07	3.07786e-07	1	0	0	1	0	0
AACATC	45	316	6	74.7355	259884369	150	129483890	1896	7.02222	0.602124	4.22825	2.44046	0.0253695	0.0146427	0.280889	9.76183e-08	9.76183e-08	1	0	0	1	0	0
AACATT	412	1648	6	74.7355	259884369	150	129483890	9888	4	5.51278	22.0511	12.7275	0.132307	0.0763647	0.16	5.09098e-07	5.09098e-07	1	0	0	1	0	0
AACC	151	3531	4	74.7355	259884369	150	129483890	14124	23.3841	2.02046	47.2466	27.2698	0.188987	0.109079	0.623576	7.27195e-07	7.27195e-07	1	0	0	0	1	0
AACCAATC	7	42	8	74.7355	259884369	150	129483890	336	6	0.0936637	0.561982	0.324365	0.00449586	0.00259492	0.32	1.72994e-08	1.72994e-08	1	0	0	1	0	0
AACCAC	1	4	6	74.7355	259884369	150	129483890	24	4	0.0133805	0.0535221	0.0308919	0.000321133	0.000185351	0.16	1.23567e-09	1.23567e-09	1	0	0	1	0	0
AACCACC	1	4	7	74.7355	259884369	150	129483890	28	4	0.0133805	0.0535221	0.0308919	0.000374655	0.000216243	0.186667	1.44162e-09	1.44162e-09	1	0	0	1	0	0
AACCACCCT	3	13	9	74.7355	259884369	150	129483890	117	4.33333	0.0401416	0.173947	0.100399	0.00156552	0.000903587	0.26	6.02392e-09	6.02392e-09	1	0	0	1	0	0
AACCACTTGAAG	1	5	12	74.7355	259884369	150	129483890	60	5	0.0133805	0.0669026	0.0386148	0.000802832	0.000463378	0.4	3.08919e-09	3.08919e-09	1	0	0	1	0	0
AACCC	15	75	5	74.7355	259884369	150	129483890	375	5	0.200708	1.00354	0.579223	0.0050177	0.00289611	0.166667	1.93074e-08	1.93074e-08	1	0	0	1	0	0
AACCCAAT	15983	159927	8	74.7355	259884369	150	129483890	1279416	10.0061	213.861	2139.91	1235.11	17.1193	9.88089	0.533657	6.58726e-05	6.58726e-05	1	1	1	1	1	1
AACCCAGAACCCTTG	3	27	15	74.7355	259884369	150	129483890	405	9	0.0401416	0.361274	0.20852	0.00541911	0.0031278	0.9	2.0852e-08	2.0852e-08	1	0	0	1	1	0
AACCCC	26	104	6	74.7355	259884369	150	129483890	624	4	0.347894	1.39157	0.803189	0.00834945	0.00481913	0.16	3.21275e-08	3.21275e-08	1	0	0	1	0	0
AACCCCGGT	2	8	9	74.7355	259884369	150	129483890	72	4	0.0267611	0.107044	0.0617837	0.000963398	0.000556054	0.24	3.70702e-09	3.70702e-09	1	0	0	1	0	0
AACCCG	20	127	6	74.7355	259884369	150	129483890	762	6.35	0.267611	1.69933	0.980817	0.010196	0.0058849	0.254	3.92327e-08	3.92327e-08	1	0	0	1	0	0
AACCCT	2	19	6	74.7355	259884369	150	129483890	114	9.5	0.0267611	0.25423	0.146736	0.00152538	0.000880418	0.38	5.86946e-09	5.86946e-09	1	0	0	1	0	0
AACCCTCGAACCCTG	1	5	15	74.7355	259884369	150	129483890	75	5	0.0133805	0.0669026	0.0386148	0.00100354	0.000579223	0.5	3.86148e-09	3.86148e-09	1	0	0	1	0	0
AACCCTGAACCCTTG	13	67	15	74.7355	259884369	150	129483890	1005	5.15385	0.173947	0.896495	0.517439	0.0134474	0.00776158	0.515385	5.17439e-08	5.17439e-08	1	0	0	1	1	0
AACCGAT	1	4	7	74.7355	259884369	150	129483890	28	4	0.0133805	0.0535221	0.0308919	0.000374655	0.000216243	0.186667	1.44162e-09	1.44162e-09	1	0	0	1	0	0
AACCT	73	1962	5	74.7355	259884369	150	129483890	9810	26.8767	0.976778	26.2526	15.1525	0.131263	0.0757623	0.89589	5.05082e-07	5.05082e-07	1	0	0	1	1	0
AACCTC	4	16	6	74.7355	259884369	150	129483890	96	4	0.0535221	0.214088	0.123567	0.00128453	0.000741405	0.16	4.9427e-09	4.9427e-09	1	0	0	1	0	0
AACCTCG	21	84	7	74.7355	259884369	150	129483890	588	4	0.280991	1.12396	0.648729	0.00786775	0.00454111	0.186667	3.0274e-08	3.0274e-08	1	0	0	1	0	0
AACCTG	25	102	6	74.7355	259884369	150	129483890	612	4.08	0.334513	1.36481	0.787743	0.00818888	0.00472646	0.1632	3.15097e-08	3.15097e-08	1	0	0	1	0	0
AACCTGACCTGACCT	1	5	15	74.7355	259884369	150	129483890	75	5	0.0133805	0.0669026	0.0386148	0.00100354	0.000579223	0.5	3.86148e-09	3.86148e-09	1	0	0	1	0	0
AACCTT	26	132	6	74.7355	259884369	150	129483890	792	5.07692	0.347894	1.76623	1.01943	0.0105974	0.00611659	0.203077	4.07773e-08	4.07773e-08	1	0	0	1	0	0
AACG	1371	9772	4	74.7355	259884369	150	129483890	39088	7.12764	18.3447	130.754	75.4688	0.523018	0.301875	0.190071	2.0125e-06	2.0125e-06	1	0	0	0	0	0
AACGAT	23	92	6	74.7355	259884369	150	129483890	552	4	0.307752	1.23101	0.710513	0.00738605	0.00426308	0.16	2.84205e-08	2.84205e-08	1	0	0	1	0	0
AACGATT	75	427	7	74.7355	259884369	150	129483890	2989	5.69333	1.00354	5.71348	3.29771	0.0399944	0.023084	0.265689	1.53893e-07	1.53893e-07	1	0	0	1	0	0
AACGCGC	29	116	7	74.7355	259884369	150	129483890	812	4	0.388035	1.55214	0.895864	0.010865	0.00627105	0.186667	4.1807e-08	4.1807e-08	1	0	0	1	0	0
AACGGAGCC	123	721	9	74.7355	259884369	150	129483890	6489	5.86179	1.6458	9.64736	5.56826	0.0868262	0.0501143	0.351707	3.34096e-07	3.34096e-07	1	0	0	1	0	0
AACGGG	28	136	6	74.7355	259884369	150	129483890	816	4.85714	0.374655	1.81975	1.05032	0.0109185	0.00630194	0.194286	4.20129e-08	4.20129e-08	1	0	0	1	0	0
AACGTCC	1	5	7	74.7355	259884369	150	129483890	35	5	0.0133805	0.0669026	0.0386148	0.000468318	0.000270304	0.233333	1.80203e-09	1.80203e-09	1	0	0	1	0	0
AACT	57	445	4	74.7355	259884369	150	129483890	1780	7.80702	0.76269	5.95433	3.43672	0.0238173	0.0137469	0.208187	9.16459e-08	9.16459e-08	1	0	0	0	0	0
AACTAC	38	213	6	74.7355	259884369	150	129483890	1278	5.60526	0.50846	2.85005	1.64499	0.0171003	0.00986995	0.224211	6.57997e-08	6.57997e-08	1	0	0	1	0	0
AACTACC	25	117	7	74.7355	259884369	150	129483890	819	4.68	0.334513	1.56552	0.903587	0.0109587	0.00632511	0.2184	4.21674e-08	4.21674e-08	1	0	0	1	0	0
AACTAGCT	1	4	8	74.7355	259884369	150	129483890	32	4	0.0133805	0.0535221	0.0308919	0.000428177	0.000247135	0.213333	1.64757e-09	1.64757e-09	1	0	0	1	0	0
AACTAT	34	136	6	74.7355	259884369	150	129483890	816	4	0.454938	1.81975	1.05032	0.0109185	0.00630194	0.16	4.20129e-08	4.20129e-08	1	0	0	1	0	0
AACTATT	4	16	7	74.7355	259884369	150	129483890	112	4	0.0535221	0.214088	0.123567	0.00149862	0.000864972	0.186667	5.76648e-09	5.76648e-09	1	0	0	1	0	0
AACTCATCG	1	4	9	74.7355	259884369	150	129483890	36	4	0.0133805	0.0535221	0.0308919	0.000481699	0.000278027	0.24	1.85351e-09	1.85351e-09	1	0	0	1	0	0
AACTCGGC	1	4	8	74.7355	259884369	150	129483890	32	4	0.0133805	0.0535221	0.0308919	0.000428177	0.000247135	0.213333	1.64757e-09	1.64757e-09	1	0	0	1	0	0
AACTG	88	440	5	74.7355	259884369	150	129483890	2200	5	1.17749	5.88743	3.39811	0.0294372	0.0169905	0.166667	1.1327e-07	1.1327e-07	1	0	0	1	0	0
AACTGC	1	4	6	74.7355	259884369	150	129483890	24	4	0.0133805	0.0535221	0.0308919	0.000321133	0.000185351	0.16	1.23567e-09	1.23567e-09	1	0	0	1	0	0
AACTGG	2	8	6	74.7355	259884369	150	129483890	48	4	0.0267611	0.107044	0.0617837	0.000642265	0.000370702	0.16	2.47135e-09	2.47135e-09	1	0	0	1	0	0
AACTT	60	317	5	74.7355	259884369	150	129483890	1585	5.28333	0.802832	4.24163	2.44818	0.0212081	0.0122409	0.176111	8.1606e-08	8.1606e-08	1	0	0	1	0	0
AACTTCC	1	5	7	74.7355	259884369	150	129483890	35	5	0.0133805	0.0669026	0.0386148	0.000468318	0.000270304	0.233333	1.80203e-09	1.80203e-09	1	0	0	1	0	0
AACTTG	34	144	6	74.7355	259884369	150	129483890	864	4.23529	0.454938	1.9268	1.11211	0.0115608	0.00667264	0.169412	4.44843e-08	4.44843e-08	1	0	0	1	0	0
AACTTGAAGATATAG	1	10	15	74.7355	259884369	150	129483890	150	10	0.0133805	0.133805	0.0772297	0.00200708	0.00115845	1	7.72297e-09	7.72297e-09	1	0	0	1	1	0
AAG	9686	95400	3	74.7355	259884369	150	129483890	286200	9.84927	129.604	1276.5	736.771	3.82951	2.21031	0.196985	1.47354e-05	1.47354e-05	1	0	0	0	0	0
AAGAAGAG	2	14	8	74.7355	259884369	150	129483890	112	7	0.0267611	0.187327	0.108122	0.00149862	0.000864972	0.373333	5.76648e-09	5.76648e-09	1	0	0	1	0	0
AAGAAT	128	586	6	74.7355	259884369	150	129483890	3516	4.57812	1.71271	7.84099	4.52566	0.0470459	0.027154	0.183125	1.81026e-07	1.81026e-07	1	0	0	1	0	0
AAGAATAG	50	274	8	74.7355	259884369	150	129483890	2192	5.48	0.669026	3.66626	2.11609	0.0293301	0.0169287	0.292267	1.12858e-07	1.12858e-07	1	0	0	1	0	0
AAGAATT	8	32	7	74.7355	259884369	150	129483890	224	4	0.107044	0.428177	0.247135	0.00299724	0.00172994	0.186667	1.1533e-08	1.1533e-08	1	0	0	1	0	0
AAGACCCGG	1	4	9	74.7355	259884369	150	129483890	36	4	0.0133805	0.0535221	0.0308919	0.000481699	0.000278027	0.24	1.85351e-09	1.85351e-09	1	0	0	1	0	0
AAGACCT	51	208	7	74.7355	259884369	150	129483890	1456	4.07843	0.682407	2.78315	1.60638	0.019482	0.0112446	0.190327	7.49643e-08	7.49643e-08	1	0	0	1	0	0
AAGACG	140	614	6	74.7355	259884369	150	129483890	3684	4.38571	1.87327	8.21564	4.7419	0.0492939	0.0284514	0.175429	1.89676e-07	1.89676e-07	1	0	0	1	0	0
AAGACGACG	44	377	9	74.7355	259884369	150	129483890	3393	8.56818	0.588743	5.04446	2.91156	0.0454001	0.026204	0.514091	1.74694e-07	1.74694e-07	1	0	0	1	1	0
AAGACGAGCAGCGAGAG	5	24	17	74.7355	259884369	150	129483890	408	4.8	0.0669026	0.321133	0.185351	0.00545925	0.00315097	0.544	2.10065e-08	2.10065e-08	1	0	0	1	1	0
AAGACT	535	2151	6	74.7355	259884369	150	129483890	12906	4.02056	7.15858	28.7815	16.6121	0.172689	0.0996726	0.160822	6.64484e-07	6.64484e-07	1	0	0	1	0	0
AAGAG	50	288	5	74.7355	259884369	150	129483890	1440	5.76	0.669026	3.85359	2.22421	0.019268	0.0111211	0.192	7.41405e-08	7.41405e-08	1	0	0	1	0	0
AAGAGAG	46	197	7	74.7355	259884369	150	129483890	1379	4.28261	0.615504	2.63596	1.52142	0.0184517	0.01065	0.199855	7.09998e-08	7.09998e-08	1	0	0	1	0	0
AAGAGC	2	8	6	74.7355	259884369	150	129483890	48	4	0.0267611	0.107044	0.0617837	0.000642265	0.000370702	0.16	2.47135e-09	2.47135e-09	1	0	0	1	0	0
AAGAGG	39	235	6	74.7355	259884369	150	129483890	1410	6.02564	0.52184	3.14442	1.8149	0.0188665	0.0108894	0.241026	7.25959e-08	7.25959e-08	1	0	0	1	0	0
AAGAGGACG	33	143	9	74.7355	259884369	150	129483890	1287	4.33333	0.441557	1.91342	1.10438	0.0172207	0.00993946	0.26	6.62631e-08	6.62631e-08	1	0	0	1	0	0
AAGAT	194	1057	5	74.7355	259884369	150	129483890	5285	5.44845	2.59582	14.1432	8.16318	0.0707161	0.0408159	0.181615	2.72106e-07	2.72106e-07	1	0	0	1	0	0
AAGATAC	25	100	7	74.7355	259884369	150	129483890	700	4	0.334513	1.33805	0.772297	0.00936637	0.00540608	0.186667	3.60405e-08	3.60405e-08	1	0	0	1	0	0
AAGATAG	4	16	7	74.7355	259884369	150	129483890	112	4	0.0535221	0.214088	0.123567	0.00149862	0.000864972	0.186667	5.76648e-09	5.76648e-09	1	0	0	1	0	0
AAGATGACTGAAT	5	21	13	74.7355	259884369	150	129483890	273	4.2	0.0669026	0.280991	0.162182	0.00365288	0.00210837	0.364	1.40558e-08	1.40558e-08	1	0	0	1	0	0
AAGATT	33	132	6	74.7355	259884369	150	129483890	792	4	0.441557	1.76623	1.01943	0.0105974	0.00611659	0.16	4.07773e-08	4.07773e-08	1	0	0	1	0	0
AAGC	318	2246	4	74.7355	259884369	150	129483890	8984	7.06289	4.25501	30.0527	17.3458	0.120211	0.0693831	0.188344	4.62554e-07	4.62554e-07	1	0	0	0	0	0
AAGCAC	2	8	6	74.7355	259884369	150	129483890	48	4	0.0267611	0.107044	0.0617837	0.000642265	0.000370702	0.16	2.47135e-09	2.47135e-09	1	0	0	1	0	0
AAGCAG	30	120	6	74.7355	259884369	150	129483890	720	4	0.401416	1.60566	0.926756	0.00963398	0.00556054	0.16	3.70702e-08	3.70702e-08	1	0	0	1	0	0
AAGCATATCTG	2	14	11	74.7355	259884369	150	129483890	154	7	0.0267611	0.187327	0.108122	0.0020606	0.00118934	0.513333	7.92891e-09	7.92891e-09	1	0	0	1	1	0
AAGCC	7	35	5	74.7355	259884369	150	129483890	175	5	0.0936637	0.468318	0.270304	0.00234159	0.00135152	0.166667	9.01013e-09	9.01013e-09	1	0	0	1	0	0
AAGCCAGGG	2	12	9	74.7355	259884369	150	129483890	108	6	0.0267611	0.160566	0.0926756	0.0014451	0.000834081	0.36	5.56054e-09	5.56054e-09	1	0	0	1	0	0
AAGCCC	37	232	6	74.7355	259884369	150	129483890	1392	6.27027	0.495079	3.10428	1.79173	0.0186257	0.0107504	0.250811	7.16691e-08	7.16691e-08	1	0	0	1	0	0
AAGCCG	2	8	6	74.7355	259884369	150	129483890	48	4	0.0267611	0.107044	0.0617837	0.000642265	0.000370702	0.16	2.47135e-09	2.47135e-09	1	0	0	1	0	0
AAGCG	1	5	5	74.7355	259884369	150	129483890	25	5	0.0133805	0.0669026	0.0386148	0.000334513	0.000193074	0.166667	1.28716e-09	1.28716e-09	1	0	0	1	0	0
AAGCTCTGCCTTGACGTCGTG	2	12	21	74.7355	259884369	150	129483890	252	6	0.0267611	0.160566	0.0926756	0.00337189	0.00194619	0.84	1.29746e-08	1.29746e-08	1	0	0	1	1	0
AAGG	1147	7670	4	74.7355	259884369	150	129483890	30680	6.68701	15.3475	102.629	59.2352	0.410515	0.236941	0.17832	1.5796e-06	1.5796e-06	1	0	0	0	0	0
AAGGAAGGG	25	100	9	74.7355	259884369	150	129483890	900	4	0.334513	1.33805	0.772297	0.0120425	0.00695067	0.24	4.63378e-08	4.63378e-08	1	0	0	1	0	0
AAGGAAGT	34	138	8	74.7355	259884369	150	129483890	1104	4.05882	0.454938	1.84651	1.06577	0.0147721	0.00852616	0.216471	5.6841e-08	5.6841e-08	1	0	0	1	0	0
AAGGAC	52	224	6	74.7355	259884369	150	129483890	1344	4.30769	0.695787	2.99724	1.72994	0.0179834	0.0103797	0.172308	6.91978e-08	6.91978e-08	1	0	0	1	0	0
AAGGAG	1231	5200	6	74.7355	259884369	150	129483890	31200	4.22421	16.4714	69.5787	40.1594	0.417472	0.240957	0.168968	1.60638e-06	1.60638e-06	1	0	0	1	0	0
AAGGAGAGGGAC	2	9	12	74.7355	259884369	150	129483890	108	4.5	0.0267611	0.120425	0.0695067	0.0014451	0.000834081	0.36	5.56054e-09	5.56054e-09	1	0	0	1	0	0
AAGGAT	50	205	6	74.7355	259884369	150	129483890	1230	4.1	0.669026	2.74301	1.58321	0.016458	0.00949925	0.164	6.33283e-08	6.33283e-08	1	0	0	1	0	0
AAGGCG	5	20	6	74.7355	259884369	150	129483890	120	4	0.0669026	0.267611	0.154459	0.00160566	0.000926756	0.16	6.17837e-09	6.17837e-09	1	0	0	1	0	0
AAGGCGAGGGCGAGAGGTCC	1	5	20	74.7355	259884369	150	129483890	100	5	0.0133805	0.0669026	0.0386148	0.00133805	0.000772297	0.666667	5.14865e-09	5.14865e-09	1	0	0	1	1	0
AAGGG	1	5	5	74.7355	259884369	150	129483890	25	5	0.0133805	0.0669026	0.0386148	0.000334513	0.000193074	0.166667	1.28716e-09	1.28716e-09	1	0	0	1	0	0
AAGGGG	124	496	6	74.7355	259884369	150	129483890	2976	4	1.65919	6.63674	3.83059	0.0398204	0.0229836	0.16	1.53224e-07	1.53224e-07	1	0	0	1	0	0
AAGGGGG	1	4	7	74.7355	259884369	150	129483890	28	4	0.0133805	0.0535221	0.0308919	0.000374655	0.000216243	0.186667	1.44162e-09	1.44162e-09	1	0	0	1	0	0
AAGT	107	709	4	74.7355	259884369	150	129483890	2836	6.62617	1.43172	9.48679	5.47558	0.0379472	0.0219023	0.176698	1.46016e-07	1.46016e-07	1	0	0	0	0	0
AAGTAG	5	29	6	74.7355	259884369	150	129483890	174	5.8	0.0669026	0.388035	0.223966	0.00232821	0.0013438	0.232	8.95864e-09	8.95864e-09	1	0	0	1	0	0
AAGTATATC	16	64	9	74.7355	259884369	150	129483890	576	4	0.214088	0.856354	0.49427	0.00770718	0.00444843	0.24	2.96562e-08	2.96562e-08	1	0	0	1	0	0
AAGTATGGGAG	1	4	11	74.7355	259884369	150	129483890	44	4	0.0133805	0.0535221	0.0308919	0.000588743	0.000339811	0.293333	2.2654e-09	2.2654e-09	1	0	0	1	0	0
AAGTATT	1	6	7	74.7355	259884369	150	129483890	42	6	0.0133805	0.0802832	0.0463378	0.000561982	0.000324365	0.28	2.16243e-09	2.16243e-09	1	0	0	1	0	0
AAGTCACGGTCC	1	4	12	74.7355	259884369	150	129483890	48	4	0.0133805	0.0535221	0.0308919	0.000642265	0.000370702	0.32	2.47135e-09	2.47135e-09	1	0	0	1	0	0
AAGTCC	2	8	6	74.7355	259884369	150	129483890	48	4	0.0267611	0.107044	0.0617837	0.000642265	0.000370702	0.16	2.47135e-09	2.47135e-09	1	0	0	1	0	0
AAGTCCG	4	16	7	74.7355	259884369	150	129483890	112	4	0.0535221	0.214088	0.123567	0.00149862	0.000864972	0.186667	5.76648e-09	5.76648e-09	1	0	0	1	0	0
AAGTCT	94	444	6	74.7355	259884369	150	129483890	2664	4.7234	1.25777	5.94095	3.429	0.0356457	0.020574	0.188936	1.3716e-07	1.3716e-07	1	0	0	1	0	0
AAGTGT	2	8	6	74.7355	259884369	150	129483890	48	4	0.0267611	0.107044	0.0617837	0.000642265	0.000370702	0.16	2.47135e-09	2.47135e-09	1	0	0	1	0	0
AAT	21320	213961	3	74.7355	259884369	150	129483890	641883	10.0357	285.273	2862.91	1652.41	8.58873	4.95724	0.200714	3.30483e-05	3.30483e-05	1	1	1	0	0	0
AATAATT	93	419	7	74.7355	259884369	150	129483890	2933	4.50538	1.24439	5.60644	3.23592	0.0392451	0.0226515	0.210251	1.5101e-07	1.5101e-07	1	0	0	1	0	0
AATAC	1605	8793	5	74.7355	259884369	150	129483890	43965	5.4785	21.4757	117.655	67.9081	0.588275	0.33954	0.182617	2.2636e-06	2.2636e-06	1	0	0	1	0	0
AATACAT	19	76	7	74.7355	259884369	150	129483890	532	4	0.25423	1.01692	0.586946	0.00711844	0.00410862	0.186667	2.73908e-08	2.73908e-08	1	0	0	1	0	0
AATACCAC	2	8	8	74.7355	259884369	150	129483890	64	4	0.0267611	0.107044	0.0617837	0.000856354	0.00049427	0.213333	3.29513e-09	3.29513e-09	1	0	0	1	0	0
AATACCCC	2	8	8	74.7355	259884369	150	129483890	64	4	0.0267611	0.107044	0.0617837	0.000856354	0.00049427	0.213333	3.29513e-09	3.29513e-09	1	0	0	1	0	0
AATACT	18	72	6	74.7355	259884369	150	129483890	432	4	0.240849	0.963398	0.556054	0.00578039	0.00333632	0.16	2.22421e-08	2.22421e-08	1	0	0	1	0	0
AATAG	822	4531	5	74.7355	259884369	150	129483890	22655	5.51217	10.9988	60.6272	34.9928	0.303136	0.174964	0.183739	1.16643e-06	1.16643e-06	1	0	0	1	0	0
AATAGAGAT	4	22	9	74.7355	259884369	150	129483890	198	5.5	0.0535221	0.294372	0.169905	0.00264934	0.00152915	0.33	1.01943e-08	1.01943e-08	1	0	0	1	0	0
AATAGAT	2	16	7	74.7355	259884369	150	129483890	112	8	0.0267611	0.214088	0.123567	0.00149862	0.000864972	0.373333	5.76648e-09	5.76648e-09	1	0	0	1	0	0
AATAGT	16	64	6	74.7355	259884369	150	129483890	384	4	0.214088	0.856354	0.49427	0.00513812	0.00296562	0.16	1.97708e-08	1.97708e-08	1	0	0	1	0	0
AATAGTG	16	64	7	74.7355	259884369	150	129483890	448	4	0.214088	0.856354	0.49427	0.00599448	0.00345989	0.186667	2.30659e-08	2.30659e-08	1	0	0	1	0	0
AATAT	345	1805	5	74.7355	259884369	150	129483890	9025	5.23188	4.61628	24.1518	13.94	0.120759	0.0696998	0.174396	4.64665e-07	4.64665e-07	1	0	0	1	0	0
AATATAC	28	112	7	74.7355	259884369	150	129483890	784	4	0.374655	1.49862	0.864972	0.0104903	0.00605481	0.186667	4.03654e-08	4.03654e-08	1	0	0	1	0	0
AATATAT	100	407	7	74.7355	259884369	150	129483890	2849	4.07	1.33805	5.44587	3.14325	0.0381211	0.0220027	0.189933	1.46685e-07	1.46685e-07	1	0	0	1	0	0
AATATC	68	273	6	74.7355	259884369	150	129483890	1638	4.01471	0.909876	3.65288	2.10837	0.0219173	0.0126502	0.160588	8.43348e-08	8.43348e-08	1	0	0	1	0	0
AATATCT	31	131	7	74.7355	259884369	150	129483890	917	4.22581	0.414796	1.75285	1.01171	0.0122699	0.00708196	0.197204	4.72131e-08	4.72131e-08	1	0	0	1	0	0
AATATG	112	454	6	74.7355	259884369	150	129483890	2724	4.05357	1.49862	6.07476	3.50623	0.0364486	0.0210374	0.162143	1.40249e-07	1.40249e-07	1	0	0	1	0	0
AATATGAGATG	2	14	11	74.7355	259884369	150	129483890	154	7	0.0267611	0.187327	0.108122	0.0020606	0.00118934	0.513333	7.92891e-09	7.92891e-09	1	0	0	1	1	0
AATATT	258	1057	6	74.7355	259884369	150	129483890	6342	4.0969	3.45218	14.1432	8.16318	0.0848593	0.0489791	0.163876	3.26527e-07	3.26527e-07	1	0	0	1	0	0
AATC	680	8713	4	74.7355	259884369	150	129483890	34852	12.8132	9.09876	116.585	67.2902	0.466338	0.269161	0.341686	1.79441e-06	1.79441e-06	1	0	0	0	0	0
AATCAC	1	4	6	74.7355	259884369	150	129483890	24	4	0.0133805	0.0535221	0.0308919	0.000321133	0.000185351	0.16	1.23567e-09	1.23567e-09	1	0	0	1	0	0
AATCACATGAG	1	4	11	74.7355	259884369	150	129483890	44	4	0.0133805	0.0535221	0.0308919	0.000588743	0.000339811	0.293333	2.2654e-09	2.2654e-09	1	0	0	1	0	0
AATCAG	222	953	6	74.7355	259884369	150	129483890	5718	4.29279	2.97048	12.7516	7.35999	0.0765098	0.0441599	0.171712	2.944e-07	2.944e-07	1	0	0	1	0	0
AATCAT	60	828	6	74.7355	259884369	150	129483890	4968	13.8	0.802832	11.0791	6.39462	0.0664744	0.0383677	0.552	2.55785e-07	2.55785e-07	1	0	0	1	1	0
AATCATC	9	38	7	74.7355	259884369	150	129483890	266	4.22222	0.120425	0.50846	0.293473	0.00355922	0.00205431	0.197037	1.36954e-08	1.36954e-08	1	0	0	1	0	0
AATCATGCGATT	1	5	12	74.7355	259884369	150	129483890	60	5	0.0133805	0.0669026	0.0386148	0.000802832	0.000463378	0.4	3.08919e-09	3.08919e-09	1	0	0	1	0	0
AATCC	11	56	5	74.7355	259884369	150	129483890	280	5.09091	0.147186	0.749309	0.432486	0.00374655	0.00216243	0.169697	1.44162e-08	1.44162e-08	1	0	0	1	0	0
AATCCC	24	96	6	74.7355	259884369	150	129483890	576	4	0.321133	1.28453	0.741405	0.00770718	0.00444843	0.16	2.96562e-08	2.96562e-08	1	0	0	1	0	0
AATCCG	23	92	6	74.7355	259884369	150	129483890	552	4	0.307752	1.23101	0.710513	0.00738605	0.00426308	0.16	2.84205e-08	2.84205e-08	1	0	0	1	0	0
AATCCT	2	8	6	74.7355	259884369	150	129483890	48	4	0.0267611	0.107044	0.0617837	0.000642265	0.000370702	0.16	2.47135e-09	2.47135e-09	1	0	0	1	0	0
AATCCTC	2	8	7	74.7355	259884369	150	129483890	56	4	0.0267611	0.107044	0.0617837	0.000749309	0.000432486	0.186667	2.88324e-09	2.88324e-09	1	0	0	1	0	0
AATCGC	25	100	6	74.7355	259884369	150	129483890	600	4	0.334513	1.33805	0.772297	0.00802832	0.00463378	0.16	3.08919e-08	3.08919e-08	1	0	0	1	0	0
AATCGTC	32	128	7	74.7355	259884369	150	129483890	896	4	0.428177	1.71271	0.98854	0.011989	0.00691978	0.186667	4.61319e-08	4.61319e-08	1	0	0	1	0	0
AATCT	187	992	5	74.7355	259884369	150	129483890	4960	5.30481	2.50216	13.2735	7.66118	0.0663674	0.0383059	0.176827	2.55373e-07	2.55373e-07	1	0	0	1	0	0
AATCTAT	32	128	7	74.7355	259884369	150	129483890	896	4	0.428177	1.71271	0.98854	0.011989	0.00691978	0.186667	4.61319e-08	4.61319e-08	1	0	0	1	0	0
AATCTG	33	164	6	74.7355	259884369	150	129483890	984	4.9697	0.441557	2.19441	1.26657	0.0131664	0.0075994	0.198788	5.06627e-08	5.06627e-08	1	0	0	1	0	0
AATCTGG	2	8	7	74.7355	259884369	150	129483890	56	4	0.0267611	0.107044	0.0617837	0.000749309	0.000432486	0.186667	2.88324e-09	2.88324e-09	1	0	0	1	0	0
AATG	113	681	4	74.7355	259884369	150	129483890	2724	6.02655	1.512	9.11214	5.25934	0.0364486	0.0210374	0.160708	1.40249e-07	1.40249e-07	1	0	0	0	0	0
AATGAC	2	8	6	74.7355	259884369	150	129483890	48	4	0.0267611	0.107044	0.0617837	0.000642265	0.000370702	0.16	2.47135e-09	2.47135e-09	1	0	0	1	0	0
AATGAG	3	12	6	74.7355	259884369	150	129483890	72	4	0.0401416	0.160566	0.0926756	0.000963398	0.000556054	0.16	3.70702e-09	3.70702e-09	1	0	0	1	0	0
AATGAT	49	213	6	74.7355	259884369	150	129483890	1278	4.34694	0.655646	2.85005	1.64499	0.0171003	0.00986995	0.173878	6.57997e-08	6.57997e-08	1	0	0	1	0	0
AATGATGAT	4	44	9	74.7355	259884369	150	129483890	396	11	0.0535221	0.588743	0.339811	0.00529869	0.0030583	0.66	2.03886e-08	2.03886e-08	1	0	0	1	1	0
AATGCC	3	14	6	74.7355	259884369	150	129483890	84	4.66667	0.0401416	0.187327	0.108122	0.00112396	0.000648729	0.186667	4.32486e-09	4.32486e-09	1	0	0	1	0	0
AATGCT	56	404	6	74.7355	259884369	150	129483890	2424	7.21429	0.749309	5.40573	3.12008	0.0324344	0.0187205	0.288571	1.24803e-07	1.24803e-07	1	0	0	1	0	0
AATGG	186	1001	5	74.7355	259884369	150	129483890	5005	5.38172	2.48878	13.3939	7.73069	0.0669695	0.0386535	0.179391	2.5769e-07	2.5769e-07	1	0	0	1	0	0
AATGGT	32	128	6	74.7355	259884369	150	129483890	768	4	0.428177	1.71271	0.98854	0.0102762	0.00593124	0.16	3.95416e-08	3.95416e-08	1	0	0	1	0	0
AATGT	96	523	5	74.7355	259884369	150	129483890	2615	5.44792	1.28453	6.99801	4.03911	0.0349901	0.0201956	0.181597	1.34637e-07	1.34637e-07	1	0	0	1	0	0
AATGTCT	62	248	7	74.7355	259884369	150	129483890	1736	4	0.829593	3.31837	1.9153	0.0232286	0.0134071	0.186667	8.93805e-08	8.93805e-08	1	0	0	1	0	0
AATT	751	4889	4	74.7355	259884369	150	129483890	19556	6.50999	10.0488	65.4174	37.7576	0.26167	0.15103	0.1736	1.00687e-06	1.00687e-06	1	0	0	0	0	0
AATTAC	201	912	6	74.7355	259884369	150	129483890	5472	4.53731	2.68949	12.203	7.04335	0.0732182	0.0422601	0.181493	2.81734e-07	2.81734e-07	1	0	0	1	0	0
AATTAG	133	614	6	74.7355	259884369	150	129483890	3684	4.61654	1.77961	8.21564	4.7419	0.0492939	0.0284514	0.184662	1.89676e-07	1.89676e-07	1	0	0	1	0	0
AATTAT	69	284	6	74.7355	259884369	150	129483890	1704	4.11594	0.923256	3.80007	2.19332	0.0228004	0.0131599	0.164638	8.77329e-08	8.77329e-08	1	0	0	1	0	0
AATTATC	23	92	7	74.7355	259884369	150	129483890	644	4	0.307752	1.23101	0.710513	0.00861706	0.00497359	0.186667	3.31573e-08	3.31573e-08	1	0	0	1	0	0
AATTATG	10	40	7	74.7355	259884369	150	129483890	280	4	0.133805	0.535221	0.308919	0.00374655	0.00216243	0.186667	1.44162e-08	1.44162e-08	1	0	0	1	0	0
AATTC	52	260	5	74.7355	259884369	150	129483890	1300	5	0.695787	3.47894	2.00797	0.0173947	0.0100399	0.166667	6.69324e-08	6.69324e-08	1	0	0	1	0	0
AATTGC	12	48	6	74.7355	259884369	150	129483890	288	4	0.160566	0.642265	0.370702	0.00385359	0.00222421	0.16	1.48281e-08	1.48281e-08	1	0	0	1	0	0
AC	124438	2351453	2	74.7355	259884369	150	129483890	4702906	18.8966	1665.05	31463.7	18160.2	62.9274	36.3204	0.251954	0.000242136	0.000242136	1	1	1	0	0	0
ACACACCC	63	252	8	74.7355	259884369	150	129483890	2016	4	0.842973	3.37189	1.94619	0.0269751	0.0155695	0.213333	1.03797e-07	1.03797e-07	1	0	0	1	0	0
ACACACG	2	15	7	74.7355	259884369	150	129483890	105	7.5	0.0267611	0.200708	0.115845	0.00140496	0.000810912	0.35	5.40608e-09	5.40608e-09	1	0	0	1	0	0
ACACACGC	796	3372	8	74.7355	259884369	150	129483890	26976	4.23618	10.6509	45.1191	26.0418	0.360953	0.208335	0.22593	1.3889e-06	1.3889e-06	1	0	0	1	0	0
ACACACGCGC	1	4	10	74.7355	259884369	150	129483890	40	4	0.0133805	0.0535221	0.0308919	0.000535221	0.000308919	0.266667	2.05946e-09	2.05946e-09	1	0	0	1	0	0
ACACAG	96	565	6	74.7355	259884369	150	129483890	3390	5.88542	1.28453	7.56	4.36348	0.04536	0.0261809	0.235417	1.74539e-07	1.74539e-07	1	0	0	1	0	0
ACACAGACAGAGACAG	2	8	16	74.7355	259884369	150	129483890	128	4	0.0267611	0.107044	0.0617837	0.00171271	0.00098854	0.426667	6.59027e-09	6.59027e-09	1	0	0	1	0	0
ACACAGC	10	50	7	74.7355	259884369	150	129483890	350	5	0.133805	0.669026	0.386148	0.00468318	0.00270304	0.233333	1.80203e-08	1.80203e-08	1	0	0	1	0	0
ACACAT	11	44	6	74.7355	259884369	150	129483890	264	4	0.147186	0.588743	0.339811	0.00353246	0.00203886	0.16	1.35924e-08	1.35924e-08	1	0	0	1	0	0
ACACATGACATG	2	17	12	74.7355	259884369	150	129483890	204	8.5	0.0267611	0.227469	0.13129	0.00272963	0.00157549	0.68	1.05032e-08	1.05032e-08	1	0	0	1	1	0
ACACC	4	20	5	74.7355	259884369	150	129483890	100	5	0.0535221	0.267611	0.154459	0.00133805	0.000772297	0.166667	5.14865e-09	5.14865e-09	1	0	0	1	0	0
ACACCC	298	1815	6	74.7355	259884369	150	129483890	10890	6.0906	3.9874	24.2857	14.0172	0.145714	0.0841031	0.243624	5.60688e-07	5.60688e-07	1	0	0	1	0	0
ACACCCGC	7	49	8	74.7355	259884369	150	129483890	392	7	0.0936637	0.655646	0.378425	0.00524517	0.0030274	0.373333	2.01827e-08	2.01827e-08	1	0	0	1	0	0
ACACCG	50	222	6	74.7355	259884369	150	129483890	1332	4.44	0.669026	2.97048	1.7145	0.0178229	0.010287	0.1776	6.858e-08	6.858e-08	1	0	0	1	0	0
ACACCGC	1	4	7	74.7355	259884369	150	129483890	28	4	0.0133805	0.0535221	0.0308919	0.000374655	0.000216243	0.186667	1.44162e-09	1.44162e-09	1	0	0	1	0	0
ACACCT	220	880	6	74.7355	259884369	150	129483890	5280	4	2.94372	11.7749	6.79621	0.0706492	0.0407773	0.16	2.71848e-07	2.71848e-07	1	0	0	1	0	0
ACACGC	2892	20310	6	74.7355	259884369	150	129483890	121860	7.02282	38.6965	271.758	156.853	1.63055	0.941121	0.280913	6.27414e-06	6.27414e-06	1	0	0	1	0	0
ACACGCAG	4	32	8	74.7355	259884369	150	129483890	256	8	0.0535221	0.428177	0.247135	0.00342541	0.00197708	0.426667	1.31805e-08	1.31805e-08	1	0	0	1	0	0
ACACGCGC	136	655	8	74.7355	259884369	150	129483890	5240	4.81618	1.81975	8.76424	5.05854	0.070114	0.0404684	0.256863	2.69789e-07	2.69789e-07	1	0	0	1	0	0
ACACGG	71	407	6	74.7355	259884369	150	129483890	2442	5.73239	0.950017	5.44587	3.14325	0.0326752	0.0188595	0.229296	1.2573e-07	1.2573e-07	1	0	0	1	0	0
ACACGGC	1423	5830	7	74.7355	259884369	150	129483890	40810	4.09698	19.0405	78.0085	45.0249	0.546059	0.315174	0.191192	2.10116e-06	2.10116e-06	1	0	0	1	0	0
ACACGT	47	208	6	74.7355	259884369	150	129483890	1248	4.42553	0.628885	2.78315	1.60638	0.0166989	0.00963826	0.177021	6.42551e-08	6.42551e-08	1	0	0	1	0	0
ACACT	16	80	5	74.7355	259884369	150	129483890	400	5	0.214088	1.07044	0.617837	0.00535221	0.00308919	0.166667	2.05946e-08	2.05946e-08	1	0	0	1	0	0
ACACTC	99	463	6	74.7355	259884369	150	129483890	2778	4.67677	1.32467	6.19518	3.57573	0.0371711	0.0214544	0.187071	1.43029e-07	1.43029e-07	1	0	0	1	0	0
ACACTCAG	41	174	8	74.7355	259884369	150	129483890	1392	4.2439	0.548602	2.32821	1.3438	0.0186257	0.0107504	0.226341	7.16691e-08	7.16691e-08	1	0	0	1	0	0
ACAG	1277	24635	4	74.7355	259884369	150	129483890	98540	19.2913	17.0869	329.629	190.255	1.31852	0.761021	0.514435	5.07348e-06	5.07348e-06	1	0	0	0	1	0
ACAGACAGG	15	128	9	74.7355	259884369	150	129483890	1152	8.53333	0.200708	1.71271	0.98854	0.0154144	0.00889686	0.512	5.93124e-08	5.93124e-08	1	0	0	1	1	0
ACAGACCG	19	159	8	74.7355	259884369	150	129483890	1272	8.36842	0.25423	2.1275	1.22795	0.01702	0.00982362	0.446316	6.54908e-08	6.54908e-08	1	0	0	1	0	0
ACAGACGG	98	883	8	74.7355	259884369	150	129483890	7064	9.0102	1.31129	11.815	6.81938	0.09452	0.054555	0.480544	3.637e-07	3.637e-07	1	0	0	1	0	0
ACAGAG	3120	41002	6	74.7355	259884369	150	129483890	246012	13.1417	41.7472	548.628	316.657	3.29177	1.89994	0.525667	1.26663e-05	1.26663e-05	1	0	0	1	1	0
ACAGAGACAGAGAG	783	3463	14	74.7355	259884369	150	129483890	48482	4.42273	10.477	46.3368	26.7446	0.648715	0.374425	0.412788	2.49617e-06	2.49617e-06	1	0	0	1	0	0
ACAGAGACAGAGAGAG	702	3295	16	74.7355	259884369	150	129483890	52720	4.69373	9.39313	44.0888	25.4472	0.705421	0.407155	0.500665	2.71437e-06	2.71437e-06	1	0	0	1	1	0
ACAGAGACAGGGAG	4	16	14	74.7355	259884369	150	129483890	224	4	0.0535221	0.214088	0.123567	0.00299724	0.00172994	0.373333	1.1533e-08	1.1533e-08	1	0	0	1	0	0
ACAGAGAG	2262	16950	8	74.7355	259884369	150	129483890	135600	7.49337	30.2667	226.8	130.904	1.8144	1.04723	0.399646	6.98156e-06	6.98156e-06	1	0	0	1	0	0
ACAGAGAGAG	2384	11542	10	74.7355	259884369	150	129483890	115420	4.84144	31.8992	154.438	89.1385	1.54438	0.891385	0.322763	5.94257e-06	5.94257e-06	1	0	0	1	0	0
ACAGAGCGAGAGAGCGAG	3	18	18	74.7355	259884369	150	129483890	324	6	0.0401416	0.240849	0.139013	0.00433529	0.00250224	0.72	1.66816e-08	1.66816e-08	1	0	0	1	1	0
ACAGAGGG	89	508	8	74.7355	259884369	150	129483890	4064	5.70787	1.19087	6.79731	3.92327	0.0543785	0.0313861	0.304419	2.09241e-07	2.09241e-07	1	0	0	1	0	0
ACAGAT	5	29	6	74.7355	259884369	150	129483890	174	5.8	0.0669026	0.388035	0.223966	0.00232821	0.0013438	0.232	8.95864e-09	8.95864e-09	1	0	0	1	0	0
ACAGC	88	471	5	74.7355	259884369	150	129483890	2355	5.35227	1.17749	6.30223	3.63752	0.0315111	0.0181876	0.178409	1.21251e-07	1.21251e-07	1	0	0	1	0	0
ACAGCC	23	117	6	74.7355	259884369	150	129483890	702	5.08696	0.307752	1.56552	0.903587	0.00939313	0.00542152	0.203478	3.61435e-08	3.61435e-08	1	0	0	1	0	0
ACAGCG	28	245	6	74.7355	259884369	150	129483890	1470	8.75	0.374655	3.27823	1.89213	0.0196694	0.0113528	0.35	7.56851e-08	7.56851e-08	1	0	0	1	0	0
ACAGCTCCTCC	2	8	11	74.7355	259884369	150	129483890	88	4	0.0267611	0.107044	0.0617837	0.00117749	0.000679621	0.293333	4.53081e-09	4.53081e-09	1	0	0	1	0	0
ACAGG	36	186	5	74.7355	259884369	150	129483890	930	5.16667	0.481699	2.48878	1.43647	0.0124439	0.00718236	0.172222	4.78824e-08	4.78824e-08	1	0	0	1	0	0
ACAGGC	1	4	6	74.7355	259884369	150	129483890	24	4	0.0133805	0.0535221	0.0308919	0.000321133	0.000185351	0.16	1.23567e-09	1.23567e-09	1	0	0	1	0	0
ACAGGG	4	39	6	74.7355	259884369	150	129483890	234	9.75	0.0535221	0.52184	0.301196	0.00313104	0.00180717	0.39	1.20478e-08	1.20478e-08	1	0	0	1	0	0
ACAGGGAGAG	3	12	10	74.7355	259884369	150	129483890	120	4	0.0401416	0.160566	0.0926756	0.00160566	0.000926756	0.266667	6.17837e-09	6.17837e-09	1	0	0	1	0	0
ACAGGGCTAT	2	10	10	74.7355	259884369	150	129483890	100	5	0.0267611	0.133805	0.0772297	0.00133805	0.000772297	0.333333	5.14865e-09	5.14865e-09	1	0	0	1	0	0
ACAT	1424	12894	4	74.7355	259884369	150	129483890	51576	9.05478	19.0539	172.528	99.58	0.690114	0.39832	0.241461	2.65547e-06	2.65547e-06	1	0	0	0	0	0
ACATAGGAG	2	12	9	74.7355	259884369	150	129483890	108	6	0.0267611	0.160566	0.0926756	0.0014451	0.000834081	0.36	5.56054e-09	5.56054e-09	1	0	0	1	0	0
ACATAT	168	770	6	74.7355	259884369	150	129483890	4620	4.58333	2.24793	10.303	5.94669	0.061818	0.0356801	0.183333	2.37867e-07	2.37867e-07	1	0	0	1	0	0
ACATC	27	135	5	74.7355	259884369	150	129483890	675	5	0.361274	1.80637	1.0426	0.00903185	0.005213	0.166667	3.47534e-08	3.47534e-08	1	0	0	1	0	0
ACATCTCTCACT	2	10	12	74.7355	259884369	150	129483890	120	5	0.0267611	0.133805	0.0772297	0.00160566	0.000926756	0.4	6.17837e-09	6.17837e-09	1	0	0	1	0	0
ACATGC	2	8	6	74.7355	259884369	150	129483890	48	4	0.0267611	0.107044	0.0617837	0.000642265	0.000370702	0.16	2.47135e-09	2.47135e-09	1	0	0	1	0	0
ACATGCC	2	10	7	74.7355	259884369	150	129483890	70	5	0.0267611	0.133805	0.0772297	0.000936637	0.000540608	0.233333	3.60405e-09	3.60405e-09	1	0	0	1	0	0
ACATGT	1	4	6	74.7355	259884369	150	129483890	24	4	0.0133805	0.0535221	0.0308919	0.000321133	0.000185351	0.16	1.23567e-09	1.23567e-09	1	0	0	1	0	0
ACC	1090	9644	3	74.7355	259884369	150	129483890	28932	8.84771	14.5848	129.042	74.4803	0.387125	0.223441	0.176954	1.48961e-06	1.48961e-06	1	0	0	0	0	0
ACCACG	45	194	6	74.7355	259884369	150	129483890	1164	4.31111	0.602124	2.59582	1.49826	0.0155749	0.00898954	0.172444	5.99302e-08	5.99302e-08	1	0	0	1	0	0
ACCACGG	1	4	7	74.7355	259884369	150	129483890	28	4	0.0133805	0.0535221	0.0308919	0.000374655	0.000216243	0.186667	1.44162e-09	1.44162e-09	1	0	0	1	0	0
ACCACT	89	373	6	74.7355	259884369	150	129483890	2238	4.19101	1.19087	4.99094	2.88067	0.0299456	0.017284	0.16764	1.15227e-07	1.15227e-07	1	0	0	1	0	0
ACCAGAGATGAG	47	255	12	74.7355	259884369	150	129483890	3060	5.42553	0.628885	3.41203	1.96936	0.0409444	0.0236323	0.434043	1.57549e-07	1.57549e-07	1	0	0	1	0	0
ACCAGC	54	216	6	74.7355	259884369	150	129483890	1296	4	0.722548	2.89019	1.66816	0.0173412	0.010009	0.16	6.67264e-08	6.67264e-08	1	0	0	1	0	0
ACCAGG	1	4	6	74.7355	259884369	150	129483890	24	4	0.0133805	0.0535221	0.0308919	0.000321133	0.000185351	0.16	1.23567e-09	1.23567e-09	1	0	0	1	0	0
ACCAGT	1	4	6	74.7355	259884369	150	129483890	24	4	0.0133805	0.0535221	0.0308919	0.000321133	0.000185351	0.16	1.23567e-09	1.23567e-09	1	0	0	1	0	0
ACCATC	1	4	6	74.7355	259884369	150	129483890	24	4	0.0133805	0.0535221	0.0308919	0.000321133	0.000185351	0.16	1.23567e-09	1.23567e-09	1	0	0	1	0	0
ACCATG	31	124	6	74.7355	259884369	150	129483890	744	4	0.414796	1.65919	0.957648	0.00995511	0.00574589	0.16	3.83059e-08	3.83059e-08	1	0	0	1	0	0
ACCC	4	26	4	74.7355	259884369	150	129483890	104	6.5	0.0535221	0.347894	0.200797	0.00139157	0.000803189	0.173333	5.35459e-09	5.35459e-09	1	0	0	0	0	0
ACCCACGC	3	18	8	74.7355	259884369	150	129483890	144	6	0.0401416	0.240849	0.139013	0.0019268	0.00111211	0.32	7.41405e-09	7.41405e-09	1	0	0	1	0	0
ACCCAGC	4	16	7	74.7355	259884369	150	129483890	112	4	0.0535221	0.214088	0.123567	0.00149862	0.000864972	0.186667	5.76648e-09	5.76648e-09	1	0	0	1	0	0
ACCCCC	5	21	6	74.7355	259884369	150	129483890	126	4.2	0.0669026	0.280991	0.162182	0.00168595	0.000973094	0.168	6.48729e-09	6.48729e-09	1	0	0	1	0	0
ACCCGC	4	16	6	74.7355	259884369	150	129483890	96	4	0.0535221	0.214088	0.123567	0.00128453	0.000741405	0.16	4.9427e-09	4.9427e-09	1	0	0	1	0	0
ACCCGCAGC	1	7	9	74.7355	259884369	150	129483890	63	7	0.0133805	0.0936637	0.0540608	0.000842973	0.000486547	0.42	3.24365e-09	3.24365e-09	1	0	0	1	0	0
ACCCTC	2	11	6	74.7355	259884369	150	129483890	66	5.5	0.0267611	0.147186	0.0849527	0.000883115	0.000509716	0.22	3.39811e-09	3.39811e-09	1	0	0	1	0	0
ACCCTCCTCG	6	24	10	74.7355	259884369	150	129483890	240	4	0.0802832	0.321133	0.185351	0.00321133	0.00185351	0.266667	1.23567e-08	1.23567e-08	1	0	0	1	0	0
ACCG	126	874	4	74.7355	259884369	150	129483890	3496	6.93651	1.68595	11.6946	6.74987	0.0467783	0.0269995	0.184974	1.79997e-07	1.79997e-07	1	0	0	0	0	0
ACCGACGG	10	66	8	74.7355	259884369	150	129483890	528	6.6	0.133805	0.883115	0.509716	0.00706492	0.00407773	0.352	2.71848e-08	2.71848e-08	1	0	0	1	0	0
ACCGAG	17	232	6	74.7355	259884369	150	129483890	1392	13.6471	0.227469	3.10428	1.79173	0.0186257	0.0107504	0.545882	7.16691e-08	7.16691e-08	1	0	0	1	1	0
ACCGAGC	26	104	7	74.7355	259884369	150	129483890	728	4	0.347894	1.39157	0.803189	0.00974102	0.00562232	0.186667	3.74821e-08	3.74821e-08	1	0	0	1	0	0
ACCGAT	21	84	6	74.7355	259884369	150	129483890	504	4	0.280991	1.12396	0.648729	0.00674378	0.00389238	0.16	2.59492e-08	2.59492e-08	1	0	0	1	0	0
ACCGC	2	10	5	74.7355	259884369	150	129483890	50	5	0.0267611	0.133805	0.0772297	0.000669026	0.000386148	0.166667	2.57432e-09	2.57432e-09	1	0	0	1	0	0
ACCGCC	46	187	6	74.7355	259884369	150	129483890	1122	4.06522	0.615504	2.50216	1.4442	0.0150129	0.00866517	0.162609	5.77678e-08	5.77678e-08	1	0	0	1	0	0
ACCGCCG	15	60	7	74.7355	259884369	150	129483890	420	4	0.200708	0.802832	0.463378	0.00561982	0.00324365	0.186667	2.16243e-08	2.16243e-08	1	0	0	1	0	0
ACCT	1826	18243	4	74.7355	259884369	150	129483890	72972	9.99069	24.4328	244.101	140.89	0.976404	0.56356	0.266418	3.75707e-06	3.75707e-06	1	0	0	0	0	0
ACCTACT	2	8	7	74.7355	259884369	150	129483890	56	4	0.0267611	0.107044	0.0617837	0.000749309	0.000432486	0.186667	2.88324e-09	2.88324e-09	1	0	0	1	0	0
ACCTAGT	2	8	7	74.7355	259884369	150	129483890	56	4	0.0267611	0.107044	0.0617837	0.000749309	0.000432486	0.186667	2.88324e-09	2.88324e-09	1	0	0	1	0	0
ACCTCC	98	405	6	74.7355	259884369	150	129483890	2430	4.13265	1.31129	5.41911	3.1278	0.0325147	0.0187668	0.165306	1.25112e-07	1.25112e-07	1	0	0	1	0	0
ACCTCG	17	83	6	74.7355	259884369	150	129483890	498	4.88235	0.227469	1.11058	0.641006	0.0066635	0.00384604	0.195294	2.56403e-08	2.56403e-08	1	0	0	1	0	0
ACCTCT	1	11	6	74.7355	259884369	150	129483890	66	11	0.0133805	0.147186	0.0849527	0.000883115	0.000509716	0.44	3.39811e-09	3.39811e-09	1	0	0	1	0	0
ACCTCTCCCAT	1	4	11	74.7355	259884369	150	129483890	44	4	0.0133805	0.0535221	0.0308919	0.000588743	0.000339811	0.293333	2.2654e-09	2.2654e-09	1	0	0	1	0	0
ACCTGCG	1	4	7	74.7355	259884369	150	129483890	28	4	0.0133805	0.0535221	0.0308919	0.000374655	0.000216243	0.186667	1.44162e-09	1.44162e-09	1	0	0	1	0	0
ACG	12330	116575	3	74.7355	259884369	150	129483890	349725	9.45458	164.982	1559.83	900.305	4.6795	2.70092	0.189092	1.80061e-05	1.80061e-05	1	1	0	0	0	0
ACGACGACTGAGCCC	1	5	15	74.7355	259884369	150	129483890	75	5	0.0133805	0.0669026	0.0386148	0.00100354	0.000579223	0.5	3.86148e-09	3.86148e-09	1	0	0	1	0	0
ACGACGC	17	214	7	74.7355	259884369	150	129483890	1498	12.5882	0.227469	2.86343	1.65272	0.020044	0.011569	0.587451	7.71267e-08	7.71267e-08	1	0	0	1	1	0
ACGACT	27	108	6	74.7355	259884369	150	129483890	648	4	0.361274	1.4451	0.834081	0.00867058	0.00500448	0.16	3.33632e-08	3.33632e-08	1	0	0	1	0	0
ACGAGC	3	12	6	74.7355	259884369	150	129483890	72	4	0.0401416	0.160566	0.0926756	0.000963398	0.000556054	0.16	3.70702e-09	3.70702e-09	1	0	0	1	0	0
ACGAGCG	28	112	7	74.7355	259884369	150	129483890	784	4	0.374655	1.49862	0.864972	0.0104903	0.00605481	0.186667	4.03654e-08	4.03654e-08	1	0	0	1	0	0
ACGAGG	132	532	6	74.7355	259884369	150	129483890	3192	4.0303	1.76623	7.11844	4.10862	0.0427106	0.0246517	0.161212	1.64345e-07	1.64345e-07	1	0	0	1	0	0
ACGAGGCGG	2	8	9	74.7355	259884369	150	129483890	72	4	0.0267611	0.107044	0.0617837	0.000963398	0.000556054	0.24	3.70702e-09	3.70702e-09	1	0	0	1	0	0
ACGAT	1	5	5	74.7355	259884369	150	129483890	25	5	0.0133805	0.0669026	0.0386148	0.000334513	0.000193074	0.166667	1.28716e-09	1.28716e-09	1	0	0	1	0	0
ACGATG	96	504	6	74.7355	259884369	150	129483890	3024	5.25	1.28453	6.74378	3.89238	0.0404627	0.0233543	0.21	1.55695e-07	1.55695e-07	1	0	0	1	0	0
ACGATGATG	54	220	9	74.7355	259884369	150	129483890	1980	4.07407	0.722548	2.94372	1.69905	0.0264934	0.0152915	0.244444	1.01943e-07	1.01943e-07	1	0	0	1	0	0
ACGC	7540	74254	4	74.7355	259884369	150	129483890	297016	9.84801	100.889	993.558	573.461	3.97423	2.29385	0.262614	1.52923e-05	1.52923e-05	1	0	0	0	0	0
ACGCAGT	1	6	7	74.7355	259884369	150	129483890	42	6	0.0133805	0.0802832	0.0463378	0.000561982	0.000324365	0.28	2.16243e-09	2.16243e-09	1	0	0	1	0	0
ACGCATAGTAT	36	166	11	74.7355	259884369	150	129483890	1826	4.61111	0.481699	2.22117	1.28201	0.0244328	0.0141021	0.338148	9.40143e-08	9.40143e-08	1	0	0	1	0	0
ACGCCG	150	656	6	74.7355	259884369	150	129483890	3936	4.37333	2.00708	8.77762	5.06627	0.0526657	0.0303976	0.174933	2.02651e-07	2.02651e-07	1	0	0	1	0	0
ACGCCT	3	12	6	74.7355	259884369	150	129483890	72	4	0.0401416	0.160566	0.0926756	0.000963398	0.000556054	0.16	3.70702e-09	3.70702e-09	1	0	0	1	0	0
ACGCGC	22	120	6	74.7355	259884369	150	129483890	720	5.45455	0.294372	1.60566	0.926756	0.00963398	0.00556054	0.218182	3.70702e-08	3.70702e-08	1	0	0	1	0	0
ACGCTCG	17	76	7	74.7355	259884369	150	129483890	532	4.47059	0.227469	1.01692	0.586946	0.00711844	0.00410862	0.208627	2.73908e-08	2.73908e-08	1	0	0	1	0	0
ACGG	3801	27798	4	74.7355	259884369	150	129483890	111192	7.31334	50.8594	371.952	214.683	1.48781	0.858732	0.195022	5.72488e-06	5.72488e-06	1	0	0	0	0	0
ACGGACGGAGAG	4	24	12	74.7355	259884369	150	129483890	288	6	0.0535221	0.321133	0.185351	0.00385359	0.00222421	0.48	1.48281e-08	1.48281e-08	1	0	0	1	0	0
ACGGAG	15	275	6	74.7355	259884369	150	129483890	1650	18.3333	0.200708	3.67964	2.12382	0.0220779	0.0127429	0.733333	8.49527e-08	8.49527e-08	1	0	0	1	1	0
ACGGAGAG	25	152	8	74.7355	259884369	150	129483890	1216	6.08	0.334513	2.03384	1.17389	0.0162707	0.00939113	0.324267	6.26075e-08	6.26075e-08	1	0	0	1	0	0
ACGGAGC	13	52	7	74.7355	259884369	150	129483890	364	4	0.173947	0.695787	0.401594	0.00487051	0.00281116	0.186667	1.87411e-08	1.87411e-08	1	0	0	1	0	0
ACGGCG	36	144	6	74.7355	259884369	150	129483890	864	4	0.481699	1.9268	1.11211	0.0115608	0.00667264	0.16	4.44843e-08	4.44843e-08	1	0	0	1	0	0
ACGGCGATAGCG	1	4	12	74.7355	259884369	150	129483890	48	4	0.0133805	0.0535221	0.0308919	0.000642265	0.000370702	0.32	2.47135e-09	2.47135e-09	1	0	0	1	0	0
ACGGCGGC	23	115	8	74.7355	259884369	150	129483890	920	5	0.307752	1.53876	0.888141	0.0123101	0.00710513	0.266667	4.73675e-08	4.73675e-08	1	0	0	1	0	0
ACGGGG	1	5	6	74.7355	259884369	150	129483890	30	5	0.0133805	0.0669026	0.0386148	0.000401416	0.000231689	0.2	1.54459e-09	1.54459e-09	1	0	0	1	0	0
ACGT	29	182	4	74.7355	259884369	150	129483890	728	6.27586	0.388035	2.43526	1.40558	0.00974102	0.00562232	0.167356	3.74821e-08	3.74821e-08	1	0	0	0	0	0
ACGTAG	1	4	6	74.7355	259884369	150	129483890	24	4	0.0133805	0.0535221	0.0308919	0.000321133	0.000185351	0.16	1.23567e-09	1.23567e-09	1	0	0	1	0	0
ACGTAT	8	32	6	74.7355	259884369	150	129483890	192	4	0.107044	0.428177	0.247135	0.00256906	0.00148281	0.16	9.8854e-09	9.8854e-09	1	0	0	1	0	0
ACGTCC	1	4	6	74.7355	259884369	150	129483890	24	4	0.0133805	0.0535221	0.0308919	0.000321133	0.000185351	0.16	1.23567e-09	1.23567e-09	1	0	0	1	0	0
ACT	621	8487	3	74.7355	259884369	150	129483890	25461	13.6667	8.30931	113.561	65.5448	0.340682	0.196635	0.273333	1.3109e-06	1.3109e-06	1	0	0	0	0	0
ACTAGG	1	4	6	74.7355	259884369	150	129483890	24	4	0.0133805	0.0535221	0.0308919	0.000321133	0.000185351	0.16	1.23567e-09	1.23567e-09	1	0	0	1	0	0
ACTAGTC	2	8	7	74.7355	259884369	150	129483890	56	4	0.0267611	0.107044	0.0617837	0.000749309	0.000432486	0.186667	2.88324e-09	2.88324e-09	1	0	0	1	0	0
ACTATAT	8	33	7	74.7355	259884369	150	129483890	231	4.125	0.107044	0.441557	0.254858	0.0030909	0.00178401	0.1925	1.18934e-08	1.18934e-08	1	0	0	1	0	0
ACTATATAT	17	96	9	74.7355	259884369	150	129483890	864	5.64706	0.227469	1.28453	0.741405	0.0115608	0.00667264	0.338824	4.44843e-08	4.44843e-08	1	0	0	1	0	0
ACTATC	17	68	6	74.7355	259884369	150	129483890	408	4	0.227469	0.909876	0.525162	0.00545925	0.00315097	0.16	2.10065e-08	2.10065e-08	1	0	0	1	0	0
ACTATCCTC	2	10	9	74.7355	259884369	150	129483890	90	5	0.0267611	0.133805	0.0772297	0.00120425	0.000695067	0.3	4.63378e-09	4.63378e-09	1	0	0	1	0	0
ACTATCG	23	92	7	74.7355	259884369	150	129483890	644	4	0.307752	1.23101	0.710513	0.00861706	0.00497359	0.186667	3.31573e-08	3.31573e-08	1	0	0	1	0	0
ACTC	768	6064	4	74.7355	259884369	150	129483890	24256	7.89583	10.2762	81.1395	46.8321	0.324558	0.187328	0.210556	1.24886e-06	1.24886e-06	1	0	0	0	0	0
ACTCAG	2	8	6	74.7355	259884369	150	129483890	48	4	0.0267611	0.107044	0.0617837	0.000642265	0.000370702	0.16	2.47135e-09	2.47135e-09	1	0	0	1	0	0
ACTCCG	14	69	6	74.7355	259884369	150	129483890	414	4.92857	0.187327	0.923256	0.532885	0.00553954	0.00319731	0.197143	2.13154e-08	2.13154e-08	1	0	0	1	0	0
ACTCG	83	427	5	74.7355	259884369	150	129483890	2135	5.14458	1.11058	5.71348	3.29771	0.0285674	0.0164885	0.171486	1.09924e-07	1.09924e-07	1	0	0	1	0	0
ACTCGC	30	120	6	74.7355	259884369	150	129483890	720	4	0.401416	1.60566	0.926756	0.00963398	0.00556054	0.16	3.70702e-08	3.70702e-08	1	0	0	1	0	0
ACTCT	121	775	5	74.7355	259884369	150	129483890	3875	6.40496	1.61904	10.3699	5.9853	0.0518495	0.0299265	0.213499	1.9951e-07	1.9951e-07	1	0	0	1	0	0
ACTCTAT	2	8	7	74.7355	259884369	150	129483890	56	4	0.0267611	0.107044	0.0617837	0.000749309	0.000432486	0.186667	2.88324e-09	2.88324e-09	1	0	0	1	0	0
ACTCTC	231	1477	6	74.7355	259884369	150	129483890	8862	6.39394	3.0909	19.763	11.4068	0.118578	0.0684409	0.255758	4.56273e-07	4.56273e-07	1	0	0	1	0	0
ACTCTCG	2	8	7	74.7355	259884369	150	129483890	56	4	0.0267611	0.107044	0.0617837	0.000749309	0.000432486	0.186667	2.88324e-09	2.88324e-09	1	0	0	1	0	0
ACTG	107	684	4	74.7355	259884369	150	129483890	2736	6.39252	1.43172	9.15228	5.28251	0.0366091	0.02113	0.170467	1.40867e-07	1.40867e-07	1	0	0	0	0	0
ACTGCGCTGC	1	4	10	74.7355	259884369	150	129483890	40	4	0.0133805	0.0535221	0.0308919	0.000535221	0.000308919	0.266667	2.05946e-09	2.05946e-09	1	0	0	1	0	0
ACTGCT	307	1478	6	74.7355	259884369	150	129483890	8868	4.81433	4.10782	19.7764	11.4145	0.118658	0.0684873	0.192573	4.56582e-07	4.56582e-07	1	0	0	1	0	0
ACTGCTGCT	56	367	9	74.7355	259884369	150	129483890	3303	6.55357	0.749309	4.91065	2.83433	0.0441959	0.025509	0.393214	1.7006e-07	1.7006e-07	1	0	0	1	0	0
ACTGG	7	37	5	74.7355	259884369	150	129483890	185	5.28571	0.0936637	0.495079	0.28575	0.0024754	0.00142875	0.17619	9.52499e-09	9.52499e-09	1	0	0	1	0	0
ACTGGCTG	35	159	8	74.7355	259884369	150	129483890	1272	4.54286	0.468318	2.1275	1.22795	0.01702	0.00982362	0.242286	6.54908e-08	6.54908e-08	1	0	0	1	0	0
AG	532521	9276249	2	74.7355	259884369	150	129483890	18552498	17.4195	7125.41	124121	71640.2	248.242	143.28	0.23226	0.000955202	0.000955202	1	1	1	0	0	0
AGAGAGAGAT	130	872	10	74.7355	259884369	150	129483890	8720	6.70769	1.73947	11.6678	6.73443	0.116678	0.0673443	0.447179	4.48962e-07	4.48962e-07	1	0	0	1	0	0
AGAGAGAT	360	2232	8	74.7355	259884369	150	129483890	17856	6.2	4.81699	29.8653	17.2377	0.238923	0.137901	0.330667	9.19342e-07	9.19342e-07	1	0	0	1	0	0
AGAGAGATAGAGAT	32	138	14	74.7355	259884369	150	129483890	1932	4.3125	0.428177	1.84651	1.06577	0.0258512	0.0149208	0.4025	9.94718e-08	9.94718e-08	1	0	0	1	0	0
AGAGAGC	29	116	7	74.7355	259884369	150	129483890	812	4	0.388035	1.55214	0.895864	0.010865	0.00627105	0.186667	4.1807e-08	4.1807e-08	1	0	0	1	0	0
AGAGAGCG	1097	8410	8	74.7355	259884369	150	129483890	67280	7.66636	14.6784	112.53	64.9502	0.900242	0.519601	0.408873	3.46401e-06	3.46401e-06	1	0	0	1	0	0
AGAGAGG	120	612	7	74.7355	259884369	150	129483890	4284	5.1	1.60566	8.18888	4.72646	0.0573222	0.0330852	0.238	2.20568e-07	2.20568e-07	1	0	0	1	0	0
AGAGAT	1234	15874	6	74.7355	259884369	150	129483890	95244	12.8639	16.5116	212.402	122.594	1.27441	0.735566	0.514554	4.90378e-06	4.90378e-06	1	0	0	1	1	0
AGAGATAT	143	1019	8	74.7355	259884369	150	129483890	8152	7.12587	1.91342	13.6348	7.8697	0.109078	0.0629576	0.380047	4.19718e-07	4.19718e-07	1	0	0	1	0	0
AGAGATGG	77	573	8	74.7355	259884369	150	129483890	4584	7.44156	1.0303	7.66704	4.42526	0.0613363	0.0354021	0.396883	2.36014e-07	2.36014e-07	1	0	0	1	0	0
AGAGC	30	163	5	74.7355	259884369	150	129483890	815	5.43333	0.401416	2.18103	1.25884	0.0109051	0.00629422	0.181111	4.19615e-08	4.19615e-08	1	0	0	1	0	0
AGAGCAGAGCG	28	147	11	74.7355	259884369	150	129483890	1617	5.25	0.374655	1.96694	1.13528	0.0216363	0.012488	0.385	8.32536e-08	8.32536e-08	1	0	0	1	0	0
AGAGCC	269	3228	6	74.7355	259884369	150	129483890	19368	12	3.59936	43.1923	24.9297	0.259154	0.149578	0.48	9.9719e-07	9.9719e-07	1	0	0	1	0	0
AGAGCCG	19	77	7	74.7355	259884369	150	129483890	539	4.05263	0.25423	1.0303	0.594669	0.0072121	0.00416268	0.189123	2.77512e-08	2.77512e-08	1	0	0	1	0	0
AGAGCG	256	3169	6	74.7355	259884369	150	129483890	19014	12.3789	3.42541	42.4029	24.4741	0.254417	0.146845	0.495156	9.78963e-07	9.78963e-07	1	0	0	1	0	0
AGAGCT	36	205	6	74.7355	259884369	150	129483890	1230	5.69444	0.481699	2.74301	1.58321	0.016458	0.00949925	0.227778	6.33283e-08	6.33283e-08	1	0	0	1	0	0
AGAGG	236	1449	5	74.7355	259884369	150	129483890	7245	6.13983	3.1578	19.3884	11.1906	0.0969419	0.0559529	0.204661	3.73019e-07	3.73019e-07	1	0	0	1	0	0
AGAGGC	173	1603	6	74.7355	259884369	150	129483890	9618	9.2659	2.31483	21.449	12.3799	0.128694	0.0742795	0.370636	4.95197e-07	4.95197e-07	1	0	0	1	0	0
AGAGGG	945	4706	6	74.7355	259884369	150	129483890	28236	4.97989	12.6446	62.9688	36.3443	0.377813	0.218066	0.199196	1.45377e-06	1.45377e-06	1	0	0	1	0	0
AGAGGGAT	2	24	8	74.7355	259884369	150	129483890	192	12	0.0267611	0.321133	0.185351	0.00256906	0.00148281	0.64	9.8854e-09	9.8854e-09	1	0	0	1	1	0
AGAGGGG	1	4	7	74.7355	259884369	150	129483890	28	4	0.0133805	0.0535221	0.0308919	0.000374655	0.000216243	0.186667	1.44162e-09	1.44162e-09	1	0	0	1	0	0
AGAT	6033	70566	4	74.7355	259884369	150	129483890	282264	11.6967	80.7247	944.21	544.979	3.77684	2.17992	0.311911	1.45328e-05	1.45328e-05	1	0	0	0	0	0
AGATAT	1217	5782	6	74.7355	259884369	150	129483890	34692	4.75103	16.2841	77.3662	44.6542	0.464197	0.267925	0.190041	1.78617e-06	1.78617e-06	1	0	0	1	0	0
AGATC	1	5	5	74.7355	259884369	150	129483890	25	5	0.0133805	0.0669026	0.0386148	0.000334513	0.000193074	0.166667	1.28716e-09	1.28716e-09	1	0	0	1	0	0
AGATCG	38	152	6	74.7355	259884369	150	129483890	912	4	0.50846	2.03384	1.17389	0.012203	0.00704335	0.16	4.69556e-08	4.69556e-08	1	0	0	1	0	0
AGATG	1	5	5	74.7355	259884369	150	129483890	25	5	0.0133805	0.0669026	0.0386148	0.000334513	0.000193074	0.166667	1.28716e-09	1.28716e-09	1	0	0	1	0	0
AGATGC	50	356	6	74.7355	259884369	150	129483890	2136	7.12	0.669026	4.76347	2.74938	0.0285808	0.0164963	0.2848	1.09975e-07	1.09975e-07	1	0	0	1	0	0
AGATGCC	2	8	7	74.7355	259884369	150	129483890	56	4	0.0267611	0.107044	0.0617837	0.000749309	0.000432486	0.186667	2.88324e-09	2.88324e-09	1	0	0	1	0	0
AGATGG	67	828	6	74.7355	259884369	150	129483890	4968	12.3582	0.896495	11.0791	6.39462	0.0664744	0.0383677	0.494328	2.55785e-07	2.55785e-07	1	0	0	1	0	0
AGATGGAT	200	2421	8	74.7355	259884369	150	129483890	19368	12.105	2.67611	32.3943	18.6973	0.259154	0.149578	0.6456	9.9719e-07	9.9719e-07	1	0	0	1	1	0
AGATGGGG	4	16	8	74.7355	259884369	150	129483890	128	4	0.0535221	0.214088	0.123567	0.00171271	0.00098854	0.213333	6.59027e-09	6.59027e-09	1	0	0	1	0	0
AGC	30363	270851	3	74.7355	259884369	150	129483890	812553	8.92043	406.273	3624.13	2091.77	10.8724	6.27532	0.178409	4.18355e-05	4.18355e-05	1	1	1	0	0	0
AGCAGCC	2	8	7	74.7355	259884369	150	129483890	56	4	0.0267611	0.107044	0.0617837	0.000749309	0.000432486	0.186667	2.88324e-09	2.88324e-09	1	0	0	1	0	0
AGCAGCCCG	1	4	9	74.7355	259884369	150	129483890	36	4	0.0133805	0.0535221	0.0308919	0.000481699	0.000278027	0.24	1.85351e-09	1.85351e-09	1	0	0	1	0	0
AGCAGG	1	4	6	74.7355	259884369	150	129483890	24	4	0.0133805	0.0535221	0.0308919	0.000321133	0.000185351	0.16	1.23567e-09	1.23567e-09	1	0	0	1	0	0
AGCAGGAGGC	4	16	10	74.7355	259884369	150	129483890	160	4	0.0535221	0.214088	0.123567	0.00214088	0.00123567	0.266667	8.23783e-09	8.23783e-09	1	0	0	1	0	0
AGCAGGC	1	4	7	74.7355	259884369	150	129483890	28	4	0.0133805	0.0535221	0.0308919	0.000374655	0.000216243	0.186667	1.44162e-09	1.44162e-09	1	0	0	1	0	0
AGCATC	6	45	6	74.7355	259884369	150	129483890	270	7.5	0.0802832	0.602124	0.347534	0.00361274	0.0020852	0.3	1.39013e-08	1.39013e-08	1	0	0	1	0	0
AGCATG	1	4	6	74.7355	259884369	150	129483890	24	4	0.0133805	0.0535221	0.0308919	0.000321133	0.000185351	0.16	1.23567e-09	1.23567e-09	1	0	0	1	0	0
AGCC	453	2950	4	74.7355	259884369	150	129483890	11800	6.51214	6.06138	39.4725	22.7828	0.15789	0.091131	0.173657	6.0754e-07	6.0754e-07	1	0	0	0	0	0
AGCCC	2	10	5	74.7355	259884369	150	129483890	50	5	0.0267611	0.133805	0.0772297	0.000669026	0.000386148	0.166667	2.57432e-09	2.57432e-09	1	0	0	1	0	0
AGCCCC	2	8	6	74.7355	259884369	150	129483890	48	4	0.0267611	0.107044	0.0617837	0.000642265	0.000370702	0.16	2.47135e-09	2.47135e-09	1	0	0	1	0	0
AGCCCG	17	73	6	74.7355	259884369	150	129483890	438	4.29412	0.227469	0.976778	0.563777	0.00586067	0.00338266	0.171765	2.25511e-08	2.25511e-08	1	0	0	1	0	0
AGCCCT	29	116	6	74.7355	259884369	150	129483890	696	4	0.388035	1.55214	0.895864	0.00931285	0.00537519	0.16	3.58346e-08	3.58346e-08	1	0	0	1	0	0
AGCCCTG	1	9	7	74.7355	259884369	150	129483890	63	9	0.0133805	0.120425	0.0695067	0.000842973	0.000486547	0.42	3.24365e-09	3.24365e-09	1	0	0	1	0	0
AGCCG	67	336	5	74.7355	259884369	150	129483890	1680	5.01493	0.896495	4.49586	2.59492	0.0224793	0.0129746	0.167164	8.64972e-08	8.64972e-08	1	0	0	1	0	0
AGCCGC	36	189	6	74.7355	259884369	150	129483890	1134	5.25	0.481699	2.52892	1.45964	0.0151735	0.00875785	0.21	5.83856e-08	5.83856e-08	1	0	0	1	0	0
AGCCGG	1	4	6	74.7355	259884369	150	129483890	24	4	0.0133805	0.0535221	0.0308919	0.000321133	0.000185351	0.16	1.23567e-09	1.23567e-09	1	0	0	1	0	0
AGCCTC	2	8	6	74.7355	259884369	150	129483890	48	4	0.0267611	0.107044	0.0617837	0.000642265	0.000370702	0.16	2.47135e-09	2.47135e-09	1	0	0	1	0	0
AGCG	699	4302	4	74.7355	259884369	150	129483890	17208	6.15451	9.35299	57.563	33.2242	0.230252	0.132897	0.16412	8.85979e-07	8.85979e-07	1	0	0	0	0	0
AGCGAGGG	167	1955	8	74.7355	259884369	150	129483890	15640	11.7066	2.23455	26.1589	15.0984	0.209271	0.120787	0.624351	8.05248e-07	8.05248e-07	1	0	0	1	1	0
AGCGAT	4	16	6	74.7355	259884369	150	129483890	96	4	0.0535221	0.214088	0.123567	0.00128453	0.000741405	0.16	4.9427e-09	4.9427e-09	1	0	0	1	0	0
AGCGC	32	162	5	74.7355	259884369	150	129483890	810	5.0625	0.428177	2.16765	1.25112	0.0108382	0.0062556	0.16875	4.1704e-08	4.1704e-08	1	0	0	1	0	0
AGCGGC	221	936	6	74.7355	259884369	150	129483890	5616	4.23529	2.9571	12.5242	7.2287	0.075145	0.0433722	0.169412	2.89148e-07	2.89148e-07	1	0	0	1	0	0
AGCGGCG	26	104	7	74.7355	259884369	150	129483890	728	4	0.347894	1.39157	0.803189	0.00974102	0.00562232	0.186667	3.74821e-08	3.74821e-08	1	0	0	1	0	0
AGCTAGG	31	171	7	74.7355	259884369	150	129483890	1197	5.51613	0.414796	2.28807	1.32063	0.0160165	0.00924439	0.257419	6.16293e-08	6.16293e-08	1	0	0	1	0	0
AGCTCC	71	284	6	74.7355	259884369	150	129483890	1704	4	0.950017	3.80007	2.19332	0.0228004	0.0131599	0.16	8.77329e-08	8.77329e-08	1	0	0	1	0	0
AGCTCG	7	28	6	74.7355	259884369	150	129483890	168	4	0.0936637	0.374655	0.216243	0.00224793	0.00129746	0.16	8.64972e-09	8.64972e-09	1	0	0	1	0	0
AGCTCGC	37	148	7	74.7355	259884369	150	129483890	1036	4	0.495079	1.98032	1.143	0.0138622	0.008001	0.186667	5.334e-08	5.334e-08	1	0	0	1	0	0
AGG	5664	49752	3	74.7355	259884369	150	129483890	149256	8.7839	75.7873	665.708	384.233	1.99712	1.1527	0.175678	7.68466e-06	7.68466e-06	1	0	0	0	0	0
AGGAGGG	1	4	7	74.7355	259884369	150	129483890	28	4	0.0133805	0.0535221	0.0308919	0.000374655	0.000216243	0.186667	1.44162e-09	1.44162e-09	1	0	0	1	0	0
AGGC	2527	17273	4	74.7355	259884369	150	129483890	69092	6.83538	33.8126	231.122	133.399	0.924487	0.533595	0.182277	3.5573e-06	3.5573e-06	1	0	0	0	0	0
AGGCCC	1	4	6	74.7355	259884369	150	129483890	24	4	0.0133805	0.0535221	0.0308919	0.000321133	0.000185351	0.16	1.23567e-09	1.23567e-09	1	0	0	1	0	0
AGGCG	63	367	5	74.7355	259884369	150	129483890	1835	5.8254	0.842973	4.91065	2.83433	0.0245533	0.0141716	0.19418	9.44776e-08	9.44776e-08	1	0	0	1	0	0
AGGCGG	26	126	6	74.7355	259884369	150	129483890	756	4.84615	0.347894	1.68595	0.973094	0.0101157	0.00583856	0.193846	3.89238e-08	3.89238e-08	1	0	0	1	0	0
AGGG	317	2012	4	74.7355	259884369	150	129483890	8048	6.347	4.24163	26.9216	15.5386	0.107686	0.0621545	0.169253	4.14363e-07	4.14363e-07	1	0	0	0	0	0
AGGGAT	34	136	6	74.7355	259884369	150	129483890	816	4	0.454938	1.81975	1.05032	0.0109185	0.00630194	0.16	4.20129e-08	4.20129e-08	1	0	0	1	0	0
AGGGC	26	165	5	74.7355	259884369	150	129483890	825	6.34615	0.347894	2.20779	1.27429	0.0110389	0.00637145	0.211538	4.24763e-08	4.24763e-08	1	0	0	1	0	0
AGGGCC	2	8	6	74.7355	259884369	150	129483890	48	4	0.0267611	0.107044	0.0617837	0.000642265	0.000370702	0.16	2.47135e-09	2.47135e-09	1	0	0	1	0	0
AGGGCG	3	24	6	74.7355	259884369	150	129483890	144	8	0.0401416	0.321133	0.185351	0.0019268	0.00111211	0.32	7.41405e-09	7.41405e-09	1	0	0	1	0	0
AGGGG	2	10	5	74.7355	259884369	150	129483890	50	5	0.0267611	0.133805	0.0772297	0.000669026	0.000386148	0.166667	2.57432e-09	2.57432e-09	1	0	0	1	0	0
AGGGGG	14	58	6	74.7355	259884369	150	129483890	348	4.14286	0.187327	0.77607	0.447932	0.00465642	0.00268759	0.165714	1.79173e-08	1.79173e-08	1	0	0	1	0	0
AGGGGGG	2	8	7	74.7355	259884369	150	129483890	56	4	0.0267611	0.107044	0.0617837	0.000749309	0.000432486	0.186667	2.88324e-09	2.88324e-09	1	0	0	1	0	0
AT	30841	403917	2	74.7355	259884369	150	129483890	807834	13.0968	412.669	5404.62	3119.44	10.8092	6.23888	0.174623	4.15925e-05	4.15925e-05	1	1	1	0	0	0
ATATATC	25	100	7	74.7355	259884369	150	129483890	700	4	0.334513	1.33805	0.772297	0.00936637	0.00540608	0.186667	3.60405e-08	3.60405e-08	1	0	0	1	0	0
ATATC	3	17	5	74.7355	259884369	150	129483890	85	5.66667	0.0401416	0.227469	0.13129	0.00113734	0.000656452	0.188889	4.37635e-09	4.37635e-09	1	0	0	1	0	0
ATATCC	2	10	6	74.7355	259884369	150	129483890	60	5	0.0267611	0.133805	0.0772297	0.000802832	0.000463378	0.2	3.08919e-09	3.08919e-09	1	0	0	1	0	0
ATATCCG	88	1556	7	74.7355	259884369	150	129483890	10892	17.6818	1.17749	20.8201	12.0169	0.145741	0.0841186	0.825152	5.6079e-07	5.6079e-07	1	0	0	1	1	0
ATC	3164	28807	3	74.7355	259884369	150	129483890	86421	9.10461	42.336	385.453	222.476	1.15636	0.667427	0.182092	4.44951e-06	4.44951e-06	1	0	0	0	0	0
ATCATG	1	4	6	74.7355	259884369	150	129483890	24	4	0.0133805	0.0535221	0.0308919	0.000321133	0.000185351	0.16	1.23567e-09	1.23567e-09	1	0	0	1	0	0
ATCC	291	2651	4	74.7355	259884369	150	129483890	10604	9.10997	3.89373	35.4718	20.4736	0.141887	0.0818944	0.242932	5.45962e-07	5.45962e-07	1	0	0	0	0	0
ATCCC	1	6	5	74.7355	259884369	150	129483890	30	6	0.0133805	0.0802832	0.0463378	0.000401416	0.000231689	0.2	1.54459e-09	1.54459e-09	1	0	0	1	0	0
ATCCCG	8	32	6	74.7355	259884369	150	129483890	192	4	0.107044	0.428177	0.247135	0.00256906	0.00148281	0.16	9.8854e-09	9.8854e-09	1	0	0	1	0	0
ATCCGC	2	29	6	74.7355	259884369	150	129483890	174	14.5	0.0267611	0.388035	0.223966	0.00232821	0.0013438	0.58	8.95864e-09	8.95864e-09	1	0	0	1	1	0
ATCCGCC	30	120	7	74.7355	259884369	150	129483890	840	4	0.401416	1.60566	0.926756	0.0112396	0.00648729	0.186667	4.32486e-08	4.32486e-08	1	0	0	1	0	0
ATCG	95	573	4	74.7355	259884369	150	129483890	2292	6.03158	1.27115	7.66704	4.42526	0.0306682	0.017701	0.160842	1.18007e-07	1.18007e-07	1	0	0	0	0	0
ATCGGC	4	34	6	74.7355	259884369	150	129483890	204	8.5	0.0535221	0.454938	0.262581	0.00272963	0.00157549	0.34	1.05032e-08	1.05032e-08	1	0	0	1	0	0
ATGC	1	6	4	74.7355	259884369	150	129483890	24	6	0.0133805	0.0802832	0.0463378	0.000321133	0.000185351	0.16	1.23567e-09	1.23567e-09	1	0	0	0	0	0
CCCCCG	12	48	6	74.7355	259884369	150	129483890	288	4	0.160566	0.642265	0.370702	0.00385359	0.00222421	0.16	1.48281e-08	1.48281e-08	1	0	0	1	0	0
CCCCG	1	5	5	74.7355	259884369	150	129483890	25	5	0.0133805	0.0669026	0.0386148	0.000334513	0.000193074	0.166667	1.28716e-09	1.28716e-09	1	0	0	1	0	0
CCCCGG	1	5	6	74.7355	259884369	150	129483890	30	5	0.0133805	0.0669026	0.0386148	0.000401416	0.000231689	0.2	1.54459e-09	1.54459e-09	1	0	0	1	0	0
CCCG	3	19	4	74.7355	259884369	150	129483890	76	6.33333	0.0401416	0.25423	0.146736	0.00101692	0.000586946	0.168889	3.91297e-09	3.91297e-09	1	0	0	0	0	0
CCCGCCG	9	36	7	74.7355	259884369	150	129483890	252	4	0.120425	0.481699	0.278027	0.00337189	0.00194619	0.186667	1.29746e-08	1.29746e-08	1	0	0	1	0	0
CCCGCG	1	4	6	74.7355	259884369	150	129483890	24	4	0.0133805	0.0535221	0.0308919	0.000321133	0.000185351	0.16	1.23567e-09	1.23567e-09	1	0	0	1	0	0
CCG	30835	268339	3	74.7355	259884369	150	129483890	805017	8.70242	412.588	3590.52	2072.37	10.7716	6.21712	0.174048	4.14475e-05	4.14475e-05	1	1	1	0	0	0
CCGCGG	2	9	6	74.7355	259884369	150	129483890	54	4.5	0.0267611	0.120425	0.0695067	0.000722548	0.00041704	0.18	2.78027e-09	2.78027e-09	1	0	0	1	0	0
CCGG	1	6	4	74.7355	259884369	150	129483890	24	6	0.0133805	0.0802832	0.0463378	0.000321133	0.000185351	0.16	1.23567e-09	1.23567e-09	1	0	0	0	0	0
CG	72	969	2	74.7355	259884369	150	129483890	1938	13.4583	0.963398	12.9657	7.48356	0.0259315	0.0149671	0.179444	9.97808e-08	9.97808e-08	1	0	0	0	0	0
