# Supplementary material for: Profiles of telomeric repeats in Insecta reveal diverse forms of telomeric motifs in Hymenopterans
Source: Life Sci Alliance. 2022 Apr 1;5(7):e202101163. doi: 10.26508/lsa.202101163 (PMC8977481; doi:10.26508/lsa.202101163)
Supplement: Supplemental Data 5. — Tandem repeat statistics and TRIP TRM calls for arthropods species that are not listed in Supplemental Data 2 or Supplemental Data 3. [file LSA-2021-01163_Supplemental_Data_5.zip › DataS5/ORMPO_output.csv.1.filtered.xlsx]

## Sheet: Sheet1
Unnamed: 0	reads	repeats	unit_len	avg_genome_cov	genome_size	eff_read_len	num_reads	repeats_total_len	repeats_per_read	reads_per_genome	repeats_per_genome	repeats_per_million_reads	repeats_len_per_genome	repeats_len_per_million_reads	percent_repeats_len_per_read	percent_repeats_len_per_genome	percent_repeat_unit_in_sequences	avg_genome_cov_filter	repeat_containing_reads_filter	repeats_len_per_million_reads_filter	unit_len_filter	percent_repeats_len_per_read_filter	qualified
AAAAAAC	8	34	7	76.3792	263296421	150	134069108	238	4.25	0.104741	0.445147	0.253601	0.00311603	0.0017752	0.198333	1.18347e-08	1.18347e-08	1	0	0	1	0	0
AAAAAAG	95	403	7	76.3792	263296421	150	134069108	2821	4.24211	1.24379	5.27631	3.00591	0.0369341	0.0210414	0.197965	1.40276e-07	1.40276e-07	1	0	0	1	0	0
AAAAAAT	173	824	7	76.3792	263296421	150	134069108	5768	4.76301	2.26501	10.7883	6.14608	0.075518	0.0430226	0.222274	2.86817e-07	2.86817e-07	1	0	0	1	0	0
AAAAAC	169	692	6	76.3792	263296421	150	134069108	4152	4.09467	2.21264	9.06006	5.16152	0.0543604	0.0309691	0.163787	2.06461e-07	2.06461e-07	1	0	0	1	0	0
AAAAACCC	22	89	8	76.3792	263296421	150	134069108	712	4.04545	0.288037	1.16524	0.663837	0.00932191	0.00531069	0.215758	3.54046e-08	3.54046e-08	1	0	0	1	0	0
AAAAACT	61	244	7	76.3792	263296421	150	134069108	1708	4	0.798647	3.19459	1.81996	0.0223621	0.0127397	0.186667	8.49313e-08	8.49313e-08	1	0	0	1	0	0
AAAAACTTTGT	5	20	11	76.3792	263296421	150	134069108	220	4	0.0654629	0.261851	0.149177	0.00288037	0.00164094	0.293333	1.09396e-08	1.09396e-08	1	0	0	1	0	0
AAAAAG	610	2600	6	76.3792	263296421	150	134069108	15600	4.2623	7.98647	34.0407	19.393	0.204244	0.116358	0.170492	7.75719e-07	7.75719e-07	1	0	0	1	0	0
AAAAAGT	31	131	7	76.3792	263296421	150	134069108	917	4.22581	0.40587	1.71513	0.977108	0.0120059	0.00683976	0.197204	4.55984e-08	4.55984e-08	1	0	0	1	0	0
AAAAAGTT	19	85	8	76.3792	263296421	150	134069108	680	4.47368	0.248759	1.11287	0.634001	0.00890295	0.00507201	0.238596	3.38134e-08	3.38134e-08	1	0	0	1	0	0
AAAAAT	1270	5432	6	76.3792	263296421	150	134069108	32592	4.27717	16.6276	71.1189	40.5164	0.426713	0.243099	0.171087	1.62066e-06	1.62066e-06	1	0	0	1	0	0
AAAAATAATAT	1	4	11	76.3792	263296421	150	134069108	44	4	0.0130926	0.0523703	0.0298354	0.000576073	0.000328189	0.293333	2.18793e-09	2.18793e-09	1	0	0	1	0	0
AAAAATAGATAAATAT	9	39	16	76.3792	263296421	150	134069108	624	4.33333	0.117833	0.51061	0.290895	0.00816977	0.00465432	0.462222	3.10288e-08	3.10288e-08	1	0	0	1	0	0
AAAAATG	23	92	7	76.3792	263296421	150	134069108	644	4	0.301129	1.20452	0.686213	0.00843162	0.00480349	0.186667	3.20233e-08	3.20233e-08	1	0	0	1	0	0
AAAAATT	167	693	7	76.3792	263296421	150	134069108	4851	4.1497	2.18646	9.07315	5.16898	0.0635121	0.0361828	0.193653	2.41219e-07	2.41219e-07	1	0	0	1	0	0
AAAAATTAATAATTTTGT	17	70	18	76.3792	263296421	150	134069108	1260	4.11765	0.222574	0.91648	0.522119	0.0164966	0.00939814	0.494118	6.26543e-08	6.26543e-08	1	0	0	1	0	0
AAAAC	133	858	5	76.3792	263296421	150	134069108	4290	6.45113	1.74131	11.2334	6.39968	0.0561671	0.0319984	0.215038	2.13323e-07	2.13323e-07	1	0	0	1	0	0
AAAACC	60	240	6	76.3792	263296421	150	134069108	1440	4	0.785554	3.14222	1.79012	0.0188533	0.0107407	0.16	7.16049e-08	7.16049e-08	1	0	0	1	0	0
AAAACCC	1	4	7	76.3792	263296421	150	134069108	28	4	0.0130926	0.0523703	0.0298354	0.000366592	0.000208848	0.186667	1.39232e-09	1.39232e-09	1	0	0	1	0	0
AAAACCCATAAACCC	67	276	15	76.3792	263296421	150	134069108	4140	4.1194	0.877202	3.61355	2.05864	0.0542032	0.0308796	0.41194	2.05864e-07	2.05864e-07	1	0	0	1	0	0
AAAACCCGCAAACCC	1	5	15	76.3792	263296421	150	134069108	75	5	0.0130926	0.0654629	0.0372942	0.000981943	0.000559413	0.5	3.72942e-09	3.72942e-09	1	0	0	1	0	0
AAAACCCGTAAACCC	2	10	15	76.3792	263296421	150	134069108	150	5	0.0261851	0.130926	0.0745884	0.00196389	0.00111883	0.5	7.45884e-09	7.45884e-09	1	0	0	1	0	0
AAAACGATAACCGTG	1	4	15	76.3792	263296421	150	134069108	60	4	0.0130926	0.0523703	0.0298354	0.000785554	0.00044753	0.4	2.98354e-09	2.98354e-09	1	0	0	1	0	0
AAAACT	94	376	6	76.3792	263296421	150	134069108	2256	4	1.2307	4.92281	2.80452	0.0295368	0.0168271	0.16	1.12181e-07	1.12181e-07	1	0	0	1	0	0
AAAACTATAGT	288	1175	11	76.3792	263296421	150	134069108	12925	4.07986	3.77066	15.3838	8.76414	0.169221	0.0964055	0.29919	6.42703e-07	6.42703e-07	1	0	0	1	0	0
AAAAG	138	753	5	76.3792	263296421	150	134069108	3765	5.45652	1.80677	9.85871	5.61651	0.0492935	0.0280825	0.181884	1.87217e-07	1.87217e-07	1	0	0	1	0	0
AAAAGAAGCG	3	12	10	76.3792	263296421	150	134069108	120	4	0.0392777	0.157111	0.0895061	0.00157111	0.000895061	0.266667	5.96707e-09	5.96707e-09	1	0	0	1	0	0
AAAAGAGGCG	17	70	10	76.3792	263296421	150	134069108	700	4.11765	0.222574	0.91648	0.522119	0.0091648	0.00522119	0.27451	3.48079e-08	3.48079e-08	1	0	0	1	0	0
AAAAGAT	217	2940	7	76.3792	263296421	150	134069108	20580	13.5484	2.84109	38.4922	21.929	0.269445	0.153503	0.632258	1.02335e-06	1.02335e-06	1	0	0	1	1	0
AAAAGATG	10	48	8	76.3792	263296421	150	134069108	384	4.8	0.130926	0.628443	0.358024	0.00502755	0.00286419	0.256	1.90946e-08	1.90946e-08	1	0	0	1	0	0
AAAAGATT	1	4	8	76.3792	263296421	150	134069108	32	4	0.0130926	0.0523703	0.0298354	0.000418962	0.000238683	0.213333	1.59122e-09	1.59122e-09	1	0	0	1	0	0
AAAAGC	29	119	6	76.3792	263296421	150	134069108	714	4.10345	0.379685	1.55802	0.887602	0.0093481	0.00532561	0.164138	3.55041e-08	3.55041e-08	1	0	0	1	0	0
AAAAGG	20	80	6	76.3792	263296421	150	134069108	480	4	0.261851	1.04741	0.596707	0.00628443	0.00358024	0.16	2.38683e-08	2.38683e-08	1	0	0	1	0	0
AAAAGT	15	60	6	76.3792	263296421	150	134069108	360	4	0.196389	0.785554	0.44753	0.00471333	0.00268518	0.16	1.79012e-08	1.79012e-08	1	0	0	1	0	0
AAAAT	2249	12769	5	76.3792	263296421	150	134069108	63845	5.67763	29.4452	167.179	95.2419	0.835895	0.47621	0.189254	3.17473e-06	3.17473e-06	1	0	0	1	0	0
AAAATAATATAAAATGTAT	39	157	19	76.3792	263296421	150	134069108	2983	4.02564	0.51061	2.05553	1.17104	0.0390551	0.0222497	0.509915	1.48331e-07	1.48331e-07	1	0	0	1	1	0
AAAATAATGTTGAAAATC	60	289	18	76.3792	263296421	150	134069108	5202	4.81667	0.785554	3.78375	2.1556	0.0681076	0.0388009	0.578	2.58673e-07	2.58673e-07	1	0	0	1	1	0
AAAATAGTATT	13	54	11	76.3792	263296421	150	134069108	594	4.15385	0.170203	0.706999	0.402777	0.00777699	0.00443055	0.304615	2.9537e-08	2.9537e-08	1	0	0	1	0	0
AAAATAT	42	168	7	76.3792	263296421	150	134069108	1176	4	0.549888	2.19955	1.25309	0.0153969	0.0087716	0.186667	5.84773e-08	5.84773e-08	1	0	0	1	0	0
AAAATC	117	672	6	76.3792	263296421	150	134069108	4032	5.74359	1.53183	8.79821	5.01234	0.0527893	0.030074	0.229744	2.00494e-07	2.00494e-07	1	0	0	1	0	0
AAAATCT	4	16	7	76.3792	263296421	150	134069108	112	4	0.0523703	0.209481	0.119341	0.00146637	0.00083539	0.186667	5.56927e-09	5.56927e-09	1	0	0	1	0	0
AAAATG	114	482	6	76.3792	263296421	150	134069108	2892	4.22807	1.49255	6.31062	3.59516	0.0378637	0.021571	0.169123	1.43806e-07	1.43806e-07	1	0	0	1	0	0
AAAATGT	46	184	7	76.3792	263296421	150	134069108	1288	4	0.602258	2.40903	1.37243	0.0168632	0.00960699	0.186667	6.40466e-08	6.40466e-08	1	0	0	1	0	0
AAAATT	699	2991	6	76.3792	263296421	150	134069108	17946	4.27897	9.15171	39.1599	22.3094	0.234959	0.133856	0.171159	8.92376e-07	8.92376e-07	1	0	0	1	0	0
AAAATTC	32	133	7	76.3792	263296421	150	134069108	931	4.15625	0.418962	1.74131	0.992026	0.0121892	0.00694418	0.193958	4.62945e-08	4.62945e-08	1	0	0	1	0	0
AAAATTCCAT	37	182	10	76.3792	263296421	150	134069108	1820	4.91892	0.484425	2.38285	1.35751	0.0238285	0.0135751	0.327928	9.05006e-08	9.05006e-08	1	0	0	1	0	0
AAAATTCG	7	33	8	76.3792	263296421	150	134069108	264	4.71429	0.091648	0.432055	0.246142	0.00345644	0.00196913	0.251429	1.31276e-08	1.31276e-08	1	0	0	1	0	0
AAAATTT	14	56	7	76.3792	263296421	150	134069108	392	4	0.183296	0.733184	0.417695	0.00513229	0.00292387	0.186667	1.94924e-08	1.94924e-08	1	0	0	1	0	0
AAAC	966	11796	4	76.3792	263296421	150	134069108	47184	12.2112	12.6474	154.44	87.9845	0.61776	0.351938	0.325631	2.34625e-06	2.34625e-06	1	0	0	0	0	0
AAACAAC	45	235	7	76.3792	263296421	150	134069108	1645	5.22222	0.589166	3.07675	1.75283	0.0215373	0.0122698	0.243704	8.17986e-08	8.17986e-08	1	0	0	1	0	0
AAACAT	1	4	6	76.3792	263296421	150	134069108	24	4	0.0130926	0.0523703	0.0298354	0.000314222	0.000179012	0.16	1.19341e-09	1.19341e-09	1	0	0	1	0	0
AAACATC	1	6	7	76.3792	263296421	150	134069108	42	6	0.0130926	0.0785554	0.044753	0.000549888	0.000313271	0.28	2.08848e-09	2.08848e-09	1	0	0	1	0	0
AAACC	4	101	5	76.3792	263296421	150	134069108	505	25.25	0.0523703	1.32235	0.753343	0.00661175	0.00376671	0.841667	2.51114e-08	2.51114e-08	1	0	0	1	1	0
AAACCATAAACCCAG	1	4	15	76.3792	263296421	150	134069108	60	4	0.0130926	0.0523703	0.0298354	0.000785554	0.00044753	0.4	2.98354e-09	2.98354e-09	1	0	0	1	0	0
AAACCCACAAACCCT	4	20	15	76.3792	263296421	150	134069108	300	5	0.0523703	0.261851	0.149177	0.00392777	0.00223765	0.5	1.49177e-08	1.49177e-08	1	0	0	1	0	0
AAACCCAGAAACCCT	5	32	15	76.3792	263296421	150	134069108	480	6.4	0.0654629	0.418962	0.238683	0.00628443	0.00358024	0.64	2.38683e-08	2.38683e-08	1	0	0	1	1	0
AAACCCAGAACCCTG	1	9	15	76.3792	263296421	150	134069108	135	9	0.0130926	0.117833	0.0671296	0.0017675	0.00100694	0.9	6.71296e-09	6.71296e-09	1	0	0	1	1	0
AAACCCATAAACCCG	2	10	15	76.3792	263296421	150	134069108	150	5	0.0261851	0.130926	0.0745884	0.00196389	0.00111883	0.5	7.45884e-09	7.45884e-09	1	0	0	1	0	0
AAACCCC	52	208	7	76.3792	263296421	150	134069108	1456	4	0.680814	2.72326	1.55144	0.0190628	0.0108601	0.186667	7.24005e-08	7.24005e-08	1	0	0	1	0	0
AAACCCCGAACCCTT	2	8	15	76.3792	263296421	150	134069108	120	4	0.0261851	0.104741	0.0596707	0.00157111	0.000895061	0.4	5.96707e-09	5.96707e-09	1	0	0	1	0	0
AAACCCT	219	926	7	76.3792	263296421	150	134069108	6482	4.22831	2.86727	12.1237	6.90689	0.0848661	0.0483482	0.197321	3.22321e-07	3.22321e-07	1	0	0	1	0	0
AAACCCTGAACCCAG	1	10	15	76.3792	263296421	150	134069108	150	10	0.0130926	0.130926	0.0745884	0.00196389	0.00111883	1	7.45884e-09	7.45884e-09	1	0	0	1	1	0
AAACCCTGAACCCTT	24	127	15	76.3792	263296421	150	134069108	1905	5.29167	0.314222	1.66276	0.947273	0.0249413	0.0142091	0.529167	9.47273e-08	9.47273e-08	1	0	0	1	1	0
AAACCCTGTACCCAG	3	28	15	76.3792	263296421	150	134069108	420	9.33333	0.0392777	0.366592	0.208848	0.00549888	0.00313271	0.933333	2.08848e-08	2.08848e-08	1	0	0	1	1	0
AAACCT	6	24	6	76.3792	263296421	150	134069108	144	4	0.0785554	0.314222	0.179012	0.00188533	0.00107407	0.16	7.16049e-09	7.16049e-09	1	0	0	1	0	0
AAACCTT	130	521	7	76.3792	263296421	150	134069108	3647	4.00769	1.70203	6.82123	3.88606	0.0477486	0.0272024	0.187026	1.81349e-07	1.81349e-07	1	0	0	1	0	0
AAACG	38	238	5	76.3792	263296421	150	134069108	1190	6.26316	0.497518	3.11603	1.7752	0.0155802	0.00887602	0.208772	5.91735e-08	5.91735e-08	1	0	0	1	0	0
AAACGATAACCGACC	1	4	15	76.3792	263296421	150	134069108	60	4	0.0130926	0.0523703	0.0298354	0.000785554	0.00044753	0.4	2.98354e-09	2.98354e-09	1	0	0	1	0	0
AAACGC	45	234	6	76.3792	263296421	150	134069108	1404	5.2	0.589166	3.06366	1.74537	0.018382	0.0104722	0.208	6.98147e-08	6.98147e-08	1	0	0	1	0	0
AAACGT	16	64	6	76.3792	263296421	150	134069108	384	4	0.209481	0.837925	0.477366	0.00502755	0.00286419	0.16	1.90946e-08	1.90946e-08	1	0	0	1	0	0
AAACT	125	664	5	76.3792	263296421	150	134069108	3320	5.312	1.63657	8.69347	4.95267	0.0434673	0.0247633	0.177067	1.65089e-07	1.65089e-07	1	0	0	1	0	0
AAACTG	48	260	6	76.3792	263296421	150	134069108	1560	5.41667	0.628443	3.40407	1.9393	0.0204244	0.0116358	0.216667	7.75719e-08	7.75719e-08	1	0	0	1	0	0
AAACTT	34	136	6	76.3792	263296421	150	134069108	816	4	0.445147	1.78059	1.0144	0.0106835	0.00608641	0.16	4.05761e-08	4.05761e-08	1	0	0	1	0	0
AAACTTC	29	116	7	76.3792	263296421	150	134069108	812	4	0.379685	1.51874	0.865225	0.0106312	0.00605658	0.186667	4.03772e-08	4.03772e-08	1	0	0	1	0	0
AAACTTT	4	30	7	76.3792	263296421	150	134069108	210	7.5	0.0523703	0.392777	0.223765	0.00274944	0.00156636	0.35	1.04424e-08	1.04424e-08	1	0	0	1	0	0
AAAG	1085	7195	4	76.3792	263296421	150	134069108	28780	6.63134	14.2054	94.2011	53.6664	0.376804	0.214665	0.176836	1.4311e-06	1.4311e-06	1	0	0	0	0	0
AAAGAAAGGG	27	127	10	76.3792	263296421	150	134069108	1270	4.7037	0.353499	1.66276	0.947273	0.0166276	0.00947273	0.31358	6.31515e-08	6.31515e-08	1	0	0	1	0	0
AAAGAC	4	24	6	76.3792	263296421	150	134069108	144	6	0.0523703	0.314222	0.179012	0.00188533	0.00107407	0.24	7.16049e-09	7.16049e-09	1	0	0	1	0	0
AAAGACG	7	39	7	76.3792	263296421	150	134069108	273	5.57143	0.091648	0.51061	0.290895	0.00357427	0.00203626	0.26	1.35751e-08	1.35751e-08	1	0	0	1	0	0
AAAGACT	95	1829	7	76.3792	263296421	150	134069108	12803	19.2526	1.24379	23.9463	13.6422	0.167624	0.0954955	0.898456	6.36637e-07	6.36637e-07	1	0	0	1	1	0
AAAGAG	266	1223	6	76.3792	263296421	150	134069108	7338	4.59774	3.48262	16.0122	9.12216	0.0960733	0.054733	0.18391	3.64886e-07	3.64886e-07	1	0	0	1	0	0
AAAGAGG	5	64	7	76.3792	263296421	150	134069108	448	12.8	0.0654629	0.837925	0.477366	0.00586547	0.00334156	0.597333	2.22771e-08	2.22771e-08	1	0	0	1	1	0
AAAGAGGG	1	6	8	76.3792	263296421	150	134069108	48	6	0.0130926	0.0785554	0.044753	0.000628443	0.000358024	0.32	2.38683e-09	2.38683e-09	1	0	0	1	0	0
AAAGAT	583	10005	6	76.3792	263296421	150	134069108	60030	17.1612	7.63297	130.991	74.6257	0.785947	0.447754	0.686449	2.98503e-06	2.98503e-06	1	0	0	1	1	0
AAAGATAT	5	24	8	76.3792	263296421	150	134069108	192	4.8	0.0654629	0.314222	0.179012	0.00251377	0.0014321	0.256	9.54731e-09	9.54731e-09	1	0	0	1	0	0
AAAGATG	865	11024	7	76.3792	263296421	150	134069108	77168	12.7445	11.3251	144.333	82.2263	1.01033	0.575584	0.594744	3.83723e-06	3.83723e-06	1	0	0	1	1	0
AAAGATT	52	537	7	76.3792	263296421	150	134069108	3759	10.3269	0.680814	7.03071	4.0054	0.049215	0.0280378	0.481923	1.86919e-07	1.86919e-07	1	0	0	1	0	0
AAAGATTG	20	200	8	76.3792	263296421	150	134069108	1600	10	0.261851	2.61851	1.49177	0.0209481	0.0119341	0.533333	7.9561e-08	7.9561e-08	1	0	0	1	1	0
AAAGC	39	241	5	76.3792	263296421	150	134069108	1205	6.17949	0.51061	3.15531	1.79758	0.0157765	0.0089879	0.205983	5.99193e-08	5.99193e-08	1	0	0	1	0	0
AAAGCT	16	144	6	76.3792	263296421	150	134069108	864	9	0.209481	1.88533	1.07407	0.011312	0.00644444	0.36	4.29629e-08	4.29629e-08	1	0	0	1	0	0
AAAGCTG	4	49	7	76.3792	263296421	150	134069108	343	12.25	0.0523703	0.641536	0.365483	0.00449075	0.00255838	0.571667	1.70559e-08	1.70559e-08	1	0	0	1	1	0
AAAGG	61	309	5	76.3792	263296421	150	134069108	1545	5.06557	0.798647	4.0456	2.30478	0.020228	0.0115239	0.168852	7.68261e-08	7.68261e-08	1	0	0	1	0	0
AAAGGAAATCCT	1	4	12	76.3792	263296421	150	134069108	48	4	0.0130926	0.0523703	0.0298354	0.000628443	0.000358024	0.32	2.38683e-09	2.38683e-09	1	0	0	1	0	0
AAAGGGT	2	10	7	76.3792	263296421	150	134069108	70	5	0.0261851	0.130926	0.0745884	0.00091648	0.000522119	0.233333	3.48079e-09	3.48079e-09	1	0	0	1	0	0
AAAGGT	99	1512	6	76.3792	263296421	150	134069108	9072	15.2727	1.29616	19.796	11.2778	0.118776	0.0676666	0.610909	4.51111e-07	4.51111e-07	1	0	0	1	1	0
AAAGGTG	3	22	7	76.3792	263296421	150	134069108	154	7.33333	0.0392777	0.288037	0.164094	0.00201626	0.00114866	0.342222	7.65774e-09	7.65774e-09	1	0	0	1	0	0
AAAGT	43	457	5	76.3792	263296421	150	134069108	2285	10.6279	0.562981	5.98331	3.40869	0.0299165	0.0170434	0.354264	1.13623e-07	1.13623e-07	1	0	0	1	0	0
AAAGTAC	8	38	7	76.3792	263296421	150	134069108	266	4.75	0.104741	0.497518	0.283436	0.00348262	0.00198405	0.221667	1.3227e-08	1.3227e-08	1	0	0	1	0	0
AAAGTT	41	164	6	76.3792	263296421	150	134069108	984	4	0.536795	2.14718	1.22325	0.0128831	0.0073395	0.16	4.893e-08	4.893e-08	1	0	0	1	0	0
AAAGTTATTCTGAAT	1	5	15	76.3792	263296421	150	134069108	75	5	0.0130926	0.0654629	0.0372942	0.000981943	0.000559413	0.5	3.72942e-09	3.72942e-09	1	0	0	1	0	0
AAAT	19180	129637	4	76.3792	263296421	150	134069108	518548	6.75897	251.116	1697.28	966.942	6.78913	3.86777	0.180239	2.57851e-05	2.57851e-05	1	1	0	0	0	0
AAATAAATAAATATTTATTTG	7	29	21	76.3792	263296421	150	134069108	609	4.14286	0.091648	0.379685	0.216306	0.00797338	0.00454243	0.58	3.02829e-08	3.02829e-08	1	0	0	1	1	0
AAATAACTGT	2	10	10	76.3792	263296421	150	134069108	100	5	0.0261851	0.130926	0.0745884	0.00130926	0.000745884	0.333333	4.97256e-09	4.97256e-09	1	0	0	1	0	0
AAATAAGTG	3	12	9	76.3792	263296421	150	134069108	108	4	0.0392777	0.157111	0.0895061	0.001414	0.000805555	0.24	5.37036e-09	5.37036e-09	1	0	0	1	0	0
AAATAAT	92	417	7	76.3792	263296421	150	134069108	2919	4.53261	1.20452	5.4596	3.11034	0.0382172	0.0217724	0.211522	1.45149e-07	1.45149e-07	1	0	0	1	0	0
AAATAATAAATTATTTAATTTAT	1	4	23	76.3792	263296421	150	134069108	92	4	0.0130926	0.0523703	0.0298354	0.00120452	0.000686213	0.613333	4.57476e-09	4.57476e-09	1	0	0	1	1	0
AAATAATATTT	2	11	11	76.3792	263296421	150	134069108	121	5.5	0.0261851	0.144018	0.0820472	0.0015842	0.00090252	0.403333	6.0168e-09	6.0168e-09	1	0	0	1	0	0
AAATAC	50	255	6	76.3792	263296421	150	134069108	1530	5.1	0.654629	3.33861	1.902	0.0200316	0.011412	0.204	7.60802e-08	7.60802e-08	1	0	0	1	0	0
AAATACT	19	76	7	76.3792	263296421	150	134069108	532	4	0.248759	0.995035	0.566872	0.00696525	0.0039681	0.186667	2.6454e-08	2.6454e-08	1	0	0	1	0	0
AAATAGAAT	60	603	9	76.3792	263296421	150	134069108	5427	10.05	0.785554	7.89482	4.49768	0.0710534	0.0404791	0.603	2.69861e-07	2.69861e-07	1	0	0	1	1	0
AAATAGT	26	104	7	76.3792	263296421	150	134069108	728	4	0.340407	1.36163	0.775719	0.00953139	0.00543004	0.186667	3.62002e-08	3.62002e-08	1	0	0	1	0	0
AAATAT	377	1640	6	76.3792	263296421	150	134069108	9840	4.35013	4.9359	21.4718	12.2325	0.128831	0.073395	0.174005	4.893e-07	4.893e-07	1	0	0	1	0	0
AAATATC	43	172	7	76.3792	263296421	150	134069108	1204	4	0.562981	2.25192	1.28292	0.0157635	0.00898044	0.186667	5.98696e-08	5.98696e-08	1	0	0	1	0	0
AAATATT	23	109	7	76.3792	263296421	150	134069108	763	4.73913	0.301129	1.42709	0.813014	0.00998963	0.00569109	0.221159	3.79406e-08	3.79406e-08	1	0	0	1	0	0
AAATC	129	829	5	76.3792	263296421	150	134069108	4145	6.42636	1.68894	10.8537	6.18338	0.0542687	0.0309169	0.214212	2.06113e-07	2.06113e-07	1	0	0	1	0	0
AAATCG	10	40	6	76.3792	263296421	150	134069108	240	4	0.130926	0.523703	0.298354	0.00314222	0.00179012	0.16	1.19341e-08	1.19341e-08	1	0	0	1	0	0
AAATCT	261	1175	6	76.3792	263296421	150	134069108	7050	4.50192	3.41716	15.3838	8.76414	0.0923026	0.0525848	0.180077	3.50565e-07	3.50565e-07	1	0	0	1	0	0
AAATCTAC	80	327	8	76.3792	263296421	150	134069108	2616	4.0875	1.04741	4.28127	2.43904	0.0342502	0.0195123	0.218	1.30082e-07	1.30082e-07	1	0	0	1	0	0
AAATCTG	22	107	7	76.3792	263296421	150	134069108	749	4.86364	0.288037	1.40091	0.798096	0.00980634	0.00558667	0.22697	3.72445e-08	3.72445e-08	1	0	0	1	0	0
AAATCTT	26	104	7	76.3792	263296421	150	134069108	728	4	0.340407	1.36163	0.775719	0.00953139	0.00543004	0.186667	3.62002e-08	3.62002e-08	1	0	0	1	0	0
AAATG	28	152	5	76.3792	263296421	150	134069108	760	5.42857	0.366592	1.99007	1.13374	0.00995035	0.00566872	0.180952	3.77915e-08	3.77915e-08	1	0	0	1	0	0
AAATGAG	40	228	7	76.3792	263296421	150	134069108	1596	5.7	0.523703	2.98511	1.70062	0.0208957	0.0119043	0.266	7.93621e-08	7.93621e-08	1	0	0	1	0	0
AAATGC	34	136	6	76.3792	263296421	150	134069108	816	4	0.445147	1.78059	1.0144	0.0106835	0.00608641	0.16	4.05761e-08	4.05761e-08	1	0	0	1	0	0
AAATGTT	20	100	7	76.3792	263296421	150	134069108	700	5	0.261851	1.30926	0.745884	0.0091648	0.00522119	0.233333	3.48079e-08	3.48079e-08	1	0	0	1	0	0
AAATT	577	3152	5	76.3792	263296421	150	134069108	15760	5.46274	7.55441	41.2678	23.5103	0.206339	0.117551	0.182091	7.83675e-07	7.83675e-07	1	0	0	1	0	0
AAATTAT	1	4	7	76.3792	263296421	150	134069108	28	4	0.0130926	0.0523703	0.0298354	0.000366592	0.000208848	0.186667	1.39232e-09	1.39232e-09	1	0	0	1	0	0
AAATTATTGATTCCTATAGTC	1	6	21	76.3792	263296421	150	134069108	126	6	0.0130926	0.0785554	0.044753	0.00164966	0.000939814	0.84	6.26543e-09	6.26543e-09	1	0	0	1	1	0
AAATTC	130	583	6	76.3792	263296421	150	134069108	3498	4.48462	1.70203	7.63297	4.3485	0.0457978	0.026091	0.179385	1.7394e-07	1.7394e-07	1	0	0	1	0	0
AAATTCT	145	590	7	76.3792	263296421	150	134069108	4130	4.06897	1.89842	7.72462	4.40072	0.0540723	0.030805	0.189885	2.05367e-07	2.05367e-07	1	0	0	1	0	0
AAATTG	162	662	6	76.3792	263296421	150	134069108	3972	4.08642	2.121	8.66728	4.93775	0.0520037	0.0296265	0.163457	1.9751e-07	1.9751e-07	1	0	0	1	0	0
AAATTGTCCGG	3	13	11	76.3792	263296421	150	134069108	143	4.33333	0.0392777	0.170203	0.0969649	0.00187224	0.00106661	0.317778	7.11076e-09	7.11076e-09	1	0	0	1	0	0
AAATTT	331	1337	6	76.3792	263296421	150	134069108	8022	4.03927	4.33364	17.5048	9.97247	0.105029	0.0598348	0.161571	3.98899e-07	3.98899e-07	1	0	0	1	0	0
AAATTTATC	29	116	9	76.3792	263296421	150	134069108	1044	4	0.379685	1.51874	0.865225	0.0136686	0.00778703	0.24	5.19135e-08	5.19135e-08	1	0	0	1	0	0
AAATTTC	39	179	7	76.3792	263296421	150	134069108	1253	4.58974	0.51061	2.34357	1.33513	0.016405	0.00934593	0.214188	6.23062e-08	6.23062e-08	1	0	0	1	0	0
AAC	2365	23727	3	76.3792	263296421	150	134069108	71181	10.0326	30.9639	310.647	176.976	0.931942	0.530928	0.200651	3.53952e-06	3.53952e-06	1	0	0	0	0	0
AACAACACC	1	4	9	76.3792	263296421	150	134069108	36	4	0.0130926	0.0523703	0.0298354	0.000471333	0.000268518	0.24	1.79012e-09	1.79012e-09	1	0	0	1	0	0
AACAACAGC	41	175	9	76.3792	263296421	150	134069108	1575	4.26829	0.536795	2.2912	1.3053	0.0206208	0.0117477	0.256098	7.83178e-08	7.83178e-08	1	0	0	1	0	0
AACAAG	954	3872	6	76.3792	263296421	150	134069108	23232	4.0587	12.4903	50.6944	28.8806	0.304167	0.173284	0.162348	1.15523e-06	1.15523e-06	1	0	0	1	0	0
AACAAT	284	2935	6	76.3792	263296421	150	134069108	17610	10.3345	3.71829	38.4267	21.8917	0.23056	0.13135	0.41338	8.75668e-07	8.75668e-07	1	0	0	1	0	0
AACACAC	3	12	7	76.3792	263296421	150	134069108	84	4	0.0392777	0.157111	0.0895061	0.00109978	0.000626543	0.186667	4.17695e-09	4.17695e-09	1	0	0	1	0	0
AACACG	41	232	6	76.3792	263296421	150	134069108	1392	5.65854	0.536795	3.03748	1.73045	0.0182249	0.0103827	0.226341	6.9218e-08	6.9218e-08	1	0	0	1	0	0
AACACGATAACCGAT	8	39	15	76.3792	263296421	150	134069108	585	4.875	0.104741	0.51061	0.290895	0.00765915	0.00436342	0.4875	2.90895e-08	2.90895e-08	1	0	0	1	0	0
AACACGATAACCTAT	2	20	15	76.3792	263296421	150	134069108	300	10	0.0261851	0.261851	0.149177	0.00392777	0.00223765	1	1.49177e-08	1.49177e-08	1	0	0	1	1	0
AACAGC	77	350	6	76.3792	263296421	150	134069108	2100	4.54545	1.00813	4.5824	2.61059	0.0274944	0.0156636	0.181818	1.04424e-07	1.04424e-07	1	0	0	1	0	0
AACAGG	1	4	6	76.3792	263296421	150	134069108	24	4	0.0130926	0.0523703	0.0298354	0.000314222	0.000179012	0.16	1.19341e-09	1.19341e-09	1	0	0	1	0	0
AACAGT	40	217	6	76.3792	263296421	150	134069108	1302	5.425	0.523703	2.84109	1.61857	0.0170465	0.00971141	0.217	6.47427e-08	6.47427e-08	1	0	0	1	0	0
AACATAT	74	306	7	76.3792	263296421	150	134069108	2142	4.13514	0.96885	4.00633	2.2824	0.0280443	0.0159768	0.192973	1.06512e-07	1.06512e-07	1	0	0	1	0	0
AACATC	45	271	6	76.3792	263296421	150	134069108	1626	6.02222	0.589166	3.54809	2.02135	0.0212885	0.0121281	0.240889	8.08538e-08	8.08538e-08	1	0	0	1	0	0
AACATT	41	242	6	76.3792	263296421	150	134069108	1452	5.90244	0.536795	3.1684	1.80504	0.0190104	0.0108302	0.236098	7.22016e-08	7.22016e-08	1	0	0	1	0	0
AACATTGTC	40	170	9	76.3792	263296421	150	134069108	1530	4.25	0.523703	2.22574	1.268	0.0200316	0.011412	0.255	7.60802e-08	7.60802e-08	1	0	0	1	0	0
AACC	37	269	4	76.3792	263296421	150	134069108	1076	7.27027	0.484425	3.5219	2.00643	0.0140876	0.00802571	0.193874	5.35047e-08	5.35047e-08	1	0	0	0	0	0
AACCAC	24	102	6	76.3792	263296421	150	134069108	612	4.25	0.314222	1.33544	0.760802	0.00801265	0.00456481	0.17	3.04321e-08	3.04321e-08	1	0	0	1	0	0
AACCACC	3	12	7	76.3792	263296421	150	134069108	84	4	0.0392777	0.157111	0.0895061	0.00109978	0.000626543	0.186667	4.17695e-09	4.17695e-09	1	0	0	1	0	0
AACCC	19	97	5	76.3792	263296421	150	134069108	485	5.10526	0.248759	1.26998	0.723507	0.0063499	0.00361754	0.170175	2.41169e-08	2.41169e-08	1	0	0	1	0	0
AACCCAAT	13582	161699	8	76.3792	263296421	150	134069108	1293592	11.9054	177.823	2117.06	1206.09	16.9364	9.6487	0.634954	6.43246e-05	6.43246e-05	1	1	1	1	1	1
AACCCC	25	100	6	76.3792	263296421	150	134069108	600	4	0.327314	1.30926	0.745884	0.00785554	0.0044753	0.16	2.98354e-08	2.98354e-08	1	0	0	1	0	0
AACCCCC	1	4	7	76.3792	263296421	150	134069108	28	4	0.0130926	0.0523703	0.0298354	0.000366592	0.000208848	0.186667	1.39232e-09	1.39232e-09	1	0	0	1	0	0
AACCCTT	34	149	7	76.3792	263296421	150	134069108	1043	4.38235	0.445147	1.95079	1.11137	0.0136556	0.00777957	0.20451	5.18638e-08	5.18638e-08	1	0	0	1	0	0
AACCGAT	31	124	7	76.3792	263296421	150	134069108	868	4	0.40587	1.62348	0.924896	0.0113644	0.00647427	0.186667	4.31618e-08	4.31618e-08	1	0	0	1	0	0
AACCGGC	14	56	7	76.3792	263296421	150	134069108	392	4	0.183296	0.733184	0.417695	0.00513229	0.00292387	0.186667	1.94924e-08	1.94924e-08	1	0	0	1	0	0
AACCT	41	207	5	76.3792	263296421	150	134069108	1035	5.04878	0.536795	2.71016	1.54398	0.0135508	0.0077199	0.168293	5.1466e-08	5.1466e-08	1	0	0	1	0	0
AACCTG	28	112	6	76.3792	263296421	150	134069108	672	4	0.366592	1.46637	0.83539	0.00879821	0.00501234	0.16	3.34156e-08	3.34156e-08	1	0	0	1	0	0
AACG	1991	16489	4	76.3792	263296421	150	134069108	65956	8.28177	26.0673	215.883	122.989	0.863534	0.491955	0.220847	3.2797e-06	3.2797e-06	1	0	0	0	0	0
AACGAC	44	694	6	76.3792	263296421	150	134069108	4164	15.7727	0.576073	9.08625	5.17643	0.0545175	0.0310586	0.630909	2.07057e-07	2.07057e-07	1	0	0	1	1	0
AACGAG	28	112	6	76.3792	263296421	150	134069108	672	4	0.366592	1.46637	0.83539	0.00879821	0.00501234	0.16	3.34156e-08	3.34156e-08	1	0	0	1	0	0
AACGAT	23	92	6	76.3792	263296421	150	134069108	552	4	0.301129	1.20452	0.686213	0.0072271	0.00411728	0.16	2.74485e-08	2.74485e-08	1	0	0	1	0	0
AACGATT	1	4	7	76.3792	263296421	150	134069108	28	4	0.0130926	0.0523703	0.0298354	0.000366592	0.000208848	0.186667	1.39232e-09	1.39232e-09	1	0	0	1	0	0
AACGCC	34	136	6	76.3792	263296421	150	134069108	816	4	0.445147	1.78059	1.0144	0.0106835	0.00608641	0.16	4.05761e-08	4.05761e-08	1	0	0	1	0	0
AACGGACG	7	28	8	76.3792	263296421	150	134069108	224	4	0.091648	0.366592	0.208848	0.00293274	0.00167078	0.213333	1.11385e-08	1.11385e-08	1	0	0	1	0	0
AACGGC	27	157	6	76.3792	263296421	150	134069108	942	5.81481	0.353499	2.05553	1.17104	0.0123332	0.00702623	0.232593	4.68415e-08	4.68415e-08	1	0	0	1	0	0
AACGGG	24	139	6	76.3792	263296421	150	134069108	834	5.79167	0.314222	1.81987	1.03678	0.0109192	0.00622067	0.231667	4.14711e-08	4.14711e-08	1	0	0	1	0	0
AACGTC	25	100	6	76.3792	263296421	150	134069108	600	4	0.327314	1.30926	0.745884	0.00785554	0.0044753	0.16	2.98354e-08	2.98354e-08	1	0	0	1	0	0
AACGTG	36	144	6	76.3792	263296421	150	134069108	864	4	0.471333	1.88533	1.07407	0.011312	0.00644444	0.16	4.29629e-08	4.29629e-08	1	0	0	1	0	0
AACT	1	26	4	76.3792	263296421	150	134069108	104	26	0.0130926	0.340407	0.19393	0.00136163	0.000775719	0.693333	5.17146e-09	5.17146e-09	1	0	0	0	1	0
AACTAAT	26	104	7	76.3792	263296421	150	134069108	728	4	0.340407	1.36163	0.775719	0.00953139	0.00543004	0.186667	3.62002e-08	3.62002e-08	1	0	0	1	0	0
AACTAATAT	5	20	9	76.3792	263296421	150	134069108	180	4	0.0654629	0.261851	0.149177	0.00235666	0.00134259	0.24	8.95061e-09	8.95061e-09	1	0	0	1	0	0
AACTAC	39	201	6	76.3792	263296421	150	134069108	1206	5.15385	0.51061	2.63161	1.49923	0.0157896	0.00899536	0.206154	5.99691e-08	5.99691e-08	1	0	0	1	0	0
AACTACT	5	20	7	76.3792	263296421	150	134069108	140	4	0.0654629	0.261851	0.149177	0.00183296	0.00104424	0.186667	6.96158e-09	6.96158e-09	1	0	0	1	0	0
AACTAGT	21	84	7	76.3792	263296421	150	134069108	588	4	0.274944	1.09978	0.626543	0.00769843	0.0043858	0.186667	2.92387e-08	2.92387e-08	1	0	0	1	0	0
AACTCG	28	116	6	76.3792	263296421	150	134069108	696	4.14286	0.366592	1.51874	0.865225	0.00911243	0.00519135	0.165714	3.4609e-08	3.4609e-08	1	0	0	1	0	0
AACTG	9	53	5	76.3792	263296421	150	134069108	265	5.88889	0.117833	0.693906	0.395319	0.00346953	0.00197659	0.196296	1.31773e-08	1.31773e-08	1	0	0	1	0	0
AACTTC	3	12	6	76.3792	263296421	150	134069108	72	4	0.0392777	0.157111	0.0895061	0.000942665	0.000537036	0.16	3.58024e-09	3.58024e-09	1	0	0	1	0	0
AACTTG	26	104	6	76.3792	263296421	150	134069108	624	4	0.340407	1.36163	0.775719	0.00816977	0.00465432	0.16	3.10288e-08	3.10288e-08	1	0	0	1	0	0
AAG	8966	86530	3	76.3792	263296421	150	134069108	259590	9.6509	117.388	1132.9	645.413	3.3987	1.93624	0.193018	1.29083e-05	1.29083e-05	1	0	0	0	0	0
AAGAAT	204	1146	6	76.3792	263296421	150	134069108	6876	5.61765	2.67088	15.0041	8.54783	0.0900245	0.051287	0.224706	3.41913e-07	3.41913e-07	1	0	0	1	0	0
AAGACAG	1	5	7	76.3792	263296421	150	134069108	35	5	0.0130926	0.0654629	0.0372942	0.00045824	0.000261059	0.233333	1.7404e-09	1.7404e-09	1	0	0	1	0	0
AAGACG	5	22	6	76.3792	263296421	150	134069108	132	4.4	0.0654629	0.288037	0.164094	0.00172822	0.000984567	0.176	6.56378e-09	6.56378e-09	1	0	0	1	0	0
AAGACT	50	302	6	76.3792	263296421	150	134069108	1812	6.04	0.654629	3.95396	2.25257	0.0237237	0.0135154	0.2416	9.01028e-08	9.01028e-08	1	0	0	1	0	0
AAGAG	27	135	5	76.3792	263296421	150	134069108	675	5	0.353499	1.7675	1.00694	0.00883749	0.00503472	0.166667	3.35648e-08	3.35648e-08	1	0	0	1	0	0
AAGAGAG	4	16	7	76.3792	263296421	150	134069108	112	4	0.0523703	0.209481	0.119341	0.00146637	0.00083539	0.186667	5.56927e-09	5.56927e-09	1	0	0	1	0	0
AAGAGAT	8	84	7	76.3792	263296421	150	134069108	588	10.5	0.104741	1.09978	0.626543	0.00769843	0.0043858	0.49	2.92387e-08	2.92387e-08	1	0	0	1	0	0
AAGAGG	3	17	6	76.3792	263296421	150	134069108	102	5.66667	0.0392777	0.222574	0.1268	0.00133544	0.000760802	0.226667	5.07201e-09	5.07201e-09	1	0	0	1	0	0
AAGAT	61	336	5	76.3792	263296421	150	134069108	1680	5.5082	0.798647	4.3991	2.50617	0.0219955	0.0125309	0.183607	8.3539e-08	8.3539e-08	1	0	0	1	0	0
AAGATAC	106	1317	7	76.3792	263296421	150	134069108	9219	12.4245	1.38781	17.2429	9.82329	0.1207	0.068763	0.579811	4.5842e-07	4.5842e-07	1	0	0	1	1	0
AAGATC	21	84	6	76.3792	263296421	150	134069108	504	4	0.274944	1.09978	0.626543	0.00659866	0.00375926	0.16	2.50617e-08	2.50617e-08	1	0	0	1	0	0
AAGATG	20	98	6	76.3792	263296421	150	134069108	588	4.9	0.261851	1.28307	0.730966	0.00769843	0.0043858	0.196	2.92387e-08	2.92387e-08	1	0	0	1	0	0
AAGATGC	9	97	7	76.3792	263296421	150	134069108	679	10.7778	0.117833	1.26998	0.723507	0.00888986	0.00506455	0.502963	3.37637e-08	3.37637e-08	1	0	0	1	1	0
AAGATGG	24	324	7	76.3792	263296421	150	134069108	2268	13.5	0.314222	4.24199	2.41666	0.029694	0.0169166	0.63	1.12778e-07	1.12778e-07	1	0	0	1	1	0
AAGC	356	2460	4	76.3792	263296421	150	134069108	9840	6.91011	4.66096	32.2077	18.3487	0.128831	0.073395	0.18427	4.893e-07	4.893e-07	1	0	0	0	0	0
AAGCAG	22	109	6	76.3792	263296421	150	134069108	654	4.95455	0.288037	1.42709	0.813014	0.00856254	0.00487808	0.198182	3.25205e-08	3.25205e-08	1	0	0	1	0	0
AAGCC	8	41	5	76.3792	263296421	150	134069108	205	5.125	0.104741	0.536795	0.305812	0.00268398	0.00152906	0.170833	1.01937e-08	1.01937e-08	1	0	0	1	0	0
AAGCCAT	1	4	7	76.3792	263296421	150	134069108	28	4	0.0130926	0.0523703	0.0298354	0.000366592	0.000208848	0.186667	1.39232e-09	1.39232e-09	1	0	0	1	0	0
AAGCCC	57	325	6	76.3792	263296421	150	134069108	1950	5.70175	0.746277	4.25509	2.42412	0.0255305	0.0145447	0.22807	9.69649e-08	9.69649e-08	1	0	0	1	0	0
AAGCCG	24	96	6	76.3792	263296421	150	134069108	576	4	0.314222	1.25689	0.716049	0.00754132	0.00429629	0.16	2.86419e-08	2.86419e-08	1	0	0	1	0	0
AAGCTC	9	42	6	76.3792	263296421	150	134069108	252	4.66667	0.117833	0.549888	0.313271	0.00329933	0.00187963	0.186667	1.25309e-08	1.25309e-08	1	0	0	1	0	0
AAGCTCG	15	85	7	76.3792	263296421	150	134069108	595	5.66667	0.196389	1.11287	0.634001	0.00779008	0.00443801	0.264444	2.95867e-08	2.95867e-08	1	0	0	1	0	0
AAGCTG	1	4	6	76.3792	263296421	150	134069108	24	4	0.0130926	0.0523703	0.0298354	0.000314222	0.000179012	0.16	1.19341e-09	1.19341e-09	1	0	0	1	0	0
AAGG	1618	10985	4	76.3792	263296421	150	134069108	43940	6.78925	21.1838	143.822	81.9354	0.575288	0.327741	0.181047	2.18494e-06	2.18494e-06	1	0	0	0	0	0
AAGGAC	68	375	6	76.3792	263296421	150	134069108	2250	5.51471	0.890295	4.90971	2.79706	0.0294583	0.0167824	0.220588	1.11883e-07	1.11883e-07	1	0	0	1	0	0
AAGGAG	121	505	6	76.3792	263296421	150	134069108	3030	4.17355	1.5842	6.61175	3.76671	0.0396705	0.0226003	0.166942	1.50669e-07	1.50669e-07	1	0	0	1	0	0
AAGGAT	62	271	6	76.3792	263296421	150	134069108	1626	4.37097	0.811739	3.54809	2.02135	0.0212885	0.0121281	0.174839	8.08538e-08	8.08538e-08	1	0	0	1	0	0
AAGGCC	1	4	6	76.3792	263296421	150	134069108	24	4	0.0130926	0.0523703	0.0298354	0.000314222	0.000179012	0.16	1.19341e-09	1.19341e-09	1	0	0	1	0	0
AAGGCG	5	20	6	76.3792	263296421	150	134069108	120	4	0.0654629	0.261851	0.149177	0.00157111	0.000895061	0.16	5.96707e-09	5.96707e-09	1	0	0	1	0	0
AAGGCGG	11	44	7	76.3792	263296421	150	134069108	308	4	0.144018	0.576073	0.328189	0.00403251	0.00229732	0.186667	1.53155e-08	1.53155e-08	1	0	0	1	0	0
AAGGGT	28	112	6	76.3792	263296421	150	134069108	672	4	0.366592	1.46637	0.83539	0.00879821	0.00501234	0.16	3.34156e-08	3.34156e-08	1	0	0	1	0	0
AAGGTC	67	286	6	76.3792	263296421	150	134069108	1716	4.26866	0.877202	3.74448	2.13323	0.0224669	0.0127994	0.170746	8.53291e-08	8.53291e-08	1	0	0	1	0	0
AAGGTG	26	104	6	76.3792	263296421	150	134069108	624	4	0.340407	1.36163	0.775719	0.00816977	0.00465432	0.16	3.10288e-08	3.10288e-08	1	0	0	1	0	0
AAGT	57	427	4	76.3792	263296421	150	134069108	1708	7.49123	0.746277	5.59053	3.18492	0.0223621	0.0127397	0.199766	8.49313e-08	8.49313e-08	1	0	0	0	0	0
AAGTAT	16	79	6	76.3792	263296421	150	134069108	474	4.9375	0.209481	1.03431	0.589248	0.00620588	0.00353549	0.1975	2.35699e-08	2.35699e-08	1	0	0	1	0	0
AAGTATG	11	44	7	76.3792	263296421	150	134069108	308	4	0.144018	0.576073	0.328189	0.00403251	0.00229732	0.186667	1.53155e-08	1.53155e-08	1	0	0	1	0	0
AAGTCG	17	68	6	76.3792	263296421	150	134069108	408	4	0.222574	0.890295	0.507201	0.00534177	0.00304321	0.16	2.0288e-08	2.0288e-08	1	0	0	1	0	0
AAGTCT	1	4	6	76.3792	263296421	150	134069108	24	4	0.0130926	0.0523703	0.0298354	0.000314222	0.000179012	0.16	1.19341e-09	1.19341e-09	1	0	0	1	0	0
AAGTG	23	118	5	76.3792	263296421	150	134069108	590	5.13043	0.301129	1.54492	0.880143	0.00772462	0.00440072	0.171014	2.93381e-08	2.93381e-08	1	0	0	1	0	0
AAGTGAG	1	5	7	76.3792	263296421	150	134069108	35	5	0.0130926	0.0654629	0.0372942	0.00045824	0.000261059	0.233333	1.7404e-09	1.7404e-09	1	0	0	1	0	0
AAGTGAGAG	20	89	9	76.3792	263296421	150	134069108	801	4.45	0.261851	1.16524	0.663837	0.0104872	0.00597453	0.267	3.98302e-08	3.98302e-08	1	0	0	1	0	0
AAGTGT	1	4	6	76.3792	263296421	150	134069108	24	4	0.0130926	0.0523703	0.0298354	0.000314222	0.000179012	0.16	1.19341e-09	1.19341e-09	1	0	0	1	0	0
AAT	17154	163169	3	76.3792	263296421	150	134069108	489507	9.51201	224.59	2136.3	1217.05	6.40891	3.65115	0.19024	2.4341e-05	2.4341e-05	1	1	0	0	0	0
AATAATT	758	3474	7	76.3792	263296421	150	134069108	24318	4.58311	9.92417	45.4836	25.912	0.318385	0.181384	0.213879	1.20923e-06	1.20923e-06	1	0	0	1	0	0
AATAC	1902	22248	5	76.3792	263296421	150	134069108	111240	11.6972	24.9021	291.284	165.944	1.45642	0.829721	0.389905	5.53148e-06	5.53148e-06	1	0	0	1	0	0
AATACACAT	31	139	9	76.3792	263296421	150	134069108	1251	4.48387	0.40587	1.81987	1.03678	0.0163788	0.00933101	0.269032	6.22067e-08	6.22067e-08	1	0	0	1	0	0
AATACC	39	156	6	76.3792	263296421	150	134069108	936	4	0.51061	2.04244	1.16358	0.0122546	0.00698147	0.16	4.65432e-08	4.65432e-08	1	0	0	1	0	0
AATACCCC	2	13	8	76.3792	263296421	150	134069108	104	6.5	0.0261851	0.170203	0.0969649	0.00136163	0.000775719	0.346667	5.17146e-09	5.17146e-09	1	0	0	1	0	0
AATACGCCAGG	2	8	11	76.3792	263296421	150	134069108	88	4	0.0261851	0.104741	0.0596707	0.00115215	0.000656378	0.293333	4.37585e-09	4.37585e-09	1	0	0	1	0	0
AATACT	61	249	6	76.3792	263296421	150	134069108	1494	4.08197	0.798647	3.26005	1.85725	0.0195603	0.0111435	0.163279	7.429e-08	7.429e-08	1	0	0	1	0	0
AATAG	708	4172	5	76.3792	263296421	150	134069108	20860	5.89266	9.26954	54.6222	31.1183	0.273111	0.155591	0.196422	1.03728e-06	1.03728e-06	1	0	0	1	0	0
AATAGT	84	508	6	76.3792	263296421	150	134069108	3048	6.04762	1.09978	6.65103	3.78909	0.0399062	0.0227345	0.241905	1.51564e-07	1.51564e-07	1	0	0	1	0	0
AATAT	340	1889	5	76.3792	263296421	150	134069108	9445	5.55588	4.45147	24.7319	14.0897	0.123659	0.0704487	0.185196	4.69658e-07	4.69658e-07	1	0	0	1	0	0
AATATAG	58	346	7	76.3792	263296421	150	134069108	2422	5.96552	0.759369	4.53003	2.58076	0.0317102	0.0180653	0.278391	1.20435e-07	1.20435e-07	1	0	0	1	0	0
AATATAT	45	180	7	76.3792	263296421	150	134069108	1260	4	0.589166	2.35666	1.34259	0.0164966	0.00939814	0.186667	6.26543e-08	6.26543e-08	1	0	0	1	0	0
AATATATC	215	1186	8	76.3792	263296421	150	134069108	9488	5.51628	2.8149	15.5278	8.84618	0.124222	0.0707695	0.294202	4.71796e-07	4.71796e-07	1	0	0	1	0	0
AATATC	33	132	6	76.3792	263296421	150	134069108	792	4	0.432055	1.72822	0.984567	0.0103693	0.0059074	0.16	3.93827e-08	3.93827e-08	1	0	0	1	0	0
AATATCAT	31	154	8	76.3792	263296421	150	134069108	1232	4.96774	0.40587	2.01626	1.14866	0.01613	0.00918929	0.264946	6.12619e-08	6.12619e-08	1	0	0	1	0	0
AATATG	191	850	6	76.3792	263296421	150	134069108	5100	4.45026	2.50068	11.1287	6.34001	0.0667721	0.0380401	0.17801	2.53601e-07	2.53601e-07	1	0	0	1	0	0
AATATGT	31	124	7	76.3792	263296421	150	134069108	868	4	0.40587	1.62348	0.924896	0.0113644	0.00647427	0.186667	4.31618e-08	4.31618e-08	1	0	0	1	0	0
AATATT	311	1334	6	76.3792	263296421	150	134069108	8004	4.28939	4.07179	17.4655	9.95009	0.104793	0.0597006	0.171576	3.98004e-07	3.98004e-07	1	0	0	1	0	0
AATC	549	4084	4	76.3792	263296421	150	134069108	16336	7.43898	7.18782	53.4701	30.4619	0.21388	0.121848	0.198373	8.12317e-07	8.12317e-07	1	0	0	0	0	0
AATCAG	64	256	6	76.3792	263296421	150	134069108	1536	4	0.837925	3.3517	1.90946	0.0201102	0.0114568	0.16	7.63785e-08	7.63785e-08	1	0	0	1	0	0
AATCAT	9	36	6	76.3792	263296421	150	134069108	216	4	0.117833	0.471333	0.268518	0.002828	0.00161111	0.16	1.07407e-08	1.07407e-08	1	0	0	1	0	0
AATCATATGAT	73	311	11	76.3792	263296421	150	134069108	3421	4.26027	0.955758	4.07179	2.3197	0.0447897	0.0255167	0.31242	1.70111e-07	1.70111e-07	1	0	0	1	0	0
AATCCC	27	119	6	76.3792	263296421	150	134069108	714	4.40741	0.353499	1.55802	0.887602	0.0093481	0.00532561	0.176296	3.55041e-08	3.55041e-08	1	0	0	1	0	0
AATCCGT	13	52	7	76.3792	263296421	150	134069108	364	4	0.170203	0.680814	0.38786	0.0047657	0.00271502	0.186667	1.81001e-08	1.81001e-08	1	0	0	1	0	0
AATCCTC	15	60	7	76.3792	263296421	150	134069108	420	4	0.196389	0.785554	0.44753	0.00549888	0.00313271	0.186667	2.08848e-08	2.08848e-08	1	0	0	1	0	0
AATCGG	15	74	6	76.3792	263296421	150	134069108	444	4.93333	0.196389	0.96885	0.551954	0.0058131	0.00331172	0.197333	2.20782e-08	2.20782e-08	1	0	0	1	0	0
AATCGGC	4	16	7	76.3792	263296421	150	134069108	112	4	0.0523703	0.209481	0.119341	0.00146637	0.00083539	0.186667	5.56927e-09	5.56927e-09	1	0	0	1	0	0
AATCGTC	27	111	7	76.3792	263296421	150	134069108	777	4.11111	0.353499	1.45328	0.827931	0.0101729	0.00579552	0.191852	3.86368e-08	3.86368e-08	1	0	0	1	0	0
AATCT	62	313	5	76.3792	263296421	150	134069108	1565	5.04839	0.811739	4.09798	2.33462	0.0204899	0.0116731	0.16828	7.78206e-08	7.78206e-08	1	0	0	1	0	0
AATCTAC	32	156	7	76.3792	263296421	150	134069108	1092	4.875	0.418962	2.04244	1.16358	0.0142971	0.00814505	0.2275	5.43004e-08	5.43004e-08	1	0	0	1	0	0
AATCTAT	18	130	7	76.3792	263296421	150	134069108	910	7.22222	0.235666	1.70203	0.969649	0.0119142	0.00678754	0.337037	4.52503e-08	4.52503e-08	1	0	0	1	0	0
AATCTCTATCTCT	2	8	13	76.3792	263296421	150	134069108	104	4	0.0261851	0.104741	0.0596707	0.00136163	0.000775719	0.346667	5.17146e-09	5.17146e-09	1	0	0	1	0	0
AATCTG	171	695	6	76.3792	263296421	150	134069108	4170	4.06433	2.23883	9.09934	5.18389	0.054596	0.0311034	0.162573	2.07356e-07	2.07356e-07	1	0	0	1	0	0
AATG	288	3051	4	76.3792	263296421	150	134069108	12204	10.5938	3.77066	39.9454	22.7569	0.159782	0.0910277	0.2825	6.06851e-07	6.06851e-07	1	0	0	0	0	0
AATGAC	1	4	6	76.3792	263296421	150	134069108	24	4	0.0130926	0.0523703	0.0298354	0.000314222	0.000179012	0.16	1.19341e-09	1.19341e-09	1	0	0	1	0	0
AATGAG	46	184	6	76.3792	263296421	150	134069108	1104	4	0.602258	2.40903	1.37243	0.0144542	0.00823456	0.16	5.48971e-08	5.48971e-08	1	0	0	1	0	0
AATGAT	63	258	6	76.3792	263296421	150	134069108	1548	4.09524	0.824832	3.37788	1.92438	0.0202673	0.0115463	0.16381	7.69752e-08	7.69752e-08	1	0	0	1	0	0
AATGC	41	297	5	76.3792	263296421	150	134069108	1485	7.2439	0.536795	3.88849	2.21528	0.0194425	0.0110764	0.241463	7.38425e-08	7.38425e-08	1	0	0	1	0	0
AATGCAC	30	120	7	76.3792	263296421	150	134069108	840	4	0.392777	1.57111	0.895061	0.0109978	0.00626543	0.186667	4.17695e-08	4.17695e-08	1	0	0	1	0	0
AATGG	82	452	5	76.3792	263296421	150	134069108	2260	5.5122	1.07359	5.91784	3.3714	0.0295892	0.016857	0.18374	1.1238e-07	1.1238e-07	1	0	0	1	0	0
AATGGT	5	23	6	76.3792	263296421	150	134069108	138	4.6	0.0654629	0.301129	0.171553	0.00180677	0.00102932	0.184	6.86213e-09	6.86213e-09	1	0	0	1	0	0
AATGTC	3	12	6	76.3792	263296421	150	134069108	72	4	0.0392777	0.157111	0.0895061	0.000942665	0.000537036	0.16	3.58024e-09	3.58024e-09	1	0	0	1	0	0
AATT	672	4364	4	76.3792	263296421	150	134069108	17456	6.49405	8.79821	57.136	32.5504	0.228544	0.130202	0.173175	8.6801e-07	8.6801e-07	1	0	0	0	0	0
AATTAC	101	404	6	76.3792	263296421	150	134069108	2424	4	1.32235	5.2894	3.01337	0.0317364	0.0180802	0.16	1.20535e-07	1.20535e-07	1	0	0	1	0	0
AATTAG	325	1550	6	76.3792	263296421	150	134069108	9300	4.76923	4.25509	20.2935	11.5612	0.121761	0.0693672	0.190769	4.62448e-07	4.62448e-07	1	0	0	1	0	0
AATTAGC	17	68	7	76.3792	263296421	150	134069108	476	4	0.222574	0.890295	0.507201	0.00623206	0.00355041	0.186667	2.36694e-08	2.36694e-08	1	0	0	1	0	0
AATTAT	136	639	6	76.3792	263296421	150	134069108	3834	4.69853	1.78059	8.36615	4.7662	0.0501969	0.0285972	0.187941	1.90648e-07	1.90648e-07	1	0	0	1	0	0
AATTC	75	456	5	76.3792	263296421	150	134069108	2280	6.08	0.981943	5.97021	3.40123	0.0298511	0.0170062	0.202667	1.13374e-07	1.13374e-07	1	0	0	1	0	0
AATTCAG	32	128	7	76.3792	263296421	150	134069108	896	4	0.418962	1.67585	0.954731	0.0117309	0.00668312	0.186667	4.45541e-08	4.45541e-08	1	0	0	1	0	0
AATTCGC	4	16	7	76.3792	263296421	150	134069108	112	4	0.0523703	0.209481	0.119341	0.00146637	0.00083539	0.186667	5.56927e-09	5.56927e-09	1	0	0	1	0	0
AC	119185	1920094	2	76.3792	263296421	150	134069108	3840188	16.1102	1560.44	25139	14321.7	50.2779	28.6433	0.214803	0.000190956	0.000190956	1	1	1	0	0	0
ACACAG	74	311	6	76.3792	263296421	150	134069108	1866	4.2027	0.96885	4.07179	2.3197	0.0244307	0.0139182	0.168108	9.2788e-08	9.2788e-08	1	0	0	1	0	0
ACACAGACAGACAG	217	1266	14	76.3792	263296421	150	134069108	17724	5.8341	2.84109	16.5752	9.44289	0.232053	0.1322	0.544516	8.81337e-07	8.81337e-07	1	0	0	1	1	0
ACACAT	298	1381	6	76.3792	263296421	150	134069108	8286	4.63423	3.90159	18.0808	10.3007	0.108485	0.0618039	0.185369	4.12026e-07	4.12026e-07	1	0	0	1	0	0
ACACATG	3	29	7	76.3792	263296421	150	134069108	203	9.66667	0.0392777	0.379685	0.216306	0.00265779	0.00151414	0.451111	1.00943e-08	1.00943e-08	1	0	0	1	0	0
ACACCC	107	508	6	76.3792	263296421	150	134069108	3048	4.74766	1.40091	6.65103	3.78909	0.0399062	0.0227345	0.189907	1.51564e-07	1.51564e-07	1	0	0	1	0	0
ACACCG	69	311	6	76.3792	263296421	150	134069108	1866	4.50725	0.903387	4.07179	2.3197	0.0244307	0.0139182	0.18029	9.2788e-08	9.2788e-08	1	0	0	1	0	0
ACACGC	798	3628	6	76.3792	263296421	150	134069108	21768	4.54637	10.4479	47.4999	27.0607	0.284999	0.162364	0.181855	1.08243e-06	1.08243e-06	1	0	0	1	0	0
ACACGCCTGG	4	16	10	76.3792	263296421	150	134069108	160	4	0.0523703	0.209481	0.119341	0.00209481	0.00119341	0.266667	7.9561e-09	7.9561e-09	1	0	0	1	0	0
ACACGG	14	56	6	76.3792	263296421	150	134069108	336	4	0.183296	0.733184	0.417695	0.0043991	0.00250617	0.16	1.67078e-08	1.67078e-08	1	0	0	1	0	0
ACACGGC	111	462	7	76.3792	263296421	150	134069108	3234	4.16216	1.45328	6.04877	3.44598	0.0423414	0.0241219	0.194234	1.60813e-07	1.60813e-07	1	0	0	1	0	0
ACACGT	26	127	6	76.3792	263296421	150	134069108	762	4.88462	0.340407	1.66276	0.947273	0.00997654	0.00568364	0.195385	3.78909e-08	3.78909e-08	1	0	0	1	0	0
ACACT	19	95	5	76.3792	263296421	150	134069108	475	5	0.248759	1.24379	0.70859	0.00621897	0.00354295	0.166667	2.36197e-08	2.36197e-08	1	0	0	1	0	0
ACACTC	27	138	6	76.3792	263296421	150	134069108	828	5.11111	0.353499	1.80677	1.02932	0.0108406	0.00617592	0.204444	4.11728e-08	4.11728e-08	1	0	0	1	0	0
ACAG	892	17398	4	76.3792	263296421	150	134069108	69592	19.5045	11.6786	227.785	129.769	0.911138	0.519076	0.52012	3.4605e-06	3.4605e-06	1	0	0	0	1	0
ACAGACC	200	829	7	76.3792	263296421	150	134069108	5803	4.145	2.61851	10.8537	6.18338	0.0759762	0.0432836	0.193433	2.88558e-07	2.88558e-07	1	0	0	1	0	0
ACAGACGG	10	62	8	76.3792	263296421	150	134069108	496	6.2	0.130926	0.811739	0.462448	0.00649392	0.00369958	0.330667	2.46639e-08	2.46639e-08	1	0	0	1	0	0
ACAGAG	1500	17886	6	76.3792	263296421	150	134069108	107316	11.924	19.6389	234.174	133.409	1.40504	0.800453	0.47696	5.33635e-06	5.33635e-06	1	0	0	1	0	0
ACAGAGACAGAGAG	2350	13099	14	76.3792	263296421	150	134069108	183386	5.57404	30.7675	171.5	97.7033	2.40099	1.36785	0.520244	9.11898e-06	9.11898e-06	1	0	0	1	1	0
ACAGAGAG	2149	18850	8	76.3792	263296421	150	134069108	150800	8.77152	28.1359	246.795	140.599	1.97436	1.12479	0.467814	7.49862e-06	7.49862e-06	1	0	0	1	0	0
ACAGAGAGAG	955	7773	10	76.3792	263296421	150	134069108	77730	8.13927	12.5034	101.769	57.9776	1.01769	0.579776	0.542618	3.86517e-06	3.86517e-06	1	0	0	1	1	0
ACAGAGAGGG	2	9	10	76.3792	263296421	150	134069108	90	4.5	0.0261851	0.117833	0.0671296	0.00117833	0.000671296	0.3	4.4753e-09	4.4753e-09	1	0	0	1	0	0
ACAGAGGGAG	18	83	10	76.3792	263296421	150	134069108	830	4.61111	0.235666	1.08668	0.619084	0.0108668	0.00619084	0.307407	4.12722e-08	4.12722e-08	1	0	0	1	0	0
ACAGAT	3	31	6	76.3792	263296421	150	134069108	186	10.3333	0.0392777	0.40587	0.231224	0.00243522	0.00138734	0.413333	9.24896e-09	9.24896e-09	1	0	0	1	0	0
ACAGATAG	447	6155	8	76.3792	263296421	150	134069108	49240	13.7696	5.85238	80.5848	45.9092	0.644678	0.367273	0.734377	2.44849e-06	2.44849e-06	1	0	0	1	1	0
ACAGC	111	706	5	76.3792	263296421	150	134069108	3530	6.36036	1.45328	9.24336	5.26594	0.0462168	0.0263297	0.212012	1.75531e-07	1.75531e-07	1	0	0	1	0	0
ACAGCC	3	12	6	76.3792	263296421	150	134069108	72	4	0.0392777	0.157111	0.0895061	0.000942665	0.000537036	0.16	3.58024e-09	3.58024e-09	1	0	0	1	0	0
ACAGCG	160	653	6	76.3792	263296421	150	134069108	3918	4.08125	2.09481	8.54945	4.87062	0.0512967	0.0292237	0.16325	1.94825e-07	1.94825e-07	1	0	0	1	0	0
ACAGCTCCTCC	1	5	11	76.3792	263296421	150	134069108	55	5	0.0130926	0.0654629	0.0372942	0.000720091	0.000410236	0.366667	2.73491e-09	2.73491e-09	1	0	0	1	0	0
ACAGG	23	115	5	76.3792	263296421	150	134069108	575	5	0.301129	1.50565	0.857767	0.00752823	0.00428883	0.166667	2.85922e-08	2.85922e-08	1	0	0	1	0	0
ACAGGC	20	96	6	76.3792	263296421	150	134069108	576	4.8	0.261851	1.25689	0.716049	0.00754132	0.00429629	0.192	2.86419e-08	2.86419e-08	1	0	0	1	0	0
ACAGGG	53	326	6	76.3792	263296421	150	134069108	1956	6.15094	0.693906	4.26818	2.43158	0.0256091	0.0145895	0.246038	9.72633e-08	9.72633e-08	1	0	0	1	0	0
ACAGGGAG	1	4	8	76.3792	263296421	150	134069108	32	4	0.0130926	0.0523703	0.0298354	0.000418962	0.000238683	0.213333	1.59122e-09	1.59122e-09	1	0	0	1	0	0
ACAGGGG	3	12	7	76.3792	263296421	150	134069108	84	4	0.0392777	0.157111	0.0895061	0.00109978	0.000626543	0.186667	4.17695e-09	4.17695e-09	1	0	0	1	0	0
ACAGT	10	50	5	76.3792	263296421	150	134069108	250	5	0.130926	0.654629	0.372942	0.00327314	0.00186471	0.166667	1.24314e-08	1.24314e-08	1	0	0	1	0	0
ACAGTCG	6	24	7	76.3792	263296421	150	134069108	168	4	0.0785554	0.314222	0.179012	0.00219955	0.00125309	0.186667	8.3539e-09	8.3539e-09	1	0	0	1	0	0
ACAT	597	4361	4	76.3792	263296421	150	134069108	17444	7.30486	7.81627	57.0967	32.528	0.228387	0.130112	0.194796	8.67413e-07	8.67413e-07	1	0	0	0	0	0
ACATACC	12	85	7	76.3792	263296421	150	134069108	595	7.08333	0.157111	1.11287	0.634001	0.00779008	0.00443801	0.330556	2.95867e-08	2.95867e-08	1	0	0	1	0	0
ACATAGAGAGAG	1	4	12	76.3792	263296421	150	134069108	48	4	0.0130926	0.0523703	0.0298354	0.000628443	0.000358024	0.32	2.38683e-09	2.38683e-09	1	0	0	1	0	0
ACATAGAT	33	139	8	76.3792	263296421	150	134069108	1112	4.21212	0.432055	1.81987	1.03678	0.0145589	0.00829423	0.224646	5.52949e-08	5.52949e-08	1	0	0	1	0	0
ACATAT	219	993	6	76.3792	263296421	150	134069108	5958	4.53425	2.86727	13.0009	7.40663	0.0780055	0.0444398	0.18137	2.96265e-07	2.96265e-07	1	0	0	1	0	0
ACATATC	18	142	7	76.3792	263296421	150	134069108	994	7.88889	0.235666	1.85915	1.05916	0.013014	0.00741409	0.368148	4.94272e-08	4.94272e-08	1	0	0	1	0	0
ACATC	24	120	5	76.3792	263296421	150	134069108	600	5	0.314222	1.57111	0.895061	0.00785554	0.0044753	0.166667	2.98354e-08	2.98354e-08	1	0	0	1	0	0
ACATCAT	244	2303	7	76.3792	263296421	150	134069108	16121	9.43852	3.19459	30.1522	17.1777	0.211065	0.120244	0.440464	8.01626e-07	8.01626e-07	1	0	0	1	0	0
ACATCT	31	124	6	76.3792	263296421	150	134069108	744	4	0.40587	1.62348	0.924896	0.00974087	0.00554938	0.16	3.69958e-08	3.69958e-08	1	0	0	1	0	0
ACATGAT	149	1813	7	76.3792	263296421	150	134069108	12691	12.1678	1.95079	23.7368	13.5229	0.166158	0.0946601	0.56783	6.31068e-07	6.31068e-07	1	0	0	1	1	0
ACC	590	5066	3	76.3792	263296421	150	134069108	15198	8.58644	7.72462	66.327	37.7865	0.198981	0.113359	0.171729	7.5573e-07	7.5573e-07	1	0	0	0	0	0
ACCACG	62	292	6	76.3792	263296421	150	134069108	1752	4.70968	0.811739	3.82303	2.17798	0.0229382	0.0130679	0.188387	8.71192e-08	8.71192e-08	1	0	0	1	0	0
ACCACT	77	366	6	76.3792	263296421	150	134069108	2196	4.75325	1.00813	4.79188	2.72994	0.0287513	0.0163796	0.19013	1.09197e-07	1.09197e-07	1	0	0	1	0	0
ACCAGAGATGAG	87	462	12	76.3792	263296421	150	134069108	5544	5.31034	1.13905	6.04877	3.44598	0.0725852	0.0413518	0.424828	2.75679e-07	2.75679e-07	1	0	0	1	0	0
ACCAGC	79	340	6	76.3792	263296421	150	134069108	2040	4.3038	1.03431	4.45147	2.53601	0.0267088	0.015216	0.172152	1.0144e-07	1.0144e-07	1	0	0	1	0	0
ACCAGG	19	89	6	76.3792	263296421	150	134069108	534	4.68421	0.248759	1.16524	0.663837	0.00699143	0.00398302	0.187368	2.65535e-08	2.65535e-08	1	0	0	1	0	0
ACCATAT	73	456	7	76.3792	263296421	150	134069108	3192	6.24658	0.955758	5.97021	3.40123	0.0417915	0.0238086	0.291507	1.58724e-07	1.58724e-07	1	0	0	1	0	0
ACCATGC	5	47	7	76.3792	263296421	150	134069108	329	9.4	0.0654629	0.615351	0.350565	0.00430746	0.00245396	0.438667	1.63597e-08	1.63597e-08	1	0	0	1	0	0
ACCC	1	6	4	76.3792	263296421	150	134069108	24	6	0.0130926	0.0785554	0.044753	0.000314222	0.000179012	0.16	1.19341e-09	1.19341e-09	1	0	0	0	0	0
ACCCAG	18	72	6	76.3792	263296421	150	134069108	432	4	0.235666	0.942665	0.537036	0.00565599	0.00322222	0.16	2.14815e-08	2.14815e-08	1	0	0	1	0	0
ACCCAT	2	33	6	76.3792	263296421	150	134069108	198	16.5	0.0261851	0.432055	0.246142	0.00259233	0.00147685	0.66	9.84567e-09	9.84567e-09	1	0	0	1	1	0
ACCCCC	5	20	6	76.3792	263296421	150	134069108	120	4	0.0654629	0.261851	0.149177	0.00157111	0.000895061	0.16	5.96707e-09	5.96707e-09	1	0	0	1	0	0
ACCCCTAT	1	4	8	76.3792	263296421	150	134069108	32	4	0.0130926	0.0523703	0.0298354	0.000418962	0.000238683	0.213333	1.59122e-09	1.59122e-09	1	0	0	1	0	0
ACCG	99	656	4	76.3792	263296421	150	134069108	2624	6.62626	1.29616	8.58873	4.893	0.0343549	0.019572	0.1767	1.3048e-07	1.3048e-07	1	0	0	0	0	0
ACCGAG	82	537	6	76.3792	263296421	150	134069108	3222	6.54878	1.07359	7.03071	4.0054	0.0421843	0.0240324	0.261951	1.60216e-07	1.60216e-07	1	0	0	1	0	0
ACCGAGAG	240	2066	8	76.3792	263296421	150	134069108	16528	8.60833	3.14222	27.0493	15.41	0.216394	0.12328	0.459111	8.21865e-07	8.21865e-07	1	0	0	1	0	0
ACCGAGC	40	177	7	76.3792	263296421	150	134069108	1239	4.425	0.523703	2.31739	1.32021	0.0162217	0.0092415	0.2065	6.161e-08	6.161e-08	1	0	0	1	0	0
ACCGC	16	80	5	76.3792	263296421	150	134069108	400	5	0.209481	1.04741	0.596707	0.00523703	0.00298354	0.166667	1.98902e-08	1.98902e-08	1	0	0	1	0	0
ACCGCC	44	179	6	76.3792	263296421	150	134069108	1074	4.06818	0.576073	2.34357	1.33513	0.0140614	0.00801079	0.162727	5.34053e-08	5.34053e-08	1	0	0	1	0	0
ACCGCCG	10	40	7	76.3792	263296421	150	134069108	280	4	0.130926	0.523703	0.298354	0.00366592	0.00208848	0.186667	1.39232e-08	1.39232e-08	1	0	0	1	0	0
ACCGGAT	5	20	7	76.3792	263296421	150	134069108	140	4	0.0654629	0.261851	0.149177	0.00183296	0.00104424	0.186667	6.96158e-09	6.96158e-09	1	0	0	1	0	0
ACCT	39	309	4	76.3792	263296421	150	134069108	1236	7.92308	0.51061	4.0456	2.30478	0.0161824	0.00921913	0.211282	6.14608e-08	6.14608e-08	1	0	0	0	0	0
ACCTAG	2	8	6	76.3792	263296421	150	134069108	48	4	0.0261851	0.104741	0.0596707	0.000628443	0.000358024	0.16	2.38683e-09	2.38683e-09	1	0	0	1	0	0
ACCTCCCT	1	7	8	76.3792	263296421	150	134069108	56	7	0.0130926	0.091648	0.0522119	0.000733184	0.000417695	0.373333	2.78463e-09	2.78463e-09	1	0	0	1	0	0
ACCTCTCT	93	1044	8	76.3792	263296421	150	134069108	8352	11.2258	1.21761	13.6686	7.78703	0.109349	0.0622962	0.59871	4.15308e-07	4.15308e-07	1	0	0	1	1	0
ACCTGG	32	192	6	76.3792	263296421	150	134069108	1152	6	0.418962	2.51377	1.4321	0.0150826	0.00859258	0.24	5.72839e-08	5.72839e-08	1	0	0	1	0	0
ACG	17648	166588	3	76.3792	263296421	150	134069108	499764	9.43948	231.058	2181.07	1242.55	6.5432	3.72766	0.18879	2.48511e-05	2.48511e-05	1	1	0	0	0	0
ACGACT	27	108	6	76.3792	263296421	150	134069108	648	4	0.353499	1.414	0.805555	0.00848399	0.00483333	0.16	3.22222e-08	3.22222e-08	1	0	0	1	0	0
ACGAG	26	130	5	76.3792	263296421	150	134069108	650	5	0.340407	1.70203	0.969649	0.00851017	0.00484825	0.166667	3.23216e-08	3.23216e-08	1	0	0	1	0	0
ACGAGAG	30	140	7	76.3792	263296421	150	134069108	980	4.66667	0.392777	1.83296	1.04424	0.0128307	0.00730966	0.217778	4.87311e-08	4.87311e-08	1	0	0	1	0	0
ACGAGC	21	84	6	76.3792	263296421	150	134069108	504	4	0.274944	1.09978	0.626543	0.00659866	0.00375926	0.16	2.50617e-08	2.50617e-08	1	0	0	1	0	0
ACGAGCC	1	4	7	76.3792	263296421	150	134069108	28	4	0.0130926	0.0523703	0.0298354	0.000366592	0.000208848	0.186667	1.39232e-09	1.39232e-09	1	0	0	1	0	0
ACGAGG	32	131	6	76.3792	263296421	150	134069108	786	4.09375	0.418962	1.71513	0.977108	0.0102908	0.00586265	0.16375	3.90843e-08	3.90843e-08	1	0	0	1	0	0
ACGATG	98	456	6	76.3792	263296421	150	134069108	2736	4.65306	1.28307	5.97021	3.40123	0.0358213	0.0204074	0.186122	1.36049e-07	1.36049e-07	1	0	0	1	0	0
ACGC	1771	12553	4	76.3792	263296421	150	134069108	50212	7.08809	23.1869	164.351	93.6308	0.657404	0.374523	0.189016	2.49682e-06	2.49682e-06	1	0	0	0	0	0
ACGCAG	18	72	6	76.3792	263296421	150	134069108	432	4	0.235666	0.942665	0.537036	0.00565599	0.00322222	0.16	2.14815e-08	2.14815e-08	1	0	0	1	0	0
ACGCAT	11	54	6	76.3792	263296421	150	134069108	324	4.90909	0.144018	0.706999	0.402777	0.00424199	0.00241666	0.196364	1.61111e-08	1.61111e-08	1	0	0	1	0	0
ACGCCG	98	409	6	76.3792	263296421	150	134069108	2454	4.17347	1.28307	5.35486	3.05067	0.0321292	0.018304	0.166939	1.22027e-07	1.22027e-07	1	0	0	1	0	0
ACGCCT	1	4	6	76.3792	263296421	150	134069108	24	4	0.0130926	0.0523703	0.0298354	0.000314222	0.000179012	0.16	1.19341e-09	1.19341e-09	1	0	0	1	0	0
ACGCG	20	100	5	76.3792	263296421	150	134069108	500	5	0.261851	1.30926	0.745884	0.00654629	0.00372942	0.166667	2.48628e-08	2.48628e-08	1	0	0	1	0	0
ACGCGG	32	138	6	76.3792	263296421	150	134069108	828	4.3125	0.418962	1.80677	1.02932	0.0108406	0.00617592	0.1725	4.11728e-08	4.11728e-08	1	0	0	1	0	0
ACGCGT	3	12	6	76.3792	263296421	150	134069108	72	4	0.0392777	0.157111	0.0895061	0.000942665	0.000537036	0.16	3.58024e-09	3.58024e-09	1	0	0	1	0	0
ACGCT	1	6	5	76.3792	263296421	150	134069108	30	6	0.0130926	0.0785554	0.044753	0.000392777	0.000223765	0.2	1.49177e-09	1.49177e-09	1	0	0	1	0	0
ACGG	3523	23221	4	76.3792	263296421	150	134069108	92884	6.59126	46.1251	304.023	173.202	1.21609	0.692807	0.175767	4.61871e-06	4.61871e-06	1	0	0	0	0	0
ACGGAG	127	1728	6	76.3792	263296421	150	134069108	10368	13.6063	1.66276	22.624	12.8889	0.135744	0.0773333	0.544252	5.15555e-07	5.15555e-07	1	0	0	1	1	0
ACGGAGAG	97	1070	8	76.3792	263296421	150	134069108	8560	11.0309	1.26998	14.0091	7.98096	0.112072	0.0638477	0.588316	4.25651e-07	4.25651e-07	1	0	0	1	1	0
ACGGCG	193	779	6	76.3792	263296421	150	134069108	4674	4.03627	2.52687	10.1991	5.81044	0.0611947	0.0348626	0.161451	2.32417e-07	2.32417e-07	1	0	0	1	0	0
ACGGCGGC	10	41	8	76.3792	263296421	150	134069108	328	4.1	0.130926	0.536795	0.305812	0.00429436	0.0024465	0.218667	1.631e-08	1.631e-08	1	0	0	1	0	0
ACGGCT	26	104	6	76.3792	263296421	150	134069108	624	4	0.340407	1.36163	0.775719	0.00816977	0.00465432	0.16	3.10288e-08	3.10288e-08	1	0	0	1	0	0
ACGGGC	32	128	6	76.3792	263296421	150	134069108	768	4	0.418962	1.67585	0.954731	0.0100551	0.00572839	0.16	3.81893e-08	3.81893e-08	1	0	0	1	0	0
ACGGGG	3	12	6	76.3792	263296421	150	134069108	72	4	0.0392777	0.157111	0.0895061	0.000942665	0.000537036	0.16	3.58024e-09	3.58024e-09	1	0	0	1	0	0
ACGT	26	158	4	76.3792	263296421	150	134069108	632	6.07692	0.340407	2.06863	1.1785	0.00827451	0.00471399	0.162051	3.14266e-08	3.14266e-08	1	0	0	0	0	0
ACGTAT	26	104	6	76.3792	263296421	150	134069108	624	4	0.340407	1.36163	0.775719	0.00816977	0.00465432	0.16	3.10288e-08	3.10288e-08	1	0	0	1	0	0
ACGTCC	39	169	6	76.3792	263296421	150	134069108	1014	4.33333	0.51061	2.21264	1.26054	0.0132759	0.00756326	0.173333	5.04218e-08	5.04218e-08	1	0	0	1	0	0
ACT	805	10868	3	76.3792	263296421	150	134069108	32604	13.5006	10.5395	142.29	81.0627	0.42687	0.243188	0.270012	1.62125e-06	1.62125e-06	1	0	0	0	0	0
ACTAT	10	50	5	76.3792	263296421	150	134069108	250	5	0.130926	0.654629	0.372942	0.00327314	0.00186471	0.166667	1.24314e-08	1.24314e-08	1	0	0	1	0	0
ACTATAG	18	84	7	76.3792	263296421	150	134069108	588	4.66667	0.235666	1.09978	0.626543	0.00769843	0.0043858	0.217778	2.92387e-08	2.92387e-08	1	0	0	1	0	0
ACTC	869	7334	4	76.3792	263296421	150	134069108	29336	8.43959	11.3774	96.0209	54.7031	0.384084	0.218813	0.225056	1.45875e-06	1.45875e-06	1	0	0	0	0	0
ACTCAT	32	172	6	76.3792	263296421	150	134069108	1032	5.375	0.418962	2.25192	1.28292	0.0135115	0.00769752	0.215	5.13168e-08	5.13168e-08	1	0	0	1	0	0
ACTCCC	1	4	6	76.3792	263296421	150	134069108	24	4	0.0130926	0.0523703	0.0298354	0.000314222	0.000179012	0.16	1.19341e-09	1.19341e-09	1	0	0	1	0	0
ACTCCCT	18	72	7	76.3792	263296421	150	134069108	504	4	0.235666	0.942665	0.537036	0.00659866	0.00375926	0.186667	2.50617e-08	2.50617e-08	1	0	0	1	0	0
ACTCCT	1	4	6	76.3792	263296421	150	134069108	24	4	0.0130926	0.0523703	0.0298354	0.000314222	0.000179012	0.16	1.19341e-09	1.19341e-09	1	0	0	1	0	0
ACTCG	2	10	5	76.3792	263296421	150	134069108	50	5	0.0261851	0.130926	0.0745884	0.000654629	0.000372942	0.166667	2.48628e-09	2.48628e-09	1	0	0	1	0	0
ACTCGC	8	32	6	76.3792	263296421	150	134069108	192	4	0.104741	0.418962	0.238683	0.00251377	0.0014321	0.16	9.54731e-09	9.54731e-09	1	0	0	1	0	0
ACTCGG	48	192	6	76.3792	263296421	150	134069108	1152	4	0.628443	2.51377	1.4321	0.0150826	0.00859258	0.16	5.72839e-08	5.72839e-08	1	0	0	1	0	0
ACTCT	95	543	5	76.3792	263296421	150	134069108	2715	5.71579	1.24379	7.10927	4.05015	0.0355463	0.0202508	0.190526	1.35005e-07	1.35005e-07	1	0	0	1	0	0
ACTCTC	286	2273	6	76.3792	263296421	150	134069108	13638	7.94755	3.74448	29.7594	16.9539	0.178556	0.101724	0.317902	6.78158e-07	6.78158e-07	1	0	0	1	0	0
ACTCTCTC	86	352	8	76.3792	263296421	150	134069108	2816	4.09302	1.12596	4.60859	2.62551	0.0368687	0.0210041	0.218295	1.40027e-07	1.40027e-07	1	0	0	1	0	0
ACTCTCTCTC	8	60	10	76.3792	263296421	150	134069108	600	7.5	0.104741	0.785554	0.44753	0.00785554	0.0044753	0.5	2.98354e-08	2.98354e-08	1	0	0	1	0	0
ACTG	209	1354	4	76.3792	263296421	150	134069108	5416	6.47847	2.73635	17.7273	10.0993	0.0709094	0.0403971	0.172759	2.69314e-07	2.69314e-07	1	0	0	0	0	0
ACTGAG	18	72	6	76.3792	263296421	150	134069108	432	4	0.235666	0.942665	0.537036	0.00565599	0.00322222	0.16	2.14815e-08	2.14815e-08	1	0	0	1	0	0
ACTGC	31	197	5	76.3792	263296421	150	134069108	985	6.35484	0.40587	2.57924	1.46939	0.0128962	0.00734696	0.211828	4.89797e-08	4.89797e-08	1	0	0	1	0	0
ACTGCT	159	707	6	76.3792	263296421	150	134069108	4242	4.44654	2.08172	9.25645	5.2734	0.0555387	0.0316404	0.177862	2.10936e-07	2.10936e-07	1	0	0	1	0	0
ACTGGC	1	4	6	76.3792	263296421	150	134069108	24	4	0.0130926	0.0523703	0.0298354	0.000314222	0.000179012	0.16	1.19341e-09	1.19341e-09	1	0	0	1	0	0
AG	561006	8766192	2	76.3792	263296421	150	134069108	17532384	15.6258	7345.01	114772	65385.6	229.544	130.771	0.208345	0.000871808	0.000871808	1	1	1	0	0	0
AGAGAGAGAT	380	3217	10	76.3792	263296421	150	134069108	32170	8.46579	4.97518	42.1188	23.9951	0.421188	0.239951	0.564386	1.59967e-06	1.59967e-06	1	0	0	1	1	0
AGAGAGAGCG	452	3159	10	76.3792	263296421	150	134069108	31590	6.98894	5.91784	41.3594	23.5625	0.413594	0.235625	0.465929	1.57083e-06	1.57083e-06	1	0	0	1	0	0
AGAGAGAGGC	19	111	10	76.3792	263296421	150	134069108	1110	5.84211	0.248759	1.45328	0.827931	0.0145328	0.00827931	0.389474	5.51954e-08	5.51954e-08	1	0	0	1	0	0
AGAGAGAT	1086	9799	8	76.3792	263296421	150	134069108	78392	9.02302	14.2185	128.294	73.0892	1.02635	0.584713	0.481228	3.89809e-06	3.89809e-06	1	0	0	1	0	0
AGAGAGATAGAGAT	97	552	14	76.3792	263296421	150	134069108	7728	5.69072	1.26998	7.2271	4.11728	0.101179	0.0576419	0.531134	3.84279e-07	3.84279e-07	1	0	0	1	1	0
AGAGAGC	4	16	7	76.3792	263296421	150	134069108	112	4	0.0523703	0.209481	0.119341	0.00146637	0.00083539	0.186667	5.56927e-09	5.56927e-09	1	0	0	1	0	0
AGAGAGCG	1690	11930	8	76.3792	263296421	150	134069108	95440	7.05917	22.1264	156.194	88.984	1.24956	0.711872	0.376489	4.74581e-06	4.74581e-06	1	0	0	1	0	0
AGAGAGCGGG	15	73	10	76.3792	263296421	150	134069108	730	4.86667	0.196389	0.955758	0.544495	0.00955758	0.00544495	0.324444	3.62997e-08	3.62997e-08	1	0	0	1	0	0
AGAGAGG	40	182	7	76.3792	263296421	150	134069108	1274	4.55	0.523703	2.38285	1.35751	0.0166799	0.00950256	0.212333	6.33504e-08	6.33504e-08	1	0	0	1	0	0
AGAGAGGC	39	205	8	76.3792	263296421	150	134069108	1640	5.25641	0.51061	2.68398	1.52906	0.0214718	0.0122325	0.280342	8.155e-08	8.155e-08	1	0	0	1	0	0
AGAGAT	868	10071	6	76.3792	263296421	150	134069108	60426	11.6025	11.3644	131.855	75.118	0.791132	0.450708	0.464101	3.00472e-06	3.00472e-06	1	0	0	1	0	0
AGAGATAGAT	1	7	10	76.3792	263296421	150	134069108	70	7	0.0130926	0.091648	0.0522119	0.00091648	0.000522119	0.466667	3.48079e-09	3.48079e-09	1	0	0	1	0	0
AGAGATAT	3	13	8	76.3792	263296421	150	134069108	104	4.33333	0.0392777	0.170203	0.0969649	0.00136163	0.000775719	0.231111	5.17146e-09	5.17146e-09	1	0	0	1	0	0
AGAGATCCC	2	8	9	76.3792	263296421	150	134069108	72	4	0.0261851	0.104741	0.0596707	0.000942665	0.000537036	0.24	3.58024e-09	3.58024e-09	1	0	0	1	0	0
AGAGC	95	507	5	76.3792	263296421	150	134069108	2535	5.33684	1.24379	6.63793	3.78163	0.0331897	0.0189082	0.177895	1.26054e-07	1.26054e-07	1	0	0	1	0	0
AGAGCC	38	212	6	76.3792	263296421	150	134069108	1272	5.57895	0.497518	2.77563	1.58127	0.0166538	0.00948764	0.223158	6.3251e-08	6.3251e-08	1	0	0	1	0	0
AGAGCCG	55	236	7	76.3792	263296421	150	134069108	1652	4.29091	0.720091	3.08985	1.76029	0.0216289	0.012322	0.200242	8.21467e-08	8.21467e-08	1	0	0	1	0	0
AGAGCG	849	10691	6	76.3792	263296421	150	134069108	64146	12.5925	11.1156	139.973	79.7425	0.839836	0.478455	0.503698	3.1897e-06	3.1897e-06	1	0	0	1	1	0
AGAGCGG	36	144	7	76.3792	263296421	150	134069108	1008	4	0.471333	1.88533	1.07407	0.0131973	0.00751851	0.186667	5.01234e-08	5.01234e-08	1	0	0	1	0	0
AGAGCGGG	2	14	8	76.3792	263296421	150	134069108	112	7	0.0261851	0.183296	0.104424	0.00146637	0.00083539	0.373333	5.56927e-09	5.56927e-09	1	0	0	1	0	0
AGAGCT	22	115	6	76.3792	263296421	150	134069108	690	5.22727	0.288037	1.50565	0.857767	0.00903387	0.0051466	0.209091	3.43107e-08	3.43107e-08	1	0	0	1	0	0
AGAGG	275	1517	5	76.3792	263296421	150	134069108	7585	5.51636	3.60046	19.8614	11.3151	0.0993072	0.0565753	0.183879	3.77169e-07	3.77169e-07	1	0	0	1	0	0
AGAGGAT	15	68	7	76.3792	263296421	150	134069108	476	4.53333	0.196389	0.890295	0.507201	0.00623206	0.00355041	0.211556	2.36694e-08	2.36694e-08	1	0	0	1	0	0
AGAGGC	551	5674	6	76.3792	263296421	150	134069108	34044	10.2976	7.21401	74.2873	42.3215	0.445724	0.253929	0.411906	1.69286e-06	1.69286e-06	1	0	0	1	0	0
AGAGGCG	30	120	7	76.3792	263296421	150	134069108	840	4	0.392777	1.57111	0.895061	0.0109978	0.00626543	0.186667	4.17695e-08	4.17695e-08	1	0	0	1	0	0
AGAGGG	1576	7978	6	76.3792	263296421	150	134069108	47868	5.06218	20.6339	104.453	59.5066	0.626715	0.35704	0.202487	2.38026e-06	2.38026e-06	1	0	0	1	0	0
AGAGGGAGAT	5	33	10	76.3792	263296421	150	134069108	330	6.6	0.0654629	0.432055	0.246142	0.00432055	0.00246142	0.44	1.64094e-08	1.64094e-08	1	0	0	1	0	0
AGAGGGAGCG	32	321	10	76.3792	263296421	150	134069108	3210	10.0312	0.418962	4.20272	2.39429	0.0420272	0.0239429	0.66875	1.59619e-07	1.59619e-07	1	0	0	1	1	0
AGAGGGCG	1	6	8	76.3792	263296421	150	134069108	48	6	0.0130926	0.0785554	0.044753	0.000628443	0.000358024	0.32	2.38683e-09	2.38683e-09	1	0	0	1	0	0
AGAGGGG	1	4	7	76.3792	263296421	150	134069108	28	4	0.0130926	0.0523703	0.0298354	0.000366592	0.000208848	0.186667	1.39232e-09	1.39232e-09	1	0	0	1	0	0
AGAT	6212	71770	4	76.3792	263296421	150	134069108	287080	11.5534	81.3311	939.654	535.321	3.75862	2.14128	0.308092	1.42752e-05	1.42752e-05	1	0	0	0	0	0
AGATAT	528	7037	6	76.3792	263296421	150	134069108	42222	13.3277	6.91288	92.1324	52.4879	0.552795	0.314927	0.533106	2.09951e-06	2.09951e-06	1	0	0	1	1	0
AGATATCC	11	88	8	76.3792	263296421	150	134069108	704	8	0.144018	1.15215	0.656378	0.00921717	0.00525102	0.426667	3.50068e-08	3.50068e-08	1	0	0	1	0	0
AGATG	6	30	5	76.3792	263296421	150	134069108	150	5	0.0785554	0.392777	0.223765	0.00196389	0.00111883	0.166667	7.45884e-09	7.45884e-09	1	0	0	1	0	0
AGATGAT	27	131	7	76.3792	263296421	150	134069108	917	4.85185	0.353499	1.71513	0.977108	0.0120059	0.00683976	0.22642	4.55984e-08	4.55984e-08	1	0	0	1	0	0
AGATGG	85	1181	6	76.3792	263296421	150	134069108	7086	13.8941	1.11287	15.4623	8.80889	0.092774	0.0528533	0.555765	3.52356e-07	3.52356e-07	1	0	0	1	1	0
AGATGGAT	56	328	8	76.3792	263296421	150	134069108	2624	5.85714	0.733184	4.29436	2.4465	0.0343549	0.019572	0.312381	1.3048e-07	1.3048e-07	1	0	0	1	0	0
AGC	40465	364116	3	76.3792	263296421	150	134069108	1092348	8.99829	529.791	4767.22	2715.88	14.3016	8.14765	0.179966	5.43177e-05	5.43177e-05	1	1	1	0	0	0
AGCAGCC	2	8	7	76.3792	263296421	150	134069108	56	4	0.0261851	0.104741	0.0596707	0.000733184	0.000417695	0.186667	2.78463e-09	2.78463e-09	1	0	0	1	0	0
AGCAGCG	9	36	7	76.3792	263296421	150	134069108	252	4	0.117833	0.471333	0.268518	0.00329933	0.00187963	0.186667	1.25309e-08	1.25309e-08	1	0	0	1	0	0
AGCAGCTCC	45	184	9	76.3792	263296421	150	134069108	1656	4.08889	0.589166	2.40903	1.37243	0.0216813	0.0123518	0.245333	8.23456e-08	8.23456e-08	1	0	0	1	0	0
AGCAGG	33	157	6	76.3792	263296421	150	134069108	942	4.75758	0.432055	2.05553	1.17104	0.0123332	0.00702623	0.190303	4.68415e-08	4.68415e-08	1	0	0	1	0	0
AGCAGGG	20	85	7	76.3792	263296421	150	134069108	595	4.25	0.261851	1.11287	0.634001	0.00779008	0.00443801	0.198333	2.95867e-08	2.95867e-08	1	0	0	1	0	0
AGCATC	16	81	6	76.3792	263296421	150	134069108	486	5.0625	0.209481	1.0605	0.604166	0.00636299	0.003625	0.2025	2.41666e-08	2.41666e-08	1	0	0	1	0	0
AGCC	643	4385	4	76.3792	263296421	150	134069108	17540	6.8196	8.41852	57.4109	32.707	0.229644	0.130828	0.181856	8.72187e-07	8.72187e-07	1	0	0	0	0	0
AGCCC	8	40	5	76.3792	263296421	150	134069108	200	5	0.104741	0.523703	0.298354	0.00261851	0.00149177	0.166667	9.94512e-09	9.94512e-09	1	0	0	1	0	0
AGCCCC	8	36	6	76.3792	263296421	150	134069108	216	4.5	0.104741	0.471333	0.268518	0.002828	0.00161111	0.18	1.07407e-08	1.07407e-08	1	0	0	1	0	0
AGCCCG	21	89	6	76.3792	263296421	150	134069108	534	4.2381	0.274944	1.16524	0.663837	0.00699143	0.00398302	0.169524	2.65535e-08	2.65535e-08	1	0	0	1	0	0
AGCCG	45	237	5	76.3792	263296421	150	134069108	1185	5.26667	0.589166	3.10294	1.76775	0.0155147	0.00883873	0.175556	5.89248e-08	5.89248e-08	1	0	0	1	0	0
AGCCGC	165	808	6	76.3792	263296421	150	134069108	4848	4.89697	2.16027	10.5788	6.02674	0.0634728	0.0361605	0.195879	2.4107e-07	2.4107e-07	1	0	0	1	0	0
AGCCGCC	38	152	7	76.3792	263296421	150	134069108	1064	4	0.497518	1.99007	1.13374	0.0139305	0.00793621	0.186667	5.2908e-08	5.2908e-08	1	0	0	1	0	0
AGCCGGC	23	92	7	76.3792	263296421	150	134069108	644	4	0.301129	1.20452	0.686213	0.00843162	0.00480349	0.186667	3.20233e-08	3.20233e-08	1	0	0	1	0	0
AGCG	2080	12814	4	76.3792	263296421	150	134069108	51256	6.16058	27.2326	167.768	95.5776	0.671073	0.38231	0.164282	2.54874e-06	2.54874e-06	1	0	0	0	0	0
AGCGAGGG	5	38	8	76.3792	263296421	150	134069108	304	7.6	0.0654629	0.497518	0.283436	0.00398014	0.00226749	0.405333	1.51166e-08	1.51166e-08	1	0	0	1	0	0
AGCGC	7	37	5	76.3792	263296421	150	134069108	185	5.28571	0.091648	0.484425	0.275977	0.00242213	0.00137989	0.17619	9.19924e-09	9.19924e-09	1	0	0	1	0	0
AGCGCCG	192	787	7	76.3792	263296421	150	134069108	5509	4.09896	2.51377	10.3039	5.87011	0.072127	0.0410907	0.191285	2.73938e-07	2.73938e-07	1	0	0	1	0	0
AGCGG	18	90	5	76.3792	263296421	150	134069108	450	5	0.235666	1.17833	0.671296	0.00589166	0.00335648	0.166667	2.23765e-08	2.23765e-08	1	0	0	1	0	0
AGCGGC	716	3055	6	76.3792	263296421	150	134069108	18330	4.26676	9.37428	39.9978	22.7868	0.239987	0.136721	0.17067	9.1147e-07	9.1147e-07	1	0	0	1	0	0
AGCGGCG	44	176	7	76.3792	263296421	150	134069108	1232	4	0.576073	2.30429	1.31276	0.01613	0.00918929	0.186667	6.12619e-08	6.12619e-08	1	0	0	1	0	0
AGCGGG	5	70	6	76.3792	263296421	150	134069108	420	14	0.0654629	0.91648	0.522119	0.00549888	0.00313271	0.56	2.08848e-08	2.08848e-08	1	0	0	1	1	0
AGCGGGAGGG	4	21	10	76.3792	263296421	150	134069108	210	5.25	0.0523703	0.274944	0.156636	0.00274944	0.00156636	0.35	1.04424e-08	1.04424e-08	1	0	0	1	0	0
AGCGGGC	18	78	7	76.3792	263296421	150	134069108	546	4.33333	0.235666	1.02122	0.58179	0.00714854	0.00407253	0.202222	2.71502e-08	2.71502e-08	1	0	0	1	0	0
AGCTAGG	38	214	7	76.3792	263296421	150	134069108	1498	5.63158	0.497518	2.80181	1.59619	0.0196127	0.0111733	0.262807	7.44889e-08	7.44889e-08	1	0	0	1	0	0
AGCTAT	46	200	6	76.3792	263296421	150	134069108	1200	4.34783	0.602258	2.61851	1.49177	0.0157111	0.00895061	0.173913	5.96707e-08	5.96707e-08	1	0	0	1	0	0
AGCTCC	25	104	6	76.3792	263296421	150	134069108	624	4.16	0.327314	1.36163	0.775719	0.00816977	0.00465432	0.1664	3.10288e-08	3.10288e-08	1	0	0	1	0	0
AGCTCGC	3	12	7	76.3792	263296421	150	134069108	84	4	0.0392777	0.157111	0.0895061	0.00109978	0.000626543	0.186667	4.17695e-09	4.17695e-09	1	0	0	1	0	0
AGCTGC	4	16	6	76.3792	263296421	150	134069108	96	4	0.0523703	0.209481	0.119341	0.00125689	0.000716049	0.16	4.77366e-09	4.77366e-09	1	0	0	1	0	0
AGG	14317	131272	3	76.3792	263296421	150	134069108	393816	9.16896	187.446	1718.69	979.137	5.15606	2.93741	0.183379	1.95827e-05	1.95827e-05	1	1	0	0	0	0
AGGAGGG	2	8	7	76.3792	263296421	150	134069108	56	4	0.0261851	0.104741	0.0596707	0.000733184	0.000417695	0.186667	2.78463e-09	2.78463e-09	1	0	0	1	0	0
AGGAT	24	144	5	76.3792	263296421	150	134069108	720	6	0.314222	1.88533	1.07407	0.00942665	0.00537036	0.2	3.58024e-08	3.58024e-08	1	0	0	1	0	0
AGGATG	48	204	6	76.3792	263296421	150	134069108	1224	4.25	0.628443	2.67088	1.5216	0.0160253	0.00912962	0.17	6.08641e-08	6.08641e-08	1	0	0	1	0	0
AGGC	3829	26127	4	76.3792	263296421	150	134069108	104508	6.82345	50.1315	342.07	194.877	1.36828	0.779508	0.181959	5.19672e-06	5.19672e-06	1	0	0	0	0	0
AGGCC	3	18	5	76.3792	263296421	150	134069108	90	6	0.0392777	0.235666	0.134259	0.00117833	0.000671296	0.2	4.4753e-09	4.4753e-09	1	0	0	1	0	0
AGGCCC	14	56	6	76.3792	263296421	150	134069108	336	4	0.183296	0.733184	0.417695	0.0043991	0.00250617	0.16	1.67078e-08	1.67078e-08	1	0	0	1	0	0
AGGCG	156	820	5	76.3792	263296421	150	134069108	4100	5.25641	2.04244	10.7359	6.11625	0.0536795	0.0305812	0.175214	2.03875e-07	2.03875e-07	1	0	0	1	0	0
AGGCGG	44	181	6	76.3792	263296421	150	134069108	1086	4.11364	0.576073	2.36976	1.35005	0.0142185	0.0081003	0.164545	5.4002e-08	5.4002e-08	1	0	0	1	0	0
AGGCGGC	2	8	7	76.3792	263296421	150	134069108	56	4	0.0261851	0.104741	0.0596707	0.000733184	0.000417695	0.186667	2.78463e-09	2.78463e-09	1	0	0	1	0	0
AGGG	392	2490	4	76.3792	263296421	150	134069108	9960	6.35204	5.13229	32.6005	18.5725	0.130402	0.07429	0.169388	4.95267e-07	4.95267e-07	1	0	0	0	0	0
AGGGAT	30	333	6	76.3792	263296421	150	134069108	1998	11.1	0.392777	4.35983	2.48379	0.026159	0.0149028	0.444	9.93517e-08	9.93517e-08	1	0	0	1	0	0
AGGGC	29	166	5	76.3792	263296421	150	134069108	830	5.72414	0.379685	2.17337	1.23817	0.0108668	0.00619084	0.190805	4.12722e-08	4.12722e-08	1	0	0	1	0	0
AGGGG	18	91	5	76.3792	263296421	150	134069108	455	5.05556	0.235666	1.19142	0.678754	0.00595712	0.00339377	0.168519	2.26251e-08	2.26251e-08	1	0	0	1	0	0
AGGGGG	23	97	6	76.3792	263296421	150	134069108	582	4.21739	0.301129	1.26998	0.723507	0.00761988	0.00434104	0.168696	2.89403e-08	2.89403e-08	1	0	0	1	0	0
AGGGGGG	2	8	7	76.3792	263296421	150	134069108	56	4	0.0261851	0.104741	0.0596707	0.000733184	0.000417695	0.186667	2.78463e-09	2.78463e-09	1	0	0	1	0	0
AT	22362	289603	2	76.3792	263296421	150	134069108	579206	12.9507	292.776	3791.65	2160.1	7.5833	4.3202	0.172676	2.88014e-05	2.88014e-05	1	1	1	0	0	0
ATATATC	247	1871	7	76.3792	263296421	150	134069108	13097	7.5749	3.23387	24.4962	13.9555	0.171473	0.0976884	0.353495	6.51256e-07	6.51256e-07	1	0	0	1	0	0
ATATATCG	32	143	8	76.3792	263296421	150	134069108	1144	4.46875	0.418962	1.87224	1.06661	0.0149779	0.00853291	0.238333	5.68861e-08	5.68861e-08	1	0	0	1	0	0
ATATC	31	287	5	76.3792	263296421	150	134069108	1435	9.25806	0.40587	3.75757	2.14069	0.0187878	0.0107034	0.308602	7.13562e-08	7.13562e-08	1	0	0	1	0	0
ATATCCG	6	24	7	76.3792	263296421	150	134069108	168	4	0.0785554	0.314222	0.179012	0.00219955	0.00125309	0.186667	8.3539e-09	8.3539e-09	1	0	0	1	0	0
ATC	1500	14230	3	76.3792	263296421	150	134069108	42690	9.48667	19.6389	186.307	106.139	0.558922	0.318418	0.189733	2.12279e-06	2.12279e-06	1	0	0	0	0	0
ATCATCC	1	6	7	76.3792	263296421	150	134069108	42	6	0.0130926	0.0785554	0.044753	0.000549888	0.000313271	0.28	2.08848e-09	2.08848e-09	1	0	0	1	0	0
ATCATGC	9	135	7	76.3792	263296421	150	134069108	945	15	0.117833	1.7675	1.00694	0.0123725	0.0070486	0.7	4.69907e-08	4.69907e-08	1	0	0	1	1	0
ATCC	245	2677	4	76.3792	263296421	150	134069108	10708	10.9265	3.20768	35.0488	19.9673	0.140195	0.0798693	0.291374	5.32462e-07	5.32462e-07	1	0	0	0	0	0
ATCCCG	23	92	6	76.3792	263296421	150	134069108	552	4	0.301129	1.20452	0.686213	0.0072271	0.00411728	0.16	2.74485e-08	2.74485e-08	1	0	0	1	0	0
ATCCGC	14	56	6	76.3792	263296421	150	134069108	336	4	0.183296	0.733184	0.417695	0.0043991	0.00250617	0.16	1.67078e-08	1.67078e-08	1	0	0	1	0	0
ATCG	66	427	4	76.3792	263296421	150	134069108	1708	6.4697	0.86411	5.59053	3.18492	0.0223621	0.0127397	0.172525	8.49313e-08	8.49313e-08	1	0	0	0	0	0
ATGC	77	478	4	76.3792	263296421	150	134069108	1912	6.20779	1.00813	6.25825	3.56533	0.025033	0.0142613	0.165541	9.50753e-08	9.50753e-08	1	0	0	0	0	0
CCCCCG	14	57	6	76.3792	263296421	150	134069108	342	4.07143	0.183296	0.746277	0.425154	0.00447766	0.00255092	0.162857	1.70062e-08	1.70062e-08	1	0	0	1	0	0
CCCCCGG	1	4	7	76.3792	263296421	150	134069108	28	4	0.0130926	0.0523703	0.0298354	0.000366592	0.000208848	0.186667	1.39232e-09	1.39232e-09	1	0	0	1	0	0
CCCCG	6	30	5	76.3792	263296421	150	134069108	150	5	0.0785554	0.392777	0.223765	0.00196389	0.00111883	0.166667	7.45884e-09	7.45884e-09	1	0	0	1	0	0
CCCG	4	25	4	76.3792	263296421	150	134069108	100	6.25	0.0523703	0.327314	0.186471	0.00130926	0.000745884	0.166667	4.97256e-09	4.97256e-09	1	0	0	0	0	0
CCCGCCG	38	152	7	76.3792	263296421	150	134069108	1064	4	0.497518	1.99007	1.13374	0.0139305	0.00793621	0.186667	5.2908e-08	5.2908e-08	1	0	0	1	0	0
CCG	54280	474313	3	76.3792	263296421	150	134069108	1422939	8.73826	710.665	6209.98	3537.82	18.6299	10.6135	0.174765	7.07565e-05	7.07565e-05	1	1	1	0	0	0
CCGCG	7	35	5	76.3792	263296421	150	134069108	175	5	0.091648	0.45824	0.261059	0.0022912	0.0013053	0.166667	8.70198e-09	8.70198e-09	1	0	0	1	0	0
CCGCGG	1	4	6	76.3792	263296421	150	134069108	24	4	0.0130926	0.0523703	0.0298354	0.000314222	0.000179012	0.16	1.19341e-09	1.19341e-09	1	0	0	1	0	0
CCGG	33	210	4	76.3792	263296421	150	134069108	840	6.36364	0.432055	2.74944	1.56636	0.0109978	0.00626543	0.169697	4.17695e-08	4.17695e-08	1	0	0	0	0	0
CG	104	1323	2	76.3792	263296421	150	134069108	2646	12.7212	1.36163	17.3215	9.86805	0.0346429	0.0197361	0.169615	1.31574e-07	1.31574e-07	1	0	0	0	0	0
