# Supplementary material for: Profiles of telomeric repeats in Insecta reveal diverse forms of telomeric motifs in Hymenopterans
Source: Life Sci Alliance. 2022 Apr 1;5(7):e202101163. doi: 10.26508/lsa.202101163 (PMC8977481; doi:10.26508/lsa.202101163)
Supplement: Supplemental Data 5. — Tandem repeat statistics and TRIP TRM calls for arthropods species that are not listed in Supplemental Data 2 or Supplemental Data 3. [file LSA-2021-01163_Supplemental_Data_5.zip › DataS5/ORUAB_output.csv.1.filtered.xlsx]

## Sheet: Sheet1
Unnamed: 0	reads	repeats	unit_len	avg_genome_cov	genome_size	eff_read_len	num_reads	repeats_total_len	repeats_per_read	reads_per_genome	repeats_per_genome	repeats_per_million_reads	repeats_len_per_genome	repeats_len_per_million_reads	percent_repeats_len_per_read	percent_repeats_len_per_genome	percent_repeat_unit_in_sequences	avg_genome_cov_filter	repeat_containing_reads_filter	repeats_len_per_million_reads_filter	unit_len_filter	percent_repeats_len_per_read_filter	qualified
AAAAAAAGG	1	4	9	298.258	186318180	101	550205888	36	4	0.00335281	0.0134112	0.00727001	0.000120701	6.54301e-05	0.356436	6.47822e-10	6.47822e-10	1	0	0	1	0	0
AAAAAAC	4	16	7	298.258	186318180	101	550205888	112	4	0.0134112	0.0536449	0.02908	0.000375514	0.00020356	0.277228	2.01545e-09	2.01545e-09	1	0	0	1	0	0
AAAAAACCTG	79	328	10	298.258	186318180	101	550205888	3280	4.1519	0.264872	1.09972	0.59614	0.0109972	0.0059614	0.411079	5.90238e-08	5.90238e-08	1	0	0	1	0	0
AAAAAACG	182	880	8	298.258	186318180	101	550205888	7040	4.83516	0.610211	2.95047	1.5994	0.0236038	0.0127952	0.382983	1.26685e-07	1.26685e-07	1	0	0	1	0	0
AAAAAACTAT	1	4	10	298.258	186318180	101	550205888	40	4	0.00335281	0.0134112	0.00727001	0.000134112	7.27001e-05	0.39604	7.19803e-10	7.19803e-10	1	0	0	1	0	0
AAAAAAG	229	916	7	298.258	186318180	101	550205888	6412	4	0.767793	3.07117	1.66483	0.0214982	0.0116538	0.277228	1.15384e-07	1.15384e-07	1	0	0	1	0	0
AAAAAAT	12	50	7	298.258	186318180	101	550205888	350	4.16667	0.0402337	0.16764	0.0908751	0.00117348	0.000636126	0.288779	6.29827e-09	6.29827e-09	1	0	0	1	0	0
AAAAAATCGATAAAATTTG	2	8	19	298.258	186318180	101	550205888	152	4	0.00670562	0.0268225	0.01454	0.000509627	0.00027626	0.752475	2.73525e-09	2.73525e-09	1	0	0	1	1	0
AAAAAATTCACGTG	162	712	14	298.258	186318180	101	550205888	9968	4.39506	0.543155	2.3872	1.29406	0.0334208	0.0181169	0.609216	1.79375e-07	1.79375e-07	1	0	0	1	1	0
AAAAAATTCGT	18	73	11	298.258	186318180	101	550205888	803	4.05556	0.0603505	0.244755	0.132678	0.0026923	0.00145945	0.441694	1.445e-08	1.445e-08	1	0	0	1	0	0
AAAAAC	12	50	6	298.258	186318180	101	550205888	300	4.16667	0.0402337	0.16764	0.0908751	0.00100584	0.00054525	0.247525	5.39852e-09	5.39852e-09	1	0	0	1	0	0
AAAAACCGTCTAGTCTT	1	5	17	298.258	186318180	101	550205888	85	5	0.00335281	0.016764	0.00908751	0.000284989	0.000154488	0.841584	1.52958e-09	1.52958e-09	1	0	0	1	1	0
AAAAAG	1228	5547	6	298.258	186318180	101	550205888	33282	4.5171	4.11725	18.598	10.0817	0.111588	0.0604901	0.268343	5.98912e-07	5.98912e-07	1	0	0	1	0	0
AAAAAGCGCG	225	1161	10	298.258	186318180	101	550205888	11610	5.16	0.754382	3.89261	2.11012	0.0389261	0.0211012	0.510891	2.08923e-07	2.08923e-07	1	0	0	1	1	0
AAAAAGG	120	653	7	298.258	186318180	101	550205888	4571	5.44167	0.402337	2.18938	1.18683	0.0153257	0.0083078	0.377145	8.22554e-08	8.22554e-08	1	0	0	1	0	0
AAAAAGT	71	284	7	298.258	186318180	101	550205888	1988	4	0.238049	0.952197	0.51617	0.00666538	0.00361319	0.277228	3.57742e-08	3.57742e-08	1	0	0	1	0	0
AAAAAGTG	360	1875	8	298.258	186318180	101	550205888	15000	5.20833	1.20701	6.28651	3.40782	0.0502921	0.0272625	0.412541	2.69926e-07	2.69926e-07	1	0	0	1	0	0
AAAAAGTGAG	1	4	10	298.258	186318180	101	550205888	40	4	0.00335281	0.0134112	0.00727001	0.000134112	7.27001e-05	0.39604	7.19803e-10	7.19803e-10	1	0	0	1	0	0
AAAAAT	436	1752	6	298.258	186318180	101	550205888	10512	4.01835	1.46182	5.87412	3.18426	0.0352447	0.0191056	0.238714	1.89164e-07	1.89164e-07	1	0	0	1	0	0
AAAAATCGC	22	132	9	298.258	186318180	101	550205888	1188	6	0.0737618	0.442571	0.23991	0.00398314	0.00215919	0.534653	2.13781e-08	2.13781e-08	1	0	0	1	1	0
AAAAC	38	196	5	298.258	186318180	101	550205888	980	5.15789	0.127407	0.65715	0.35623	0.00328575	0.00178115	0.255341	1.76352e-08	1.76352e-08	1	0	0	1	0	0
AAAACAAC	4	19	8	298.258	186318180	101	550205888	152	4.75	0.0134112	0.0637033	0.0345325	0.000509627	0.00027626	0.376238	2.73525e-09	2.73525e-09	1	0	0	1	0	0
AAAACAC	1	4	7	298.258	186318180	101	550205888	28	4	0.00335281	0.0134112	0.00727001	9.38786e-05	5.089e-05	0.277228	5.03862e-10	5.03862e-10	1	0	0	1	0	0
AAAACC	1	4	6	298.258	186318180	101	550205888	24	4	0.00335281	0.0134112	0.00727001	8.04674e-05	4.362e-05	0.237624	4.31882e-10	4.31882e-10	1	0	0	1	0	0
AAAACG	2	8	6	298.258	186318180	101	550205888	48	4	0.00670562	0.0268225	0.01454	0.000160935	8.72401e-05	0.237624	8.63763e-10	8.63763e-10	1	0	0	1	0	0
AAAACGATG	8	32	9	298.258	186318180	101	550205888	288	4	0.0268225	0.10729	0.05816	0.000965609	0.00052344	0.356436	5.18258e-09	5.18258e-09	1	0	0	1	0	0
AAAACGT	454	3855	7	298.258	186318180	101	550205888	26985	8.49119	1.52217	12.9251	7.00647	0.0904755	0.0490453	0.588498	4.85597e-07	4.85597e-07	1	0	0	1	1	0
AAAAG	448	3520	5	298.258	186318180	101	550205888	17600	7.85714	1.50206	11.8019	6.39761	0.0590094	0.031988	0.388967	3.16713e-07	3.16713e-07	1	0	0	1	0	0
AAAAGAC	1	6	7	298.258	186318180	101	550205888	42	6	0.00335281	0.0201168	0.010905	0.000140818	7.63351e-05	0.415842	7.55793e-10	7.55793e-10	1	0	0	1	0	0
AAAAGACG	274	1379	8	298.258	186318180	101	550205888	11032	5.03285	0.918669	4.62352	2.50633	0.0369882	0.0200507	0.398641	1.98522e-07	1.98522e-07	1	0	0	1	0	0
AAAAGACGCG	187	801	10	298.258	186318180	101	550205888	8010	4.28342	0.626975	2.6856	1.45582	0.026856	0.0145582	0.424101	1.4414e-07	1.4414e-07	1	0	0	1	0	0
AAAAGAG	1	4	7	298.258	186318180	101	550205888	28	4	0.00335281	0.0134112	0.00727001	9.38786e-05	5.089e-05	0.277228	5.03862e-10	5.03862e-10	1	0	0	1	0	0
AAAAGAT	113	523	7	298.258	186318180	101	550205888	3661	4.62832	0.378867	1.75352	0.950553	0.0122746	0.00665387	0.320775	6.58799e-08	6.58799e-08	1	0	0	1	0	0
AAAAGATCGC	185	774	10	298.258	186318180	101	550205888	7740	4.18378	0.620269	2.59507	1.40675	0.0259507	0.0140675	0.414236	1.39282e-07	1.39282e-07	1	0	0	1	0	0
AAAAGATGTAT	171	869	11	298.258	186318180	101	550205888	9559	5.08187	0.57333	2.91359	1.57941	0.0320495	0.0173735	0.553471	1.72015e-07	1.72015e-07	1	0	0	1	1	0
AAAAGC	1671	16130	6	298.258	186318180	101	550205888	96780	9.6529	5.60254	54.0808	29.3163	0.324485	0.175898	0.57344	1.74156e-06	1.74156e-06	1	0	0	1	1	0
AAAAGG	1464	13177	6	298.258	186318180	101	550205888	79062	9.00068	4.90851	44.1799	23.9492	0.26508	0.143695	0.534694	1.42273e-06	1.42273e-06	1	0	0	1	1	0
AAAAGGAGGG	171	827	10	298.258	186318180	101	550205888	8270	4.83626	0.57333	2.77277	1.50307	0.0277277	0.0150307	0.478837	1.48819e-07	1.48819e-07	1	0	0	1	0	0
AAAAGGCG	239	1426	8	298.258	186318180	101	550205888	11408	5.96653	0.801321	4.7811	2.59176	0.0382488	0.0207341	0.472596	2.05288e-07	2.05288e-07	1	0	0	1	0	0
AAAAGGG	968	7030	7	298.258	186318180	101	550205888	49210	7.2624	3.24552	23.5702	12.777	0.164992	0.0894392	0.503334	8.85537e-07	8.85537e-07	1	0	0	1	1	0
AAAAGGGG	2	8	8	298.258	186318180	101	550205888	64	4	0.00670562	0.0268225	0.01454	0.00021458	0.00011632	0.316832	1.15168e-09	1.15168e-09	1	0	0	1	0	0
AAAAGGTTTCGACC	444	1952	14	298.258	186318180	101	550205888	27328	4.3964	1.48865	6.54468	3.54776	0.0916255	0.0496687	0.609401	4.91769e-07	4.91769e-07	1	0	0	1	1	0
AAAAGTAACG	499	3380	10	298.258	186318180	101	550205888	33800	6.77355	1.67305	11.3325	6.14315	0.113325	0.0614315	0.670648	6.08233e-07	6.08233e-07	1	0	0	1	1	0
AAAAT	949	5606	5	298.258	186318180	101	550205888	28030	5.90727	3.18181	18.7958	10.1889	0.0939792	0.0509446	0.292439	5.04402e-07	5.04402e-07	1	0	0	1	0	0
AAAATACCGAATAGCC	2	9	16	298.258	186318180	101	550205888	144	4.5	0.00670562	0.0301753	0.0163575	0.000482804	0.00026172	0.712871	2.59129e-09	2.59129e-09	1	0	0	1	1	0
AAAATACG	678	4125	8	298.258	186318180	101	550205888	33000	6.08407	2.2732	13.8303	7.49719	0.110643	0.0599775	0.481907	5.93837e-07	5.93837e-07	1	0	0	1	0	0
AAAATAT	1	5	7	298.258	186318180	101	550205888	35	5	0.00335281	0.016764	0.00908751	0.000117348	6.36126e-05	0.346535	6.29827e-10	6.29827e-10	1	0	0	1	0	0
AAAATATAG	70	307	9	298.258	186318180	101	550205888	2763	4.38571	0.234697	1.02931	0.557973	0.00926381	0.00502176	0.390806	4.97204e-08	4.97204e-08	1	0	0	1	0	0
AAAATATTAG	28	118	10	298.258	186318180	101	550205888	1180	4.21429	0.0938786	0.395631	0.214465	0.00395631	0.00214465	0.417256	2.12342e-08	2.12342e-08	1	0	0	1	0	0
AAAATC	24	127	6	298.258	186318180	101	550205888	762	5.29167	0.0804674	0.425807	0.230823	0.00255484	0.00138494	0.314356	1.37122e-08	1.37122e-08	1	0	0	1	0	0
AAAATCACGTTAATAGT	1	4	17	298.258	186318180	101	550205888	68	4	0.00335281	0.0134112	0.00727001	0.000227991	0.00012359	0.673267	1.22366e-09	1.22366e-09	1	0	0	1	1	0
AAAATCGCG	197	896	9	298.258	186318180	101	550205888	8064	4.54822	0.660503	3.00412	1.62848	0.027037	0.0146563	0.405287	1.45112e-07	1.45112e-07	1	0	0	1	0	0
AAAATCTG	207	909	8	298.258	186318180	101	550205888	7272	4.3913	0.694031	3.0477	1.65211	0.0243816	0.0132169	0.347826	1.3086e-07	1.3086e-07	1	0	0	1	0	0
AAAATG	49	197	6	298.258	186318180	101	550205888	1182	4.02041	0.164288	0.660503	0.358048	0.00396302	0.00214829	0.238836	2.12702e-08	2.12702e-08	1	0	0	1	0	0
AAAATGAAG	176	1097	9	298.258	186318180	101	550205888	9873	6.23295	0.590094	3.67803	1.9938	0.0331023	0.0179442	0.555412	1.77665e-07	1.77665e-07	1	0	0	1	1	0
AAAATGC	195	1138	7	298.258	186318180	101	550205888	7966	5.8359	0.653797	3.81549	2.06832	0.0267085	0.0144782	0.404468	1.43349e-07	1.43349e-07	1	0	0	1	0	0
AAAATGCAG	225	1200	9	298.258	186318180	101	550205888	10800	5.33333	0.754382	4.02337	2.181	0.0362103	0.019629	0.475248	1.94347e-07	1.94347e-07	1	0	0	1	0	0
AAAATGCG	3270	14673	8	298.258	186318180	101	550205888	117384	4.48716	10.9637	49.1957	26.6682	0.393566	0.213346	0.355418	2.11233e-06	2.11233e-06	1	0	0	1	0	0
AAAATGGATG	1	5	10	298.258	186318180	101	550205888	50	5	0.00335281	0.016764	0.00908751	0.00016764	9.08751e-05	0.49505	8.99753e-10	8.99753e-10	1	0	0	1	0	0
AAAATGT	229	1840	7	298.258	186318180	101	550205888	12880	8.03493	0.767793	6.16917	3.3442	0.0431842	0.0234094	0.556877	2.31776e-07	2.31776e-07	1	0	0	1	1	0
AAAATGTAT	302	1714	9	298.258	186318180	101	550205888	15426	5.6755	1.01255	5.74671	3.1152	0.0517204	0.0280368	0.505737	2.77592e-07	2.77592e-07	1	0	0	1	1	0
AAAATGTCG	288	1653	9	298.258	186318180	101	550205888	14877	5.73958	0.965609	5.54219	3.00433	0.0498797	0.027039	0.511448	2.67713e-07	2.67713e-07	1	0	0	1	1	0
AAAATGTG	7715	39528	8	298.258	186318180	101	550205888	316224	5.12353	25.8669	132.53	71.8422	1.06024	0.574738	0.405824	5.69047e-06	5.69047e-06	1	0	0	1	0	0
AAAATT	246	1049	6	298.258	186318180	101	550205888	6294	4.26423	0.824791	3.5171	1.90656	0.0211026	0.0114394	0.25332	1.13261e-07	1.13261e-07	1	0	0	1	0	0
AAAATTATG	150	664	9	298.258	186318180	101	550205888	5976	4.42667	0.502921	2.22626	1.20682	0.0200364	0.0108614	0.394455	1.07539e-07	1.07539e-07	1	0	0	1	0	0
AAAATTC	86	434	7	298.258	186318180	101	550205888	3038	5.04651	0.288341	1.45512	0.788796	0.0101858	0.00552157	0.349758	5.4669e-08	5.4669e-08	1	0	0	1	0	0
AAAATTCGT	516	3036	9	298.258	186318180	101	550205888	27324	5.88372	1.73005	10.1791	5.51793	0.0916121	0.0496614	0.524292	4.91697e-07	4.91697e-07	1	0	0	1	1	0
AAAATTG	126	1105	7	298.258	186318180	101	550205888	7735	8.76984	0.422454	3.70485	2.00834	0.025934	0.0140584	0.607811	1.39192e-07	1.39192e-07	1	0	0	1	1	0
AAAATTGT	249	1000	8	298.258	186318180	101	550205888	8000	4.01606	0.834849	3.35281	1.8175	0.0268225	0.01454	0.318104	1.43961e-07	1.43961e-07	1	0	0	1	0	0
AAAATTT	1	4	7	298.258	186318180	101	550205888	28	4	0.00335281	0.0134112	0.00727001	9.38786e-05	5.089e-05	0.277228	5.03862e-10	5.03862e-10	1	0	0	1	0	0
AAAATTTGG	123	516	9	298.258	186318180	101	550205888	4644	4.19512	0.412395	1.73005	0.937831	0.0155704	0.00844048	0.373823	8.35691e-08	8.35691e-08	1	0	0	1	0	0
AAAC	673	4959	4	298.258	186318180	101	550205888	19836	7.3685	2.25644	16.6266	9.01299	0.0665063	0.036052	0.291822	3.5695e-07	3.5695e-07	1	0	0	0	0	0
AAACAAACACC	1	4	11	298.258	186318180	101	550205888	44	4	0.00335281	0.0134112	0.00727001	0.000147524	7.99701e-05	0.435644	7.91783e-10	7.91783e-10	1	0	0	1	0	0
AAACAAATG	1236	8498	9	298.258	186318180	101	550205888	76482	6.8754	4.14407	28.4922	15.4451	0.256429	0.139006	0.61266	1.3763e-06	1.3763e-06	1	0	0	1	1	0
AAACAAG	114	456	7	298.258	186318180	101	550205888	3192	4	0.38222	1.52888	0.828781	0.0107022	0.00580146	0.277228	5.74402e-08	5.74402e-08	1	0	0	1	0	0
AAACAAT	1	5	7	298.258	186318180	101	550205888	35	5	0.00335281	0.016764	0.00908751	0.000117348	6.36126e-05	0.346535	6.29827e-10	6.29827e-10	1	0	0	1	0	0
AAACAC	1	4	6	298.258	186318180	101	550205888	24	4	0.00335281	0.0134112	0.00727001	8.04674e-05	4.362e-05	0.237624	4.31882e-10	4.31882e-10	1	0	0	1	0	0
AAACATTGC	484	3638	9	298.258	186318180	101	550205888	32742	7.51653	1.62276	12.1975	6.61207	0.109778	0.0595086	0.66979	5.89194e-07	5.89194e-07	1	0	0	1	1	0
AAACC	1161	7061	5	298.258	186318180	101	550205888	35305	6.08183	3.89261	23.6742	12.8334	0.118371	0.0641669	0.30108	6.35316e-07	6.35316e-07	1	0	0	1	0	0
AAACCAG	172	688	7	298.258	186318180	101	550205888	4816	4	0.576683	2.30673	1.25044	0.0161471	0.00875309	0.277228	8.66642e-08	8.66642e-08	1	0	0	1	0	0
AAACCAGCG	391	1849	9	298.258	186318180	101	550205888	16641	4.7289	1.31095	6.19934	3.36056	0.0557941	0.030245	0.421387	2.99456e-07	2.99456e-07	1	0	0	1	0	0
AAACCAGGGGGAC	1	4	13	298.258	186318180	101	550205888	52	4	0.00335281	0.0134112	0.00727001	0.000174346	9.45101e-05	0.514851	9.35743e-10	9.35743e-10	1	0	0	1	1	0
AAACCCC	1	6	7	298.258	186318180	101	550205888	42	6	0.00335281	0.0201168	0.010905	0.000140818	7.63351e-05	0.415842	7.55793e-10	7.55793e-10	1	0	0	1	0	0
AAACCCCGGC	122	521	10	298.258	186318180	101	550205888	5210	4.27049	0.409043	1.74681	0.946918	0.0174681	0.00946918	0.422821	9.37543e-08	9.37543e-08	1	0	0	1	0	0
AAACCCGGAAT	181	833	11	298.258	186318180	101	550205888	9163	4.60221	0.606858	2.79289	1.51398	0.0307218	0.0166538	0.501231	1.64889e-07	1.64889e-07	1	0	0	1	1	0
AAACCCT	13	134	7	298.258	186318180	101	550205888	938	10.3077	0.0435865	0.449276	0.243545	0.00314493	0.00170482	0.714395	1.68794e-08	1.68794e-08	1	0	0	1	1	0
AAACCGCGAGG	182	763	11	298.258	186318180	101	550205888	8393	4.19231	0.610211	2.55819	1.38675	0.0281401	0.0152543	0.456588	1.51033e-07	1.51033e-07	1	0	0	1	0	0
AAACCT	88	431	6	298.258	186318180	101	550205888	2586	4.89773	0.295047	1.44506	0.783343	0.00867036	0.00470006	0.290954	4.65352e-08	4.65352e-08	1	0	0	1	0	0
AAACCTAACCTAACG	1	5	15	298.258	186318180	101	550205888	75	5	0.00335281	0.016764	0.00908751	0.000251461	0.000136313	0.742574	1.34963e-09	1.34963e-09	1	0	0	1	1	0
AAACCTT	185	1071	7	298.258	186318180	101	550205888	7497	5.78919	0.620269	3.59086	1.94654	0.025136	0.0136258	0.401231	1.34909e-07	1.34909e-07	1	0	0	1	0	0
AAACG	155	1301	5	298.258	186318180	101	550205888	6505	8.39355	0.519685	4.362	2.36457	0.02181	0.0118228	0.415522	1.17058e-07	1.17058e-07	1	0	0	1	0	0
AAACGAAATG	179	996	10	298.258	186318180	101	550205888	9960	5.56425	0.600153	3.3394	1.81023	0.033394	0.0181023	0.550915	1.79231e-07	1.79231e-07	1	0	0	1	1	0
AAACGAACACC	767	4010	11	298.258	186318180	101	550205888	44110	5.22816	2.5716	13.4448	7.28818	0.147892	0.08017	0.569404	7.93762e-07	7.93762e-07	1	0	0	1	1	0
AAACGAG	2	8	7	298.258	186318180	101	550205888	56	4	0.00670562	0.0268225	0.01454	0.000187757	0.00010178	0.277228	1.00772e-09	1.00772e-09	1	0	0	1	0	0
AAACGAGCAAC	577	2980	11	298.258	186318180	101	550205888	32780	5.16464	1.93457	9.99137	5.41615	0.109905	0.0595777	0.562486	5.89878e-07	5.89878e-07	1	0	0	1	1	0
AAACGAGCCG	174	701	10	298.258	186318180	101	550205888	7010	4.02874	0.583389	2.35032	1.27407	0.0235032	0.0127407	0.398885	1.26145e-07	1.26145e-07	1	0	0	1	0	0
AAACGC	174	697	6	298.258	186318180	101	550205888	4182	4.00575	0.583389	2.33691	1.2668	0.0140214	0.00760079	0.237965	7.52554e-08	7.52554e-08	1	0	0	1	0	0
AAACGG	564	2457	6	298.258	186318180	101	550205888	14742	4.35638	1.89098	8.23785	4.4656	0.0494271	0.0267936	0.258795	2.65283e-07	2.65283e-07	1	0	0	1	0	0
AAACGGC	343	1384	7	298.258	186318180	101	550205888	9688	4.03499	1.15001	4.64029	2.51542	0.032482	0.017608	0.279652	1.74336e-07	1.74336e-07	1	0	0	1	0	0
AAACGGG	269	1202	7	298.258	186318180	101	550205888	8414	4.4684	0.901905	4.03007	2.18464	0.0282105	0.0152925	0.309691	1.5141e-07	1.5141e-07	1	0	0	1	0	0
AAACGTATG	651	4891	9	298.258	186318180	101	550205888	44019	7.51306	2.18268	16.3986	8.8894	0.147587	0.0800046	0.66948	7.92125e-07	7.92125e-07	1	0	0	1	1	0
AAACGTC	102	408	7	298.258	186318180	101	550205888	2856	4	0.341986	1.36795	0.741541	0.00957562	0.00519078	0.277228	5.13939e-08	5.13939e-08	1	0	0	1	0	0
AAACGTCG	203	842	8	298.258	186318180	101	550205888	6736	4.14778	0.68062	2.82306	1.53034	0.0225845	0.0122427	0.328537	1.21215e-07	1.21215e-07	1	0	0	1	0	0
AAACT	802	5333	5	298.258	186318180	101	550205888	26665	6.64963	2.68895	17.8805	9.69274	0.0894026	0.0484637	0.329189	4.79838e-07	4.79838e-07	1	0	0	1	0	0
AAACTATAGT	285	1718	10	298.258	186318180	101	550205888	17180	6.02807	0.95555	5.76012	3.12247	0.0576012	0.0312247	0.596839	3.09155e-07	3.09155e-07	1	0	0	1	1	0
AAACTCACCATCACTC	1	4	16	298.258	186318180	101	550205888	64	4	0.00335281	0.0134112	0.00727001	0.00021458	0.00011632	0.633663	1.15168e-09	1.15168e-09	1	0	0	1	1	0
AAACTCC	306	2490	7	298.258	186318180	101	550205888	17430	8.13725	1.02596	8.34849	4.52558	0.0584394	0.0316791	0.563968	3.13654e-07	3.13654e-07	1	0	0	1	1	0
AAACTCG	1	4	7	298.258	186318180	101	550205888	28	4	0.00335281	0.0134112	0.00727001	9.38786e-05	5.089e-05	0.277228	5.03862e-10	5.03862e-10	1	0	0	1	0	0
AAACTGAAAT	293	1884	10	298.258	186318180	101	550205888	18840	6.43003	0.982373	6.31669	3.42417	0.0631669	0.0342417	0.636637	3.39027e-07	3.39027e-07	1	0	0	1	1	0
AAACTGCCAGCAG	1	7	13	298.258	186318180	101	550205888	91	7	0.00335281	0.0234697	0.0127225	0.000305105	0.000165393	0.90099	1.63755e-09	1.63755e-09	1	0	0	1	1	0
AAACTGCG	350	1470	8	298.258	186318180	101	550205888	11760	4.2	1.17348	4.92863	2.67173	0.039429	0.0213738	0.332673	2.11622e-07	2.11622e-07	1	0	0	1	0	0
AAACTGT	5	20	7	298.258	186318180	101	550205888	140	4	0.016764	0.0670562	0.03635	0.000469393	0.00025445	0.277228	2.51931e-09	2.51931e-09	1	0	0	1	0	0
AAACTGTG	159	681	8	298.258	186318180	101	550205888	5448	4.28302	0.533096	2.28326	1.23772	0.0182661	0.00990175	0.339249	9.80371e-08	9.80371e-08	1	0	0	1	0	0
AAACTGTT	1	4	8	298.258	186318180	101	550205888	32	4	0.00335281	0.0134112	0.00727001	0.00010729	5.816e-05	0.316832	5.75842e-10	5.75842e-10	1	0	0	1	0	0
AAACTTATT	1	4	9	298.258	186318180	101	550205888	36	4	0.00335281	0.0134112	0.00727001	0.000120701	6.54301e-05	0.356436	6.47822e-10	6.47822e-10	1	0	0	1	0	0
AAACTTTGAT	172	1083	10	298.258	186318180	101	550205888	10830	6.29651	0.576683	3.63109	1.96835	0.0363109	0.0196835	0.623417	1.94887e-07	1.94887e-07	1	0	0	1	1	0
AAAG	1080	6606	4	298.258	186318180	101	550205888	26424	6.11667	3.62103	22.1486	12.0064	0.0885946	0.0480257	0.242244	4.75502e-07	4.75502e-07	1	0	0	0	0	0
AAAGAAG	1400	12554	7	298.258	186318180	101	550205888	87878	8.96714	4.69393	42.0911	22.8169	0.294638	0.159718	0.621485	1.58137e-06	1.58137e-06	1	0	0	1	1	0
AAAGAAT	1	4	7	298.258	186318180	101	550205888	28	4	0.00335281	0.0134112	0.00727001	9.38786e-05	5.089e-05	0.277228	5.03862e-10	5.03862e-10	1	0	0	1	0	0
AAAGAC	128	512	6	298.258	186318180	101	550205888	3072	4	0.429159	1.71664	0.930561	0.0102998	0.00558336	0.237624	5.52808e-08	5.52808e-08	1	0	0	1	0	0
AAAGACAG	1	4	8	298.258	186318180	101	550205888	32	4	0.00335281	0.0134112	0.00727001	0.00010729	5.816e-05	0.316832	5.75842e-10	5.75842e-10	1	0	0	1	0	0
AAAGACG	2587	28030	7	298.258	186318180	101	550205888	196210	10.8349	8.67371	93.9792	50.9446	0.657854	0.356612	0.750937	3.53081e-06	3.53081e-06	1	0	0	1	1	0
AAAGAG	598	2702	6	298.258	186318180	101	550205888	16212	4.51839	2.00498	9.05929	4.91089	0.0543557	0.0294653	0.268419	2.91736e-07	2.91736e-07	1	0	0	1	0	0
AAAGAGAGAG	258	1065	10	298.258	186318180	101	550205888	10650	4.12791	0.865024	3.57074	1.93564	0.0357074	0.0193564	0.408704	1.91647e-07	1.91647e-07	1	0	0	1	0	0
AAAGAGCCGGG	163	686	11	298.258	186318180	101	550205888	7546	4.20859	0.546508	2.30003	1.24681	0.0253003	0.0137149	0.458361	1.35791e-07	1.35791e-07	1	0	0	1	0	0
AAAGAGT	106	424	7	298.258	186318180	101	550205888	2968	4	0.355398	1.42159	0.770621	0.00995113	0.00539434	0.277228	5.34093e-08	5.34093e-08	1	0	0	1	0	0
AAAGAT	1	4	6	298.258	186318180	101	550205888	24	4	0.00335281	0.0134112	0.00727001	8.04674e-05	4.362e-05	0.237624	4.31882e-10	4.31882e-10	1	0	0	1	0	0
AAAGATGCG	278	1240	9	298.258	186318180	101	550205888	11160	4.46043	0.93208	4.15748	2.2537	0.0374173	0.0202833	0.397464	2.00825e-07	2.00825e-07	1	0	0	1	0	0
AAAGATT	57	228	7	298.258	186318180	101	550205888	1596	4	0.19111	0.76444	0.41439	0.00535108	0.00290073	0.277228	2.87201e-08	2.87201e-08	1	0	0	1	0	0
AAAGC	3	35	5	298.258	186318180	101	550205888	175	11.6667	0.0100584	0.117348	0.0636126	0.000586741	0.000318063	0.577558	3.14914e-09	3.14914e-09	1	0	0	1	1	0
AAAGCAGATGCTTTGTAATGC	1	4	21	298.258	186318180	101	550205888	84	4	0.00335281	0.0134112	0.00727001	0.000281636	0.00015267	0.831683	1.51159e-09	1.51159e-09	1	0	0	1	1	0
AAAGCAGCG	3871	15615	9	298.258	186318180	101	550205888	140535	4.03384	12.9787	52.3541	28.3803	0.471187	0.255423	0.359451	2.52894e-06	2.52894e-06	1	0	0	1	0	0
AAAGCATTCTCC	258	1326	12	298.258	186318180	101	550205888	15912	5.13953	0.865024	4.44582	2.41001	0.0533499	0.0289201	0.610638	2.86337e-07	2.86337e-07	1	0	0	1	1	0
AAAGCC	162	648	6	298.258	186318180	101	550205888	3888	4	0.543155	2.17262	1.17774	0.0130357	0.00706645	0.237624	6.99648e-08	6.99648e-08	1	0	0	1	0	0
AAAGCCC	1	6	7	298.258	186318180	101	550205888	42	6	0.00335281	0.0201168	0.010905	0.000140818	7.63351e-05	0.415842	7.55793e-10	7.55793e-10	1	0	0	1	0	0
AAAGCCGACTCG	281	1155	12	298.258	186318180	101	550205888	13860	4.11032	0.942139	3.87249	2.09921	0.0464699	0.0251906	0.488355	2.49412e-07	2.49412e-07	1	0	0	1	0	0
AAAGCG	425	3549	6	298.258	186318180	101	550205888	21294	8.35059	1.42494	11.8991	6.45031	0.0713947	0.0387019	0.496075	3.83187e-07	3.83187e-07	1	0	0	1	0	0
AAAGCGAGCCG	195	910	11	298.258	186318180	101	550205888	10010	4.66667	0.653797	3.05105	1.65393	0.0335616	0.0181932	0.508251	1.80131e-07	1.80131e-07	1	0	0	1	1	0
AAAGCGCCAGG	1	4	11	298.258	186318180	101	550205888	44	4	0.00335281	0.0134112	0.00727001	0.000147524	7.99701e-05	0.435644	7.91783e-10	7.91783e-10	1	0	0	1	0	0
AAAGCGTTCTCC	1495	7932	12	298.258	186318180	101	550205888	95184	5.30569	5.01245	26.5945	14.4164	0.319134	0.172997	0.630378	1.71284e-06	1.71284e-06	1	0	0	1	1	0
AAAGG	475	2508	5	298.258	186318180	101	550205888	12540	5.28	1.59258	8.40884	4.55829	0.0420442	0.0227915	0.261386	2.25658e-07	2.25658e-07	1	0	0	1	0	0
AAAGGAATC	218	924	9	298.258	186318180	101	550205888	8316	4.23853	0.730912	3.09799	1.67937	0.0278819	0.0151143	0.377691	1.49647e-07	1.49647e-07	1	0	0	1	0	0
AAAGGACCG	1	4	9	298.258	186318180	101	550205888	36	4	0.00335281	0.0134112	0.00727001	0.000120701	6.54301e-05	0.356436	6.47822e-10	6.47822e-10	1	0	0	1	0	0
AAAGGACGTC	229	994	10	298.258	186318180	101	550205888	9940	4.34061	0.767793	3.33269	1.8066	0.0333269	0.018066	0.429764	1.78871e-07	1.78871e-07	1	0	0	1	0	0
AAAGGAG	160	1281	7	298.258	186318180	101	550205888	8967	8.00625	0.536449	4.29495	2.32822	0.0300646	0.0162975	0.554889	1.61362e-07	1.61362e-07	1	0	0	1	1	0
AAAGGAGCCT	491	2384	10	298.258	186318180	101	550205888	23840	4.8554	1.64623	7.99309	4.33292	0.0799309	0.0433292	0.480732	4.29002e-07	4.29002e-07	1	0	0	1	0	0
AAAGGAT	2	8	7	298.258	186318180	101	550205888	56	4	0.00670562	0.0268225	0.01454	0.000187757	0.00010178	0.277228	1.00772e-09	1.00772e-09	1	0	0	1	0	0
AAAGGC	190	970	6	298.258	186318180	101	550205888	5820	5.10526	0.637033	3.25222	1.76298	0.0195133	0.0105779	0.303283	1.04731e-07	1.04731e-07	1	0	0	1	0	0
AAAGGCGGGCCT	2	8	12	298.258	186318180	101	550205888	96	4	0.00670562	0.0268225	0.01454	0.00032187	0.00017448	0.475248	1.72753e-09	1.72753e-09	1	0	0	1	0	0
AAAGGG	352	1551	6	298.258	186318180	101	550205888	9306	4.40625	1.18019	5.2002	2.81894	0.0312012	0.0169137	0.261757	1.67462e-07	1.67462e-07	1	0	0	1	0	0
AAAGGGCGCG	155	694	10	298.258	186318180	101	550205888	6940	4.47742	0.519685	2.32685	1.26135	0.0232685	0.0126135	0.443309	1.24886e-07	1.24886e-07	1	0	0	1	0	0
AAAGGGG	192	770	7	298.258	186318180	101	550205888	5390	4.01042	0.643739	2.58166	1.39948	0.0180716	0.00979633	0.27795	9.69934e-08	9.69934e-08	1	0	0	1	0	0
AAAGGGGGAT	6	26	10	298.258	186318180	101	550205888	260	4.33333	0.0201168	0.087173	0.047255	0.00087173	0.00047255	0.429043	4.67872e-09	4.67872e-09	1	0	0	1	0	0
AAAGGGTTCCG	171	712	11	298.258	186318180	101	550205888	7832	4.16374	0.57333	2.3872	1.29406	0.0262592	0.0142347	0.453477	1.40937e-07	1.40937e-07	1	0	0	1	0	0
AAAGGTACG	883	5955	9	298.258	186318180	101	550205888	53595	6.74405	2.96053	19.966	10.8232	0.179694	0.097409	0.600955	9.64445e-07	9.64445e-07	1	0	0	1	1	0
AAAGTAAGT	655	4929	9	298.258	186318180	101	550205888	44361	7.52519	2.19609	16.526	8.95846	0.148734	0.0806262	0.670562	7.98279e-07	7.98279e-07	1	0	0	1	1	0
AAAGTACG	245	1625	8	298.258	186318180	101	550205888	13000	6.63265	0.821438	5.44831	2.95344	0.0435865	0.0236275	0.525359	2.33936e-07	2.33936e-07	1	0	0	1	1	0
AAAGTATCTTCTTAGTATC	2	10	19	298.258	186318180	101	550205888	190	5	0.00670562	0.0335281	0.018175	0.000637033	0.000345325	0.940594	3.41906e-09	3.41906e-09	1	0	0	1	1	0
AAAGTC	1514	20143	6	298.258	186318180	101	550205888	120858	13.3045	5.07615	67.5356	36.6099	0.405214	0.21966	0.790366	2.17485e-06	2.17485e-06	1	0	0	1	1	0
AAAGTCGAGCCC	209	862	12	298.258	186318180	101	550205888	10344	4.1244	0.700737	2.89012	1.56669	0.0346814	0.0188002	0.490028	1.86141e-07	1.86141e-07	1	0	0	1	0	0
AAAGTGAAGTAGT	1	4	13	298.258	186318180	101	550205888	52	4	0.00335281	0.0134112	0.00727001	0.000174346	9.45101e-05	0.514851	9.35743e-10	9.35743e-10	1	0	0	1	1	0
AAAGTGCG	329	1825	8	298.258	186318180	101	550205888	14600	5.54711	1.10307	6.11887	3.31694	0.048951	0.0265355	0.439375	2.62728e-07	2.62728e-07	1	0	0	1	0	0
AAAGTT	1	4	6	298.258	186318180	101	550205888	24	4	0.00335281	0.0134112	0.00727001	8.04674e-05	4.362e-05	0.237624	4.31882e-10	4.31882e-10	1	0	0	1	0	0
AAAT	2552	16901	4	298.258	186318180	101	550205888	67604	6.62265	8.55636	56.6658	30.7176	0.226663	0.12287	0.262283	1.21654e-06	1.21654e-06	1	0	0	0	0	0
AAATAAATAT	3	12	10	298.258	186318180	101	550205888	120	4	0.0100584	0.0402337	0.02181	0.000402337	0.0002181	0.39604	2.15941e-09	2.15941e-09	1	0	0	1	0	0
AAATAAATG	177	1088	9	298.258	186318180	101	550205888	9792	6.14689	0.593447	3.64785	1.97744	0.0328307	0.017797	0.547743	1.76208e-07	1.76208e-07	1	0	0	1	1	0
AAATAAATTC	96	451	10	298.258	186318180	101	550205888	4510	4.69792	0.32187	1.51212	0.819693	0.0151212	0.00819693	0.46514	8.11577e-08	8.11577e-08	1	0	0	1	0	0
AAATAACAGCTCAGTTGTT	1	4	19	298.258	186318180	101	550205888	76	4	0.00335281	0.0134112	0.00727001	0.000254813	0.00013813	0.752475	1.36762e-09	1.36762e-09	1	0	0	1	1	0
AAATAAGT	213	1254	8	298.258	186318180	101	550205888	10032	5.88732	0.714148	4.20442	2.27915	0.0336354	0.0182332	0.466323	1.80526e-07	1.80526e-07	1	0	0	1	0	0
AAATAAT	9	58	7	298.258	186318180	101	550205888	406	6.44444	0.0301753	0.194463	0.105415	0.00136124	0.000737906	0.446645	7.306e-09	7.306e-09	1	0	0	1	0	0
AAATAATCACGATAATCAC	1	4	19	298.258	186318180	101	550205888	76	4	0.00335281	0.0134112	0.00727001	0.000254813	0.00013813	0.752475	1.36762e-09	1.36762e-09	1	0	0	1	1	0
AAATAC	137	660	6	298.258	186318180	101	550205888	3960	4.81752	0.459335	2.21285	1.19955	0.0132771	0.00719731	0.286189	7.12605e-08	7.12605e-08	1	0	0	1	0	0
AAATACCTAT	76	321	10	298.258	186318180	101	550205888	3210	4.22368	0.254813	1.07625	0.583418	0.0107625	0.00583418	0.418187	5.77642e-08	5.77642e-08	1	0	0	1	0	0
AAATACGAAATG	113	551	12	298.258	186318180	101	550205888	6612	4.87611	0.378867	1.8474	1.00144	0.0221688	0.0120173	0.579339	1.18983e-07	1.18983e-07	1	0	0	1	1	0
AAATACT	40	160	7	298.258	186318180	101	550205888	1120	4	0.134112	0.536449	0.2908	0.00375514	0.0020356	0.277228	2.01545e-08	2.01545e-08	1	0	0	1	0	0
AAATAG	5	20	6	298.258	186318180	101	550205888	120	4	0.016764	0.0670562	0.03635	0.000402337	0.0002181	0.237624	2.15941e-09	2.15941e-09	1	0	0	1	0	0
AAATAGACCACAATTACACCC	2	8	21	298.258	186318180	101	550205888	168	4	0.00670562	0.0268225	0.01454	0.000563272	0.00030534	0.831683	3.02317e-09	3.02317e-09	1	0	0	1	1	0
AAATAT	258	1064	6	298.258	186318180	101	550205888	6384	4.12403	0.865024	3.56739	1.93382	0.0214043	0.0116029	0.244992	1.1488e-07	1.1488e-07	1	0	0	1	0	0
AAATATAGCG	327	2102	10	298.258	186318180	101	550205888	21020	6.42813	1.09637	7.0476	3.82039	0.070476	0.0382039	0.636449	3.78256e-07	3.78256e-07	1	0	0	1	1	0
AAATATC	1	4	7	298.258	186318180	101	550205888	28	4	0.00335281	0.0134112	0.00727001	9.38786e-05	5.089e-05	0.277228	5.03862e-10	5.03862e-10	1	0	0	1	0	0
AAATATCAAG	308	2115	10	298.258	186318180	101	550205888	21150	6.86688	1.03266	7.09119	3.84402	0.0709119	0.0384402	0.679889	3.80596e-07	3.80596e-07	1	0	0	1	1	0
AAATATGAAATG	625	3206	12	298.258	186318180	101	550205888	38472	5.1296	2.0955	10.7491	5.82691	0.128989	0.0699229	0.609457	6.92306e-07	6.92306e-07	1	0	0	1	1	0
AAATATT	42	168	7	298.258	186318180	101	550205888	1176	4	0.140818	0.563272	0.30534	0.0039429	0.00213738	0.277228	2.11622e-08	2.11622e-08	1	0	0	1	0	0
AAATC	168	842	5	298.258	186318180	101	550205888	4210	5.0119	0.563272	2.82306	1.53034	0.0141153	0.00765168	0.248114	7.57592e-08	7.57592e-08	1	0	0	1	0	0
AAATCC	300	1201	6	298.258	186318180	101	550205888	7206	4.00333	1.00584	4.02672	2.18282	0.0241603	0.0130969	0.237822	1.29672e-07	1.29672e-07	1	0	0	1	0	0
AAATCCAAG	152	787	9	298.258	186318180	101	550205888	7083	5.17763	0.509627	2.63866	1.43037	0.0237479	0.0128734	0.461373	1.27459e-07	1.27459e-07	1	0	0	1	0	0
AAATCCCGC	1	5	9	298.258	186318180	101	550205888	45	5	0.00335281	0.016764	0.00908751	0.000150876	8.17876e-05	0.445545	8.09778e-10	8.09778e-10	1	0	0	1	0	0
AAATCCGGG	187	865	9	298.258	186318180	101	550205888	7785	4.62567	0.626975	2.90018	1.57214	0.0261016	0.0141492	0.412188	1.40092e-07	1.40092e-07	1	0	0	1	0	0
AAATCG	187	760	6	298.258	186318180	101	550205888	4560	4.06417	0.626975	2.54813	1.3813	0.0152888	0.00828781	0.241436	8.20575e-08	8.20575e-08	1	0	0	1	0	0
AAATCGACG	475	2497	9	298.258	186318180	101	550205888	22473	5.25684	1.59258	8.37196	4.5383	0.0753476	0.0408447	0.468431	4.04403e-07	4.04403e-07	1	0	0	1	0	0
AAATCGCTT	186	881	9	298.258	186318180	101	550205888	7929	4.73656	0.623622	2.95382	1.60122	0.0265844	0.014411	0.42207	1.42683e-07	1.42683e-07	1	0	0	1	0	0
AAATCGTTGG	350	1405	10	298.258	186318180	101	550205888	14050	4.01429	1.17348	4.71069	2.55359	0.0471069	0.0255359	0.397454	2.52831e-07	2.52831e-07	1	0	0	1	0	0
AAATCT	65	260	6	298.258	186318180	101	550205888	1560	4	0.217932	0.87173	0.47255	0.00523038	0.0028353	0.237624	2.80723e-08	2.80723e-08	1	0	0	1	0	0
AAATCTACT	258	1407	9	298.258	186318180	101	550205888	12663	5.45349	0.865024	4.7174	2.55722	0.0424566	0.023015	0.485954	2.27871e-07	2.27871e-07	1	0	0	1	0	0
AAATG	1530	17170	5	298.258	186318180	101	550205888	85850	11.2222	5.1298	57.5677	31.2065	0.287839	0.156032	0.555556	1.54488e-06	1.54488e-06	1	0	0	1	1	0
AAATGAATG	2	10	9	298.258	186318180	101	550205888	90	5	0.00670562	0.0335281	0.018175	0.000301753	0.000163575	0.445545	1.61956e-09	1.61956e-09	1	0	0	1	0	0
AAATGAC	148	740	7	298.258	186318180	101	550205888	5180	5	0.496216	2.48108	1.34495	0.0173675	0.00941466	0.346535	9.32144e-08	9.32144e-08	1	0	0	1	0	0
AAATGCAAT	1468	12179	9	298.258	186318180	101	550205888	109611	8.29632	4.92192	40.8338	22.1354	0.367505	0.199218	0.739276	1.97246e-06	1.97246e-06	1	0	0	1	1	0
AAATGCATG	149	713	9	298.258	186318180	101	550205888	6417	4.78523	0.499568	2.39055	1.29588	0.021515	0.0116629	0.426407	1.15474e-07	1.15474e-07	1	0	0	1	0	0
AAATGCC	3	18	7	298.258	186318180	101	550205888	126	6	0.0100584	0.0603505	0.032715	0.000422454	0.000229005	0.415842	2.26738e-09	2.26738e-09	1	0	0	1	0	0
AAATGCCGTG	913	6289	10	298.258	186318180	101	550205888	62890	6.88828	3.06111	21.0858	11.4303	0.210858	0.114303	0.682008	1.13171e-06	1.13171e-06	1	0	0	1	1	0
AAATGCG	174	1041	7	298.258	186318180	101	550205888	7287	5.98276	0.583389	3.49027	1.89202	0.0244319	0.0132441	0.414647	1.3113e-07	1.3113e-07	1	0	0	1	0	0
AAATGCGT	240	1072	8	298.258	186318180	101	550205888	8576	4.46667	0.804674	3.59421	1.94836	0.0287537	0.0155869	0.353795	1.54326e-07	1.54326e-07	1	0	0	1	0	0
AAATGG	108	518	6	298.258	186318180	101	550205888	3108	4.7963	0.362103	1.73675	0.941466	0.0104205	0.00564879	0.284928	5.59287e-08	5.59287e-08	1	0	0	1	0	0
AAATGGAACCG	179	743	11	298.258	186318180	101	550205888	8173	4.15084	0.600153	2.49114	1.3504	0.0274025	0.0148544	0.452071	1.47074e-07	1.47074e-07	1	0	0	1	0	0
AAATGGAATG	288	1592	10	298.258	186318180	101	550205888	15920	5.52778	0.965609	5.33767	2.89346	0.0533767	0.0289346	0.547305	2.86481e-07	2.86481e-07	1	0	0	1	1	0
AAATGGATG	1416	12037	9	298.258	186318180	101	550205888	108333	8.50071	4.74758	40.3577	21.8773	0.36322	0.196895	0.757489	1.94946e-06	1.94946e-06	1	0	0	1	1	0
AAATGGG	27	131	7	298.258	186318180	101	550205888	917	4.85185	0.0905258	0.439218	0.238093	0.00307452	0.00166665	0.336267	1.65015e-08	1.65015e-08	1	0	0	1	0	0
AAATGGGCG	1	4	9	298.258	186318180	101	550205888	36	4	0.00335281	0.0134112	0.00727001	0.000120701	6.54301e-05	0.356436	6.47822e-10	6.47822e-10	1	0	0	1	0	0
AAATGT	38	152	6	298.258	186318180	101	550205888	912	4	0.127407	0.509627	0.27626	0.00305776	0.00165756	0.237624	1.64115e-08	1.64115e-08	1	0	0	1	0	0
AAATGTCGTT	196	946	10	298.258	186318180	101	550205888	9460	4.82653	0.65715	3.17176	1.71936	0.0317176	0.0171936	0.477874	1.70233e-07	1.70233e-07	1	0	0	1	0	0
AAATGTG	1146	10989	7	298.258	186318180	101	550205888	76923	9.58901	3.84232	36.844	19.9725	0.257908	0.139808	0.664585	1.38423e-06	1.38423e-06	1	0	0	1	1	0
AAATT	133	707	5	298.258	186318180	101	550205888	3535	5.31579	0.445923	2.37043	1.28497	0.0118522	0.00642487	0.263158	6.36126e-08	6.36126e-08	1	0	0	1	0	0
AAATTAC	100	467	7	298.258	186318180	101	550205888	3269	4.67	0.335281	1.56576	0.848773	0.0109603	0.00594141	0.323663	5.88259e-08	5.88259e-08	1	0	0	1	0	0
AAATTACTCG	317	2014	10	298.258	186318180	101	550205888	20140	6.35331	1.06284	6.75255	3.66045	0.0675255	0.0366045	0.629041	3.62421e-07	3.62421e-07	1	0	0	1	1	0
AAATTAG	87	349	7	298.258	186318180	101	550205888	2443	4.01149	0.291694	1.17013	0.634308	0.00819091	0.00444016	0.278024	4.39619e-08	4.39619e-08	1	0	0	1	0	0
AAATTATAGT	1	4	10	298.258	186318180	101	550205888	40	4	0.00335281	0.0134112	0.00727001	0.000134112	7.27001e-05	0.39604	7.19803e-10	7.19803e-10	1	0	0	1	0	0
AAATTC	96	588	6	298.258	186318180	101	550205888	3528	6.125	0.32187	1.97145	1.06869	0.0118287	0.00641215	0.363861	6.34866e-08	6.34866e-08	1	0	0	1	0	0
AAATTCCTGG	206	1057	10	298.258	186318180	101	550205888	10570	5.13107	0.690678	3.54392	1.9211	0.0354392	0.019211	0.508027	1.90208e-07	1.90208e-07	1	0	0	1	1	0
AAATTGAATTG	214	1005	11	298.258	186318180	101	550205888	11055	4.69626	0.717501	3.36957	1.82659	0.0370653	0.0200925	0.511474	1.98935e-07	1.98935e-07	1	0	0	1	1	0
AAATTGC	4	20	7	298.258	186318180	101	550205888	140	5	0.0134112	0.0670562	0.03635	0.000469393	0.00025445	0.346535	2.51931e-09	2.51931e-09	1	0	0	1	0	0
AAATTGCCG	100	471	9	298.258	186318180	101	550205888	4239	4.71	0.335281	1.57917	0.856043	0.0142126	0.00770439	0.419703	7.62811e-08	7.62811e-08	1	0	0	1	0	0
AAATTGG	1348	15095	7	298.258	186318180	101	550205888	105665	11.1981	4.51958	50.6106	27.4352	0.354274	0.192046	0.776104	1.90145e-06	1.90145e-06	1	0	0	1	1	0
AAATTGTG	709	3274	8	298.258	186318180	101	550205888	26192	4.61777	2.37714	10.9771	5.9505	0.0878167	0.047604	0.365764	4.71327e-07	4.71327e-07	1	0	0	1	0	0
AAC	2221	23346	3	298.258	186318180	101	550205888	70038	10.5115	7.44659	78.2746	42.4314	0.234824	0.127294	0.312222	1.26034e-06	1.26034e-06	1	0	0	0	0	0
AACAACACCAACAGC	1	4	15	298.258	186318180	101	550205888	60	4	0.00335281	0.0134112	0.00727001	0.000201168	0.00010905	0.594059	1.0797e-09	1.0797e-09	1	0	0	1	1	0
AACAACCCT	2	19	9	298.258	186318180	101	550205888	171	9.5	0.00670562	0.0637033	0.0345325	0.00057333	0.000310793	0.846535	3.07716e-09	3.07716e-09	1	0	0	1	1	0
AACAACTCAT	14	79	10	298.258	186318180	101	550205888	790	5.64286	0.0469393	0.264872	0.143583	0.00264872	0.00143583	0.558699	1.42161e-08	1.42161e-08	1	0	0	1	1	0
AACAAGC	3	18	7	298.258	186318180	101	550205888	126	6	0.0100584	0.0603505	0.032715	0.000422454	0.000229005	0.415842	2.26738e-09	2.26738e-09	1	0	0	1	0	0
AACAAT	1272	12135	6	298.258	186318180	101	550205888	72810	9.54009	4.26477	40.6863	22.0554	0.244118	0.132332	0.566738	1.31022e-06	1.31022e-06	1	0	0	1	1	0
AACACCC	427	2453	7	298.258	186318180	101	550205888	17171	5.74473	1.43165	8.22444	4.45833	0.0575711	0.0312083	0.39815	3.08993e-07	3.08993e-07	1	0	0	1	0	0
AACACCCCT	244	984	9	298.258	186318180	101	550205888	8856	4.03279	0.818085	3.29916	1.78842	0.0296925	0.0160958	0.359357	1.59364e-07	1.59364e-07	1	0	0	1	0	0
AACACCCT	2	17	8	298.258	186318180	101	550205888	136	8.5	0.00670562	0.0569977	0.0308975	0.000455982	0.00024718	0.673267	2.44733e-09	2.44733e-09	1	0	0	1	1	0
AACACGACTTC	663	4207	11	298.258	186318180	101	550205888	46277	6.3454	2.22291	14.1053	7.64623	0.155158	0.0841085	0.691083	8.32758e-07	8.32758e-07	1	0	0	1	1	0
AACACGG	139	556	7	298.258	186318180	101	550205888	3892	4	0.46604	1.86416	1.01053	0.0130491	0.00707372	0.277228	7.00368e-08	7.00368e-08	1	0	0	1	0	0
AACAGC	388	2198	6	298.258	186318180	101	550205888	13188	5.66495	1.30089	7.36947	3.99487	0.0442168	0.0239692	0.336532	2.37319e-07	2.37319e-07	1	0	0	1	0	0
AACAGCAGGCCC	1	4	12	298.258	186318180	101	550205888	48	4	0.00335281	0.0134112	0.00727001	0.000160935	8.72401e-05	0.475248	8.63763e-10	8.63763e-10	1	0	0	1	0	0
AACAGCCGGG	2	8	10	298.258	186318180	101	550205888	80	4	0.00670562	0.0268225	0.01454	0.000268225	0.0001454	0.39604	1.43961e-09	1.43961e-09	1	0	0	1	0	0
AACAGCGGGGGCGG	1	4	14	298.258	186318180	101	550205888	56	4	0.00335281	0.0134112	0.00727001	0.000187757	0.00010178	0.554455	1.00772e-09	1.00772e-09	1	0	0	1	1	0
AACAGGAGGAGCT	1	5	13	298.258	186318180	101	550205888	65	5	0.00335281	0.016764	0.00908751	0.000217932	0.000118138	0.643564	1.16968e-09	1.16968e-09	1	0	0	1	1	0
AACAT	7	41	5	298.258	186318180	101	550205888	205	5.85714	0.0234697	0.137465	0.0745176	0.000687326	0.000372588	0.289958	3.68899e-09	3.68899e-09	1	0	0	1	0	0
AACATAC	120	656	7	298.258	186318180	101	550205888	4592	5.46667	0.402337	2.19944	1.19228	0.0153961	0.00834597	0.378878	8.26333e-08	8.26333e-08	1	0	0	1	0	0
AACATACGT	470	2455	9	298.258	186318180	101	550205888	22095	5.2234	1.57582	8.23114	4.46197	0.0740803	0.0401577	0.465452	3.97601e-07	3.97601e-07	1	0	0	1	0	0
AACATAGGTAGGT	1	5	13	298.258	186318180	101	550205888	65	5	0.00335281	0.016764	0.00908751	0.000217932	0.000118138	0.643564	1.16968e-09	1.16968e-09	1	0	0	1	1	0
AACATAT	2	9	7	298.258	186318180	101	550205888	63	4.5	0.00670562	0.0301753	0.0163575	0.000211227	0.000114503	0.311881	1.13369e-09	1.13369e-09	1	0	0	1	0	0
AACATATAGGG	300	1476	11	298.258	186318180	101	550205888	16236	4.92	1.00584	4.94874	2.68263	0.0544362	0.029509	0.535842	2.92168e-07	2.92168e-07	1	0	0	1	1	0
AACATCC	2	8	7	298.258	186318180	101	550205888	56	4	0.00670562	0.0268225	0.01454	0.000187757	0.00010178	0.277228	1.00772e-09	1.00772e-09	1	0	0	1	0	0
AACATG	1	4	6	298.258	186318180	101	550205888	24	4	0.00335281	0.0134112	0.00727001	8.04674e-05	4.362e-05	0.237624	4.31882e-10	4.31882e-10	1	0	0	1	0	0
AACATGC	1	6	7	298.258	186318180	101	550205888	42	6	0.00335281	0.0201168	0.010905	0.000140818	7.63351e-05	0.415842	7.55793e-10	7.55793e-10	1	0	0	1	0	0
AACATGGAG	244	1072	9	298.258	186318180	101	550205888	9648	4.39344	0.818085	3.59421	1.94836	0.0323479	0.0175353	0.391495	1.73616e-07	1.73616e-07	1	0	0	1	0	0
AACATGTCCC	188	876	10	298.258	186318180	101	550205888	8760	4.65957	0.630328	2.93706	1.59213	0.0293706	0.0159213	0.461344	1.57637e-07	1.57637e-07	1	0	0	1	0	0
AACATGTCTACATAGGTC	1	5	18	298.258	186318180	101	550205888	90	5	0.00335281	0.016764	0.00908751	0.000301753	0.000163575	0.891089	1.61956e-09	1.61956e-09	1	0	0	1	1	0
AACC	5	36	4	298.258	186318180	101	550205888	144	7.2	0.016764	0.120701	0.0654301	0.000482804	0.00026172	0.285149	2.59129e-09	2.59129e-09	1	0	0	0	0	0
AACCAACT	1	8	8	298.258	186318180	101	550205888	64	8	0.00335281	0.0268225	0.01454	0.00021458	0.00011632	0.633663	1.15168e-09	1.15168e-09	1	0	0	1	1	0
AACCAG	169	676	6	298.258	186318180	101	550205888	4056	4	0.566624	2.2665	1.22863	0.013599	0.00737179	0.237624	7.2988e-08	7.2988e-08	1	0	0	1	0	0
AACCATCCCT	2	8	10	298.258	186318180	101	550205888	80	4	0.00670562	0.0268225	0.01454	0.000268225	0.0001454	0.39604	1.43961e-09	1.43961e-09	1	0	0	1	0	0
AACCATGCC	209	914	9	298.258	186318180	101	550205888	8226	4.37321	0.700737	3.06447	1.6612	0.0275802	0.0149508	0.389692	1.48027e-07	1.48027e-07	1	0	0	1	0	0
AACCC	5160	38583	5	298.258	186318180	101	550205888	192915	7.47733	17.3005	129.361	70.1247	0.646807	0.350623	0.370165	3.47152e-06	3.47152e-06	1	0	0	1	0	0
AACCCAACCT	829	3705	10	298.258	186318180	101	550205888	37050	4.46924	2.77948	12.4222	6.73384	0.124222	0.0673384	0.442499	6.66717e-07	6.66717e-07	1	0	0	1	0	0
AACCCAGGTTCC	1	7	12	298.258	186318180	101	550205888	84	7	0.00335281	0.0234697	0.0127225	0.000281636	0.00015267	0.831683	1.51159e-09	1.51159e-09	1	0	0	1	1	0
AACCCATCTG	468	2221	10	298.258	186318180	101	550205888	22210	4.74573	1.56911	7.44659	4.03667	0.0744659	0.0403667	0.469874	3.9967e-07	3.9967e-07	1	0	0	1	0	0
AACCCC	19	81	6	298.258	186318180	101	550205888	486	4.26316	0.0637033	0.271577	0.147218	0.00162946	0.000883306	0.253257	8.7456e-09	8.7456e-09	1	0	0	1	0	0
AACCCCCGTGC	115	488	11	298.258	186318180	101	550205888	5368	4.24348	0.385573	1.63617	0.886941	0.0179979	0.00975635	0.462161	9.65975e-08	9.65975e-08	1	0	0	1	0	0
AACCCCGG	144	617	8	298.258	186318180	101	550205888	4936	4.28472	0.482804	2.06868	1.1214	0.0165495	0.00897119	0.339384	8.88236e-08	8.88236e-08	1	0	0	1	0	0
AACCCCTCTCG	1	6	11	298.258	186318180	101	550205888	66	6	0.00335281	0.0201168	0.010905	0.000221285	0.000119955	0.653465	1.18767e-09	1.18767e-09	1	0	0	1	1	0
AACCCG	129	715	6	298.258	186318180	101	550205888	4290	5.54264	0.432512	2.39726	1.29951	0.0143835	0.00779708	0.329265	7.71988e-08	7.71988e-08	1	0	0	1	0	0
AACCCGAAGGC	1	5	11	298.258	186318180	101	550205888	55	5	0.00335281	0.016764	0.00908751	0.000184404	9.99626e-05	0.544554	9.89729e-10	9.89729e-10	1	0	0	1	1	0
AACCCGGAAG	140	560	10	298.258	186318180	101	550205888	5600	4	0.469393	1.87757	1.0178	0.0187757	0.010178	0.39604	1.00772e-07	1.00772e-07	1	0	0	1	0	0
AACCCGGGGC	40	173	10	298.258	186318180	101	550205888	1730	4.325	0.134112	0.580036	0.314428	0.00580036	0.00314428	0.428218	3.11315e-08	3.11315e-08	1	0	0	1	0	0
AACCCT	64	701	6	298.258	186318180	101	550205888	4206	10.9531	0.21458	2.35032	1.27407	0.0141019	0.00764441	0.650681	7.56872e-08	7.56872e-08	1	0	0	1	1	0
AACCCTAAT	4	25	9	298.258	186318180	101	550205888	225	6.25	0.0134112	0.0838202	0.0454375	0.000754382	0.000408938	0.556931	4.04889e-09	4.04889e-09	1	0	0	1	1	0
AACCCTATAT	373	1748	10	298.258	186318180	101	550205888	17480	4.68633	1.2506	5.86071	3.17699	0.0586071	0.0317699	0.463993	3.14554e-07	3.14554e-07	1	0	0	1	0	0
AACCCTC	1	4	7	298.258	186318180	101	550205888	28	4	0.00335281	0.0134112	0.00727001	9.38786e-05	5.089e-05	0.277228	5.03862e-10	5.03862e-10	1	0	0	1	0	0
AACCG	27	167	5	298.258	186318180	101	550205888	835	6.18519	0.0905258	0.559919	0.303523	0.00279959	0.00151761	0.306197	1.50259e-08	1.50259e-08	1	0	0	1	0	0
AACCGACCGTC	261	1209	11	298.258	186318180	101	550205888	13299	4.63218	0.875083	4.05354	2.19736	0.044589	0.024171	0.504495	2.39316e-07	2.39316e-07	1	0	0	1	1	0
AACCGATGC	207	1004	9	298.258	186318180	101	550205888	9036	4.85024	0.694031	3.36622	1.82477	0.030296	0.0164229	0.4322	1.62603e-07	1.62603e-07	1	0	0	1	0	0
AACCGCTGGCACGTC	1	4	15	298.258	186318180	101	550205888	60	4	0.00335281	0.0134112	0.00727001	0.000201168	0.00010905	0.594059	1.0797e-09	1.0797e-09	1	0	0	1	1	0
AACCGGACGAG	189	819	11	298.258	186318180	101	550205888	9009	4.33333	0.633681	2.74595	1.48853	0.0302054	0.0163739	0.471947	1.62118e-07	1.62118e-07	1	0	0	1	0	0
AACCGGACGG	222	935	10	298.258	186318180	101	550205888	9350	4.21171	0.744323	3.13488	1.69936	0.0313488	0.0169936	0.417001	1.68254e-07	1.68254e-07	1	0	0	1	0	0
AACCGGC	152	608	7	298.258	186318180	101	550205888	4256	4	0.509627	2.03851	1.10504	0.0142695	0.00773529	0.277228	7.6587e-08	7.6587e-08	1	0	0	1	0	0
AACCGGG	287	1161	7	298.258	186318180	101	550205888	8127	4.0453	0.962256	3.89261	2.11012	0.0272483	0.0147708	0.280367	1.46246e-07	1.46246e-07	1	0	0	1	0	0
AACCT	18887472	340526538	5	298.258	186318180	101	550205888	1702632690	18.0292	63326.1	1.14172e+06	618907	5708.6	3094.54	0.892536	0.030639	0.030639	1	1	1	1	1	1
AACCTAACCTGACC	2846	12055	14	298.258	186318180	101	550205888	168770	4.23577	9.54209	40.4181	21.91	0.565853	0.30674	0.587136	3.03703e-06	3.03703e-06	1	0	0	1	1	0
AACCTAACCTT	1	4	11	298.258	186318180	101	550205888	44	4	0.00335281	0.0134112	0.00727001	0.000147524	7.99701e-05	0.435644	7.91783e-10	7.91783e-10	1	0	0	1	0	0
AACCTAAGACGG	1	4	12	298.258	186318180	101	550205888	48	4	0.00335281	0.0134112	0.00727001	0.000160935	8.72401e-05	0.475248	8.63763e-10	8.63763e-10	1	0	0	1	0	0
AACCTAAGCC	587	3069	10	298.258	186318180	101	550205888	30690	5.22828	1.9681	10.2898	5.57791	0.102898	0.0557791	0.517651	5.52269e-07	5.52269e-07	1	0	0	1	1	0
AACCTAATCC	175	795	10	298.258	186318180	101	550205888	7950	4.54286	0.586741	2.66548	1.44491	0.0266548	0.0144491	0.449788	1.43061e-07	1.43061e-07	1	0	0	1	0	0
AACCTAATGC	283	1484	10	298.258	186318180	101	550205888	14840	5.24382	0.948845	4.97557	2.69717	0.0497557	0.0269717	0.51919	2.67047e-07	2.67047e-07	1	0	0	1	1	0
AACCTACCT	1879	13045	9	298.258	186318180	101	550205888	117405	6.94252	6.29993	43.7374	23.7093	0.393636	0.213384	0.618641	2.11271e-06	2.11271e-06	1	0	0	1	1	0
AACCTACCTGACCT	26771	150758	14	298.258	186318180	101	550205888	2110612	5.63139	89.758	505.463	274.003	7.07648	3.83604	0.780589	3.79806e-05	3.79806e-05	1	1	0	1	1	0
AACCTAGCCTC	231	962	11	298.258	186318180	101	550205888	10582	4.1645	0.774499	3.2254	1.74844	0.0354794	0.0192328	0.45356	1.90424e-07	1.90424e-07	1	0	0	1	0	0
AACCTATGT	819	6704	9	298.258	186318180	101	550205888	60336	8.18559	2.74595	22.4772	12.1845	0.202295	0.109661	0.729409	1.08575e-06	1.08575e-06	1	0	0	1	1	0
AACCTC	1	4	6	298.258	186318180	101	550205888	24	4	0.00335281	0.0134112	0.00727001	8.04674e-05	4.362e-05	0.237624	4.31882e-10	4.31882e-10	1	0	0	1	0	0
AACCTCC	131	524	7	298.258	186318180	101	550205888	3668	4	0.439218	1.75687	0.952371	0.0122981	0.0066666	0.277228	6.60059e-08	6.60059e-08	1	0	0	1	0	0
AACCTGACCT	2503	10269	10	298.258	186318180	101	550205888	102690	4.10268	8.39208	34.43	18.6639	0.3443	0.186639	0.406206	1.84791e-06	1.84791e-06	1	0	0	1	0	0
AACCTGGAGCC	1	8	11	298.258	186318180	101	550205888	88	8	0.00335281	0.0268225	0.01454	0.000295047	0.00015994	0.871287	1.58357e-09	1.58357e-09	1	0	0	1	1	0
AACCTT	1	4	6	298.258	186318180	101	550205888	24	4	0.00335281	0.0134112	0.00727001	8.04674e-05	4.362e-05	0.237624	4.31882e-10	4.31882e-10	1	0	0	1	0	0
AACG	502	4331	4	298.258	186318180	101	550205888	17324	8.62749	1.68311	14.521	7.8716	0.058084	0.0314864	0.341683	3.11746e-07	3.11746e-07	1	0	0	0	0	0
AACGAAGTTCTGC	1	7	13	298.258	186318180	101	550205888	91	7	0.00335281	0.0234697	0.0127225	0.000305105	0.000165393	0.90099	1.63755e-09	1.63755e-09	1	0	0	1	1	0
AACGAATG	509	4368	8	298.258	186318180	101	550205888	34944	8.58153	1.70658	14.6451	7.93885	0.117161	0.0635108	0.679725	6.2882e-07	6.2882e-07	1	0	0	1	1	0
AACGAC	3321	40395	6	298.258	186318180	101	550205888	242370	12.1635	11.1347	135.437	73.418	0.81262	0.440508	0.722584	4.36146e-06	4.36146e-06	1	0	0	1	1	0
AACGACGAT	1327	11648	9	298.258	186318180	101	550205888	104832	8.77769	4.44918	39.0535	21.1703	0.351482	0.190532	0.782171	1.88646e-06	1.88646e-06	1	0	0	1	1	0
AACGACGCTG	311	1348	10	298.258	186318180	101	550205888	13480	4.33441	1.04272	4.51958	2.44999	0.0451958	0.0244999	0.429149	2.42573e-07	2.42573e-07	1	0	0	1	0	0
AACGACGT	200	852	8	298.258	186318180	101	550205888	6816	4.26	0.670562	2.85659	1.54851	0.0228527	0.0123881	0.337426	1.22654e-07	1.22654e-07	1	0	0	1	0	0
AACGAG	101	486	6	298.258	186318180	101	550205888	2916	4.81188	0.338634	1.62946	0.883306	0.00977679	0.00529983	0.285854	5.24736e-08	5.24736e-08	1	0	0	1	0	0
AACGAGT	321	1295	7	298.258	186318180	101	550205888	9065	4.03427	1.07625	4.34189	2.35366	0.0303932	0.0164757	0.279603	1.63125e-07	1.63125e-07	1	0	0	1	0	0
AACGAT	2662	29649	6	298.258	186318180	101	550205888	177894	11.1379	8.92517	99.4074	53.8871	0.596444	0.323323	0.661655	3.20121e-06	3.20121e-06	1	0	0	1	1	0
AACGC	1	10	5	298.258	186318180	101	550205888	50	10	0.00335281	0.0335281	0.018175	0.00016764	9.08751e-05	0.49505	8.99753e-10	8.99753e-10	1	0	0	1	0	0
AACGCAACGGC	237	1096	11	298.258	186318180	101	550205888	12056	4.62447	0.794615	3.67468	1.99198	0.0404214	0.0219118	0.503655	2.16948e-07	2.16948e-07	1	0	0	1	1	0
AACGCC	191	911	6	298.258	186318180	101	550205888	5466	4.76963	0.640386	3.05441	1.65574	0.0183264	0.00993446	0.283345	9.8361e-08	9.8361e-08	1	0	0	1	0	0
AACGCCC	234	1709	7	298.258	186318180	101	550205888	11963	7.30342	0.784557	5.72995	3.10611	0.0401096	0.0217428	0.506178	2.15275e-07	2.15275e-07	1	0	0	1	1	0
AACGCCGTGC	575	3197	10	298.258	186318180	101	550205888	31970	5.56	1.92786	10.7189	5.81055	0.107189	0.0581055	0.550495	5.75302e-07	5.75302e-07	1	0	0	1	1	0
AACGCG	565	2987	6	298.258	186318180	101	550205888	17922	5.28673	1.89434	10.0148	5.42888	0.060089	0.0325733	0.314063	3.22508e-07	3.22508e-07	1	0	0	1	0	0
AACGCGAG	443	1821	8	298.258	186318180	101	550205888	14568	4.11061	1.48529	6.10546	3.30967	0.0488437	0.0264774	0.325593	2.62152e-07	2.62152e-07	1	0	0	1	0	0
AACGCGAGTTG	2	9	11	298.258	186318180	101	550205888	99	4.5	0.00670562	0.0301753	0.0163575	0.000331928	0.000179933	0.490099	1.78151e-09	1.78151e-09	1	0	0	1	0	0
AACGCGG	123	492	7	298.258	186318180	101	550205888	3444	4	0.412395	1.64958	0.894211	0.0115471	0.00625947	0.277228	6.1975e-08	6.1975e-08	1	0	0	1	0	0
AACGCGGCGCTC	1	6	12	298.258	186318180	101	550205888	72	6	0.00335281	0.0201168	0.010905	0.000241402	0.00013086	0.712871	1.29564e-09	1.29564e-09	1	0	0	1	1	0
AACGCTTCGGT	222	926	11	298.258	186318180	101	550205888	10186	4.17117	0.744323	3.1047	1.68301	0.0341517	0.0185131	0.454286	1.83298e-07	1.83298e-07	1	0	0	1	0	0
AACGG	339	1829	5	298.258	186318180	101	550205888	9145	5.39528	1.1366	6.13229	3.32421	0.0306614	0.0166211	0.267093	1.64565e-07	1.64565e-07	1	0	0	1	0	0
AACGGAACGTC	209	975	11	298.258	186318180	101	550205888	10725	4.66507	0.700737	3.26899	1.77206	0.0359589	0.0194927	0.508077	1.92997e-07	1.92997e-07	1	0	0	1	1	0
AACGGACCGGG	203	840	11	298.258	186318180	101	550205888	9240	4.13793	0.68062	2.81636	1.5267	0.0309799	0.0167937	0.450666	1.66274e-07	1.66274e-07	1	0	0	1	0	0
AACGGATACTG	1	4	11	298.258	186318180	101	550205888	44	4	0.00335281	0.0134112	0.00727001	0.000147524	7.99701e-05	0.435644	7.91783e-10	7.91783e-10	1	0	0	1	0	0
AACGGC	681	4225	6	298.258	186318180	101	550205888	25350	6.20411	2.28326	14.1656	7.67894	0.0849937	0.0460737	0.368561	4.56175e-07	4.56175e-07	1	0	0	1	0	0
AACGGCAGG	160	768	9	298.258	186318180	101	550205888	6912	4.8	0.536449	2.57496	1.39584	0.0231746	0.0125626	0.427723	1.24382e-07	1.24382e-07	1	0	0	1	0	0
AACGGG	162	787	6	298.258	186318180	101	550205888	4722	4.85802	0.543155	2.63866	1.43037	0.015832	0.00858224	0.288596	8.49727e-08	8.49727e-08	1	0	0	1	0	0
AACGGGG	242	968	7	298.258	186318180	101	550205888	6776	4	0.811379	3.24552	1.75934	0.0227186	0.0123154	0.277228	1.21935e-07	1.21935e-07	1	0	0	1	0	0
AACGGGGACG	187	788	10	298.258	186318180	101	550205888	7880	4.2139	0.626975	2.64201	1.43219	0.0264201	0.0143219	0.417218	1.41801e-07	1.41801e-07	1	0	0	1	0	0
AACGGTACGG	236	1075	10	298.258	186318180	101	550205888	10750	4.55508	0.791263	3.60427	1.95381	0.0360427	0.0195381	0.450998	1.93447e-07	1.93447e-07	1	0	0	1	0	0
AACGGTGAGC	183	880	10	298.258	186318180	101	550205888	8800	4.80874	0.613564	2.95047	1.5994	0.0295047	0.015994	0.476113	1.58357e-07	1.58357e-07	1	0	0	1	0	0
AACGT	1772	28821	5	298.258	186318180	101	550205888	144105	16.2647	5.94117	96.6313	52.3822	0.483156	0.261911	0.805182	2.59318e-06	2.59318e-06	1	0	0	1	1	0
AACGTAAGACGT	41	207	12	298.258	186318180	101	550205888	2484	5.04878	0.137465	0.694031	0.376223	0.00832837	0.00451467	0.599855	4.46997e-08	4.46997e-08	1	0	0	1	1	0
AACGTCCGGTC	223	916	11	298.258	186318180	101	550205888	10076	4.10762	0.747676	3.07117	1.66483	0.0337829	0.0183131	0.447365	1.81318e-07	1.81318e-07	1	0	0	1	0	0
AACGTCGGT	1	4	9	298.258	186318180	101	550205888	36	4	0.00335281	0.0134112	0.00727001	0.000120701	6.54301e-05	0.356436	6.47822e-10	6.47822e-10	1	0	0	1	0	0
AACGTG	2	8	6	298.258	186318180	101	550205888	48	4	0.00670562	0.0268225	0.01454	0.000160935	8.72401e-05	0.237624	8.63763e-10	8.63763e-10	1	0	0	1	0	0
AACGTGCTGT	241	1258	10	298.258	186318180	101	550205888	12580	5.21992	0.808027	4.21783	2.28642	0.0421783	0.0228642	0.516823	2.26378e-07	2.26378e-07	1	0	0	1	1	0
AACT	32	415	4	298.258	186318180	101	550205888	1660	12.9688	0.10729	1.39142	0.754263	0.00556566	0.00301705	0.513614	2.98718e-08	2.98718e-08	1	0	0	0	1	0
AACTAC	167	668	6	298.258	186318180	101	550205888	4008	4	0.559919	2.23968	1.21409	0.0134381	0.00728455	0.237624	7.21242e-08	7.21242e-08	1	0	0	1	0	0
AACTAT	1	7	6	298.258	186318180	101	550205888	42	7	0.00335281	0.0234697	0.0127225	0.000140818	7.63351e-05	0.415842	7.55793e-10	7.55793e-10	1	0	0	1	0	0
AACTC	16	121	5	298.258	186318180	101	550205888	605	7.5625	0.0536449	0.40569	0.219918	0.00202845	0.00109959	0.374381	1.0887e-08	1.0887e-08	1	0	0	1	0	0
AACTCC	190	892	6	298.258	186318180	101	550205888	5352	4.69474	0.637033	2.9907	1.62121	0.0179442	0.00972727	0.278895	9.63096e-08	9.63096e-08	1	0	0	1	0	0
AACTCCG	342	3141	7	298.258	186318180	101	550205888	21987	9.18421	1.14666	10.5312	5.70877	0.0737182	0.0399614	0.636529	3.95657e-07	3.95657e-07	1	0	0	1	1	0
AACTCG	513	2454	6	298.258	186318180	101	550205888	14724	4.78363	1.71999	8.22779	4.46015	0.0493667	0.0267609	0.284176	2.64959e-07	2.64959e-07	1	0	0	1	0	0
AACTCGATAT	258	1041	10	298.258	186318180	101	550205888	10410	4.03488	0.865024	3.49027	1.89202	0.0349027	0.0189202	0.399493	1.87329e-07	1.87329e-07	1	0	0	1	0	0
AACTCGCCC	184	886	9	298.258	186318180	101	550205888	7974	4.81522	0.616917	2.97059	1.61031	0.0267353	0.0144928	0.429079	1.43493e-07	1.43493e-07	1	0	0	1	0	0
AACTCGGTG	1	4	9	298.258	186318180	101	550205888	36	4	0.00335281	0.0134112	0.00727001	0.000120701	6.54301e-05	0.356436	6.47822e-10	6.47822e-10	1	0	0	1	0	0
AACTCTC	12	91	7	298.258	186318180	101	550205888	637	7.58333	0.0402337	0.305105	0.165393	0.00213574	0.00115775	0.525578	1.14629e-08	1.14629e-08	1	0	0	1	1	0
AACTCTCCCAAG	1	8	12	298.258	186318180	101	550205888	96	8	0.00335281	0.0268225	0.01454	0.00032187	0.00017448	0.950495	1.72753e-09	1.72753e-09	1	0	0	1	1	0
AACTCTGCGGC	266	1128	11	298.258	186318180	101	550205888	12408	4.2406	0.891847	3.78197	2.05014	0.0416016	0.0225516	0.461848	2.23283e-07	2.23283e-07	1	0	0	1	0	0
AACTG	147	735	5	298.258	186318180	101	550205888	3675	5	0.492863	2.46431	1.33586	0.0123216	0.00667932	0.247525	6.61319e-08	6.61319e-08	1	0	0	1	0	0
AACTGC	620	2480	6	298.258	186318180	101	550205888	14880	4	2.07874	8.31496	4.5074	0.0498898	0.0270444	0.237624	2.67767e-07	2.67767e-07	1	0	0	1	0	0
AACTGG	358	1588	6	298.258	186318180	101	550205888	9528	4.43575	1.20031	5.32426	2.88619	0.0319456	0.0173172	0.26351	1.71457e-07	1.71457e-07	1	0	0	1	0	0
AACTT	14	85	5	298.258	186318180	101	550205888	425	6.07143	0.0469393	0.284989	0.154488	0.00142494	0.000772438	0.300566	7.6479e-09	7.6479e-09	1	0	0	1	0	0
AACTTAATCT	2	14	10	298.258	186318180	101	550205888	140	7	0.00670562	0.0469393	0.025445	0.000469393	0.00025445	0.693069	2.51931e-09	2.51931e-09	1	0	0	1	1	0
AACTTC	87	348	6	298.258	186318180	101	550205888	2088	4	0.291694	1.16678	0.632491	0.00700066	0.00379494	0.237624	3.75737e-08	3.75737e-08	1	0	0	1	0	0
AACTTG	2	9	6	298.258	186318180	101	550205888	54	4.5	0.00670562	0.0301753	0.0163575	0.000181052	9.81451e-05	0.267327	9.71733e-10	9.71733e-10	1	0	0	1	0	0
AACTTGATG	1	4	9	298.258	186318180	101	550205888	36	4	0.00335281	0.0134112	0.00727001	0.000120701	6.54301e-05	0.356436	6.47822e-10	6.47822e-10	1	0	0	1	0	0
AAG	2971	26180	3	298.258	186318180	101	550205888	78540	8.81185	9.96119	87.7765	47.5822	0.26333	0.142747	0.261738	1.41333e-06	1.41333e-06	1	0	0	0	0	0
AAGAAGAAGG	1535	9538	10	298.258	186318180	101	550205888	95380	6.21368	5.14656	31.9791	17.3353	0.319791	0.173353	0.615216	1.71637e-06	1.71637e-06	1	0	0	1	1	0
AAGAAGAGGG	205	1438	10	298.258	186318180	101	550205888	14380	7.01463	0.687326	4.82134	2.61357	0.0482134	0.0261357	0.694518	2.58769e-07	2.58769e-07	1	0	0	1	1	0
AAGAAGG	1178	8496	7	298.258	186318180	101	550205888	59472	7.21222	3.94961	28.4855	15.4415	0.199398	0.10809	0.499857	1.0702e-06	1.0702e-06	1	0	0	1	0	0
AAGAAT	87	348	6	298.258	186318180	101	550205888	2088	4	0.291694	1.16678	0.632491	0.00700066	0.00379494	0.237624	3.75737e-08	3.75737e-08	1	0	0	1	0	0
AAGAATATGAGTGATACAGGAATG	1	4	24	298.258	186318180	101	550205888	96	4	0.00335281	0.0134112	0.00727001	0.00032187	0.00017448	0.950495	1.72753e-09	1.72753e-09	1	0	0	1	1	0
AAGAATCCTCG	8	59	11	298.258	186318180	101	550205888	649	7.375	0.0268225	0.197816	0.107233	0.00217597	0.00117956	0.803218	1.16788e-08	1.16788e-08	1	0	0	1	1	0
AAGAATG	2	21	7	298.258	186318180	101	550205888	147	10.5	0.00670562	0.070409	0.0381675	0.000492863	0.000267173	0.727723	2.64527e-09	2.64527e-09	1	0	0	1	1	0
AAGAATGGTGTGAGG	1	4	15	298.258	186318180	101	550205888	60	4	0.00335281	0.0134112	0.00727001	0.000201168	0.00010905	0.594059	1.0797e-09	1.0797e-09	1	0	0	1	1	0
AAGACAG	2	16	7	298.258	186318180	101	550205888	112	8	0.00670562	0.0536449	0.02908	0.000375514	0.00020356	0.554455	2.01545e-09	2.01545e-09	1	0	0	1	1	0
AAGACC	2639	22265	6	298.258	186318180	101	550205888	133590	8.43691	8.84806	74.6503	40.4667	0.447902	0.2428	0.501202	2.40396e-06	2.40396e-06	1	0	0	1	1	0
AAGACCAAGACTGT	718	3446	14	298.258	186318180	101	550205888	48244	4.79944	2.40732	11.5538	6.26311	0.161753	0.0876835	0.665269	8.68154e-07	8.68154e-07	1	0	0	1	1	0
AAGACCC	573	4864	7	298.258	186318180	101	550205888	34048	8.48866	1.92116	16.3081	8.84033	0.114156	0.0618823	0.588323	6.12696e-07	6.12696e-07	1	0	0	1	1	0
AAGACG	963	4431	6	298.258	186318180	101	550205888	26586	4.60125	3.22875	14.8563	8.05335	0.0891377	0.0483201	0.273341	4.78417e-07	4.78417e-07	1	0	0	1	0	0
AAGACTGCTTG	313	1581	11	298.258	186318180	101	550205888	17391	5.05112	1.04943	5.30079	2.87347	0.0583087	0.0316082	0.550122	3.12952e-07	3.12952e-07	1	0	0	1	1	0
AAGACTT	440	4648	7	298.258	186318180	101	550205888	32536	10.5636	1.47524	15.5838	8.44775	0.109087	0.0591342	0.732133	5.85487e-07	5.85487e-07	1	0	0	1	1	0
AAGAG	671	3489	5	298.258	186318180	101	550205888	17445	5.1997	2.24973	11.6979	6.34126	0.0584897	0.0317063	0.257411	3.13924e-07	3.13924e-07	1	0	0	1	0	0
AAGAGACAC	6	30	9	298.258	186318180	101	550205888	270	5	0.0201168	0.100584	0.054525	0.000905258	0.000490725	0.445545	4.85867e-09	4.85867e-09	1	0	0	1	0	0
AAGAGAG	345	1763	7	298.258	186318180	101	550205888	12341	5.11014	1.15672	5.911	3.20426	0.041377	0.0224298	0.354168	2.22077e-07	2.22077e-07	1	0	0	1	0	0
AAGAGCAG	1	6	8	298.258	186318180	101	550205888	48	6	0.00335281	0.0201168	0.010905	0.000160935	8.72401e-05	0.475248	8.63763e-10	8.63763e-10	1	0	0	1	0	0
AAGAGG	874	4169	6	298.258	186318180	101	550205888	25014	4.77002	2.93035	13.9779	7.57716	0.0838671	0.045463	0.283368	4.50129e-07	4.50129e-07	1	0	0	1	0	0
AAGAGGAGACGAGCG	1	4	15	298.258	186318180	101	550205888	60	4	0.00335281	0.0134112	0.00727001	0.000201168	0.00010905	0.594059	1.0797e-09	1.0797e-09	1	0	0	1	1	0
AAGAGGAGGAGGACG	1	4	15	298.258	186318180	101	550205888	60	4	0.00335281	0.0134112	0.00727001	0.000201168	0.00010905	0.594059	1.0797e-09	1.0797e-09	1	0	0	1	1	0
AAGAGGCGG	209	975	9	298.258	186318180	101	550205888	8775	4.66507	0.700737	3.26899	1.77206	0.0294209	0.0159486	0.415699	1.57907e-07	1.57907e-07	1	0	0	1	0	0
AAGAGGCGGC	478	2601	10	298.258	186318180	101	550205888	26010	5.44142	1.60264	8.72065	4.72732	0.0872065	0.0472732	0.538755	4.68052e-07	4.68052e-07	1	0	0	1	1	0
AAGAGT	1	4	6	298.258	186318180	101	550205888	24	4	0.00335281	0.0134112	0.00727001	8.04674e-05	4.362e-05	0.237624	4.31882e-10	4.31882e-10	1	0	0	1	0	0
AAGAGTC	135	540	7	298.258	186318180	101	550205888	3780	4	0.452629	1.81052	0.981451	0.0126736	0.00687016	0.277228	6.80213e-08	6.80213e-08	1	0	0	1	0	0
AAGAT	335	3883	5	298.258	186318180	101	550205888	19415	11.591	1.12319	13.019	7.05736	0.0650948	0.0352868	0.573814	3.49374e-07	3.49374e-07	1	0	0	1	1	0
AAGATAG	4	56	7	298.258	186318180	101	550205888	392	14	0.0134112	0.187757	0.10178	0.0013143	0.000712461	0.970297	7.05407e-09	7.05407e-09	1	0	0	1	1	0
AAGATC	164	658	6	298.258	186318180	101	550205888	3948	4.0122	0.54986	2.20615	1.19592	0.0132369	0.0071755	0.238348	7.10445e-08	7.10445e-08	1	0	0	1	0	0
AAGATCC	94	536	7	298.258	186318180	101	550205888	3752	5.70213	0.315164	1.7971	0.974181	0.0125797	0.00681927	0.395197	6.75175e-08	6.75175e-08	1	0	0	1	0	0
AAGATG	140	560	6	298.258	186318180	101	550205888	3360	4	0.469393	1.87757	1.0178	0.0112654	0.0061068	0.237624	6.04634e-08	6.04634e-08	1	0	0	1	0	0
AAGATGAAGTAG	1	5	12	298.258	186318180	101	550205888	60	5	0.00335281	0.016764	0.00908751	0.000201168	0.00010905	0.594059	1.0797e-09	1.0797e-09	1	0	0	1	1	0
AAGATGAC	2	17	8	298.258	186318180	101	550205888	136	8.5	0.00670562	0.0569977	0.0308975	0.000455982	0.00024718	0.673267	2.44733e-09	2.44733e-09	1	0	0	1	1	0
AAGATGC	584	2699	7	298.258	186318180	101	550205888	18893	4.62158	1.95804	9.04923	4.90544	0.0633446	0.0343381	0.320307	3.39981e-07	3.39981e-07	1	0	0	1	0	0
AAGATGCACT	346	1957	10	298.258	186318180	101	550205888	19570	5.65607	1.16007	6.56144	3.55685	0.0656144	0.0355685	0.560007	3.52163e-07	3.52163e-07	1	0	0	1	1	0
AAGATTATC	217	941	9	298.258	186318180	101	550205888	8469	4.33641	0.727559	3.15499	1.71027	0.0283949	0.0153924	0.386412	1.524e-07	1.524e-07	1	0	0	1	0	0
AAGATTATGTC	226	1036	11	298.258	186318180	101	550205888	11396	4.58407	0.757735	3.47351	1.88293	0.0382086	0.0207122	0.499255	2.05072e-07	2.05072e-07	1	0	0	1	0	0
AAGC	2	18	4	298.258	186318180	101	550205888	72	9	0.00670562	0.0603505	0.032715	0.000241402	0.00013086	0.356436	1.29564e-09	1.29564e-09	1	0	0	0	0	0
AAGCAAGT	1234	11146	8	298.258	186318180	101	550205888	89168	9.03241	4.13736	37.3704	20.2579	0.298963	0.162063	0.715439	1.60458e-06	1.60458e-06	1	0	0	1	1	0
AAGCACG	153	612	7	298.258	186318180	101	550205888	4284	4	0.51298	2.05192	1.11231	0.0143634	0.00778618	0.277228	7.70909e-08	7.70909e-08	1	0	0	1	0	0
AAGCAGATG	2	8	9	298.258	186318180	101	550205888	72	4	0.00670562	0.0268225	0.01454	0.000241402	0.00013086	0.356436	1.29564e-09	1.29564e-09	1	0	0	1	0	0
AAGCAGCGTG	712	3890	10	298.258	186318180	101	550205888	38900	5.46348	2.3872	13.0424	7.07008	0.130424	0.0707008	0.540939	7.00008e-07	7.00008e-07	1	0	0	1	1	0
AAGCAGGT	151	694	8	298.258	186318180	101	550205888	5552	4.59603	0.506274	2.32685	1.26135	0.0186148	0.0100908	0.364042	9.99086e-08	9.99086e-08	1	0	0	1	0	0
AAGCCAAGG	1	4	9	298.258	186318180	101	550205888	36	4	0.00335281	0.0134112	0.00727001	0.000120701	6.54301e-05	0.356436	6.47822e-10	6.47822e-10	1	0	0	1	0	0
AAGCCCAGAGGG	1	5	12	298.258	186318180	101	550205888	60	5	0.00335281	0.016764	0.00908751	0.000201168	0.00010905	0.594059	1.0797e-09	1.0797e-09	1	0	0	1	1	0
AAGCCCAGCAGC	1	6	12	298.258	186318180	101	550205888	72	6	0.00335281	0.0201168	0.010905	0.000241402	0.00013086	0.712871	1.29564e-09	1.29564e-09	1	0	0	1	1	0
AAGCCCG	148	724	7	298.258	186318180	101	550205888	5068	4.89189	0.496216	2.42743	1.31587	0.016992	0.0092111	0.339042	9.1199e-08	9.1199e-08	1	0	0	1	0	0
AAGCCG	14	79	6	298.258	186318180	101	550205888	474	5.64286	0.0469393	0.264872	0.143583	0.00158923	0.000861496	0.335219	8.52966e-09	8.52966e-09	1	0	0	1	0	0
AAGCCTAGCC	802	4456	10	298.258	186318180	101	550205888	44560	5.55611	2.68895	14.9401	8.09879	0.149401	0.0809879	0.55011	8.0186e-07	8.0186e-07	1	0	0	1	1	0
AAGCGAAGTC	1	5	10	298.258	186318180	101	550205888	50	5	0.00335281	0.016764	0.00908751	0.00016764	9.08751e-05	0.49505	8.99753e-10	8.99753e-10	1	0	0	1	0	0
AAGCGCGGCAGCAC	1	5	14	298.258	186318180	101	550205888	70	5	0.00335281	0.016764	0.00908751	0.000234697	0.000127225	0.693069	1.25965e-09	1.25965e-09	1	0	0	1	1	0
AAGCGG	154	616	6	298.258	186318180	101	550205888	3696	4	0.516332	2.06533	1.11958	0.012392	0.00671749	0.237624	6.65098e-08	6.65098e-08	1	0	0	1	0	0
AAGCGGG	125	500	7	298.258	186318180	101	550205888	3500	4	0.419101	1.6764	0.908751	0.0117348	0.00636126	0.277228	6.29827e-08	6.29827e-08	1	0	0	1	0	0
AAGCGGGCGAG	20	82	11	298.258	186318180	101	550205888	902	4.1	0.0670562	0.27493	0.149035	0.00302423	0.00163939	0.446535	1.62315e-08	1.62315e-08	1	0	0	1	0	0
AAGCGGTGCAGCCC	1	7	14	298.258	186318180	101	550205888	98	7	0.00335281	0.0234697	0.0127225	0.000328575	0.000178115	0.970297	1.76352e-09	1.76352e-09	1	0	0	1	1	0
AAGCT	3	16	5	298.258	186318180	101	550205888	80	5.33333	0.0100584	0.0536449	0.02908	0.000268225	0.0001454	0.264026	1.43961e-09	1.43961e-09	1	0	0	1	0	0
AAGCTACGGTGAGTGTCACTGT	1	4	22	298.258	186318180	101	550205888	88	4	0.00335281	0.0134112	0.00727001	0.000295047	0.00015994	0.871287	1.58357e-09	1.58357e-09	1	0	0	1	1	0
AAGCTCCACGG	195	821	11	298.258	186318180	101	550205888	9031	4.21026	0.653797	2.75265	1.49217	0.0302792	0.0164139	0.458543	1.62513e-07	1.62513e-07	1	0	0	1	0	0
AAGCTCCGCCG	175	818	11	298.258	186318180	101	550205888	8998	4.67429	0.586741	2.7426	1.48672	0.0301686	0.0163539	0.509081	1.6192e-07	1.6192e-07	1	0	0	1	1	0
AAGCTCG	10	40	7	298.258	186318180	101	550205888	280	4	0.0335281	0.134112	0.0727001	0.000938786	0.0005089	0.277228	5.03862e-09	5.03862e-09	1	0	0	1	0	0
AAGCTGC	108	432	7	298.258	186318180	101	550205888	3024	4	0.362103	1.44841	0.785161	0.0101389	0.00549612	0.277228	5.44171e-08	5.44171e-08	1	0	0	1	0	0
AAGG	1945	14430	4	298.258	186318180	101	550205888	57720	7.41902	6.52121	48.381	26.2265	0.193524	0.104906	0.293823	1.03868e-06	1.03868e-06	1	0	0	0	0	0
AAGGAC	271	1551	6	298.258	186318180	101	550205888	9306	5.72325	0.908611	5.2002	2.81894	0.0312012	0.0169137	0.339995	1.67462e-07	1.67462e-07	1	0	0	1	0	0
AAGGACAGC	538	3576	9	298.258	186318180	101	550205888	32184	6.64684	1.80381	11.9896	6.49939	0.107907	0.0584945	0.592293	5.79153e-07	5.79153e-07	1	0	0	1	1	0
AAGGACGGGACGT	1	7	13	298.258	186318180	101	550205888	91	7	0.00335281	0.0234697	0.0127225	0.000305105	0.000165393	0.90099	1.63755e-09	1.63755e-09	1	0	0	1	1	0
AAGGACT	464	4400	7	298.258	186318180	101	550205888	30800	9.48276	1.5557	14.7524	7.99701	0.103266	0.055979	0.657221	5.54248e-07	5.54248e-07	1	0	0	1	1	0
AAGGAG	9	40	6	298.258	186318180	101	550205888	240	4.44444	0.0301753	0.134112	0.0727001	0.000804674	0.0004362	0.264026	4.31882e-09	4.31882e-09	1	0	0	1	0	0
AAGGAGAGAGGAGAGAGAG	1	4	19	298.258	186318180	101	550205888	76	4	0.00335281	0.0134112	0.00727001	0.000254813	0.00013813	0.752475	1.36762e-09	1.36762e-09	1	0	0	1	1	0
AAGGAGCTGC	228	1002	10	298.258	186318180	101	550205888	10020	4.39474	0.76444	3.35951	1.82114	0.0335951	0.0182114	0.435122	1.80311e-07	1.80311e-07	1	0	0	1	0	0
AAGGAGGG	669	4746	8	298.258	186318180	101	550205888	37968	7.09417	2.24303	15.9124	8.62586	0.127299	0.0690069	0.561914	6.83237e-07	6.83237e-07	1	0	0	1	1	0
AAGGAT	259	1359	6	298.258	186318180	101	550205888	8154	5.2471	0.868377	4.55647	2.46998	0.0273388	0.0148199	0.311709	1.46732e-07	1.46732e-07	1	0	0	1	0	0
AAGGATGTGAT	1	4	11	298.258	186318180	101	550205888	44	4	0.00335281	0.0134112	0.00727001	0.000147524	7.99701e-05	0.435644	7.91783e-10	7.91783e-10	1	0	0	1	0	0
AAGGCAGCTG	401	2256	10	298.258	186318180	101	550205888	22560	5.62594	1.34448	7.56393	4.10028	0.0756393	0.0410028	0.557023	4.05969e-07	4.05969e-07	1	0	0	1	1	0
AAGGCCC	1	5	7	298.258	186318180	101	550205888	35	5	0.00335281	0.016764	0.00908751	0.000117348	6.36126e-05	0.346535	6.29827e-10	6.29827e-10	1	0	0	1	0	0
AAGGCG	529	5163	6	298.258	186318180	101	550205888	30978	9.75992	1.77364	17.3105	9.38376	0.103863	0.0563026	0.579797	5.57451e-07	5.57451e-07	1	0	0	1	1	0
AAGGCGG	201	808	7	298.258	186318180	101	550205888	5656	4.0199	0.673914	2.70907	1.46854	0.0189635	0.0102798	0.278607	1.0178e-07	1.0178e-07	1	0	0	1	0	0
AAGGCGGGAGC	1	7	11	298.258	186318180	101	550205888	77	7	0.00335281	0.0234697	0.0127225	0.000258166	0.000139948	0.762376	1.38562e-09	1.38562e-09	1	0	0	1	1	0
AAGGCTCGT	233	1001	9	298.258	186318180	101	550205888	9009	4.29614	0.781204	3.35616	1.81932	0.0302054	0.0163739	0.382824	1.62118e-07	1.62118e-07	1	0	0	1	0	0
AAGGG	301	1510	5	298.258	186318180	101	550205888	7550	5.01661	1.0092	5.06274	2.74443	0.0253137	0.0137221	0.248347	1.35863e-07	1.35863e-07	1	0	0	1	0	0
AAGGGAG	2639	22723	7	298.258	186318180	101	550205888	159061	8.61046	8.84806	76.1858	41.2991	0.533301	0.289094	0.596764	2.86231e-06	2.86231e-06	1	0	0	1	1	0
AAGGGAGAGGGGTG	1	5	14	298.258	186318180	101	550205888	70	5	0.00335281	0.016764	0.00908751	0.000234697	0.000127225	0.693069	1.25965e-09	1.25965e-09	1	0	0	1	1	0
AAGGGAGCCCAT	1	5	12	298.258	186318180	101	550205888	60	5	0.00335281	0.016764	0.00908751	0.000201168	0.00010905	0.594059	1.0797e-09	1.0797e-09	1	0	0	1	1	0
AAGGGAGG	255	1250	8	298.258	186318180	101	550205888	10000	4.90196	0.854966	4.19101	2.27188	0.0335281	0.018175	0.388274	1.79951e-07	1.79951e-07	1	0	0	1	0	0
AAGGGAGGTCCTG	2	10	13	298.258	186318180	101	550205888	130	5	0.00670562	0.0335281	0.018175	0.000435865	0.000236275	0.643564	2.33936e-09	2.33936e-09	1	0	0	1	1	0
AAGGGATGGG	1	4	10	298.258	186318180	101	550205888	40	4	0.00335281	0.0134112	0.00727001	0.000134112	7.27001e-05	0.39604	7.19803e-10	7.19803e-10	1	0	0	1	0	0
AAGGGCGTACCG	1	5	12	298.258	186318180	101	550205888	60	5	0.00335281	0.016764	0.00908751	0.000201168	0.00010905	0.594059	1.0797e-09	1.0797e-09	1	0	0	1	1	0
AAGGGG	4	21	6	298.258	186318180	101	550205888	126	5.25	0.0134112	0.070409	0.0381675	0.000422454	0.000229005	0.311881	2.26738e-09	2.26738e-09	1	0	0	1	0	0
AAGGGGC	2	8	7	298.258	186318180	101	550205888	56	4	0.00670562	0.0268225	0.01454	0.000187757	0.00010178	0.277228	1.00772e-09	1.00772e-09	1	0	0	1	0	0
AAGGGGG	2	9	7	298.258	186318180	101	550205888	63	4.5	0.00670562	0.0301753	0.0163575	0.000211227	0.000114503	0.311881	1.13369e-09	1.13369e-09	1	0	0	1	0	0
AAGGGGGGGC	1	4	10	298.258	186318180	101	550205888	40	4	0.00335281	0.0134112	0.00727001	0.000134112	7.27001e-05	0.39604	7.19803e-10	7.19803e-10	1	0	0	1	0	0
AAGGGGTGGTACC	1	4	13	298.258	186318180	101	550205888	52	4	0.00335281	0.0134112	0.00727001	0.000174346	9.45101e-05	0.514851	9.35743e-10	9.35743e-10	1	0	0	1	1	0
AAGGT	145	742	5	298.258	186318180	101	550205888	3710	5.11724	0.486157	2.48778	1.34859	0.0124389	0.00674293	0.253329	6.67617e-08	6.67617e-08	1	0	0	1	0	0
AAGGTAG	239	1536	7	298.258	186318180	101	550205888	10752	6.42678	0.801321	5.14991	2.79168	0.0360494	0.0195418	0.44542	1.93483e-07	1.93483e-07	1	0	0	1	0	0
AAGGTC	1	4	6	298.258	186318180	101	550205888	24	4	0.00335281	0.0134112	0.00727001	8.04674e-05	4.362e-05	0.237624	4.31882e-10	4.31882e-10	1	0	0	1	0	0
AAGGTGAT	2	10	8	298.258	186318180	101	550205888	80	5	0.00670562	0.0335281	0.018175	0.000268225	0.0001454	0.39604	1.43961e-09	1.43961e-09	1	0	0	1	0	0
AAGGTGG	433	1749	7	298.258	186318180	101	550205888	12243	4.03926	1.45177	5.86406	3.17881	0.0410484	0.0222517	0.279949	2.20314e-07	2.20314e-07	1	0	0	1	0	0
AAGT	142	855	4	298.258	186318180	101	550205888	3420	6.02113	0.476099	2.86665	1.55396	0.0114666	0.00621585	0.23846	6.15431e-08	6.15431e-08	1	0	0	0	0	0
AAGTAATCCACGATC	387	1560	15	298.258	186318180	101	550205888	23400	4.03101	1.29754	5.23038	2.8353	0.0784557	0.0425295	0.598665	4.21084e-07	4.21084e-07	1	0	0	1	1	0
AAGTAATGT	2	17	9	298.258	186318180	101	550205888	153	8.5	0.00670562	0.0569977	0.0308975	0.00051298	0.000278078	0.757426	2.75324e-09	2.75324e-09	1	0	0	1	1	0
AAGTACT	105	420	7	298.258	186318180	101	550205888	2940	4	0.352045	1.40818	0.763351	0.00985725	0.00534345	0.277228	5.29055e-08	5.29055e-08	1	0	0	1	0	0
AAGTAG	424	2608	6	298.258	186318180	101	550205888	15648	6.15094	1.42159	8.74412	4.74004	0.0524647	0.0284403	0.365403	2.81587e-07	2.81587e-07	1	0	0	1	0	0
AAGTAGCGTG	36409	189786	10	298.258	186318180	101	550205888	1897860	5.21261	122.072	636.316	344.936	6.36316	3.44936	0.5161	3.41521e-05	3.41521e-05	1	1	0	1	1	0
AAGTAGT	124	503	7	298.258	186318180	101	550205888	3521	4.05645	0.415748	1.68646	0.914203	0.0118052	0.00639942	0.28114	6.33606e-08	6.33606e-08	1	0	0	1	0	0
AAGTAT	178	712	6	298.258	186318180	101	550205888	4272	4	0.5968	2.3872	1.29406	0.0143232	0.00776437	0.237624	7.68749e-08	7.68749e-08	1	0	0	1	0	0
AAGTCAT	2	26	7	298.258	186318180	101	550205888	182	13	0.00670562	0.087173	0.047255	0.000610211	0.000330785	0.90099	3.2751e-09	3.2751e-09	1	0	0	1	1	0
AAGTCCC	401	3941	7	298.258	186318180	101	550205888	27587	9.82793	1.34448	13.2134	7.16277	0.0924939	0.0501394	0.681144	4.9643e-07	4.9643e-07	1	0	0	1	1	0
AAGTCG	1	4	6	298.258	186318180	101	550205888	24	4	0.00335281	0.0134112	0.00727001	8.04674e-05	4.362e-05	0.237624	4.31882e-10	4.31882e-10	1	0	0	1	0	0
AAGTCGACTCCC	1	4	12	298.258	186318180	101	550205888	48	4	0.00335281	0.0134112	0.00727001	0.000160935	8.72401e-05	0.475248	8.63763e-10	8.63763e-10	1	0	0	1	0	0
AAGTCGGGTCC	199	1035	11	298.258	186318180	101	550205888	11385	5.20101	0.667209	3.47016	1.88111	0.0381717	0.0206923	0.566446	2.04874e-07	2.04874e-07	1	0	0	1	1	0
AAGTCGGTACC	235	1182	11	298.258	186318180	101	550205888	13002	5.02979	0.78791	3.96302	2.14829	0.0435932	0.0236312	0.547799	2.33972e-07	2.33972e-07	1	0	0	1	1	0
AAGTCGTCACGTG	2506	10312	13	298.258	186318180	101	550205888	134056	4.11492	8.40214	34.5742	18.7421	0.449464	0.243647	0.529644	2.41235e-06	2.41235e-06	1	0	0	1	1	0
AAGTCT	1	4	6	298.258	186318180	101	550205888	24	4	0.00335281	0.0134112	0.00727001	8.04674e-05	4.362e-05	0.237624	4.31882e-10	4.31882e-10	1	0	0	1	0	0
AAGTG	2	11	5	298.258	186318180	101	550205888	55	5.5	0.00670562	0.0368809	0.0199925	0.000184404	9.99626e-05	0.272277	9.89729e-10	9.89729e-10	1	0	0	1	0	0
AAGTGAGAG	2	11	9	298.258	186318180	101	550205888	99	5.5	0.00670562	0.0368809	0.0199925	0.000331928	0.000179933	0.490099	1.78151e-09	1.78151e-09	1	0	0	1	0	0
AAGTGC	271	1084	6	298.258	186318180	101	550205888	6504	4	0.908611	3.63444	1.97017	0.0218067	0.011821	0.237624	1.1704e-07	1.1704e-07	1	0	0	1	0	0
AAGTGCATACG	35	142	11	298.258	186318180	101	550205888	1562	4.05714	0.117348	0.476099	0.258085	0.00523709	0.00283894	0.441867	2.81083e-08	2.81083e-08	1	0	0	1	0	0
AAGTGCCTGCAC	2	10	12	298.258	186318180	101	550205888	120	5	0.00670562	0.0335281	0.018175	0.000402337	0.0002181	0.594059	2.15941e-09	2.15941e-09	1	0	0	1	1	0
AAGTGCGCG	223	983	9	298.258	186318180	101	550205888	8847	4.40807	0.747676	3.29581	1.7866	0.0296623	0.0160794	0.392798	1.59202e-07	1.59202e-07	1	0	0	1	0	0
AAGTGGGTGG	318	1415	10	298.258	186318180	101	550205888	14150	4.44969	1.06619	4.74422	2.57176	0.0474422	0.0257176	0.440563	2.5463e-07	2.5463e-07	1	0	0	1	0	0
AAT	1831	18789	3	298.258	186318180	101	550205888	56367	10.2616	6.13899	62.9959	34.149	0.188988	0.102447	0.3048	1.01433e-06	1.01433e-06	1	0	0	0	0	0
AATAATAGT	1	5	9	298.258	186318180	101	550205888	45	5	0.00335281	0.016764	0.00908751	0.000150876	8.17876e-05	0.445545	8.09778e-10	8.09778e-10	1	0	0	1	0	0
AATAATT	15	60	7	298.258	186318180	101	550205888	420	4	0.0502921	0.201168	0.10905	0.00140818	0.000763351	0.277228	7.55793e-09	7.55793e-09	1	0	0	1	0	0
AATAATTCT	61	276	9	298.258	186318180	101	550205888	2484	4.52459	0.204521	0.925375	0.50163	0.00832837	0.00451467	0.403181	4.46997e-08	4.46997e-08	1	0	0	1	0	0
AATAC	316	1748	5	298.258	186318180	101	550205888	8740	5.53165	1.05949	5.86071	3.17699	0.0293035	0.015885	0.273844	1.57277e-07	1.57277e-07	1	0	0	1	0	0
AATACAT	5	28	7	298.258	186318180	101	550205888	196	5.6	0.016764	0.0938786	0.05089	0.00065715	0.00035623	0.388119	3.52703e-09	3.52703e-09	1	0	0	1	0	0
AATACGAT	89	399	8	298.258	186318180	101	550205888	3192	4.48315	0.2984	1.33777	0.725183	0.0107022	0.00580146	0.355101	5.74402e-08	5.74402e-08	1	0	0	1	0	0
AATAG	1	5	5	298.258	186318180	101	550205888	25	5	0.00335281	0.016764	0.00908751	8.38202e-05	4.54375e-05	0.247525	4.49877e-10	4.49877e-10	1	0	0	1	0	0
AATAGAG	1	4	7	298.258	186318180	101	550205888	28	4	0.00335281	0.0134112	0.00727001	9.38786e-05	5.089e-05	0.277228	5.03862e-10	5.03862e-10	1	0	0	1	0	0
AATAGAGT	187	790	8	298.258	186318180	101	550205888	6320	4.2246	0.626975	2.64872	1.43583	0.0211897	0.0114866	0.334622	1.13729e-07	1.13729e-07	1	0	0	1	0	0
AATAGCTATAGCTATGTAG	1	5	19	298.258	186318180	101	550205888	95	5	0.00335281	0.016764	0.00908751	0.000318517	0.000172663	0.940594	1.70953e-09	1.70953e-09	1	0	0	1	1	0
AATAGT	1	4	6	298.258	186318180	101	550205888	24	4	0.00335281	0.0134112	0.00727001	8.04674e-05	4.362e-05	0.237624	4.31882e-10	4.31882e-10	1	0	0	1	0	0
AATAGTCCCG	454	1839	10	298.258	186318180	101	550205888	18390	4.05066	1.52217	6.16581	3.34239	0.0616581	0.0334239	0.401056	3.30929e-07	3.30929e-07	1	0	0	1	0	0
AATAT	112	688	5	298.258	186318180	101	550205888	3440	6.14286	0.375514	2.30673	1.25044	0.0115337	0.0062522	0.304102	6.1903e-08	6.1903e-08	1	0	0	1	0	0
AATATACGT	783	6248	9	298.258	186318180	101	550205888	56232	7.97957	2.62525	20.9483	11.3557	0.188535	0.102202	0.71105	1.0119e-06	1.0119e-06	1	0	0	1	1	0
AATATAG	89	620	7	298.258	186318180	101	550205888	4340	6.96629	0.2984	2.07874	1.12685	0.0145512	0.00788796	0.482812	7.80986e-08	7.80986e-08	1	0	0	1	0	0
AATATAGTG	1	5	9	298.258	186318180	101	550205888	45	5	0.00335281	0.016764	0.00908751	0.000150876	8.17876e-05	0.445545	8.09778e-10	8.09778e-10	1	0	0	1	0	0
AATATAT	29	132	7	298.258	186318180	101	550205888	924	4.55172	0.0972314	0.442571	0.23991	0.00309799	0.00167937	0.315466	1.66274e-08	1.66274e-08	1	0	0	1	0	0
AATATC	130	524	6	298.258	186318180	101	550205888	3144	4.03077	0.435865	1.75687	0.952371	0.0105412	0.00571422	0.239452	5.65765e-08	5.65765e-08	1	0	0	1	0	0
AATATCGTG	1243	10397	9	298.258	186318180	101	550205888	93573	8.36444	4.16754	34.8591	18.8966	0.313732	0.170069	0.745346	1.68385e-06	1.68385e-06	1	0	0	1	1	0
AATATG	146	668	6	298.258	186318180	101	550205888	4008	4.57534	0.48951	2.23968	1.21409	0.0134381	0.00728455	0.271803	7.21242e-08	7.21242e-08	1	0	0	1	0	0
AATATGCG	582	2554	8	298.258	186318180	101	550205888	20432	4.38832	1.95133	8.56307	4.6419	0.0685046	0.0371352	0.347589	3.67675e-07	3.67675e-07	1	0	0	1	0	0
AATATGGG	127	564	8	298.258	186318180	101	550205888	4512	4.44094	0.425807	1.89098	1.02507	0.0151279	0.00820057	0.351758	8.11937e-08	8.11937e-08	1	0	0	1	0	0
AATATGT	7	37	7	298.258	186318180	101	550205888	259	5.28571	0.0234697	0.124054	0.0672476	0.000868377	0.000470733	0.366337	4.66072e-09	4.66072e-09	1	0	0	1	0	0
AATATGTC	196	960	8	298.258	186318180	101	550205888	7680	4.89796	0.65715	3.2187	1.7448	0.0257496	0.0139584	0.387957	1.38202e-07	1.38202e-07	1	0	0	1	0	0
AATATGTG	3301	24077	8	298.258	186318180	101	550205888	192616	7.29385	11.0676	80.7255	43.76	0.645804	0.35008	0.577731	3.46614e-06	3.46614e-06	1	0	0	1	1	0
AATATT	74	296	6	298.258	186318180	101	550205888	1776	4	0.248108	0.992431	0.53798	0.00595459	0.00322788	0.237624	3.19592e-08	3.19592e-08	1	0	0	1	0	0
AATATTC	5	24	7	298.258	186318180	101	550205888	168	4.8	0.016764	0.0804674	0.04362	0.000563272	0.00030534	0.332673	3.02317e-09	3.02317e-09	1	0	0	1	0	0
AATC	317	2128	4	298.258	186318180	101	550205888	8512	6.71293	1.06284	7.13477	3.86764	0.0285391	0.0154706	0.265859	1.53174e-07	1.53174e-07	1	0	0	0	0	0
AATCAATGAATTG	1	4	13	298.258	186318180	101	550205888	52	4	0.00335281	0.0134112	0.00727001	0.000174346	9.45101e-05	0.514851	9.35743e-10	9.35743e-10	1	0	0	1	1	0
AATCC	2	12	5	298.258	186318180	101	550205888	60	6	0.00670562	0.0402337	0.02181	0.000201168	0.00010905	0.29703	1.0797e-09	1.0797e-09	1	0	0	1	0	0
AATCCG	343	1823	6	298.258	186318180	101	550205888	10938	5.31487	1.15001	6.11217	3.31331	0.036673	0.0198798	0.315735	1.9683e-07	1.9683e-07	1	0	0	1	0	0
AATCCGC	129	516	7	298.258	186318180	101	550205888	3612	4	0.432512	1.73005	0.937831	0.0121103	0.00656482	0.277228	6.49982e-08	6.49982e-08	1	0	0	1	0	0
AATCCGGCG	403	1647	9	298.258	186318180	101	550205888	14823	4.08685	1.35118	5.52207	2.99342	0.0496987	0.0269408	0.364175	2.66741e-07	2.66741e-07	1	0	0	1	0	0
AATCCTCG	154	1474	8	298.258	186318180	101	550205888	11792	9.57143	0.516332	4.94204	2.679	0.0395363	0.021432	0.758133	2.12198e-07	2.12198e-07	1	0	0	1	1	0
AATCG	28	141	5	298.258	186318180	101	550205888	705	5.03571	0.0938786	0.472746	0.256268	0.00236373	0.00128134	0.249293	1.26865e-08	1.26865e-08	1	0	0	1	0	0
AATCGAATG	326	1924	9	298.258	186318180	101	550205888	17316	5.90184	1.09302	6.4508	3.49687	0.0580572	0.0314719	0.525907	3.11603e-07	3.11603e-07	1	0	0	1	1	0
AATCGAC	1	10	7	298.258	186318180	101	550205888	70	10	0.00335281	0.0335281	0.018175	0.000234697	0.000127225	0.693069	1.25965e-09	1.25965e-09	1	0	0	1	1	0
AATCGACGC	11	79	9	298.258	186318180	101	550205888	711	7.18182	0.0368809	0.264872	0.143583	0.00238385	0.00129224	0.639964	1.27945e-08	1.27945e-08	1	0	0	1	1	0
AATCGACGT	245	1209	9	298.258	186318180	101	550205888	10881	4.93469	0.821438	4.05354	2.19736	0.0364819	0.0197762	0.439725	1.95804e-07	1.95804e-07	1	0	0	1	0	0
AATCGAG	131	524	7	298.258	186318180	101	550205888	3668	4	0.439218	1.75687	0.952371	0.0122981	0.0066666	0.277228	6.60059e-08	6.60059e-08	1	0	0	1	0	0
AATCGAGCG	253	1166	9	298.258	186318180	101	550205888	10494	4.6087	0.84826	3.90937	2.11921	0.0351844	0.0190729	0.410676	1.8884e-07	1.8884e-07	1	0	0	1	0	0
AATCGG	158	632	6	298.258	186318180	101	550205888	3792	4	0.529744	2.11897	1.14866	0.0127138	0.00689197	0.237624	6.82373e-08	6.82373e-08	1	0	0	1	0	0
AATCGT	1	5	6	298.258	186318180	101	550205888	30	5	0.00335281	0.016764	0.00908751	0.000100584	5.4525e-05	0.29703	5.39852e-10	5.39852e-10	1	0	0	1	0	0
AATCGTCCGG	198	844	10	298.258	186318180	101	550205888	8440	4.26263	0.663856	2.82977	1.53397	0.0282977	0.0153397	0.422042	1.51878e-07	1.51878e-07	1	0	0	1	0	0
AATCT	1	9	5	298.258	186318180	101	550205888	45	9	0.00335281	0.0301753	0.0163575	0.000150876	8.17876e-05	0.445545	8.09778e-10	8.09778e-10	1	0	0	1	0	0
AATCTACACT	327	1912	10	298.258	186318180	101	550205888	19120	5.84709	1.09637	6.41057	3.47506	0.0641057	0.0347506	0.57892	3.44066e-07	3.44066e-07	1	0	0	1	1	0
AATCTACCT	1	4	9	298.258	186318180	101	550205888	36	4	0.00335281	0.0134112	0.00727001	0.000120701	6.54301e-05	0.356436	6.47822e-10	6.47822e-10	1	0	0	1	0	0
AATCTACG	8	39	8	298.258	186318180	101	550205888	312	4.875	0.0268225	0.130759	0.0708826	0.00104608	0.00056706	0.386139	5.61446e-09	5.61446e-09	1	0	0	1	0	0
AATCTCAATTC	109	514	11	298.258	186318180	101	550205888	5654	4.7156	0.365456	1.72334	0.934196	0.0189568	0.0102762	0.51358	1.01744e-07	1.01744e-07	1	0	0	1	1	0
AATCTCG	148	592	7	298.258	186318180	101	550205888	4144	4	0.496216	1.98486	1.07596	0.013894	0.00753173	0.277228	7.45715e-08	7.45715e-08	1	0	0	1	0	0
AATCTCTCG	183	787	9	298.258	186318180	101	550205888	7083	4.30055	0.613564	2.63866	1.43037	0.0237479	0.0128734	0.383217	1.27459e-07	1.27459e-07	1	0	0	1	0	0
AATCTCTCTC	162	718	10	298.258	186318180	101	550205888	7180	4.4321	0.543155	2.40732	1.30497	0.0240732	0.0130497	0.438822	1.29205e-07	1.29205e-07	1	0	0	1	0	0
AATG	634	6398	4	298.258	186318180	101	550205888	25592	10.0915	2.12568	21.4513	11.6284	0.0858051	0.0465135	0.399663	4.6053e-07	4.6053e-07	1	0	0	0	0	0
AATGAATGAATTAG	1	4	14	298.258	186318180	101	550205888	56	4	0.00335281	0.0134112	0.00727001	0.000187757	0.00010178	0.554455	1.00772e-09	1.00772e-09	1	0	0	1	1	0
AATGAATGG	2	9	9	298.258	186318180	101	550205888	81	4.5	0.00670562	0.0301753	0.0163575	0.000271577	0.000147218	0.40099	1.4576e-09	1.4576e-09	1	0	0	1	0	0
AATGAATGT	2	22	9	298.258	186318180	101	550205888	198	11	0.00670562	0.0737618	0.039985	0.000663856	0.000359865	0.980198	3.56302e-09	3.56302e-09	1	0	0	1	1	0
AATGAATTG	2	14	9	298.258	186318180	101	550205888	126	7	0.00670562	0.0469393	0.025445	0.000422454	0.000229005	0.623762	2.26738e-09	2.26738e-09	1	0	0	1	1	0
AATGAC	884	7191	6	298.258	186318180	101	550205888	43146	8.13462	2.96388	24.11	13.0697	0.14466	0.0784179	0.483244	7.76415e-07	7.76415e-07	1	0	0	1	0	0
AATGAG	176	953	6	298.258	186318180	101	550205888	5718	5.41477	0.590094	3.19523	1.73208	0.0191714	0.0103925	0.32167	1.02896e-07	1.02896e-07	1	0	0	1	0	0
AATGAT	131	554	6	298.258	186318180	101	550205888	3324	4.22901	0.439218	1.85746	1.0069	0.0111447	0.00604137	0.251228	5.98156e-08	5.98156e-08	1	0	0	1	0	0
AATGATATG	104	470	9	298.258	186318180	101	550205888	4230	4.51923	0.348692	1.57582	0.854226	0.0141824	0.00768803	0.402704	7.61191e-08	7.61191e-08	1	0	0	1	0	0
AATGATGAT	171	853	9	298.258	186318180	101	550205888	7677	4.9883	0.57333	2.85994	1.55033	0.0257395	0.013953	0.444502	1.38148e-07	1.38148e-07	1	0	0	1	0	0
AATGC	14	70	5	298.258	186318180	101	550205888	350	5	0.0469393	0.234697	0.127225	0.00117348	0.000636126	0.247525	6.29827e-09	6.29827e-09	1	0	0	1	0	0
AATGCAGCG	2006	8744	9	298.258	186318180	101	550205888	78696	4.35892	6.72573	29.3169	15.8922	0.263853	0.14303	0.388419	1.41614e-06	1.41614e-06	1	0	0	1	0	0
AATGCCCTAT	158	708	10	298.258	186318180	101	550205888	7080	4.48101	0.529744	2.37379	1.28679	0.0237379	0.0128679	0.443665	1.27405e-07	1.27405e-07	1	0	0	1	0	0
AATGCG	1	4	6	298.258	186318180	101	550205888	24	4	0.00335281	0.0134112	0.00727001	8.04674e-05	4.362e-05	0.237624	4.31882e-10	4.31882e-10	1	0	0	1	0	0
AATGCGTG	7	48	8	298.258	186318180	101	550205888	384	6.85714	0.0234697	0.160935	0.0872401	0.00128748	0.000697921	0.54314	6.9101e-09	6.9101e-09	1	0	0	1	1	0
AATGG	250	1497	5	298.258	186318180	101	550205888	7485	5.988	0.838202	5.01915	2.7208	0.0250958	0.013604	0.296436	1.34693e-07	1.34693e-07	1	0	0	1	0	0
AATGGAATT	139	594	9	298.258	186318180	101	550205888	5346	4.27338	0.46604	1.99157	1.0796	0.0179241	0.00971636	0.380796	9.62016e-08	9.62016e-08	1	0	0	1	0	0
AATGGACGAG	454	2164	10	298.258	186318180	101	550205888	21640	4.76652	1.52217	7.25548	3.93307	0.0725548	0.0393307	0.471933	3.89413e-07	3.89413e-07	1	0	0	1	0	0
AATGGC	214	1724	6	298.258	186318180	101	550205888	10344	8.05607	0.717501	5.78024	3.13337	0.0346814	0.0188002	0.478579	1.86141e-07	1.86141e-07	1	0	0	1	0	0
AATGGG	3	12	6	298.258	186318180	101	550205888	72	4	0.0100584	0.0402337	0.02181	0.000241402	0.00013086	0.237624	1.29564e-09	1.29564e-09	1	0	0	1	0	0
AATGGGCAGGGCAGCCC	1	5	17	298.258	186318180	101	550205888	85	5	0.00335281	0.016764	0.00908751	0.000284989	0.000154488	0.841584	1.52958e-09	1.52958e-09	1	0	0	1	1	0
AATGGT	183	732	6	298.258	186318180	101	550205888	4392	4	0.613564	2.45426	1.33041	0.0147255	0.00798247	0.237624	7.90343e-08	7.90343e-08	1	0	0	1	0	0
AATGGTATCG	188	841	10	298.258	186318180	101	550205888	8410	4.4734	0.630328	2.81971	1.52852	0.0281971	0.0152852	0.442911	1.51338e-07	1.51338e-07	1	0	0	1	0	0
AATGGTGGT	2	10	9	298.258	186318180	101	550205888	90	5	0.00670562	0.0335281	0.018175	0.000301753	0.000163575	0.445545	1.61956e-09	1.61956e-09	1	0	0	1	0	0
AATGTACG	20	96	8	298.258	186318180	101	550205888	768	4.8	0.0670562	0.32187	0.17448	0.00257496	0.00139584	0.380198	1.38202e-08	1.38202e-08	1	0	0	1	0	0
AATGTAT	119	476	7	298.258	186318180	101	550205888	3332	4	0.398984	1.59594	0.865131	0.0111716	0.00605591	0.277228	5.99596e-08	5.99596e-08	1	0	0	1	0	0
AATGTC	685	6940	6	298.258	186318180	101	550205888	41640	10.1314	2.29667	23.2685	12.6135	0.139611	0.0756808	0.601865	7.49314e-07	7.49314e-07	1	0	0	1	1	0
AATGTCATATGTCACCCC	1	4	18	298.258	186318180	101	550205888	72	4	0.00335281	0.0134112	0.00727001	0.000241402	0.00013086	0.712871	1.29564e-09	1.29564e-09	1	0	0	1	1	0
AATGTCC	208	2009	7	298.258	186318180	101	550205888	14063	9.65865	0.697384	6.73579	3.65136	0.0471505	0.0255595	0.669412	2.53065e-07	2.53065e-07	1	0	0	1	1	0
AATGTCTGAG	2	8	10	298.258	186318180	101	550205888	80	4	0.00670562	0.0268225	0.01454	0.000268225	0.0001454	0.39604	1.43961e-09	1.43961e-09	1	0	0	1	0	0
AATT	469	2819	4	298.258	186318180	101	550205888	11276	6.01066	1.57247	9.45156	5.12354	0.0378063	0.0204941	0.238046	2.02912e-07	2.02912e-07	1	0	0	0	0	0
AATTACAGGT	8	32	10	298.258	186318180	101	550205888	320	4	0.0268225	0.10729	0.05816	0.0010729	0.0005816	0.39604	5.75842e-09	5.75842e-09	1	0	0	1	0	0
AATTACCTCG	2	8	10	298.258	186318180	101	550205888	80	4	0.00670562	0.0268225	0.01454	0.000268225	0.0001454	0.39604	1.43961e-09	1.43961e-09	1	0	0	1	0	0
AATTAG	1	4	6	298.258	186318180	101	550205888	24	4	0.00335281	0.0134112	0.00727001	8.04674e-05	4.362e-05	0.237624	4.31882e-10	4.31882e-10	1	0	0	1	0	0
AATTAGC	2	8	7	298.258	186318180	101	550205888	56	4	0.00670562	0.0268225	0.01454	0.000187757	0.00010178	0.277228	1.00772e-09	1.00772e-09	1	0	0	1	0	0
AATTAT	44	176	6	298.258	186318180	101	550205888	1056	4	0.147524	0.590094	0.31988	0.00354056	0.00191928	0.237624	1.90028e-08	1.90028e-08	1	0	0	1	0	0
AATTATATG	106	612	9	298.258	186318180	101	550205888	5508	5.77358	0.355398	2.05192	1.11231	0.0184673	0.0100108	0.514478	9.91168e-08	9.91168e-08	1	0	0	1	1	0
AATTATC	72	291	7	298.258	186318180	101	550205888	2037	4.04167	0.241402	0.975667	0.528893	0.00682967	0.00370225	0.280116	3.66559e-08	3.66559e-08	1	0	0	1	0	0
AATTC	202	1013	5	298.258	186318180	101	550205888	5065	5.01485	0.677267	3.39639	1.84113	0.016982	0.00920564	0.24826	9.1145e-08	9.1145e-08	1	0	0	1	0	0
AATTCGC	179	716	7	298.258	186318180	101	550205888	5012	4	0.600153	2.40061	1.30133	0.0168043	0.00910932	0.277228	9.01913e-08	9.01913e-08	1	0	0	1	0	0
AATTGC	1	4	6	298.258	186318180	101	550205888	24	4	0.00335281	0.0134112	0.00727001	8.04674e-05	4.362e-05	0.237624	4.31882e-10	4.31882e-10	1	0	0	1	0	0
AATTGCACAC	2	8	10	298.258	186318180	101	550205888	80	4	0.00670562	0.0268225	0.01454	0.000268225	0.0001454	0.39604	1.43961e-09	1.43961e-09	1	0	0	1	0	0
AC	40666	659021	2	298.258	186318180	101	550205888	1318042	16.2057	136.345	2209.57	1197.77	4.41914	2.39554	0.320905	2.37182e-05	2.37182e-05	1	1	0	0	0	0
ACACACAGTC	1	4	10	298.258	186318180	101	550205888	40	4	0.00335281	0.0134112	0.00727001	0.000134112	7.27001e-05	0.39604	7.19803e-10	7.19803e-10	1	0	0	1	0	0
ACACACGGT	416	2781	9	298.258	186318180	101	550205888	25029	6.6851	1.39477	9.32416	5.05447	0.0839174	0.0454902	0.595702	4.50398e-07	4.50398e-07	1	0	0	1	1	0
ACACACGT	463	3707	8	298.258	186318180	101	550205888	29656	8.00648	1.55235	12.4289	6.73748	0.0994309	0.0538998	0.634177	5.33662e-07	5.33662e-07	1	0	0	1	1	0
ACACAT	2	12	6	298.258	186318180	101	550205888	72	6	0.00670562	0.0402337	0.02181	0.000241402	0.00013086	0.356436	1.29564e-09	1.29564e-09	1	0	0	1	0	0
ACACATG	155	620	7	298.258	186318180	101	550205888	4340	4	0.519685	2.07874	1.12685	0.0145512	0.00788796	0.277228	7.80986e-08	7.80986e-08	1	0	0	1	0	0
ACACCACCAGGGGAGT	1	4	16	298.258	186318180	101	550205888	64	4	0.00335281	0.0134112	0.00727001	0.00021458	0.00011632	0.633663	1.15168e-09	1.15168e-09	1	0	0	1	1	0
ACACCCCG	87	369	8	298.258	186318180	101	550205888	2952	4.24138	0.291694	1.23719	0.670658	0.00989749	0.00536526	0.335951	5.31214e-08	5.31214e-08	1	0	0	1	0	0
ACACCGCGCTCCCGC	1	4	15	298.258	186318180	101	550205888	60	4	0.00335281	0.0134112	0.00727001	0.000201168	0.00010905	0.594059	1.0797e-09	1.0797e-09	1	0	0	1	1	0
ACACCGGACCG	408	2136	11	298.258	186318180	101	550205888	23496	5.23529	1.36795	7.1616	3.88218	0.0787776	0.042704	0.570181	4.22812e-07	4.22812e-07	1	0	0	1	1	0
ACACCGGGG	246	1207	9	298.258	186318180	101	550205888	10863	4.9065	0.824791	4.04684	2.19372	0.0364215	0.0197435	0.437213	1.9548e-07	1.9548e-07	1	0	0	1	0	0
ACACCGGT	219	1070	8	298.258	186318180	101	550205888	8560	4.88584	0.734265	3.5875	1.94473	0.0287	0.0155578	0.386998	1.54038e-07	1.54038e-07	1	0	0	1	0	0
ACACCGGTG	359	1452	9	298.258	186318180	101	550205888	13068	4.04457	1.20366	4.86828	2.63901	0.0438145	0.0237511	0.360407	2.35159e-07	2.35159e-07	1	0	0	1	0	0
ACACCT	178	713	6	298.258	186318180	101	550205888	4278	4.00562	0.5968	2.39055	1.29588	0.0143433	0.00777527	0.237958	7.69829e-08	7.69829e-08	1	0	0	1	0	0
ACACCTC	1	10	7	298.258	186318180	101	550205888	70	10	0.00335281	0.0335281	0.018175	0.000234697	0.000127225	0.693069	1.25965e-09	1.25965e-09	1	0	0	1	1	0
ACACCTGCGC	226	979	10	298.258	186318180	101	550205888	9790	4.33186	0.757735	3.2824	1.77933	0.032824	0.0177933	0.428897	1.76172e-07	1.76172e-07	1	0	0	1	0	0
ACACG	29	145	5	298.258	186318180	101	550205888	725	5	0.0972314	0.486157	0.263538	0.00243079	0.00131769	0.247525	1.30464e-08	1.30464e-08	1	0	0	1	0	0
ACACGC	2542	22385	6	298.258	186318180	101	550205888	134310	8.80606	8.52284	75.0526	40.6848	0.450316	0.244109	0.523132	2.41692e-06	2.41692e-06	1	0	0	1	1	0
ACACGCAT	6	30	8	298.258	186318180	101	550205888	240	5	0.0201168	0.100584	0.054525	0.000804674	0.0004362	0.39604	4.31882e-09	4.31882e-09	1	0	0	1	0	0
ACACGCCC	1	4	8	298.258	186318180	101	550205888	32	4	0.00335281	0.0134112	0.00727001	0.00010729	5.816e-05	0.316832	5.75842e-10	5.75842e-10	1	0	0	1	0	0
ACACGCCGGC	122	512	10	298.258	186318180	101	550205888	5120	4.19672	0.409043	1.71664	0.930561	0.0171664	0.00930561	0.415517	9.21347e-08	9.21347e-08	1	0	0	1	0	0
ACACGGACATG	241	1181	11	298.258	186318180	101	550205888	12991	4.90041	0.808027	3.95967	2.14647	0.0435563	0.0236112	0.533709	2.33774e-07	2.33774e-07	1	0	0	1	1	0
ACACGGAGG	1	4	9	298.258	186318180	101	550205888	36	4	0.00335281	0.0134112	0.00727001	0.000120701	6.54301e-05	0.356436	6.47822e-10	6.47822e-10	1	0	0	1	0	0
ACACGTAT	212	1202	8	298.258	186318180	101	550205888	9616	5.66981	0.710795	4.03007	2.18464	0.0322406	0.0174771	0.449094	1.73041e-07	1.73041e-07	1	0	0	1	0	0
ACACTC	1	9	6	298.258	186318180	101	550205888	54	9	0.00335281	0.0301753	0.0163575	0.000181052	9.81451e-05	0.534653	9.71733e-10	9.71733e-10	1	0	0	1	1	0
ACACTGAGTCAGTG	1	4	14	298.258	186318180	101	550205888	56	4	0.00335281	0.0134112	0.00727001	0.000187757	0.00010178	0.554455	1.00772e-09	1.00772e-09	1	0	0	1	1	0
ACAG	261	1731	4	298.258	186318180	101	550205888	6924	6.63218	0.875083	5.80371	3.1461	0.0232148	0.0125844	0.262661	1.24598e-07	1.24598e-07	1	0	0	0	0	0
ACAGACG	1	5	7	298.258	186318180	101	550205888	35	5	0.00335281	0.016764	0.00908751	0.000117348	6.36126e-05	0.346535	6.29827e-10	6.29827e-10	1	0	0	1	0	0
ACAGAG	185	765	6	298.258	186318180	101	550205888	4590	4.13514	0.620269	2.5649	1.39039	0.0153894	0.00834233	0.245652	8.25973e-08	8.25973e-08	1	0	0	1	0	0
ACAGAGC	2	14	7	298.258	186318180	101	550205888	98	7	0.00670562	0.0469393	0.025445	0.000328575	0.000178115	0.485149	1.76352e-09	1.76352e-09	1	0	0	1	0	0
ACAGAGCCCCTGTCCT	1	4	16	298.258	186318180	101	550205888	64	4	0.00335281	0.0134112	0.00727001	0.00021458	0.00011632	0.633663	1.15168e-09	1.15168e-09	1	0	0	1	1	0
ACAGAGG	247	2423	7	298.258	186318180	101	550205888	16961	9.80972	0.828143	8.12385	4.40381	0.056867	0.0308266	0.679881	3.05214e-07	3.05214e-07	1	0	0	1	1	0
ACAGAGGACC	1	4	10	298.258	186318180	101	550205888	40	4	0.00335281	0.0134112	0.00727001	0.000134112	7.27001e-05	0.39604	7.19803e-10	7.19803e-10	1	0	0	1	0	0
ACAGC	2	17	5	298.258	186318180	101	550205888	85	8.5	0.00670562	0.0569977	0.0308975	0.000284989	0.000154488	0.420792	1.52958e-09	1.52958e-09	1	0	0	1	0	0
ACAGCC	1035	5162	6	298.258	186318180	101	550205888	30972	4.98744	3.47016	17.3072	9.38194	0.103843	0.0562917	0.296284	5.57343e-07	5.57343e-07	1	0	0	1	0	0
ACAGCCAGTGGCGT	1	4	14	298.258	186318180	101	550205888	56	4	0.00335281	0.0134112	0.00727001	0.000187757	0.00010178	0.554455	1.00772e-09	1.00772e-09	1	0	0	1	1	0
ACAGCCATACGGGC	1	6	14	298.258	186318180	101	550205888	84	6	0.00335281	0.0201168	0.010905	0.000281636	0.00015267	0.831683	1.51159e-09	1.51159e-09	1	0	0	1	1	0
ACAGCCTCCAGC	1	4	12	298.258	186318180	101	550205888	48	4	0.00335281	0.0134112	0.00727001	0.000160935	8.72401e-05	0.475248	8.63763e-10	8.63763e-10	1	0	0	1	0	0
ACAGCGGCCG	194	984	10	298.258	186318180	101	550205888	9840	5.07216	0.650445	3.29916	1.78842	0.0329916	0.0178842	0.502195	1.77071e-07	1.77071e-07	1	0	0	1	1	0
ACAGGC	218	1566	6	298.258	186318180	101	550205888	9396	7.18349	0.730912	5.2505	2.84621	0.031503	0.0170772	0.426742	1.69082e-07	1.69082e-07	1	0	0	1	0	0
ACAGGCAGGCGC	1	8	12	298.258	186318180	101	550205888	96	8	0.00335281	0.0268225	0.01454	0.00032187	0.00017448	0.950495	1.72753e-09	1.72753e-09	1	0	0	1	1	0
ACAGGCGACC	1	7	10	298.258	186318180	101	550205888	70	7	0.00335281	0.0234697	0.0127225	0.000234697	0.000127225	0.693069	1.25965e-09	1.25965e-09	1	0	0	1	1	0
ACAGGG	1	4	6	298.258	186318180	101	550205888	24	4	0.00335281	0.0134112	0.00727001	8.04674e-05	4.362e-05	0.237624	4.31882e-10	4.31882e-10	1	0	0	1	0	0
ACAGGGAGT	320	1793	9	298.258	186318180	101	550205888	16137	5.60313	1.0729	6.01158	3.25878	0.0541043	0.029329	0.499288	2.90386e-07	2.90386e-07	1	0	0	1	0	0
ACAGGT	179	716	6	298.258	186318180	101	550205888	4296	4	0.600153	2.40061	1.30133	0.0144037	0.00780799	0.237624	7.73068e-08	7.73068e-08	1	0	0	1	0	0
ACAGTG	6642	92390	6	298.258	186318180	101	550205888	554340	13.91	22.2693	309.766	167.919	1.8586	1.00751	0.826335	9.97538e-06	9.97538e-06	1	0	0	1	1	0
ACAGTGGAT	1287	5449	9	298.258	186318180	101	550205888	49041	4.23388	4.31506	18.2694	9.90357	0.164425	0.0891321	0.377276	8.82496e-07	8.82496e-07	1	0	0	1	0	0
ACAGTGGTCCACG	3	20	13	298.258	186318180	101	550205888	260	6.66667	0.0100584	0.0670562	0.03635	0.00087173	0.00047255	0.858086	4.67872e-09	4.67872e-09	1	0	0	1	1	0
ACAT	3769	37712	4	298.258	186318180	101	550205888	150848	10.0058	12.6367	126.441	68.5416	0.505764	0.274166	0.396271	2.71452e-06	2.71452e-06	1	0	0	0	0	0
ACATACGT	1641	10772	8	298.258	186318180	101	550205888	86176	6.56429	5.50196	36.1164	19.5781	0.288932	0.156625	0.519944	1.55074e-06	1.55074e-06	1	0	0	1	1	0
ACATACGTACGT	473	2200	12	298.258	186318180	101	550205888	26400	4.65116	1.58588	7.37618	3.9985	0.0885141	0.047982	0.552613	4.7507e-07	4.7507e-07	1	0	0	1	1	0
ACATAGT	151	604	7	298.258	186318180	101	550205888	4228	4	0.506274	2.0251	1.09777	0.0141757	0.0076844	0.277228	7.60831e-08	7.60831e-08	1	0	0	1	0	0
ACATAT	685	3261	6	298.258	186318180	101	550205888	19566	4.76058	2.29667	10.9335	5.92687	0.065601	0.0355612	0.282807	3.52091e-07	3.52091e-07	1	0	0	1	0	0
ACATATCCG	345	2160	9	298.258	186318180	101	550205888	19440	6.26087	1.15672	7.24206	3.9258	0.0651786	0.0353322	0.557899	3.49824e-07	3.49824e-07	1	0	0	1	1	0
ACATC	1	5	5	298.258	186318180	101	550205888	25	5	0.00335281	0.016764	0.00908751	8.38202e-05	4.54375e-05	0.247525	4.49877e-10	4.49877e-10	1	0	0	1	0	0
ACATCCAT	1	10	8	298.258	186318180	101	550205888	80	10	0.00335281	0.0335281	0.018175	0.000268225	0.0001454	0.792079	1.43961e-09	1.43961e-09	1	0	0	1	1	0
ACATCCGG	1	4	8	298.258	186318180	101	550205888	32	4	0.00335281	0.0134112	0.00727001	0.00010729	5.816e-05	0.316832	5.75842e-10	5.75842e-10	1	0	0	1	0	0
ACATCCTGATC	310	1702	11	298.258	186318180	101	550205888	18722	5.49032	1.03937	5.70648	3.09339	0.0627713	0.0340273	0.597956	3.36904e-07	3.36904e-07	1	0	0	1	1	0
ACATCG	142	681	6	298.258	186318180	101	550205888	4086	4.79577	0.476099	2.28326	1.23772	0.0136996	0.00742631	0.284898	7.35278e-08	7.35278e-08	1	0	0	1	0	0
ACATCGAGT	233	1010	9	298.258	186318180	101	550205888	9090	4.33476	0.781204	3.38634	1.83568	0.030477	0.0165211	0.386266	1.63575e-07	1.63575e-07	1	0	0	1	0	0
ACATCGTCG	218	935	9	298.258	186318180	101	550205888	8415	4.28899	0.730912	3.13488	1.69936	0.0282139	0.0152943	0.382187	1.51428e-07	1.51428e-07	1	0	0	1	0	0
ACATG	105	615	5	298.258	186318180	101	550205888	3075	5.85714	0.352045	2.06198	1.11776	0.0103099	0.00558882	0.289958	5.53348e-08	5.53348e-08	1	0	0	1	0	0
ACATGC	340	1360	6	298.258	186318180	101	550205888	8160	4	1.13995	4.55982	2.4718	0.0273589	0.0148308	0.237624	1.4684e-07	1.4684e-07	1	0	0	1	0	0
ACATGGG	1	4	7	298.258	186318180	101	550205888	28	4	0.00335281	0.0134112	0.00727001	9.38786e-05	5.089e-05	0.277228	5.03862e-10	5.03862e-10	1	0	0	1	0	0
ACATGT	3	14	6	298.258	186318180	101	550205888	84	4.66667	0.0100584	0.0469393	0.025445	0.000281636	0.00015267	0.277228	1.51159e-09	1.51159e-09	1	0	0	1	0	0
ACC	9708	105955	3	298.258	186318180	101	550205888	317865	10.9142	32.5491	355.247	192.573	1.06574	0.57772	0.324184	5.72e-06	5.72e-06	1	0	0	0	0	0
ACCACCACCACGCC	1	4	14	298.258	186318180	101	550205888	56	4	0.00335281	0.0134112	0.00727001	0.000187757	0.00010178	0.554455	1.00772e-09	1.00772e-09	1	0	0	1	1	0
ACCACCACCACT	1	5	12	298.258	186318180	101	550205888	60	5	0.00335281	0.016764	0.00908751	0.000201168	0.00010905	0.594059	1.0797e-09	1.0797e-09	1	0	0	1	1	0
ACCACCC	116	465	7	298.258	186318180	101	550205888	3255	4.00862	0.388926	1.55906	0.845138	0.0109134	0.00591597	0.277825	5.85739e-08	5.85739e-08	1	0	0	1	0	0
ACCACCCGG	178	854	9	298.258	186318180	101	550205888	7686	4.79775	0.5968	2.8633	1.55215	0.0257697	0.0139693	0.427523	1.3831e-07	1.3831e-07	1	0	0	1	0	0
ACCACCGTC	811	5313	9	298.258	186318180	101	550205888	47817	6.55117	2.71913	17.8135	9.65639	0.160321	0.0869075	0.583768	8.6047e-07	8.6047e-07	1	0	0	1	1	0
ACCACG	2	12	6	298.258	186318180	101	550205888	72	6	0.00670562	0.0402337	0.02181	0.000241402	0.00013086	0.356436	1.29564e-09	1.29564e-09	1	0	0	1	0	0
ACCACGAGG	1	6	9	298.258	186318180	101	550205888	54	6	0.00335281	0.0201168	0.010905	0.000181052	9.81451e-05	0.534653	9.71733e-10	9.71733e-10	1	0	0	1	1	0
ACCACGGCCCTC	1	4	12	298.258	186318180	101	550205888	48	4	0.00335281	0.0134112	0.00727001	0.000160935	8.72401e-05	0.475248	8.63763e-10	8.63763e-10	1	0	0	1	0	0
ACCACT	1	10	6	298.258	186318180	101	550205888	60	10	0.00335281	0.0335281	0.018175	0.000201168	0.00010905	0.594059	1.0797e-09	1.0797e-09	1	0	0	1	1	0
ACCACTGGT	214	929	9	298.258	186318180	101	550205888	8361	4.34112	0.717501	3.11476	1.68846	0.0280328	0.0151961	0.386833	1.50457e-07	1.50457e-07	1	0	0	1	0	0
ACCAG	298	2026	5	298.258	186318180	101	550205888	10130	6.79866	0.999137	6.79279	3.68226	0.0339639	0.0184113	0.336567	1.8229e-07	1.8229e-07	1	0	0	1	0	0
ACCAGACGGG	1	4	10	298.258	186318180	101	550205888	40	4	0.00335281	0.0134112	0.00727001	0.000134112	7.27001e-05	0.39604	7.19803e-10	7.19803e-10	1	0	0	1	0	0
ACCAGACGGT	210	874	10	298.258	186318180	101	550205888	8740	4.1619	0.70409	2.93035	1.5885	0.0293035	0.015885	0.41207	1.57277e-07	1.57277e-07	1	0	0	1	0	0
ACCAGATAGGT	206	858	11	298.258	186318180	101	550205888	9438	4.16505	0.690678	2.87671	1.55942	0.0316438	0.0171536	0.453619	1.69837e-07	1.69837e-07	1	0	0	1	0	0
ACCAGC	382	2476	6	298.258	186318180	101	550205888	14856	6.48168	1.28077	8.30155	4.50013	0.0498093	0.0270008	0.38505	2.67335e-07	2.67335e-07	1	0	0	1	0	0
ACCAGCAGCG	280	1460	10	298.258	186318180	101	550205888	14600	5.21429	0.938786	4.8951	2.65355	0.048951	0.0265355	0.516266	2.62728e-07	2.62728e-07	1	0	0	1	1	0
ACCAGCGCAG	1	4	10	298.258	186318180	101	550205888	40	4	0.00335281	0.0134112	0.00727001	0.000134112	7.27001e-05	0.39604	7.19803e-10	7.19803e-10	1	0	0	1	0	0
ACCAGG	510	4501	6	298.258	186318180	101	550205888	27006	8.82549	1.70993	15.091	8.18057	0.0905459	0.0490834	0.524287	4.85975e-07	4.85975e-07	1	0	0	1	1	0
ACCAGGGGCTC	1	6	11	298.258	186318180	101	550205888	66	6	0.00335281	0.0201168	0.010905	0.000221285	0.000119955	0.653465	1.18767e-09	1.18767e-09	1	0	0	1	1	0
ACCAGTC	1	4	7	298.258	186318180	101	550205888	28	4	0.00335281	0.0134112	0.00727001	9.38786e-05	5.089e-05	0.277228	5.03862e-10	5.03862e-10	1	0	0	1	0	0
ACCAT	15	94	5	298.258	186318180	101	550205888	470	6.26667	0.0502921	0.315164	0.170845	0.00157582	0.000854226	0.310231	8.45768e-09	8.45768e-09	1	0	0	1	0	0
ACCATC	510	2053	6	298.258	186318180	101	550205888	12318	4.02549	1.70993	6.88331	3.73133	0.0412999	0.022388	0.239138	2.21663e-07	2.21663e-07	1	0	0	1	0	0
ACCATCCAT	2	8	9	298.258	186318180	101	550205888	72	4	0.00670562	0.0268225	0.01454	0.000241402	0.00013086	0.356436	1.29564e-09	1.29564e-09	1	0	0	1	0	0
ACCATCCGT	161	690	9	298.258	186318180	101	550205888	6210	4.28571	0.539802	2.31344	1.25408	0.0208209	0.0112867	0.381895	1.11749e-07	1.11749e-07	1	0	0	1	0	0
ACCATCT	2	11	7	298.258	186318180	101	550205888	77	5.5	0.00670562	0.0368809	0.0199925	0.000258166	0.000139948	0.381188	1.38562e-09	1.38562e-09	1	0	0	1	0	0
ACCATGC	210	1136	7	298.258	186318180	101	550205888	7952	5.40952	0.70409	3.80879	2.06468	0.0266615	0.0144528	0.374917	1.43097e-07	1.43097e-07	1	0	0	1	0	0
ACCC	91	564	4	298.258	186318180	101	550205888	2256	6.1978	0.305105	1.89098	1.02507	0.00756393	0.00410028	0.245458	4.05969e-08	4.05969e-08	1	0	0	0	0	0
ACCCACCCTC	1	4	10	298.258	186318180	101	550205888	40	4	0.00335281	0.0134112	0.00727001	0.000134112	7.27001e-05	0.39604	7.19803e-10	7.19803e-10	1	0	0	1	0	0
ACCCACCT	144	637	8	298.258	186318180	101	550205888	5096	4.42361	0.482804	2.13574	1.15775	0.0170859	0.00926199	0.350385	9.17028e-08	9.17028e-08	1	0	0	1	0	0
ACCCACGCC	131	577	9	298.258	186318180	101	550205888	5193	4.40458	0.439218	1.93457	1.0487	0.0174111	0.00943829	0.392487	9.34484e-08	9.34484e-08	1	0	0	1	0	0
ACCCACGCTCCGCG	1	6	14	298.258	186318180	101	550205888	84	6	0.00335281	0.0201168	0.010905	0.000281636	0.00015267	0.831683	1.51159e-09	1.51159e-09	1	0	0	1	1	0
ACCCACTCCC	1	4	10	298.258	186318180	101	550205888	40	4	0.00335281	0.0134112	0.00727001	0.000134112	7.27001e-05	0.39604	7.19803e-10	7.19803e-10	1	0	0	1	0	0
ACCCAT	1	4	6	298.258	186318180	101	550205888	24	4	0.00335281	0.0134112	0.00727001	8.04674e-05	4.362e-05	0.237624	4.31882e-10	4.31882e-10	1	0	0	1	0	0
ACCCATC	1	8	7	298.258	186318180	101	550205888	56	8	0.00335281	0.0268225	0.01454	0.000187757	0.00010178	0.554455	1.00772e-09	1.00772e-09	1	0	0	1	1	0
ACCCC	113	631	5	298.258	186318180	101	550205888	3155	5.58407	0.378867	2.11562	1.14684	0.0105781	0.00573422	0.276439	5.67744e-08	5.67744e-08	1	0	0	1	0	0
ACCCCACCTG	1	4	10	298.258	186318180	101	550205888	40	4	0.00335281	0.0134112	0.00727001	0.000134112	7.27001e-05	0.39604	7.19803e-10	7.19803e-10	1	0	0	1	0	0
ACCCCATCTG	1	4	10	298.258	186318180	101	550205888	40	4	0.00335281	0.0134112	0.00727001	0.000134112	7.27001e-05	0.39604	7.19803e-10	7.19803e-10	1	0	0	1	0	0
ACCCCC	40	161	6	298.258	186318180	101	550205888	966	4.025	0.134112	0.539802	0.292618	0.00323881	0.00175571	0.239109	1.73832e-08	1.73832e-08	1	0	0	1	0	0
ACCCCCC	6	24	7	298.258	186318180	101	550205888	168	4	0.0201168	0.0804674	0.04362	0.000563272	0.00030534	0.277228	3.02317e-09	3.02317e-09	1	0	0	1	0	0
ACCCCCGGGCCG	1	4	12	298.258	186318180	101	550205888	48	4	0.00335281	0.0134112	0.00727001	0.000160935	8.72401e-05	0.475248	8.63763e-10	8.63763e-10	1	0	0	1	0	0
ACCCCG	200	864	6	298.258	186318180	101	550205888	5184	4.32	0.670562	2.89683	1.57032	0.017381	0.00942193	0.256634	9.32864e-08	9.32864e-08	1	0	0	1	0	0
ACCCCGACCGG	160	802	11	298.258	186318180	101	550205888	8822	5.0125	0.536449	2.68895	1.45764	0.0295785	0.016034	0.545916	1.58752e-07	1.58752e-07	1	0	0	1	1	0
ACCCCGGACCG	124	514	11	298.258	186318180	101	550205888	5654	4.14516	0.415748	1.72334	0.934196	0.0189568	0.0102762	0.451453	1.01744e-07	1.01744e-07	1	0	0	1	0	0
ACCCCGGCCT	137	601	10	298.258	186318180	101	550205888	6010	4.38686	0.459335	2.01504	1.09232	0.0201504	0.0109232	0.434343	1.0815e-07	1.0815e-07	1	0	0	1	0	0
ACCCCGGCGC	14	63	10	298.258	186318180	101	550205888	630	4.5	0.0469393	0.211227	0.114503	0.00211227	0.00114503	0.445545	1.13369e-08	1.13369e-08	1	0	0	1	0	0
ACCCCTC	15	60	7	298.258	186318180	101	550205888	420	4	0.0502921	0.201168	0.10905	0.00140818	0.000763351	0.277228	7.55793e-09	7.55793e-09	1	0	0	1	0	0
ACCCCTGCGC	2	8	10	298.258	186318180	101	550205888	80	4	0.00670562	0.0268225	0.01454	0.000268225	0.0001454	0.39604	1.43961e-09	1.43961e-09	1	0	0	1	0	0
ACCCG	18315	129323	5	298.258	186318180	101	550205888	646615	7.06104	61.4067	433.595	235.045	2.16798	1.17522	0.349557	1.16359e-05	1.16359e-05	1	1	0	1	0	0
ACCCGAGCCG	19806	99546	10	298.258	186318180	101	550205888	995460	5.02605	66.4057	333.759	180.925	3.33759	1.80925	0.497629	1.79134e-05	1.79134e-05	1	1	0	1	0	0
ACCCGAGGGCC	1	6	11	298.258	186318180	101	550205888	66	6	0.00335281	0.0201168	0.010905	0.000221285	0.000119955	0.653465	1.18767e-09	1.18767e-09	1	0	0	1	1	0
ACCCGC	59	351	6	298.258	186318180	101	550205888	2106	5.94915	0.197816	1.17684	0.637943	0.00706101	0.00382766	0.353415	3.78976e-08	3.78976e-08	1	0	0	1	0	0
ACCCGCCGAG	508	2246	10	298.258	186318180	101	550205888	22460	4.42126	1.70323	7.53041	4.08211	0.0753041	0.0408211	0.437748	4.04169e-07	4.04169e-07	1	0	0	1	0	0
ACCCGCCGGG	2	8	10	298.258	186318180	101	550205888	80	4	0.00670562	0.0268225	0.01454	0.000268225	0.0001454	0.39604	1.43961e-09	1.43961e-09	1	0	0	1	0	0
ACCCGGAGCCG	167	766	11	298.258	186318180	101	550205888	8426	4.58683	0.559919	2.56825	1.39221	0.0282508	0.0153143	0.499555	1.51626e-07	1.51626e-07	1	0	0	1	0	0
ACCCGGG	32	152	7	298.258	186318180	101	550205888	1064	4.75	0.10729	0.509627	0.27626	0.00356739	0.00193382	0.329208	1.91467e-08	1.91467e-08	1	0	0	1	0	0
ACCCGGGCGG	1	4	10	298.258	186318180	101	550205888	40	4	0.00335281	0.0134112	0.00727001	0.000134112	7.27001e-05	0.39604	7.19803e-10	7.19803e-10	1	0	0	1	0	0
ACCCGGGGC	256	1058	9	298.258	186318180	101	550205888	9522	4.13281	0.858319	3.54727	1.92292	0.0319254	0.0173062	0.36827	1.71349e-07	1.71349e-07	1	0	0	1	0	0
ACCCGGT	142	756	7	298.258	186318180	101	550205888	5292	5.32394	0.476099	2.53472	1.37403	0.0177431	0.00961822	0.368986	9.52299e-08	9.52299e-08	1	0	0	1	0	0
ACCCGT	1	4	6	298.258	186318180	101	550205888	24	4	0.00335281	0.0134112	0.00727001	8.04674e-05	4.362e-05	0.237624	4.31882e-10	4.31882e-10	1	0	0	1	0	0
ACCCGTC	269	1076	7	298.258	186318180	101	550205888	7532	4	0.901905	3.60762	1.95563	0.0252533	0.0136894	0.277228	1.35539e-07	1.35539e-07	1	0	0	1	0	0
ACCCT	2261	16427	5	298.258	186318180	101	550205888	82135	7.26537	7.5807	55.0766	29.8561	0.275383	0.14928	0.359672	1.47802e-06	1.47802e-06	1	0	0	1	0	0
ACCCTACGGG	2896	12821	10	298.258	186318180	101	550205888	128210	4.42714	9.70973	42.9863	23.3022	0.429863	0.233022	0.438331	2.30715e-06	2.30715e-06	1	0	0	1	0	0
ACCCTC	1	4	6	298.258	186318180	101	550205888	24	4	0.00335281	0.0134112	0.00727001	8.04674e-05	4.362e-05	0.237624	4.31882e-10	4.31882e-10	1	0	0	1	0	0
ACCCTCC	14	56	7	298.258	186318180	101	550205888	392	4	0.0469393	0.187757	0.10178	0.0013143	0.000712461	0.277228	7.05407e-09	7.05407e-09	1	0	0	1	0	0
ACCCTCTC	89	361	8	298.258	186318180	101	550205888	2888	4.05618	0.2984	1.21036	0.656118	0.00968291	0.00524894	0.321282	5.19697e-08	5.19697e-08	1	0	0	1	0	0
ACCCTCTCCGG	201	945	11	298.258	186318180	101	550205888	10395	4.70149	0.673914	3.1684	1.71754	0.0348524	0.0188929	0.512044	1.87059e-07	1.87059e-07	1	0	0	1	1	0
ACCCTCTGGCTC	1	4	12	298.258	186318180	101	550205888	48	4	0.00335281	0.0134112	0.00727001	0.000160935	8.72401e-05	0.475248	8.63763e-10	8.63763e-10	1	0	0	1	0	0
ACCCTGACGAG	212	972	11	298.258	186318180	101	550205888	10692	4.58491	0.710795	3.25893	1.76661	0.0358482	0.0194327	0.499346	1.92403e-07	1.92403e-07	1	0	0	1	0	0
ACCCTGC	103	418	7	298.258	186318180	101	550205888	2926	4.05825	0.345339	1.40147	0.759716	0.00981031	0.00531801	0.281265	5.26536e-08	5.26536e-08	1	0	0	1	0	0
ACCG	215	1599	4	298.258	186318180	101	550205888	6396	7.43721	0.720854	5.36114	2.90618	0.0214446	0.0116247	0.294543	1.15096e-07	1.15096e-07	1	0	0	0	0	0
ACCGACCGCC	117	558	10	298.258	186318180	101	550205888	5580	4.76923	0.392278	1.87087	1.01417	0.0187087	0.0101417	0.472201	1.00412e-07	1.00412e-07	1	0	0	1	0	0
ACCGACGGACGG	424	1783	12	298.258	186318180	101	550205888	21396	4.20519	1.42159	5.97806	3.24061	0.0717367	0.0388873	0.499626	3.85022e-07	3.85022e-07	1	0	0	1	0	0
ACCGAG	153	612	6	298.258	186318180	101	550205888	3672	4	0.51298	2.05192	1.11231	0.0123115	0.00667387	0.237624	6.60779e-08	6.60779e-08	1	0	0	1	0	0
ACCGAGGGAG	1	4	10	298.258	186318180	101	550205888	40	4	0.00335281	0.0134112	0.00727001	0.000134112	7.27001e-05	0.39604	7.19803e-10	7.19803e-10	1	0	0	1	0	0
ACCGATCGT	225	981	9	298.258	186318180	101	550205888	8829	4.36	0.754382	3.2891	1.78297	0.0296019	0.0160467	0.388515	1.58878e-07	1.58878e-07	1	0	0	1	0	0
ACCGCAT	2	24	7	298.258	186318180	101	550205888	168	12	0.00670562	0.0804674	0.04362	0.000563272	0.00030534	0.831683	3.02317e-09	3.02317e-09	1	0	0	1	1	0
ACCGCC	97	414	6	298.258	186318180	101	550205888	2484	4.26804	0.325222	1.38806	0.752446	0.00832837	0.00451467	0.253547	4.46997e-08	4.46997e-08	1	0	0	1	0	0
ACCGCCC	1	4	7	298.258	186318180	101	550205888	28	4	0.00335281	0.0134112	0.00727001	9.38786e-05	5.089e-05	0.277228	5.03862e-10	5.03862e-10	1	0	0	1	0	0
ACCGCCCTGC	1	5	10	298.258	186318180	101	550205888	50	5	0.00335281	0.016764	0.00908751	0.00016764	9.08751e-05	0.49505	8.99753e-10	8.99753e-10	1	0	0	1	0	0
ACCGCG	285	1140	6	298.258	186318180	101	550205888	6840	4	0.95555	3.8222	2.07195	0.0229332	0.0124317	0.237624	1.23086e-07	1.23086e-07	1	0	0	1	0	0
ACCGCGAGGAGC	1	4	12	298.258	186318180	101	550205888	48	4	0.00335281	0.0134112	0.00727001	0.000160935	8.72401e-05	0.475248	8.63763e-10	8.63763e-10	1	0	0	1	0	0
ACCGCGCCAGC	1	4	11	298.258	186318180	101	550205888	44	4	0.00335281	0.0134112	0.00727001	0.000147524	7.99701e-05	0.435644	7.91783e-10	7.91783e-10	1	0	0	1	0	0
ACCGCT	167	668	6	298.258	186318180	101	550205888	4008	4	0.559919	2.23968	1.21409	0.0134381	0.00728455	0.237624	7.21242e-08	7.21242e-08	1	0	0	1	0	0
ACCGCTCGCC	192	807	10	298.258	186318180	101	550205888	8070	4.20312	0.643739	2.70572	1.46672	0.0270572	0.0146672	0.416151	1.4522e-07	1.4522e-07	1	0	0	1	0	0
ACCGG	2	16	5	298.258	186318180	101	550205888	80	8	0.00670562	0.0536449	0.02908	0.000268225	0.0001454	0.39604	1.43961e-09	1.43961e-09	1	0	0	1	0	0
ACCGGAG	137	585	7	298.258	186318180	101	550205888	4095	4.27007	0.459335	1.96139	1.06324	0.0137297	0.00744267	0.295946	7.36898e-08	7.36898e-08	1	0	0	1	0	0
ACCGGAGCCCG	124	531	11	298.258	186318180	101	550205888	5841	4.28226	0.415748	1.78034	0.965093	0.0195837	0.010616	0.466385	1.05109e-07	1.05109e-07	1	0	0	1	0	0
ACCGGAT	129	517	7	298.258	186318180	101	550205888	3619	4.00775	0.432512	1.7334	0.939648	0.0121338	0.00657754	0.277765	6.51241e-08	6.51241e-08	1	0	0	1	0	0
ACCGGC	179	983	6	298.258	186318180	101	550205888	5898	5.49162	0.600153	3.29581	1.7866	0.0197749	0.0107196	0.326235	1.06135e-07	1.06135e-07	1	0	0	1	0	0
ACCGGCC	2	8	7	298.258	186318180	101	550205888	56	4	0.00670562	0.0268225	0.01454	0.000187757	0.00010178	0.277228	1.00772e-09	1.00772e-09	1	0	0	1	0	0
ACCGGCCACG	196	892	10	298.258	186318180	101	550205888	8920	4.55102	0.65715	2.9907	1.62121	0.029907	0.0162121	0.450596	1.60516e-07	1.60516e-07	1	0	0	1	0	0
ACCGGCG	301	1642	7	298.258	186318180	101	550205888	11494	5.45515	1.0092	5.50531	2.98434	0.0385372	0.0208904	0.37808	2.06835e-07	2.06835e-07	1	0	0	1	0	0
ACCGGG	702	3440	6	298.258	186318180	101	550205888	20640	4.90028	2.35367	11.5337	6.2522	0.0692019	0.0375132	0.291106	3.71418e-07	3.71418e-07	1	0	0	1	0	0
ACCGGGCAT	167	730	9	298.258	186318180	101	550205888	6570	4.37126	0.559919	2.44755	1.32678	0.0220279	0.011941	0.389518	1.18228e-07	1.18228e-07	1	0	0	1	0	0
ACCGT	1	5	5	298.258	186318180	101	550205888	25	5	0.00335281	0.016764	0.00908751	8.38202e-05	4.54375e-05	0.247525	4.49877e-10	4.49877e-10	1	0	0	1	0	0
ACCGTACCTC	1	5	10	298.258	186318180	101	550205888	50	5	0.00335281	0.016764	0.00908751	0.00016764	9.08751e-05	0.49505	8.99753e-10	8.99753e-10	1	0	0	1	0	0
ACCGTAG	1	4	7	298.258	186318180	101	550205888	28	4	0.00335281	0.0134112	0.00727001	9.38786e-05	5.089e-05	0.277228	5.03862e-10	5.03862e-10	1	0	0	1	0	0
ACCGTAGAGT	4518	33750	10	298.258	186318180	101	550205888	337500	7.47012	15.148	113.157	61.3407	1.13157	0.613407	0.739616	6.07333e-06	6.07333e-06	1	0	0	1	1	0
ACCGTC	141	564	6	298.258	186318180	101	550205888	3384	4	0.472746	1.89098	1.02507	0.0113459	0.00615042	0.237624	6.08953e-08	6.08953e-08	1	0	0	1	0	0
ACCGTCACGT	314	1709	10	298.258	186318180	101	550205888	17090	5.44268	1.05278	5.72995	3.10611	0.0572995	0.0310611	0.538879	3.07536e-07	3.07536e-07	1	0	0	1	1	0
ACCGTCCCGT	2	9	10	298.258	186318180	101	550205888	90	4.5	0.00670562	0.0301753	0.0163575	0.000301753	0.000163575	0.445545	1.61956e-09	1.61956e-09	1	0	0	1	0	0
ACCT	707	4857	4	298.258	186318180	101	550205888	19428	6.86987	2.37043	16.2846	8.8276	0.0651383	0.0353104	0.272074	3.49608e-07	3.49608e-07	1	0	0	0	0	0
ACCTACCTACT	2	16	11	298.258	186318180	101	550205888	176	8	0.00670562	0.0536449	0.02908	0.000590094	0.00031988	0.871287	3.16713e-09	3.16713e-09	1	0	0	1	1	0
ACCTAG	812	3852	6	298.258	186318180	101	550205888	23112	4.74384	2.72248	12.915	7.00102	0.0774901	0.0420061	0.281812	4.15902e-07	4.15902e-07	1	0	0	1	0	0
ACCTAGAGAGG	369	1603	11	298.258	186318180	101	550205888	17633	4.34417	1.23719	5.37455	2.91345	0.0591201	0.032048	0.473128	3.17307e-07	3.17307e-07	1	0	0	1	0	0
ACCTATGC	1230	5443	8	298.258	186318180	101	550205888	43544	4.4252	4.12395	18.2493	9.89266	0.145995	0.0791413	0.350511	7.83577e-07	7.83577e-07	1	0	0	1	0	0
ACCTC	7	48	5	298.258	186318180	101	550205888	240	6.85714	0.0234697	0.160935	0.0872401	0.000804674	0.0004362	0.339463	4.31882e-09	4.31882e-09	1	0	0	1	0	0
ACCTCACCTG	4535	24010	10	298.258	186318180	101	550205888	240100	5.29438	15.205	80.5009	43.6382	0.805009	0.436382	0.524196	4.32061e-06	4.32061e-06	1	0	0	1	1	0
ACCTCACGCT	5720	24622	10	298.258	186318180	101	550205888	246220	4.30455	19.1781	82.5528	44.7505	0.825528	0.447505	0.426193	4.43074e-06	4.43074e-06	1	0	0	1	0	0
ACCTCATAGAGGTGG	1	4	15	298.258	186318180	101	550205888	60	4	0.00335281	0.0134112	0.00727001	0.000201168	0.00010905	0.594059	1.0797e-09	1.0797e-09	1	0	0	1	1	0
ACCTCC	115	617	6	298.258	186318180	101	550205888	3702	5.36522	0.385573	2.06868	1.1214	0.0124121	0.00672839	0.318726	6.66177e-08	6.66177e-08	1	0	0	1	0	0
ACCTCCGATGC	202	894	11	298.258	186318180	101	550205888	9834	4.42574	0.677267	2.99741	1.62485	0.0329715	0.0178733	0.482012	1.76963e-07	1.76963e-07	1	0	0	1	0	0
ACCTCCTCT	2	11	9	298.258	186318180	101	550205888	99	5.5	0.00670562	0.0368809	0.0199925	0.000331928	0.000179933	0.490099	1.78151e-09	1.78151e-09	1	0	0	1	0	0
ACCTCG	301	1456	6	298.258	186318180	101	550205888	8736	4.83721	1.0092	4.88169	2.64628	0.0292901	0.0158777	0.287359	1.57205e-07	1.57205e-07	1	0	0	1	0	0
ACCTCGAGC	224	934	9	298.258	186318180	101	550205888	8406	4.16964	0.751029	3.13152	1.69755	0.0281837	0.0152779	0.371552	1.51267e-07	1.51267e-07	1	0	0	1	0	0
ACCTCGATAGG	557	2729	11	298.258	186318180	101	550205888	30019	4.89946	1.86751	9.14981	4.95996	0.100648	0.0545596	0.533605	5.40194e-07	5.40194e-07	1	0	0	1	1	0
ACCTCGCGTCG	175	745	11	298.258	186318180	101	550205888	8195	4.25714	0.586741	2.49784	1.35404	0.0274763	0.0148944	0.463649	1.4747e-07	1.4747e-07	1	0	0	1	0	0
ACCTCGG	1	4	7	298.258	186318180	101	550205888	28	4	0.00335281	0.0134112	0.00727001	9.38786e-05	5.089e-05	0.277228	5.03862e-10	5.03862e-10	1	0	0	1	0	0
ACCTCGGATGC	266	1115	11	298.258	186318180	101	550205888	12265	4.19173	0.891847	3.73838	2.02651	0.0411222	0.0222917	0.456525	2.20709e-07	2.20709e-07	1	0	0	1	0	0
ACCTCGTCGCCG	2	8	12	298.258	186318180	101	550205888	96	4	0.00670562	0.0268225	0.01454	0.00032187	0.00017448	0.475248	1.72753e-09	1.72753e-09	1	0	0	1	0	0
ACCTCTCAGG	267	1391	10	298.258	186318180	101	550205888	13910	5.20974	0.8952	4.66376	2.52814	0.0466376	0.0252814	0.515816	2.50311e-07	2.50311e-07	1	0	0	1	1	0
ACCTG	13644	160661	5	298.258	186318180	101	550205888	803305	11.7752	45.7457	538.665	292.002	2.69333	1.46001	0.582931	1.44555e-05	1.44555e-05	1	1	0	1	1	0
ACCTGATGC	201	846	9	298.258	186318180	101	550205888	7614	4.20896	0.673914	2.83648	1.53761	0.0255283	0.0138385	0.375055	1.37014e-07	1.37014e-07	1	0	0	1	0	0
ACCTGC	271	1084	6	298.258	186318180	101	550205888	6504	4	0.908611	3.63444	1.97017	0.0218067	0.011821	0.237624	1.1704e-07	1.1704e-07	1	0	0	1	0	0
ACCTGCCCGG	249	1555	10	298.258	186318180	101	550205888	15550	6.24498	0.834849	5.21362	2.82621	0.0521362	0.0282621	0.618315	2.79823e-07	2.79823e-07	1	0	0	1	1	0
ACCTGCG	139	665	7	298.258	186318180	101	550205888	4655	4.78417	0.46604	2.22962	1.20864	0.0156073	0.00846047	0.331576	8.3767e-08	8.3767e-08	1	0	0	1	0	0
ACCTGG	1	4	6	298.258	186318180	101	550205888	24	4	0.00335281	0.0134112	0.00727001	8.04674e-05	4.362e-05	0.237624	4.31882e-10	4.31882e-10	1	0	0	1	0	0
ACG	10187	152414	3	298.258	186318180	101	550205888	457242	14.9616	34.1551	511.015	277.013	1.53304	0.831038	0.444404	8.2281e-06	8.2281e-06	1	0	0	0	0	0
ACGAG	4202	52076	5	298.258	186318180	101	550205888	260380	12.3931	14.0885	174.601	94.6482	0.873004	0.473241	0.613522	4.68555e-06	4.68555e-06	1	0	0	1	1	0
ACGAGAG	8157	94178	7	298.258	186318180	101	550205888	659246	11.5457	27.3489	315.761	171.169	2.21032	1.19818	0.800195	1.18632e-05	1.18632e-05	1	0	0	1	1	0
ACGAGATCAT	20	88	10	298.258	186318180	101	550205888	880	4.4	0.0670562	0.295047	0.15994	0.00295047	0.0015994	0.435644	1.58357e-08	1.58357e-08	1	0	0	1	0	0
ACGAGG	835	4058	6	298.258	186318180	101	550205888	24348	4.85988	2.79959	13.6057	7.37542	0.0816342	0.0442525	0.288706	4.38144e-07	4.38144e-07	1	0	0	1	0	0
ACGAGTATCT	2	8	10	298.258	186318180	101	550205888	80	4	0.00670562	0.0268225	0.01454	0.000268225	0.0001454	0.39604	1.43961e-09	1.43961e-09	1	0	0	1	0	0
ACGAGTG	141	564	7	298.258	186318180	101	550205888	3948	4	0.472746	1.89098	1.02507	0.0132369	0.0071755	0.277228	7.10445e-08	7.10445e-08	1	0	0	1	0	0
ACGAGTGGCCG	175	759	11	298.258	186318180	101	550205888	8349	4.33714	0.586741	2.54478	1.37948	0.0279926	0.0151743	0.472362	1.50241e-07	1.50241e-07	1	0	0	1	0	0
ACGAT	138	690	5	298.258	186318180	101	550205888	3450	5	0.462687	2.31344	1.25408	0.0115672	0.00627038	0.247525	6.2083e-08	6.2083e-08	1	0	0	1	0	0
ACGATCAT	233	1447	8	298.258	186318180	101	550205888	11576	6.2103	0.781204	4.85151	2.62992	0.0388121	0.0210394	0.491905	2.08311e-07	2.08311e-07	1	0	0	1	0	0
ACGATCCCTCTCT	2	10	13	298.258	186318180	101	550205888	130	5	0.00670562	0.0335281	0.018175	0.000435865	0.000236275	0.643564	2.33936e-09	2.33936e-09	1	0	0	1	1	0
ACGATG	648	3105	6	298.258	186318180	101	550205888	18630	4.79167	2.17262	10.4105	5.64334	0.0624628	0.0338601	0.284653	3.35248e-07	3.35248e-07	1	0	0	1	0	0
ACGATGATG	1046	8328	9	298.258	186318180	101	550205888	74952	7.96176	3.50704	27.9222	15.1362	0.2513	0.136225	0.709464	1.34877e-06	1.34877e-06	1	0	0	1	1	0
ACGATGGGGCAT	463	2253	12	298.258	186318180	101	550205888	27036	4.86609	1.55235	7.55388	4.09483	0.0906465	0.049138	0.578149	4.86515e-07	4.86515e-07	1	0	0	1	1	0
ACGC	7772	85658	4	298.258	186318180	101	550205888	342632	11.0214	26.058	287.195	155.684	1.14878	0.622734	0.436489	6.16568e-06	6.16568e-06	1	0	0	0	0	0
ACGCACTCG	161	752	9	298.258	186318180	101	550205888	6768	4.67081	0.539802	2.52131	1.36676	0.0226918	0.0123008	0.416211	1.21791e-07	1.21791e-07	1	0	0	1	0	0
ACGCAGAGTC	2	8	10	298.258	186318180	101	550205888	80	4	0.00670562	0.0268225	0.01454	0.000268225	0.0001454	0.39604	1.43961e-09	1.43961e-09	1	0	0	1	0	0
ACGCATC	154	848	7	298.258	186318180	101	550205888	5936	5.50649	0.516332	2.84318	1.54124	0.0199023	0.0107887	0.381638	1.06819e-07	1.06819e-07	1	0	0	1	0	0
ACGCC	3211	29723	5	298.258	186318180	101	550205888	148615	9.25662	10.7659	99.6555	54.0216	0.498277	0.270108	0.458248	2.67434e-06	2.67434e-06	1	0	0	1	0	0
ACGCCC	256	2043	6	298.258	186318180	101	550205888	12258	7.98047	0.858319	6.84979	3.71316	0.0410987	0.0222789	0.474087	2.20583e-07	2.20583e-07	1	0	0	1	0	0
ACGCCG	1765	8475	6	298.258	186318180	101	550205888	50850	4.8017	5.91771	28.415	15.4033	0.17049	0.0924199	0.285249	9.15049e-07	9.15049e-07	1	0	0	1	0	0
ACGCCGAGGAG	132	543	11	298.258	186318180	101	550205888	5973	4.11364	0.442571	1.82057	0.986903	0.0200263	0.0108559	0.44802	1.07485e-07	1.07485e-07	1	0	0	1	0	0
ACGCCGC	137	661	7	298.258	186318180	101	550205888	4627	4.82482	0.459335	2.21621	1.20137	0.0155134	0.00840958	0.334393	8.32632e-08	8.32632e-08	1	0	0	1	0	0
ACGCCGCGCTAG	1	8	12	298.258	186318180	101	550205888	96	8	0.00335281	0.0268225	0.01454	0.00032187	0.00017448	0.950495	1.72753e-09	1.72753e-09	1	0	0	1	1	0
ACGCCGGGG	40	190	9	298.258	186318180	101	550205888	1710	4.75	0.134112	0.637033	0.345325	0.0057333	0.00310793	0.423267	3.07716e-08	3.07716e-08	1	0	0	1	0	0
ACGCCGTCG	188	804	9	298.258	186318180	101	550205888	7236	4.2766	0.630328	2.69566	1.46127	0.0242609	0.0131514	0.381083	1.30212e-07	1.30212e-07	1	0	0	1	0	0
ACGCCGTGCTCG	1	5	12	298.258	186318180	101	550205888	60	5	0.00335281	0.016764	0.00908751	0.000201168	0.00010905	0.594059	1.0797e-09	1.0797e-09	1	0	0	1	1	0
ACGCCTCCG	199	860	9	298.258	186318180	101	550205888	7740	4.32161	0.667209	2.88341	1.56305	0.0259507	0.0140675	0.385094	1.39282e-07	1.39282e-07	1	0	0	1	0	0
ACGCCTCGCC	2	8	10	298.258	186318180	101	550205888	80	4	0.00670562	0.0268225	0.01454	0.000268225	0.0001454	0.39604	1.43961e-09	1.43961e-09	1	0	0	1	0	0
ACGCG	529	3083	5	298.258	186318180	101	550205888	15415	5.82798	1.77364	10.3367	5.60336	0.0516835	0.0280168	0.288514	2.77394e-07	2.77394e-07	1	0	0	1	0	0
ACGCGAGCG	152	640	9	298.258	186318180	101	550205888	5760	4.21053	0.509627	2.1458	1.1632	0.0193122	0.0104688	0.375195	1.03652e-07	1.03652e-07	1	0	0	1	0	0
ACGCGC	113	452	6	298.258	186318180	101	550205888	2712	4	0.378867	1.51547	0.821511	0.00909281	0.00492906	0.237624	4.88026e-08	4.88026e-08	1	0	0	1	0	0
ACGCGCCAGAG	223	933	11	298.258	186318180	101	550205888	10263	4.18386	0.747676	3.12817	1.69573	0.0344099	0.018653	0.455668	1.84683e-07	1.84683e-07	1	0	0	1	0	0
ACGCGG	240	1073	6	298.258	186318180	101	550205888	6438	4.47083	0.804674	3.59756	1.95018	0.0215854	0.0117011	0.265594	1.15852e-07	1.15852e-07	1	0	0	1	0	0
ACGCTACGGG	9364	51233	10	298.258	186318180	101	550205888	512330	5.47127	31.3957	171.774	93.1161	1.71774	0.931161	0.54171	9.21941e-06	9.21941e-06	1	0	0	1	1	0
ACGCTACGTC	1	5	10	298.258	186318180	101	550205888	50	5	0.00335281	0.016764	0.00908751	0.00016764	9.08751e-05	0.49505	8.99753e-10	8.99753e-10	1	0	0	1	0	0
ACGCTAGGGC	1392	5813	10	298.258	186318180	101	550205888	58130	4.17601	4.66711	19.4899	10.5651	0.194899	0.105651	0.413466	1.04605e-06	1.04605e-06	1	0	0	1	0	0
ACGCTCTGCTAG	1	8	12	298.258	186318180	101	550205888	96	8	0.00335281	0.0268225	0.01454	0.00032187	0.00017448	0.950495	1.72753e-09	1.72753e-09	1	0	0	1	1	0
ACGCTG	2	26	6	298.258	186318180	101	550205888	156	13	0.00670562	0.087173	0.047255	0.000523038	0.00028353	0.772277	2.80723e-09	2.80723e-09	1	0	0	1	1	0
ACGCTGAGGGG	946	5086	11	298.258	186318180	101	550205888	55946	5.37632	3.17176	17.0524	9.24381	0.187576	0.101682	0.58554	1.00675e-06	1.00675e-06	1	0	0	1	1	0
ACGG	532	3337	4	298.258	186318180	101	550205888	13348	6.27256	1.78369	11.1883	6.065	0.0447533	0.02426	0.248418	2.40198e-07	2.40198e-07	1	0	0	0	0	0
ACGGACTG	1	4	8	298.258	186318180	101	550205888	32	4	0.00335281	0.0134112	0.00727001	0.00010729	5.816e-05	0.316832	5.75842e-10	5.75842e-10	1	0	0	1	0	0
ACGGAG	146	708	6	298.258	186318180	101	550205888	4248	4.84932	0.48951	2.37379	1.28679	0.0142427	0.00772075	0.288078	7.6443e-08	7.6443e-08	1	0	0	1	0	0
ACGGAT	1	4	6	298.258	186318180	101	550205888	24	4	0.00335281	0.0134112	0.00727001	8.04674e-05	4.362e-05	0.237624	4.31882e-10	4.31882e-10	1	0	0	1	0	0
ACGGC	1	7	5	298.258	186318180	101	550205888	35	7	0.00335281	0.0234697	0.0127225	0.000117348	6.36126e-05	0.346535	6.29827e-10	6.29827e-10	1	0	0	1	0	0
ACGGCC	353	1650	6	298.258	186318180	101	550205888	9900	4.67422	1.18354	5.53213	2.99888	0.0331928	0.0179933	0.277676	1.78151e-07	1.78151e-07	1	0	0	1	0	0
ACGGCCTCC	1	7	9	298.258	186318180	101	550205888	63	7	0.00335281	0.0234697	0.0127225	0.000211227	0.000114503	0.623762	1.13369e-09	1.13369e-09	1	0	0	1	1	0
ACGGCG	1830	8727	6	298.258	186318180	101	550205888	52362	4.76885	6.13564	29.26	15.8613	0.17556	0.095168	0.283298	9.42258e-07	9.42258e-07	1	0	0	1	0	0
ACGGCGC	191	764	7	298.258	186318180	101	550205888	5348	4	0.640386	2.56154	1.38857	0.0179308	0.00972	0.277228	9.62376e-08	9.62376e-08	1	0	0	1	0	0
ACGGCGGATC	184	776	10	298.258	186318180	101	550205888	7760	4.21739	0.616917	2.60178	1.41038	0.0260178	0.0141038	0.417563	1.39642e-07	1.39642e-07	1	0	0	1	0	0
ACGGCGGG	262	1342	8	298.258	186318180	101	550205888	10736	5.12214	0.878436	4.49947	2.43909	0.0359957	0.0195127	0.405714	1.93195e-07	1.93195e-07	1	0	0	1	0	0
ACGGCGGGG	93	377	9	298.258	186318180	101	550205888	3393	4.05376	0.311811	1.26401	0.685198	0.0113761	0.00616678	0.361226	6.10573e-08	6.10573e-08	1	0	0	1	0	0
ACGGCT	1	4	6	298.258	186318180	101	550205888	24	4	0.00335281	0.0134112	0.00727001	8.04674e-05	4.362e-05	0.237624	4.31882e-10	4.31882e-10	1	0	0	1	0	0
ACGGCTGCCTAT	1	5	12	298.258	186318180	101	550205888	60	5	0.00335281	0.016764	0.00908751	0.000201168	0.00010905	0.594059	1.0797e-09	1.0797e-09	1	0	0	1	1	0
ACGGG	172	861	5	298.258	186318180	101	550205888	4305	5.00581	0.576683	2.88677	1.56487	0.0144338	0.00782434	0.247813	7.74687e-08	7.74687e-08	1	0	0	1	0	0
ACGGGACTAT	12360	53753	10	298.258	186318180	101	550205888	537530	4.34895	41.4407	180.223	97.6962	1.80223	0.976962	0.430589	9.67289e-06	9.67289e-06	1	1	0	1	0	0
ACGGGACTCC	1839	12619	10	298.258	186318180	101	550205888	126190	6.86188	6.16581	42.3091	22.9351	0.423091	0.229351	0.679394	2.2708e-06	2.2708e-06	1	0	0	1	1	0
ACGGGACTCT	453967	1948153	10	298.258	186318180	101	550205888	19481530	4.2914	1522.06	6531.78	3540.77	65.3178	35.4077	0.424891	0.000350571	0.000350571	1	1	1	1	0	0
ACGGGAGCCT	1	4	10	298.258	186318180	101	550205888	40	4	0.00335281	0.0134112	0.00727001	0.000134112	7.27001e-05	0.39604	7.19803e-10	7.19803e-10	1	0	0	1	0	0
ACGGGAGGCT	1	6	10	298.258	186318180	101	550205888	60	6	0.00335281	0.0201168	0.010905	0.000201168	0.00010905	0.594059	1.0797e-09	1.0797e-09	1	0	0	1	1	0
ACGGGC	163	653	6	298.258	186318180	101	550205888	3918	4.00613	0.546508	2.18938	1.18683	0.0131363	0.00712097	0.237988	7.05047e-08	7.05047e-08	1	0	0	1	0	0
ACGGGCCGGG	158	718	10	298.258	186318180	101	550205888	7180	4.5443	0.529744	2.40732	1.30497	0.0240732	0.0130497	0.449931	1.29205e-07	1.29205e-07	1	0	0	1	0	0
ACGGGCGCCGG	130	569	11	298.258	186318180	101	550205888	6259	4.37692	0.435865	1.90775	1.03416	0.0209852	0.0113757	0.476695	1.12631e-07	1.12631e-07	1	0	0	1	0	0
ACGGGG	186	745	6	298.258	186318180	101	550205888	4470	4.00538	0.623622	2.49784	1.35404	0.014987	0.00812423	0.237943	8.04379e-08	8.04379e-08	1	0	0	1	0	0
ACGTAG	355	2993	6	298.258	186318180	101	550205888	17958	8.43099	1.19025	10.035	5.43978	0.0602097	0.0326387	0.500851	3.23155e-07	3.23155e-07	1	0	0	1	1	0
ACGTATAG	241	1065	8	298.258	186318180	101	550205888	8520	4.41909	0.808027	3.57074	1.93564	0.0285659	0.0154851	0.350027	1.53318e-07	1.53318e-07	1	0	0	1	0	0
ACGTATAGG	198	969	9	298.258	186318180	101	550205888	8721	4.89394	0.663856	3.24887	1.76116	0.0292398	0.0158504	0.436094	1.56935e-07	1.56935e-07	1	0	0	1	0	0
ACGTATGC	307	1839	8	298.258	186318180	101	550205888	14712	5.99023	1.02931	6.16581	3.34239	0.0493265	0.0267391	0.474474	2.64743e-07	2.64743e-07	1	0	0	1	0	0
ACGTC	1218	16451	5	298.258	186318180	101	550205888	82255	13.5066	4.08372	55.157	29.8997	0.275785	0.149499	0.668642	1.48018e-06	1.48018e-06	1	0	0	1	1	0
ACGTCC	168	672	6	298.258	186318180	101	550205888	4032	4	0.563272	2.25309	1.22136	0.0135185	0.00732817	0.237624	7.25561e-08	7.25561e-08	1	0	0	1	0	0
ACGTCCGGAG	259	1361	10	298.258	186318180	101	550205888	13610	5.25483	0.868377	4.56317	2.47362	0.0456317	0.0247362	0.52028	2.44913e-07	2.44913e-07	1	0	0	1	1	0
ACGTCCTGCGGC	1	4	12	298.258	186318180	101	550205888	48	4	0.00335281	0.0134112	0.00727001	0.000160935	8.72401e-05	0.475248	8.63763e-10	8.63763e-10	1	0	0	1	0	0
ACGTCG	930	3721	6	298.258	186318180	101	550205888	22326	4.00108	3.11811	12.4758	6.76292	0.0748548	0.0405775	0.237688	4.01758e-07	4.01758e-07	1	0	0	1	0	0
ACGTCGC	1	4	7	298.258	186318180	101	550205888	28	4	0.00335281	0.0134112	0.00727001	9.38786e-05	5.089e-05	0.277228	5.03862e-10	5.03862e-10	1	0	0	1	0	0
ACGTGACTCC	2043	16954	10	298.258	186318180	101	550205888	169540	8.29858	6.84979	56.8435	30.8139	0.568435	0.308139	0.821642	3.05088e-06	3.05088e-06	1	0	0	1	1	0
ACT	1074	16056	3	298.258	186318180	101	550205888	48168	14.9497	3.60092	53.8327	29.1818	0.161498	0.0875454	0.444051	8.66786e-07	8.66786e-07	1	0	0	0	0	0
ACTAGG	1	4	6	298.258	186318180	101	550205888	24	4	0.00335281	0.0134112	0.00727001	8.04674e-05	4.362e-05	0.237624	4.31882e-10	4.31882e-10	1	0	0	1	0	0
ACTAT	220	1459	5	298.258	186318180	101	550205888	7295	6.63182	0.737618	4.89175	2.65173	0.0244587	0.0132587	0.328308	1.31274e-07	1.31274e-07	1	0	0	1	0	0
ACTATAT	19	76	7	298.258	186318180	101	550205888	532	4	0.0637033	0.254813	0.13813	0.00178369	0.000966911	0.277228	9.57337e-09	9.57337e-09	1	0	0	1	0	0
ACTATATAT	79	339	9	298.258	186318180	101	550205888	3051	4.29114	0.264872	1.1366	0.616133	0.0102294	0.0055452	0.382379	5.49029e-08	5.49029e-08	1	0	0	1	0	0
ACTATCCGGG	213	914	10	298.258	186318180	101	550205888	9140	4.29108	0.714148	3.06447	1.6612	0.0306447	0.016612	0.424859	1.64475e-07	1.64475e-07	1	0	0	1	0	0
ACTC	36	443	4	298.258	186318180	101	550205888	1772	12.3056	0.120701	1.48529	0.805153	0.00594117	0.00322061	0.487349	3.18873e-08	3.18873e-08	1	0	0	0	0	0
ACTCACTCACTCCAT	1	6	15	298.258	186318180	101	550205888	90	6	0.00335281	0.0201168	0.010905	0.000301753	0.000163575	0.891089	1.61956e-09	1.61956e-09	1	0	0	1	1	0
ACTCACTCGCGC	1	5	12	298.258	186318180	101	550205888	60	5	0.00335281	0.016764	0.00908751	0.000201168	0.00010905	0.594059	1.0797e-09	1.0797e-09	1	0	0	1	1	0
ACTCACTCTC	3608	27212	10	298.258	186318180	101	550205888	272120	7.54213	12.0969	91.2366	49.4578	0.912366	0.494578	0.746745	4.89682e-06	4.89682e-06	1	0	0	1	1	0
ACTCACTCTCTCTC	838	4061	14	298.258	186318180	101	550205888	56854	4.84606	2.80965	13.6158	7.38087	0.190621	0.103332	0.671731	1.02309e-06	1.02309e-06	1	0	0	1	1	0
ACTCAT	308	3007	6	298.258	186318180	101	550205888	18042	9.76299	1.03266	10.0819	5.46523	0.0604914	0.0327914	0.579979	3.24667e-07	3.24667e-07	1	0	0	1	1	0
ACTCC	2	29	5	298.258	186318180	101	550205888	145	14.5	0.00670562	0.0972314	0.0527075	0.000486157	0.000263538	0.717822	2.60928e-09	2.60928e-09	1	0	0	1	1	0
ACTCCC	1	4	6	298.258	186318180	101	550205888	24	4	0.00335281	0.0134112	0.00727001	8.04674e-05	4.362e-05	0.237624	4.31882e-10	4.31882e-10	1	0	0	1	0	0
ACTCCG	1	4	6	298.258	186318180	101	550205888	24	4	0.00335281	0.0134112	0.00727001	8.04674e-05	4.362e-05	0.237624	4.31882e-10	4.31882e-10	1	0	0	1	0	0
ACTCCGGAT	186	790	9	298.258	186318180	101	550205888	7110	4.24731	0.623622	2.64872	1.43583	0.0238385	0.0129224	0.378473	1.27945e-07	1.27945e-07	1	0	0	1	0	0
ACTCCT	148	834	6	298.258	186318180	101	550205888	5004	5.63514	0.496216	2.79624	1.5158	0.0167774	0.00909478	0.334761	9.00473e-08	9.00473e-08	1	0	0	1	0	0
ACTCG	904	5438	5	298.258	186318180	101	550205888	27190	6.01549	3.03094	18.2326	9.88357	0.0911628	0.0494179	0.297796	4.89286e-07	4.89286e-07	1	0	0	1	0	0
ACTCGCCC	164	731	8	298.258	186318180	101	550205888	5848	4.45732	0.54986	2.4509	1.32859	0.0196072	0.0106287	0.353055	1.05235e-07	1.05235e-07	1	0	0	1	0	0
ACTCGCCGC	9	43	9	298.258	186318180	101	550205888	387	4.77778	0.0301753	0.144171	0.0781526	0.00129754	0.000703373	0.425743	6.96409e-09	6.96409e-09	1	0	0	1	0	0
ACTCGCCGGC	396	1789	10	298.258	186318180	101	550205888	17890	4.51768	1.32771	5.99817	3.25151	0.0599817	0.0325151	0.447295	3.21932e-07	3.21932e-07	1	0	0	1	0	0
ACTCGCG	141	564	7	298.258	186318180	101	550205888	3948	4	0.472746	1.89098	1.02507	0.0132369	0.0071755	0.277228	7.10445e-08	7.10445e-08	1	0	0	1	0	0
ACTCGCT	79	316	7	298.258	186318180	101	550205888	2212	4	0.264872	1.05949	0.57433	0.00741641	0.00402031	0.277228	3.98051e-08	3.98051e-08	1	0	0	1	0	0
ACTCGG	3	12	6	298.258	186318180	101	550205888	72	4	0.0100584	0.0402337	0.02181	0.000241402	0.00013086	0.237624	1.29564e-09	1.29564e-09	1	0	0	1	0	0
ACTCTAGGGG	82	377	10	298.258	186318180	101	550205888	3770	4.59756	0.27493	1.26401	0.685198	0.0126401	0.00685198	0.455204	6.78414e-08	6.78414e-08	1	0	0	1	0	0
ACTCTC	374	1912	6	298.258	186318180	101	550205888	11472	5.1123	1.25395	6.41057	3.47506	0.0384634	0.0208504	0.303701	2.06439e-07	2.06439e-07	1	0	0	1	0	0
ACTCTCC	1	12	7	298.258	186318180	101	550205888	84	12	0.00335281	0.0402337	0.02181	0.000281636	0.00015267	0.831683	1.51159e-09	1.51159e-09	1	0	0	1	1	0
ACTCTCTG	617	5303	8	298.258	186318180	101	550205888	42424	8.59481	2.06868	17.7799	9.63821	0.14224	0.0771057	0.680777	7.63423e-07	7.63423e-07	1	0	0	1	1	0
ACTCTG	149	968	6	298.258	186318180	101	550205888	5808	6.49664	0.499568	3.24552	1.75934	0.0194731	0.010556	0.385939	1.04515e-07	1.04515e-07	1	0	0	1	0	0
ACTG	49	438	4	298.258	186318180	101	550205888	1752	8.93878	0.164288	1.46853	0.796066	0.00587412	0.00318426	0.354011	3.15274e-08	3.15274e-08	1	0	0	0	0	0
ACTGAGCAGT	2	8	10	298.258	186318180	101	550205888	80	4	0.00670562	0.0268225	0.01454	0.000268225	0.0001454	0.39604	1.43961e-09	1.43961e-09	1	0	0	1	0	0
ACTGAT	1	4	6	298.258	186318180	101	550205888	24	4	0.00335281	0.0134112	0.00727001	8.04674e-05	4.362e-05	0.237624	4.31882e-10	4.31882e-10	1	0	0	1	0	0
ACTGCAGCAG	194	847	10	298.258	186318180	101	550205888	8470	4.36598	0.650445	2.83983	1.53942	0.0283983	0.0153942	0.432275	1.52418e-07	1.52418e-07	1	0	0	1	0	0
ACTGCG	290	1160	6	298.258	186318180	101	550205888	6960	4	0.972314	3.88926	2.1083	0.0233355	0.0126498	0.237624	1.25246e-07	1.25246e-07	1	0	0	1	0	0
ACTGCT	155	620	6	298.258	186318180	101	550205888	3720	4	0.519685	2.07874	1.12685	0.0124724	0.00676111	0.237624	6.69416e-08	6.69416e-08	1	0	0	1	0	0
ACTGGCG	16	78	7	298.258	186318180	101	550205888	546	4.875	0.0536449	0.261519	0.141765	0.00183063	0.000992356	0.337871	9.8253e-09	9.8253e-09	1	0	0	1	0	0
ACTGGG	188	1055	6	298.258	186318180	101	550205888	6330	5.6117	0.630328	3.53721	1.91746	0.0212233	0.0115048	0.333368	1.13909e-07	1.13909e-07	1	0	0	1	0	0
AG	242470	4776435	2	298.258	186318180	101	550205888	9552870	19.6991	812.955	16014.5	8681.18	32.0289	17.3624	0.390081	0.000171905	0.000171905	1	1	1	0	0	0
AGAGAGAGAGAGCGAGCGG	1	4	19	298.258	186318180	101	550205888	76	4	0.00335281	0.0134112	0.00727001	0.000254813	0.00013813	0.752475	1.36762e-09	1.36762e-09	1	0	0	1	1	0
AGAGAGAGAGG	2	9	11	298.258	186318180	101	550205888	99	4.5	0.00670562	0.0301753	0.0163575	0.000331928	0.000179933	0.490099	1.78151e-09	1.78151e-09	1	0	0	1	0	0
AGAGAGAGCG	16306	142638	10	298.258	186318180	101	550205888	1426380	8.74758	54.6709	478.238	259.245	4.78238	2.59245	0.866097	2.56678e-05	2.56678e-05	1	1	0	1	1	0
AGAGAGC	54	219	7	298.258	186318180	101	550205888	1533	4.05556	0.181052	0.734265	0.398033	0.00513985	0.00278623	0.281078	2.75864e-08	2.75864e-08	1	0	0	1	0	0
AGAGAGCG	1389	8639	8	298.258	186318180	101	550205888	69112	6.21958	4.65705	28.9649	15.7014	0.231719	0.125611	0.49264	1.24367e-06	1.24367e-06	1	0	0	1	0	0
AGAGAGG	1013	4927	7	298.258	186318180	101	550205888	34489	4.86377	3.39639	16.5193	8.95483	0.115635	0.0626838	0.337093	6.20632e-07	6.20632e-07	1	0	0	1	0	0
AGAGAGGAGAGCG	1	4	13	298.258	186318180	101	550205888	52	4	0.00335281	0.0134112	0.00727001	0.000174346	9.45101e-05	0.514851	9.35743e-10	9.35743e-10	1	0	0	1	1	0
AGAGAGGC	1454	10182	8	298.258	186318180	101	550205888	81456	7.00275	4.87498	34.1383	18.5058	0.273106	0.148046	0.554673	1.46581e-06	1.46581e-06	1	0	0	1	1	0
AGAGAT	171	830	6	298.258	186318180	101	550205888	4980	4.8538	0.57333	2.78283	1.50853	0.016697	0.00905116	0.288345	8.96154e-08	8.96154e-08	1	0	0	1	0	0
AGAGCAGCAGCGG	1	5	13	298.258	186318180	101	550205888	65	5	0.00335281	0.016764	0.00908751	0.000217932	0.000118138	0.643564	1.16968e-09	1.16968e-09	1	0	0	1	1	0
AGAGCC	385	2651	6	298.258	186318180	101	550205888	15906	6.88571	1.29083	8.88829	4.8182	0.0533298	0.0289092	0.409052	2.86229e-07	2.86229e-07	1	0	0	1	0	0
AGAGCCCGCG	133	662	10	298.258	186318180	101	550205888	6620	4.97744	0.445923	2.21956	1.20319	0.0221956	0.0120319	0.492816	1.19127e-07	1.19127e-07	1	0	0	1	0	0
AGAGCCG	1	10	7	298.258	186318180	101	550205888	70	10	0.00335281	0.0335281	0.018175	0.000234697	0.000127225	0.693069	1.25965e-09	1.25965e-09	1	0	0	1	1	0
AGAGCCTGG	10	49	9	298.258	186318180	101	550205888	441	4.9	0.0335281	0.164288	0.0890576	0.00147859	0.000801518	0.436634	7.93582e-09	7.93582e-09	1	0	0	1	0	0
AGAGCG	206	1632	6	298.258	186318180	101	550205888	9792	7.92233	0.690678	5.47178	2.96616	0.0328307	0.017797	0.470633	1.76208e-07	1.76208e-07	1	0	0	1	0	0
AGAGCGAGGC	4	18	10	298.258	186318180	101	550205888	180	4.5	0.0134112	0.0603505	0.032715	0.000603505	0.00032715	0.445545	3.23911e-09	3.23911e-09	1	0	0	1	0	0
AGAGCGG	131	900	7	298.258	186318180	101	550205888	6300	6.87023	0.439218	3.01753	1.63575	0.0211227	0.0114503	0.476154	1.13369e-07	1.13369e-07	1	0	0	1	0	0
AGAGCGGGG	121	657	9	298.258	186318180	101	550205888	5913	5.42975	0.40569	2.20279	1.1941	0.0198252	0.0107469	0.483839	1.06405e-07	1.06405e-07	1	0	0	1	0	0
AGAGCTCGGGG	1	9	11	298.258	186318180	101	550205888	99	9	0.00335281	0.0301753	0.0163575	0.000331928	0.000179933	0.980198	1.78151e-09	1.78151e-09	1	0	0	1	1	0
AGAGCTG	195	845	7	298.258	186318180	101	550205888	5915	4.33333	0.653797	2.83312	1.53579	0.0198319	0.0107505	0.30033	1.06441e-07	1.06441e-07	1	0	0	1	0	0
AGAGCTGCT	2	9	9	298.258	186318180	101	550205888	81	4.5	0.00670562	0.0301753	0.0163575	0.000271577	0.000147218	0.40099	1.4576e-09	1.4576e-09	1	0	0	1	0	0
AGAGCTGCTGCTCCC	1	4	15	298.258	186318180	101	550205888	60	4	0.00335281	0.0134112	0.00727001	0.000201168	0.00010905	0.594059	1.0797e-09	1.0797e-09	1	0	0	1	1	0
AGAGG	480	2679	5	298.258	186318180	101	550205888	13395	5.58125	1.60935	8.98217	4.86909	0.0449109	0.0243454	0.2763	2.41044e-07	2.41044e-07	1	0	0	1	0	0
AGAGGAGGGCG	181	742	11	298.258	186318180	101	550205888	8162	4.09945	0.606858	2.48778	1.34859	0.0273656	0.0148344	0.446474	1.46876e-07	1.46876e-07	1	0	0	1	0	0
AGAGGATCG	303	1559	9	298.258	186318180	101	550205888	14031	5.14521	1.0159	5.22703	2.83348	0.0470432	0.0255014	0.458484	2.52489e-07	2.52489e-07	1	0	0	1	0	0
AGAGGCGG	686	3339	8	298.258	186318180	101	550205888	26712	4.86735	2.30003	11.195	6.06864	0.0895602	0.0485491	0.385532	4.80684e-07	4.80684e-07	1	0	0	1	0	0
AGAGGCGGAGCTGG	2	9	14	298.258	186318180	101	550205888	126	4.5	0.00670562	0.0301753	0.0163575	0.000422454	0.000229005	0.623762	2.26738e-09	2.26738e-09	1	0	0	1	1	0
AGAGGG	1786	8117	6	298.258	186318180	101	550205888	48702	4.54479	5.98811	27.2147	14.7527	0.163288	0.088516	0.269988	8.76396e-07	8.76396e-07	1	0	0	1	0	0
AGAGGGAGCTGG	1	5	12	298.258	186318180	101	550205888	60	5	0.00335281	0.016764	0.00908751	0.000201168	0.00010905	0.594059	1.0797e-09	1.0797e-09	1	0	0	1	1	0
AGAGGGAGG	1	4	9	298.258	186318180	101	550205888	36	4	0.00335281	0.0134112	0.00727001	0.000120701	6.54301e-05	0.356436	6.47822e-10	6.47822e-10	1	0	0	1	0	0
AGAGGGCG	199	1005	8	298.258	186318180	101	550205888	8040	5.05025	0.667209	3.36957	1.82659	0.0269566	0.0146127	0.40002	1.4468e-07	1.4468e-07	1	0	0	1	0	0
AGAGGGG	97	400	7	298.258	186318180	101	550205888	2800	4.12371	0.325222	1.34112	0.727001	0.00938786	0.005089	0.285802	5.03862e-08	5.03862e-08	1	0	0	1	0	0
AGAGGGGC	98	445	8	298.258	186318180	101	550205888	3560	4.54082	0.328575	1.492	0.808788	0.011936	0.00647031	0.359669	6.40624e-08	6.40624e-08	1	0	0	1	0	0
AGAT	99	706	4	298.258	186318180	101	550205888	2824	7.13131	0.331928	2.36708	1.28316	0.00946833	0.00513262	0.282428	5.08181e-08	5.08181e-08	1	0	0	0	0	0
AGATAT	51	286	6	298.258	186318180	101	550205888	1716	5.60784	0.170993	0.958903	0.519805	0.00575342	0.00311883	0.333139	3.08795e-08	3.08795e-08	1	0	0	1	0	0
AGATC	10	51	5	298.258	186318180	101	550205888	255	5.1	0.0335281	0.170993	0.0926926	0.000854966	0.000463463	0.252475	4.58874e-09	4.58874e-09	1	0	0	1	0	0
AGATCC	1	4	6	298.258	186318180	101	550205888	24	4	0.00335281	0.0134112	0.00727001	8.04674e-05	4.362e-05	0.237624	4.31882e-10	4.31882e-10	1	0	0	1	0	0
AGATCCTGGG	211	936	10	298.258	186318180	101	550205888	9360	4.43602	0.707442	3.13823	1.70118	0.0313823	0.0170118	0.43921	1.68434e-07	1.68434e-07	1	0	0	1	0	0
AGATCG	336	1475	6	298.258	186318180	101	550205888	8850	4.38988	1.12654	4.94539	2.68081	0.0296723	0.0160849	0.260785	1.59256e-07	1.59256e-07	1	0	0	1	0	0
AGATG	126	630	5	298.258	186318180	101	550205888	3150	5	0.422454	2.11227	1.14503	0.0105613	0.00572513	0.247525	5.66845e-08	5.66845e-08	1	0	0	1	0	0
AGATGAT	273	1944	7	298.258	186318180	101	550205888	13608	7.12088	0.915316	6.51786	3.53322	0.045625	0.0247326	0.493526	2.44877e-07	2.44877e-07	1	0	0	1	0	0
AGATGC	479	2084	6	298.258	186318180	101	550205888	12504	4.35073	1.60599	6.98725	3.78767	0.0419235	0.022726	0.258459	2.2501e-07	2.2501e-07	1	0	0	1	0	0
AGC	6911	69656	3	298.258	186318180	101	550205888	208968	10.079	23.1713	233.543	126.6	0.700629	0.3798	0.299376	3.76039e-06	3.76039e-06	1	0	0	0	0	0
AGCAGCAGCAGCGGC	2	8	15	298.258	186318180	101	550205888	120	4	0.00670562	0.0268225	0.01454	0.000402337	0.0002181	0.594059	2.15941e-09	2.15941e-09	1	0	0	1	1	0
AGCAGG	81	326	6	298.258	186318180	101	550205888	1956	4.02469	0.271577	1.09302	0.592505	0.00655809	0.00355503	0.239091	3.51983e-08	3.51983e-08	1	0	0	1	0	0
AGCAGGGCC	1	6	9	298.258	186318180	101	550205888	54	6	0.00335281	0.0201168	0.010905	0.000181052	9.81451e-05	0.534653	9.71733e-10	9.71733e-10	1	0	0	1	1	0
AGCAGGGGGCTGCC	1	5	14	298.258	186318180	101	550205888	70	5	0.00335281	0.016764	0.00908751	0.000234697	0.000127225	0.693069	1.25965e-09	1.25965e-09	1	0	0	1	1	0
AGCATC	215	1286	6	298.258	186318180	101	550205888	7716	5.9814	0.720854	4.31171	2.33731	0.0258703	0.0140238	0.35533	1.3885e-07	1.3885e-07	1	0	0	1	0	0
AGCATCC	200	800	7	298.258	186318180	101	550205888	5600	4	0.670562	2.68225	1.454	0.0187757	0.010178	0.277228	1.00772e-07	1.00772e-07	1	0	0	1	0	0
AGCATG	73	359	6	298.258	186318180	101	550205888	2154	4.91781	0.244755	1.20366	0.652483	0.00722195	0.0039149	0.292147	3.87614e-08	3.87614e-08	1	0	0	1	0	0
AGCCAT	135	540	6	298.258	186318180	101	550205888	3240	4	0.452629	1.81052	0.981451	0.0108631	0.0058887	0.237624	5.8304e-08	5.8304e-08	1	0	0	1	0	0
AGCCC	2	14	5	298.258	186318180	101	550205888	70	7	0.00670562	0.0469393	0.025445	0.000234697	0.000127225	0.346535	1.25965e-09	1.25965e-09	1	0	0	1	0	0
AGCCCCG	1	4	7	298.258	186318180	101	550205888	28	4	0.00335281	0.0134112	0.00727001	9.38786e-05	5.089e-05	0.277228	5.03862e-10	5.03862e-10	1	0	0	1	0	0
AGCCCG	514	2715	6	298.258	186318180	101	550205888	16290	5.2821	1.72334	9.10287	4.93452	0.0546172	0.0296071	0.313788	2.9314e-07	2.9314e-07	1	0	0	1	0	0
AGCCCGCG	158	691	8	298.258	186318180	101	550205888	5528	4.37342	0.529744	2.31679	1.25589	0.0185343	0.0100471	0.346409	9.94767e-08	9.94767e-08	1	0	0	1	0	0
AGCCCGCTCC	1	4	10	298.258	186318180	101	550205888	40	4	0.00335281	0.0134112	0.00727001	0.000134112	7.27001e-05	0.39604	7.19803e-10	7.19803e-10	1	0	0	1	0	0
AGCCCGGGGG	1	4	10	298.258	186318180	101	550205888	40	4	0.00335281	0.0134112	0.00727001	0.000134112	7.27001e-05	0.39604	7.19803e-10	7.19803e-10	1	0	0	1	0	0
AGCCCTC	8	32	7	298.258	186318180	101	550205888	224	4	0.0268225	0.10729	0.05816	0.000751029	0.00040712	0.277228	4.03089e-09	4.03089e-09	1	0	0	1	0	0
AGCCCTCGGC	1	4	10	298.258	186318180	101	550205888	40	4	0.00335281	0.0134112	0.00727001	0.000134112	7.27001e-05	0.39604	7.19803e-10	7.19803e-10	1	0	0	1	0	0
AGCCG	3993	31845	5	298.258	186318180	101	550205888	159225	7.97521	13.3878	106.77	57.8783	0.533851	0.289392	0.394812	2.86526e-06	2.86526e-06	1	0	0	1	0	0
AGCCGAGCGG	2	9	10	298.258	186318180	101	550205888	90	4.5	0.00670562	0.0301753	0.0163575	0.000301753	0.000163575	0.445545	1.61956e-09	1.61956e-09	1	0	0	1	0	0
AGCCGC	1634	11482	6	298.258	186318180	101	550205888	68892	7.02693	5.47849	38.4969	20.8686	0.230982	0.125211	0.417441	1.23972e-06	1.23972e-06	1	0	0	1	0	0
AGCCGCCC	6	24	8	298.258	186318180	101	550205888	192	4	0.0201168	0.0804674	0.04362	0.000643739	0.00034896	0.316832	3.45505e-09	3.45505e-09	1	0	0	1	0	0
AGCCGCCGAGGATCGC	2	8	16	298.258	186318180	101	550205888	128	4	0.00670562	0.0268225	0.01454	0.000429159	0.00023264	0.633663	2.30337e-09	2.30337e-09	1	0	0	1	1	0
AGCCGG	868	4056	6	298.258	186318180	101	550205888	24336	4.67281	2.91024	13.599	7.37179	0.0815939	0.0442307	0.277593	4.37928e-07	4.37928e-07	1	0	0	1	0	0
AGCCGGAGCGG	233	1080	11	298.258	186318180	101	550205888	11880	4.63519	0.781204	3.62103	1.9629	0.0398314	0.0215919	0.504823	2.13781e-07	2.13781e-07	1	0	0	1	1	0
AGCCGGG	256	1024	7	298.258	186318180	101	550205888	7168	4	0.858319	3.43327	1.86112	0.0240329	0.0130279	0.277228	1.28989e-07	1.28989e-07	1	0	0	1	0	0
AGCCT	250	1284	5	298.258	186318180	101	550205888	6420	5.136	0.838202	4.305	2.33367	0.021525	0.0116684	0.254257	1.15528e-07	1.15528e-07	1	0	0	1	0	0
AGCCTC	1	7	6	298.258	186318180	101	550205888	42	7	0.00335281	0.0234697	0.0127225	0.000140818	7.63351e-05	0.415842	7.55793e-10	7.55793e-10	1	0	0	1	0	0
AGCG	1819	11109	4	298.258	186318180	101	550205888	44436	6.1072	6.09876	37.2463	20.1906	0.148985	0.0807625	0.241869	7.99629e-07	7.99629e-07	1	0	0	0	0	0
AGCGAT	148	592	6	298.258	186318180	101	550205888	3552	4	0.496216	1.98486	1.07596	0.0119092	0.00645577	0.237624	6.39185e-08	6.39185e-08	1	0	0	1	0	0
AGCGCCCGGGG	94	410	11	298.258	186318180	101	550205888	4510	4.3617	0.315164	1.37465	0.745176	0.0151212	0.00819693	0.475037	8.11577e-08	8.11577e-08	1	0	0	1	0	0
AGCGCCGCCCTG	1	4	12	298.258	186318180	101	550205888	48	4	0.00335281	0.0134112	0.00727001	0.000160935	8.72401e-05	0.475248	8.63763e-10	8.63763e-10	1	0	0	1	0	0
AGCGCG	172	688	6	298.258	186318180	101	550205888	4128	4	0.576683	2.30673	1.25044	0.0138404	0.00750265	0.237624	7.42836e-08	7.42836e-08	1	0	0	1	0	0
AGCGCGGCCGG	130	532	11	298.258	186318180	101	550205888	5852	4.09231	0.435865	1.78369	0.966911	0.0196206	0.010636	0.445697	1.05307e-07	1.05307e-07	1	0	0	1	0	0
AGCGG	1	5	5	298.258	186318180	101	550205888	25	5	0.00335281	0.016764	0.00908751	8.38202e-05	4.54375e-05	0.247525	4.49877e-10	4.49877e-10	1	0	0	1	0	0
AGCGGC	151	702	6	298.258	186318180	101	550205888	4212	4.64901	0.506274	2.35367	1.27589	0.014122	0.00765532	0.276179	7.57952e-08	7.57952e-08	1	0	0	1	0	0
AGCGGCG	137	548	7	298.258	186318180	101	550205888	3836	4	0.459335	1.83734	0.995991	0.0128614	0.00697194	0.277228	6.90291e-08	6.90291e-08	1	0	0	1	0	0
AGCGGG	1709	18254	6	298.258	186318180	101	550205888	109524	10.6811	5.72995	61.2021	33.1767	0.367213	0.19906	0.634521	1.97089e-06	1.97089e-06	1	0	0	1	1	0
AGCGGGG	120	480	7	298.258	186318180	101	550205888	3360	4	0.402337	1.60935	0.872401	0.0112654	0.0061068	0.277228	6.04634e-08	6.04634e-08	1	0	0	1	0	0
AGCTCCGCC	1	4	9	298.258	186318180	101	550205888	36	4	0.00335281	0.0134112	0.00727001	0.000120701	6.54301e-05	0.356436	6.47822e-10	6.47822e-10	1	0	0	1	0	0
AGCTCGCGGC	211	922	10	298.258	186318180	101	550205888	9220	4.36967	0.707442	3.09129	1.67574	0.0309129	0.0167574	0.43264	1.65914e-07	1.65914e-07	1	0	0	1	0	0
AGCTGC	2	12	6	298.258	186318180	101	550205888	72	6	0.00670562	0.0402337	0.02181	0.000241402	0.00013086	0.356436	1.29564e-09	1.29564e-09	1	0	0	1	0	0
AGG	3810	33734	3	298.258	186318180	101	550205888	101202	8.85407	12.7742	113.104	61.3116	0.339311	0.183935	0.262992	1.82114e-06	1.82114e-06	1	0	0	0	0	0
AGGAGGC	1	4	7	298.258	186318180	101	550205888	28	4	0.00335281	0.0134112	0.00727001	9.38786e-05	5.089e-05	0.277228	5.03862e-10	5.03862e-10	1	0	0	1	0	0
AGGAGGCGCG	189	798	10	298.258	186318180	101	550205888	7980	4.22222	0.633681	2.67554	1.45037	0.0267554	0.0145037	0.418042	1.43601e-07	1.43601e-07	1	0	0	1	0	0
AGGAGGG	17	68	7	298.258	186318180	101	550205888	476	4	0.0569977	0.227991	0.12359	0.00159594	0.000865131	0.277228	8.56565e-09	8.56565e-09	1	0	0	1	0	0
AGGAGGGGGG	1	4	10	298.258	186318180	101	550205888	40	4	0.00335281	0.0134112	0.00727001	0.000134112	7.27001e-05	0.39604	7.19803e-10	7.19803e-10	1	0	0	1	0	0
AGGAT	63	370	5	298.258	186318180	101	550205888	1850	5.87302	0.211227	1.24054	0.672476	0.00620269	0.00336238	0.290743	3.32909e-08	3.32909e-08	1	0	0	1	0	0
AGGATC	530	6148	6	298.258	186318180	101	550205888	36888	11.6	1.77699	20.6131	11.174	0.123678	0.067044	0.689109	6.63802e-07	6.63802e-07	1	0	0	1	1	0
AGGATCGAT	472	2226	9	298.258	186318180	101	550205888	20034	4.7161	1.58253	7.46335	4.04576	0.0671701	0.0364118	0.420247	3.60513e-07	3.60513e-07	1	0	0	1	0	0
AGGATG	163	875	6	298.258	186318180	101	550205888	5250	5.3681	0.546508	2.93371	1.59031	0.0176022	0.00954188	0.318897	9.44741e-08	9.44741e-08	1	0	0	1	0	0
AGGC	8	55	4	298.258	186318180	101	550205888	220	6.875	0.0268225	0.184404	0.0999626	0.000737618	0.00039985	0.272277	3.95891e-09	3.95891e-09	1	0	0	0	0	0
AGGCC	39452	233468	5	298.258	186318180	101	550205888	1167340	5.91777	132.275	782.773	424.328	3.91387	2.12164	0.292959	2.10064e-05	2.10064e-05	1	1	0	1	0	0
AGGCCC	219	876	6	298.258	186318180	101	550205888	5256	4	0.734265	2.93706	1.59213	0.0176224	0.00955279	0.237624	9.45821e-08	9.45821e-08	1	0	0	1	0	0
AGGCCCC	1	5	7	298.258	186318180	101	550205888	35	5	0.00335281	0.016764	0.00908751	0.000117348	6.36126e-05	0.346535	6.29827e-10	6.29827e-10	1	0	0	1	0	0
AGGCCCGCGG	1	4	10	298.258	186318180	101	550205888	40	4	0.00335281	0.0134112	0.00727001	0.000134112	7.27001e-05	0.39604	7.19803e-10	7.19803e-10	1	0	0	1	0	0
AGGCCG	1	4	6	298.258	186318180	101	550205888	24	4	0.00335281	0.0134112	0.00727001	8.04674e-05	4.362e-05	0.237624	4.31882e-10	4.31882e-10	1	0	0	1	0	0
AGGCCGCCC	146	624	9	298.258	186318180	101	550205888	5616	4.27397	0.48951	2.09215	1.13412	0.0188294	0.0102071	0.380849	1.0106e-07	1.0106e-07	1	0	0	1	0	0
AGGCG	1	5	5	298.258	186318180	101	550205888	25	5	0.00335281	0.016764	0.00908751	8.38202e-05	4.54375e-05	0.247525	4.49877e-10	4.49877e-10	1	0	0	1	0	0
AGGCGATGCG	1	4	10	298.258	186318180	101	550205888	40	4	0.00335281	0.0134112	0.00727001	0.000134112	7.27001e-05	0.39604	7.19803e-10	7.19803e-10	1	0	0	1	0	0
AGGCGC	386	4235	6	298.258	186318180	101	550205888	25410	10.9715	1.29418	14.1991	7.69712	0.0851948	0.0461827	0.651772	4.57255e-07	4.57255e-07	1	0	0	1	1	0
AGGCGCGGG	121	518	9	298.258	186318180	101	550205888	4662	4.28099	0.40569	1.73675	0.941466	0.0156308	0.00847319	0.381475	8.3893e-08	8.3893e-08	1	0	0	1	0	0
AGGCGG	905	6371	6	298.258	186318180	101	550205888	38226	7.03978	3.03429	21.3607	11.5793	0.128164	0.0694758	0.418205	6.87879e-07	6.87879e-07	1	0	0	1	0	0
AGGG	248	1575	4	298.258	186318180	101	550205888	6300	6.35081	0.831496	5.28067	2.86256	0.0211227	0.0114503	0.251517	1.13369e-07	1.13369e-07	1	0	0	0	0	0
AGGGAT	23	258	6	298.258	186318180	101	550205888	1548	11.2174	0.0771146	0.865024	0.468915	0.00519015	0.00281349	0.66638	2.78564e-08	2.78564e-08	1	0	0	1	1	0
AGGGC	5	27	5	298.258	186318180	101	550205888	135	5.4	0.016764	0.0905258	0.0490725	0.000452629	0.000245363	0.267327	2.42933e-09	2.42933e-09	1	0	0	1	0	0
AGGGCAGGGG	1	4	10	298.258	186318180	101	550205888	40	4	0.00335281	0.0134112	0.00727001	0.000134112	7.27001e-05	0.39604	7.19803e-10	7.19803e-10	1	0	0	1	0	0
AGGGCC	150	600	6	298.258	186318180	101	550205888	3600	4	0.502921	2.01168	1.0905	0.0120701	0.00654301	0.237624	6.47822e-08	6.47822e-08	1	0	0	1	0	0
AGGGCCG	122	488	7	298.258	186318180	101	550205888	3416	4	0.409043	1.63617	0.886941	0.0114532	0.00620858	0.277228	6.14711e-08	6.14711e-08	1	0	0	1	0	0
AGGGCG	775	4123	6	298.258	186318180	101	550205888	24738	5.32	2.59843	13.8236	7.49356	0.0829418	0.0449614	0.31604	4.45162e-07	4.45162e-07	1	0	0	1	0	0
AGGGCGCG	377	1583	8	298.258	186318180	101	550205888	12664	4.19894	1.26401	5.30749	2.8771	0.04246	0.0230168	0.332589	2.27889e-07	2.27889e-07	1	0	0	1	0	0
AGGGCGG	44	203	7	298.258	186318180	101	550205888	1421	4.61364	0.147524	0.68062	0.368953	0.00476434	0.00258267	0.319757	2.5571e-08	2.5571e-08	1	0	0	1	0	0
AGGGG	59	342	5	298.258	186318180	101	550205888	1710	5.79661	0.197816	1.14666	0.621585	0.0057333	0.00310793	0.286961	3.07716e-08	3.07716e-08	1	0	0	1	0	0
AGGGGATGC	126	536	9	298.258	186318180	101	550205888	4824	4.25397	0.422454	1.7971	0.974181	0.0161739	0.00876763	0.379066	8.68082e-08	8.68082e-08	1	0	0	1	0	0
AGGGGC	54	253	6	298.258	186318180	101	550205888	1518	4.68519	0.181052	0.84826	0.459828	0.00508956	0.00275897	0.278328	2.73165e-08	2.73165e-08	1	0	0	1	0	0
AGGGGCATCGG	1	4	11	298.258	186318180	101	550205888	44	4	0.00335281	0.0134112	0.00727001	0.000147524	7.99701e-05	0.435644	7.91783e-10	7.91783e-10	1	0	0	1	0	0
AGGGGCG	45	180	7	298.258	186318180	101	550205888	1260	4	0.150876	0.603505	0.32715	0.00422454	0.00229005	0.277228	2.26738e-08	2.26738e-08	1	0	0	1	0	0
AGGGGG	107	433	6	298.258	186318180	101	550205888	2598	4.04673	0.35875	1.45177	0.786978	0.00871059	0.00472187	0.2404	4.67512e-08	4.67512e-08	1	0	0	1	0	0
AGGGGGC	2	8	7	298.258	186318180	101	550205888	56	4	0.00670562	0.0268225	0.01454	0.000187757	0.00010178	0.277228	1.00772e-09	1.00772e-09	1	0	0	1	0	0
AGGGGGG	9	36	7	298.258	186318180	101	550205888	252	4	0.0301753	0.120701	0.0654301	0.000844908	0.00045801	0.277228	4.53476e-09	4.53476e-09	1	0	0	1	0	0
AT	2563	35551	2	298.258	186318180	101	550205888	71102	13.8709	8.59325	119.196	64.614	0.238391	0.129228	0.27467	1.27949e-06	1.27949e-06	1	0	0	0	0	0
ATATC	55	276	5	298.258	186318180	101	550205888	1380	5.01818	0.184404	0.925375	0.50163	0.00462687	0.00250815	0.248425	2.48332e-08	2.48332e-08	1	0	0	1	0	0
ATATCC	364	1542	6	298.258	186318180	101	550205888	9252	4.23626	1.22042	5.17003	2.80259	0.0310202	0.0168155	0.251659	1.6649e-07	1.6649e-07	1	0	0	1	0	0
ATATCCATCC	1	6	10	298.258	186318180	101	550205888	60	6	0.00335281	0.0201168	0.010905	0.000201168	0.00010905	0.594059	1.0797e-09	1.0797e-09	1	0	0	1	1	0
ATATCCGCC	162	718	9	298.258	186318180	101	550205888	6462	4.4321	0.543155	2.40732	1.30497	0.0216658	0.0117447	0.394939	1.16284e-07	1.16284e-07	1	0	0	1	0	0
ATATCG	129	516	6	298.258	186318180	101	550205888	3096	4	0.432512	1.73005	0.937831	0.0103803	0.00562698	0.237624	5.57127e-08	5.57127e-08	1	0	0	1	0	0
ATC	1566	16965	3	298.258	186318180	101	550205888	50895	10.8333	5.2505	56.8804	30.8339	0.170641	0.0925017	0.321782	9.15859e-07	9.15859e-07	1	0	0	0	0	0
ATCATCG	155	620	7	298.258	186318180	101	550205888	4340	4	0.519685	2.07874	1.12685	0.0145512	0.00788796	0.277228	7.80986e-08	7.80986e-08	1	0	0	1	0	0
ATCATGC	1	4	7	298.258	186318180	101	550205888	28	4	0.00335281	0.0134112	0.00727001	9.38786e-05	5.089e-05	0.277228	5.03862e-10	5.03862e-10	1	0	0	1	0	0
ATCC	948	7479	4	298.258	186318180	101	550205888	29916	7.88924	3.17846	25.0756	13.5931	0.100303	0.0543724	0.312445	5.3834e-07	5.3834e-07	1	0	0	0	0	0
ATCCC	11	72	5	298.258	186318180	101	550205888	360	6.54545	0.0368809	0.241402	0.13086	0.00120701	0.000654301	0.324032	6.47822e-09	6.47822e-09	1	0	0	1	0	0
ATCCCC	2	10	6	298.258	186318180	101	550205888	60	5	0.00670562	0.0335281	0.018175	0.000201168	0.00010905	0.29703	1.0797e-09	1.0797e-09	1	0	0	1	0	0
ATCCCCC	2137	8558	7	298.258	186318180	101	550205888	59906	4.00468	7.16495	28.6933	15.5542	0.200853	0.108879	0.277552	1.07801e-06	1.07801e-06	1	0	0	1	0	0
ATCCCCG	2	10	7	298.258	186318180	101	550205888	70	5	0.00670562	0.0335281	0.018175	0.000234697	0.000127225	0.346535	1.25965e-09	1.25965e-09	1	0	0	1	0	0
ATCCCG	172	689	6	298.258	186318180	101	550205888	4134	4.00581	0.576683	2.31008	1.25226	0.0138605	0.00751355	0.237969	7.43916e-08	7.43916e-08	1	0	0	1	0	0
ATCCG	2	14	5	298.258	186318180	101	550205888	70	7	0.00670562	0.0469393	0.025445	0.000234697	0.000127225	0.346535	1.25965e-09	1.25965e-09	1	0	0	1	0	0
ATCCGC	175	832	6	298.258	186318180	101	550205888	4992	4.75429	0.586741	2.78954	1.51216	0.0167372	0.00907297	0.282433	8.98314e-08	8.98314e-08	1	0	0	1	0	0
ATCCGCCG	180	788	8	298.258	186318180	101	550205888	6304	4.37778	0.603505	2.64201	1.43219	0.0211361	0.0114575	0.346755	1.13441e-07	1.13441e-07	1	0	0	1	0	0
ATCCGGCG	164	724	8	298.258	186318180	101	550205888	5792	4.41463	0.54986	2.42743	1.31587	0.0194195	0.010527	0.349674	1.04227e-07	1.04227e-07	1	0	0	1	0	0
ATCG	1205	7364	4	298.258	186318180	101	550205888	29456	6.1112	4.04013	24.6901	13.3841	0.0987603	0.0535363	0.242028	5.30063e-07	5.30063e-07	1	0	0	0	0	0
ATCGC	717	8290	5	298.258	186318180	101	550205888	41450	11.5621	2.40396	27.7948	15.0671	0.138974	0.0753354	0.572379	7.45895e-07	7.45895e-07	1	0	0	1	1	0
ATCGCATCGCC	1	5	11	298.258	186318180	101	550205888	55	5	0.00335281	0.016764	0.00908751	0.000184404	9.99626e-05	0.544554	9.89729e-10	9.89729e-10	1	0	0	1	1	0
ATCGCG	143	572	6	298.258	186318180	101	550205888	3432	4	0.479451	1.91781	1.03961	0.0115068	0.00623766	0.237624	6.17591e-08	6.17591e-08	1	0	0	1	0	0
ATCGCGC	32	156	7	298.258	186318180	101	550205888	1092	4.875	0.10729	0.523038	0.28353	0.00366127	0.00198471	0.337871	1.96506e-08	1.96506e-08	1	0	0	1	0	0
ATGCC	187	1081	5	298.258	186318180	101	550205888	5405	5.78075	0.626975	3.62438	1.96472	0.0181219	0.0098236	0.286176	9.72633e-08	9.72633e-08	1	0	0	1	0	0
ATGCCC	252	1597	6	298.258	186318180	101	550205888	9582	6.3373	0.844908	5.35443	2.90255	0.0321266	0.0174153	0.376473	1.72429e-07	1.72429e-07	1	0	0	1	0	0
CCCCCCG	2	8	7	298.258	186318180	101	550205888	56	4	0.00670562	0.0268225	0.01454	0.000187757	0.00010178	0.277228	1.00772e-09	1.00772e-09	1	0	0	1	0	0
CCCCCG	56	226	6	298.258	186318180	101	550205888	1356	4.03571	0.187757	0.757735	0.410755	0.00454641	0.00246453	0.239745	2.44013e-08	2.44013e-08	1	0	0	1	0	0
CCCCCGG	16	64	7	298.258	186318180	101	550205888	448	4	0.0536449	0.21458	0.11632	0.00150206	0.000814241	0.277228	8.06179e-09	8.06179e-09	1	0	0	1	0	0
CCCCCGGG	105	433	8	298.258	186318180	101	550205888	3464	4.12381	0.352045	1.45177	0.786978	0.0116141	0.00629583	0.326638	6.23349e-08	6.23349e-08	1	0	0	1	0	0
CCCCG	278	1887	5	298.258	186318180	101	550205888	9435	6.78777	0.93208	6.32675	3.42963	0.0316337	0.0171481	0.336028	1.69783e-07	1.69783e-07	1	0	0	1	0	0
CCCCGG	423	1870	6	298.258	186318180	101	550205888	11220	4.4208	1.41824	6.26975	3.39873	0.0376185	0.0203924	0.262622	2.01905e-07	2.01905e-07	1	0	0	1	0	0
CCCCGGG	2	9	7	298.258	186318180	101	550205888	63	4.5	0.00670562	0.0301753	0.0163575	0.000211227	0.000114503	0.311881	1.13369e-09	1.13369e-09	1	0	0	1	0	0
CCCG	27	163	4	298.258	186318180	101	550205888	652	6.03704	0.0905258	0.546508	0.296253	0.00218603	0.00118501	0.239091	1.17328e-08	1.17328e-08	1	0	0	0	0	0
CCCGCCG	13	59	7	298.258	186318180	101	550205888	413	4.53846	0.0435865	0.197816	0.107233	0.00138471	0.000750628	0.314547	7.43196e-09	7.43196e-09	1	0	0	1	0	0
CCCGCG	111	517	6	298.258	186318180	101	550205888	3102	4.65766	0.372162	1.7334	0.939648	0.0104004	0.00563789	0.276693	5.58207e-08	5.58207e-08	1	0	0	1	0	0
CCCGG	523	3238	5	298.258	186318180	101	550205888	16190	6.1912	1.75352	10.8564	5.88507	0.054282	0.0294253	0.306495	2.9134e-07	2.9134e-07	1	0	0	1	0	0
CCCGGCG	76	305	7	298.258	186318180	101	550205888	2135	4.01316	0.254813	1.02261	0.554338	0.00715824	0.00388037	0.27814	3.84195e-08	3.84195e-08	1	0	0	1	0	0
CCCGGG	3	12	6	298.258	186318180	101	550205888	72	4	0.0100584	0.0402337	0.02181	0.000241402	0.00013086	0.237624	1.29564e-09	1.29564e-09	1	0	0	1	0	0
CCG	5384	50836	3	298.258	186318180	101	550205888	152508	9.44205	18.0515	170.443	92.3945	0.51133	0.277184	0.280457	2.74439e-06	2.74439e-06	1	0	0	0	0	0
CCGCCGG	6	24	7	298.258	186318180	101	550205888	168	4	0.0201168	0.0804674	0.04362	0.000563272	0.00030534	0.277228	3.02317e-09	3.02317e-09	1	0	0	1	0	0
CCGCG	593	3131	5	298.258	186318180	101	550205888	15655	5.27993	1.98821	10.4976	5.6906	0.0524882	0.028453	0.261383	2.81713e-07	2.81713e-07	1	0	0	1	0	0
CCGCGG	210	840	6	298.258	186318180	101	550205888	5040	4	0.70409	2.81636	1.5267	0.0168982	0.00916021	0.237624	9.06951e-08	9.06951e-08	1	0	0	1	0	0
CG	107	1291	2	298.258	186318180	101	550205888	2582	12.0654	0.35875	4.32847	2.34639	0.00865695	0.00469279	0.238919	4.64633e-08	4.64633e-08	1	0	0	0	0	0
