# Supplementary material for: Profiles of telomeric repeats in Insecta reveal diverse forms of telomeric motifs in Hymenopterans
Source: Life Sci Alliance. 2022 Apr 1;5(7):e202101163. doi: 10.26508/lsa.202101163 (PMC8977481; doi:10.26508/lsa.202101163)
Supplement: Supplemental Data 5. — Tandem repeat statistics and TRIP TRM calls for arthropods species that are not listed in Supplemental Data 2 or Supplemental Data 3. [file LSA-2021-01163_Supplemental_Data_5.zip › DataS5/PARCO_output.csv.0.filtered.xlsx]

## Sheet: Sheet1
Unnamed: 0	reads	repeats	unit_len	avg_genome_cov	genome_size	eff_read_len	num_reads	repeats_total_len	repeats_per_read	reads_per_genome	repeats_per_genome	repeats_per_million_reads	repeats_len_per_genome	repeats_len_per_million_reads	percent_repeats_len_per_read	percent_repeats_len_per_genome	percent_repeat_unit_in_sequences	avg_genome_cov_filter	repeat_containing_reads_filter	repeats_len_per_million_reads_filter	unit_len_filter	percent_repeats_len_per_read_filter	qualified
AAAAAAC	18	72	7	28.7901	448234373	288.77	44688530	504	4	0.625215	2.50086	1.61115	0.017506	0.0112781	0.096963	3.90555e-08	3.90555e-08	1	0	0	1	0	0
AAAAAAG	34	136	7	28.7901	448234373	288.77	44688530	952	4	1.18096	4.72385	3.04329	0.0330669	0.021303	0.096963	7.37715e-08	7.37715e-08	1	0	0	1	0	0
AAAAAAT	38	153	7	28.7901	448234373	288.77	44688530	1071	4.02632	1.3199	5.31433	3.4237	0.0372003	0.0239659	0.0976009	8.2993e-08	8.2993e-08	1	0	0	1	0	0
AAAAAC	168	680	6	28.7901	448234373	288.77	44688530	4080	4.04762	5.83534	23.6192	15.2164	0.141715	0.0912986	0.0841005	3.16164e-07	3.16164e-07	1	0	0	1	0	0
AAAAACG	13	52	7	28.7901	448234373	288.77	44688530	364	4	0.451544	1.80618	1.16361	0.0126432	0.00814527	0.096963	2.82068e-08	2.82068e-08	1	0	0	1	0	0
AAAAACTACTTAT	1	4	13	28.7901	448234373	288.77	44688530	52	4	0.0347342	0.138937	0.0895084	0.00180618	0.00116361	0.180074	4.02954e-09	4.02954e-09	1	0	0	1	0	0
AAAAAG	188	852	6	28.7901	448234373	288.77	44688530	5112	4.53191	6.53002	29.5935	19.0653	0.177561	0.114392	0.0941631	3.96134e-07	3.96134e-07	1	0	0	1	0	0
AAAAAGGGATGG	1	4	12	28.7901	448234373	288.77	44688530	48	4	0.0347342	0.138937	0.0895084	0.00166724	0.0010741	0.166222	3.71957e-09	3.71957e-09	1	0	0	1	0	0
AAAAAGT	6	24	7	28.7901	448234373	288.77	44688530	168	4	0.208405	0.83362	0.537051	0.00583534	0.00375935	0.096963	1.30185e-08	1.30185e-08	1	0	0	1	0	0
AAAAAT	146	590	6	28.7901	448234373	288.77	44688530	3540	4.0411	5.07119	20.4932	13.2025	0.122959	0.079215	0.083965	2.74318e-07	2.74318e-07	1	0	0	1	0	0
AAAAATAGAAGGTAGTTTAAAG	1	7	22	28.7901	448234373	288.77	44688530	154	7	0.0347342	0.243139	0.15664	0.00534906	0.00344607	0.533296	1.19336e-08	1.19336e-08	1	0	0	1	1	0
AAAAATG	34	166	7	28.7901	448234373	288.77	44688530	1162	4.88235	1.18096	5.76587	3.7146	0.0403611	0.0260022	0.118352	9.00447e-08	9.00447e-08	1	0	0	1	0	0
AAAAATGTTTTCAAATTC	4	16	18	28.7901	448234373	288.77	44688530	288	4	0.138937	0.555747	0.358034	0.0100034	0.00644461	0.249333	2.23174e-08	2.23174e-08	1	0	0	1	0	0
AAAAATT	9	36	7	28.7901	448234373	288.77	44688530	252	4	0.312608	1.25043	0.805576	0.00875301	0.00563903	0.096963	1.95278e-08	1.95278e-08	1	0	0	1	0	0
AAAAC	339	2579	5	28.7901	448234373	288.77	44688530	12895	7.60767	11.7749	89.5794	57.7106	0.447897	0.288553	0.131725	9.99248e-07	9.99248e-07	1	0	0	1	0	0
AAAACATTATGTG	35	179	13	28.7901	448234373	288.77	44688530	2327	5.11429	1.2157	6.21742	4.0055	0.0808264	0.0520715	0.230238	1.80322e-07	1.80322e-07	1	0	0	1	0	0
AAAACC	12	48	6	28.7901	448234373	288.77	44688530	288	4	0.41681	1.66724	1.0741	0.0100034	0.00644461	0.0831111	2.23174e-08	2.23174e-08	1	0	0	1	0	0
AAAACCCTACAAGCATCTGT	5	20	20	28.7901	448234373	288.77	44688530	400	4	0.173671	0.694683	0.447542	0.0138937	0.00895084	0.277037	3.09964e-08	3.09964e-08	1	0	0	1	0	0
AAAACTC	1	4	7	28.7901	448234373	288.77	44688530	28	4	0.0347342	0.138937	0.0895084	0.000972557	0.000626559	0.096963	2.16975e-09	2.16975e-09	1	0	0	1	0	0
AAAAG	104	960	5	28.7901	448234373	288.77	44688530	4800	9.23077	3.61235	33.3448	21.482	0.166724	0.10741	0.159829	3.71957e-07	3.71957e-07	1	0	0	1	0	0
AAAAGGT	11	44	7	28.7901	448234373	288.77	44688530	308	4	0.382076	1.5283	0.984593	0.0106981	0.00689215	0.096963	2.38673e-08	2.38673e-08	1	0	0	1	0	0
AAAAGTCCTTACGACC	30	145	16	28.7901	448234373	288.77	44688530	2320	4.83333	1.04203	5.03646	3.24468	0.0805833	0.0519149	0.267802	1.79779e-07	1.79779e-07	1	0	0	1	0	0
AAAAGTG	10	40	7	28.7901	448234373	288.77	44688530	280	4	0.347342	1.38937	0.895084	0.00972557	0.00626559	0.096963	2.16975e-08	2.16975e-08	1	0	0	1	0	0
AAAAT	603	3636	5	28.7901	448234373	288.77	44688530	18180	6.02985	20.9447	126.293	81.3632	0.631467	0.406816	0.104406	1.40879e-06	1.40879e-06	1	0	0	1	0	0
AAAATAAAG	2	8	9	28.7901	448234373	288.77	44688530	72	4	0.0694683	0.277873	0.179017	0.00250086	0.00161115	0.124667	5.57936e-09	5.57936e-09	1	0	0	1	0	0
AAAATAG	30	120	7	28.7901	448234373	288.77	44688530	840	4	1.04203	4.1681	2.68525	0.0291767	0.0187968	0.096963	6.50925e-08	6.50925e-08	1	0	0	1	0	0
AAAATC	83	373	6	28.7901	448234373	288.77	44688530	2238	4.49398	2.88294	12.9558	8.34666	0.0777351	0.05008	0.0933748	1.73425e-07	1.73425e-07	1	0	0	1	0	0
AAAATCAGGAGT	29	132	12	28.7901	448234373	288.77	44688530	1584	4.55172	1.00729	4.58491	2.95378	0.0550189	0.0354453	0.189149	1.22746e-07	1.22746e-07	1	0	0	1	0	0
AAAATCT	2	8	7	28.7901	448234373	288.77	44688530	56	4	0.0694683	0.277873	0.179017	0.00194511	0.00125312	0.096963	4.3395e-09	4.3395e-09	1	0	0	1	0	0
AAAATG	80	320	6	28.7901	448234373	288.77	44688530	1920	4	2.77873	11.1149	7.16067	0.0666896	0.042964	0.0831111	1.48783e-07	1.48783e-07	1	0	0	1	0	0
AAAATGTCCTTGCGGC	28	125	16	28.7901	448234373	288.77	44688530	2000	4.46429	0.972557	4.34177	2.79714	0.0694683	0.0447542	0.247355	1.54982e-07	1.54982e-07	1	0	0	1	0	0
AAAATGTTAGATTT	7	30	14	28.7901	448234373	288.77	44688530	420	4.28571	0.243139	1.04203	0.671313	0.0145884	0.00939838	0.207778	3.25463e-08	3.25463e-08	1	0	0	1	0	0
AAAATT	51	317	6	28.7901	448234373	288.77	44688530	1902	6.21569	1.77144	11.0107	7.09354	0.0660644	0.0425613	0.129148	1.47388e-07	1.47388e-07	1	0	0	1	0	0
AAAATTCGCG	8	36	10	28.7901	448234373	288.77	44688530	360	4.5	0.277873	1.25043	0.805576	0.0125043	0.00805576	0.155833	2.78968e-08	2.78968e-08	1	0	0	1	0	0
AAAATTG	1	4	7	28.7901	448234373	288.77	44688530	28	4	0.0347342	0.138937	0.0895084	0.000972557	0.000626559	0.096963	2.16975e-09	2.16975e-09	1	0	0	1	0	0
AAAATTT	15	60	7	28.7901	448234373	288.77	44688530	420	4	0.521013	2.08405	1.34263	0.0145884	0.00939838	0.096963	3.25463e-08	3.25463e-08	1	0	0	1	0	0
AAAC	2030	17353	4	28.7901	448234373	288.77	44688530	69412	8.54828	70.5104	602.742	388.31	2.41097	1.55324	0.118409	5.37881e-06	5.37881e-06	1	0	0	0	0	0
AAACAAACAAACGAT	15	66	15	28.7901	448234373	288.77	44688530	990	4.4	0.521013	2.29246	1.47689	0.0343868	0.0221533	0.228556	7.67162e-08	7.67162e-08	1	0	0	1	0	0
AAACAAC	3	24	7	28.7901	448234373	288.77	44688530	168	8	0.104203	0.83362	0.537051	0.00583534	0.00375935	0.193926	1.30185e-08	1.30185e-08	1	0	0	1	0	0
AAACAACAAC	5	20	10	28.7901	448234373	288.77	44688530	200	4	0.173671	0.694683	0.447542	0.00694683	0.00447542	0.138519	1.54982e-08	1.54982e-08	1	0	0	1	0	0
AAACAC	4	17	6	28.7901	448234373	288.77	44688530	102	4.25	0.138937	0.590481	0.380411	0.00354289	0.00228246	0.0883056	7.90409e-09	7.90409e-09	1	0	0	1	0	0
AAACACAC	8	32	8	28.7901	448234373	288.77	44688530	256	4	0.277873	1.11149	0.716067	0.00889195	0.00572854	0.110815	1.98377e-08	1.98377e-08	1	0	0	1	0	0
AAACACACACACAG	7	28	14	28.7901	448234373	288.77	44688530	392	4	0.243139	0.972557	0.626559	0.0136158	0.00877183	0.193926	3.03765e-08	3.03765e-08	1	0	0	1	0	0
AAACACCTG	2	9	9	28.7901	448234373	288.77	44688530	81	4.5	0.0694683	0.312608	0.201394	0.00281347	0.00181255	0.14025	6.27678e-09	6.27678e-09	1	0	0	1	0	0
AAACACGTGAC	2	8	11	28.7901	448234373	288.77	44688530	88	4	0.0694683	0.277873	0.179017	0.00305661	0.00196919	0.15237	6.81922e-09	6.81922e-09	1	0	0	1	0	0
AAACACTC	1	4	8	28.7901	448234373	288.77	44688530	32	4	0.0347342	0.138937	0.0895084	0.00111149	0.000716067	0.110815	2.47972e-09	2.47972e-09	1	0	0	1	0	0
AAACAG	55	534	6	28.7901	448234373	288.77	44688530	3204	9.70909	1.91038	18.548	11.9494	0.111288	0.0716962	0.201733	2.48281e-07	2.48281e-07	1	0	0	1	0	0
AAACAGGCTCAG	1	4	12	28.7901	448234373	288.77	44688530	48	4	0.0347342	0.138937	0.0895084	0.00166724	0.0010741	0.166222	3.71957e-09	3.71957e-09	1	0	0	1	0	0
AAACAGGGTTCACATC	55	235	16	28.7901	448234373	288.77	44688530	3760	4.27273	1.91038	8.16253	5.25862	0.1306	0.0841379	0.236741	2.91367e-07	2.91367e-07	1	0	0	1	0	0
AAACAT	1	4	6	28.7901	448234373	288.77	44688530	24	4	0.0347342	0.138937	0.0895084	0.00083362	0.000537051	0.0831111	1.85979e-09	1.85979e-09	1	0	0	1	0	0
AAACATCATATGCACATC	62	260	18	28.7901	448234373	288.77	44688530	4680	4.19355	2.15352	9.03089	5.81805	0.162556	0.104725	0.261398	3.62658e-07	3.62658e-07	1	0	0	1	0	0
AAACC	5	25	5	28.7901	448234373	288.77	44688530	125	5	0.173671	0.868354	0.559428	0.00434177	0.00279714	0.0865741	9.68639e-09	9.68639e-09	1	0	0	1	0	0
AAACCCT	1	5	7	28.7901	448234373	288.77	44688530	35	5	0.0347342	0.173671	0.111886	0.0012157	0.000783199	0.121204	2.71219e-09	2.71219e-09	1	0	0	1	0	0
AAACCGACAC	2	11	10	28.7901	448234373	288.77	44688530	110	5.5	0.0694683	0.382076	0.246148	0.00382076	0.00246148	0.190463	8.52402e-09	8.52402e-09	1	0	0	1	0	0
AAACCT	67	357	6	28.7901	448234373	288.77	44688530	2142	5.32836	2.32719	12.4001	7.98863	0.0744006	0.0479318	0.110711	1.65986e-07	1.65986e-07	1	0	0	1	0	0
AAACCTATCTCTATGGAGG	108	451	19	28.7901	448234373	288.77	44688530	8569	4.17593	3.75129	15.6651	10.0921	0.297637	0.191749	0.27476	6.64021e-07	6.64021e-07	1	0	0	1	0	0
AAACGCT	1	5	7	28.7901	448234373	288.77	44688530	35	5	0.0347342	0.173671	0.111886	0.0012157	0.000783199	0.121204	2.71219e-09	2.71219e-09	1	0	0	1	0	0
AAACGG	1	4	6	28.7901	448234373	288.77	44688530	24	4	0.0347342	0.138937	0.0895084	0.00083362	0.000537051	0.0831111	1.85979e-09	1.85979e-09	1	0	0	1	0	0
AAACT	14	224	5	28.7901	448234373	288.77	44688530	1120	16	0.486278	7.78045	5.01247	0.0389023	0.0250624	0.277037	8.679e-08	8.679e-08	1	0	0	1	0	0
AAACTACAGTG	65	540	11	28.7901	448234373	288.77	44688530	5940	8.30769	2.25772	18.7565	12.0836	0.206321	0.13292	0.316462	4.60297e-07	4.60297e-07	1	0	0	1	0	0
AAACTAG	2	8	7	28.7901	448234373	288.77	44688530	56	4	0.0694683	0.277873	0.179017	0.00194511	0.00125312	0.096963	4.3395e-09	4.3395e-09	1	0	0	1	0	0
AAACTC	1	5	6	28.7901	448234373	288.77	44688530	30	5	0.0347342	0.173671	0.111886	0.00104203	0.000671313	0.103889	2.32473e-09	2.32473e-09	1	0	0	1	0	0
AAACTCATCCC	1	4	11	28.7901	448234373	288.77	44688530	44	4	0.0347342	0.138937	0.0895084	0.0015283	0.000984593	0.15237	3.40961e-09	3.40961e-09	1	0	0	1	0	0
AAACTCATTTCCATTCTGCAG	1	8	21	28.7901	448234373	288.77	44688530	168	8	0.0347342	0.277873	0.179017	0.00583534	0.00375935	0.581778	1.30185e-08	1.30185e-08	1	0	0	1	1	0
AAACTCTG	2	14	8	28.7901	448234373	288.77	44688530	112	7	0.0694683	0.486278	0.313279	0.00389023	0.00250624	0.193926	8.679e-09	8.679e-09	1	0	0	1	0	0
AAACTG	61	244	6	28.7901	448234373	288.77	44688530	1464	4	2.11878	8.47514	5.46001	0.0508508	0.0327601	0.0831111	1.13447e-07	1.13447e-07	1	0	0	1	0	0
AAACTTCGAAG	2	9	11	28.7901	448234373	288.77	44688530	99	4.5	0.0694683	0.312608	0.201394	0.00343868	0.00221533	0.171417	7.67162e-09	7.67162e-09	1	0	0	1	0	0
AAACTTTAGTTC	76	335	12	28.7901	448234373	288.77	44688530	4020	4.40789	2.6398	11.6359	7.49633	0.139631	0.089956	0.183173	3.11514e-07	3.11514e-07	1	0	0	1	0	0
AAAG	371	2977	4	28.7901	448234373	288.77	44688530	11908	8.02426	12.8864	103.404	66.6166	0.413615	0.266467	0.111151	9.22764e-07	9.22764e-07	1	0	0	0	0	0
AAAGAAG	13	100	7	28.7901	448234373	288.77	44688530	700	7.69231	0.451544	3.47342	2.23771	0.0243139	0.015664	0.186467	5.42438e-08	5.42438e-08	1	0	0	1	0	0
AAAGAG	49	197	6	28.7901	448234373	288.77	44688530	1182	4.02041	1.70197	6.84263	4.40829	0.0410558	0.0264497	0.0835352	9.15945e-08	9.15945e-08	1	0	0	1	0	0
AAAGAGAGCATTAC	30	124	14	28.7901	448234373	288.77	44688530	1736	4.13333	1.04203	4.30704	2.77476	0.0602985	0.0388467	0.20039	1.34525e-07	1.34525e-07	1	0	0	1	0	0
AAAGAGCT	5	60	8	28.7901	448234373	288.77	44688530	480	12	0.173671	2.08405	1.34263	0.0166724	0.010741	0.332444	3.71957e-08	3.71957e-08	1	0	0	1	0	0
AAAGAT	2	8	6	28.7901	448234373	288.77	44688530	48	4	0.0694683	0.277873	0.179017	0.00166724	0.0010741	0.0831111	3.71957e-09	3.71957e-09	1	0	0	1	0	0
AAAGC	120	729	5	28.7901	448234373	288.77	44688530	3645	6.075	4.1681	25.3212	16.3129	0.126606	0.0815646	0.105188	2.82455e-07	2.82455e-07	1	0	0	1	0	0
AAAGCAAGC	60	369	9	28.7901	448234373	288.77	44688530	3321	6.15	2.08405	12.8169	8.25715	0.115352	0.0743144	0.191675	2.57348e-07	2.57348e-07	1	0	0	1	0	0
AAAGCCAGAGGCCAG	38	210	15	28.7901	448234373	288.77	44688530	3150	5.52632	1.3199	7.29418	4.69919	0.109413	0.0704879	0.287061	2.44097e-07	2.44097e-07	1	0	0	1	0	0
AAAGCCGTGC	1	5	10	28.7901	448234373	288.77	44688530	50	5	0.0347342	0.173671	0.111886	0.00173671	0.00111886	0.173148	3.87455e-09	3.87455e-09	1	0	0	1	0	0
AAAGCCTTG	1	4	9	28.7901	448234373	288.77	44688530	36	4	0.0347342	0.138937	0.0895084	0.00125043	0.000805576	0.124667	2.78968e-09	2.78968e-09	1	0	0	1	0	0
AAAGCTCT	2	9	8	28.7901	448234373	288.77	44688530	72	4.5	0.0694683	0.312608	0.201394	0.00250086	0.00161115	0.124667	5.57936e-09	5.57936e-09	1	0	0	1	0	0
AAAGCTTG	2	10	8	28.7901	448234373	288.77	44688530	80	5	0.0694683	0.347342	0.223771	0.00277873	0.00179017	0.138519	6.19929e-09	6.19929e-09	1	0	0	1	0	0
AAAGG	20	155	5	28.7901	448234373	288.77	44688530	775	7.75	0.694683	5.3838	3.46845	0.026919	0.0173423	0.13419	6.00556e-08	6.00556e-08	1	0	0	1	0	0
AAAGGCAC	16	69	8	28.7901	448234373	288.77	44688530	552	4.3125	0.555747	2.39666	1.54402	0.0191733	0.0123522	0.119472	4.27751e-08	4.27751e-08	1	0	0	1	0	0
AAAGGCG	1	4	7	28.7901	448234373	288.77	44688530	28	4	0.0347342	0.138937	0.0895084	0.000972557	0.000626559	0.096963	2.16975e-09	2.16975e-09	1	0	0	1	0	0
AAAGGCT	2	20	7	28.7901	448234373	288.77	44688530	140	10	0.0694683	0.694683	0.447542	0.00486278	0.00313279	0.242407	1.08488e-08	1.08488e-08	1	0	0	1	0	0
AAAGGGAG	2	14	8	28.7901	448234373	288.77	44688530	112	7	0.0694683	0.486278	0.313279	0.00389023	0.00250624	0.193926	8.679e-09	8.679e-09	1	0	0	1	0	0
AAAGGT	45	184	6	28.7901	448234373	288.77	44688530	1104	4.08889	1.56304	6.39109	4.11739	0.0383465	0.0247043	0.084958	8.55502e-08	8.55502e-08	1	0	0	1	0	0
AAAGGTGCTGCTAAGCAC	31	127	18	28.7901	448234373	288.77	44688530	2286	4.09677	1.07676	4.41124	2.84189	0.0794023	0.0511541	0.255366	1.77145e-07	1.77145e-07	1	0	0	1	0	0
AAAGT	42	237	5	28.7901	448234373	288.77	44688530	1185	5.64286	1.45884	8.232	5.30337	0.04116	0.0265169	0.097705	9.1827e-08	9.1827e-08	1	0	0	1	0	0
AAAGTG	1	9	6	28.7901	448234373	288.77	44688530	54	9	0.0347342	0.312608	0.201394	0.00187565	0.00120836	0.187	4.18452e-09	4.18452e-09	1	0	0	1	0	0
AAAGTGCCAGC	32	158	11	28.7901	448234373	288.77	44688530	1738	4.9375	1.11149	5.488	3.53558	0.060368	0.0388914	0.188082	1.3468e-07	1.3468e-07	1	0	0	1	0	0
AAAGTTC	1	4	7	28.7901	448234373	288.77	44688530	28	4	0.0347342	0.138937	0.0895084	0.000972557	0.000626559	0.096963	2.16975e-09	2.16975e-09	1	0	0	1	0	0
AAAT	7161	63801	4	28.7901	448234373	288.77	44688530	255204	8.90951	248.731	2216.07	1427.68	8.8643	5.71073	0.123413	1.9776e-05	1.9776e-05	1	0	1	0	0	0
AAATAAC	1	4	7	28.7901	448234373	288.77	44688530	28	4	0.0347342	0.138937	0.0895084	0.000972557	0.000626559	0.096963	2.16975e-09	2.16975e-09	1	0	0	1	0	0
AAATAAG	1519	6297	7	28.7901	448234373	288.77	44688530	44079	4.14549	52.7612	218.721	140.909	1.53105	0.98636	0.10049	3.41573e-06	3.41573e-06	1	0	0	1	0	0
AAATAAGAT	64	358	9	28.7901	448234373	288.77	44688530	3222	5.59375	2.22299	12.4348	8.011	0.111914	0.072099	0.174339	2.49676e-07	2.49676e-07	1	0	0	1	0	0
AAATAAGTGCATGCTGT	100	536	17	28.7901	448234373	288.77	44688530	9112	5.36	3.47342	18.6175	11.9941	0.316498	0.2039	0.315545	7.06099e-07	7.06099e-07	1	0	0	1	0	0
AAATAAT	18	101	7	28.7901	448234373	288.77	44688530	707	5.61111	0.625215	3.50815	2.26009	0.0245571	0.0158206	0.136017	5.47862e-08	5.47862e-08	1	0	0	1	0	0
AAATACAT	21	142	8	28.7901	448234373	288.77	44688530	1136	6.7619	0.729418	4.93225	3.17755	0.039458	0.0254204	0.18733	8.80299e-08	8.80299e-08	1	0	0	1	0	0
AAATACG	5	20	7	28.7901	448234373	288.77	44688530	140	4	0.173671	0.694683	0.447542	0.00486278	0.00313279	0.096963	1.08488e-08	1.08488e-08	1	0	0	1	0	0
AAATAG	987	5660	6	28.7901	448234373	288.77	44688530	33960	5.73455	34.2826	196.595	126.654	1.17957	0.759927	0.119151	2.6316e-06	2.6316e-06	1	0	0	1	0	0
AAATAGT	8	33	7	28.7901	448234373	288.77	44688530	231	4.125	0.277873	1.14623	0.738445	0.00802359	0.00516911	0.0999931	1.79004e-08	1.79004e-08	1	0	0	1	0	0
AAATAT	202	885	6	28.7901	448234373	288.77	44688530	5310	4.38119	7.0163	30.7397	19.8037	0.184438	0.118822	0.0910314	4.11478e-07	4.11478e-07	1	0	0	1	0	0
AAATATG	8	32	7	28.7901	448234373	288.77	44688530	224	4	0.277873	1.11149	0.716067	0.00778045	0.00501247	0.096963	1.7358e-08	1.7358e-08	1	0	0	1	0	0
AAATATGAAT	7	34	10	28.7901	448234373	288.77	44688530	340	4.85714	0.243139	1.18096	0.760822	0.0118096	0.00760822	0.168201	2.6347e-08	2.6347e-08	1	0	0	1	0	0
AAATATGCATG	34	193	11	28.7901	448234373	288.77	44688530	2123	5.67647	1.18096	6.7037	4.31878	0.0737407	0.0475066	0.216231	1.64514e-07	1.64514e-07	1	0	0	1	0	0
AAATATT	1	4	7	28.7901	448234373	288.77	44688530	28	4	0.0347342	0.138937	0.0895084	0.000972557	0.000626559	0.096963	2.16975e-09	2.16975e-09	1	0	0	1	0	0
AAATC	419	3764	5	28.7901	448234373	288.77	44688530	18820	8.98329	14.5536	130.739	84.2274	0.653697	0.421137	0.155544	1.45838e-06	1.45838e-06	1	0	0	1	0	0
AAATCCG	1	4	7	28.7901	448234373	288.77	44688530	28	4	0.0347342	0.138937	0.0895084	0.000972557	0.000626559	0.096963	2.16975e-09	2.16975e-09	1	0	0	1	0	0
AAATCCTGTCCAC	1	5	13	28.7901	448234373	288.77	44688530	65	5	0.0347342	0.173671	0.111886	0.00225772	0.00145451	0.225093	5.03692e-09	5.03692e-09	1	0	0	1	0	0
AAATCGGTGCGGGT	2	9	14	28.7901	448234373	288.77	44688530	126	4.5	0.0694683	0.312608	0.201394	0.00437651	0.00281952	0.218167	9.76388e-09	9.76388e-09	1	0	0	1	0	0
AAATCGTCTCATGCCAAGTCT	1	4	21	28.7901	448234373	288.77	44688530	84	4	0.0347342	0.138937	0.0895084	0.00291767	0.00187968	0.290889	6.50925e-09	6.50925e-09	1	0	0	1	0	0
AAATCT	23	92	6	28.7901	448234373	288.77	44688530	552	4	0.798886	3.19554	2.05869	0.0191733	0.0123522	0.0831111	4.27751e-08	4.27751e-08	1	0	0	1	0	0
AAATCTATTCTATTCT	35	150	16	28.7901	448234373	288.77	44688530	2400	4.28571	1.2157	5.21013	3.35657	0.083362	0.0537051	0.23746	1.85979e-07	1.85979e-07	1	0	0	1	0	0
AAATCTG	1	5	7	28.7901	448234373	288.77	44688530	35	5	0.0347342	0.173671	0.111886	0.0012157	0.000783199	0.121204	2.71219e-09	2.71219e-09	1	0	0	1	0	0
AAATG	81	670	5	28.7901	448234373	288.77	44688530	3350	8.2716	2.81347	23.2719	14.9927	0.116359	0.0749633	0.143221	2.59595e-07	2.59595e-07	1	0	0	1	0	0
AAATGC	2	9	6	28.7901	448234373	288.77	44688530	54	4.5	0.0694683	0.312608	0.201394	0.00187565	0.00120836	0.0935	4.18452e-09	4.18452e-09	1	0	0	1	0	0
AAATGCAACGCACAG	40	184	15	28.7901	448234373	288.77	44688530	2760	4.6	1.38937	6.39109	4.11739	0.0958663	0.0617608	0.238944	2.13875e-07	2.13875e-07	1	0	0	1	0	0
AAATGG	64	319	6	28.7901	448234373	288.77	44688530	1914	4.98438	2.22299	11.0802	7.1383	0.0664812	0.0428298	0.103564	1.48318e-07	1.48318e-07	1	0	0	1	0	0
AAATGGGTACC	29	137	11	28.7901	448234373	288.77	44688530	1507	4.72414	1.00729	4.75858	3.06566	0.0523444	0.0337223	0.179955	1.16779e-07	1.16779e-07	1	0	0	1	0	0
AAATGT	33	132	6	28.7901	448234373	288.77	44688530	792	4	1.14623	4.58491	2.95378	0.0275095	0.0177227	0.0831111	6.13729e-08	6.13729e-08	1	0	0	1	0	0
AAATGTATATGCTCTGCTGTGCT	466	2211	23	28.7901	448234373	288.77	44688530	50853	4.74464	16.1861	76.7973	49.4758	1.76634	1.13794	0.377901	3.94065e-06	3.94065e-06	1	0	0	1	0	0
AAATGTCTCTGGTCC	2	8	15	28.7901	448234373	288.77	44688530	120	4	0.0694683	0.277873	0.179017	0.0041681	0.00268525	0.207778	9.29893e-09	9.29893e-09	1	0	0	1	0	0
AAATGTGCAATT	18	76	12	28.7901	448234373	288.77	44688530	912	4.22222	0.625215	2.6398	1.70066	0.0316776	0.0204079	0.175457	7.06719e-08	7.06719e-08	1	0	0	1	0	0
AAATT	272	2284	5	28.7901	448234373	288.77	44688530	11420	8.39706	9.4477	79.3329	51.1093	0.396664	0.255547	0.145394	8.84948e-07	8.84948e-07	1	0	0	1	0	0
AAATTACCATT	2	8	11	28.7901	448234373	288.77	44688530	88	4	0.0694683	0.277873	0.179017	0.00305661	0.00196919	0.15237	6.81922e-09	6.81922e-09	1	0	0	1	0	0
AAATTAG	556	2416	7	28.7901	448234373	288.77	44688530	16912	4.34532	19.3122	83.9178	54.0631	0.587424	0.378442	0.105334	1.31053e-06	1.31053e-06	1	0	0	1	0	0
AAATTAT	29	142	7	28.7901	448234373	288.77	44688530	994	4.89655	1.00729	4.93225	3.17755	0.0345258	0.0222428	0.118696	7.70262e-08	7.70262e-08	1	0	0	1	0	0
AAATTC	544	2412	6	28.7901	448234373	288.77	44688530	14472	4.43382	18.8954	83.7788	53.9736	0.502673	0.323841	0.092125	1.12145e-06	1.12145e-06	1	0	0	1	0	0
AAATTCCGCC	2	8	10	28.7901	448234373	288.77	44688530	80	4	0.0694683	0.277873	0.179017	0.00277873	0.00179017	0.138519	6.19929e-09	6.19929e-09	1	0	0	1	0	0
AAATTG	29	116	6	28.7901	448234373	288.77	44688530	696	4	1.00729	4.02916	2.59574	0.024175	0.0155745	0.0831111	5.39338e-08	5.39338e-08	1	0	0	1	0	0
AAATTGG	7	38	7	28.7901	448234373	288.77	44688530	266	5.42857	0.243139	1.3199	0.85033	0.00923929	0.00595231	0.131593	2.06126e-08	2.06126e-08	1	0	0	1	0	0
AAC	3414	35409	3	28.7901	448234373	288.77	44688530	106227	10.3717	118.582	1229.9	792.351	3.68971	2.37705	0.10775	8.23165e-06	8.23165e-06	1	0	0	0	0	0
AACAACAACACCATCAACACCATC	1	5	24	28.7901	448234373	288.77	44688530	120	5	0.0347342	0.173671	0.111886	0.0041681	0.00268525	0.415556	9.29893e-09	9.29893e-09	1	0	0	1	0	0
AACAACAACC	1	4	10	28.7901	448234373	288.77	44688530	40	4	0.0347342	0.138937	0.0895084	0.00138937	0.000895084	0.138519	3.09964e-09	3.09964e-09	1	0	0	1	0	0
AACAACAATGT	70	311	11	28.7901	448234373	288.77	44688530	3421	4.44286	2.43139	10.8023	6.95928	0.118826	0.0765521	0.16924	2.65097e-07	2.65097e-07	1	0	0	1	0	0
AACAACAGCACCAAT	3	15	15	28.7901	448234373	288.77	44688530	225	5	0.104203	0.521013	0.335657	0.00781519	0.00503485	0.259722	1.74355e-08	1.74355e-08	1	0	0	1	0	0
AACAACAGCTGCATC	48	197	15	28.7901	448234373	288.77	44688530	2955	4.10417	1.66724	6.84263	4.40829	0.102639	0.0661244	0.213189	2.28986e-07	2.28986e-07	1	0	0	1	0	0
AACAACATC	6	24	9	28.7901	448234373	288.77	44688530	216	4	0.208405	0.83362	0.537051	0.00750258	0.00483346	0.124667	1.67381e-08	1.67381e-08	1	0	0	1	0	0
AACAACC	1	4	7	28.7901	448234373	288.77	44688530	28	4	0.0347342	0.138937	0.0895084	0.000972557	0.000626559	0.096963	2.16975e-09	2.16975e-09	1	0	0	1	0	0
AACAACTAC	2	8	9	28.7901	448234373	288.77	44688530	72	4	0.0694683	0.277873	0.179017	0.00250086	0.00161115	0.124667	5.57936e-09	5.57936e-09	1	0	0	1	0	0
AACAAG	2	15	6	28.7901	448234373	288.77	44688530	90	7.5	0.0694683	0.521013	0.335657	0.00312608	0.00201394	0.155833	6.9742e-09	6.9742e-09	1	0	0	1	0	0
AACAAGG	1	6	7	28.7901	448234373	288.77	44688530	42	6	0.0347342	0.208405	0.134263	0.00145884	0.000939838	0.145444	3.25463e-09	3.25463e-09	1	0	0	1	0	0
AACAAT	13	91	6	28.7901	448234373	288.77	44688530	546	7	0.451544	3.16081	2.03632	0.0189649	0.0122179	0.145444	4.23101e-08	4.23101e-08	1	0	0	1	0	0
AACAATACATATAAT	4	18	15	28.7901	448234373	288.77	44688530	270	4.5	0.138937	0.625215	0.402788	0.00937823	0.00604182	0.23375	2.09226e-08	2.09226e-08	1	0	0	1	0	0
AACAATC	43	242	7	28.7901	448234373	288.77	44688530	1694	5.62791	1.49357	8.40567	5.41526	0.0588397	0.0379068	0.136425	1.3127e-07	1.3127e-07	1	0	0	1	0	0
AACAATCAATC	42	213	11	28.7901	448234373	288.77	44688530	2343	5.07143	1.45884	7.39838	4.76632	0.0813822	0.0524296	0.193184	1.81562e-07	1.81562e-07	1	0	0	1	0	0
AACAATCACACC	4	23	12	28.7901	448234373	288.77	44688530	276	5.75	0.138937	0.798886	0.514673	0.00958663	0.00617608	0.238944	2.13875e-08	2.13875e-08	1	0	0	1	0	0
AACAATGCATATAAT	85	421	15	28.7901	448234373	288.77	44688530	6315	4.95294	2.9524	14.6231	9.42076	0.219346	0.141311	0.257278	4.89356e-07	4.89356e-07	1	0	0	1	0	0
AACAATGTATTATAGTCCC	41	174	19	28.7901	448234373	288.77	44688530	3306	4.2439	1.4241	6.04375	3.89362	0.114831	0.0739787	0.279233	2.56186e-07	2.56186e-07	1	0	0	1	0	0
AACAATT	15	68	7	28.7901	448234373	288.77	44688530	476	4.53333	0.521013	2.36192	1.52164	0.0165335	0.0106515	0.109891	3.68858e-08	3.68858e-08	1	0	0	1	0	0
AACAC	51	452	5	28.7901	448234373	288.77	44688530	2260	8.86275	1.77144	15.6998	10.1145	0.0784992	0.0505723	0.153457	1.7513e-07	1.7513e-07	1	0	0	1	0	0
AACACACACACG	1	4	12	28.7901	448234373	288.77	44688530	48	4	0.0347342	0.138937	0.0895084	0.00166724	0.0010741	0.166222	3.71957e-09	3.71957e-09	1	0	0	1	0	0
AACACAGTC	17	76	9	28.7901	448234373	288.77	44688530	684	4.47059	0.590481	2.6398	1.70066	0.0237582	0.0153059	0.139333	5.30039e-08	5.30039e-08	1	0	0	1	0	0
AACACAT	17	69	7	28.7901	448234373	288.77	44688530	483	4.05882	0.590481	2.39666	1.54402	0.0167766	0.0108081	0.0983889	3.74282e-08	3.74282e-08	1	0	0	1	0	0
AACACATGGACC	2	11	12	28.7901	448234373	288.77	44688530	132	5.5	0.0694683	0.382076	0.246148	0.00458491	0.00295378	0.228556	1.02288e-08	1.02288e-08	1	0	0	1	0	0
AACACC	20	103	6	28.7901	448234373	288.77	44688530	618	5.15	0.694683	3.57762	2.30484	0.0214657	0.0138291	0.107006	4.78895e-08	4.78895e-08	1	0	0	1	0	0
AACACCACAGAGCGGCG	6	25	17	28.7901	448234373	288.77	44688530	425	4.16667	0.208405	0.868354	0.559428	0.014762	0.00951027	0.245293	3.29337e-08	3.29337e-08	1	0	0	1	0	0
AACACCATCTCCTATC	2	8	16	28.7901	448234373	288.77	44688530	128	4	0.0694683	0.277873	0.179017	0.00444597	0.00286427	0.22163	9.91886e-09	9.91886e-09	1	0	0	1	0	0
AACACCCCGGCATGCAGGCGTACC	374	1536	24	28.7901	448234373	288.77	44688530	36864	4.10695	12.9906	53.3517	34.3712	1.28044	0.82491	0.341333	2.85663e-06	2.85663e-06	1	0	0	1	0	0
AACACCCTGAGTGG	41	175	14	28.7901	448234373	288.77	44688530	2450	4.26829	1.4241	6.07848	3.91599	0.0850987	0.0548239	0.206933	1.89853e-07	1.89853e-07	1	0	0	1	0	0
AACACGAGTATGTG	60	248	14	28.7901	448234373	288.77	44688530	3472	4.13333	2.08405	8.61407	5.54952	0.120597	0.0776933	0.20039	2.69049e-07	2.69049e-07	1	0	0	1	0	0
AACACGGC	1	5	8	28.7901	448234373	288.77	44688530	40	5	0.0347342	0.173671	0.111886	0.00138937	0.000895084	0.138519	3.09964e-09	3.09964e-09	1	0	0	1	0	0
AACACGTC	34	154	8	28.7901	448234373	288.77	44688530	1232	4.52941	1.18096	5.34906	3.44607	0.0427925	0.0275686	0.125481	9.5469e-08	9.5469e-08	1	0	0	1	0	0
AACACTAACGTGGCTAGCTAACT	2	14	23	28.7901	448234373	288.77	44688530	322	7	0.0694683	0.486278	0.313279	0.0111844	0.00720543	0.557537	2.49521e-08	2.49521e-08	1	0	0	1	1	0
AACACTG	2	8	7	28.7901	448234373	288.77	44688530	56	4	0.0694683	0.277873	0.179017	0.00194511	0.00125312	0.096963	4.3395e-09	4.3395e-09	1	0	0	1	0	0
AACAG	23	166	5	28.7901	448234373	288.77	44688530	830	7.21739	0.798886	5.76587	3.7146	0.0288294	0.018573	0.124968	6.43176e-08	6.43176e-08	1	0	0	1	0	0
AACAGAT	3	15	7	28.7901	448234373	288.77	44688530	105	5	0.104203	0.521013	0.335657	0.00364709	0.0023496	0.121204	8.13657e-09	8.13657e-09	1	0	0	1	0	0
AACAGC	152	985	6	28.7901	448234373	288.77	44688530	5910	6.48026	5.27959	34.2132	22.0415	0.205279	0.132249	0.134645	4.57972e-07	4.57972e-07	1	0	0	1	0	0
AACAGCTAG	5	23	9	28.7901	448234373	288.77	44688530	207	4.6	0.173671	0.798886	0.514673	0.00718997	0.00463206	0.143367	1.60407e-08	1.60407e-08	1	0	0	1	0	0
AACAGG	21	265	6	28.7901	448234373	288.77	44688530	1590	12.619	0.729418	9.20456	5.92993	0.0552273	0.0355796	0.262196	1.23211e-07	1.23211e-07	1	0	0	1	0	0
AACAGGCTGTC	3	13	11	28.7901	448234373	288.77	44688530	143	4.33333	0.104203	0.451544	0.290902	0.00496699	0.00319993	0.165068	1.10812e-08	1.10812e-08	1	0	0	1	0	0
AACAGGG	2	8	7	28.7901	448234373	288.77	44688530	56	4	0.0694683	0.277873	0.179017	0.00194511	0.00125312	0.096963	4.3395e-09	4.3395e-09	1	0	0	1	0	0
AACAGGT	156	1338	7	28.7901	448234373	288.77	44688530	9366	8.57692	5.41853	46.4743	29.9406	0.32532	0.209584	0.207911	7.25782e-07	7.25782e-07	1	0	0	1	0	0
AACAGT	8	111	6	28.7901	448234373	288.77	44688530	666	13.875	0.277873	3.85549	2.48386	0.023133	0.0149032	0.288292	5.16091e-08	5.16091e-08	1	0	0	1	0	0
AACAGTACC	1	4	9	28.7901	448234373	288.77	44688530	36	4	0.0347342	0.138937	0.0895084	0.00125043	0.000805576	0.124667	2.78968e-09	2.78968e-09	1	0	0	1	0	0
AACAGTAGC	3	19	9	28.7901	448234373	288.77	44688530	171	6.33333	0.104203	0.659949	0.425165	0.00593954	0.00382649	0.197389	1.3251e-08	1.3251e-08	1	0	0	1	0	0
AACAGTCCTTGACAT	65	362	15	28.7901	448234373	288.77	44688530	5430	5.56923	2.25772	12.5738	8.10051	0.188607	0.121508	0.289291	4.20777e-07	4.20777e-07	1	0	0	1	0	0
AACAGTCTG	9	51	9	28.7901	448234373	288.77	44688530	459	5.66667	0.312608	1.77144	1.14123	0.015943	0.0102711	0.176611	3.55684e-08	3.55684e-08	1	0	0	1	0	0
AACAGTGCAGTG	2	19	12	28.7901	448234373	288.77	44688530	228	9.5	0.0694683	0.659949	0.425165	0.00791939	0.00510198	0.394778	1.7668e-08	1.7668e-08	1	0	0	1	0	0
AACAGTT	1	6	7	28.7901	448234373	288.77	44688530	42	6	0.0347342	0.208405	0.134263	0.00145884	0.000939838	0.145444	3.25463e-09	3.25463e-09	1	0	0	1	0	0
AACAT	70	717	5	28.7901	448234373	288.77	44688530	3585	10.2429	2.43139	24.9044	16.0444	0.124522	0.0802219	0.177353	2.77806e-07	2.77806e-07	1	0	0	1	0	0
AACATAT	4	16	7	28.7901	448234373	288.77	44688530	112	4	0.138937	0.555747	0.358034	0.00389023	0.00250624	0.096963	8.679e-09	8.679e-09	1	0	0	1	0	0
AACATC	5	20	6	28.7901	448234373	288.77	44688530	120	4	0.173671	0.694683	0.447542	0.0041681	0.00268525	0.0831111	9.29893e-09	9.29893e-09	1	0	0	1	0	0
AACATCACCATGTTCCACATTC	1	5	22	28.7901	448234373	288.77	44688530	110	5	0.0347342	0.173671	0.111886	0.00382076	0.00246148	0.380926	8.52402e-09	8.52402e-09	1	0	0	1	0	0
AACATCAGC	64	339	9	28.7901	448234373	288.77	44688530	3051	5.29688	2.22299	11.7749	7.58584	0.105974	0.0682726	0.165086	2.36425e-07	2.36425e-07	1	0	0	1	0	0
AACATCC	1	5	7	28.7901	448234373	288.77	44688530	35	5	0.0347342	0.173671	0.111886	0.0012157	0.000783199	0.121204	2.71219e-09	2.71219e-09	1	0	0	1	0	0
AACATCGGAGC	97	528	11	28.7901	448234373	288.77	44688530	5808	5.4433	3.36921	18.3396	11.8151	0.201736	0.129966	0.207349	4.50068e-07	4.50068e-07	1	0	0	1	0	0
AACATG	48	641	6	28.7901	448234373	288.77	44688530	3846	13.3542	1.66724	22.2646	14.3437	0.133588	0.0860624	0.27747	2.98031e-07	2.98031e-07	1	0	0	1	0	0
AACATGAACGTGTG	25	108	14	28.7901	448234373	288.77	44688530	1512	4.32	0.868354	3.75129	2.41673	0.0525181	0.0338342	0.20944	1.17167e-07	1.17167e-07	1	0	0	1	0	0
AACATGGGAACATGTGCCGCTGTG	66	296	24	28.7901	448234373	288.77	44688530	7104	4.48485	2.29246	10.2813	6.62362	0.246752	0.158967	0.372741	5.50497e-07	5.50497e-07	1	0	0	1	0	0
AACATGT	5	40	7	28.7901	448234373	288.77	44688530	280	8	0.173671	1.38937	0.895084	0.00972557	0.00626559	0.193926	2.16975e-08	2.16975e-08	1	0	0	1	0	0
AACATTGGGTT	68	310	11	28.7901	448234373	288.77	44688530	3410	4.55882	2.36192	10.7676	6.9369	0.118444	0.0763059	0.173657	2.64245e-07	2.64245e-07	1	0	0	1	0	0
AACC	123	864	4	28.7901	448234373	288.77	44688530	3456	7.02439	4.2723	30.0103	19.3338	0.120041	0.0773353	0.0973008	2.67809e-07	2.67809e-07	1	0	0	0	0	0
AACCAACTG	13	52	9	28.7901	448234373	288.77	44688530	468	4	0.451544	1.80618	1.16361	0.0162556	0.0104725	0.124667	3.62658e-08	3.62658e-08	1	0	0	1	0	0
AACCAAT	1	6	7	28.7901	448234373	288.77	44688530	42	6	0.0347342	0.208405	0.134263	0.00145884	0.000939838	0.145444	3.25463e-09	3.25463e-09	1	0	0	1	0	0
AACCAC	5	48	6	28.7901	448234373	288.77	44688530	288	9.6	0.173671	1.66724	1.0741	0.0100034	0.00644461	0.199467	2.23174e-08	2.23174e-08	1	0	0	1	0	0
AACCACAGCAGCTGC	46	314	15	28.7901	448234373	288.77	44688530	4710	6.82609	1.59777	10.9065	7.02641	0.163598	0.105396	0.354577	3.64983e-07	3.64983e-07	1	0	0	1	0	0
AACCACG	15	60	7	28.7901	448234373	288.77	44688530	420	4	0.521013	2.08405	1.34263	0.0145884	0.00939838	0.096963	3.25463e-08	3.25463e-08	1	0	0	1	0	0
AACCACGGCAGCTGC	11	51	15	28.7901	448234373	288.77	44688530	765	4.63636	0.382076	1.77144	1.14123	0.0265716	0.0171185	0.240833	5.92807e-08	5.92807e-08	1	0	0	1	0	0
AACCACGTGTCACC	53	273	14	28.7901	448234373	288.77	44688530	3822	5.15094	1.84091	9.48243	6.10895	0.132754	0.0855253	0.249725	2.96171e-07	2.96171e-07	1	0	0	1	0	0
AACCAGGCG	1	5	9	28.7901	448234373	288.77	44688530	45	5	0.0347342	0.173671	0.111886	0.00156304	0.00100697	0.155833	3.4871e-09	3.4871e-09	1	0	0	1	0	0
AACCAGTAC	2	19	9	28.7901	448234373	288.77	44688530	171	9.5	0.0694683	0.659949	0.425165	0.00593954	0.00382649	0.296083	1.3251e-08	1.3251e-08	1	0	0	1	0	0
AACCAGTAGTTGAAG	2	10	15	28.7901	448234373	288.77	44688530	150	5	0.0694683	0.347342	0.223771	0.00521013	0.00335657	0.259722	1.16237e-08	1.16237e-08	1	0	0	1	0	0
AACCAT	1	7	6	28.7901	448234373	288.77	44688530	42	7	0.0347342	0.243139	0.15664	0.00145884	0.000939838	0.145444	3.25463e-09	3.25463e-09	1	0	0	1	0	0
AACCC	1	5	5	28.7901	448234373	288.77	44688530	25	5	0.0347342	0.173671	0.111886	0.000868354	0.000559428	0.0865741	1.93728e-09	1.93728e-09	1	0	0	1	0	0
AACCCCTAG	3	12	9	28.7901	448234373	288.77	44688530	108	4	0.104203	0.41681	0.268525	0.00375129	0.00241673	0.124667	8.36904e-09	8.36904e-09	1	0	0	1	0	0
AACCCGCTCGGCAC	1	5	14	28.7901	448234373	288.77	44688530	70	5	0.0347342	0.173671	0.111886	0.00243139	0.0015664	0.242407	5.42438e-09	5.42438e-09	1	0	0	1	0	0
AACCCT	47	249	6	28.7901	448234373	288.77	44688530	1494	5.29787	1.63251	8.64881	5.5719	0.0518929	0.0334314	0.110078	1.15772e-07	1.15772e-07	1	0	0	1	0	0
AACCCTAAT	8	55	9	28.7901	448234373	288.77	44688530	495	6.875	0.277873	1.91038	1.23074	0.0171934	0.0110767	0.214271	3.83581e-08	3.83581e-08	1	0	0	1	0	0
AACCCTCTACGATGGTAG	119	642	18	28.7901	448234373	288.77	44688530	11556	5.39496	4.13337	22.2993	14.3661	0.401388	0.25859	0.336286	8.95487e-07	8.95487e-07	1	0	0	1	0	0
AACCGGAAGT	6	24	10	28.7901	448234373	288.77	44688530	240	4	0.208405	0.83362	0.537051	0.0083362	0.00537051	0.138519	1.85979e-08	1.85979e-08	1	0	0	1	0	0
AACCGGGCTCGGTC	1	4	14	28.7901	448234373	288.77	44688530	56	4	0.0347342	0.138937	0.0895084	0.00194511	0.00125312	0.193926	4.3395e-09	4.3395e-09	1	0	0	1	0	0
AACCT	11	79	5	28.7901	448234373	288.77	44688530	395	7.18182	0.382076	2.744	1.76779	0.01372	0.00883896	0.124352	3.0609e-08	3.0609e-08	1	0	0	1	0	0
AACCTG	60	548	6	28.7901	448234373	288.77	44688530	3288	9.13333	2.08405	19.0343	12.2627	0.114206	0.0735759	0.18977	2.54791e-07	2.54791e-07	1	0	0	1	0	0
AACCTGACTGATTCTGATCT	1	6	20	28.7901	448234373	288.77	44688530	120	6	0.0347342	0.208405	0.134263	0.0041681	0.00268525	0.415556	9.29893e-09	9.29893e-09	1	0	0	1	0	0
AACCTGATGGTAG	28	161	13	28.7901	448234373	288.77	44688530	2093	5.75	0.972557	5.5922	3.60271	0.0726986	0.0468353	0.258857	1.62189e-07	1.62189e-07	1	0	0	1	0	0
AACCTT	1	4	6	28.7901	448234373	288.77	44688530	24	4	0.0347342	0.138937	0.0895084	0.00083362	0.000537051	0.0831111	1.85979e-09	1.85979e-09	1	0	0	1	0	0
AACCTTGCTTCACCCCAAGGTAT	1	4	23	28.7901	448234373	288.77	44688530	92	4	0.0347342	0.138937	0.0895084	0.00319554	0.00205869	0.318593	7.12918e-09	7.12918e-09	1	0	0	1	0	0
AACG	390	2961	4	28.7901	448234373	288.77	44688530	11844	7.59231	13.5463	102.848	66.2586	0.411392	0.265034	0.105168	9.17805e-07	9.17805e-07	1	0	0	0	0	0
AACGAATGCCGCTTAT	5	21	16	28.7901	448234373	288.77	44688530	336	4.2	0.173671	0.729418	0.469919	0.0116707	0.00751871	0.232711	2.6037e-08	2.6037e-08	1	0	0	1	0	0
AACGAC	19	102	6	28.7901	448234373	288.77	44688530	612	5.36842	0.659949	3.54289	2.28246	0.0212573	0.0136948	0.111544	4.74246e-08	4.74246e-08	1	0	0	1	0	0
AACGACGACG	1	13	10	28.7901	448234373	288.77	44688530	130	13	0.0347342	0.451544	0.290902	0.00451544	0.00290902	0.450185	1.00738e-08	1.00738e-08	1	0	0	1	0	0
AACGACGGTAAGCCC	1	7	15	28.7901	448234373	288.77	44688530	105	7	0.0347342	0.243139	0.15664	0.00364709	0.0023496	0.363611	8.13657e-09	8.13657e-09	1	0	0	1	0	0
AACGAGTTGGT	11	57	11	28.7901	448234373	288.77	44688530	627	5.18182	0.382076	1.97985	1.2755	0.0217783	0.0140304	0.197389	4.85869e-08	4.85869e-08	1	0	0	1	0	0
AACGATTGAGGTGAAT	1	4	16	28.7901	448234373	288.77	44688530	64	4	0.0347342	0.138937	0.0895084	0.00222299	0.00143213	0.22163	4.95943e-09	4.95943e-09	1	0	0	1	0	0
AACGCCGCGC	1	5	10	28.7901	448234373	288.77	44688530	50	5	0.0347342	0.173671	0.111886	0.00173671	0.00111886	0.173148	3.87455e-09	3.87455e-09	1	0	0	1	0	0
AACGCTATGTGAGCGATGTG	48	192	20	28.7901	448234373	288.77	44688530	3840	4	1.66724	6.66896	4.2964	0.133379	0.0859281	0.277037	2.97566e-07	2.97566e-07	1	0	0	1	0	0
AACGG	6	63	5	28.7901	448234373	288.77	44688530	315	10.5	0.208405	2.18825	1.40976	0.0109413	0.00704879	0.181806	2.44097e-08	2.44097e-08	1	0	0	1	0	0
AACGGAATGG	16	64	10	28.7901	448234373	288.77	44688530	640	4	0.555747	2.22299	1.43213	0.0222299	0.0143213	0.138519	4.95943e-08	4.95943e-08	1	0	0	1	0	0
AACGGC	7	46	6	28.7901	448234373	288.77	44688530	276	6.57143	0.243139	1.59777	1.02935	0.00958663	0.00617608	0.13654	2.13875e-08	2.13875e-08	1	0	0	1	0	0
AACGGCTAACTCCGCCTCGCTCC	2	9	23	28.7901	448234373	288.77	44688530	207	4.5	0.0694683	0.312608	0.201394	0.00718997	0.00463206	0.358417	1.60407e-08	1.60407e-08	1	0	0	1	0	0
AACGGTACT	1	4	9	28.7901	448234373	288.77	44688530	36	4	0.0347342	0.138937	0.0895084	0.00125043	0.000805576	0.124667	2.78968e-09	2.78968e-09	1	0	0	1	0	0
AACGTATATTATAC	9	37	14	28.7901	448234373	288.77	44688530	518	4.11111	0.312608	1.28516	0.827953	0.0179923	0.0115913	0.199313	4.01404e-08	4.01404e-08	1	0	0	1	0	0
AACGTC	55	317	6	28.7901	448234373	288.77	44688530	1902	5.76364	1.91038	11.0107	7.09354	0.0660644	0.0425613	0.119756	1.47388e-07	1.47388e-07	1	0	0	1	0	0
AACT	117	1561	4	28.7901	448234373	288.77	44688530	6244	13.3419	4.0639	54.22	34.9307	0.21688	0.139723	0.18481	4.83854e-07	4.83854e-07	1	0	0	0	0	0
AACTAC	3	16	6	28.7901	448234373	288.77	44688530	96	5.33333	0.104203	0.555747	0.358034	0.00333448	0.0021482	0.110815	7.43915e-09	7.43915e-09	1	0	0	1	0	0
AACTATAG	10	40	8	28.7901	448234373	288.77	44688530	320	4	0.347342	1.38937	0.895084	0.0111149	0.00716067	0.110815	2.47972e-08	2.47972e-08	1	0	0	1	0	0
AACTATT	5	20	7	28.7901	448234373	288.77	44688530	140	4	0.173671	0.694683	0.447542	0.00486278	0.00313279	0.096963	1.08488e-08	1.08488e-08	1	0	0	1	0	0
AACTC	32	295	5	28.7901	448234373	288.77	44688530	1475	9.21875	1.11149	10.2466	6.60125	0.0512329	0.0330062	0.159621	1.14299e-07	1.14299e-07	1	0	0	1	0	0
AACTCCAATGGATGACCAATTCGT	297	1207	24	28.7901	448234373	288.77	44688530	28968	4.06397	10.316	41.9241	27.0092	1.00618	0.64822	0.337761	2.24476e-06	2.24476e-06	1	0	0	1	0	0
AACTG	20	168	5	28.7901	448234373	288.77	44688530	840	8.4	0.694683	5.83534	3.75935	0.0291767	0.0187968	0.145444	6.50925e-08	6.50925e-08	1	0	0	1	0	0
AACTGACCCGACCTGCCC	1	4	18	28.7901	448234373	288.77	44688530	72	4	0.0347342	0.138937	0.0895084	0.00250086	0.00161115	0.249333	5.57936e-09	5.57936e-09	1	0	0	1	0	0
AACTGC	3	14	6	28.7901	448234373	288.77	44688530	84	4.66667	0.104203	0.486278	0.313279	0.00291767	0.00187968	0.096963	6.50925e-09	6.50925e-09	1	0	0	1	0	0
AACTGCATGCTAT	54	245	13	28.7901	448234373	288.77	44688530	3185	4.53704	1.87565	8.50987	5.48239	0.110628	0.0712711	0.204251	2.46809e-07	2.46809e-07	1	0	0	1	0	0
AACTGCATTGC	19	92	11	28.7901	448234373	288.77	44688530	1012	4.84211	0.659949	3.19554	2.05869	0.035151	0.0226456	0.184448	7.8421e-08	7.8421e-08	1	0	0	1	0	0
AACTGCGC	4	18	8	28.7901	448234373	288.77	44688530	144	4.5	0.138937	0.625215	0.402788	0.00500172	0.0032223	0.124667	1.11587e-08	1.11587e-08	1	0	0	1	0	0
AACTGCTGGCACCTG	1	4	15	28.7901	448234373	288.77	44688530	60	4	0.0347342	0.138937	0.0895084	0.00208405	0.00134263	0.207778	4.64947e-09	4.64947e-09	1	0	0	1	0	0
AACTGG	1	15	6	28.7901	448234373	288.77	44688530	90	15	0.0347342	0.521013	0.335657	0.00312608	0.00201394	0.311667	6.9742e-09	6.9742e-09	1	0	0	1	0	0
AACTGGCT	1	5	8	28.7901	448234373	288.77	44688530	40	5	0.0347342	0.173671	0.111886	0.00138937	0.000895084	0.138519	3.09964e-09	3.09964e-09	1	0	0	1	0	0
AACTGTC	4	22	7	28.7901	448234373	288.77	44688530	154	5.5	0.138937	0.764152	0.492296	0.00534906	0.00344607	0.133324	1.19336e-08	1.19336e-08	1	0	0	1	0	0
AACTGTGT	128	522	8	28.7901	448234373	288.77	44688530	4176	4.07812	4.44597	18.1312	11.6808	0.14505	0.0934468	0.112979	3.23603e-07	3.23603e-07	1	0	0	1	0	0
AACTTAC	56	383	7	28.7901	448234373	288.77	44688530	2681	6.83929	1.94511	13.3032	8.57043	0.0931223	0.059993	0.165789	2.07754e-07	2.07754e-07	1	0	0	1	0	0
AACTTAT	3	12	7	28.7901	448234373	288.77	44688530	84	4	0.104203	0.41681	0.268525	0.00291767	0.00187968	0.096963	6.50925e-09	6.50925e-09	1	0	0	1	0	0
AACTTC	4	16	6	28.7901	448234373	288.77	44688530	96	4	0.138937	0.555747	0.358034	0.00333448	0.0021482	0.0831111	7.43915e-09	7.43915e-09	1	0	0	1	0	0
AACTTCT	1	18	7	28.7901	448234373	288.77	44688530	126	18	0.0347342	0.625215	0.402788	0.00437651	0.00281952	0.436333	9.76388e-09	9.76388e-09	1	0	0	1	0	0
AACTTCTG	41	164	8	28.7901	448234373	288.77	44688530	1312	4	1.4241	5.6964	3.66985	0.0455712	0.0293588	0.110815	1.01668e-07	1.01668e-07	1	0	0	1	0	0
AACTTG	22	88	6	28.7901	448234373	288.77	44688530	528	4	0.764152	3.05661	1.96919	0.0183396	0.0118151	0.0831111	4.09153e-08	4.09153e-08	1	0	0	1	0	0
AAG	1919	37965	3	28.7901	448234373	288.77	44688530	113895	19.7837	66.6549	1318.68	849.547	3.95605	2.54864	0.205531	8.82585e-06	8.82585e-06	1	0	0	0	0	0
AAGAAGACG	1	4	9	28.7901	448234373	288.77	44688530	36	4	0.0347342	0.138937	0.0895084	0.00125043	0.000805576	0.124667	2.78968e-09	2.78968e-09	1	0	0	1	0	0
AAGAAGC	1	7	7	28.7901	448234373	288.77	44688530	49	7	0.0347342	0.243139	0.15664	0.00170197	0.00109648	0.169685	3.79706e-09	3.79706e-09	1	0	0	1	0	0
AAGAAGG	13	97	7	28.7901	448234373	288.77	44688530	679	7.46154	0.451544	3.36921	2.17058	0.0235845	0.0151941	0.180873	5.26165e-08	5.26165e-08	1	0	0	1	0	0
AAGAAGGAG	3	21	9	28.7901	448234373	288.77	44688530	189	7	0.104203	0.729418	0.469919	0.00656476	0.00422927	0.218167	1.46458e-08	1.46458e-08	1	0	0	1	0	0
AAGAAGGCC	2	8	9	28.7901	448234373	288.77	44688530	72	4	0.0694683	0.277873	0.179017	0.00250086	0.00161115	0.124667	5.57936e-09	5.57936e-09	1	0	0	1	0	0
AAGAAGT	1	4	7	28.7901	448234373	288.77	44688530	28	4	0.0347342	0.138937	0.0895084	0.000972557	0.000626559	0.096963	2.16975e-09	2.16975e-09	1	0	0	1	0	0
AAGAAT	113	503	6	28.7901	448234373	288.77	44688530	3018	4.45133	3.92496	17.4713	11.2557	0.104828	0.0675341	0.0924887	2.33868e-07	2.33868e-07	1	0	0	1	0	0
AAGAATT	19	82	7	28.7901	448234373	288.77	44688530	574	4.31579	0.659949	2.8482	1.83492	0.0199374	0.0128445	0.104618	4.44799e-08	4.44799e-08	1	0	0	1	0	0
AAGACAGCCC	1	6	10	28.7901	448234373	288.77	44688530	60	6	0.0347342	0.208405	0.134263	0.00208405	0.00134263	0.207778	4.64947e-09	4.64947e-09	1	0	0	1	0	0
AAGACC	2	8	6	28.7901	448234373	288.77	44688530	48	4	0.0694683	0.277873	0.179017	0.00166724	0.0010741	0.0831111	3.71957e-09	3.71957e-09	1	0	0	1	0	0
AAGACG	1	8	6	28.7901	448234373	288.77	44688530	48	8	0.0347342	0.277873	0.179017	0.00166724	0.0010741	0.166222	3.71957e-09	3.71957e-09	1	0	0	1	0	0
AAGACGCACTG	4	25	11	28.7901	448234373	288.77	44688530	275	6.25	0.138937	0.868354	0.559428	0.0095519	0.0061537	0.238079	2.13101e-08	2.13101e-08	1	0	0	1	0	0
AAGACTC	29	116	7	28.7901	448234373	288.77	44688530	812	4	1.00729	4.02916	2.59574	0.0282041	0.0181702	0.096963	6.29228e-08	6.29228e-08	1	0	0	1	0	0
AAGAG	115	1697	5	28.7901	448234373	288.77	44688530	8485	14.7565	3.99443	58.9439	37.9739	0.294719	0.18987	0.255506	6.57512e-07	6.57512e-07	1	0	0	1	0	0
AAGAGAG	19	87	7	28.7901	448234373	288.77	44688530	609	4.57895	0.659949	3.02187	1.94681	0.0211531	0.0136277	0.110997	4.71921e-08	4.71921e-08	1	0	0	1	0	0
AAGAGAGAGGAGAG	3	14	14	28.7901	448234373	288.77	44688530	196	4.66667	0.104203	0.486278	0.313279	0.0068079	0.00438591	0.226247	1.51883e-08	1.51883e-08	1	0	0	1	0	0
AAGAGAGGAG	2	8	10	28.7901	448234373	288.77	44688530	80	4	0.0694683	0.277873	0.179017	0.00277873	0.00179017	0.138519	6.19929e-09	6.19929e-09	1	0	0	1	0	0
AAGAGC	18	75	6	28.7901	448234373	288.77	44688530	450	4.16667	0.625215	2.60506	1.67828	0.0156304	0.0100697	0.0865741	3.4871e-08	3.4871e-08	1	0	0	1	0	0
AAGAGCCT	2	11	8	28.7901	448234373	288.77	44688530	88	5.5	0.0694683	0.382076	0.246148	0.00305661	0.00196919	0.15237	6.81922e-09	6.81922e-09	1	0	0	1	0	0
AAGAGG	27	133	6	28.7901	448234373	288.77	44688530	798	4.92593	0.937823	4.61965	2.97616	0.0277179	0.0178569	0.10235	6.18379e-08	6.18379e-08	1	0	0	1	0	0
AAGAGT	3	12	6	28.7901	448234373	288.77	44688530	72	4	0.104203	0.41681	0.268525	0.00250086	0.00161115	0.0831111	5.57936e-09	5.57936e-09	1	0	0	1	0	0
AAGAGTACAAT	2	16	11	28.7901	448234373	288.77	44688530	176	8	0.0694683	0.555747	0.358034	0.00611321	0.00393837	0.304741	1.36384e-08	1.36384e-08	1	0	0	1	0	0
AAGAT	1	5	5	28.7901	448234373	288.77	44688530	25	5	0.0347342	0.173671	0.111886	0.000868354	0.000559428	0.0865741	1.93728e-09	1.93728e-09	1	0	0	1	0	0
AAGATACCTCCAGTCACTT	1	7	19	28.7901	448234373	288.77	44688530	133	7	0.0347342	0.243139	0.15664	0.00461965	0.00297616	0.460574	1.03063e-08	1.03063e-08	1	0	0	1	0	0
AAGATAG	2	17	7	28.7901	448234373	288.77	44688530	119	8.5	0.0694683	0.590481	0.380411	0.00413337	0.00266288	0.206046	9.22144e-09	9.22144e-09	1	0	0	1	0	0
AAGATAT	11	44	7	28.7901	448234373	288.77	44688530	308	4	0.382076	1.5283	0.984593	0.0106981	0.00689215	0.096963	2.38673e-08	2.38673e-08	1	0	0	1	0	0
AAGATCAAGT	6	24	10	28.7901	448234373	288.77	44688530	240	4	0.208405	0.83362	0.537051	0.0083362	0.00537051	0.138519	1.85979e-08	1.85979e-08	1	0	0	1	0	0
AAGATG	3	12	6	28.7901	448234373	288.77	44688530	72	4	0.104203	0.41681	0.268525	0.00250086	0.00161115	0.0831111	5.57936e-09	5.57936e-09	1	0	0	1	0	0
AAGATGT	1	4	7	28.7901	448234373	288.77	44688530	28	4	0.0347342	0.138937	0.0895084	0.000972557	0.000626559	0.096963	2.16975e-09	2.16975e-09	1	0	0	1	0	0
AAGATTC	15	60	7	28.7901	448234373	288.77	44688530	420	4	0.521013	2.08405	1.34263	0.0145884	0.00939838	0.096963	3.25463e-08	3.25463e-08	1	0	0	1	0	0
AAGC	4793	37267	4	28.7901	448234373	288.77	44688530	149068	7.7753	166.481	1294.44	833.928	5.17775	3.33571	0.107702	1.15514e-05	1.15514e-05	1	0	0	0	0	0
AAGCAAGT	2	16	8	28.7901	448234373	288.77	44688530	128	8	0.0694683	0.555747	0.358034	0.00444597	0.00286427	0.22163	9.91886e-09	9.91886e-09	1	0	0	1	0	0
AAGCAC	2	26	6	28.7901	448234373	288.77	44688530	156	13	0.0694683	0.903089	0.581805	0.00541853	0.00349083	0.270111	1.20886e-08	1.20886e-08	1	0	0	1	0	0
AAGCACAGCAC	14	100	11	28.7901	448234373	288.77	44688530	1100	7.14286	0.486278	3.47342	2.23771	0.0382076	0.0246148	0.27209	8.52402e-08	8.52402e-08	1	0	0	1	0	0
AAGCACAT	1	4	8	28.7901	448234373	288.77	44688530	32	4	0.0347342	0.138937	0.0895084	0.00111149	0.000716067	0.110815	2.47972e-09	2.47972e-09	1	0	0	1	0	0
AAGCACT	58	597	7	28.7901	448234373	288.77	44688530	4179	10.2931	2.01458	20.7363	13.3591	0.145154	0.0935139	0.249512	3.23835e-07	3.23835e-07	1	0	0	1	0	0
AAGCACTTC	14	77	9	28.7901	448234373	288.77	44688530	693	5.5	0.486278	2.67453	1.72304	0.0240708	0.0155073	0.171417	5.37013e-08	5.37013e-08	1	0	0	1	0	0
AAGCACTTCGAC	1	6	12	28.7901	448234373	288.77	44688530	72	6	0.0347342	0.208405	0.134263	0.00250086	0.00161115	0.249333	5.57936e-09	5.57936e-09	1	0	0	1	0	0
AAGCAG	33	157	6	28.7901	448234373	288.77	44688530	942	4.75758	1.14623	5.45327	3.51321	0.0327196	0.0210792	0.0988519	7.29966e-08	7.29966e-08	1	0	0	1	0	0
AAGCAGATAGG	1	5	11	28.7901	448234373	288.77	44688530	55	5	0.0347342	0.173671	0.111886	0.00191038	0.00123074	0.190463	4.26201e-09	4.26201e-09	1	0	0	1	0	0
AAGCAGC	28	146	7	28.7901	448234373	288.77	44688530	1022	5.21429	0.972557	5.07119	3.26706	0.0354983	0.0228694	0.126398	7.91959e-08	7.91959e-08	1	0	0	1	0	0
AAGCAGCGACAT	433	2107	12	28.7901	448234373	288.77	44688530	25284	4.86605	15.0399	73.1849	47.1486	0.878219	0.565783	0.202211	1.95928e-06	1.95928e-06	1	0	0	1	0	0
AAGCAGTC	14	113	8	28.7901	448234373	288.77	44688530	904	8.07143	0.486278	3.92496	2.52861	0.0313997	0.0202289	0.223608	7.0052e-08	7.0052e-08	1	0	0	1	0	0
AAGCAT	10	40	6	28.7901	448234373	288.77	44688530	240	4	0.347342	1.38937	0.895084	0.0083362	0.00537051	0.0831111	1.85979e-08	1.85979e-08	1	0	0	1	0	0
AAGCATCCC	1	5	9	28.7901	448234373	288.77	44688530	45	5	0.0347342	0.173671	0.111886	0.00156304	0.00100697	0.155833	3.4871e-09	3.4871e-09	1	0	0	1	0	0
AAGCATGATGC	25	121	11	28.7901	448234373	288.77	44688530	1331	4.84	0.868354	4.20283	2.70763	0.0462312	0.0297839	0.184368	1.03141e-07	1.03141e-07	1	0	0	1	0	0
AAGCATGTATGC	214	2085	12	28.7901	448234373	288.77	44688530	25020	9.74299	7.43311	72.4208	46.6563	0.869049	0.559875	0.404875	1.93883e-06	1.93883e-06	1	0	0	1	0	0
AAGCC	8	42	5	28.7901	448234373	288.77	44688530	210	5.25	0.277873	1.45884	0.939838	0.00729418	0.00469919	0.0909028	1.62731e-08	1.62731e-08	1	0	0	1	0	0
AAGCCAG	2	11	7	28.7901	448234373	288.77	44688530	77	5.5	0.0694683	0.382076	0.246148	0.00267453	0.00172304	0.133324	5.96681e-09	5.96681e-09	1	0	0	1	0	0
AAGCCC	9	36	6	28.7901	448234373	288.77	44688530	216	4	0.312608	1.25043	0.805576	0.00750258	0.00483346	0.0831111	1.67381e-08	1.67381e-08	1	0	0	1	0	0
AAGCCCAGT	11	44	9	28.7901	448234373	288.77	44688530	396	4	0.382076	1.5283	0.984593	0.0137547	0.00886133	0.124667	3.06865e-08	3.06865e-08	1	0	0	1	0	0
AAGCG	2	37	5	28.7901	448234373	288.77	44688530	185	18.5	0.0694683	1.28516	0.827953	0.00642582	0.00413976	0.320324	1.43359e-08	1.43359e-08	1	0	0	1	0	0
AAGCGTGTG	1	4	9	28.7901	448234373	288.77	44688530	36	4	0.0347342	0.138937	0.0895084	0.00125043	0.000805576	0.124667	2.78968e-09	2.78968e-09	1	0	0	1	0	0
AAGCTC	9	36	6	28.7901	448234373	288.77	44688530	216	4	0.312608	1.25043	0.805576	0.00750258	0.00483346	0.0831111	1.67381e-08	1.67381e-08	1	0	0	1	0	0
AAGCTCC	23	147	7	28.7901	448234373	288.77	44688530	1029	6.3913	0.798886	5.10592	3.28943	0.0357415	0.023026	0.15493	7.97383e-08	7.97383e-08	1	0	0	1	0	0
AAGCTCCGAGCTCC	13	54	14	28.7901	448234373	288.77	44688530	756	4.15385	0.451544	1.87565	1.20836	0.026259	0.0169171	0.201385	5.85833e-08	5.85833e-08	1	0	0	1	0	0
AAGCTGG	1	4	7	28.7901	448234373	288.77	44688530	28	4	0.0347342	0.138937	0.0895084	0.000972557	0.000626559	0.096963	2.16975e-09	2.16975e-09	1	0	0	1	0	0
AAGG	89	804	4	28.7901	448234373	288.77	44688530	3216	9.03371	3.09134	27.9263	17.9912	0.111705	0.0719648	0.125134	2.49211e-07	2.49211e-07	1	0	0	0	0	0
AAGGAATCC	2	8	9	28.7901	448234373	288.77	44688530	72	4	0.0694683	0.277873	0.179017	0.00250086	0.00161115	0.124667	5.57936e-09	5.57936e-09	1	0	0	1	0	0
AAGGAC	1	4	6	28.7901	448234373	288.77	44688530	24	4	0.0347342	0.138937	0.0895084	0.00083362	0.000537051	0.0831111	1.85979e-09	1.85979e-09	1	0	0	1	0	0
AAGGACAGG	1	4	9	28.7901	448234373	288.77	44688530	36	4	0.0347342	0.138937	0.0895084	0.00125043	0.000805576	0.124667	2.78968e-09	2.78968e-09	1	0	0	1	0	0
AAGGACCACTAT	35	149	12	28.7901	448234373	288.77	44688530	1788	4.25714	1.2157	5.17539	3.33419	0.0621047	0.0400103	0.176908	1.38554e-07	1.38554e-07	1	0	0	1	0	0
AAGGAG	70	342	6	28.7901	448234373	288.77	44688530	2052	4.88571	2.43139	11.8791	7.65297	0.0712745	0.0459178	0.101514	1.59012e-07	1.59012e-07	1	0	0	1	0	0
AAGGAGC	1	4	7	28.7901	448234373	288.77	44688530	28	4	0.0347342	0.138937	0.0895084	0.000972557	0.000626559	0.096963	2.16975e-09	2.16975e-09	1	0	0	1	0	0
AAGGAGGAG	3	14	9	28.7901	448234373	288.77	44688530	126	4.66667	0.104203	0.486278	0.313279	0.00437651	0.00281952	0.145444	9.76388e-09	9.76388e-09	1	0	0	1	0	0
AAGGAGTACCC	1	5	11	28.7901	448234373	288.77	44688530	55	5	0.0347342	0.173671	0.111886	0.00191038	0.00123074	0.190463	4.26201e-09	4.26201e-09	1	0	0	1	0	0
AAGGATCAT	3	12	9	28.7901	448234373	288.77	44688530	108	4	0.104203	0.41681	0.268525	0.00375129	0.00241673	0.124667	8.36904e-09	8.36904e-09	1	0	0	1	0	0
AAGGC	83	692	5	28.7901	448234373	288.77	44688530	3460	8.33735	2.88294	24.036	15.485	0.12018	0.0774248	0.14436	2.68119e-07	2.68119e-07	1	0	0	1	0	0
AAGGCC	4	35	6	28.7901	448234373	288.77	44688530	210	8.75	0.138937	1.2157	0.783199	0.00729418	0.00469919	0.181806	1.62731e-08	1.62731e-08	1	0	0	1	0	0
AAGGCG	1	5	6	28.7901	448234373	288.77	44688530	30	5	0.0347342	0.173671	0.111886	0.00104203	0.000671313	0.103889	2.32473e-09	2.32473e-09	1	0	0	1	0	0
AAGGCGCCCGGGC	1	4	13	28.7901	448234373	288.77	44688530	52	4	0.0347342	0.138937	0.0895084	0.00180618	0.00116361	0.180074	4.02954e-09	4.02954e-09	1	0	0	1	0	0
AAGGCGTCC	1	5	9	28.7901	448234373	288.77	44688530	45	5	0.0347342	0.173671	0.111886	0.00156304	0.00100697	0.155833	3.4871e-09	3.4871e-09	1	0	0	1	0	0
AAGGCTGGT	32	149	9	28.7901	448234373	288.77	44688530	1341	4.65625	1.11149	5.17539	3.33419	0.0465785	0.0300077	0.14512	1.03916e-07	1.03916e-07	1	0	0	1	0	0
AAGGG	2	12	5	28.7901	448234373	288.77	44688530	60	6	0.0694683	0.41681	0.268525	0.00208405	0.00134263	0.103889	4.64947e-09	4.64947e-09	1	0	0	1	0	0
AAGGGAGC	30	141	8	28.7901	448234373	288.77	44688530	1128	4.7	1.04203	4.89752	3.15517	0.0391801	0.0252414	0.130207	8.741e-08	8.741e-08	1	0	0	1	0	0
AAGGGCGACCGC	1	4	12	28.7901	448234373	288.77	44688530	48	4	0.0347342	0.138937	0.0895084	0.00166724	0.0010741	0.166222	3.71957e-09	3.71957e-09	1	0	0	1	0	0
AAGGGCT	1	5	7	28.7901	448234373	288.77	44688530	35	5	0.0347342	0.173671	0.111886	0.0012157	0.000783199	0.121204	2.71219e-09	2.71219e-09	1	0	0	1	0	0
AAGGGTGAGATC	1	4	12	28.7901	448234373	288.77	44688530	48	4	0.0347342	0.138937	0.0895084	0.00166724	0.0010741	0.166222	3.71957e-09	3.71957e-09	1	0	0	1	0	0
AAGGT	2	16	5	28.7901	448234373	288.77	44688530	80	8	0.0694683	0.555747	0.358034	0.00277873	0.00179017	0.138519	6.19929e-09	6.19929e-09	1	0	0	1	0	0
AAGGTAC	1	5	7	28.7901	448234373	288.77	44688530	35	5	0.0347342	0.173671	0.111886	0.0012157	0.000783199	0.121204	2.71219e-09	2.71219e-09	1	0	0	1	0	0
AAGGTAG	14	123	7	28.7901	448234373	288.77	44688530	861	8.78571	0.486278	4.2723	2.75238	0.0299061	0.0192667	0.212972	6.67198e-08	6.67198e-08	1	0	0	1	0	0
AAGGTC	20	97	6	28.7901	448234373	288.77	44688530	582	4.85	0.694683	3.36921	2.17058	0.0202153	0.0130235	0.100772	4.50998e-08	4.50998e-08	1	0	0	1	0	0
AAGGTGCACTACAC	116	642	14	28.7901	448234373	288.77	44688530	8988	5.53448	4.02916	22.2993	14.3661	0.312191	0.201125	0.26832	6.9649e-07	6.9649e-07	1	0	0	1	0	0
AAGT	212	2057	4	28.7901	448234373	288.77	44688530	8228	9.70283	7.36364	71.4482	46.0297	0.285793	0.184119	0.134402	6.37597e-07	6.37597e-07	1	0	0	0	0	0
AAGTAC	1	4	6	28.7901	448234373	288.77	44688530	24	4	0.0347342	0.138937	0.0895084	0.00083362	0.000537051	0.0831111	1.85979e-09	1.85979e-09	1	0	0	1	0	0
AAGTACCGGCCAGCCTGCAGTGC	297	1250	23	28.7901	448234373	288.77	44688530	28750	4.20875	10.316	43.4177	27.9714	0.998607	0.643342	0.33522	2.22787e-06	2.22787e-06	1	0	0	1	0	0
AAGTACCTC	49	269	9	28.7901	448234373	288.77	44688530	2421	5.4898	1.70197	9.34349	6.01944	0.0840914	0.054175	0.171099	1.87606e-07	1.87606e-07	1	0	0	1	0	0
AAGTACT	2	9	7	28.7901	448234373	288.77	44688530	63	4.5	0.0694683	0.312608	0.201394	0.00218825	0.00140976	0.109083	4.88194e-09	4.88194e-09	1	0	0	1	0	0
AAGTAGAC	1	5	8	28.7901	448234373	288.77	44688530	40	5	0.0347342	0.173671	0.111886	0.00138937	0.000895084	0.138519	3.09964e-09	3.09964e-09	1	0	0	1	0	0
AAGTAT	5	24	6	28.7901	448234373	288.77	44688530	144	4.8	0.173671	0.83362	0.537051	0.00500172	0.0032223	0.0997333	1.11587e-08	1.11587e-08	1	0	0	1	0	0
AAGTATATAATTATAATT	12	89	18	28.7901	448234373	288.77	44688530	1602	7.41667	0.41681	3.09134	1.99156	0.0556441	0.0358481	0.462306	1.24141e-07	1.24141e-07	1	0	0	1	0	0
AAGTATGTATAAT	8	35	13	28.7901	448234373	288.77	44688530	455	4.375	0.277873	1.2157	0.783199	0.015804	0.0101816	0.196956	3.52584e-08	3.52584e-08	1	0	0	1	0	0
AAGTC	36	351	5	28.7901	448234373	288.77	44688530	1755	9.75	1.25043	12.1917	7.85436	0.0609585	0.0392718	0.168819	1.35997e-07	1.35997e-07	1	0	0	1	0	0
AAGTCC	9	36	6	28.7901	448234373	288.77	44688530	216	4	0.312608	1.25043	0.805576	0.00750258	0.00483346	0.0831111	1.67381e-08	1.67381e-08	1	0	0	1	0	0
AAGTCGAGATTGT	2	20	13	28.7901	448234373	288.77	44688530	260	10	0.0694683	0.694683	0.447542	0.00903089	0.00581805	0.450185	2.01477e-08	2.01477e-08	1	0	0	1	0	0
AAGTCTACAC	35	199	10	28.7901	448234373	288.77	44688530	1990	5.68571	1.2157	6.9121	4.45304	0.069121	0.0445304	0.196894	1.54207e-07	1.54207e-07	1	0	0	1	0	0
AAGTG	2	81	5	28.7901	448234373	288.77	44688530	405	40.5	0.0694683	2.81347	1.81255	0.0140673	0.00906273	0.70125	3.13839e-08	3.13839e-08	1	0	0	1	1	0
AAGTGCCGTACCAGG	2	10	15	28.7901	448234373	288.77	44688530	150	5	0.0694683	0.347342	0.223771	0.00521013	0.00335657	0.259722	1.16237e-08	1.16237e-08	1	0	0	1	0	0
AAGTGGTC	30	159	8	28.7901	448234373	288.77	44688530	1272	5.3	1.04203	5.52273	3.55796	0.0441819	0.0284637	0.14683	9.85687e-08	9.85687e-08	1	0	0	1	0	0
AAGTGTAC	2	9	8	28.7901	448234373	288.77	44688530	72	4.5	0.0694683	0.312608	0.201394	0.00250086	0.00161115	0.124667	5.57936e-09	5.57936e-09	1	0	0	1	0	0
AAGTGTATGTACAGCATGC	2	8	19	28.7901	448234373	288.77	44688530	152	4	0.0694683	0.277873	0.179017	0.00527959	0.00340132	0.263185	1.17786e-08	1.17786e-08	1	0	0	1	0	0
AAGTGTCC	39	185	8	28.7901	448234373	288.77	44688530	1480	4.74359	1.35463	6.42582	4.13976	0.0514066	0.0331181	0.131415	1.14687e-07	1.14687e-07	1	0	0	1	0	0
AAT	33506	310649	3	28.7901	448234373	288.77	44688530	931947	9.27144	1163.8	10790.1	6951.43	32.3704	20.8543	0.09632	7.22176e-05	7.22176e-05	1	1	1	0	0	0
AATAATAG	2	8	8	28.7901	448234373	288.77	44688530	64	4	0.0694683	0.277873	0.179017	0.00222299	0.00143213	0.110815	4.95943e-09	4.95943e-09	1	0	0	1	0	0
AATAATCCT	1	4	9	28.7901	448234373	288.77	44688530	36	4	0.0347342	0.138937	0.0895084	0.00125043	0.000805576	0.124667	2.78968e-09	2.78968e-09	1	0	0	1	0	0
AATAATGCCCG	14	56	11	28.7901	448234373	288.77	44688530	616	4	0.486278	1.94511	1.25312	0.0213963	0.0137843	0.15237	4.77345e-08	4.77345e-08	1	0	0	1	0	0
AATAC	83	453	5	28.7901	448234373	288.77	44688530	2265	5.45783	2.88294	15.7346	10.1368	0.0786729	0.0506841	0.0945013	1.75517e-07	1.75517e-07	1	0	0	1	0	0
AATACAGAGGGCTAT	331	1379	15	28.7901	448234373	288.77	44688530	20685	4.16616	11.497	47.8984	30.858	0.718476	0.46287	0.216409	1.6029e-06	1.6029e-06	1	0	0	1	0	0
AATACAT	24	126	7	28.7901	448234373	288.77	44688530	882	5.25	0.83362	4.37651	2.81952	0.0306355	0.0197366	0.127264	6.83471e-08	6.83471e-08	1	0	0	1	0	0
AATACC	8	118	6	28.7901	448234373	288.77	44688530	708	14.75	0.277873	4.09863	2.6405	0.0245918	0.015843	0.306472	5.48637e-08	5.48637e-08	1	0	0	1	0	0
AATACCT	14	56	7	28.7901	448234373	288.77	44688530	392	4	0.486278	1.94511	1.25312	0.0136158	0.00877183	0.096963	3.03765e-08	3.03765e-08	1	0	0	1	0	0
AATACT	4	16	6	28.7901	448234373	288.77	44688530	96	4	0.138937	0.555747	0.358034	0.00333448	0.0021482	0.0831111	7.43915e-09	7.43915e-09	1	0	0	1	0	0
AATACTCCT	11	55	9	28.7901	448234373	288.77	44688530	495	5	0.382076	1.91038	1.23074	0.0171934	0.0110767	0.155833	3.83581e-08	3.83581e-08	1	0	0	1	0	0
AATAG	6920	61679	5	28.7901	448234373	288.77	44688530	308395	8.91315	240.36	2142.37	1380.2	10.7118	6.90099	0.15433	2.38979e-05	2.38979e-05	1	0	1	1	0	0
AATAGATATAG	21	96	11	28.7901	448234373	288.77	44688530	1056	4.57143	0.729418	3.33448	2.1482	0.0366793	0.0236302	0.174138	8.18306e-08	8.18306e-08	1	0	0	1	0	0
AATAGCATAGC	4	34	11	28.7901	448234373	288.77	44688530	374	8.5	0.138937	1.18096	0.760822	0.0129906	0.00836904	0.323787	2.89817e-08	2.89817e-08	1	0	0	1	0	0
AATAGTG	2	8	7	28.7901	448234373	288.77	44688530	56	4	0.0694683	0.277873	0.179017	0.00194511	0.00125312	0.096963	4.3395e-09	4.3395e-09	1	0	0	1	0	0
AATAT	1140	7710	5	28.7901	448234373	288.77	44688530	38550	6.76316	39.597	267.8	172.527	1.339	0.862637	0.117103	2.98728e-06	2.98728e-06	1	0	0	1	0	0
AATATAGAATGG	23	109	12	28.7901	448234373	288.77	44688530	1308	4.73913	0.798886	3.78602	2.4391	0.0454323	0.0292693	0.196937	1.01358e-07	1.01358e-07	1	0	0	1	0	0
AATATAT	22	99	7	28.7901	448234373	288.77	44688530	693	4.5	0.764152	3.43868	2.21533	0.0240708	0.0155073	0.109083	5.37013e-08	5.37013e-08	1	0	0	1	0	0
AATATG	2	37	6	28.7901	448234373	288.77	44688530	222	18.5	0.0694683	1.28516	0.827953	0.00771099	0.00496772	0.384389	1.7203e-08	1.7203e-08	1	0	0	1	0	0
AATATGACTGAC	59	285	12	28.7901	448234373	288.77	44688530	3420	4.83051	2.04932	9.89924	6.37748	0.118791	0.0765297	0.200734	2.6502e-07	2.6502e-07	1	0	0	1	0	0
AATATGATATATG	23	146	13	28.7901	448234373	288.77	44688530	1898	6.34783	0.798886	5.07119	3.26706	0.0659255	0.0424717	0.28577	1.47078e-07	1.47078e-07	1	0	0	1	0	0
AATATGCTGCACCC	99	398	14	28.7901	448234373	288.77	44688530	5572	4.0202	3.43868	13.8242	8.90609	0.193539	0.124685	0.194905	4.3178e-07	4.3178e-07	1	0	0	1	0	0
AATATGG	5	20	7	28.7901	448234373	288.77	44688530	140	4	0.173671	0.694683	0.447542	0.00486278	0.00313279	0.096963	1.08488e-08	1.08488e-08	1	0	0	1	0	0
AATATGT	30	247	7	28.7901	448234373	288.77	44688530	1729	8.23333	1.04203	8.57934	5.52715	0.0600554	0.03869	0.199582	1.33982e-07	1.33982e-07	1	0	0	1	0	0
AATATT	2	8	6	28.7901	448234373	288.77	44688530	48	4	0.0694683	0.277873	0.179017	0.00166724	0.0010741	0.0831111	3.71957e-09	3.71957e-09	1	0	0	1	0	0
AATATTC	6	30	7	28.7901	448234373	288.77	44688530	210	5	0.208405	1.04203	0.671313	0.00729418	0.00469919	0.121204	1.62731e-08	1.62731e-08	1	0	0	1	0	0
AATC	953	10237	4	28.7901	448234373	288.77	44688530	40948	10.7419	33.1017	355.574	229.074	1.42229	0.916298	0.148795	3.17311e-06	3.17311e-06	1	0	0	0	0	0
AATCACATCTCCCGCACAGTG	1	4	21	28.7901	448234373	288.77	44688530	84	4	0.0347342	0.138937	0.0895084	0.00291767	0.00187968	0.290889	6.50925e-09	6.50925e-09	1	0	0	1	0	0
AATCACCCTGC	2	8	11	28.7901	448234373	288.77	44688530	88	4	0.0694683	0.277873	0.179017	0.00305661	0.00196919	0.15237	6.81922e-09	6.81922e-09	1	0	0	1	0	0
AATCACT	1	5	7	28.7901	448234373	288.77	44688530	35	5	0.0347342	0.173671	0.111886	0.0012157	0.000783199	0.121204	2.71219e-09	2.71219e-09	1	0	0	1	0	0
AATCAGCG	1	5	8	28.7901	448234373	288.77	44688530	40	5	0.0347342	0.173671	0.111886	0.00138937	0.000895084	0.138519	3.09964e-09	3.09964e-09	1	0	0	1	0	0
AATCC	2	23	5	28.7901	448234373	288.77	44688530	115	11.5	0.0694683	0.798886	0.514673	0.00399443	0.00257337	0.19912	8.91148e-09	8.91148e-09	1	0	0	1	0	0
AATCCCATTG	14	56	10	28.7901	448234373	288.77	44688530	560	4	0.486278	1.94511	1.25312	0.0194511	0.0125312	0.138519	4.3395e-08	4.3395e-08	1	0	0	1	0	0
AATCCCT	1	6	7	28.7901	448234373	288.77	44688530	42	6	0.0347342	0.208405	0.134263	0.00145884	0.000939838	0.145444	3.25463e-09	3.25463e-09	1	0	0	1	0	0
AATCCT	2	8	6	28.7901	448234373	288.77	44688530	48	4	0.0694683	0.277873	0.179017	0.00166724	0.0010741	0.0831111	3.71957e-09	3.71957e-09	1	0	0	1	0	0
AATCGGGC	84	447	8	28.7901	448234373	288.77	44688530	3576	5.32143	2.91767	15.5262	10.0026	0.124209	0.0800205	0.147423	2.77108e-07	2.77108e-07	1	0	0	1	0	0
AATCGTC	1	4	7	28.7901	448234373	288.77	44688530	28	4	0.0347342	0.138937	0.0895084	0.000972557	0.000626559	0.096963	2.16975e-09	2.16975e-09	1	0	0	1	0	0
AATCT	148	1024	5	28.7901	448234373	288.77	44688530	5120	6.91892	5.14066	35.5678	22.9142	0.177839	0.114571	0.1198	3.96754e-07	3.96754e-07	1	0	0	1	0	0
AATCTG	33	175	6	28.7901	448234373	288.77	44688530	1050	5.30303	1.14623	6.07848	3.91599	0.0364709	0.023496	0.110185	8.13657e-08	8.13657e-08	1	0	0	1	0	0
AATG	1255	31103	4	28.7901	448234373	288.77	44688530	124412	24.7833	43.5914	1080.34	695.995	4.32135	2.78398	0.343294	9.64082e-06	9.64082e-06	1	0	0	0	0	0
AATGAATT	3	12	8	28.7901	448234373	288.77	44688530	96	4	0.104203	0.41681	0.268525	0.00333448	0.0021482	0.110815	7.43915e-09	7.43915e-09	1	0	0	1	0	0
AATGACATGCTCGCC	1	4	15	28.7901	448234373	288.77	44688530	60	4	0.0347342	0.138937	0.0895084	0.00208405	0.00134263	0.207778	4.64947e-09	4.64947e-09	1	0	0	1	0	0
AATGACC	8	43	7	28.7901	448234373	288.77	44688530	301	5.375	0.277873	1.49357	0.962216	0.010455	0.00673551	0.130294	2.33248e-08	2.33248e-08	1	0	0	1	0	0
AATGACG	1	4	7	28.7901	448234373	288.77	44688530	28	4	0.0347342	0.138937	0.0895084	0.000972557	0.000626559	0.096963	2.16975e-09	2.16975e-09	1	0	0	1	0	0
AATGAGT	16	199	7	28.7901	448234373	288.77	44688530	1393	12.4375	0.555747	6.9121	4.45304	0.0483847	0.0311713	0.301494	1.07945e-07	1.07945e-07	1	0	0	1	0	0
AATGATG	1	6	7	28.7901	448234373	288.77	44688530	42	6	0.0347342	0.208405	0.134263	0.00145884	0.000939838	0.145444	3.25463e-09	3.25463e-09	1	0	0	1	0	0
AATGATGT	80	335	8	28.7901	448234373	288.77	44688530	2680	4.1875	2.77873	11.6359	7.49633	0.0930876	0.0599706	0.116009	2.07676e-07	2.07676e-07	1	0	0	1	0	0
AATGC	247	4942	5	28.7901	448234373	288.77	44688530	24710	20.0081	8.57934	171.656	110.588	0.858281	0.552938	0.346437	1.91481e-06	1.91481e-06	1	0	0	1	0	0
AATGCACC	27	125	8	28.7901	448234373	288.77	44688530	1000	4.62963	0.937823	4.34177	2.79714	0.0347342	0.0223771	0.128258	7.74911e-08	7.74911e-08	1	0	0	1	0	0
AATGCACGAC	11	62	10	28.7901	448234373	288.77	44688530	620	5.63636	0.382076	2.15352	1.38738	0.0215352	0.0138738	0.195185	4.80445e-08	4.80445e-08	1	0	0	1	0	0
AATGCAGAGTCCATGCTGCT	73	296	20	28.7901	448234373	288.77	44688530	5920	4.05479	2.53559	10.2813	6.62362	0.205626	0.132472	0.280832	4.58747e-07	4.58747e-07	1	0	0	1	0	0
AATGCATC	15	69	8	28.7901	448234373	288.77	44688530	552	4.6	0.521013	2.39666	1.54402	0.0191733	0.0123522	0.127437	4.27751e-08	4.27751e-08	1	0	0	1	0	0
AATGCATGGTG	33	150	11	28.7901	448234373	288.77	44688530	1650	4.54545	1.14623	5.21013	3.35657	0.0573114	0.0369222	0.173148	1.2786e-07	1.2786e-07	1	0	0	1	0	0
AATGCC	51	508	6	28.7901	448234373	288.77	44688530	3048	9.96078	1.77144	17.645	11.3676	0.10587	0.0682054	0.206963	2.36193e-07	2.36193e-07	1	0	0	1	0	0
AATGCT	100	1283	6	28.7901	448234373	288.77	44688530	7698	12.83	3.47342	44.5639	28.7098	0.267384	0.172259	0.266579	5.96526e-07	5.96526e-07	1	0	0	1	0	0
AATGCTC	2	12	7	28.7901	448234373	288.77	44688530	84	6	0.0694683	0.41681	0.268525	0.00291767	0.00187968	0.145444	6.50925e-09	6.50925e-09	1	0	0	1	0	0
AATGG	498	6379	5	28.7901	448234373	288.77	44688530	31895	12.8092	17.2976	221.569	142.744	1.10785	0.713718	0.22179	2.47158e-06	2.47158e-06	1	0	0	1	0	0
AATGGC	3	31	6	28.7901	448234373	288.77	44688530	186	10.3333	0.104203	1.07676	0.69369	0.00646056	0.00416214	0.214704	1.44133e-08	1.44133e-08	1	0	0	1	0	0
AATGGG	18	84	6	28.7901	448234373	288.77	44688530	504	4.66667	0.625215	2.91767	1.87968	0.017506	0.0112781	0.096963	3.90555e-08	3.90555e-08	1	0	0	1	0	0
AATGGT	1	4	6	28.7901	448234373	288.77	44688530	24	4	0.0347342	0.138937	0.0895084	0.00083362	0.000537051	0.0831111	1.85979e-09	1.85979e-09	1	0	0	1	0	0
AATGT	47	303	5	28.7901	448234373	288.77	44688530	1515	6.44681	1.63251	10.5245	6.78026	0.0526223	0.0339013	0.111625	1.17399e-07	1.17399e-07	1	0	0	1	0	0
AATGTAT	19	76	7	28.7901	448234373	288.77	44688530	532	4	0.659949	2.6398	1.70066	0.0184786	0.0119046	0.096963	4.12253e-08	4.12253e-08	1	0	0	1	0	0
AATGTG	47	438	6	28.7901	448234373	288.77	44688530	2628	9.31915	1.63251	15.2136	9.80117	0.0912814	0.058807	0.193631	2.03647e-07	2.03647e-07	1	0	0	1	0	0
AATGTGACACAGGCACTACGGGAC	1	5	24	28.7901	448234373	288.77	44688530	120	5	0.0347342	0.173671	0.111886	0.0041681	0.00268525	0.415556	9.29893e-09	9.29893e-09	1	0	0	1	0	0
AATT	2473	17150	4	28.7901	448234373	288.77	44688530	68600	6.9349	85.8976	595.691	383.767	2.38276	1.53507	0.0960612	5.31589e-06	5.31589e-06	1	0	0	0	0	0
AATTAC	1	4	6	28.7901	448234373	288.77	44688530	24	4	0.0347342	0.138937	0.0895084	0.00083362	0.000537051	0.0831111	1.85979e-09	1.85979e-09	1	0	0	1	0	0
AATTAG	20	96	6	28.7901	448234373	288.77	44688530	576	4.8	0.694683	3.33448	2.1482	0.0200069	0.0128892	0.0997333	4.46349e-08	4.46349e-08	1	0	0	1	0	0
AATTAGC	3	36	7	28.7901	448234373	288.77	44688530	252	12	0.104203	1.25043	0.805576	0.00875301	0.00563903	0.290889	1.95278e-08	1.95278e-08	1	0	0	1	0	0
AATTAT	102	502	6	28.7901	448234373	288.77	44688530	3012	4.92157	3.54289	17.4366	11.2333	0.104619	0.0673998	0.102259	2.33403e-07	2.33403e-07	1	0	0	1	0	0
AATTATG	41	164	7	28.7901	448234373	288.77	44688530	1148	4	1.4241	5.6964	3.66985	0.0398748	0.0256889	0.096963	8.89598e-08	8.89598e-08	1	0	0	1	0	0
AATTC	341	2245	5	28.7901	448234373	288.77	44688530	11225	6.58358	11.8444	77.9782	50.2366	0.389891	0.251183	0.113993	8.69838e-07	8.69838e-07	1	0	0	1	0	0
AATTCAC	13	65	7	28.7901	448234373	288.77	44688530	455	5	0.451544	2.25772	1.45451	0.015804	0.0101816	0.121204	3.52584e-08	3.52584e-08	1	0	0	1	0	0
AATTCC	44	176	6	28.7901	448234373	288.77	44688530	1056	4	1.5283	6.11321	3.93837	0.0366793	0.0236302	0.0831111	8.18306e-08	8.18306e-08	1	0	0	1	0	0
AATTCGGTGTGCGGAC	4	18	16	28.7901	448234373	288.77	44688530	288	4.5	0.138937	0.625215	0.402788	0.0100034	0.00644461	0.249333	2.23174e-08	2.23174e-08	1	0	0	1	0	0
AATTGCC	1	4	7	28.7901	448234373	288.77	44688530	28	4	0.0347342	0.138937	0.0895084	0.000972557	0.000626559	0.096963	2.16975e-09	2.16975e-09	1	0	0	1	0	0
AC	4612	67512	2	28.7901	448234373	288.77	44688530	135024	14.6383	160.194	2344.97	1510.72	4.68995	3.02145	0.101384	1.04632e-05	1.04632e-05	1	0	0	0	0	0
ACACACACAG	1	16	10	28.7901	448234373	288.77	44688530	160	16	0.0347342	0.555747	0.358034	0.00555747	0.00358034	0.554074	1.23986e-08	1.23986e-08	1	0	0	1	1	0
ACACACACGC	4	21	10	28.7901	448234373	288.77	44688530	210	5.25	0.138937	0.729418	0.469919	0.00729418	0.00469919	0.181806	1.62731e-08	1.62731e-08	1	0	0	1	0	0
ACACACCT	1	4	8	28.7901	448234373	288.77	44688530	32	4	0.0347342	0.138937	0.0895084	0.00111149	0.000716067	0.110815	2.47972e-09	2.47972e-09	1	0	0	1	0	0
ACACACGTGC	2	12	10	28.7901	448234373	288.77	44688530	120	6	0.0694683	0.41681	0.268525	0.0041681	0.00268525	0.207778	9.29893e-09	9.29893e-09	1	0	0	1	0	0
ACACAG	393	3213	6	28.7901	448234373	288.77	44688530	19278	8.17557	13.6505	111.601	71.8976	0.669605	0.431386	0.16987	1.49387e-06	1.49387e-06	1	0	0	1	0	0
ACACAGACAG	3	17	10	28.7901	448234373	288.77	44688530	170	5.66667	0.104203	0.590481	0.380411	0.00590481	0.00380411	0.196235	1.31735e-08	1.31735e-08	1	0	0	1	0	0
ACACAGAG	43	202	8	28.7901	448234373	288.77	44688530	1616	4.69767	1.49357	7.0163	4.52018	0.0561304	0.0361614	0.130143	1.25226e-07	1.25226e-07	1	0	0	1	0	0
ACACAGATATCACAG	1	5	15	28.7901	448234373	288.77	44688530	75	5	0.0347342	0.173671	0.111886	0.00260506	0.00167828	0.259722	5.81183e-09	5.81183e-09	1	0	0	1	0	0
ACACAGC	41	263	7	28.7901	448234373	288.77	44688530	1841	6.41463	1.4241	9.13509	5.88518	0.0639456	0.0411963	0.155495	1.42661e-07	1.42661e-07	1	0	0	1	0	0
ACACAGTGGTGTC	67	358	13	28.7901	448234373	288.77	44688530	4654	5.34328	2.32719	12.4348	8.011	0.161653	0.104143	0.240547	3.60644e-07	3.60644e-07	1	0	0	1	0	0
ACACAT	5	22	6	28.7901	448234373	288.77	44688530	132	4.4	0.173671	0.764152	0.492296	0.00458491	0.00295378	0.0914222	1.02288e-08	1.02288e-08	1	0	0	1	0	0
ACACATC	1	4	7	28.7901	448234373	288.77	44688530	28	4	0.0347342	0.138937	0.0895084	0.000972557	0.000626559	0.096963	2.16975e-09	2.16975e-09	1	0	0	1	0	0
ACACATG	6	24	7	28.7901	448234373	288.77	44688530	168	4	0.208405	0.83362	0.537051	0.00583534	0.00375935	0.096963	1.30185e-08	1.30185e-08	1	0	0	1	0	0
ACACATGTC	38	181	9	28.7901	448234373	288.77	44688530	1629	4.76316	1.3199	6.28689	4.05026	0.056582	0.0364523	0.148452	1.26233e-07	1.26233e-07	1	0	0	1	0	0
ACACC	4	20	5	28.7901	448234373	288.77	44688530	100	5	0.138937	0.694683	0.447542	0.00347342	0.00223771	0.0865741	7.74911e-09	7.74911e-09	1	0	0	1	0	0
ACACCAGCTCCTG	21	85	13	28.7901	448234373	288.77	44688530	1105	4.04762	0.729418	2.9524	1.90205	0.0383813	0.0247267	0.182218	8.56277e-08	8.56277e-08	1	0	0	1	0	0
ACACCC	2	8	6	28.7901	448234373	288.77	44688530	48	4	0.0694683	0.277873	0.179017	0.00166724	0.0010741	0.0831111	3.71957e-09	3.71957e-09	1	0	0	1	0	0
ACACCG	2	9	6	28.7901	448234373	288.77	44688530	54	4.5	0.0694683	0.312608	0.201394	0.00187565	0.00120836	0.0935	4.18452e-09	4.18452e-09	1	0	0	1	0	0
ACACCGT	9	42	7	28.7901	448234373	288.77	44688530	294	4.66667	0.312608	1.45884	0.939838	0.0102118	0.00657887	0.113123	2.27824e-08	2.27824e-08	1	0	0	1	0	0
ACACCGTGGGCGTCGGAG	1	4	18	28.7901	448234373	288.77	44688530	72	4	0.0347342	0.138937	0.0895084	0.00250086	0.00161115	0.249333	5.57936e-09	5.57936e-09	1	0	0	1	0	0
ACACCT	2	18	6	28.7901	448234373	288.77	44688530	108	9	0.0694683	0.625215	0.402788	0.00375129	0.00241673	0.187	8.36904e-09	8.36904e-09	1	0	0	1	0	0
ACACCTGAT	27	144	9	28.7901	448234373	288.77	44688530	1296	5.33333	0.937823	5.00172	3.2223	0.0450155	0.0290007	0.166222	1.00428e-07	1.00428e-07	1	0	0	1	0	0
ACACG	8	68	5	28.7901	448234373	288.77	44688530	340	8.5	0.277873	2.36192	1.52164	0.0118096	0.00760822	0.147176	2.6347e-08	2.6347e-08	1	0	0	1	0	0
ACACGAGCGCACGTCCCT	1	5	18	28.7901	448234373	288.77	44688530	90	5	0.0347342	0.173671	0.111886	0.00312608	0.00201394	0.311667	6.9742e-09	6.9742e-09	1	0	0	1	0	0
ACACGATG	27	201	8	28.7901	448234373	288.77	44688530	1608	7.44444	0.937823	6.98157	4.4978	0.0558526	0.0359824	0.206239	1.24606e-07	1.24606e-07	1	0	0	1	0	0
ACACGC	57	273	6	28.7901	448234373	288.77	44688530	1638	4.78947	1.97985	9.48243	6.10895	0.0568946	0.0366537	0.0995146	1.2693e-07	1.2693e-07	1	0	0	1	0	0
ACACGCCTCGCAGCTG	61	315	16	28.7901	448234373	288.77	44688530	5040	5.16393	2.11878	10.9413	7.04879	0.17506	0.112781	0.28612	3.90555e-07	3.90555e-07	1	0	0	1	0	0
ACACGGGCACCGGCAGCG	1	5	18	28.7901	448234373	288.77	44688530	90	5	0.0347342	0.173671	0.111886	0.00312608	0.00201394	0.311667	6.9742e-09	6.9742e-09	1	0	0	1	0	0
ACACGT	1	4	6	28.7901	448234373	288.77	44688530	24	4	0.0347342	0.138937	0.0895084	0.00083362	0.000537051	0.0831111	1.85979e-09	1.85979e-09	1	0	0	1	0	0
ACACGTCACGTCAG	110	454	14	28.7901	448234373	288.77	44688530	6356	4.12727	3.82076	15.7693	10.1592	0.22077	0.142229	0.200096	4.92533e-07	4.92533e-07	1	0	0	1	0	0
ACACGTGCATGGG	85	430	13	28.7901	448234373	288.77	44688530	5590	5.05882	2.9524	14.9357	9.62216	0.194164	0.125088	0.227741	4.33175e-07	4.33175e-07	1	0	0	1	0	0
ACACGTGGCCTGCTAG	51	235	16	28.7901	448234373	288.77	44688530	3760	4.60784	1.77144	8.16253	5.25862	0.1306	0.0841379	0.255309	2.91367e-07	2.91367e-07	1	0	0	1	0	0
ACACT	141	1564	5	28.7901	448234373	288.77	44688530	7820	11.0922	4.89752	54.3242	34.9978	0.271621	0.174989	0.192059	6.0598e-07	6.0598e-07	1	0	0	1	0	0
ACACTC	8	69	6	28.7901	448234373	288.77	44688530	414	8.625	0.277873	2.39666	1.54402	0.0143799	0.00926412	0.179208	3.20813e-08	3.20813e-08	1	0	0	1	0	0
ACACTCACTCTC	1	4	12	28.7901	448234373	288.77	44688530	48	4	0.0347342	0.138937	0.0895084	0.00166724	0.0010741	0.166222	3.71957e-09	3.71957e-09	1	0	0	1	0	0
ACACTCT	2	8	7	28.7901	448234373	288.77	44688530	56	4	0.0694683	0.277873	0.179017	0.00194511	0.00125312	0.096963	4.3395e-09	4.3395e-09	1	0	0	1	0	0
ACACTCTCTGT	13	53	11	28.7901	448234373	288.77	44688530	583	4.07692	0.451544	1.84091	1.18599	0.02025	0.0130459	0.155301	4.51773e-08	4.51773e-08	1	0	0	1	0	0
ACACTCTG	38	160	8	28.7901	448234373	288.77	44688530	1280	4.21053	1.3199	5.55747	3.58034	0.0444597	0.0286427	0.116647	9.91886e-08	9.91886e-08	1	0	0	1	0	0
ACACTG	76	605	6	28.7901	448234373	288.77	44688530	3630	7.96053	2.6398	21.0142	13.5381	0.126085	0.0812289	0.165402	2.81293e-07	2.81293e-07	1	0	0	1	0	0
ACACTGGAT	1	7	9	28.7901	448234373	288.77	44688530	63	7	0.0347342	0.243139	0.15664	0.00218825	0.00140976	0.218167	4.88194e-09	4.88194e-09	1	0	0	1	0	0
ACACTGGTG	14	57	9	28.7901	448234373	288.77	44688530	513	4.07143	0.486278	1.97985	1.2755	0.0178186	0.0114795	0.126893	3.97529e-08	3.97529e-08	1	0	0	1	0	0
ACACTGTAG	35	232	9	28.7901	448234373	288.77	44688530	2088	6.62857	1.2157	8.05833	5.19149	0.072525	0.0467234	0.20659	1.61801e-07	1.61801e-07	1	0	0	1	0	0
ACACTGTCACGTGCACTGTC	74	305	20	28.7901	448234373	288.77	44688530	6100	4.12162	2.57033	10.5939	6.82502	0.211878	0.1365	0.28546	4.72696e-07	4.72696e-07	1	0	0	1	0	0
ACAG	1500	15775	4	28.7901	448234373	288.77	44688530	63100	10.5167	52.1013	547.932	352.999	2.19173	1.412	0.145675	4.88969e-06	4.88969e-06	1	0	0	0	0	0
ACAGACAT	3	13	8	28.7901	448234373	288.77	44688530	104	4.33333	0.104203	0.451544	0.290902	0.00361235	0.00232722	0.120049	8.05907e-09	8.05907e-09	1	0	0	1	0	0
ACAGACATGCATGCAGACC	38	227	19	28.7901	448234373	288.77	44688530	4313	5.97368	1.3199	7.88466	5.0796	0.149808	0.0965125	0.393046	3.34219e-07	3.34219e-07	1	0	0	1	0	0
ACAGACGT	3	41	8	28.7901	448234373	288.77	44688530	328	13.6667	0.104203	1.4241	0.917461	0.0113928	0.00733969	0.378617	2.54171e-08	2.54171e-08	1	0	0	1	0	0
ACAGAG	1181	10434	6	28.7901	448234373	288.77	44688530	62604	8.83489	41.0211	362.416	233.483	2.1745	1.4009	0.183569	4.85125e-06	4.85125e-06	1	0	0	1	0	0
ACAGAGAGACTAT	31	139	13	28.7901	448234373	288.77	44688530	1807	4.48387	1.07676	4.82805	3.11042	0.0627647	0.0404354	0.201857	1.40026e-07	1.40026e-07	1	0	0	1	0	0
ACAGAGCGAGTACG	1	6	14	28.7901	448234373	288.77	44688530	84	6	0.0347342	0.208405	0.134263	0.00291767	0.00187968	0.290889	6.50925e-09	6.50925e-09	1	0	0	1	0	0
ACAGAGTACTGAGT	2	11	14	28.7901	448234373	288.77	44688530	154	5.5	0.0694683	0.382076	0.246148	0.00534906	0.00344607	0.266648	1.19336e-08	1.19336e-08	1	0	0	1	0	0
ACAGAGTG	117	485	8	28.7901	448234373	288.77	44688530	3880	4.1453	4.0639	16.8461	10.8529	0.134769	0.0868232	0.11484	3.00665e-07	3.00665e-07	1	0	0	1	0	0
ACAGAGTGACC	81	555	11	28.7901	448234373	288.77	44688530	6105	6.85185	2.81347	19.2775	12.4193	0.212052	0.136612	0.261005	4.73083e-07	4.73083e-07	1	0	0	1	0	0
ACAGAGTGCACGT	38	187	13	28.7901	448234373	288.77	44688530	2431	4.92105	1.3199	6.49529	4.18452	0.0844388	0.0543987	0.221539	1.88381e-07	1.88381e-07	1	0	0	1	0	0
ACAGAGTGCAG	54	221	11	28.7901	448234373	288.77	44688530	2431	4.09259	1.87565	7.67625	4.94534	0.0844388	0.0543987	0.155897	1.88381e-07	1.88381e-07	1	0	0	1	0	0
ACAGAT	1	5	6	28.7901	448234373	288.77	44688530	30	5	0.0347342	0.173671	0.111886	0.00104203	0.000671313	0.103889	2.32473e-09	2.32473e-09	1	0	0	1	0	0
ACAGATGTG	27	139	9	28.7901	448234373	288.77	44688530	1251	5.14815	0.937823	4.82805	3.11042	0.0434525	0.0279938	0.160451	9.69414e-08	9.69414e-08	1	0	0	1	0	0
ACAGC	111	856	5	28.7901	448234373	288.77	44688530	4280	7.71171	3.85549	29.7325	19.1548	0.148662	0.095774	0.133527	3.31662e-07	3.31662e-07	1	0	0	1	0	0
ACAGCACTGC	1	28	10	28.7901	448234373	288.77	44688530	280	28	0.0347342	0.972557	0.626559	0.00972557	0.00626559	0.96963	2.16975e-08	2.16975e-08	1	0	0	1	1	0
ACAGCAGCTGCCACC	12	97	15	28.7901	448234373	288.77	44688530	1455	8.08333	0.41681	3.36921	2.17058	0.0505382	0.0325587	0.419884	1.1275e-07	1.1275e-07	1	0	0	1	0	0
ACAGCAGCTGCGACC	4	17	15	28.7901	448234373	288.77	44688530	255	4.25	0.138937	0.590481	0.380411	0.00885721	0.00570616	0.220764	1.97602e-08	1.97602e-08	1	0	0	1	0	0
ACAGCC	8	56	6	28.7901	448234373	288.77	44688530	336	7	0.277873	1.94511	1.25312	0.0116707	0.00751871	0.145444	2.6037e-08	2.6037e-08	1	0	0	1	0	0
ACAGCCTC	25	123	8	28.7901	448234373	288.77	44688530	984	4.92	0.868354	4.2723	2.75238	0.0341784	0.0220191	0.136302	7.62512e-08	7.62512e-08	1	0	0	1	0	0
ACAGCG	5	50	6	28.7901	448234373	288.77	44688530	300	10	0.173671	1.73671	1.11886	0.0104203	0.00671313	0.207778	2.32473e-08	2.32473e-08	1	0	0	1	0	0
ACAGCGCAGC	1	4	10	28.7901	448234373	288.77	44688530	40	4	0.0347342	0.138937	0.0895084	0.00138937	0.000895084	0.138519	3.09964e-09	3.09964e-09	1	0	0	1	0	0
ACAGCGTCACTG	134	1198	12	28.7901	448234373	288.77	44688530	14376	8.9403	4.65438	41.6115	26.8078	0.499338	0.321693	0.371519	1.11401e-06	1.11401e-06	1	0	0	1	0	0
ACAGCT	4	16	6	28.7901	448234373	288.77	44688530	96	4	0.138937	0.555747	0.358034	0.00333448	0.0021482	0.0831111	7.43915e-09	7.43915e-09	1	0	0	1	0	0
ACAGCTC	2	9	7	28.7901	448234373	288.77	44688530	63	4.5	0.0694683	0.312608	0.201394	0.00218825	0.00140976	0.109083	4.88194e-09	4.88194e-09	1	0	0	1	0	0
ACAGCTGGTATGC	16	81	13	28.7901	448234373	288.77	44688530	1053	5.0625	0.555747	2.81347	1.81255	0.0365751	0.0235631	0.227906	8.15981e-08	8.15981e-08	1	0	0	1	0	0
ACAGG	5	77	5	28.7901	448234373	288.77	44688530	385	15.4	0.173671	2.67453	1.72304	0.0133727	0.00861519	0.266648	2.98341e-08	2.98341e-08	1	0	0	1	0	0
ACAGGC	3	22	6	28.7901	448234373	288.77	44688530	132	7.33333	0.104203	0.764152	0.492296	0.00458491	0.00295378	0.15237	1.02288e-08	1.02288e-08	1	0	0	1	0	0
ACAGGCAG	4	20	8	28.7901	448234373	288.77	44688530	160	5	0.138937	0.694683	0.447542	0.00555747	0.00358034	0.138519	1.23986e-08	1.23986e-08	1	0	0	1	0	0
ACAGGCAGC	1	5	9	28.7901	448234373	288.77	44688530	45	5	0.0347342	0.173671	0.111886	0.00156304	0.00100697	0.155833	3.4871e-09	3.4871e-09	1	0	0	1	0	0
ACAGGCC	14	56	7	28.7901	448234373	288.77	44688530	392	4	0.486278	1.94511	1.25312	0.0136158	0.00877183	0.096963	3.03765e-08	3.03765e-08	1	0	0	1	0	0
ACAGGCGAGCCC	8	43	12	28.7901	448234373	288.77	44688530	516	5.375	0.277873	1.49357	0.962216	0.0179228	0.0115466	0.223361	3.99854e-08	3.99854e-08	1	0	0	1	0	0
ACAGGCGGGCCC	2	10	12	28.7901	448234373	288.77	44688530	120	5	0.0694683	0.347342	0.223771	0.0041681	0.00268525	0.207778	9.29893e-09	9.29893e-09	1	0	0	1	0	0
ACAGGG	37	296	6	28.7901	448234373	288.77	44688530	1776	8	1.28516	10.2813	6.62362	0.0616879	0.0397417	0.166222	1.37624e-07	1.37624e-07	1	0	0	1	0	0
ACAGGGCCGTCGAGCCGGGTG	2	10	21	28.7901	448234373	288.77	44688530	210	5	0.0694683	0.347342	0.223771	0.00729418	0.00469919	0.363611	1.62731e-08	1.62731e-08	1	0	0	1	0	0
ACAGGT	2	47	6	28.7901	448234373	288.77	44688530	282	23.5	0.0694683	1.63251	1.05172	0.00979504	0.00631034	0.488278	2.18525e-08	2.18525e-08	1	0	0	1	0	0
ACAGGTG	2	8	7	28.7901	448234373	288.77	44688530	56	4	0.0694683	0.277873	0.179017	0.00194511	0.00125312	0.096963	4.3395e-09	4.3395e-09	1	0	0	1	0	0
ACAGT	127	1106	5	28.7901	448234373	288.77	44688530	5530	8.70866	4.41124	38.416	24.7491	0.19208	0.123745	0.150789	4.28526e-07	4.28526e-07	1	0	0	1	0	0
ACAGTACATACGT	27	142	13	28.7901	448234373	288.77	44688530	1846	5.25926	0.937823	4.93225	3.17755	0.0641193	0.0413081	0.236764	1.43049e-07	1.43049e-07	1	0	0	1	0	0
ACAGTAGCC	1	4	9	28.7901	448234373	288.77	44688530	36	4	0.0347342	0.138937	0.0895084	0.00125043	0.000805576	0.124667	2.78968e-09	2.78968e-09	1	0	0	1	0	0
ACAGTAT	21	84	7	28.7901	448234373	288.77	44688530	588	4	0.729418	2.91767	1.87968	0.0204237	0.0131577	0.096963	4.55648e-08	4.55648e-08	1	0	0	1	0	0
ACAGTC	40	160	6	28.7901	448234373	288.77	44688530	960	4	1.38937	5.55747	3.58034	0.0333448	0.021482	0.0831111	7.43915e-08	7.43915e-08	1	0	0	1	0	0
ACAGTCCATGTG	47	216	12	28.7901	448234373	288.77	44688530	2592	4.59574	1.63251	7.50258	4.83346	0.090031	0.0580015	0.190979	2.00857e-07	2.00857e-07	1	0	0	1	0	0
ACAGTCT	6	36	7	28.7901	448234373	288.77	44688530	252	6	0.208405	1.25043	0.805576	0.00875301	0.00563903	0.145444	1.95278e-08	1.95278e-08	1	0	0	1	0	0
ACAGTG	3	27	6	28.7901	448234373	288.77	44688530	162	9	0.104203	0.937823	0.604182	0.00562694	0.00362509	0.187	1.25536e-08	1.25536e-08	1	0	0	1	0	0
ACAGTGACAT	1	4	10	28.7901	448234373	288.77	44688530	40	4	0.0347342	0.138937	0.0895084	0.00138937	0.000895084	0.138519	3.09964e-09	3.09964e-09	1	0	0	1	0	0
ACAGTGCGCACTGCGCAGT	1	4	19	28.7901	448234373	288.77	44688530	76	4	0.0347342	0.138937	0.0895084	0.0026398	0.00170066	0.263185	5.88932e-09	5.88932e-09	1	0	0	1	0	0
ACAGTGCT	51	247	8	28.7901	448234373	288.77	44688530	1976	4.84314	1.77144	8.57934	5.52715	0.0686347	0.0442172	0.134173	1.53122e-07	1.53122e-07	1	0	0	1	0	0
ACAGTGCTGGCAGTGACC	57	237	18	28.7901	448234373	288.77	44688530	4266	4.15789	1.97985	8.232	5.30337	0.148176	0.0954607	0.259175	3.30577e-07	3.30577e-07	1	0	0	1	0	0
ACAT	3217	44052	4	28.7901	448234373	288.77	44688530	176208	13.6935	111.74	1530.11	985.756	6.12044	3.94303	0.18968	1.36546e-05	1.36546e-05	1	0	0	0	0	0
ACATACCGTCT	1	4	11	28.7901	448234373	288.77	44688530	44	4	0.0347342	0.138937	0.0895084	0.0015283	0.000984593	0.15237	3.40961e-09	3.40961e-09	1	0	0	1	0	0
ACATAT	94	703	6	28.7901	448234373	288.77	44688530	4218	7.47872	3.26501	24.4181	15.7311	0.146509	0.0943866	0.155391	3.26857e-07	3.26857e-07	1	0	0	1	0	0
ACATATG	9	36	7	28.7901	448234373	288.77	44688530	252	4	0.312608	1.25043	0.805576	0.00875301	0.00563903	0.096963	1.95278e-08	1.95278e-08	1	0	0	1	0	0
ACATC	3	42	5	28.7901	448234373	288.77	44688530	210	14	0.104203	1.45884	0.939838	0.00729418	0.00469919	0.242407	1.62731e-08	1.62731e-08	1	0	0	1	0	0
ACATCAG	1	4	7	28.7901	448234373	288.77	44688530	28	4	0.0347342	0.138937	0.0895084	0.000972557	0.000626559	0.096963	2.16975e-09	2.16975e-09	1	0	0	1	0	0
ACATCCGGGC	1	4	10	28.7901	448234373	288.77	44688530	40	4	0.0347342	0.138937	0.0895084	0.00138937	0.000895084	0.138519	3.09964e-09	3.09964e-09	1	0	0	1	0	0
ACATCT	12	60	6	28.7901	448234373	288.77	44688530	360	5	0.41681	2.08405	1.34263	0.0125043	0.00805576	0.103889	2.78968e-08	2.78968e-08	1	0	0	1	0	0
ACATCTAG	1	4	8	28.7901	448234373	288.77	44688530	32	4	0.0347342	0.138937	0.0895084	0.00111149	0.000716067	0.110815	2.47972e-09	2.47972e-09	1	0	0	1	0	0
ACATCTCG	2	8	8	28.7901	448234373	288.77	44688530	64	4	0.0694683	0.277873	0.179017	0.00222299	0.00143213	0.110815	4.95943e-09	4.95943e-09	1	0	0	1	0	0
ACATG	13	67	5	28.7901	448234373	288.77	44688530	335	5.15385	0.451544	2.32719	1.49927	0.0116359	0.00749633	0.0892379	2.59595e-08	2.59595e-08	1	0	0	1	0	0
ACATGACCTG	1	4	10	28.7901	448234373	288.77	44688530	40	4	0.0347342	0.138937	0.0895084	0.00138937	0.000895084	0.138519	3.09964e-09	3.09964e-09	1	0	0	1	0	0
ACATGAG	13	111	7	28.7901	448234373	288.77	44688530	777	8.53846	0.451544	3.85549	2.48386	0.0269885	0.017387	0.206979	6.02106e-08	6.02106e-08	1	0	0	1	0	0
ACATGC	95	452	6	28.7901	448234373	288.77	44688530	2712	4.75789	3.29975	15.6998	10.1145	0.0941991	0.0606867	0.0988585	2.10156e-07	2.10156e-07	1	0	0	1	0	0
ACATGCAGTCT	30	172	11	28.7901	448234373	288.77	44688530	1892	5.73333	1.04203	5.97428	3.84886	0.0657171	0.0423375	0.218398	1.46613e-07	1.46613e-07	1	0	0	1	0	0
ACATGCATC	35	189	9	28.7901	448234373	288.77	44688530	1701	5.4	1.2157	6.56476	4.22927	0.0590828	0.0380635	0.1683	1.31812e-07	1.31812e-07	1	0	0	1	0	0
ACATGCTCGCCCGTG	1	5	15	28.7901	448234373	288.77	44688530	75	5	0.0347342	0.173671	0.111886	0.00260506	0.00167828	0.259722	5.81183e-09	5.81183e-09	1	0	0	1	0	0
ACATGGTGCCCTCGGCGG	1	4	18	28.7901	448234373	288.77	44688530	72	4	0.0347342	0.138937	0.0895084	0.00250086	0.00161115	0.249333	5.57936e-09	5.57936e-09	1	0	0	1	0	0
ACATGT	13	54	6	28.7901	448234373	288.77	44688530	324	4.15385	0.451544	1.87565	1.20836	0.0112539	0.00725018	0.0863077	2.51071e-08	2.51071e-08	1	0	0	1	0	0
ACATGTAG	4	19	8	28.7901	448234373	288.77	44688530	152	4.75	0.138937	0.659949	0.425165	0.00527959	0.00340132	0.131593	1.17786e-08	1.17786e-08	1	0	0	1	0	0
ACC	46	374	3	28.7901	448234373	288.77	44688530	1122	8.13043	1.59777	12.9906	8.36904	0.0389717	0.0251071	0.0844662	8.6945e-08	8.6945e-08	1	0	0	0	0	0
ACCACG	57	370	6	28.7901	448234373	288.77	44688530	2220	6.49123	1.97985	12.8516	8.27953	0.0771099	0.0496772	0.134873	1.7203e-07	1.7203e-07	1	0	0	1	0	0
ACCACGGACGG	2	21	11	28.7901	448234373	288.77	44688530	231	10.5	0.0694683	0.729418	0.469919	0.00802359	0.00516911	0.399972	1.79004e-08	1.79004e-08	1	0	0	1	0	0
ACCACGTACTGGT	25	109	13	28.7901	448234373	288.77	44688530	1417	4.36	0.868354	3.78602	2.4391	0.0492183	0.0317084	0.196281	1.09805e-07	1.09805e-07	1	0	0	1	0	0
ACCACGTGACCTGAG	40	200	15	28.7901	448234373	288.77	44688530	3000	5	1.38937	6.94683	4.47542	0.104203	0.0671313	0.259722	2.32473e-07	2.32473e-07	1	0	0	1	0	0
ACCACT	1	4	6	28.7901	448234373	288.77	44688530	24	4	0.0347342	0.138937	0.0895084	0.00083362	0.000537051	0.0831111	1.85979e-09	1.85979e-09	1	0	0	1	0	0
ACCAGAGGC	14	67	9	28.7901	448234373	288.77	44688530	603	4.78571	0.486278	2.32719	1.49927	0.0209447	0.0134934	0.149155	4.67271e-08	4.67271e-08	1	0	0	1	0	0
ACCAGATCTGAT	16	74	12	28.7901	448234373	288.77	44688530	888	4.625	0.555747	2.57033	1.65591	0.0308439	0.0198709	0.192194	6.88121e-08	6.88121e-08	1	0	0	1	0	0
ACCAGC	167	742	6	28.7901	448234373	288.77	44688530	4452	4.44311	5.80061	25.7728	16.6038	0.154637	0.0996229	0.092318	3.4499e-07	3.4499e-07	1	0	0	1	0	0
ACCAGGACCGACGGG	2	9	15	28.7901	448234373	288.77	44688530	135	4.5	0.0694683	0.312608	0.201394	0.00468911	0.00302091	0.23375	1.04613e-08	1.04613e-08	1	0	0	1	0	0
ACCAGGTGAGC	22	98	11	28.7901	448234373	288.77	44688530	1078	4.45455	0.764152	3.40395	2.19296	0.0374434	0.0241225	0.169685	8.35354e-08	8.35354e-08	1	0	0	1	0	0
ACCAGT	2	72	6	28.7901	448234373	288.77	44688530	432	36	0.0694683	2.50086	1.61115	0.0150052	0.00966691	0.748	3.34762e-08	3.34762e-08	1	0	0	1	1	0
ACCAGTGAGC	51	306	10	28.7901	448234373	288.77	44688530	3060	6	1.77144	10.6287	6.84739	0.106287	0.0684739	0.207778	2.37123e-07	2.37123e-07	1	0	0	1	0	0
ACCATC	2	8	6	28.7901	448234373	288.77	44688530	48	4	0.0694683	0.277873	0.179017	0.00166724	0.0010741	0.0831111	3.71957e-09	3.71957e-09	1	0	0	1	0	0
ACCATCCT	2	9	8	28.7901	448234373	288.77	44688530	72	4.5	0.0694683	0.312608	0.201394	0.00250086	0.00161115	0.124667	5.57936e-09	5.57936e-09	1	0	0	1	0	0
ACCATCTCTCATGGTCT	129	598	17	28.7901	448234373	288.77	44688530	10166	4.63566	4.48071	20.771	13.3815	0.353108	0.227486	0.272903	7.87774e-07	7.87774e-07	1	0	0	1	0	0
ACCATGCAGAGC	3151	17101	12	28.7901	448234373	288.77	44688530	205212	5.42717	109.447	593.989	382.671	7.12787	4.59205	0.225529	1.59021e-05	1.59021e-05	1	0	1	1	0	0
ACCATGGCT	1	4	9	28.7901	448234373	288.77	44688530	36	4	0.0347342	0.138937	0.0895084	0.00125043	0.000805576	0.124667	2.78968e-09	2.78968e-09	1	0	0	1	0	0
ACCC	1	6	4	28.7901	448234373	288.77	44688530	24	6	0.0347342	0.208405	0.134263	0.00083362	0.000537051	0.0831111	1.85979e-09	1.85979e-09	1	0	0	0	0	0
ACCCAG	1	5	6	28.7901	448234373	288.77	44688530	30	5	0.0347342	0.173671	0.111886	0.00104203	0.000671313	0.103889	2.32473e-09	2.32473e-09	1	0	0	1	0	0
ACCCAGCATGC	53	246	11	28.7901	448234373	288.77	44688530	2706	4.64151	1.84091	8.54461	5.50477	0.0939907	0.0605525	0.176807	2.09691e-07	2.09691e-07	1	0	0	1	0	0
ACCCAGGGGCG	4	16	11	28.7901	448234373	288.77	44688530	176	4	0.138937	0.555747	0.358034	0.00611321	0.00393837	0.15237	1.36384e-08	1.36384e-08	1	0	0	1	0	0
ACCCATGCTGCCATGC	26	138	16	28.7901	448234373	288.77	44688530	2208	5.30769	0.903089	4.79332	3.08804	0.0766931	0.0494087	0.294085	1.711e-07	1.711e-07	1	0	0	1	0	0
ACCCC	1	5	5	28.7901	448234373	288.77	44688530	25	5	0.0347342	0.173671	0.111886	0.000868354	0.000559428	0.0865741	1.93728e-09	1.93728e-09	1	0	0	1	0	0
ACCCCAGGC	1	4	9	28.7901	448234373	288.77	44688530	36	4	0.0347342	0.138937	0.0895084	0.00125043	0.000805576	0.124667	2.78968e-09	2.78968e-09	1	0	0	1	0	0
ACCCCC	8	33	6	28.7901	448234373	288.77	44688530	198	4.125	0.277873	1.14623	0.738445	0.00687737	0.00443067	0.0857083	1.53432e-08	1.53432e-08	1	0	0	1	0	0
ACCCCCC	4	16	7	28.7901	448234373	288.77	44688530	112	4	0.138937	0.555747	0.358034	0.00389023	0.00250624	0.096963	8.679e-09	8.679e-09	1	0	0	1	0	0
ACCCGC	1	4	6	28.7901	448234373	288.77	44688530	24	4	0.0347342	0.138937	0.0895084	0.00083362	0.000537051	0.0831111	1.85979e-09	1.85979e-09	1	0	0	1	0	0
ACCCGCT	2	22	7	28.7901	448234373	288.77	44688530	154	11	0.0694683	0.764152	0.492296	0.00534906	0.00344607	0.266648	1.19336e-08	1.19336e-08	1	0	0	1	0	0
ACCCGGC	1	4	7	28.7901	448234373	288.77	44688530	28	4	0.0347342	0.138937	0.0895084	0.000972557	0.000626559	0.096963	2.16975e-09	2.16975e-09	1	0	0	1	0	0
ACCCGGCAGTGGCCG	1	8	15	28.7901	448234373	288.77	44688530	120	8	0.0347342	0.277873	0.179017	0.0041681	0.00268525	0.415556	9.29893e-09	9.29893e-09	1	0	0	1	0	0
ACCCGTG	2	8	7	28.7901	448234373	288.77	44688530	56	4	0.0694683	0.277873	0.179017	0.00194511	0.00125312	0.096963	4.3395e-09	4.3395e-09	1	0	0	1	0	0
ACCCTC	2	10	6	28.7901	448234373	288.77	44688530	60	5	0.0694683	0.347342	0.223771	0.00208405	0.00134263	0.103889	4.64947e-09	4.64947e-09	1	0	0	1	0	0
ACCCTG	43	215	6	28.7901	448234373	288.77	44688530	1290	5	1.49357	7.46785	4.81108	0.0448071	0.0288665	0.103889	9.99635e-08	9.99635e-08	1	0	0	1	0	0
ACCCTGACCT	5	30	10	28.7901	448234373	288.77	44688530	300	6	0.173671	1.04203	0.671313	0.0104203	0.00671313	0.207778	2.32473e-08	2.32473e-08	1	0	0	1	0	0
ACCCTGAG	97	457	8	28.7901	448234373	288.77	44688530	3656	4.71134	3.36921	15.8735	10.2263	0.126988	0.0818107	0.130522	2.83307e-07	2.83307e-07	1	0	0	1	0	0
ACCCTGCAGAGC	1	4	12	28.7901	448234373	288.77	44688530	48	4	0.0347342	0.138937	0.0895084	0.00166724	0.0010741	0.166222	3.71957e-09	3.71957e-09	1	0	0	1	0	0
ACCG	99	690	4	28.7901	448234373	288.77	44688530	2760	6.9697	3.43868	23.9666	15.4402	0.0958663	0.0617608	0.0965432	2.13875e-07	2.13875e-07	1	0	0	0	0	0
ACCGACG	2	14	7	28.7901	448234373	288.77	44688530	98	7	0.0694683	0.486278	0.313279	0.00340395	0.00219296	0.169685	7.59413e-09	7.59413e-09	1	0	0	1	0	0
ACCGACTGC	2	14	9	28.7901	448234373	288.77	44688530	126	7	0.0694683	0.486278	0.313279	0.00437651	0.00281952	0.218167	9.76388e-09	9.76388e-09	1	0	0	1	0	0
ACCGAGGAG	1	21	9	28.7901	448234373	288.77	44688530	189	21	0.0347342	0.729418	0.469919	0.00656476	0.00422927	0.6545	1.46458e-08	1.46458e-08	1	0	0	1	1	0
ACCGAT	1	4	6	28.7901	448234373	288.77	44688530	24	4	0.0347342	0.138937	0.0895084	0.00083362	0.000537051	0.0831111	1.85979e-09	1.85979e-09	1	0	0	1	0	0
ACCGATCACTGACT	1	4	14	28.7901	448234373	288.77	44688530	56	4	0.0347342	0.138937	0.0895084	0.00194511	0.00125312	0.193926	4.3395e-09	4.3395e-09	1	0	0	1	0	0
ACCGATCG	2	8	8	28.7901	448234373	288.77	44688530	64	4	0.0694683	0.277873	0.179017	0.00222299	0.00143213	0.110815	4.95943e-09	4.95943e-09	1	0	0	1	0	0
ACCGC	9	47	5	28.7901	448234373	288.77	44688530	235	5.22222	0.312608	1.63251	1.05172	0.00816253	0.00525862	0.0904218	1.82104e-08	1.82104e-08	1	0	0	1	0	0
ACCGCC	5	20	6	28.7901	448234373	288.77	44688530	120	4	0.173671	0.694683	0.447542	0.0041681	0.00268525	0.0831111	9.29893e-09	9.29893e-09	1	0	0	1	0	0
ACCGCCG	1	4	7	28.7901	448234373	288.77	44688530	28	4	0.0347342	0.138937	0.0895084	0.000972557	0.000626559	0.096963	2.16975e-09	2.16975e-09	1	0	0	1	0	0
ACCGGAGCG	2	12	9	28.7901	448234373	288.77	44688530	108	6	0.0694683	0.41681	0.268525	0.00375129	0.00241673	0.187	8.36904e-09	8.36904e-09	1	0	0	1	0	0
ACCGGC	3	14	6	28.7901	448234373	288.77	44688530	84	4.66667	0.104203	0.486278	0.313279	0.00291767	0.00187968	0.096963	6.50925e-09	6.50925e-09	1	0	0	1	0	0
ACCGGCG	1	7	7	28.7901	448234373	288.77	44688530	49	7	0.0347342	0.243139	0.15664	0.00170197	0.00109648	0.169685	3.79706e-09	3.79706e-09	1	0	0	1	0	0
ACCGT	3	25	5	28.7901	448234373	288.77	44688530	125	8.33333	0.104203	0.868354	0.559428	0.00434177	0.00279714	0.14429	9.68639e-09	9.68639e-09	1	0	0	1	0	0
ACCGTAGC	44	198	8	28.7901	448234373	288.77	44688530	1584	4.5	1.5283	6.87737	4.43067	0.0550189	0.0354453	0.124667	1.22746e-07	1.22746e-07	1	0	0	1	0	0
ACCGTCCCTGCTCGAGCTGCACTGG	201	873	25	28.7901	448234373	288.77	44688530	21825	4.34328	6.98157	30.3229	19.5352	0.758073	0.48838	0.376016	1.69124e-06	1.69124e-06	1	0	0	1	0	0
ACCGTG	19	88	6	28.7901	448234373	288.77	44688530	528	4.63158	0.659949	3.05661	1.96919	0.0183396	0.0118151	0.0962339	4.09153e-08	4.09153e-08	1	0	0	1	0	0
ACCT	539	6583	4	28.7901	448234373	288.77	44688530	26332	12.2134	18.7217	228.655	147.308	0.91462	0.589234	0.169178	2.0405e-06	2.0405e-06	1	0	0	0	0	0
ACCTATCCCATAGAGGT	73	330	17	28.7901	448234373	288.77	44688530	5610	4.52055	2.53559	11.4623	7.38445	0.194859	0.125536	0.266126	4.34725e-07	4.34725e-07	1	0	0	1	0	0
ACCTC	3	31	5	28.7901	448234373	288.77	44688530	155	10.3333	0.104203	1.07676	0.69369	0.0053838	0.00346845	0.17892	1.20111e-08	1.20111e-08	1	0	0	1	0	0
ACCTCCAGGTG	29	133	11	28.7901	448234373	288.77	44688530	1463	4.58621	1.00729	4.61965	2.97616	0.0508161	0.0327377	0.174701	1.13369e-07	1.13369e-07	1	0	0	1	0	0
ACCTCG	1	8	6	28.7901	448234373	288.77	44688530	48	8	0.0347342	0.277873	0.179017	0.00166724	0.0010741	0.166222	3.71957e-09	3.71957e-09	1	0	0	1	0	0
ACCTCT	1	10	6	28.7901	448234373	288.77	44688530	60	10	0.0347342	0.347342	0.223771	0.00208405	0.00134263	0.207778	4.64947e-09	4.64947e-09	1	0	0	1	0	0
ACCTCTACG	1	4	9	28.7901	448234373	288.77	44688530	36	4	0.0347342	0.138937	0.0895084	0.00125043	0.000805576	0.124667	2.78968e-09	2.78968e-09	1	0	0	1	0	0
ACCTCTACT	1	10	9	28.7901	448234373	288.77	44688530	90	10	0.0347342	0.347342	0.223771	0.00312608	0.00201394	0.311667	6.9742e-09	6.9742e-09	1	0	0	1	0	0
ACCTCTG	3	14	7	28.7901	448234373	288.77	44688530	98	4.66667	0.104203	0.486278	0.313279	0.00340395	0.00219296	0.113123	7.59413e-09	7.59413e-09	1	0	0	1	0	0
ACCTG	16	80	5	28.7901	448234373	288.77	44688530	400	5	0.555747	2.77873	1.79017	0.0138937	0.00895084	0.0865741	3.09964e-08	3.09964e-08	1	0	0	1	0	0
ACCTGAG	19	82	7	28.7901	448234373	288.77	44688530	574	4.31579	0.659949	2.8482	1.83492	0.0199374	0.0128445	0.104618	4.44799e-08	4.44799e-08	1	0	0	1	0	0
ACCTGAGCCGGCGCC	37	166	15	28.7901	448234373	288.77	44688530	2490	4.48649	1.28516	5.76587	3.7146	0.0864881	0.055719	0.233048	1.92953e-07	1.92953e-07	1	0	0	1	0	0
ACCTGAGTC	39	185	9	28.7901	448234373	288.77	44688530	1665	4.74359	1.35463	6.42582	4.13976	0.0578324	0.0372579	0.147842	1.29023e-07	1.29023e-07	1	0	0	1	0	0
ACG	377	4420	3	28.7901	448234373	288.77	44688530	13260	11.7241	13.0948	153.525	98.9068	0.460575	0.29672	0.121801	1.02753e-06	1.02753e-06	1	0	0	0	0	0
ACGACGAGC	1	7	9	28.7901	448234373	288.77	44688530	63	7	0.0347342	0.243139	0.15664	0.00218825	0.00140976	0.218167	4.88194e-09	4.88194e-09	1	0	0	1	0	0
ACGACT	4	28	6	28.7901	448234373	288.77	44688530	168	7	0.138937	0.972557	0.626559	0.00583534	0.00375935	0.145444	1.30185e-08	1.30185e-08	1	0	0	1	0	0
ACGACTG	34	257	7	28.7901	448234373	288.77	44688530	1799	7.55882	1.18096	8.92668	5.75092	0.0624868	0.0402564	0.183231	1.39406e-07	1.39406e-07	1	0	0	1	0	0
ACGAG	10	61	5	28.7901	448234373	288.77	44688530	305	6.1	0.347342	2.11878	1.365	0.0105939	0.00682502	0.10562	2.36348e-08	2.36348e-08	1	0	0	1	0	0
ACGAGCCT	2	10	8	28.7901	448234373	288.77	44688530	80	5	0.0694683	0.347342	0.223771	0.00277873	0.00179017	0.138519	6.19929e-09	6.19929e-09	1	0	0	1	0	0
ACGAGCCTCT	22	148	10	28.7901	448234373	288.77	44688530	1480	6.72727	0.764152	5.14066	3.31181	0.0514066	0.0331181	0.232963	1.14687e-07	1.14687e-07	1	0	0	1	0	0
ACGAGG	163	688	6	28.7901	448234373	288.77	44688530	4128	4.22086	5.66167	23.8971	15.3954	0.143383	0.0923727	0.0877001	3.19883e-07	3.19883e-07	1	0	0	1	0	0
ACGAGGAGC	11	44	9	28.7901	448234373	288.77	44688530	396	4	0.382076	1.5283	0.984593	0.0137547	0.00886133	0.124667	3.06865e-08	3.06865e-08	1	0	0	1	0	0
ACGAGGCAT	1	5	9	28.7901	448234373	288.77	44688530	45	5	0.0347342	0.173671	0.111886	0.00156304	0.00100697	0.155833	3.4871e-09	3.4871e-09	1	0	0	1	0	0
ACGAGTGAGGG	16	75	11	28.7901	448234373	288.77	44688530	825	4.6875	0.555747	2.60506	1.67828	0.0286557	0.0184611	0.178559	6.39302e-08	6.39302e-08	1	0	0	1	0	0
ACGAT	4	61	5	28.7901	448234373	288.77	44688530	305	15.25	0.138937	2.11878	1.365	0.0105939	0.00682502	0.264051	2.36348e-08	2.36348e-08	1	0	0	1	0	0
ACGATC	1	5	6	28.7901	448234373	288.77	44688530	30	5	0.0347342	0.173671	0.111886	0.00104203	0.000671313	0.103889	2.32473e-09	2.32473e-09	1	0	0	1	0	0
ACGATG	9	43	6	28.7901	448234373	288.77	44688530	258	4.77778	0.312608	1.49357	0.962216	0.00896142	0.00577329	0.0992716	1.99927e-08	1.99927e-08	1	0	0	1	0	0
ACGC	1182	13056	4	28.7901	448234373	288.77	44688530	52224	11.0457	41.0558	453.489	292.156	1.81396	1.16862	0.153003	4.0469e-06	4.0469e-06	1	0	0	0	0	0
ACGCAGC	19	85	7	28.7901	448234373	288.77	44688530	595	4.47368	0.659949	2.9524	1.90205	0.0206668	0.0133144	0.108445	4.61072e-08	4.61072e-08	1	0	0	1	0	0
ACGCAGGC	50	200	8	28.7901	448234373	288.77	44688530	1600	4	1.73671	6.94683	4.47542	0.0555747	0.0358034	0.110815	1.23986e-07	1.23986e-07	1	0	0	1	0	0
ACGCATC	1	5	7	28.7901	448234373	288.77	44688530	35	5	0.0347342	0.173671	0.111886	0.0012157	0.000783199	0.121204	2.71219e-09	2.71219e-09	1	0	0	1	0	0
ACGCC	46	273	5	28.7901	448234373	288.77	44688530	1365	5.93478	1.59777	9.48243	6.10895	0.0474121	0.0305448	0.10276	1.05775e-07	1.05775e-07	1	0	0	1	0	0
ACGCCC	1	4	6	28.7901	448234373	288.77	44688530	24	4	0.0347342	0.138937	0.0895084	0.00083362	0.000537051	0.0831111	1.85979e-09	1.85979e-09	1	0	0	1	0	0
ACGCCGC	69	286	7	28.7901	448234373	288.77	44688530	2002	4.14493	2.39666	9.93397	6.39985	0.0695378	0.044799	0.100476	1.55137e-07	1.55137e-07	1	0	0	1	0	0
ACGCG	1	10	5	28.7901	448234373	288.77	44688530	50	10	0.0347342	0.347342	0.223771	0.00173671	0.00111886	0.173148	3.87455e-09	3.87455e-09	1	0	0	1	0	0
ACGCGAGACGTG	36	261	12	28.7901	448234373	288.77	44688530	3132	7.25	1.25043	9.06562	5.84042	0.108787	0.0700851	0.301278	2.42702e-07	2.42702e-07	1	0	0	1	0	0
ACGCGC	1	4	6	28.7901	448234373	288.77	44688530	24	4	0.0347342	0.138937	0.0895084	0.00083362	0.000537051	0.0831111	1.85979e-09	1.85979e-09	1	0	0	1	0	0
ACGCGCTCG	1	7	9	28.7901	448234373	288.77	44688530	63	7	0.0347342	0.243139	0.15664	0.00218825	0.00140976	0.218167	4.88194e-09	4.88194e-09	1	0	0	1	0	0
ACGCT	1	5	5	28.7901	448234373	288.77	44688530	25	5	0.0347342	0.173671	0.111886	0.000868354	0.000559428	0.0865741	1.93728e-09	1.93728e-09	1	0	0	1	0	0
ACGCTC	1	17	6	28.7901	448234373	288.77	44688530	102	17	0.0347342	0.590481	0.380411	0.00354289	0.00228246	0.353222	7.90409e-09	7.90409e-09	1	0	0	1	0	0
ACGCTG	8	32	6	28.7901	448234373	288.77	44688530	192	4	0.277873	1.11149	0.716067	0.00666896	0.0042964	0.0831111	1.48783e-08	1.48783e-08	1	0	0	1	0	0
ACGCTGAGCT	1	5	10	28.7901	448234373	288.77	44688530	50	5	0.0347342	0.173671	0.111886	0.00173671	0.00111886	0.173148	3.87455e-09	3.87455e-09	1	0	0	1	0	0
ACGCTGC	1	4	7	28.7901	448234373	288.77	44688530	28	4	0.0347342	0.138937	0.0895084	0.000972557	0.000626559	0.096963	2.16975e-09	2.16975e-09	1	0	0	1	0	0
ACGCTGCCTCGGGC	32	217	14	28.7901	448234373	288.77	44688530	3038	6.78125	1.11149	7.53732	4.85583	0.105522	0.0679816	0.328765	2.35418e-07	2.35418e-07	1	0	0	1	0	0
ACGG	198	1386	4	28.7901	448234373	288.77	44688530	5544	7	6.87737	48.1416	31.0147	0.192566	0.124059	0.096963	4.29611e-07	4.29611e-07	1	0	0	0	0	0
ACGGC	20	164	5	28.7901	448234373	288.77	44688530	820	8.2	0.694683	5.6964	3.66985	0.028482	0.0183492	0.141981	6.35427e-08	6.35427e-08	1	0	0	1	0	0
ACGGCC	3	13	6	28.7901	448234373	288.77	44688530	78	4.33333	0.104203	0.451544	0.290902	0.00270927	0.00174541	0.090037	6.04431e-09	6.04431e-09	1	0	0	1	0	0
ACGGCCAGCGCC	1	4	12	28.7901	448234373	288.77	44688530	48	4	0.0347342	0.138937	0.0895084	0.00166724	0.0010741	0.166222	3.71957e-09	3.71957e-09	1	0	0	1	0	0
ACGGCG	2	8	6	28.7901	448234373	288.77	44688530	48	4	0.0694683	0.277873	0.179017	0.00166724	0.0010741	0.0831111	3.71957e-09	3.71957e-09	1	0	0	1	0	0
ACGGCGGC	4	16	8	28.7901	448234373	288.77	44688530	128	4	0.138937	0.555747	0.358034	0.00444597	0.00286427	0.110815	9.91886e-09	9.91886e-09	1	0	0	1	0	0
ACGGCT	19	77	6	28.7901	448234373	288.77	44688530	462	4.05263	0.659949	2.67453	1.72304	0.0160472	0.0103382	0.0842047	3.58009e-08	3.58009e-08	1	0	0	1	0	0
ACGGGC	2	8	6	28.7901	448234373	288.77	44688530	48	4	0.0694683	0.277873	0.179017	0.00166724	0.0010741	0.0831111	3.71957e-09	3.71957e-09	1	0	0	1	0	0
ACGGGCG	1	7	7	28.7901	448234373	288.77	44688530	49	7	0.0347342	0.243139	0.15664	0.00170197	0.00109648	0.169685	3.79706e-09	3.79706e-09	1	0	0	1	0	0
ACGGGCTCG	1	4	9	28.7901	448234373	288.77	44688530	36	4	0.0347342	0.138937	0.0895084	0.00125043	0.000805576	0.124667	2.78968e-09	2.78968e-09	1	0	0	1	0	0
ACGT	245	1587	4	28.7901	448234373	288.77	44688530	6348	6.47755	8.50987	55.1231	35.5125	0.220493	0.14205	0.0897261	4.91913e-07	4.91913e-07	1	0	0	0	0	0
ACGTC	50	793	5	28.7901	448234373	288.77	44688530	3965	15.86	1.73671	27.5442	17.745	0.137721	0.0887252	0.274613	3.07252e-07	3.07252e-07	1	0	0	1	0	0
ACGTCC	12	60	6	28.7901	448234373	288.77	44688530	360	5	0.41681	2.08405	1.34263	0.0125043	0.00805576	0.103889	2.78968e-08	2.78968e-08	1	0	0	1	0	0
ACGTCTC	28	112	7	28.7901	448234373	288.77	44688530	784	4	0.972557	3.89023	2.50624	0.0272316	0.0175437	0.096963	6.0753e-08	6.0753e-08	1	0	0	1	0	0
ACGTGC	36	144	6	28.7901	448234373	288.77	44688530	864	4	1.25043	5.00172	3.2223	0.0300103	0.0193338	0.0831111	6.69523e-08	6.69523e-08	1	0	0	1	0	0
ACT	133	1658	3	28.7901	448234373	288.77	44688530	4974	12.4662	4.61965	57.5893	37.1012	0.172768	0.111304	0.12951	3.85441e-07	3.85441e-07	1	0	0	0	0	0
ACTACTC	1	4	7	28.7901	448234373	288.77	44688530	28	4	0.0347342	0.138937	0.0895084	0.000972557	0.000626559	0.096963	2.16975e-09	2.16975e-09	1	0	0	1	0	0
ACTACTG	1	6	7	28.7901	448234373	288.77	44688530	42	6	0.0347342	0.208405	0.134263	0.00145884	0.000939838	0.145444	3.25463e-09	3.25463e-09	1	0	0	1	0	0
ACTAG	26	184	5	28.7901	448234373	288.77	44688530	920	7.07692	0.903089	6.39109	4.11739	0.0319554	0.0205869	0.122536	7.12918e-08	7.12918e-08	1	0	0	1	0	0
ACTAGAG	23	108	7	28.7901	448234373	288.77	44688530	756	4.69565	0.798886	3.75129	2.41673	0.026259	0.0169171	0.113826	5.85833e-08	5.85833e-08	1	0	0	1	0	0
ACTAGAGC	66	370	8	28.7901	448234373	288.77	44688530	2960	5.60606	2.29246	12.8516	8.27953	0.102813	0.0662362	0.155309	2.29374e-07	2.29374e-07	1	0	0	1	0	0
ACTAGGC	36	436	7	28.7901	448234373	288.77	44688530	3052	12.1111	1.25043	15.1441	9.75642	0.106009	0.0682949	0.293582	2.36503e-07	2.36503e-07	1	0	0	1	0	0
ACTAGT	1	5	6	28.7901	448234373	288.77	44688530	30	5	0.0347342	0.173671	0.111886	0.00104203	0.000671313	0.103889	2.32473e-09	2.32473e-09	1	0	0	1	0	0
ACTAT	56	476	5	28.7901	448234373	288.77	44688530	2380	8.5	1.94511	16.5335	10.6515	0.0826673	0.0532575	0.147176	1.84429e-07	1.84429e-07	1	0	0	1	0	0
ACTATG	3	12	6	28.7901	448234373	288.77	44688530	72	4	0.104203	0.41681	0.268525	0.00250086	0.00161115	0.0831111	5.57936e-09	5.57936e-09	1	0	0	1	0	0
ACTATGC	76	640	7	28.7901	448234373	288.77	44688530	4480	8.42105	2.6398	22.2299	14.3213	0.155609	0.100249	0.204133	3.4716e-07	3.4716e-07	1	0	0	1	0	0
ACTATGCCATGCAT	128	982	14	28.7901	448234373	288.77	44688530	13748	7.67188	4.44597	34.109	21.9743	0.477525	0.30764	0.371944	1.06535e-06	1.06535e-06	1	0	0	1	0	0
ACTC	438	4270	4	28.7901	448234373	288.77	44688530	17080	9.74886	15.2136	148.315	95.5502	0.59326	0.382201	0.13504	1.32355e-06	1.32355e-06	1	0	0	0	0	0
ACTCAGCC	1	8	8	28.7901	448234373	288.77	44688530	64	8	0.0347342	0.277873	0.179017	0.00222299	0.00143213	0.22163	4.95943e-09	4.95943e-09	1	0	0	1	0	0
ACTCAGG	2	13	7	28.7901	448234373	288.77	44688530	91	6.5	0.0694683	0.451544	0.290902	0.00316081	0.00203632	0.157565	7.05169e-09	7.05169e-09	1	0	0	1	0	0
ACTCC	11	64	5	28.7901	448234373	288.77	44688530	320	5.81818	0.382076	2.22299	1.43213	0.0111149	0.00716067	0.100741	2.47972e-08	2.47972e-08	1	0	0	1	0	0
ACTCCAT	14	58	7	28.7901	448234373	288.77	44688530	406	4.14286	0.486278	2.01458	1.29787	0.0141021	0.00908511	0.100426	3.14614e-08	3.14614e-08	1	0	0	1	0	0
ACTCCC	1	4	6	28.7901	448234373	288.77	44688530	24	4	0.0347342	0.138937	0.0895084	0.00083362	0.000537051	0.0831111	1.85979e-09	1.85979e-09	1	0	0	1	0	0
ACTCCCTG	20	120	8	28.7901	448234373	288.77	44688530	960	6	0.694683	4.1681	2.68525	0.0333448	0.021482	0.166222	7.43915e-08	7.43915e-08	1	0	0	1	0	0
ACTCCT	2	20	6	28.7901	448234373	288.77	44688530	120	10	0.0694683	0.694683	0.447542	0.0041681	0.00268525	0.207778	9.29893e-09	9.29893e-09	1	0	0	1	0	0
ACTCCTG	2	16	7	28.7901	448234373	288.77	44688530	112	8	0.0694683	0.555747	0.358034	0.00389023	0.00250624	0.193926	8.679e-09	8.679e-09	1	0	0	1	0	0
ACTCG	14	84	5	28.7901	448234373	288.77	44688530	420	6	0.486278	2.91767	1.87968	0.0145884	0.00939838	0.103889	3.25463e-08	3.25463e-08	1	0	0	1	0	0
ACTCGC	15	60	6	28.7901	448234373	288.77	44688530	360	4	0.521013	2.08405	1.34263	0.0125043	0.00805576	0.0831111	2.78968e-08	2.78968e-08	1	0	0	1	0	0
ACTCT	3	25	5	28.7901	448234373	288.77	44688530	125	8.33333	0.104203	0.868354	0.559428	0.00434177	0.00279714	0.14429	9.68639e-09	9.68639e-09	1	0	0	1	0	0
ACTG	515	5116	4	28.7901	448234373	288.77	44688530	20464	9.93398	17.8881	177.7	114.481	0.7108	0.457925	0.137604	1.58578e-06	1.58578e-06	1	0	0	0	0	0
ACTGATC	1	4	7	28.7901	448234373	288.77	44688530	28	4	0.0347342	0.138937	0.0895084	0.000972557	0.000626559	0.096963	2.16975e-09	2.16975e-09	1	0	0	1	0	0
ACTGC	43	273	5	28.7901	448234373	288.77	44688530	1365	6.34884	1.49357	9.48243	6.10895	0.0474121	0.0305448	0.109929	1.05775e-07	1.05775e-07	1	0	0	1	0	0
ACTGCACTGCT	147	1969	11	28.7901	448234373	288.77	44688530	21659	13.3946	5.10592	68.3916	44.0605	0.752307	0.484666	0.510233	1.67838e-06	1.67838e-06	1	0	0	1	1	0
ACTGCATGCAT	80	639	11	28.7901	448234373	288.77	44688530	7029	7.9875	2.77873	22.1951	14.299	0.244147	0.157289	0.304265	5.44685e-07	5.44685e-07	1	0	0	1	0	0
ACTGCATGCC	73	779	10	28.7901	448234373	288.77	44688530	7790	10.6712	2.53559	27.0579	17.4318	0.270579	0.174318	0.369541	6.03656e-07	6.03656e-07	1	0	0	1	0	0
ACTGCC	17	68	6	28.7901	448234373	288.77	44688530	408	4	0.590481	2.36192	1.52164	0.0141715	0.00912986	0.0831111	3.16164e-08	3.16164e-08	1	0	0	1	0	0
ACTGCT	105	425	6	28.7901	448234373	288.77	44688530	2550	4.04762	3.64709	14.762	9.51027	0.0885721	0.0570616	0.0841005	1.97602e-07	1.97602e-07	1	0	0	1	0	0
ACTGG	1	9	5	28.7901	448234373	288.77	44688530	45	9	0.0347342	0.312608	0.201394	0.00156304	0.00100697	0.155833	3.4871e-09	3.4871e-09	1	0	0	1	0	0
ACTGGCT	7	41	7	28.7901	448234373	288.77	44688530	287	5.85714	0.243139	1.4241	0.917461	0.00996871	0.00642223	0.141981	2.22399e-08	2.22399e-08	1	0	0	1	0	0
ACTGGCTG	53	352	8	28.7901	448234373	288.77	44688530	2816	6.64151	1.84091	12.2264	7.87674	0.0978114	0.0630139	0.183994	2.18215e-07	2.18215e-07	1	0	0	1	0	0
ACTGGCTGATG	1	4	11	28.7901	448234373	288.77	44688530	44	4	0.0347342	0.138937	0.0895084	0.0015283	0.000984593	0.15237	3.40961e-09	3.40961e-09	1	0	0	1	0	0
ACTGGG	2	8	6	28.7901	448234373	288.77	44688530	48	4	0.0694683	0.277873	0.179017	0.00166724	0.0010741	0.0831111	3.71957e-09	3.71957e-09	1	0	0	1	0	0
AG	110792	1870831	2	28.7901	448234373	288.77	44688530	3741662	16.886	3848.27	64981.8	41863.8	129.964	83.7276	0.116951	0.000289945	0.000289945	1	1	1	0	0	0
AGAGAGAGCT	16	71	10	28.7901	448234373	288.77	44688530	710	4.4375	0.555747	2.46613	1.58877	0.0246613	0.0158877	0.153669	5.50187e-08	5.50187e-08	1	0	0	1	0	0
AGAGAGG	20	94	7	28.7901	448234373	288.77	44688530	658	4.7	0.694683	3.26501	2.10345	0.0228551	0.0147241	0.113931	5.09891e-08	5.09891e-08	1	0	0	1	0	0
AGAGAT	1	4	6	28.7901	448234373	288.77	44688530	24	4	0.0347342	0.138937	0.0895084	0.00083362	0.000537051	0.0831111	1.85979e-09	1.85979e-09	1	0	0	1	0	0
AGAGC	26	178	5	28.7901	448234373	288.77	44688530	890	6.84615	0.903089	6.18268	3.98312	0.0309134	0.0199156	0.11854	6.89671e-08	6.89671e-08	1	0	0	1	0	0
AGAGCC	1	18	6	28.7901	448234373	288.77	44688530	108	18	0.0347342	0.625215	0.402788	0.00375129	0.00241673	0.374	8.36904e-09	8.36904e-09	1	0	0	1	0	0
AGAGCCGGGC	3	19	10	28.7901	448234373	288.77	44688530	190	6.33333	0.104203	0.659949	0.425165	0.00659949	0.00425165	0.219321	1.47233e-08	1.47233e-08	1	0	0	1	0	0
AGAGCCTC	1	8	8	28.7901	448234373	288.77	44688530	64	8	0.0347342	0.277873	0.179017	0.00222299	0.00143213	0.22163	4.95943e-09	4.95943e-09	1	0	0	1	0	0
AGAGCG	6	24	6	28.7901	448234373	288.77	44688530	144	4	0.208405	0.83362	0.537051	0.00500172	0.0032223	0.0831111	1.11587e-08	1.11587e-08	1	0	0	1	0	0
AGAGCT	18	72	6	28.7901	448234373	288.77	44688530	432	4	0.625215	2.50086	1.61115	0.0150052	0.00966691	0.0831111	3.34762e-08	3.34762e-08	1	0	0	1	0	0
AGAGG	12	65	5	28.7901	448234373	288.77	44688530	325	5.41667	0.41681	2.25772	1.45451	0.0112886	0.00727256	0.0937886	2.51846e-08	2.51846e-08	1	0	0	1	0	0
AGAGGC	46	323	6	28.7901	448234373	288.77	44688530	1938	7.02174	1.59777	11.2191	7.22781	0.0673148	0.0433668	0.145896	1.50178e-07	1.50178e-07	1	0	0	1	0	0
AGAGGG	24	97	6	28.7901	448234373	288.77	44688530	582	4.04167	0.83362	3.36921	2.17058	0.0202153	0.0130235	0.0839769	4.50998e-08	4.50998e-08	1	0	0	1	0	0
AGAGGGC	1	6	7	28.7901	448234373	288.77	44688530	42	6	0.0347342	0.208405	0.134263	0.00145884	0.000939838	0.145444	3.25463e-09	3.25463e-09	1	0	0	1	0	0
AGAT	1649	25524	4	28.7901	448234373	288.77	44688530	102096	15.4785	57.2767	886.555	571.153	3.54622	2.28461	0.214406	7.91153e-06	7.91153e-06	1	0	0	0	0	0
AGATAT	37	329	6	28.7901	448234373	288.77	44688530	1974	8.89189	1.28516	11.4275	7.36207	0.0685653	0.0441724	0.184754	1.52967e-07	1.52967e-07	1	0	0	1	0	0
AGATC	35	175	5	28.7901	448234373	288.77	44688530	875	5	1.2157	6.07848	3.91599	0.0303924	0.01958	0.0865741	6.78047e-08	6.78047e-08	1	0	0	1	0	0
AGATG	3	44	5	28.7901	448234373	288.77	44688530	220	14.6667	0.104203	1.5283	0.984593	0.00764152	0.00492296	0.253951	1.7048e-08	1.7048e-08	1	0	0	1	0	0
AGATGCG	3	26	7	28.7901	448234373	288.77	44688530	182	8.66667	0.104203	0.903089	0.581805	0.00632162	0.00407263	0.210086	1.41034e-08	1.41034e-08	1	0	0	1	0	0
AGATGGAT	89	415	8	28.7901	448234373	288.77	44688530	3320	4.66292	3.09134	14.4147	9.2865	0.115317	0.074292	0.12918	2.5727e-07	2.5727e-07	1	0	0	1	0	0
AGC	41961	398942	3	28.7901	448234373	288.77	44688530	1196826	9.50745	1457.48	13856.9	8927.17	41.5708	26.7815	0.0987718	9.27434e-05	9.27434e-05	1	1	1	0	0	0
AGCAGCATGAT	1	5	11	28.7901	448234373	288.77	44688530	55	5	0.0347342	0.173671	0.111886	0.00191038	0.00123074	0.190463	4.26201e-09	4.26201e-09	1	0	0	1	0	0
AGCAGCC	28	141	7	28.7901	448234373	288.77	44688530	987	5.03571	0.972557	4.89752	3.15517	0.0342826	0.0220862	0.122069	7.64837e-08	7.64837e-08	1	0	0	1	0	0
AGCAGCCAGGCC	21	113	12	28.7901	448234373	288.77	44688530	1356	5.38095	0.729418	3.92496	2.52861	0.0470995	0.0303434	0.223608	1.05078e-07	1.05078e-07	1	0	0	1	0	0
AGCAGCCGG	1	4	9	28.7901	448234373	288.77	44688530	36	4	0.0347342	0.138937	0.0895084	0.00125043	0.000805576	0.124667	2.78968e-09	2.78968e-09	1	0	0	1	0	0
AGCAGG	103	644	6	28.7901	448234373	288.77	44688530	3864	6.25243	3.57762	22.3688	14.4109	0.134213	0.0864651	0.129912	2.99426e-07	2.99426e-07	1	0	0	1	0	0
AGCAGGC	10	44	7	28.7901	448234373	288.77	44688530	308	4.4	0.347342	1.5283	0.984593	0.0106981	0.00689215	0.106659	2.38673e-08	2.38673e-08	1	0	0	1	0	0
AGCAGGCGC	2	8	9	28.7901	448234373	288.77	44688530	72	4	0.0694683	0.277873	0.179017	0.00250086	0.00161115	0.124667	5.57936e-09	5.57936e-09	1	0	0	1	0	0
AGCAT	7	156	5	28.7901	448234373	288.77	44688530	780	22.2857	0.243139	5.41853	3.49083	0.0270927	0.0174541	0.385873	6.04431e-08	6.04431e-08	1	0	0	1	0	0
AGCATAT	29	326	7	28.7901	448234373	288.77	44688530	2282	11.2414	1.00729	11.3233	7.29494	0.0792634	0.0510646	0.272499	1.76835e-07	1.76835e-07	1	0	0	1	0	0
AGCATATC	18	80	8	28.7901	448234373	288.77	44688530	640	4.44444	0.625215	2.77873	1.79017	0.0222299	0.0143213	0.123128	4.95943e-08	4.95943e-08	1	0	0	1	0	0
AGCATC	75	322	6	28.7901	448234373	288.77	44688530	1932	4.29333	2.60506	11.1844	7.20543	0.0671064	0.0432326	0.0892059	1.49713e-07	1.49713e-07	1	0	0	1	0	0
AGCATCC	25	120	7	28.7901	448234373	288.77	44688530	840	4.8	0.868354	4.1681	2.68525	0.0291767	0.0187968	0.116356	6.50925e-08	6.50925e-08	1	0	0	1	0	0
AGCATGC	5	20	7	28.7901	448234373	288.77	44688530	140	4	0.173671	0.694683	0.447542	0.00486278	0.00313279	0.096963	1.08488e-08	1.08488e-08	1	0	0	1	0	0
AGCATGG	33	295	7	28.7901	448234373	288.77	44688530	2065	8.93939	1.14623	10.2466	6.60125	0.0717261	0.0462087	0.216698	1.60019e-07	1.60019e-07	1	0	0	1	0	0
AGCATGGC	26	130	8	28.7901	448234373	288.77	44688530	1040	5	0.903089	4.51544	2.90902	0.0361235	0.0232722	0.138519	8.05907e-08	8.05907e-08	1	0	0	1	0	0
AGCC	3900	32114	4	28.7901	448234373	288.77	44688530	128456	8.23436	135.463	1115.45	718.618	4.46181	2.87447	0.114061	9.9542e-06	9.9542e-06	1	0	0	0	0	0
AGCCATC	1	4	7	28.7901	448234373	288.77	44688530	28	4	0.0347342	0.138937	0.0895084	0.000972557	0.000626559	0.096963	2.16975e-09	2.16975e-09	1	0	0	1	0	0
AGCCCCAGCTCCAGGGCAGGGCGC	1	5	24	28.7901	448234373	288.77	44688530	120	5	0.0347342	0.173671	0.111886	0.0041681	0.00268525	0.415556	9.29893e-09	9.29893e-09	1	0	0	1	0	0
AGCCCTC	1	5	7	28.7901	448234373	288.77	44688530	35	5	0.0347342	0.173671	0.111886	0.0012157	0.000783199	0.121204	2.71219e-09	2.71219e-09	1	0	0	1	0	0
AGCCG	39	449	5	28.7901	448234373	288.77	44688530	2245	11.5128	1.35463	15.5956	10.0473	0.0779782	0.0502366	0.199342	1.73968e-07	1.73968e-07	1	0	0	1	0	0
AGCCGC	7	29	6	28.7901	448234373	288.77	44688530	174	4.14286	0.243139	1.00729	0.648936	0.00604375	0.00389362	0.0860794	1.34835e-08	1.34835e-08	1	0	0	1	0	0
AGCCTC	4	16	6	28.7901	448234373	288.77	44688530	96	4	0.138937	0.555747	0.358034	0.00333448	0.0021482	0.0831111	7.43915e-09	7.43915e-09	1	0	0	1	0	0
AGCCTCC	14	128	7	28.7901	448234373	288.77	44688530	896	9.14286	0.486278	4.44597	2.86427	0.0311218	0.0200499	0.22163	6.9432e-08	6.9432e-08	1	0	0	1	0	0
AGCCTG	1	4	6	28.7901	448234373	288.77	44688530	24	4	0.0347342	0.138937	0.0895084	0.00083362	0.000537051	0.0831111	1.85979e-09	1.85979e-09	1	0	0	1	0	0
AGCG	806	5227	4	28.7901	448234373	288.77	44688530	20908	6.48511	27.9957	181.556	116.965	0.726222	0.467861	0.0898308	1.62018e-06	1.62018e-06	1	0	0	0	0	0
AGCGATCGGATG	2	10	12	28.7901	448234373	288.77	44688530	120	5	0.0694683	0.347342	0.223771	0.0041681	0.00268525	0.207778	9.29893e-09	9.29893e-09	1	0	0	1	0	0
AGCGCC	1	4	6	28.7901	448234373	288.77	44688530	24	4	0.0347342	0.138937	0.0895084	0.00083362	0.000537051	0.0831111	1.85979e-09	1.85979e-09	1	0	0	1	0	0
AGCGGC	285	2052	6	28.7901	448234373	288.77	44688530	12312	7.2	9.89924	71.2745	45.9178	0.427647	0.275507	0.1496	9.5407e-07	9.5407e-07	1	0	0	1	0	0
AGCGGG	1	4	6	28.7901	448234373	288.77	44688530	24	4	0.0347342	0.138937	0.0895084	0.00083362	0.000537051	0.0831111	1.85979e-09	1.85979e-09	1	0	0	1	0	0
AGCT	253	1654	4	28.7901	448234373	288.77	44688530	6616	6.53755	8.78775	57.4503	37.0117	0.229801	0.148047	0.0905572	5.12681e-07	5.12681e-07	1	0	0	0	0	0
AGCTAT	6	24	6	28.7901	448234373	288.77	44688530	144	4	0.208405	0.83362	0.537051	0.00500172	0.0032223	0.0831111	1.11587e-08	1.11587e-08	1	0	0	1	0	0
AGCTATAGGCC	1	4	11	28.7901	448234373	288.77	44688530	44	4	0.0347342	0.138937	0.0895084	0.0015283	0.000984593	0.15237	3.40961e-09	3.40961e-09	1	0	0	1	0	0
AGCTATG	2	12	7	28.7901	448234373	288.77	44688530	84	6	0.0694683	0.41681	0.268525	0.00291767	0.00187968	0.145444	6.50925e-09	6.50925e-09	1	0	0	1	0	0
AGCTC	2	59	5	28.7901	448234373	288.77	44688530	295	29.5	0.0694683	2.04932	1.32025	0.0102466	0.00660125	0.510787	2.28599e-08	2.28599e-08	1	0	0	1	1	0
AGCTCC	10	40	6	28.7901	448234373	288.77	44688530	240	4	0.347342	1.38937	0.895084	0.0083362	0.00537051	0.0831111	1.85979e-08	1.85979e-08	1	0	0	1	0	0
AGCTCCG	7	72	7	28.7901	448234373	288.77	44688530	504	10.2857	0.243139	2.50086	1.61115	0.017506	0.0112781	0.249333	3.90555e-08	3.90555e-08	1	0	0	1	0	0
AGG	2398	19701	3	28.7901	448234373	288.77	44688530	59103	8.2156	83.2925	684.298	440.851	2.05289	1.32255	0.0853509	4.57996e-06	4.57996e-06	1	0	0	0	0	0
AGGAGGCCC	1	4	9	28.7901	448234373	288.77	44688530	36	4	0.0347342	0.138937	0.0895084	0.00125043	0.000805576	0.124667	2.78968e-09	2.78968e-09	1	0	0	1	0	0
AGGAT	14	80	5	28.7901	448234373	288.77	44688530	400	5.71429	0.486278	2.77873	1.79017	0.0138937	0.00895084	0.0989418	3.09964e-08	3.09964e-08	1	0	0	1	0	0
AGGATG	10	137	6	28.7901	448234373	288.77	44688530	822	13.7	0.347342	4.75858	3.06566	0.0285515	0.018394	0.284656	6.36977e-08	6.36977e-08	1	0	0	1	0	0
AGGATGATG	1	4	9	28.7901	448234373	288.77	44688530	36	4	0.0347342	0.138937	0.0895084	0.00125043	0.000805576	0.124667	2.78968e-09	2.78968e-09	1	0	0	1	0	0
AGGC	2288	17107	4	28.7901	448234373	288.77	44688530	68428	7.47684	79.4718	594.198	382.805	2.37679	1.53122	0.103568	5.30256e-06	5.30256e-06	1	0	0	0	0	0
AGGCATG	2	8	7	28.7901	448234373	288.77	44688530	56	4	0.0694683	0.277873	0.179017	0.00194511	0.00125312	0.096963	4.3395e-09	4.3395e-09	1	0	0	1	0	0
AGGCC	42	218	5	28.7901	448234373	288.77	44688530	1090	5.19048	1.45884	7.57205	4.87821	0.0378602	0.024391	0.0898721	8.44653e-08	8.44653e-08	1	0	0	1	0	0
AGGCCATG	10	48	8	28.7901	448234373	288.77	44688530	384	4.8	0.347342	1.66724	1.0741	0.0133379	0.00859281	0.132978	2.97566e-08	2.97566e-08	1	0	0	1	0	0
AGGCCC	6	24	6	28.7901	448234373	288.77	44688530	144	4	0.208405	0.83362	0.537051	0.00500172	0.0032223	0.0831111	1.11587e-08	1.11587e-08	1	0	0	1	0	0
AGGCCCATG	91	769	9	28.7901	448234373	288.77	44688530	6921	8.45055	3.16081	26.7106	17.208	0.240395	0.154872	0.263375	5.36316e-07	5.36316e-07	1	0	0	1	0	0
AGGCCG	1	4	6	28.7901	448234373	288.77	44688530	24	4	0.0347342	0.138937	0.0895084	0.00083362	0.000537051	0.0831111	1.85979e-09	1.85979e-09	1	0	0	1	0	0
AGGCG	1	31	5	28.7901	448234373	288.77	44688530	155	31	0.0347342	1.07676	0.69369	0.0053838	0.00346845	0.536759	1.20111e-08	1.20111e-08	1	0	0	1	1	0
AGGCGAT	1	4	7	28.7901	448234373	288.77	44688530	28	4	0.0347342	0.138937	0.0895084	0.000972557	0.000626559	0.096963	2.16975e-09	2.16975e-09	1	0	0	1	0	0
AGGCGC	1	4	6	28.7901	448234373	288.77	44688530	24	4	0.0347342	0.138937	0.0895084	0.00083362	0.000537051	0.0831111	1.85979e-09	1.85979e-09	1	0	0	1	0	0
AGGCGG	4	16	6	28.7901	448234373	288.77	44688530	96	4	0.138937	0.555747	0.358034	0.00333448	0.0021482	0.0831111	7.43915e-09	7.43915e-09	1	0	0	1	0	0
AGGG	5	32	4	28.7901	448234373	288.77	44688530	128	6.4	0.173671	1.11149	0.716067	0.00444597	0.00286427	0.0886519	9.91886e-09	9.91886e-09	1	0	0	0	0	0
AGGGG	3	15	5	28.7901	448234373	288.77	44688530	75	5	0.104203	0.521013	0.335657	0.00260506	0.00167828	0.0865741	5.81183e-09	5.81183e-09	1	0	0	1	0	0
AGGGGG	17	69	6	28.7901	448234373	288.77	44688530	414	4.05882	0.590481	2.39666	1.54402	0.0143799	0.00926412	0.0843333	3.20813e-08	3.20813e-08	1	0	0	1	0	0
AT	39080	569129	2	28.7901	448234373	288.77	44688530	1138258	14.5632	1357.41	19768.2	12735.5	39.5365	25.4709	0.100864	8.82049e-05	8.82049e-05	1	1	1	0	0	0
ATATATC	5	20	7	28.7901	448234373	288.77	44688530	140	4	0.173671	0.694683	0.447542	0.00486278	0.00313279	0.096963	1.08488e-08	1.08488e-08	1	0	0	1	0	0
ATATC	170	2270	5	28.7901	448234373	288.77	44688530	11350	13.3529	5.90481	78.8466	50.796	0.394233	0.25398	0.231204	8.79524e-07	8.79524e-07	1	0	0	1	0	0
ATATGC	86	371	6	28.7901	448234373	288.77	44688530	2226	4.31395	2.98714	12.8864	8.30191	0.0773183	0.0498114	0.0896344	1.72495e-07	1.72495e-07	1	0	0	1	0	0
ATC	982	11336	3	28.7901	448234373	288.77	44688530	34008	11.5438	34.109	393.747	253.667	1.18124	0.761001	0.119927	2.63532e-06	2.63532e-06	1	0	0	0	0	0
ATCC	136	1105	4	28.7901	448234373	288.77	44688530	4420	8.125	4.72385	38.3813	24.7267	0.153525	0.0989068	0.112546	3.42511e-07	3.42511e-07	1	0	0	0	0	0
ATCCC	3	15	5	28.7901	448234373	288.77	44688530	75	5	0.104203	0.521013	0.335657	0.00260506	0.00167828	0.0865741	5.81183e-09	5.81183e-09	1	0	0	1	0	0
ATCGC	2	60	5	28.7901	448234373	288.77	44688530	300	30	0.0694683	2.08405	1.34263	0.0104203	0.00671313	0.519444	2.32473e-08	2.32473e-08	1	0	0	1	1	0
ATGC	2421	16362	4	28.7901	448234373	288.77	44688530	65448	6.75836	84.0914	568.321	366.134	2.27328	1.46454	0.0936159	5.07164e-06	5.07164e-06	1	0	0	0	0	0
ATGCC	61	316	5	28.7901	448234373	288.77	44688530	1580	5.18033	2.11878	10.976	7.07117	0.05488	0.0353558	0.0896964	1.22436e-07	1.22436e-07	1	0	0	1	0	0
ATGCCC	43	172	6	28.7901	448234373	288.77	44688530	1032	4	1.49357	5.97428	3.84886	0.0358457	0.0230932	0.0831111	7.99708e-08	7.99708e-08	1	0	0	1	0	0
ATGCCGC	5	20	7	28.7901	448234373	288.77	44688530	140	4	0.173671	0.694683	0.447542	0.00486278	0.00313279	0.096963	1.08488e-08	1.08488e-08	1	0	0	1	0	0
ATGCGCC	1	6	7	28.7901	448234373	288.77	44688530	42	6	0.0347342	0.208405	0.134263	0.00145884	0.000939838	0.145444	3.25463e-09	3.25463e-09	1	0	0	1	0	0
CCCCCCG	1	4	7	28.7901	448234373	288.77	44688530	28	4	0.0347342	0.138937	0.0895084	0.000972557	0.000626559	0.096963	2.16975e-09	2.16975e-09	1	0	0	1	0	0
CCCCCG	15	61	6	28.7901	448234373	288.77	44688530	366	4.06667	0.521013	2.11878	1.365	0.0127127	0.00819002	0.0844963	2.83617e-08	2.83617e-08	1	0	0	1	0	0
CCCCG	2	10	5	28.7901	448234373	288.77	44688530	50	5	0.0694683	0.347342	0.223771	0.00173671	0.00111886	0.0865741	3.87455e-09	3.87455e-09	1	0	0	1	0	0
CCCG	3	18	4	28.7901	448234373	288.77	44688530	72	6	0.104203	0.625215	0.402788	0.00250086	0.00161115	0.0831111	5.57936e-09	5.57936e-09	1	0	0	0	0	0
CCCGCG	2	8	6	28.7901	448234373	288.77	44688530	48	4	0.0694683	0.277873	0.179017	0.00166724	0.0010741	0.0831111	3.71957e-09	3.71957e-09	1	0	0	1	0	0
CCG	1453	12393	3	28.7901	448234373	288.77	44688530	37179	8.52925	50.4688	430.461	277.319	1.29138	0.831958	0.0886094	2.88104e-06	2.88104e-06	1	0	0	0	0	0
CCGG	17	102	4	28.7901	448234373	288.77	44688530	408	6	0.590481	3.54289	2.28246	0.0141715	0.00912986	0.0831111	3.16164e-08	3.16164e-08	1	0	0	0	0	0
CG	20	243	2	28.7901	448234373	288.77	44688530	486	12.15	0.694683	8.4404	5.43764	0.0168808	0.0108753	0.08415	3.76607e-08	3.76607e-08	1	0	0	0	0	0
