# Supplementary material for: Profiles of telomeric repeats in Insecta reveal diverse forms of telomeric motifs in Hymenopterans
Source: Life Sci Alliance. 2022 Apr 1;5(7):e202101163. doi: 10.26508/lsa.202101163 (PMC8977481; doi:10.26508/lsa.202101163)
Supplement: Supplemental Data 5. — Tandem repeat statistics and TRIP TRM calls for arthropods species that are not listed in Supplemental Data 2 or Supplemental Data 3. [file LSA-2021-01163_Supplemental_Data_5.zip › DataS5/PARVA_output.csv.0.filtered.xlsx]

## Sheet: Sheet1
Unnamed: 0	reads	repeats	unit_len	avg_genome_cov	genome_size	eff_read_len	num_reads	repeats_total_len	repeats_per_read	reads_per_genome	repeats_per_genome	repeats_per_million_reads	repeats_len_per_genome	repeats_len_per_million_reads	percent_repeats_len_per_read	percent_repeats_len_per_genome	percent_repeat_unit_in_sequences	avg_genome_cov_filter	repeat_containing_reads_filter	repeats_len_per_million_reads_filter	unit_len_filter	percent_repeats_len_per_read_filter	qualified
AAAAAAACG	6	24	9	31.1201	448234373	291.996	47771421	216	4	0.192802	0.771207	0.502392	0.00694086	0.00452153	0.123289	1.54849e-08	1.54849e-08	1	0	0	1	0	0
AAAAAAACT	1	4	9	31.1201	448234373	291.996	47771421	36	4	0.0321336	0.128534	0.0837321	0.00115681	0.000753589	0.123289	2.58082e-09	2.58082e-09	1	0	0	1	0	0
AAAAAAC	35	147	7	31.1201	448234373	291.996	47771421	1029	4.2	1.12468	4.72364	3.07715	0.0330655	0.0215401	0.100686	7.37683e-08	7.37683e-08	1	0	0	1	0	0
AAAAAACTTAGTCATGC	1	4	17	31.1201	448234373	291.996	47771421	68	4	0.0321336	0.128534	0.0837321	0.00218509	0.00142345	0.23288	4.87487e-09	4.87487e-09	1	0	0	1	0	0
AAAAAAG	11	48	7	31.1201	448234373	291.996	47771421	336	4.36364	0.35347	1.54241	1.00478	0.0107969	0.00703349	0.104609	2.40876e-08	2.40876e-08	1	0	0	1	0	0
AAAAAAGC	3	15	8	31.1201	448234373	291.996	47771421	120	5	0.0964008	0.482004	0.313995	0.00385603	0.00251196	0.136988	8.60272e-09	8.60272e-09	1	0	0	1	0	0
AAAAAAT	14	58	7	31.1201	448234373	291.996	47771421	406	4.14286	0.449871	1.86375	1.21412	0.0130462	0.00849881	0.0993163	2.91059e-08	2.91059e-08	1	0	0	1	0	0
AAAAAC	220	1000	6	31.1201	448234373	291.996	47771421	6000	4.54545	7.0694	32.1336	20.933	0.192802	0.125598	0.0934009	4.30136e-07	4.30136e-07	1	0	0	1	0	0
AAAAACCAAACTTCC	2	11	15	31.1201	448234373	291.996	47771421	165	5.5	0.0642672	0.35347	0.230263	0.00530205	0.00345395	0.282538	1.18287e-08	1.18287e-08	1	0	0	1	0	0
AAAAACT	1	6	7	31.1201	448234373	291.996	47771421	42	6	0.0321336	0.192802	0.125598	0.00134961	0.000879187	0.143837	3.01095e-09	3.01095e-09	1	0	0	1	0	0
AAAAACTCCATC	1	4	12	31.1201	448234373	291.996	47771421	48	4	0.0321336	0.128534	0.0837321	0.00154241	0.00100478	0.164386	3.44109e-09	3.44109e-09	1	0	0	1	0	0
AAAAAG	75	438	6	31.1201	448234373	291.996	47771421	2628	5.84	2.41002	14.0745	9.16866	0.0844471	0.055012	0.120002	1.884e-07	1.884e-07	1	0	0	1	0	0
AAAAAGC	12	55	7	31.1201	448234373	291.996	47771421	385	4.58333	0.385603	1.76735	1.15132	0.0123714	0.00805921	0.109876	2.76004e-08	2.76004e-08	1	0	0	1	0	0
AAAAAGCCT	8	36	9	31.1201	448234373	291.996	47771421	324	4.5	0.257069	1.15681	0.753589	0.0104113	0.0067823	0.1387	2.32273e-08	2.32273e-08	1	0	0	1	0	0
AAAAAGG	1	5	7	31.1201	448234373	291.996	47771421	35	5	0.0321336	0.160668	0.104665	0.00112468	0.000732656	0.119865	2.50913e-09	2.50913e-09	1	0	0	1	0	0
AAAAAT	163	683	6	31.1201	448234373	291.996	47771421	4098	4.19018	5.23778	21.9473	14.2973	0.131684	0.0857835	0.0861008	2.93783e-07	2.93783e-07	1	0	0	1	0	0
AAAAATAGAGGG	3	12	12	31.1201	448234373	291.996	47771421	144	4	0.0964008	0.385603	0.251196	0.00462724	0.00301435	0.164386	1.03233e-08	1.03233e-08	1	0	0	1	0	0
AAAAATATTAAAT	1	4	13	31.1201	448234373	291.996	47771421	52	4	0.0321336	0.128534	0.0837321	0.00167095	0.00108852	0.178084	3.72784e-09	3.72784e-09	1	0	0	1	0	0
AAAAATC	2	8	7	31.1201	448234373	291.996	47771421	56	4	0.0642672	0.257069	0.167464	0.00179948	0.00117225	0.0958916	4.0146e-09	4.0146e-09	1	0	0	1	0	0
AAAAATG	1	4	7	31.1201	448234373	291.996	47771421	28	4	0.0321336	0.128534	0.0837321	0.000899741	0.000586124	0.0958916	2.0073e-09	2.0073e-09	1	0	0	1	0	0
AAAAATGCATGGC	9	43	13	31.1201	448234373	291.996	47771421	559	4.77778	0.289203	1.38175	0.90012	0.0179627	0.0117016	0.212712	4.00743e-08	4.00743e-08	1	0	0	1	0	0
AAAAATT	2	8	7	31.1201	448234373	291.996	47771421	56	4	0.0642672	0.257069	0.167464	0.00179948	0.00117225	0.0958916	4.0146e-09	4.0146e-09	1	0	0	1	0	0
AAAAATTAATTATAATTAATT	1	4	21	31.1201	448234373	291.996	47771421	84	4	0.0321336	0.128534	0.0837321	0.00269922	0.00175837	0.287675	6.0219e-09	6.0219e-09	1	0	0	1	0	0
AAAAC	757	6212	5	31.1201	448234373	291.996	47771421	31060	8.20608	24.3251	199.614	130.036	0.99807	0.65018	0.140517	2.22667e-06	2.22667e-06	1	0	0	1	0	0
AAAACAAAAG	1	4	10	31.1201	448234373	291.996	47771421	40	4	0.0321336	0.128534	0.0837321	0.00128534	0.000837321	0.136988	2.86757e-09	2.86757e-09	1	0	0	1	0	0
AAAACAAGG	1	4	9	31.1201	448234373	291.996	47771421	36	4	0.0321336	0.128534	0.0837321	0.00115681	0.000753589	0.123289	2.58082e-09	2.58082e-09	1	0	0	1	0	0
AAAACAATG	1	4	9	31.1201	448234373	291.996	47771421	36	4	0.0321336	0.128534	0.0837321	0.00115681	0.000753589	0.123289	2.58082e-09	2.58082e-09	1	0	0	1	0	0
AAAACAT	2	12	7	31.1201	448234373	291.996	47771421	84	6	0.0642672	0.385603	0.251196	0.00269922	0.00175837	0.143837	6.0219e-09	6.0219e-09	1	0	0	1	0	0
AAAACC	2	20	6	31.1201	448234373	291.996	47771421	120	10	0.0642672	0.642672	0.41866	0.00385603	0.00251196	0.205482	8.60272e-09	8.60272e-09	1	0	0	1	0	0
AAAACCC	1	4	7	31.1201	448234373	291.996	47771421	28	4	0.0321336	0.128534	0.0837321	0.000899741	0.000586124	0.0958916	2.0073e-09	2.0073e-09	1	0	0	1	0	0
AAAACCCTCAAC	1	4	12	31.1201	448234373	291.996	47771421	48	4	0.0321336	0.128534	0.0837321	0.00154241	0.00100478	0.164386	3.44109e-09	3.44109e-09	1	0	0	1	0	0
AAAACCTAT	1	4	9	31.1201	448234373	291.996	47771421	36	4	0.0321336	0.128534	0.0837321	0.00115681	0.000753589	0.123289	2.58082e-09	2.58082e-09	1	0	0	1	0	0
AAAACG	15	67	6	31.1201	448234373	291.996	47771421	402	4.46667	0.482004	2.15295	1.40251	0.0129177	0.00841507	0.091782	2.88191e-08	2.88191e-08	1	0	0	1	0	0
AAAACGT	5	20	7	31.1201	448234373	291.996	47771421	140	4	0.160668	0.642672	0.41866	0.00449871	0.00293062	0.0958916	1.00365e-08	1.00365e-08	1	0	0	1	0	0
AAAACT	7	28	6	31.1201	448234373	291.996	47771421	168	4	0.224935	0.899741	0.586124	0.00539845	0.00351675	0.0821928	1.20438e-08	1.20438e-08	1	0	0	1	0	0
AAAAG	264	3774	5	31.1201	448234373	291.996	47771421	18870	14.2955	8.48327	121.272	79.0012	0.606361	0.395006	0.244788	1.35278e-06	1.35278e-06	1	0	0	1	0	0
AAAAGAAT	1	4	8	31.1201	448234373	291.996	47771421	32	4	0.0321336	0.128534	0.0837321	0.00102828	0.000669857	0.10959	2.29406e-09	2.29406e-09	1	0	0	1	0	0
AAAAGAATAG	5	20	10	31.1201	448234373	291.996	47771421	200	4	0.160668	0.642672	0.41866	0.00642672	0.0041866	0.136988	1.43379e-08	1.43379e-08	1	0	0	1	0	0
AAAAGAG	2	8	7	31.1201	448234373	291.996	47771421	56	4	0.0642672	0.257069	0.167464	0.00179948	0.00117225	0.0958916	4.0146e-09	4.0146e-09	1	0	0	1	0	0
AAAAGC	2	8	6	31.1201	448234373	291.996	47771421	48	4	0.0642672	0.257069	0.167464	0.00154241	0.00100478	0.0821928	3.44109e-09	3.44109e-09	1	0	0	1	0	0
AAAAGCAAAG	1	8	10	31.1201	448234373	291.996	47771421	80	8	0.0321336	0.257069	0.167464	0.00257069	0.00167464	0.273976	5.73515e-09	5.73515e-09	1	0	0	1	0	0
AAAAGCAAG	1	4	9	31.1201	448234373	291.996	47771421	36	4	0.0321336	0.128534	0.0837321	0.00115681	0.000753589	0.123289	2.58082e-09	2.58082e-09	1	0	0	1	0	0
AAAAGCAG	1	6	8	31.1201	448234373	291.996	47771421	48	6	0.0321336	0.192802	0.125598	0.00154241	0.00100478	0.164386	3.44109e-09	3.44109e-09	1	0	0	1	0	0
AAAAGCCCGTTGGGCG	7	29	16	31.1201	448234373	291.996	47771421	464	4.14286	0.224935	0.931875	0.607058	0.01491	0.00971292	0.227009	3.32638e-08	3.32638e-08	1	0	0	1	0	0
AAAAGCTAGCT	11	48	11	31.1201	448234373	291.996	47771421	528	4.36364	0.35347	1.54241	1.00478	0.0169665	0.0110526	0.164386	3.7852e-08	3.7852e-08	1	0	0	1	0	0
AAAAGG	5	35	6	31.1201	448234373	291.996	47771421	210	7	0.160668	1.12468	0.732656	0.00674806	0.00439593	0.143837	1.50548e-08	1.50548e-08	1	0	0	1	0	0
AAAAGGC	3	15	7	31.1201	448234373	291.996	47771421	105	5	0.0964008	0.482004	0.313995	0.00337403	0.00219797	0.119865	7.52738e-09	7.52738e-09	1	0	0	1	0	0
AAAAGGG	2	9	7	31.1201	448234373	291.996	47771421	63	4.5	0.0642672	0.289203	0.188397	0.00202442	0.00131878	0.107878	4.51643e-09	4.51643e-09	1	0	0	1	0	0
AAAAGT	2	9	6	31.1201	448234373	291.996	47771421	54	4.5	0.0642672	0.289203	0.188397	0.00173522	0.00113038	0.0924669	3.87122e-09	3.87122e-09	1	0	0	1	0	0
AAAAGTAG	1	4	8	31.1201	448234373	291.996	47771421	32	4	0.0321336	0.128534	0.0837321	0.00102828	0.000669857	0.10959	2.29406e-09	2.29406e-09	1	0	0	1	0	0
AAAAGTC	2	8	7	31.1201	448234373	291.996	47771421	56	4	0.0642672	0.257069	0.167464	0.00179948	0.00117225	0.0958916	4.0146e-09	4.0146e-09	1	0	0	1	0	0
AAAAGTG	13	65	7	31.1201	448234373	291.996	47771421	455	5	0.417737	2.08869	1.36065	0.0146208	0.00952452	0.119865	3.26186e-08	3.26186e-08	1	0	0	1	0	0
AAAAGTTC	2	8	8	31.1201	448234373	291.996	47771421	64	4	0.0642672	0.257069	0.167464	0.00205655	0.00133971	0.10959	4.58812e-09	4.58812e-09	1	0	0	1	0	0
AAAAT	547	4924	5	31.1201	448234373	291.996	47771421	24620	9.00183	17.5771	158.226	103.074	0.79113	0.515371	0.154143	1.76499e-06	1.76499e-06	1	0	0	1	0	0
AAAATAAAG	1	6	9	31.1201	448234373	291.996	47771421	54	6	0.0321336	0.192802	0.125598	0.00173522	0.00113038	0.184934	3.87122e-09	3.87122e-09	1	0	0	1	0	0
AAAATAAAT	36	145	9	31.1201	448234373	291.996	47771421	1305	4.02778	1.15681	4.65937	3.03529	0.0419344	0.0273176	0.124145	9.35546e-08	9.35546e-08	1	0	0	1	0	0
AAAATAATG	1	7	9	31.1201	448234373	291.996	47771421	63	7	0.0321336	0.224935	0.146531	0.00202442	0.00131878	0.215756	4.51643e-09	4.51643e-09	1	0	0	1	0	0
AAAATACACCCCCATAC	1	5	17	31.1201	448234373	291.996	47771421	85	5	0.0321336	0.160668	0.104665	0.00273136	0.00177931	0.2911	6.09359e-09	6.09359e-09	1	0	0	1	0	0
AAAATACTTACATGTTAC	1	4	18	31.1201	448234373	291.996	47771421	72	4	0.0321336	0.128534	0.0837321	0.00231362	0.00150718	0.246578	5.16163e-09	5.16163e-09	1	0	0	1	0	0
AAAATATCT	1	4	9	31.1201	448234373	291.996	47771421	36	4	0.0321336	0.128534	0.0837321	0.00115681	0.000753589	0.123289	2.58082e-09	2.58082e-09	1	0	0	1	0	0
AAAATC	14	68	6	31.1201	448234373	291.996	47771421	408	4.85714	0.449871	2.18509	1.42345	0.0131105	0.00854067	0.0998056	2.92492e-08	2.92492e-08	1	0	0	1	0	0
AAAATCT	2	8	7	31.1201	448234373	291.996	47771421	56	4	0.0642672	0.257069	0.167464	0.00179948	0.00117225	0.0958916	4.0146e-09	4.0146e-09	1	0	0	1	0	0
AAAATG	175	1239	6	31.1201	448234373	291.996	47771421	7434	7.08	5.62338	39.8135	25.936	0.238881	0.155616	0.145481	5.32938e-07	5.32938e-07	1	0	0	1	0	0
AAAATGAAATG	11	49	11	31.1201	448234373	291.996	47771421	539	4.45455	0.35347	1.57455	1.02572	0.01732	0.0112829	0.16781	3.86405e-08	3.86405e-08	1	0	0	1	0	0
AAAATGCC	3	24	8	31.1201	448234373	291.996	47771421	192	8	0.0964008	0.771207	0.502392	0.00616965	0.00401914	0.219181	1.37643e-08	1.37643e-08	1	0	0	1	0	0
AAAATT	16	120	6	31.1201	448234373	291.996	47771421	720	7.5	0.514138	3.85603	2.51196	0.0231362	0.0150718	0.154112	5.16163e-08	5.16163e-08	1	0	0	1	0	0
AAAATTATAC	3	12	10	31.1201	448234373	291.996	47771421	120	4	0.0964008	0.385603	0.251196	0.00385603	0.00251196	0.136988	8.60272e-09	8.60272e-09	1	0	0	1	0	0
AAAATTCT	6	24	8	31.1201	448234373	291.996	47771421	192	4	0.192802	0.771207	0.502392	0.00616965	0.00401914	0.10959	1.37643e-08	1.37643e-08	1	0	0	1	0	0
AAAC	2893	34623	4	31.1201	448234373	291.996	47771421	138492	11.9679	92.9625	1112.56	724.764	4.45025	2.89906	0.163945	9.9284e-06	9.9284e-06	1	0	0	0	0	0
AAACAAC	10	46	7	31.1201	448234373	291.996	47771421	322	4.6	0.321336	1.47815	0.962919	0.010347	0.00674043	0.110275	2.3084e-08	2.3084e-08	1	0	0	1	0	0
AAACAACAAC	1	6	10	31.1201	448234373	291.996	47771421	60	6	0.0321336	0.192802	0.125598	0.00192802	0.00125598	0.205482	4.30136e-09	4.30136e-09	1	0	0	1	0	0
AAACAACAC	1	5	9	31.1201	448234373	291.996	47771421	45	5	0.0321336	0.160668	0.104665	0.00144601	0.000941986	0.154112	3.22602e-09	3.22602e-09	1	0	0	1	0	0
AAACAACC	1	4	8	31.1201	448234373	291.996	47771421	32	4	0.0321336	0.128534	0.0837321	0.00102828	0.000669857	0.10959	2.29406e-09	2.29406e-09	1	0	0	1	0	0
AAACAAG	1	4	7	31.1201	448234373	291.996	47771421	28	4	0.0321336	0.128534	0.0837321	0.000899741	0.000586124	0.0958916	2.0073e-09	2.0073e-09	1	0	0	1	0	0
AAACAAT	1	5	7	31.1201	448234373	291.996	47771421	35	5	0.0321336	0.160668	0.104665	0.00112468	0.000732656	0.119865	2.50913e-09	2.50913e-09	1	0	0	1	0	0
AAACAATAT	23	127	9	31.1201	448234373	291.996	47771421	1143	5.52174	0.739073	4.08097	2.65849	0.0367287	0.0239264	0.170193	8.19409e-08	8.19409e-08	1	0	0	1	0	0
AAACAATT	1	7	8	31.1201	448234373	291.996	47771421	56	7	0.0321336	0.224935	0.146531	0.00179948	0.00117225	0.191783	4.0146e-09	4.0146e-09	1	0	0	1	0	0
AAACAATTGC	2	11	10	31.1201	448234373	291.996	47771421	110	5.5	0.0642672	0.35347	0.230263	0.0035347	0.00230263	0.188359	7.88582e-09	7.88582e-09	1	0	0	1	0	0
AAACAC	4	16	6	31.1201	448234373	291.996	47771421	96	4	0.128534	0.514138	0.334928	0.00308483	0.00200957	0.0821928	6.88217e-09	6.88217e-09	1	0	0	1	0	0
AAACACACGCCAGTT	1	4	15	31.1201	448234373	291.996	47771421	60	4	0.0321336	0.128534	0.0837321	0.00192802	0.00125598	0.205482	4.30136e-09	4.30136e-09	1	0	0	1	0	0
AAACACAGGCGCACACAGGC	3	13	20	31.1201	448234373	291.996	47771421	260	4.33333	0.0964008	0.417737	0.272129	0.00835474	0.00544258	0.296807	1.86392e-08	1.86392e-08	1	0	0	1	0	0
AAACACCCT	1	4	9	31.1201	448234373	291.996	47771421	36	4	0.0321336	0.128534	0.0837321	0.00115681	0.000753589	0.123289	2.58082e-09	2.58082e-09	1	0	0	1	0	0
AAACACGGTT	2	25	10	31.1201	448234373	291.996	47771421	250	12.5	0.0642672	0.80334	0.523325	0.0080334	0.00523325	0.428088	1.79223e-08	1.79223e-08	1	0	0	1	0	0
AAACACGTTAT	7	28	11	31.1201	448234373	291.996	47771421	308	4	0.224935	0.899741	0.586124	0.00989715	0.00644737	0.150687	2.20803e-08	2.20803e-08	1	0	0	1	0	0
AAACACGTTGT	23	131	11	31.1201	448234373	291.996	47771421	1441	5.69565	0.739073	4.2095	2.74223	0.0463045	0.0301645	0.214565	1.03304e-07	1.03304e-07	1	0	0	1	0	0
AAACACTTAGGTCTGT	1	6	16	31.1201	448234373	291.996	47771421	96	6	0.0321336	0.192802	0.125598	0.00308483	0.00200957	0.328771	6.88217e-09	6.88217e-09	1	0	0	1	0	0
AAACAG	5	20	6	31.1201	448234373	291.996	47771421	120	4	0.160668	0.642672	0.41866	0.00385603	0.00251196	0.0821928	8.60272e-09	8.60272e-09	1	0	0	1	0	0
AAACAGTCCATATCAAC	3	12	17	31.1201	448234373	291.996	47771421	204	4	0.0964008	0.385603	0.251196	0.00655526	0.00427034	0.23288	1.46246e-08	1.46246e-08	1	0	0	1	0	0
AAACAT	2	13	6	31.1201	448234373	291.996	47771421	78	6.5	0.0642672	0.417737	0.272129	0.00250642	0.00163278	0.133563	5.59177e-09	5.59177e-09	1	0	0	1	0	0
AAACATTAATT	1	4	11	31.1201	448234373	291.996	47771421	44	4	0.0321336	0.128534	0.0837321	0.00141388	0.000921053	0.150687	3.15433e-09	3.15433e-09	1	0	0	1	0	0
AAACC	70	769	5	31.1201	448234373	291.996	47771421	3845	10.9857	2.24935	24.7108	16.0975	0.123554	0.0804875	0.188114	2.75645e-07	2.75645e-07	1	0	0	1	0	0
AAACCAAC	5	20	8	31.1201	448234373	291.996	47771421	160	4	0.160668	0.642672	0.41866	0.00514138	0.00334928	0.10959	1.14703e-08	1.14703e-08	1	0	0	1	0	0
AAACCACACC	1	4	10	31.1201	448234373	291.996	47771421	40	4	0.0321336	0.128534	0.0837321	0.00128534	0.000837321	0.136988	2.86757e-09	2.86757e-09	1	0	0	1	0	0
AAACCAGAGCCC	1	4	12	31.1201	448234373	291.996	47771421	48	4	0.0321336	0.128534	0.0837321	0.00154241	0.00100478	0.164386	3.44109e-09	3.44109e-09	1	0	0	1	0	0
AAACCC	11	50	6	31.1201	448234373	291.996	47771421	300	4.54545	0.35347	1.60668	1.04665	0.00964008	0.00627991	0.0934009	2.15068e-08	2.15068e-08	1	0	0	1	0	0
AAACCCGCTGCT	1	4	12	31.1201	448234373	291.996	47771421	48	4	0.0321336	0.128534	0.0837321	0.00154241	0.00100478	0.164386	3.44109e-09	3.44109e-09	1	0	0	1	0	0
AAACCT	363	2343	6	31.1201	448234373	291.996	47771421	14058	6.45455	11.6645	75.2891	49.0461	0.451734	0.294276	0.132629	1.00781e-06	1.00781e-06	1	0	0	1	0	0
AAACCTGAGCCC	1	4	12	31.1201	448234373	291.996	47771421	48	4	0.0321336	0.128534	0.0837321	0.00154241	0.00100478	0.164386	3.44109e-09	3.44109e-09	1	0	0	1	0	0
AAACG	137	1370	5	31.1201	448234373	291.996	47771421	6850	10	4.40231	44.0231	28.6782	0.220115	0.143391	0.171235	4.91072e-07	4.91072e-07	1	0	0	1	0	0
AAACGAATC	1	4	9	31.1201	448234373	291.996	47771421	36	4	0.0321336	0.128534	0.0837321	0.00115681	0.000753589	0.123289	2.58082e-09	2.58082e-09	1	0	0	1	0	0
AAACGATAT	1	5	9	31.1201	448234373	291.996	47771421	45	5	0.0321336	0.160668	0.104665	0.00144601	0.000941986	0.154112	3.22602e-09	3.22602e-09	1	0	0	1	0	0
AAACGC	1	6	6	31.1201	448234373	291.996	47771421	36	6	0.0321336	0.192802	0.125598	0.00115681	0.000753589	0.123289	2.58082e-09	2.58082e-09	1	0	0	1	0	0
AAACGCTAG	3	12	9	31.1201	448234373	291.996	47771421	108	4	0.0964008	0.385603	0.251196	0.00347043	0.00226077	0.123289	7.74245e-09	7.74245e-09	1	0	0	1	0	0
AAACGG	1	4	6	31.1201	448234373	291.996	47771421	24	4	0.0321336	0.128534	0.0837321	0.000771207	0.000502392	0.0821928	1.72054e-09	1.72054e-09	1	0	0	1	0	0
AAACGGAACCTG	1	5	12	31.1201	448234373	291.996	47771421	60	5	0.0321336	0.160668	0.104665	0.00192802	0.00125598	0.205482	4.30136e-09	4.30136e-09	1	0	0	1	0	0
AAACGTTCT	1	4	9	31.1201	448234373	291.996	47771421	36	4	0.0321336	0.128534	0.0837321	0.00115681	0.000753589	0.123289	2.58082e-09	2.58082e-09	1	0	0	1	0	0
AAACT	16	256	5	31.1201	448234373	291.996	47771421	1280	16	0.514138	8.22621	5.35885	0.041131	0.0267943	0.273976	9.17623e-08	9.17623e-08	1	0	0	1	0	0
AAACTAAACTCGTCCGT	3	12	17	31.1201	448234373	291.996	47771421	204	4	0.0964008	0.385603	0.251196	0.00655526	0.00427034	0.23288	1.46246e-08	1.46246e-08	1	0	0	1	0	0
AAACTAAC	2	13	8	31.1201	448234373	291.996	47771421	104	6.5	0.0642672	0.417737	0.272129	0.0033419	0.00217703	0.178084	7.45569e-09	7.45569e-09	1	0	0	1	0	0
AAACTAGAT	1	4	9	31.1201	448234373	291.996	47771421	36	4	0.0321336	0.128534	0.0837321	0.00115681	0.000753589	0.123289	2.58082e-09	2.58082e-09	1	0	0	1	0	0
AAACTAGC	2	21	8	31.1201	448234373	291.996	47771421	168	10.5	0.0642672	0.674806	0.439593	0.00539845	0.00351675	0.287675	1.20438e-08	1.20438e-08	1	0	0	1	0	0
AAACTAGTCTC	3	12	11	31.1201	448234373	291.996	47771421	132	4	0.0964008	0.385603	0.251196	0.00424164	0.00276316	0.150687	9.46299e-09	9.46299e-09	1	0	0	1	0	0
AAACTC	5	38	6	31.1201	448234373	291.996	47771421	228	7.6	0.160668	1.22108	0.795455	0.00732646	0.00477273	0.156166	1.63452e-08	1.63452e-08	1	0	0	1	0	0
AAACTCACG	1	4	9	31.1201	448234373	291.996	47771421	36	4	0.0321336	0.128534	0.0837321	0.00115681	0.000753589	0.123289	2.58082e-09	2.58082e-09	1	0	0	1	0	0
AAACTG	24	96	6	31.1201	448234373	291.996	47771421	576	4	0.771207	3.08483	2.00957	0.018509	0.0120574	0.0821928	4.1293e-08	4.1293e-08	1	0	0	1	0	0
AAACTGCTGTTGTTGTGGCTGGGC	2	8	24	31.1201	448234373	291.996	47771421	192	4	0.0642672	0.257069	0.167464	0.00616965	0.00401914	0.328771	1.37643e-08	1.37643e-08	1	0	0	1	0	0
AAACTGTACTAGCAC	22	96	15	31.1201	448234373	291.996	47771421	1440	4.36364	0.70694	3.08483	2.00957	0.0462724	0.0301435	0.224162	1.03233e-07	1.03233e-07	1	0	0	1	0	0
AAACTT	3	12	6	31.1201	448234373	291.996	47771421	72	4	0.0964008	0.385603	0.251196	0.00231362	0.00150718	0.0821928	5.16163e-09	5.16163e-09	1	0	0	1	0	0
AAAG	337	4857	4	31.1201	448234373	291.996	47771421	19428	14.4125	10.829	156.073	101.672	0.624292	0.406687	0.197433	1.39278e-06	1.39278e-06	1	0	0	0	0	0
AAAGAAATAAAGAAATAAAT	1	4	20	31.1201	448234373	291.996	47771421	80	4	0.0321336	0.128534	0.0837321	0.00257069	0.00167464	0.273976	5.73515e-09	5.73515e-09	1	0	0	1	0	0
AAAGAACTT	1	5	9	31.1201	448234373	291.996	47771421	45	5	0.0321336	0.160668	0.104665	0.00144601	0.000941986	0.154112	3.22602e-09	3.22602e-09	1	0	0	1	0	0
AAAGAAG	2	15	7	31.1201	448234373	291.996	47771421	105	7.5	0.0642672	0.482004	0.313995	0.00337403	0.00219797	0.179797	7.52738e-09	7.52738e-09	1	0	0	1	0	0
AAAGAATC	1	5	8	31.1201	448234373	291.996	47771421	40	5	0.0321336	0.160668	0.104665	0.00128534	0.000837321	0.136988	2.86757e-09	2.86757e-09	1	0	0	1	0	0
AAAGAC	60	700	6	31.1201	448234373	291.996	47771421	4200	11.6667	1.92802	22.4935	14.6531	0.134961	0.0879187	0.239729	3.01095e-07	3.01095e-07	1	0	0	1	0	0
AAAGACAT	2	12	8	31.1201	448234373	291.996	47771421	96	6	0.0642672	0.385603	0.251196	0.00308483	0.00200957	0.164386	6.88217e-09	6.88217e-09	1	0	0	1	0	0
AAAGAG	22	184	6	31.1201	448234373	291.996	47771421	1104	8.36364	0.70694	5.91259	3.85168	0.0354755	0.0231101	0.171858	7.9145e-08	7.9145e-08	1	0	0	1	0	0
AAAGAGATACCCATGGATGCC	2	12	21	31.1201	448234373	291.996	47771421	252	6	0.0642672	0.385603	0.251196	0.00809767	0.00527512	0.431512	1.80657e-08	1.80657e-08	1	0	0	1	0	0
AAAGAGCAAGG	1	4	11	31.1201	448234373	291.996	47771421	44	4	0.0321336	0.128534	0.0837321	0.00141388	0.000921053	0.150687	3.15433e-09	3.15433e-09	1	0	0	1	0	0
AAAGAGT	4	16	7	31.1201	448234373	291.996	47771421	112	4	0.128534	0.514138	0.334928	0.00359896	0.0023445	0.0958916	8.0292e-09	8.0292e-09	1	0	0	1	0	0
AAAGAGTTCAACTC	10	88	14	31.1201	448234373	291.996	47771421	1232	8.8	0.321336	2.82776	1.84211	0.0395886	0.0257895	0.421923	8.83212e-08	8.83212e-08	1	0	0	1	0	0
AAAGAT	1537	9195	6	31.1201	448234373	291.996	47771421	55170	5.98243	49.3894	295.469	192.479	1.77281	1.15487	0.122928	3.9551e-06	3.9551e-06	1	0	0	1	0	0
AAAGATAAGAT	1	5	11	31.1201	448234373	291.996	47771421	55	5	0.0321336	0.160668	0.104665	0.00176735	0.00115132	0.188359	3.94291e-09	3.94291e-09	1	0	0	1	0	0
AAAGATAG	3	42	8	31.1201	448234373	291.996	47771421	336	14	0.0964008	1.34961	0.879187	0.0107969	0.00703349	0.383566	2.40876e-08	2.40876e-08	1	0	0	1	0	0
AAAGATCAAG	1	4	10	31.1201	448234373	291.996	47771421	40	4	0.0321336	0.128534	0.0837321	0.00128534	0.000837321	0.136988	2.86757e-09	2.86757e-09	1	0	0	1	0	0
AAAGC	300	5464	5	31.1201	448234373	291.996	47771421	27320	18.2133	9.64008	175.578	114.378	0.87789	0.57189	0.311876	1.95855e-06	1.95855e-06	1	0	0	1	0	0
AAAGCAAGC	45	359	9	31.1201	448234373	291.996	47771421	3231	7.97778	1.44601	11.536	7.51495	0.103824	0.0676346	0.245893	2.31628e-07	2.31628e-07	1	0	0	1	0	0
AAAGCAATGC	90	643	10	31.1201	448234373	291.996	47771421	6430	7.14444	2.89203	20.6619	13.4599	0.206619	0.134599	0.244676	4.60962e-07	4.60962e-07	1	0	0	1	0	0
AAAGCACC	2	10	8	31.1201	448234373	291.996	47771421	80	5	0.0642672	0.321336	0.20933	0.00257069	0.00167464	0.136988	5.73515e-09	5.73515e-09	1	0	0	1	0	0
AAAGCAGAAGGC	2	10	12	31.1201	448234373	291.996	47771421	120	5	0.0642672	0.321336	0.20933	0.00385603	0.00251196	0.205482	8.60272e-09	8.60272e-09	1	0	0	1	0	0
AAAGCATAGC	27	189	10	31.1201	448234373	291.996	47771421	1890	7	0.867608	6.07325	3.95634	0.0607325	0.0395634	0.239729	1.35493e-07	1.35493e-07	1	0	0	1	0	0
AAAGCATTGC	6	41	10	31.1201	448234373	291.996	47771421	410	6.83333	0.192802	1.31748	0.858254	0.0131748	0.00858254	0.234021	2.93926e-08	2.93926e-08	1	0	0	1	0	0
AAAGCCAGCAGCCCAGCCAGCTCC	2	8	24	31.1201	448234373	291.996	47771421	192	4	0.0642672	0.257069	0.167464	0.00616965	0.00401914	0.328771	1.37643e-08	1.37643e-08	1	0	0	1	0	0
AAAGCCGAGCC	2	8	11	31.1201	448234373	291.996	47771421	88	4	0.0642672	0.257069	0.167464	0.00282776	0.00184211	0.150687	6.30866e-09	6.30866e-09	1	0	0	1	0	0
AAAGCGAGC	2	17	9	31.1201	448234373	291.996	47771421	153	8.5	0.0642672	0.546271	0.355861	0.00491644	0.00320275	0.26199	1.09685e-08	1.09685e-08	1	0	0	1	0	0
AAAGCGAGCAAGGCGAGC	5	50	18	31.1201	448234373	291.996	47771421	900	10	0.160668	1.60668	1.04665	0.0289203	0.0188397	0.616446	6.45204e-08	6.45204e-08	1	0	0	1	1	0
AAAGCGAGCCAGGCGAGC	2	19	18	31.1201	448234373	291.996	47771421	342	9.5	0.0642672	0.610539	0.397727	0.0109897	0.00715909	0.585624	2.45177e-08	2.45177e-08	1	0	0	1	1	0
AAAGCGATGC	13	108	10	31.1201	448234373	291.996	47771421	1080	8.30769	0.417737	3.47043	2.26077	0.0347043	0.0226077	0.284514	7.74245e-08	7.74245e-08	1	0	0	1	0	0
AAAGCGCGC	2	20	9	31.1201	448234373	291.996	47771421	180	10	0.0642672	0.642672	0.41866	0.00578405	0.00376794	0.308223	1.29041e-08	1.29041e-08	1	0	0	1	0	0
AAAGG	836	14085	5	31.1201	448234373	291.996	47771421	70425	16.8481	26.8637	452.602	294.842	2.26301	1.47421	0.288498	5.04872e-06	5.04872e-06	1	0	0	1	0	0
AAAGGAAGG	31	250	9	31.1201	448234373	291.996	47771421	2250	8.06452	0.996142	8.0334	5.23325	0.0723006	0.0470993	0.248567	1.61301e-07	1.61301e-07	1	0	0	1	0	0
AAAGGACTACACGTGAC	1	8	17	31.1201	448234373	291.996	47771421	136	8	0.0321336	0.257069	0.167464	0.00437017	0.00284689	0.465759	9.74975e-09	9.74975e-09	1	0	0	1	0	0
AAAGGAGAC	4	16	9	31.1201	448234373	291.996	47771421	144	4	0.128534	0.514138	0.334928	0.00462724	0.00301435	0.123289	1.03233e-08	1.03233e-08	1	0	0	1	0	0
AAAGGC	28	319	6	31.1201	448234373	291.996	47771421	1914	11.3929	0.899741	10.2506	6.67763	0.0615037	0.0400658	0.234103	1.37213e-07	1.37213e-07	1	0	0	1	0	0
AAAGGCAACTG	2	8	11	31.1201	448234373	291.996	47771421	88	4	0.0642672	0.257069	0.167464	0.00282776	0.00184211	0.150687	6.30866e-09	6.30866e-09	1	0	0	1	0	0
AAAGGCTCG	1	4	9	31.1201	448234373	291.996	47771421	36	4	0.0321336	0.128534	0.0837321	0.00115681	0.000753589	0.123289	2.58082e-09	2.58082e-09	1	0	0	1	0	0
AAAGGG	8	58	6	31.1201	448234373	291.996	47771421	348	7.25	0.257069	1.86375	1.21412	0.0111825	0.00728469	0.148974	2.49479e-08	2.49479e-08	1	0	0	1	0	0
AAAGGT	278	3569	6	31.1201	448234373	291.996	47771421	21414	12.8381	8.93315	114.685	74.7099	0.688109	0.44826	0.2638	1.53516e-06	1.53516e-06	1	0	0	1	0	0
AAAGGTC	22	96	7	31.1201	448234373	291.996	47771421	672	4.36364	0.70694	3.08483	2.00957	0.0215938	0.014067	0.104609	4.81752e-08	4.81752e-08	1	0	0	1	0	0
AAAGGTGAC	1	8	9	31.1201	448234373	291.996	47771421	72	8	0.0321336	0.257069	0.167464	0.00231362	0.00150718	0.246578	5.16163e-09	5.16163e-09	1	0	0	1	0	0
AAAGT	1080	18176	5	31.1201	448234373	291.996	47771421	90880	16.8296	34.7043	584.061	380.479	2.9203	1.90239	0.288182	6.51513e-06	6.51513e-06	1	0	0	1	0	0
AAAGTAATAC	7	30	10	31.1201	448234373	291.996	47771421	300	4.28571	0.224935	0.964008	0.627991	0.00964008	0.00627991	0.146773	2.15068e-08	2.15068e-08	1	0	0	1	0	0
AAAGTACAC	25	100	9	31.1201	448234373	291.996	47771421	900	4	0.80334	3.21336	2.0933	0.0289203	0.0188397	0.123289	6.45204e-08	6.45204e-08	1	0	0	1	0	0
AAAGTAT	76	319	7	31.1201	448234373	291.996	47771421	2233	4.19737	2.44215	10.2506	6.67763	0.0717544	0.0467434	0.100623	1.60082e-07	1.60082e-07	1	0	0	1	0	0
AAAGTCAGCAG	3	12	11	31.1201	448234373	291.996	47771421	132	4	0.0964008	0.385603	0.251196	0.00424164	0.00276316	0.150687	9.46299e-09	9.46299e-09	1	0	0	1	0	0
AAAGTG	1	5	6	31.1201	448234373	291.996	47771421	30	5	0.0321336	0.160668	0.104665	0.000964008	0.000627991	0.102741	2.15068e-09	2.15068e-09	1	0	0	1	0	0
AAAGTGAGCGGTTCTGATGTG	1	4	21	31.1201	448234373	291.996	47771421	84	4	0.0321336	0.128534	0.0837321	0.00269922	0.00175837	0.287675	6.0219e-09	6.0219e-09	1	0	0	1	0	0
AAAGTGCGCGACTAGT	1	5	16	31.1201	448234373	291.996	47771421	80	5	0.0321336	0.160668	0.104665	0.00257069	0.00167464	0.273976	5.73515e-09	5.73515e-09	1	0	0	1	0	0
AAAGTGT	7	28	7	31.1201	448234373	291.996	47771421	196	4	0.224935	0.899741	0.586124	0.00629819	0.00410287	0.0958916	1.40511e-08	1.40511e-08	1	0	0	1	0	0
AAAGTGTGAGAATACAGT	1	6	18	31.1201	448234373	291.996	47771421	108	6	0.0321336	0.192802	0.125598	0.00347043	0.00226077	0.369868	7.74245e-09	7.74245e-09	1	0	0	1	0	0
AAAGTTAACAC	10	62	11	31.1201	448234373	291.996	47771421	682	6.2	0.321336	1.99228	1.29785	0.0219151	0.0142763	0.233565	4.88921e-08	4.88921e-08	1	0	0	1	0	0
AAAGTTG	4	16	7	31.1201	448234373	291.996	47771421	112	4	0.128534	0.514138	0.334928	0.00359896	0.0023445	0.0958916	8.0292e-09	8.0292e-09	1	0	0	1	0	0
AAAT	10368	144449	4	31.1201	448234373	291.996	47771421	577796	13.9322	333.161	4641.67	3023.75	18.5667	12.095	0.190854	4.14218e-05	4.14218e-05	1	0	1	0	0	0
AAATAACACTAC	1	4	12	31.1201	448234373	291.996	47771421	48	4	0.0321336	0.128534	0.0837321	0.00154241	0.00100478	0.164386	3.44109e-09	3.44109e-09	1	0	0	1	0	0
AAATAACT	2	12	8	31.1201	448234373	291.996	47771421	96	6	0.0642672	0.385603	0.251196	0.00308483	0.00200957	0.164386	6.88217e-09	6.88217e-09	1	0	0	1	0	0
AAATAAG	2	8	7	31.1201	448234373	291.996	47771421	56	4	0.0642672	0.257069	0.167464	0.00179948	0.00117225	0.0958916	4.0146e-09	4.0146e-09	1	0	0	1	0	0
AAATAAT	10	43	7	31.1201	448234373	291.996	47771421	301	4.3	0.321336	1.38175	0.90012	0.00967222	0.00630084	0.103083	2.15785e-08	2.15785e-08	1	0	0	1	0	0
AAATAC	3	14	6	31.1201	448234373	291.996	47771421	84	4.66667	0.0964008	0.449871	0.293062	0.00269922	0.00175837	0.0958916	6.0219e-09	6.0219e-09	1	0	0	1	0	0
AAATACCT	1	4	8	31.1201	448234373	291.996	47771421	32	4	0.0321336	0.128534	0.0837321	0.00102828	0.000669857	0.10959	2.29406e-09	2.29406e-09	1	0	0	1	0	0
AAATAG	21	117	6	31.1201	448234373	291.996	47771421	702	5.57143	0.674806	3.75963	2.44916	0.0225578	0.014695	0.114483	5.03259e-08	5.03259e-08	1	0	0	1	0	0
AAATAGACT	1	4	9	31.1201	448234373	291.996	47771421	36	4	0.0321336	0.128534	0.0837321	0.00115681	0.000753589	0.123289	2.58082e-09	2.58082e-09	1	0	0	1	0	0
AAATAT	14	57	6	31.1201	448234373	291.996	47771421	342	4.07143	0.449871	1.83162	1.19318	0.0109897	0.00715909	0.0836605	2.45177e-08	2.45177e-08	1	0	0	1	0	0
AAATATCCGGG	2	8	11	31.1201	448234373	291.996	47771421	88	4	0.0642672	0.257069	0.167464	0.00282776	0.00184211	0.150687	6.30866e-09	6.30866e-09	1	0	0	1	0	0
AAATATG	4	16	7	31.1201	448234373	291.996	47771421	112	4	0.128534	0.514138	0.334928	0.00359896	0.0023445	0.0958916	8.0292e-09	8.0292e-09	1	0	0	1	0	0
AAATATT	3	14	7	31.1201	448234373	291.996	47771421	98	4.66667	0.0964008	0.449871	0.293062	0.00314909	0.00205144	0.111874	7.02555e-09	7.02555e-09	1	0	0	1	0	0
AAATATTATT	1	4	10	31.1201	448234373	291.996	47771421	40	4	0.0321336	0.128534	0.0837321	0.00128534	0.000837321	0.136988	2.86757e-09	2.86757e-09	1	0	0	1	0	0
AAATC	23	178	5	31.1201	448234373	291.996	47771421	890	7.73913	0.739073	5.71978	3.72608	0.0285989	0.0186304	0.132521	6.38035e-08	6.38035e-08	1	0	0	1	0	0
AAATCAATC	5	30	9	31.1201	448234373	291.996	47771421	270	6	0.160668	0.964008	0.627991	0.00867608	0.00565191	0.184934	1.93561e-08	1.93561e-08	1	0	0	1	0	0
AAATCC	2	9	6	31.1201	448234373	291.996	47771421	54	4.5	0.0642672	0.289203	0.188397	0.00173522	0.00113038	0.0924669	3.87122e-09	3.87122e-09	1	0	0	1	0	0
AAATCCTT	1	11	8	31.1201	448234373	291.996	47771421	88	11	0.0321336	0.35347	0.230263	0.00282776	0.00184211	0.301374	6.30866e-09	6.30866e-09	1	0	0	1	0	0
AAATCG	6	24	6	31.1201	448234373	291.996	47771421	144	4	0.192802	0.771207	0.502392	0.00462724	0.00301435	0.0821928	1.03233e-08	1.03233e-08	1	0	0	1	0	0
AAATCT	2	8	6	31.1201	448234373	291.996	47771421	48	4	0.0642672	0.257069	0.167464	0.00154241	0.00100478	0.0821928	3.44109e-09	3.44109e-09	1	0	0	1	0	0
AAATCTG	1	5	7	31.1201	448234373	291.996	47771421	35	5	0.0321336	0.160668	0.104665	0.00112468	0.000732656	0.119865	2.50913e-09	2.50913e-09	1	0	0	1	0	0
AAATG	652	7500	5	31.1201	448234373	291.996	47771421	37500	11.5031	20.9511	241.002	156.998	1.20501	0.784988	0.196973	2.68835e-06	2.68835e-06	1	0	0	1	0	0
AAATGAATG	19	155	9	31.1201	448234373	291.996	47771421	1395	8.15789	0.610539	4.98071	3.24462	0.0448264	0.0292016	0.251445	1.00007e-07	1.00007e-07	1	0	0	1	0	0
AAATGACACAAC	1	5	12	31.1201	448234373	291.996	47771421	60	5	0.0321336	0.160668	0.104665	0.00192802	0.00125598	0.205482	4.30136e-09	4.30136e-09	1	0	0	1	0	0
AAATGACACTGT	1	5	12	31.1201	448234373	291.996	47771421	60	5	0.0321336	0.160668	0.104665	0.00192802	0.00125598	0.205482	4.30136e-09	4.30136e-09	1	0	0	1	0	0
AAATGC	19	107	6	31.1201	448234373	291.996	47771421	642	5.63158	0.610539	3.4383	2.23983	0.0206298	0.013439	0.115719	4.60245e-08	4.60245e-08	1	0	0	1	0	0
AAATGCAAGGC	51	242	11	31.1201	448234373	291.996	47771421	2662	4.7451	1.63881	7.77633	5.06579	0.0855397	0.0557237	0.178756	1.90837e-07	1.90837e-07	1	0	0	1	0	0
AAATGCAT	4	16	8	31.1201	448234373	291.996	47771421	128	4	0.128534	0.514138	0.334928	0.0041131	0.00267943	0.10959	9.17623e-09	9.17623e-09	1	0	0	1	0	0
AAATGTGTCGTT	1	4	12	31.1201	448234373	291.996	47771421	48	4	0.0321336	0.128534	0.0837321	0.00154241	0.00100478	0.164386	3.44109e-09	3.44109e-09	1	0	0	1	0	0
AAATT	45	470	5	31.1201	448234373	291.996	47771421	2350	10.4444	1.44601	15.1028	9.83852	0.075514	0.0491926	0.178845	1.6847e-07	1.6847e-07	1	0	0	1	0	0
AAATTAACGTT	1	4	11	31.1201	448234373	291.996	47771421	44	4	0.0321336	0.128534	0.0837321	0.00141388	0.000921053	0.150687	3.15433e-09	3.15433e-09	1	0	0	1	0	0
AAATTAC	2	8	7	31.1201	448234373	291.996	47771421	56	4	0.0642672	0.257069	0.167464	0.00179948	0.00117225	0.0958916	4.0146e-09	4.0146e-09	1	0	0	1	0	0
AAATTAG	72	355	7	31.1201	448234373	291.996	47771421	2485	4.93056	2.31362	11.4074	7.43122	0.079852	0.0520185	0.1182	1.78148e-07	1.78148e-07	1	0	0	1	0	0
AAATTAT	1	6	7	31.1201	448234373	291.996	47771421	42	6	0.0321336	0.192802	0.125598	0.00134961	0.000879187	0.143837	3.01095e-09	3.01095e-09	1	0	0	1	0	0
AAATTATT	1	4	8	31.1201	448234373	291.996	47771421	32	4	0.0321336	0.128534	0.0837321	0.00102828	0.000669857	0.10959	2.29406e-09	2.29406e-09	1	0	0	1	0	0
AAATTC	173	736	6	31.1201	448234373	291.996	47771421	4416	4.25434	5.55912	23.6503	15.4067	0.141902	0.0924402	0.0874189	3.1658e-07	3.1658e-07	1	0	0	1	0	0
AAATTG	13	85	6	31.1201	448234373	291.996	47771421	510	6.53846	0.417737	2.73136	1.77931	0.0163881	0.0106758	0.134354	3.65616e-08	3.65616e-08	1	0	0	1	0	0
AAATTT	2	8	6	31.1201	448234373	291.996	47771421	48	4	0.0642672	0.257069	0.167464	0.00154241	0.00100478	0.0821928	3.44109e-09	3.44109e-09	1	0	0	1	0	0
AAC	5386	80959	3	31.1201	448234373	291.996	47771421	242877	15.0314	173.072	2601.51	1694.72	7.80452	5.08415	0.154434	1.74117e-05	1.74117e-05	1	0	1	0	0	0
AACAACGAC	6	46	9	31.1201	448234373	291.996	47771421	414	7.66667	0.192802	1.47815	0.962919	0.0133033	0.00866627	0.236304	2.96794e-08	2.96794e-08	1	0	0	1	0	0
AACAAG	65	807	6	31.1201	448234373	291.996	47771421	4842	12.4154	2.08869	25.9318	16.8929	0.155591	0.101358	0.255114	3.4712e-07	3.4712e-07	1	0	0	1	0	0
AACAAGC	1	5	7	31.1201	448234373	291.996	47771421	35	5	0.0321336	0.160668	0.104665	0.00112468	0.000732656	0.119865	2.50913e-09	2.50913e-09	1	0	0	1	0	0
AACAAGCTAC	13	52	10	31.1201	448234373	291.996	47771421	520	4	0.417737	1.67095	1.08852	0.0167095	0.0108852	0.136988	3.72784e-08	3.72784e-08	1	0	0	1	0	0
AACAAGCTCTTC	11	62	12	31.1201	448234373	291.996	47771421	744	5.63636	0.35347	1.99228	1.29785	0.0239074	0.0155742	0.231634	5.33369e-08	5.33369e-08	1	0	0	1	0	0
AACAAGG	5	45	7	31.1201	448234373	291.996	47771421	315	9	0.160668	1.44601	0.941986	0.0101221	0.0065939	0.215756	2.25821e-08	2.25821e-08	1	0	0	1	0	0
AACAAGGAATGC	2	9	12	31.1201	448234373	291.996	47771421	108	4.5	0.0642672	0.289203	0.188397	0.00347043	0.00226077	0.184934	7.74245e-09	7.74245e-09	1	0	0	1	0	0
AACAAGGCTACGAAGACACAC	2	8	21	31.1201	448234373	291.996	47771421	168	4	0.0642672	0.257069	0.167464	0.00539845	0.00351675	0.287675	1.20438e-08	1.20438e-08	1	0	0	1	0	0
AACAAGGGCTAG	2	10	12	31.1201	448234373	291.996	47771421	120	5	0.0642672	0.321336	0.20933	0.00385603	0.00251196	0.205482	8.60272e-09	8.60272e-09	1	0	0	1	0	0
AACAAGTTAT	6	24	10	31.1201	448234373	291.996	47771421	240	4	0.192802	0.771207	0.502392	0.00771207	0.00502392	0.136988	1.72054e-08	1.72054e-08	1	0	0	1	0	0
AACAAT	23	147	6	31.1201	448234373	291.996	47771421	882	6.3913	0.739073	4.72364	3.07715	0.0283418	0.0184629	0.13133	6.323e-08	6.323e-08	1	0	0	1	0	0
AACAATAAGTCTCTTGGCT	4	22	19	31.1201	448234373	291.996	47771421	418	5.5	0.128534	0.70694	0.460526	0.0134319	0.00875	0.357881	2.99661e-08	2.99661e-08	1	0	0	1	0	0
AACAATACC	1	6	9	31.1201	448234373	291.996	47771421	54	6	0.0321336	0.192802	0.125598	0.00173522	0.00113038	0.184934	3.87122e-09	3.87122e-09	1	0	0	1	0	0
AACAATATTGT	1	5	11	31.1201	448234373	291.996	47771421	55	5	0.0321336	0.160668	0.104665	0.00176735	0.00115132	0.188359	3.94291e-09	3.94291e-09	1	0	0	1	0	0
AACAATCACAT	2	8	11	31.1201	448234373	291.996	47771421	88	4	0.0642672	0.257069	0.167464	0.00282776	0.00184211	0.150687	6.30866e-09	6.30866e-09	1	0	0	1	0	0
AACAATG	1	4	7	31.1201	448234373	291.996	47771421	28	4	0.0321336	0.128534	0.0837321	0.000899741	0.000586124	0.0958916	2.0073e-09	2.0073e-09	1	0	0	1	0	0
AACAATT	2	14	7	31.1201	448234373	291.996	47771421	98	7	0.0642672	0.449871	0.293062	0.00314909	0.00205144	0.16781	7.02555e-09	7.02555e-09	1	0	0	1	0	0
AACAC	253	3101	5	31.1201	448234373	291.996	47771421	15505	12.2569	8.1298	99.6463	64.9133	0.498232	0.324566	0.209881	1.11154e-06	1.11154e-06	1	0	0	1	0	0
AACACAACAG	15	65	10	31.1201	448234373	291.996	47771421	650	4.33333	0.482004	2.08869	1.36065	0.0208869	0.0136065	0.148404	4.65981e-08	4.65981e-08	1	0	0	1	0	0
AACACAACGC	1	4	10	31.1201	448234373	291.996	47771421	40	4	0.0321336	0.128534	0.0837321	0.00128534	0.000837321	0.136988	2.86757e-09	2.86757e-09	1	0	0	1	0	0
AACACAAT	1	4	8	31.1201	448234373	291.996	47771421	32	4	0.0321336	0.128534	0.0837321	0.00102828	0.000669857	0.10959	2.29406e-09	2.29406e-09	1	0	0	1	0	0
AACACAC	2	19	7	31.1201	448234373	291.996	47771421	133	9.5	0.0642672	0.610539	0.397727	0.00427377	0.00278409	0.227743	9.53468e-09	9.53468e-09	1	0	0	1	0	0
AACACACATAT	2	8	11	31.1201	448234373	291.996	47771421	88	4	0.0642672	0.257069	0.167464	0.00282776	0.00184211	0.150687	6.30866e-09	6.30866e-09	1	0	0	1	0	0
AACACACGTGTC	34	194	12	31.1201	448234373	291.996	47771421	2328	5.70588	1.09254	6.23392	4.06101	0.0748071	0.0487321	0.234491	1.66893e-07	1.66893e-07	1	0	0	1	0	0
AACACAGCAGAGTGGAGCAACTGAG	2	9	25	31.1201	448234373	291.996	47771421	225	4.5	0.0642672	0.289203	0.188397	0.00723006	0.00470993	0.385279	1.61301e-08	1.61301e-08	1	0	0	1	0	0
AACACAGGCG	2	8	10	31.1201	448234373	291.996	47771421	80	4	0.0642672	0.257069	0.167464	0.00257069	0.00167464	0.136988	5.73515e-09	5.73515e-09	1	0	0	1	0	0
AACACAGT	8	35	8	31.1201	448234373	291.996	47771421	280	4.375	0.257069	1.12468	0.732656	0.00899741	0.00586124	0.119865	2.0073e-08	2.0073e-08	1	0	0	1	0	0
AACACAT	15	60	7	31.1201	448234373	291.996	47771421	420	4	0.482004	1.92802	1.25598	0.0134961	0.00879187	0.0958916	3.01095e-08	3.01095e-08	1	0	0	1	0	0
AACACATGGTG	2	8	11	31.1201	448234373	291.996	47771421	88	4	0.0642672	0.257069	0.167464	0.00282776	0.00184211	0.150687	6.30866e-09	6.30866e-09	1	0	0	1	0	0
AACACATTCGTG	4	24	12	31.1201	448234373	291.996	47771421	288	6	0.128534	0.771207	0.502392	0.00925448	0.00602871	0.246578	2.06465e-08	2.06465e-08	1	0	0	1	0	0
AACACC	456	4174	6	31.1201	448234373	291.996	47771421	25044	9.15351	14.6529	134.126	87.3744	0.804754	0.524246	0.188088	1.79539e-06	1.79539e-06	1	0	0	1	0	0
AACACCGACGC	1	4	11	31.1201	448234373	291.996	47771421	44	4	0.0321336	0.128534	0.0837321	0.00141388	0.000921053	0.150687	3.15433e-09	3.15433e-09	1	0	0	1	0	0
AACACGCGGTG	18	97	11	31.1201	448234373	291.996	47771421	1067	5.38889	0.578405	3.11696	2.0305	0.0342866	0.0223355	0.203009	7.64925e-08	7.64925e-08	1	0	0	1	0	0
AACACGGCAT	2	8	10	31.1201	448234373	291.996	47771421	80	4	0.0642672	0.257069	0.167464	0.00257069	0.00167464	0.136988	5.73515e-09	5.73515e-09	1	0	0	1	0	0
AACACT	1	4	6	31.1201	448234373	291.996	47771421	24	4	0.0321336	0.128534	0.0837321	0.000771207	0.000502392	0.0821928	1.72054e-09	1.72054e-09	1	0	0	1	0	0
AACACTAC	1	4	8	31.1201	448234373	291.996	47771421	32	4	0.0321336	0.128534	0.0837321	0.00102828	0.000669857	0.10959	2.29406e-09	2.29406e-09	1	0	0	1	0	0
AACACTCC	2	8	8	31.1201	448234373	291.996	47771421	64	4	0.0642672	0.257069	0.167464	0.00205655	0.00133971	0.10959	4.58812e-09	4.58812e-09	1	0	0	1	0	0
AACACTG	13	62	7	31.1201	448234373	291.996	47771421	434	4.76923	0.417737	1.99228	1.29785	0.013946	0.00908493	0.114332	3.11132e-08	3.11132e-08	1	0	0	1	0	0
AACACTGCCC	1	4	10	31.1201	448234373	291.996	47771421	40	4	0.0321336	0.128534	0.0837321	0.00128534	0.000837321	0.136988	2.86757e-09	2.86757e-09	1	0	0	1	0	0
AACAG	6073	82528	5	31.1201	448234373	291.996	47771421	412640	13.5893	195.147	2651.92	1727.56	13.2596	8.6378	0.232697	2.95819e-05	2.95819e-05	1	0	1	1	0	0
AACAGAATAG	23	113	10	31.1201	448234373	291.996	47771421	1130	4.91304	0.739073	3.6311	2.36543	0.036311	0.0236543	0.168257	8.10089e-08	8.10089e-08	1	0	0	1	0	0
AACAGAATGG	12	87	10	31.1201	448234373	291.996	47771421	870	7.25	0.385603	2.79562	1.82117	0.0279562	0.0182117	0.248291	6.23697e-08	6.23697e-08	1	0	0	1	0	0
AACAGATACTAGAGACTAGAG	1	4	21	31.1201	448234373	291.996	47771421	84	4	0.0321336	0.128534	0.0837321	0.00269922	0.00175837	0.287675	6.0219e-09	6.0219e-09	1	0	0	1	0	0
AACAGC	144	1101	6	31.1201	448234373	291.996	47771421	6606	7.64583	4.62724	35.3791	23.0473	0.212275	0.138284	0.157108	4.7358e-07	4.7358e-07	1	0	0	1	0	0
AACAGCACT	4	19	9	31.1201	448234373	291.996	47771421	171	4.75	0.128534	0.610539	0.397727	0.00549485	0.00357955	0.146406	1.22589e-08	1.22589e-08	1	0	0	1	0	0
AACAGCACTCTGTC	5	29	14	31.1201	448234373	291.996	47771421	406	5.8	0.160668	0.931875	0.607058	0.0130462	0.00849881	0.278086	2.91059e-08	2.91059e-08	1	0	0	1	0	0
AACAGCC	2	10	7	31.1201	448234373	291.996	47771421	70	5	0.0642672	0.321336	0.20933	0.00224935	0.00146531	0.119865	5.01825e-09	5.01825e-09	1	0	0	1	0	0
AACAGG	12	92	6	31.1201	448234373	291.996	47771421	552	7.66667	0.385603	2.95629	1.92584	0.0177378	0.011555	0.157536	3.95725e-08	3.95725e-08	1	0	0	1	0	0
AACAGGACAG	1	4	10	31.1201	448234373	291.996	47771421	40	4	0.0321336	0.128534	0.0837321	0.00128534	0.000837321	0.136988	2.86757e-09	2.86757e-09	1	0	0	1	0	0
AACAGGCGCGACG	1	7	13	31.1201	448234373	291.996	47771421	91	7	0.0321336	0.224935	0.146531	0.00292416	0.0019049	0.311648	6.52373e-09	6.52373e-09	1	0	0	1	0	0
AACAGGCTG	3	18	9	31.1201	448234373	291.996	47771421	162	6	0.0964008	0.578405	0.376794	0.00520565	0.00339115	0.184934	1.16137e-08	1.16137e-08	1	0	0	1	0	0
AACAGGG	3	12	7	31.1201	448234373	291.996	47771421	84	4	0.0964008	0.385603	0.251196	0.00269922	0.00175837	0.0958916	6.0219e-09	6.0219e-09	1	0	0	1	0	0
AACAT	197	2521	5	31.1201	448234373	291.996	47771421	12605	12.797	6.33032	81.0088	52.7721	0.405044	0.263861	0.219129	9.03644e-07	9.03644e-07	1	0	0	1	0	0
AACATAGTGTGGCGCGCG	1	5	18	31.1201	448234373	291.996	47771421	90	5	0.0321336	0.160668	0.104665	0.00289203	0.00188397	0.308223	6.45204e-09	6.45204e-09	1	0	0	1	0	0
AACATATAT	1	4	9	31.1201	448234373	291.996	47771421	36	4	0.0321336	0.128534	0.0837321	0.00115681	0.000753589	0.123289	2.58082e-09	2.58082e-09	1	0	0	1	0	0
AACATC	10	75	6	31.1201	448234373	291.996	47771421	450	7.5	0.321336	2.41002	1.56998	0.0144601	0.00941986	0.154112	3.22602e-08	3.22602e-08	1	0	0	1	0	0
AACATCAGGGT	2	8	11	31.1201	448234373	291.996	47771421	88	4	0.0642672	0.257069	0.167464	0.00282776	0.00184211	0.150687	6.30866e-09	6.30866e-09	1	0	0	1	0	0
AACATG	5	33	6	31.1201	448234373	291.996	47771421	198	6.6	0.160668	1.06041	0.69079	0.00636246	0.00414474	0.135618	1.41945e-08	1.41945e-08	1	0	0	1	0	0
AACATGT	1	4	7	31.1201	448234373	291.996	47771421	28	4	0.0321336	0.128534	0.0837321	0.000899741	0.000586124	0.0958916	2.0073e-09	2.0073e-09	1	0	0	1	0	0
AACATTCGCGCG	1	4	12	31.1201	448234373	291.996	47771421	48	4	0.0321336	0.128534	0.0837321	0.00154241	0.00100478	0.164386	3.44109e-09	3.44109e-09	1	0	0	1	0	0
AACATTG	2	8	7	31.1201	448234373	291.996	47771421	56	4	0.0642672	0.257069	0.167464	0.00179948	0.00117225	0.0958916	4.0146e-09	4.0146e-09	1	0	0	1	0	0
AACATTGGTT	1	4	10	31.1201	448234373	291.996	47771421	40	4	0.0321336	0.128534	0.0837321	0.00128534	0.000837321	0.136988	2.86757e-09	2.86757e-09	1	0	0	1	0	0
AACC	228	2827	4	31.1201	448234373	291.996	47771421	11308	12.3991	7.32646	90.8417	59.1776	0.363367	0.236711	0.169853	8.10663e-07	8.10663e-07	1	0	0	0	0	0
AACCAACG	3	12	8	31.1201	448234373	291.996	47771421	96	4	0.0964008	0.385603	0.251196	0.00308483	0.00200957	0.10959	6.88217e-09	6.88217e-09	1	0	0	1	0	0
AACCAACT	23	128	8	31.1201	448234373	291.996	47771421	1024	5.56522	0.739073	4.1131	2.67943	0.0329048	0.0214354	0.152474	7.34099e-08	7.34099e-08	1	0	0	1	0	0
AACCAC	34	140	6	31.1201	448234373	291.996	47771421	840	4.11765	1.09254	4.49871	2.93062	0.0269922	0.0175837	0.0846102	6.0219e-08	6.0219e-08	1	0	0	1	0	0
AACCACT	12	77	7	31.1201	448234373	291.996	47771421	539	6.41667	0.385603	2.47429	1.61184	0.01732	0.0112829	0.153826	3.86405e-08	3.86405e-08	1	0	0	1	0	0
AACCACTAC	20	101	9	31.1201	448234373	291.996	47771421	909	5.05	0.642672	3.2455	2.11423	0.0292095	0.0190281	0.155653	6.51656e-08	6.51656e-08	1	0	0	1	0	0
AACCAGACACCCCGGATAAGGAATT	2	10	25	31.1201	448234373	291.996	47771421	250	5	0.0642672	0.321336	0.20933	0.0080334	0.00523325	0.428088	1.79223e-08	1.79223e-08	1	0	0	1	0	0
AACCAGATG	2	8	9	31.1201	448234373	291.996	47771421	72	4	0.0642672	0.257069	0.167464	0.00231362	0.00150718	0.123289	5.16163e-09	5.16163e-09	1	0	0	1	0	0
AACCAGGGATT	1	4	11	31.1201	448234373	291.996	47771421	44	4	0.0321336	0.128534	0.0837321	0.00141388	0.000921053	0.150687	3.15433e-09	3.15433e-09	1	0	0	1	0	0
AACCAGTACTTC	18	75	12	31.1201	448234373	291.996	47771421	900	4.16667	0.578405	2.41002	1.56998	0.0289203	0.0188397	0.171235	6.45204e-08	6.45204e-08	1	0	0	1	0	0
AACCATCAGGTC	2	9	12	31.1201	448234373	291.996	47771421	108	4.5	0.0642672	0.289203	0.188397	0.00347043	0.00226077	0.184934	7.74245e-09	7.74245e-09	1	0	0	1	0	0
AACCATT	3	15	7	31.1201	448234373	291.996	47771421	105	5	0.0964008	0.482004	0.313995	0.00337403	0.00219797	0.119865	7.52738e-09	7.52738e-09	1	0	0	1	0	0
AACCATTAATCACT	1	4	14	31.1201	448234373	291.996	47771421	56	4	0.0321336	0.128534	0.0837321	0.00179948	0.00117225	0.191783	4.0146e-09	4.0146e-09	1	0	0	1	0	0
AACCATTGGCT	1	5	11	31.1201	448234373	291.996	47771421	55	5	0.0321336	0.160668	0.104665	0.00176735	0.00115132	0.188359	3.94291e-09	3.94291e-09	1	0	0	1	0	0
AACCCCTAG	1	4	9	31.1201	448234373	291.996	47771421	36	4	0.0321336	0.128534	0.0837321	0.00115681	0.000753589	0.123289	2.58082e-09	2.58082e-09	1	0	0	1	0	0
AACCCG	1	4	6	31.1201	448234373	291.996	47771421	24	4	0.0321336	0.128534	0.0837321	0.000771207	0.000502392	0.0821928	1.72054e-09	1.72054e-09	1	0	0	1	0	0
AACCCGTAGCAC	1	5	12	31.1201	448234373	291.996	47771421	60	5	0.0321336	0.160668	0.104665	0.00192802	0.00125598	0.205482	4.30136e-09	4.30136e-09	1	0	0	1	0	0
AACCCGTCAAGTCGTGAGTGAG	1	4	22	31.1201	448234373	291.996	47771421	88	4	0.0321336	0.128534	0.0837321	0.00282776	0.00184211	0.301374	6.30866e-09	6.30866e-09	1	0	0	1	0	0
AACCCT	8	35	6	31.1201	448234373	291.996	47771421	210	4.375	0.257069	1.12468	0.732656	0.00674806	0.00439593	0.0898984	1.50548e-08	1.50548e-08	1	0	0	1	0	0
AACCCTC	4	16	7	31.1201	448234373	291.996	47771421	112	4	0.128534	0.514138	0.334928	0.00359896	0.0023445	0.0958916	8.0292e-09	8.0292e-09	1	0	0	1	0	0
AACCCTCGGTCTCCTCCGC	4	29	19	31.1201	448234373	291.996	47771421	551	7.25	0.128534	0.931875	0.607058	0.0177056	0.0115341	0.471752	3.95008e-08	3.95008e-08	1	0	0	1	0	0
AACCCTGT	3	23	8	31.1201	448234373	291.996	47771421	184	7.66667	0.0964008	0.739073	0.481459	0.00591259	0.00385168	0.210048	1.31908e-08	1.31908e-08	1	0	0	1	0	0
AACCCTT	1	4	7	31.1201	448234373	291.996	47771421	28	4	0.0321336	0.128534	0.0837321	0.000899741	0.000586124	0.0958916	2.0073e-09	2.0073e-09	1	0	0	1	0	0
AACCCTTAATT	3	17	11	31.1201	448234373	291.996	47771421	187	5.66667	0.0964008	0.546271	0.355861	0.00600899	0.00391447	0.213473	1.34059e-08	1.34059e-08	1	0	0	1	0	0
AACCCTTAT	1	4	9	31.1201	448234373	291.996	47771421	36	4	0.0321336	0.128534	0.0837321	0.00115681	0.000753589	0.123289	2.58082e-09	2.58082e-09	1	0	0	1	0	0
AACCG	37	264	5	31.1201	448234373	291.996	47771421	1320	7.13514	1.18894	8.48327	5.52632	0.0424164	0.0276316	0.122179	9.46299e-08	9.46299e-08	1	0	0	1	0	0
AACCGAACGG	10	41	10	31.1201	448234373	291.996	47771421	410	4.1	0.321336	1.31748	0.858254	0.0131748	0.00858254	0.140413	2.93926e-08	2.93926e-08	1	0	0	1	0	0
AACCGAAGCG	1	5	10	31.1201	448234373	291.996	47771421	50	5	0.0321336	0.160668	0.104665	0.00160668	0.00104665	0.171235	3.58447e-09	3.58447e-09	1	0	0	1	0	0
AACCGACC	1	6	8	31.1201	448234373	291.996	47771421	48	6	0.0321336	0.192802	0.125598	0.00154241	0.00100478	0.164386	3.44109e-09	3.44109e-09	1	0	0	1	0	0
AACCGAGGCG	4	38	10	31.1201	448234373	291.996	47771421	380	9.5	0.128534	1.22108	0.795455	0.0122108	0.00795455	0.325347	2.72419e-08	2.72419e-08	1	0	0	1	0	0
AACCGAGGGTAC	1	4	12	31.1201	448234373	291.996	47771421	48	4	0.0321336	0.128534	0.0837321	0.00154241	0.00100478	0.164386	3.44109e-09	3.44109e-09	1	0	0	1	0	0
AACCGCACAAGT	2	13	12	31.1201	448234373	291.996	47771421	156	6.5	0.0642672	0.417737	0.272129	0.00501284	0.00326555	0.267127	1.11835e-08	1.11835e-08	1	0	0	1	0	0
AACCGGC	8	32	7	31.1201	448234373	291.996	47771421	224	4	0.257069	1.02828	0.669857	0.00719793	0.004689	0.0958916	1.60584e-08	1.60584e-08	1	0	0	1	0	0
AACCT	153	1890	5	31.1201	448234373	291.996	47771421	9450	12.3529	4.91644	60.7325	39.5634	0.303663	0.197817	0.211526	6.77464e-07	6.77464e-07	1	0	0	1	0	0
AACCTAT	2	10	7	31.1201	448234373	291.996	47771421	70	5	0.0642672	0.321336	0.20933	0.00224935	0.00146531	0.119865	5.01825e-09	5.01825e-09	1	0	0	1	0	0
AACCTC	17	141	6	31.1201	448234373	291.996	47771421	846	8.29412	0.546271	4.53084	2.95156	0.027185	0.0177093	0.170429	6.06492e-08	6.06492e-08	1	0	0	1	0	0
AACCTCTGG	2	8	9	31.1201	448234373	291.996	47771421	72	4	0.0642672	0.257069	0.167464	0.00231362	0.00150718	0.123289	5.16163e-09	5.16163e-09	1	0	0	1	0	0
AACCTG	30	120	6	31.1201	448234373	291.996	47771421	720	4	0.964008	3.85603	2.51196	0.0231362	0.0150718	0.0821928	5.16163e-08	5.16163e-08	1	0	0	1	0	0
AACCTGCAGTATT	19	93	13	31.1201	448234373	291.996	47771421	1209	4.89474	0.610539	2.98843	1.94677	0.0388495	0.025308	0.217919	8.66724e-08	8.66724e-08	1	0	0	1	0	0
AACCTGCCTCTTACCGGTATAGTAG	1	4	25	31.1201	448234373	291.996	47771421	100	4	0.0321336	0.128534	0.0837321	0.00321336	0.0020933	0.34247	7.16893e-09	7.16893e-09	1	0	0	1	0	0
AACCTGGCCAC	2	8	11	31.1201	448234373	291.996	47771421	88	4	0.0642672	0.257069	0.167464	0.00282776	0.00184211	0.150687	6.30866e-09	6.30866e-09	1	0	0	1	0	0
AACCTGGTGCAC	11	44	12	31.1201	448234373	291.996	47771421	528	4	0.35347	1.41388	0.921053	0.0169665	0.0110526	0.164386	3.7852e-08	3.7852e-08	1	0	0	1	0	0
AACCTGT	2	8	7	31.1201	448234373	291.996	47771421	56	4	0.0642672	0.257069	0.167464	0.00179948	0.00117225	0.0958916	4.0146e-09	4.0146e-09	1	0	0	1	0	0
AACCTGTAG	2	8	9	31.1201	448234373	291.996	47771421	72	4	0.0642672	0.257069	0.167464	0.00231362	0.00150718	0.123289	5.16163e-09	5.16163e-09	1	0	0	1	0	0
AACCTT	16	161	6	31.1201	448234373	291.996	47771421	966	10.0625	0.514138	5.17351	3.37022	0.0310411	0.0202213	0.206766	6.92519e-08	6.92519e-08	1	0	0	1	0	0
AACG	6125	78592	4	31.1201	448234373	291.996	47771421	314368	12.8313	196.818	2525.45	1645.17	10.1018	6.58067	0.175774	2.25368e-05	2.25368e-05	1	0	1	0	0	0
AACGAAG	2	12	7	31.1201	448234373	291.996	47771421	84	6	0.0642672	0.385603	0.251196	0.00269922	0.00175837	0.143837	6.0219e-09	6.0219e-09	1	0	0	1	0	0
AACGAAGG	5	58	8	31.1201	448234373	291.996	47771421	464	11.6	0.160668	1.86375	1.21412	0.01491	0.00971292	0.317812	3.32638e-08	3.32638e-08	1	0	0	1	0	0
AACGAATG	74	655	8	31.1201	448234373	291.996	47771421	5240	8.85135	2.37789	21.0475	13.7111	0.16838	0.109689	0.242506	3.75652e-07	3.75652e-07	1	0	0	1	0	0
AACGAC	30	211	6	31.1201	448234373	291.996	47771421	1266	7.03333	0.964008	6.78019	4.41687	0.0406812	0.0265012	0.144522	9.07587e-08	9.07587e-08	1	0	0	1	0	0
AACGACCGC	2	8	9	31.1201	448234373	291.996	47771421	72	4	0.0642672	0.257069	0.167464	0.00231362	0.00150718	0.123289	5.16163e-09	5.16163e-09	1	0	0	1	0	0
AACGACGAC	2	19	9	31.1201	448234373	291.996	47771421	171	9.5	0.0642672	0.610539	0.397727	0.00549485	0.00357955	0.292812	1.22589e-08	1.22589e-08	1	0	0	1	0	0
AACGACTACGCCCTC	1	4	15	31.1201	448234373	291.996	47771421	60	4	0.0321336	0.128534	0.0837321	0.00192802	0.00125598	0.205482	4.30136e-09	4.30136e-09	1	0	0	1	0	0
AACGAG	57	524	6	31.1201	448234373	291.996	47771421	3144	9.19298	1.83162	16.838	10.9689	0.101028	0.0658134	0.188899	2.25391e-07	2.25391e-07	1	0	0	1	0	0
AACGAGCGCAACGGCGGC	4	35	18	31.1201	448234373	291.996	47771421	630	8.75	0.128534	1.12468	0.732656	0.0202442	0.0131878	0.53939	4.51643e-08	4.51643e-08	1	0	0	1	1	0
AACGAGGAGAGCGAGGGG	2	16	18	31.1201	448234373	291.996	47771421	288	8	0.0642672	0.514138	0.334928	0.00925448	0.00602871	0.493157	2.06465e-08	2.06465e-08	1	0	0	1	0	0
AACGAGGCGAG	2	10	11	31.1201	448234373	291.996	47771421	110	5	0.0642672	0.321336	0.20933	0.0035347	0.00230263	0.188359	7.88582e-09	7.88582e-09	1	0	0	1	0	0
AACGAGTACTTC	3	14	12	31.1201	448234373	291.996	47771421	168	4.66667	0.0964008	0.449871	0.293062	0.00539845	0.00351675	0.191783	1.20438e-08	1.20438e-08	1	0	0	1	0	0
AACGAT	2	8	6	31.1201	448234373	291.996	47771421	48	4	0.0642672	0.257069	0.167464	0.00154241	0.00100478	0.0821928	3.44109e-09	3.44109e-09	1	0	0	1	0	0
AACGATTG	2	32	8	31.1201	448234373	291.996	47771421	256	16	0.0642672	1.02828	0.669857	0.00822621	0.00535885	0.438362	1.83525e-08	1.83525e-08	1	0	0	1	0	0
AACGC	2448	26230	5	31.1201	448234373	291.996	47771421	131150	10.7149	78.6631	842.865	549.073	4.21432	2.74537	0.183476	9.40205e-06	9.40205e-06	1	0	0	1	0	0
AACGCC	7	51	6	31.1201	448234373	291.996	47771421	306	7.28571	0.224935	1.63881	1.06758	0.00983289	0.0064055	0.149708	2.19369e-08	2.19369e-08	1	0	0	1	0	0
AACGCCACGCAGCGCCGCGC	4	16	20	31.1201	448234373	291.996	47771421	320	4	0.128534	0.514138	0.334928	0.0102828	0.00669857	0.273976	2.29406e-08	2.29406e-08	1	0	0	1	0	0
AACGCCCTCGGC	3	12	12	31.1201	448234373	291.996	47771421	144	4	0.0964008	0.385603	0.251196	0.00462724	0.00301435	0.164386	1.03233e-08	1.03233e-08	1	0	0	1	0	0
AACGCCGCGC	278	1624	10	31.1201	448234373	291.996	47771421	16240	5.84173	8.93315	52.185	33.9952	0.52185	0.339952	0.200062	1.16423e-06	1.16423e-06	1	0	0	1	0	0
AACGCCGTGC	1855	7770	10	31.1201	448234373	291.996	47771421	77700	4.18868	59.6079	249.678	162.65	2.49678	1.6265	0.14345	5.57026e-06	5.57026e-06	1	0	0	1	0	0
AACGCCTCGC	1	8	10	31.1201	448234373	291.996	47771421	80	8	0.0321336	0.257069	0.167464	0.00257069	0.00167464	0.273976	5.73515e-09	5.73515e-09	1	0	0	1	0	0
AACGG	7019	89907	5	31.1201	448234373	291.996	47771421	449535	12.8091	225.546	2889.04	1882.02	14.4452	9.41012	0.219336	3.22269e-05	3.22269e-05	1	0	1	1	0	0
AACGGACCTCAG	1	4	12	31.1201	448234373	291.996	47771421	48	4	0.0321336	0.128534	0.0837321	0.00154241	0.00100478	0.164386	3.44109e-09	3.44109e-09	1	0	0	1	0	0
AACGGAGCG	2	27	9	31.1201	448234373	291.996	47771421	243	13.5	0.0642672	0.867608	0.565191	0.00780847	0.00508672	0.416101	1.74205e-08	1.74205e-08	1	0	0	1	0	0
AACGGC	118	911	6	31.1201	448234373	291.996	47771421	5466	7.72034	3.79177	29.2737	19.07	0.175642	0.11442	0.158639	3.91854e-07	3.91854e-07	1	0	0	1	0	0
AACGGCAAGCC	31	258	11	31.1201	448234373	291.996	47771421	2838	8.32258	0.996142	8.29047	5.40072	0.0911952	0.0594079	0.313526	2.03454e-07	2.03454e-07	1	0	0	1	0	0
AACGGCTAC	7	33	9	31.1201	448234373	291.996	47771421	297	4.71429	0.224935	1.06041	0.69079	0.00954368	0.00621711	0.145305	2.12917e-08	2.12917e-08	1	0	0	1	0	0
AACGGGACGG	21	137	10	31.1201	448234373	291.996	47771421	1370	6.52381	0.674806	4.40231	2.86782	0.0440231	0.0286782	0.223421	9.82144e-08	9.82144e-08	1	0	0	1	0	0
AACGGT	1	5	6	31.1201	448234373	291.996	47771421	30	5	0.0321336	0.160668	0.104665	0.000964008	0.000627991	0.102741	2.15068e-09	2.15068e-09	1	0	0	1	0	0
AACGT	124	2246	5	31.1201	448234373	291.996	47771421	11230	18.1129	3.98457	72.1721	47.0156	0.360861	0.235078	0.310156	8.05071e-07	8.05071e-07	1	0	0	1	0	0
AACGTAGATGGTGCAGAT	1	4	18	31.1201	448234373	291.996	47771421	72	4	0.0321336	0.128534	0.0837321	0.00231362	0.00150718	0.246578	5.16163e-09	5.16163e-09	1	0	0	1	0	0
AACGTAGCG	2	20	9	31.1201	448234373	291.996	47771421	180	10	0.0642672	0.642672	0.41866	0.00578405	0.00376794	0.308223	1.29041e-08	1.29041e-08	1	0	0	1	0	0
AACGTATT	2	13	8	31.1201	448234373	291.996	47771421	104	6.5	0.0642672	0.417737	0.272129	0.0033419	0.00217703	0.178084	7.45569e-09	7.45569e-09	1	0	0	1	0	0
AACGTCAT	6	30	8	31.1201	448234373	291.996	47771421	240	5	0.192802	0.964008	0.627991	0.00771207	0.00502392	0.136988	1.72054e-08	1.72054e-08	1	0	0	1	0	0
AACGTGACGTGACC	1	4	14	31.1201	448234373	291.996	47771421	56	4	0.0321336	0.128534	0.0837321	0.00179948	0.00117225	0.191783	4.0146e-09	4.0146e-09	1	0	0	1	0	0
AACGTGTGT	2	8	9	31.1201	448234373	291.996	47771421	72	4	0.0642672	0.257069	0.167464	0.00231362	0.00150718	0.123289	5.16163e-09	5.16163e-09	1	0	0	1	0	0
AACGTT	2	8	6	31.1201	448234373	291.996	47771421	48	4	0.0642672	0.257069	0.167464	0.00154241	0.00100478	0.0821928	3.44109e-09	3.44109e-09	1	0	0	1	0	0
AACT	2507	41731	4	31.1201	448234373	291.996	47771421	166924	16.6458	80.559	1340.97	873.556	5.36387	3.49422	0.228027	1.19667e-05	1.19667e-05	1	0	0	0	0	0
AACTAACTAAGT	2	17	12	31.1201	448234373	291.996	47771421	204	8.5	0.0642672	0.546271	0.355861	0.00655526	0.00427034	0.349319	1.46246e-08	1.46246e-08	1	0	0	1	0	0
AACTAAGT	5	26	8	31.1201	448234373	291.996	47771421	208	5.2	0.160668	0.835474	0.544258	0.00668379	0.00435407	0.142468	1.49114e-08	1.49114e-08	1	0	0	1	0	0
AACTAAT	9	36	7	31.1201	448234373	291.996	47771421	252	4	0.289203	1.15681	0.753589	0.00809767	0.00527512	0.0958916	1.80657e-08	1.80657e-08	1	0	0	1	0	0
AACTAC	4	20	6	31.1201	448234373	291.996	47771421	120	5	0.128534	0.642672	0.41866	0.00385603	0.00251196	0.102741	8.60272e-09	8.60272e-09	1	0	0	1	0	0
AACTACAAGGACTCCTCCTTGT	8	46	22	31.1201	448234373	291.996	47771421	1012	5.75	0.257069	1.47815	0.962919	0.0325192	0.0211842	0.433225	7.25496e-08	7.25496e-08	1	0	0	1	0	0
AACTACAAGTCTTCATGT	12	96	18	31.1201	448234373	291.996	47771421	1728	8	0.385603	3.08483	2.00957	0.0555269	0.0361723	0.493157	1.23879e-07	1.23879e-07	1	0	0	1	0	0
AACTACACCT	1	4	10	31.1201	448234373	291.996	47771421	40	4	0.0321336	0.128534	0.0837321	0.00128534	0.000837321	0.136988	2.86757e-09	2.86757e-09	1	0	0	1	0	0
AACTACACT	5	23	9	31.1201	448234373	291.996	47771421	207	4.6	0.160668	0.739073	0.481459	0.00665166	0.00433313	0.141783	1.48397e-08	1.48397e-08	1	0	0	1	0	0
AACTACCAC	2	8	9	31.1201	448234373	291.996	47771421	72	4	0.0642672	0.257069	0.167464	0.00231362	0.00150718	0.123289	5.16163e-09	5.16163e-09	1	0	0	1	0	0
AACTACGGCCTCCAC	17	78	15	31.1201	448234373	291.996	47771421	1170	4.58824	0.546271	2.50642	1.63278	0.0375963	0.0244916	0.2357	8.38765e-08	8.38765e-08	1	0	0	1	0	0
AACTAGAT	5	20	8	31.1201	448234373	291.996	47771421	160	4	0.160668	0.642672	0.41866	0.00514138	0.00334928	0.10959	1.14703e-08	1.14703e-08	1	0	0	1	0	0
AACTAGCG	3	15	8	31.1201	448234373	291.996	47771421	120	5	0.0964008	0.482004	0.313995	0.00385603	0.00251196	0.136988	8.60272e-09	8.60272e-09	1	0	0	1	0	0
AACTAGCT	34	411	8	31.1201	448234373	291.996	47771421	3288	12.0882	1.09254	13.2069	8.60347	0.105655	0.0688278	0.331189	2.35714e-07	2.35714e-07	1	0	0	1	0	0
AACTAGTGCT	13	60	10	31.1201	448234373	291.996	47771421	600	4.61538	0.417737	1.92802	1.25598	0.0192802	0.0125598	0.158063	4.30136e-08	4.30136e-08	1	0	0	1	0	0
AACTAT	8	36	6	31.1201	448234373	291.996	47771421	216	4.5	0.257069	1.15681	0.753589	0.00694086	0.00452153	0.0924669	1.54849e-08	1.54849e-08	1	0	0	1	0	0
AACTATCCAGTATTCGCATGGAT	1	4	23	31.1201	448234373	291.996	47771421	92	4	0.0321336	0.128534	0.0837321	0.00295629	0.00192584	0.315072	6.59542e-09	6.59542e-09	1	0	0	1	0	0
AACTATGAGCC	2	8	11	31.1201	448234373	291.996	47771421	88	4	0.0642672	0.257069	0.167464	0.00282776	0.00184211	0.150687	6.30866e-09	6.30866e-09	1	0	0	1	0	0
AACTATT	2	20	7	31.1201	448234373	291.996	47771421	140	10	0.0642672	0.642672	0.41866	0.00449871	0.00293062	0.239729	1.00365e-08	1.00365e-08	1	0	0	1	0	0
AACTC	20	212	5	31.1201	448234373	291.996	47771421	1060	10.6	0.642672	6.81233	4.4378	0.0340616	0.022189	0.181509	7.59907e-08	7.59907e-08	1	0	0	1	0	0
AACTCAAGG	1	6	9	31.1201	448234373	291.996	47771421	54	6	0.0321336	0.192802	0.125598	0.00173522	0.00113038	0.184934	3.87122e-09	3.87122e-09	1	0	0	1	0	0
AACTCAC	2	8	7	31.1201	448234373	291.996	47771421	56	4	0.0642672	0.257069	0.167464	0.00179948	0.00117225	0.0958916	4.0146e-09	4.0146e-09	1	0	0	1	0	0
AACTCACCTGTGCAGG	1	4	16	31.1201	448234373	291.996	47771421	64	4	0.0321336	0.128534	0.0837321	0.00205655	0.00133971	0.219181	4.58812e-09	4.58812e-09	1	0	0	1	0	0
AACTCACT	2	11	8	31.1201	448234373	291.996	47771421	88	5.5	0.0642672	0.35347	0.230263	0.00282776	0.00184211	0.150687	6.30866e-09	6.30866e-09	1	0	0	1	0	0
AACTCAT	1	4	7	31.1201	448234373	291.996	47771421	28	4	0.0321336	0.128534	0.0837321	0.000899741	0.000586124	0.0958916	2.0073e-09	2.0073e-09	1	0	0	1	0	0
AACTCCCGACG	1	4	11	31.1201	448234373	291.996	47771421	44	4	0.0321336	0.128534	0.0837321	0.00141388	0.000921053	0.150687	3.15433e-09	3.15433e-09	1	0	0	1	0	0
AACTCCG	1	4	7	31.1201	448234373	291.996	47771421	28	4	0.0321336	0.128534	0.0837321	0.000899741	0.000586124	0.0958916	2.0073e-09	2.0073e-09	1	0	0	1	0	0
AACTCCTTC	1	4	9	31.1201	448234373	291.996	47771421	36	4	0.0321336	0.128534	0.0837321	0.00115681	0.000753589	0.123289	2.58082e-09	2.58082e-09	1	0	0	1	0	0
AACTCG	14	63	6	31.1201	448234373	291.996	47771421	378	4.5	0.449871	2.02442	1.31878	0.0121465	0.00791268	0.0924669	2.70986e-08	2.70986e-08	1	0	0	1	0	0
AACTCGGGAC	4	21	10	31.1201	448234373	291.996	47771421	210	5.25	0.128534	0.674806	0.439593	0.00674806	0.00439593	0.179797	1.50548e-08	1.50548e-08	1	0	0	1	0	0
AACTCT	4	16	6	31.1201	448234373	291.996	47771421	96	4	0.128534	0.514138	0.334928	0.00308483	0.00200957	0.0821928	6.88217e-09	6.88217e-09	1	0	0	1	0	0
AACTCTGCATGCGGTGATGTGCGC	6	34	24	31.1201	448234373	291.996	47771421	816	5.66667	0.192802	1.09254	0.711723	0.026221	0.0170813	0.465759	5.84985e-08	5.84985e-08	1	0	0	1	0	0
AACTG	26	281	5	31.1201	448234373	291.996	47771421	1405	10.8077	0.835474	9.02955	5.88218	0.0451477	0.0294109	0.185066	1.00723e-07	1.00723e-07	1	0	0	1	0	0
AACTGACACATAGTAGCTACT	1	4	21	31.1201	448234373	291.996	47771421	84	4	0.0321336	0.128534	0.0837321	0.00269922	0.00175837	0.287675	6.0219e-09	6.0219e-09	1	0	0	1	0	0
AACTGACT	5	30	8	31.1201	448234373	291.996	47771421	240	6	0.160668	0.964008	0.627991	0.00771207	0.00502392	0.164386	1.72054e-08	1.72054e-08	1	0	0	1	0	0
AACTGC	3	12	6	31.1201	448234373	291.996	47771421	72	4	0.0964008	0.385603	0.251196	0.00231362	0.00150718	0.0821928	5.16163e-09	5.16163e-09	1	0	0	1	0	0
AACTGCATAT	2	8	10	31.1201	448234373	291.996	47771421	80	4	0.0642672	0.257069	0.167464	0.00257069	0.00167464	0.136988	5.73515e-09	5.73515e-09	1	0	0	1	0	0
AACTGCGCTGC	50	235	11	31.1201	448234373	291.996	47771421	2585	4.7	1.60668	7.5514	4.91926	0.0830654	0.0541119	0.177057	1.85317e-07	1.85317e-07	1	0	0	1	0	0
AACTGCGGC	2	12	9	31.1201	448234373	291.996	47771421	108	6	0.0642672	0.385603	0.251196	0.00347043	0.00226077	0.184934	7.74245e-09	7.74245e-09	1	0	0	1	0	0
AACTGGTGC	2	10	9	31.1201	448234373	291.996	47771421	90	5	0.0642672	0.321336	0.20933	0.00289203	0.00188397	0.154112	6.45204e-09	6.45204e-09	1	0	0	1	0	0
AACTGT	1	4	6	31.1201	448234373	291.996	47771421	24	4	0.0321336	0.128534	0.0837321	0.000771207	0.000502392	0.0821928	1.72054e-09	1.72054e-09	1	0	0	1	0	0
AACTGTC	3	12	7	31.1201	448234373	291.996	47771421	84	4	0.0964008	0.385603	0.251196	0.00269922	0.00175837	0.0958916	6.0219e-09	6.0219e-09	1	0	0	1	0	0
AACTT	34	533	5	31.1201	448234373	291.996	47771421	2665	15.6765	1.09254	17.1272	11.1573	0.0856361	0.0557865	0.268436	1.91052e-07	1.91052e-07	1	0	0	1	0	0
AACTTACCCCT	1	4	11	31.1201	448234373	291.996	47771421	44	4	0.0321336	0.128534	0.0837321	0.00141388	0.000921053	0.150687	3.15433e-09	3.15433e-09	1	0	0	1	0	0
AACTTAG	1	15	7	31.1201	448234373	291.996	47771421	105	15	0.0321336	0.482004	0.313995	0.00337403	0.00219797	0.359594	7.52738e-09	7.52738e-09	1	0	0	1	0	0
AACTTG	146	683	6	31.1201	448234373	291.996	47771421	4098	4.67808	4.69151	21.9473	14.2973	0.131684	0.0857835	0.0961262	2.93783e-07	2.93783e-07	1	0	0	1	0	0
AACTTGATT	1	4	9	31.1201	448234373	291.996	47771421	36	4	0.0321336	0.128534	0.0837321	0.00115681	0.000753589	0.123289	2.58082e-09	2.58082e-09	1	0	0	1	0	0
AACTTGG	7	29	7	31.1201	448234373	291.996	47771421	203	4.14286	0.224935	0.931875	0.607058	0.00652312	0.0042494	0.0993163	1.45529e-08	1.45529e-08	1	0	0	1	0	0
AACTTGTATGAC	6	24	12	31.1201	448234373	291.996	47771421	288	4	0.192802	0.771207	0.502392	0.00925448	0.00602871	0.164386	2.06465e-08	2.06465e-08	1	0	0	1	0	0
AAG	1802	60454	3	31.1201	448234373	291.996	47771421	181362	33.5483	57.9048	1942.61	1265.48	5.82782	3.79645	0.344678	1.30017e-05	1.30017e-05	1	0	0	0	0	0
AAGAAGACTATC	2	10	12	31.1201	448234373	291.996	47771421	120	5	0.0642672	0.321336	0.20933	0.00385603	0.00251196	0.205482	8.60272e-09	8.60272e-09	1	0	0	1	0	0
AAGAAGACTGTC	2	8	12	31.1201	448234373	291.996	47771421	96	4	0.0642672	0.257069	0.167464	0.00308483	0.00200957	0.164386	6.88217e-09	6.88217e-09	1	0	0	1	0	0
AAGAAGCAGAGCGAGAAGG	4	22	19	31.1201	448234373	291.996	47771421	418	5.5	0.128534	0.70694	0.460526	0.0134319	0.00875	0.357881	2.99661e-08	2.99661e-08	1	0	0	1	0	0
AAGAAGG	1	5	7	31.1201	448234373	291.996	47771421	35	5	0.0321336	0.160668	0.104665	0.00112468	0.000732656	0.119865	2.50913e-09	2.50913e-09	1	0	0	1	0	0
AAGAAGGAG	291	2956	9	31.1201	448234373	291.996	47771421	26604	10.1581	9.35088	94.987	61.878	0.854883	0.556902	0.313095	1.90722e-06	1.90722e-06	1	0	0	1	0	0
AAGAAGGAGAAGATGGAG	1	4	18	31.1201	448234373	291.996	47771421	72	4	0.0321336	0.128534	0.0837321	0.00231362	0.00150718	0.246578	5.16163e-09	5.16163e-09	1	0	0	1	0	0
AAGAAGGAT	1	7	9	31.1201	448234373	291.996	47771421	63	7	0.0321336	0.224935	0.146531	0.00202442	0.00131878	0.215756	4.51643e-09	4.51643e-09	1	0	0	1	0	0
AAGAAGGT	1	4	8	31.1201	448234373	291.996	47771421	32	4	0.0321336	0.128534	0.0837321	0.00102828	0.000669857	0.10959	2.29406e-09	2.29406e-09	1	0	0	1	0	0
AAGAAT	870	5439	6	31.1201	448234373	291.996	47771421	32634	6.25172	27.9562	174.775	113.855	1.04865	0.683128	0.128462	2.33951e-06	2.33951e-06	1	0	0	1	0	0
AAGAATAG	1	4	8	31.1201	448234373	291.996	47771421	32	4	0.0321336	0.128534	0.0837321	0.00102828	0.000669857	0.10959	2.29406e-09	2.29406e-09	1	0	0	1	0	0
AAGAATCTGTC	1	4	11	31.1201	448234373	291.996	47771421	44	4	0.0321336	0.128534	0.0837321	0.00141388	0.000921053	0.150687	3.15433e-09	3.15433e-09	1	0	0	1	0	0
AAGAC	1035	14621	5	31.1201	448234373	291.996	47771421	73105	14.1266	33.2583	469.826	306.062	2.34913	1.53031	0.241896	5.24085e-06	5.24085e-06	1	0	0	1	0	0
AAGACAG	1	4	7	31.1201	448234373	291.996	47771421	28	4	0.0321336	0.128534	0.0837321	0.000899741	0.000586124	0.0958916	2.0073e-09	2.0073e-09	1	0	0	1	0	0
AAGACAT	11	44	7	31.1201	448234373	291.996	47771421	308	4	0.35347	1.41388	0.921053	0.00989715	0.00644737	0.0958916	2.20803e-08	2.20803e-08	1	0	0	1	0	0
AAGACATCTTG	23	97	11	31.1201	448234373	291.996	47771421	1067	4.21739	0.739073	3.11696	2.0305	0.0342866	0.0223355	0.158876	7.64925e-08	7.64925e-08	1	0	0	1	0	0
AAGACATG	1	4	8	31.1201	448234373	291.996	47771421	32	4	0.0321336	0.128534	0.0837321	0.00102828	0.000669857	0.10959	2.29406e-09	2.29406e-09	1	0	0	1	0	0
AAGACC	17	156	6	31.1201	448234373	291.996	47771421	936	9.17647	0.546271	5.01284	3.26555	0.0300771	0.0195933	0.18856	6.71012e-08	6.71012e-08	1	0	0	1	0	0
AAGACCAT	4	17	8	31.1201	448234373	291.996	47771421	136	4.25	0.128534	0.546271	0.355861	0.00437017	0.00284689	0.11644	9.74975e-09	9.74975e-09	1	0	0	1	0	0
AAGACCC	3	12	7	31.1201	448234373	291.996	47771421	84	4	0.0964008	0.385603	0.251196	0.00269922	0.00175837	0.0958916	6.0219e-09	6.0219e-09	1	0	0	1	0	0
AAGACCT	1	4	7	31.1201	448234373	291.996	47771421	28	4	0.0321336	0.128534	0.0837321	0.000899741	0.000586124	0.0958916	2.0073e-09	2.0073e-09	1	0	0	1	0	0
AAGACG	32	562	6	31.1201	448234373	291.996	47771421	3372	17.5625	1.02828	18.0591	11.7644	0.108355	0.0705861	0.360878	2.41736e-07	2.41736e-07	1	0	0	1	0	0
AAGACGACG	1	10	9	31.1201	448234373	291.996	47771421	90	10	0.0321336	0.321336	0.20933	0.00289203	0.00188397	0.308223	6.45204e-09	6.45204e-09	1	0	0	1	0	0
AAGACGTGC	1	4	9	31.1201	448234373	291.996	47771421	36	4	0.0321336	0.128534	0.0837321	0.00115681	0.000753589	0.123289	2.58082e-09	2.58082e-09	1	0	0	1	0	0
AAGACT	8	58	6	31.1201	448234373	291.996	47771421	348	7.25	0.257069	1.86375	1.21412	0.0111825	0.00728469	0.148974	2.49479e-08	2.49479e-08	1	0	0	1	0	0
AAGAG	341	6655	5	31.1201	448234373	291.996	47771421	33275	19.5161	10.9576	213.849	139.309	1.06925	0.696546	0.334184	2.38546e-06	2.38546e-06	1	0	0	1	0	0
AAGAGAG	21	259	7	31.1201	448234373	291.996	47771421	1813	12.3333	0.674806	8.32261	5.42165	0.0582582	0.0379516	0.295666	1.29973e-07	1.29973e-07	1	0	0	1	0	0
AAGAGAGGAG	1	4	10	31.1201	448234373	291.996	47771421	40	4	0.0321336	0.128534	0.0837321	0.00128534	0.000837321	0.136988	2.86757e-09	2.86757e-09	1	0	0	1	0	0
AAGAGAGT	2	28	8	31.1201	448234373	291.996	47771421	224	14	0.0642672	0.899741	0.586124	0.00719793	0.004689	0.383566	1.60584e-08	1.60584e-08	1	0	0	1	0	0
AAGAGCGAG	14	177	9	31.1201	448234373	291.996	47771421	1593	12.6429	0.449871	5.68765	3.70514	0.0511888	0.0333463	0.389682	1.14201e-07	1.14201e-07	1	0	0	1	0	0
AAGAGCGAGAGGAGCGAG	6	31	18	31.1201	448234373	291.996	47771421	558	5.16667	0.192802	0.996142	0.648924	0.0179306	0.0116806	0.318497	4.00026e-08	4.00026e-08	1	0	0	1	0	0
AAGAGCGCAGC	4	22	11	31.1201	448234373	291.996	47771421	242	5.5	0.128534	0.70694	0.460526	0.00777633	0.00506579	0.207194	1.73488e-08	1.73488e-08	1	0	0	1	0	0
AAGAGCGCAGCAGC	5	25	14	31.1201	448234373	291.996	47771421	350	5	0.160668	0.80334	0.523325	0.0112468	0.00732656	0.239729	2.50913e-08	2.50913e-08	1	0	0	1	0	0
AAGAGG	76	994	6	31.1201	448234373	291.996	47771421	5964	13.0789	2.44215	31.9408	20.8074	0.191645	0.124845	0.268749	4.27555e-07	4.27555e-07	1	0	0	1	0	0
AAGAGGC	2	10	7	31.1201	448234373	291.996	47771421	70	5	0.0642672	0.321336	0.20933	0.00224935	0.00146531	0.119865	5.01825e-09	5.01825e-09	1	0	0	1	0	0
AAGAGGGAAGCAGAG	1	4	15	31.1201	448234373	291.996	47771421	60	4	0.0321336	0.128534	0.0837321	0.00192802	0.00125598	0.205482	4.30136e-09	4.30136e-09	1	0	0	1	0	0
AAGAGGGAG	1	8	9	31.1201	448234373	291.996	47771421	72	8	0.0321336	0.257069	0.167464	0.00231362	0.00150718	0.246578	5.16163e-09	5.16163e-09	1	0	0	1	0	0
AAGAGT	14	193	6	31.1201	448234373	291.996	47771421	1158	13.7857	0.449871	6.20179	4.04007	0.0372107	0.0242404	0.283272	8.30162e-08	8.30162e-08	1	0	0	1	0	0
AAGAGTCCTCGGACC	9	40	15	31.1201	448234373	291.996	47771421	600	4.44444	0.289203	1.28534	0.837321	0.0192802	0.0125598	0.228313	4.30136e-08	4.30136e-08	1	0	0	1	0	0
AAGAT	4283	56539	5	31.1201	448234373	291.996	47771421	282695	13.2008	137.628	1816.8	1183.53	9.08401	5.91766	0.226044	2.02662e-05	2.02662e-05	1	0	1	1	0	0
AAGATAAGCG	2	14	10	31.1201	448234373	291.996	47771421	140	7	0.0642672	0.449871	0.293062	0.00449871	0.00293062	0.239729	1.00365e-08	1.00365e-08	1	0	0	1	0	0
AAGATAC	80	336	7	31.1201	448234373	291.996	47771421	2352	4.2	2.57069	10.7969	7.03349	0.0755783	0.0492345	0.100686	1.68613e-07	1.68613e-07	1	0	0	1	0	0
AAGATACCGGT	15	73	11	31.1201	448234373	291.996	47771421	803	4.86667	0.482004	2.34575	1.52811	0.0258033	0.0168092	0.183336	5.75665e-08	5.75665e-08	1	0	0	1	0	0
AAGATATAT	3	13	9	31.1201	448234373	291.996	47771421	117	4.33333	0.0964008	0.417737	0.272129	0.00375963	0.00244916	0.133563	8.38765e-09	8.38765e-09	1	0	0	1	0	0
AAGATC	13	149	6	31.1201	448234373	291.996	47771421	894	11.4615	0.417737	4.78791	3.11902	0.0287275	0.0187141	0.235514	6.40902e-08	6.40902e-08	1	0	0	1	0	0
AAGATCAAGT	206	1172	10	31.1201	448234373	291.996	47771421	11720	5.68932	6.61952	37.6606	24.5335	0.376606	0.245335	0.194842	8.40199e-07	8.40199e-07	1	0	0	1	0	0
AAGATG	12	93	6	31.1201	448234373	291.996	47771421	558	7.75	0.385603	2.98843	1.94677	0.0179306	0.0116806	0.159249	4.00026e-08	4.00026e-08	1	0	0	1	0	0
AAGATGAGAT	3	15	10	31.1201	448234373	291.996	47771421	150	5	0.0964008	0.482004	0.313995	0.00482004	0.00313995	0.171235	1.07534e-08	1.07534e-08	1	0	0	1	0	0
AAGATT	2	14	6	31.1201	448234373	291.996	47771421	84	7	0.0642672	0.449871	0.293062	0.00269922	0.00175837	0.143837	6.0219e-09	6.0219e-09	1	0	0	1	0	0
AAGATTC	6	26	7	31.1201	448234373	291.996	47771421	182	4.33333	0.192802	0.835474	0.544258	0.00584832	0.00380981	0.103883	1.30475e-08	1.30475e-08	1	0	0	1	0	0
AAGC	451	7103	4	31.1201	448234373	291.996	47771421	28412	15.7494	14.4923	228.245	148.687	0.91298	0.594749	0.215749	2.03684e-06	2.03684e-06	1	0	0	0	0	0
AAGCAAGCAAGCTAG	1	5	15	31.1201	448234373	291.996	47771421	75	5	0.0321336	0.160668	0.104665	0.00241002	0.00156998	0.256853	5.3767e-09	5.3767e-09	1	0	0	1	0	0
AAGCAAGCGC	2	14	10	31.1201	448234373	291.996	47771421	140	7	0.0642672	0.449871	0.293062	0.00449871	0.00293062	0.239729	1.00365e-08	1.00365e-08	1	0	0	1	0	0
AAGCAAGCTAG	1	11	11	31.1201	448234373	291.996	47771421	121	11	0.0321336	0.35347	0.230263	0.00388817	0.0025329	0.414389	8.67441e-09	8.67441e-09	1	0	0	1	0	0
AAGCAAGT	2503	22082	8	31.1201	448234373	291.996	47771421	176656	8.82221	80.4304	709.574	462.243	5.6766	3.69794	0.241708	1.26643e-05	1.26643e-05	1	0	0	1	0	0
AAGCACCAC	10	40	9	31.1201	448234373	291.996	47771421	360	4	0.321336	1.28534	0.837321	0.0115681	0.00753589	0.123289	2.58082e-08	2.58082e-08	1	0	0	1	0	0
AAGCACCAGC	16	77	10	31.1201	448234373	291.996	47771421	770	4.8125	0.514138	2.47429	1.61184	0.0247429	0.0161184	0.164814	5.52008e-08	5.52008e-08	1	0	0	1	0	0
AAGCACCTAGC	5	20	11	31.1201	448234373	291.996	47771421	220	4	0.160668	0.642672	0.41866	0.0070694	0.00460526	0.150687	1.57716e-08	1.57716e-08	1	0	0	1	0	0
AAGCACG	2	11	7	31.1201	448234373	291.996	47771421	77	5.5	0.0642672	0.35347	0.230263	0.00247429	0.00161184	0.131851	5.52008e-09	5.52008e-09	1	0	0	1	0	0
AAGCACGGACACAGCC	87	380	16	31.1201	448234373	291.996	47771421	6080	4.36782	2.79562	12.2108	7.95455	0.195372	0.127273	0.239335	4.35871e-07	4.35871e-07	1	0	0	1	0	0
AAGCACGTGGGTACAG	4	21	16	31.1201	448234373	291.996	47771421	336	5.25	0.128534	0.674806	0.439593	0.0107969	0.00703349	0.287675	2.40876e-08	2.40876e-08	1	0	0	1	0	0
AAGCAG	2	17	6	31.1201	448234373	291.996	47771421	102	8.5	0.0642672	0.546271	0.355861	0.00327763	0.00213517	0.17466	7.31231e-09	7.31231e-09	1	0	0	1	0	0
AAGCAGAC	1422	13441	8	31.1201	448234373	291.996	47771421	107528	9.45218	45.694	431.908	281.361	3.45526	2.25089	0.258967	7.70861e-06	7.70861e-06	1	0	0	1	0	0
AAGCAGAGC	8	36	9	31.1201	448234373	291.996	47771421	324	4.5	0.257069	1.15681	0.753589	0.0104113	0.0067823	0.1387	2.32273e-08	2.32273e-08	1	0	0	1	0	0
AAGCAGAGCG	8	106	10	31.1201	448234373	291.996	47771421	1060	13.25	0.257069	3.40616	2.2189	0.0340616	0.022189	0.453773	7.59907e-08	7.59907e-08	1	0	0	1	0	0
AAGCAGATGCGCTT	3	12	14	31.1201	448234373	291.996	47771421	168	4	0.0964008	0.385603	0.251196	0.00539845	0.00351675	0.191783	1.20438e-08	1.20438e-08	1	0	0	1	0	0
AAGCAGC	2	16	7	31.1201	448234373	291.996	47771421	112	8	0.0642672	0.514138	0.334928	0.00359896	0.0023445	0.191783	8.0292e-09	8.0292e-09	1	0	0	1	0	0
AAGCAGCAAT	2	8	10	31.1201	448234373	291.996	47771421	80	4	0.0642672	0.257069	0.167464	0.00257069	0.00167464	0.136988	5.73515e-09	5.73515e-09	1	0	0	1	0	0
AAGCAGCCC	8	37	9	31.1201	448234373	291.996	47771421	333	4.625	0.257069	1.18894	0.774522	0.0107005	0.00697069	0.142553	2.38725e-08	2.38725e-08	1	0	0	1	0	0
AAGCAGCGTG	50	388	10	31.1201	448234373	291.996	47771421	3880	7.76	1.60668	12.4678	8.12201	0.124678	0.0812201	0.265757	2.78155e-07	2.78155e-07	1	0	0	1	0	0
AAGCAGGAGCG	2	25	11	31.1201	448234373	291.996	47771421	275	12.5	0.0642672	0.80334	0.523325	0.00883674	0.00575658	0.470896	1.97146e-08	1.97146e-08	1	0	0	1	0	0
AAGCAGGCGGGCGAC	2	19	15	31.1201	448234373	291.996	47771421	285	9.5	0.0642672	0.610539	0.397727	0.00915808	0.00596591	0.48802	2.04315e-08	2.04315e-08	1	0	0	1	0	0
AAGCAGGGGCGT	2	8	12	31.1201	448234373	291.996	47771421	96	4	0.0642672	0.257069	0.167464	0.00308483	0.00200957	0.164386	6.88217e-09	6.88217e-09	1	0	0	1	0	0
AAGCAGT	7	28	7	31.1201	448234373	291.996	47771421	196	4	0.224935	0.899741	0.586124	0.00629819	0.00410287	0.0958916	1.40511e-08	1.40511e-08	1	0	0	1	0	0
AAGCATAGAT	2	8	10	31.1201	448234373	291.996	47771421	80	4	0.0642672	0.257069	0.167464	0.00257069	0.00167464	0.136988	5.73515e-09	5.73515e-09	1	0	0	1	0	0
AAGCATTCCCCGGAGGACCATC	2	9	22	31.1201	448234373	291.996	47771421	198	4.5	0.0642672	0.289203	0.188397	0.00636246	0.00414474	0.339045	1.41945e-08	1.41945e-08	1	0	0	1	0	0
AAGCC	156	1548	5	31.1201	448234373	291.996	47771421	7740	9.92308	5.01284	49.7428	32.4043	0.248714	0.162022	0.169918	5.54875e-07	5.54875e-07	1	0	0	1	0	0
AAGCCAAGCGGT	1	6	12	31.1201	448234373	291.996	47771421	72	6	0.0321336	0.192802	0.125598	0.00231362	0.00150718	0.246578	5.16163e-09	5.16163e-09	1	0	0	1	0	0
AAGCCAAGCTTC	1	6	12	31.1201	448234373	291.996	47771421	72	6	0.0321336	0.192802	0.125598	0.00231362	0.00150718	0.246578	5.16163e-09	5.16163e-09	1	0	0	1	0	0
AAGCCAC	2	10	7	31.1201	448234373	291.996	47771421	70	5	0.0642672	0.321336	0.20933	0.00224935	0.00146531	0.119865	5.01825e-09	5.01825e-09	1	0	0	1	0	0
AAGCCAGGGGCC	22	111	12	31.1201	448234373	291.996	47771421	1332	5.04545	0.70694	3.56683	2.32356	0.042802	0.0278828	0.20735	9.54902e-08	9.54902e-08	1	0	0	1	0	0
AAGCCC	6	32	6	31.1201	448234373	291.996	47771421	192	5.33333	0.192802	1.02828	0.669857	0.00616965	0.00401914	0.10959	1.37643e-08	1.37643e-08	1	0	0	1	0	0
AAGCCCACGGGCC	3	22	13	31.1201	448234373	291.996	47771421	286	7.33333	0.0964008	0.70694	0.460526	0.00919021	0.00598684	0.326488	2.05031e-08	2.05031e-08	1	0	0	1	0	0
AAGCCG	1	4	6	31.1201	448234373	291.996	47771421	24	4	0.0321336	0.128534	0.0837321	0.000771207	0.000502392	0.0821928	1.72054e-09	1.72054e-09	1	0	0	1	0	0
AAGCCGAGCCG	3	14	11	31.1201	448234373	291.996	47771421	154	4.66667	0.0964008	0.449871	0.293062	0.00494858	0.00322368	0.175801	1.10402e-08	1.10402e-08	1	0	0	1	0	0
AAGCCGAGCTC	72	501	11	31.1201	448234373	291.996	47771421	5511	6.95833	2.31362	16.0989	10.4874	0.177088	0.115362	0.262132	3.9508e-07	3.9508e-07	1	0	0	1	0	0
AAGCCGAGCTG	98	630	11	31.1201	448234373	291.996	47771421	6930	6.42857	3.14909	20.2442	13.1878	0.222686	0.145066	0.242175	4.96807e-07	4.96807e-07	1	0	0	1	0	0
AAGCCGCAGGCC	2	8	12	31.1201	448234373	291.996	47771421	96	4	0.0642672	0.257069	0.167464	0.00308483	0.00200957	0.164386	6.88217e-09	6.88217e-09	1	0	0	1	0	0
AAGCCGCTGAAGGATCCG	3	12	18	31.1201	448234373	291.996	47771421	216	4	0.0964008	0.385603	0.251196	0.00694086	0.00452153	0.246578	1.54849e-08	1.54849e-08	1	0	0	1	0	0
AAGCCGCTGCTC	2	8	12	31.1201	448234373	291.996	47771421	96	4	0.0642672	0.257069	0.167464	0.00308483	0.00200957	0.164386	6.88217e-09	6.88217e-09	1	0	0	1	0	0
AAGCCGTGCC	1	5	10	31.1201	448234373	291.996	47771421	50	5	0.0321336	0.160668	0.104665	0.00160668	0.00104665	0.171235	3.58447e-09	3.58447e-09	1	0	0	1	0	0
AAGCCT	9	64	6	31.1201	448234373	291.996	47771421	384	7.11111	0.289203	2.05655	1.33971	0.0123393	0.00803828	0.146121	2.75287e-08	2.75287e-08	1	0	0	1	0	0
AAGCCTACCTCT	1	7	12	31.1201	448234373	291.996	47771421	84	7	0.0321336	0.224935	0.146531	0.00269922	0.00175837	0.287675	6.0219e-09	6.0219e-09	1	0	0	1	0	0
AAGCCTGGGGC	1	4	11	31.1201	448234373	291.996	47771421	44	4	0.0321336	0.128534	0.0837321	0.00141388	0.000921053	0.150687	3.15433e-09	3.15433e-09	1	0	0	1	0	0
AAGCG	3042	61058	5	31.1201	448234373	291.996	47771421	305290	20.0717	97.7505	1962.01	1278.13	9.81007	6.39064	0.343697	2.1886e-05	2.1886e-05	1	0	1	1	0	0
AAGCGAAGCGGT	1	6	12	31.1201	448234373	291.996	47771421	72	6	0.0321336	0.192802	0.125598	0.00231362	0.00150718	0.246578	5.16163e-09	5.16163e-09	1	0	0	1	0	0
AAGCGAAGCT	2	39	10	31.1201	448234373	291.996	47771421	390	19.5	0.0642672	1.25321	0.816388	0.0125321	0.00816388	0.667817	2.79588e-08	2.79588e-08	1	0	0	1	1	0
AAGCGAAGGCG	2	14	11	31.1201	448234373	291.996	47771421	154	7	0.0642672	0.449871	0.293062	0.00494858	0.00322368	0.263702	1.10402e-08	1.10402e-08	1	0	0	1	0	0
AAGCGAAGGG	1	9	10	31.1201	448234373	291.996	47771421	90	9	0.0321336	0.289203	0.188397	0.00289203	0.00188397	0.308223	6.45204e-09	6.45204e-09	1	0	0	1	0	0
AAGCGAAGTG	2	25	10	31.1201	448234373	291.996	47771421	250	12.5	0.0642672	0.80334	0.523325	0.0080334	0.00523325	0.428088	1.79223e-08	1.79223e-08	1	0	0	1	0	0
AAGCGAATCG	3	14	10	31.1201	448234373	291.996	47771421	140	4.66667	0.0964008	0.449871	0.293062	0.00449871	0.00293062	0.159819	1.00365e-08	1.00365e-08	1	0	0	1	0	0
AAGCGAATG	1	4	9	31.1201	448234373	291.996	47771421	36	4	0.0321336	0.128534	0.0837321	0.00115681	0.000753589	0.123289	2.58082e-09	2.58082e-09	1	0	0	1	0	0
AAGCGACCAAGT	1	6	12	31.1201	448234373	291.996	47771421	72	6	0.0321336	0.192802	0.125598	0.00231362	0.00150718	0.246578	5.16163e-09	5.16163e-09	1	0	0	1	0	0
AAGCGAG	10	72	7	31.1201	448234373	291.996	47771421	504	7.2	0.321336	2.31362	1.50718	0.0161953	0.0105502	0.172605	3.61314e-08	3.61314e-08	1	0	0	1	0	0
AAGCGAGAGCG	6	49	11	31.1201	448234373	291.996	47771421	539	8.16667	0.192802	1.57455	1.02572	0.01732	0.0112829	0.307652	3.86405e-08	3.86405e-08	1	0	0	1	0	0
AAGCGAGC	4	34	8	31.1201	448234373	291.996	47771421	272	8.5	0.128534	1.09254	0.711723	0.00874034	0.00569378	0.23288	1.94995e-08	1.94995e-08	1	0	0	1	0	0
AAGCGAGCAAGGCGAGCG	4	48	18	31.1201	448234373	291.996	47771421	864	12	0.128534	1.54241	1.00478	0.0277634	0.0180861	0.739735	6.19396e-08	6.19396e-08	1	0	0	1	1	0
AAGCGAGCGGCGACAGAGCG	1	4	20	31.1201	448234373	291.996	47771421	80	4	0.0321336	0.128534	0.0837321	0.00257069	0.00167464	0.273976	5.73515e-09	5.73515e-09	1	0	0	1	0	0
AAGCGAGCTAGCGAGCCAGCAGGC	2	12	24	31.1201	448234373	291.996	47771421	288	6	0.0642672	0.385603	0.251196	0.00925448	0.00602871	0.493157	2.06465e-08	2.06465e-08	1	0	0	1	0	0
AAGCGAGGCG	43	396	10	31.1201	448234373	291.996	47771421	3960	9.2093	1.38175	12.7249	8.28947	0.127249	0.0828947	0.315391	2.8389e-07	2.8389e-07	1	0	0	1	0	0
AAGCGAGGCGAGGCG	3	12	15	31.1201	448234373	291.996	47771421	180	4	0.0964008	0.385603	0.251196	0.00578405	0.00376794	0.205482	1.29041e-08	1.29041e-08	1	0	0	1	0	0
AAGCGATGCG	29	201	10	31.1201	448234373	291.996	47771421	2010	6.93103	0.931875	6.45886	4.20754	0.0645886	0.0420754	0.237367	1.44096e-07	1.44096e-07	1	0	0	1	0	0
AAGCGCAGCG	13	92	10	31.1201	448234373	291.996	47771421	920	7.07692	0.417737	2.95629	1.92584	0.0295629	0.0192584	0.242363	6.59542e-08	6.59542e-08	1	0	0	1	0	0
AAGCGCAGCGAAGCGCGGCG	2	8	20	31.1201	448234373	291.996	47771421	160	4	0.0642672	0.257069	0.167464	0.00514138	0.00334928	0.273976	1.14703e-08	1.14703e-08	1	0	0	1	0	0
AAGCGCAGCGC	2	12	11	31.1201	448234373	291.996	47771421	132	6	0.0642672	0.385603	0.251196	0.00424164	0.00276316	0.22603	9.46299e-09	9.46299e-09	1	0	0	1	0	0
AAGCGCGAGCCGTGC	14	59	15	31.1201	448234373	291.996	47771421	885	4.21429	0.449871	1.89588	1.23505	0.0284382	0.0185257	0.21649	6.3445e-08	6.3445e-08	1	0	0	1	0	0
AAGCGCGGTGC	16	149	11	31.1201	448234373	291.996	47771421	1639	9.3125	0.514138	4.78791	3.11902	0.052667	0.0343092	0.350818	1.17499e-07	1.17499e-07	1	0	0	1	0	0
AAGCGGACCG	1	4	10	31.1201	448234373	291.996	47771421	40	4	0.0321336	0.128534	0.0837321	0.00128534	0.000837321	0.136988	2.86757e-09	2.86757e-09	1	0	0	1	0	0
AAGCGGAGCG	34	217	10	31.1201	448234373	291.996	47771421	2170	6.38235	1.09254	6.97299	4.54246	0.0697299	0.0454246	0.218576	1.55566e-07	1.55566e-07	1	0	0	1	0	0
AAGCGGAGCTGCC	4	29	13	31.1201	448234373	291.996	47771421	377	7.25	0.128534	0.931875	0.607058	0.0121144	0.00789175	0.322778	2.70269e-08	2.70269e-08	1	0	0	1	0	0
AAGCGGCAC	6	28	9	31.1201	448234373	291.996	47771421	252	4.66667	0.192802	0.899741	0.586124	0.00809767	0.00527512	0.143837	1.80657e-08	1.80657e-08	1	0	0	1	0	0
AAGCGGGCCAGGAGCAGGCCAGGAG	1	5	25	31.1201	448234373	291.996	47771421	125	5	0.0321336	0.160668	0.104665	0.0040167	0.00261663	0.428088	8.96116e-09	8.96116e-09	1	0	0	1	0	0
AAGCGTAGCG	39	282	10	31.1201	448234373	291.996	47771421	2820	7.23077	1.25321	9.06168	5.90311	0.0906168	0.0590311	0.247632	2.02164e-07	2.02164e-07	1	0	0	1	0	0
AAGCGTGCAGC	8	50	11	31.1201	448234373	291.996	47771421	550	6.25	0.257069	1.60668	1.04665	0.0176735	0.0115132	0.235448	3.94291e-08	3.94291e-08	1	0	0	1	0	0
AAGCGTGCTGC	5	44	11	31.1201	448234373	291.996	47771421	484	8.8	0.160668	1.41388	0.921053	0.0155527	0.0101316	0.331511	3.46976e-08	3.46976e-08	1	0	0	1	0	0
AAGCGTGGCG	2	25	10	31.1201	448234373	291.996	47771421	250	12.5	0.0642672	0.80334	0.523325	0.0080334	0.00523325	0.428088	1.79223e-08	1.79223e-08	1	0	0	1	0	0
AAGCT	18	302	5	31.1201	448234373	291.996	47771421	1510	16.7778	0.578405	9.70435	6.32177	0.0485218	0.0316089	0.287294	1.08251e-07	1.08251e-07	1	0	0	1	0	0
AAGCTAATGCC	3	12	11	31.1201	448234373	291.996	47771421	132	4	0.0964008	0.385603	0.251196	0.00424164	0.00276316	0.150687	9.46299e-09	9.46299e-09	1	0	0	1	0	0
AAGCTAGGCG	1	4	10	31.1201	448234373	291.996	47771421	40	4	0.0321336	0.128534	0.0837321	0.00128534	0.000837321	0.136988	2.86757e-09	2.86757e-09	1	0	0	1	0	0
AAGCTC	7	105	6	31.1201	448234373	291.996	47771421	630	15	0.224935	3.37403	2.19797	0.0202442	0.0131878	0.308223	4.51643e-08	4.51643e-08	1	0	0	1	0	0
AAGCTCAATGT	11	45	11	31.1201	448234373	291.996	47771421	495	4.09091	0.35347	1.44601	0.941986	0.0159061	0.0103618	0.154112	3.54862e-08	3.54862e-08	1	0	0	1	0	0
AAGCTCC	1	4	7	31.1201	448234373	291.996	47771421	28	4	0.0321336	0.128534	0.0837321	0.000899741	0.000586124	0.0958916	2.0073e-09	2.0073e-09	1	0	0	1	0	0
AAGCTGAGCT	2	16	10	31.1201	448234373	291.996	47771421	160	8	0.0642672	0.514138	0.334928	0.00514138	0.00334928	0.273976	1.14703e-08	1.14703e-08	1	0	0	1	0	0
AAGCTTAGC	1	7	9	31.1201	448234373	291.996	47771421	63	7	0.0321336	0.224935	0.146531	0.00202442	0.00131878	0.215756	4.51643e-09	4.51643e-09	1	0	0	1	0	0
AAGCTTAGCG	2	10	10	31.1201	448234373	291.996	47771421	100	5	0.0642672	0.321336	0.20933	0.00321336	0.0020933	0.171235	7.16893e-09	7.16893e-09	1	0	0	1	0	0
AAGG	77	871	4	31.1201	448234373	291.996	47771421	3484	11.3117	2.47429	27.9884	18.2327	0.111954	0.0729306	0.154957	2.49766e-07	2.49766e-07	1	0	0	0	0	0
AAGGAAGGAG	2	18	10	31.1201	448234373	291.996	47771421	180	9	0.0642672	0.578405	0.376794	0.00578405	0.00376794	0.308223	1.29041e-08	1.29041e-08	1	0	0	1	0	0
AAGGAC	26	199	6	31.1201	448234373	291.996	47771421	1194	7.65385	0.835474	6.39459	4.16567	0.0383675	0.024994	0.157273	8.5597e-08	8.5597e-08	1	0	0	1	0	0
AAGGACACG	2	12	9	31.1201	448234373	291.996	47771421	108	6	0.0642672	0.385603	0.251196	0.00347043	0.00226077	0.184934	7.74245e-09	7.74245e-09	1	0	0	1	0	0
AAGGACGAGGACT	4	16	13	31.1201	448234373	291.996	47771421	208	4	0.128534	0.514138	0.334928	0.00668379	0.00435407	0.178084	1.49114e-08	1.49114e-08	1	0	0	1	0	0
AAGGACGCG	2	12	9	31.1201	448234373	291.996	47771421	108	6	0.0642672	0.385603	0.251196	0.00347043	0.00226077	0.184934	7.74245e-09	7.74245e-09	1	0	0	1	0	0
AAGGAG	159	2111	6	31.1201	448234373	291.996	47771421	12666	13.2767	5.10924	67.8341	44.1896	0.407004	0.265138	0.272813	9.08017e-07	9.08017e-07	1	0	0	1	0	0
AAGGAGAGGGGGGGG	1	4	15	31.1201	448234373	291.996	47771421	60	4	0.0321336	0.128534	0.0837321	0.00192802	0.00125598	0.205482	4.30136e-09	4.30136e-09	1	0	0	1	0	0
AAGGAGCAG	1	4	9	31.1201	448234373	291.996	47771421	36	4	0.0321336	0.128534	0.0837321	0.00115681	0.000753589	0.123289	2.58082e-09	2.58082e-09	1	0	0	1	0	0
AAGGAGGAG	51	425	9	31.1201	448234373	291.996	47771421	3825	8.33333	1.63881	13.6568	8.89653	0.122911	0.0800688	0.256853	2.74212e-07	2.74212e-07	1	0	0	1	0	0
AAGGAGGCGAG	1	8	11	31.1201	448234373	291.996	47771421	88	8	0.0321336	0.257069	0.167464	0.00282776	0.00184211	0.301374	6.30866e-09	6.30866e-09	1	0	0	1	0	0
AAGGAGT	2	8	7	31.1201	448234373	291.996	47771421	56	4	0.0642672	0.257069	0.167464	0.00179948	0.00117225	0.0958916	4.0146e-09	4.0146e-09	1	0	0	1	0	0
AAGGAT	223	2267	6	31.1201	448234373	291.996	47771421	13602	10.1659	7.1658	72.8469	47.4552	0.437081	0.284731	0.208891	9.75118e-07	9.75118e-07	1	0	0	1	0	0
AAGGATAGG	1	9	9	31.1201	448234373	291.996	47771421	81	9	0.0321336	0.289203	0.188397	0.00260282	0.00169557	0.277401	5.80683e-09	5.80683e-09	1	0	0	1	0	0
AAGGC	291	3730	5	31.1201	448234373	291.996	47771421	18650	12.8179	9.35088	119.858	78.0802	0.599292	0.390401	0.219487	1.33701e-06	1.33701e-06	1	0	0	1	0	0
AAGGCATAAGGTAT	1	5	14	31.1201	448234373	291.996	47771421	70	5	0.0321336	0.160668	0.104665	0.00224935	0.00146531	0.239729	5.01825e-09	5.01825e-09	1	0	0	1	0	0
AAGGCCAAGGTCAGGGCG	1	6	18	31.1201	448234373	291.996	47771421	108	6	0.0321336	0.192802	0.125598	0.00347043	0.00226077	0.369868	7.74245e-09	7.74245e-09	1	0	0	1	0	0
AAGGCG	3	50	6	31.1201	448234373	291.996	47771421	300	16.6667	0.0964008	1.60668	1.04665	0.00964008	0.00627991	0.34247	2.15068e-08	2.15068e-08	1	0	0	1	0	0
AAGGCGAGC	7	76	9	31.1201	448234373	291.996	47771421	684	10.8571	0.224935	2.44215	1.59091	0.0219794	0.0143182	0.334642	4.90355e-08	4.90355e-08	1	0	0	1	0	0
AAGGCGAGCAAGGCGGGC	1	9	18	31.1201	448234373	291.996	47771421	162	9	0.0321336	0.289203	0.188397	0.00520565	0.00339115	0.554801	1.16137e-08	1.16137e-08	1	0	0	1	1	0
AAGGCGAGCGAGGCGAGC	2	12	18	31.1201	448234373	291.996	47771421	216	6	0.0642672	0.385603	0.251196	0.00694086	0.00452153	0.369868	1.54849e-08	1.54849e-08	1	0	0	1	0	0
AAGGCGAGCTATGCGAGC	1	16	18	31.1201	448234373	291.996	47771421	288	16	0.0321336	0.514138	0.334928	0.00925448	0.00602871	0.986314	2.06465e-08	2.06465e-08	1	0	0	1	1	0
AAGGCGCACGCACG	1	4	14	31.1201	448234373	291.996	47771421	56	4	0.0321336	0.128534	0.0837321	0.00179948	0.00117225	0.191783	4.0146e-09	4.0146e-09	1	0	0	1	0	0
AAGGCTGCCGC	38	161	11	31.1201	448234373	291.996	47771421	1771	4.23684	1.22108	5.17351	3.37022	0.0569086	0.0370724	0.159609	1.26962e-07	1.26962e-07	1	0	0	1	0	0
AAGGG	7	35	5	31.1201	448234373	291.996	47771421	175	5	0.224935	1.12468	0.732656	0.00562338	0.00366328	0.0856175	1.25456e-08	1.25456e-08	1	0	0	1	0	0
AAGGGAATGG	4	18	10	31.1201	448234373	291.996	47771421	180	4.5	0.128534	0.578405	0.376794	0.00578405	0.00376794	0.154112	1.29041e-08	1.29041e-08	1	0	0	1	0	0
AAGGGAG	3	14	7	31.1201	448234373	291.996	47771421	98	4.66667	0.0964008	0.449871	0.293062	0.00314909	0.00205144	0.111874	7.02555e-09	7.02555e-09	1	0	0	1	0	0
AAGGGAGC	1	6	8	31.1201	448234373	291.996	47771421	48	6	0.0321336	0.192802	0.125598	0.00154241	0.00100478	0.164386	3.44109e-09	3.44109e-09	1	0	0	1	0	0
AAGGGAGT	1	6	8	31.1201	448234373	291.996	47771421	48	6	0.0321336	0.192802	0.125598	0.00154241	0.00100478	0.164386	3.44109e-09	3.44109e-09	1	0	0	1	0	0
AAGGGAT	2	15	7	31.1201	448234373	291.996	47771421	105	7.5	0.0642672	0.482004	0.313995	0.00337403	0.00219797	0.179797	7.52738e-09	7.52738e-09	1	0	0	1	0	0
AAGGGC	150	1072	6	31.1201	448234373	291.996	47771421	6432	7.14667	4.82004	34.4472	22.4402	0.206683	0.134641	0.146851	4.61106e-07	4.61106e-07	1	0	0	1	0	0
AAGGGG	2	8	6	31.1201	448234373	291.996	47771421	48	4	0.0642672	0.257069	0.167464	0.00154241	0.00100478	0.0821928	3.44109e-09	3.44109e-09	1	0	0	1	0	0
AAGGGGAGGCGACACTGCGACCG	2	9	23	31.1201	448234373	291.996	47771421	207	4.5	0.0642672	0.289203	0.188397	0.00665166	0.00433313	0.354456	1.48397e-08	1.48397e-08	1	0	0	1	0	0
AAGGGGTAGCCC	14	59	12	31.1201	448234373	291.996	47771421	708	4.21429	0.449871	1.89588	1.23505	0.0227506	0.0148206	0.173192	5.0756e-08	5.0756e-08	1	0	0	1	0	0
AAGGGGTCCCC	3	13	11	31.1201	448234373	291.996	47771421	143	4.33333	0.0964008	0.417737	0.272129	0.00459511	0.00299342	0.163244	1.02516e-08	1.02516e-08	1	0	0	1	0	0
AAGGGT	1	4	6	31.1201	448234373	291.996	47771421	24	4	0.0321336	0.128534	0.0837321	0.000771207	0.000502392	0.0821928	1.72054e-09	1.72054e-09	1	0	0	1	0	0
AAGGT	937	15214	5	31.1201	448234373	291.996	47771421	76070	16.2369	30.1092	488.881	318.475	2.4444	1.59237	0.278033	5.45341e-06	5.45341e-06	1	0	0	1	0	0
AAGGTC	33	135	6	31.1201	448234373	291.996	47771421	810	4.09091	1.06041	4.33804	2.82596	0.0260282	0.0169557	0.0840608	5.80683e-08	5.80683e-08	1	0	0	1	0	0
AAGGTG	16	215	6	31.1201	448234373	291.996	47771421	1290	13.4375	0.514138	6.90873	4.5006	0.0414524	0.0270036	0.276116	9.24792e-08	9.24792e-08	1	0	0	1	0	0
AAGGTGACG	3	32	9	31.1201	448234373	291.996	47771421	288	10.6667	0.0964008	1.02828	0.669857	0.00925448	0.00602871	0.328771	2.06465e-08	2.06465e-08	1	0	0	1	0	0
AAGGTGAGCG	1	7	10	31.1201	448234373	291.996	47771421	70	7	0.0321336	0.224935	0.146531	0.00224935	0.00146531	0.239729	5.01825e-09	5.01825e-09	1	0	0	1	0	0
AAGGTGAGGT	4	16	10	31.1201	448234373	291.996	47771421	160	4	0.128534	0.514138	0.334928	0.00514138	0.00334928	0.136988	1.14703e-08	1.14703e-08	1	0	0	1	0	0
AAGT	737	16431	4	31.1201	448234373	291.996	47771421	65724	22.2944	23.6825	527.987	343.95	2.11195	1.3758	0.305407	4.71171e-06	4.71171e-06	1	0	0	0	0	0
AAGTACTACCAC	1	4	12	31.1201	448234373	291.996	47771421	48	4	0.0321336	0.128534	0.0837321	0.00154241	0.00100478	0.164386	3.44109e-09	3.44109e-09	1	0	0	1	0	0
AAGTACTGGTGG	103	457	12	31.1201	448234373	291.996	47771421	5484	4.43689	3.30976	14.6851	9.56639	0.176221	0.114797	0.18234	3.93144e-07	3.93144e-07	1	0	0	1	0	0
AAGTAG	3	12	6	31.1201	448234373	291.996	47771421	72	4	0.0964008	0.385603	0.251196	0.00231362	0.00150718	0.0821928	5.16163e-09	5.16163e-09	1	0	0	1	0	0
AAGTAGGATC	9	40	10	31.1201	448234373	291.996	47771421	400	4.44444	0.289203	1.28534	0.837321	0.0128534	0.00837321	0.152209	2.86757e-08	2.86757e-08	1	0	0	1	0	0
AAGTAT	19	76	6	31.1201	448234373	291.996	47771421	456	4	0.610539	2.44215	1.59091	0.0146529	0.00954546	0.0821928	3.26903e-08	3.26903e-08	1	0	0	1	0	0
AAGTATC	1	4	7	31.1201	448234373	291.996	47771421	28	4	0.0321336	0.128534	0.0837321	0.000899741	0.000586124	0.0958916	2.0073e-09	2.0073e-09	1	0	0	1	0	0
AAGTATT	5	20	7	31.1201	448234373	291.996	47771421	140	4	0.160668	0.642672	0.41866	0.00449871	0.00293062	0.0958916	1.00365e-08	1.00365e-08	1	0	0	1	0	0
AAGTATTGTCTCTGTATGCATCCAC	4	16	25	31.1201	448234373	291.996	47771421	400	4	0.128534	0.514138	0.334928	0.0128534	0.00837321	0.34247	2.86757e-08	2.86757e-08	1	0	0	1	0	0
AAGTC	64	859	5	31.1201	448234373	291.996	47771421	4295	13.4219	2.05655	27.6028	17.9815	0.138014	0.0899073	0.22983	3.07906e-07	3.07906e-07	1	0	0	1	0	0
AAGTCAC	3	12	7	31.1201	448234373	291.996	47771421	84	4	0.0964008	0.385603	0.251196	0.00269922	0.00175837	0.0958916	6.0219e-09	6.0219e-09	1	0	0	1	0	0
AAGTCAGGGTC	1	4	11	31.1201	448234373	291.996	47771421	44	4	0.0321336	0.128534	0.0837321	0.00141388	0.000921053	0.150687	3.15433e-09	3.15433e-09	1	0	0	1	0	0
AAGTCAT	2	8	7	31.1201	448234373	291.996	47771421	56	4	0.0642672	0.257069	0.167464	0.00179948	0.00117225	0.0958916	4.0146e-09	4.0146e-09	1	0	0	1	0	0
AAGTCATTCCG	2	8	11	31.1201	448234373	291.996	47771421	88	4	0.0642672	0.257069	0.167464	0.00282776	0.00184211	0.150687	6.30866e-09	6.30866e-09	1	0	0	1	0	0
AAGTCC	4	34	6	31.1201	448234373	291.996	47771421	204	8.5	0.128534	1.09254	0.711723	0.00655526	0.00427034	0.17466	1.46246e-08	1.46246e-08	1	0	0	1	0	0
AAGTCG	137	789	6	31.1201	448234373	291.996	47771421	4734	5.75912	4.40231	25.3534	16.5162	0.152121	0.0990969	0.11834	3.39377e-07	3.39377e-07	1	0	0	1	0	0
AAGTCT	7	28	6	31.1201	448234373	291.996	47771421	168	4	0.224935	0.899741	0.586124	0.00539845	0.00351675	0.0821928	1.20438e-08	1.20438e-08	1	0	0	1	0	0
AAGTCTCGT	4	19	9	31.1201	448234373	291.996	47771421	171	4.75	0.128534	0.610539	0.397727	0.00549485	0.00357955	0.146406	1.22589e-08	1.22589e-08	1	0	0	1	0	0
AAGTCTG	4	16	7	31.1201	448234373	291.996	47771421	112	4	0.128534	0.514138	0.334928	0.00359896	0.0023445	0.0958916	8.0292e-09	8.0292e-09	1	0	0	1	0	0
AAGTG	188	3320	5	31.1201	448234373	291.996	47771421	16600	17.6596	6.04112	106.684	69.4976	0.533418	0.347488	0.302394	1.19004e-06	1.19004e-06	1	0	0	1	0	0
AAGTGACCGGAC	3	14	12	31.1201	448234373	291.996	47771421	168	4.66667	0.0964008	0.449871	0.293062	0.00539845	0.00351675	0.191783	1.20438e-08	1.20438e-08	1	0	0	1	0	0
AAGTGAGAGGTCAC	24	106	14	31.1201	448234373	291.996	47771421	1484	4.41667	0.771207	3.40616	2.2189	0.0476863	0.0310646	0.211761	1.06387e-07	1.06387e-07	1	0	0	1	0	0
AAGTGAGC	1	5	8	31.1201	448234373	291.996	47771421	40	5	0.0321336	0.160668	0.104665	0.00128534	0.000837321	0.136988	2.86757e-09	2.86757e-09	1	0	0	1	0	0
AAGTGAGT	19	223	8	31.1201	448234373	291.996	47771421	1784	11.7368	0.610539	7.1658	4.66806	0.0573264	0.0373445	0.321561	1.27894e-07	1.27894e-07	1	0	0	1	0	0
AAGTGCC	5	29	7	31.1201	448234373	291.996	47771421	203	5.8	0.160668	0.931875	0.607058	0.00652312	0.0042494	0.139043	1.45529e-08	1.45529e-08	1	0	0	1	0	0
AAGTGG	40	306	6	31.1201	448234373	291.996	47771421	1836	7.65	1.28534	9.83289	6.4055	0.0589973	0.038433	0.157194	1.31622e-07	1.31622e-07	1	0	0	1	0	0
AAGTGTAC	2	9	8	31.1201	448234373	291.996	47771421	72	4.5	0.0642672	0.289203	0.188397	0.00231362	0.00150718	0.123289	5.16163e-09	5.16163e-09	1	0	0	1	0	0
AAT	46622	656991	3	31.1201	448234373	291.996	47771421	1970973	14.0919	1498.13	21111.5	13752.8	63.3345	41.2584	0.144781	0.000141298	0.000141298	1	1	1	0	0	0
AATAATC	9	56	7	31.1201	448234373	291.996	47771421	392	6.22222	0.289203	1.79948	1.17225	0.0125964	0.00820574	0.149165	2.81022e-08	2.81022e-08	1	0	0	1	0	0
AATAATCAG	1	5	9	31.1201	448234373	291.996	47771421	45	5	0.0321336	0.160668	0.104665	0.00144601	0.000941986	0.154112	3.22602e-09	3.22602e-09	1	0	0	1	0	0
AATAATT	3	12	7	31.1201	448234373	291.996	47771421	84	4	0.0964008	0.385603	0.251196	0.00269922	0.00175837	0.0958916	6.0219e-09	6.0219e-09	1	0	0	1	0	0
AATAATTCATTC	1	5	12	31.1201	448234373	291.996	47771421	60	5	0.0321336	0.160668	0.104665	0.00192802	0.00125598	0.205482	4.30136e-09	4.30136e-09	1	0	0	1	0	0
AATAC	252	2685	5	31.1201	448234373	291.996	47771421	13425	10.6548	8.09767	86.2788	56.2052	0.431394	0.281026	0.182447	9.62429e-07	9.62429e-07	1	0	0	1	0	0
AATACAT	1	4	7	31.1201	448234373	291.996	47771421	28	4	0.0321336	0.128534	0.0837321	0.000899741	0.000586124	0.0958916	2.0073e-09	2.0073e-09	1	0	0	1	0	0
AATACATTATAATAGTACTGTGT	1	4	23	31.1201	448234373	291.996	47771421	92	4	0.0321336	0.128534	0.0837321	0.00295629	0.00192584	0.315072	6.59542e-09	6.59542e-09	1	0	0	1	0	0
AATACC	176	2110	6	31.1201	448234373	291.996	47771421	12660	11.9886	5.65552	67.8019	44.1687	0.406812	0.265012	0.246345	9.07587e-07	9.07587e-07	1	0	0	1	0	0
AATACG	1	12	6	31.1201	448234373	291.996	47771421	72	12	0.0321336	0.385603	0.251196	0.00231362	0.00150718	0.246578	5.16163e-09	5.16163e-09	1	0	0	1	0	0
AATACGC	1	4	7	31.1201	448234373	291.996	47771421	28	4	0.0321336	0.128534	0.0837321	0.000899741	0.000586124	0.0958916	2.0073e-09	2.0073e-09	1	0	0	1	0	0
AATACT	13	70	6	31.1201	448234373	291.996	47771421	420	5.38462	0.417737	2.24935	1.46531	0.0134961	0.00879187	0.110644	3.01095e-08	3.01095e-08	1	0	0	1	0	0
AATACTACTACG	1	4	12	31.1201	448234373	291.996	47771421	48	4	0.0321336	0.128534	0.0837321	0.00154241	0.00100478	0.164386	3.44109e-09	3.44109e-09	1	0	0	1	0	0
AATACTG	1	4	7	31.1201	448234373	291.996	47771421	28	4	0.0321336	0.128534	0.0837321	0.000899741	0.000586124	0.0958916	2.0073e-09	2.0073e-09	1	0	0	1	0	0
AATAG	6998	93239	5	31.1201	448234373	291.996	47771421	466195	13.3237	224.871	2996.11	1951.77	14.9805	9.75887	0.228148	3.34212e-05	3.34212e-05	1	0	1	1	0	0
AATAGAATGG	12	67	10	31.1201	448234373	291.996	47771421	670	5.58333	0.385603	2.15295	1.40251	0.0215295	0.0140251	0.191212	4.80318e-08	4.80318e-08	1	0	0	1	0	0
AATAGAATTG	1	4	10	31.1201	448234373	291.996	47771421	40	4	0.0321336	0.128534	0.0837321	0.00128534	0.000837321	0.136988	2.86757e-09	2.86757e-09	1	0	0	1	0	0
AATAGAC	1	4	7	31.1201	448234373	291.996	47771421	28	4	0.0321336	0.128534	0.0837321	0.000899741	0.000586124	0.0958916	2.0073e-09	2.0073e-09	1	0	0	1	0	0
AATAGAT	2	8	7	31.1201	448234373	291.996	47771421	56	4	0.0642672	0.257069	0.167464	0.00179948	0.00117225	0.0958916	4.0146e-09	4.0146e-09	1	0	0	1	0	0
AATAGATATAG	1	6	11	31.1201	448234373	291.996	47771421	66	6	0.0321336	0.192802	0.125598	0.00212082	0.00138158	0.22603	4.73149e-09	4.73149e-09	1	0	0	1	0	0
AATAGATTGATC	1	4	12	31.1201	448234373	291.996	47771421	48	4	0.0321336	0.128534	0.0837321	0.00154241	0.00100478	0.164386	3.44109e-09	3.44109e-09	1	0	0	1	0	0
AATAGC	30	438	6	31.1201	448234373	291.996	47771421	2628	14.6	0.964008	14.0745	9.16866	0.0844471	0.055012	0.300004	1.884e-07	1.884e-07	1	0	0	1	0	0
AATAGG	42	357	6	31.1201	448234373	291.996	47771421	2142	8.5	1.34961	11.4717	7.47309	0.0688302	0.0448385	0.17466	1.53559e-07	1.53559e-07	1	0	0	1	0	0
AATAGGATATC	1	4	11	31.1201	448234373	291.996	47771421	44	4	0.0321336	0.128534	0.0837321	0.00141388	0.000921053	0.150687	3.15433e-09	3.15433e-09	1	0	0	1	0	0
AATAGT	11	53	6	31.1201	448234373	291.996	47771421	318	4.81818	0.35347	1.70308	1.10945	0.0102185	0.0066567	0.099005	2.27972e-08	2.27972e-08	1	0	0	1	0	0
AATAGTCGATGTAC	2	10	14	31.1201	448234373	291.996	47771421	140	5	0.0642672	0.321336	0.20933	0.00449871	0.00293062	0.239729	1.00365e-08	1.00365e-08	1	0	0	1	0	0
AATAT	1203	14037	5	31.1201	448234373	291.996	47771421	70185	11.6683	38.6567	451.06	293.837	2.2553	1.46918	0.199803	5.03151e-06	5.03151e-06	1	0	0	1	0	0
AATATACTATACGG	2	8	14	31.1201	448234373	291.996	47771421	112	4	0.0642672	0.257069	0.167464	0.00359896	0.0023445	0.191783	8.0292e-09	8.0292e-09	1	0	0	1	0	0
AATATAT	7	32	7	31.1201	448234373	291.996	47771421	224	4.57143	0.224935	1.02828	0.669857	0.00719793	0.004689	0.10959	1.60584e-08	1.60584e-08	1	0	0	1	0	0
AATATATAATG	1	4	11	31.1201	448234373	291.996	47771421	44	4	0.0321336	0.128534	0.0837321	0.00141388	0.000921053	0.150687	3.15433e-09	3.15433e-09	1	0	0	1	0	0
AATATC	89	641	6	31.1201	448234373	291.996	47771421	3846	7.20225	2.85989	20.5976	13.4181	0.123586	0.0805084	0.147993	2.75717e-07	2.75717e-07	1	0	0	1	0	0
AATATCAT	2	8	8	31.1201	448234373	291.996	47771421	64	4	0.0642672	0.257069	0.167464	0.00205655	0.00133971	0.10959	4.58812e-09	4.58812e-09	1	0	0	1	0	0
AATATG	16	78	6	31.1201	448234373	291.996	47771421	468	4.875	0.514138	2.50642	1.63278	0.0150385	0.00979665	0.100172	3.35506e-08	3.35506e-08	1	0	0	1	0	0
AATATGG	3	14	7	31.1201	448234373	291.996	47771421	98	4.66667	0.0964008	0.449871	0.293062	0.00314909	0.00205144	0.111874	7.02555e-09	7.02555e-09	1	0	0	1	0	0
AATATGGAC	7	63	9	31.1201	448234373	291.996	47771421	567	9	0.224935	2.02442	1.31878	0.0182198	0.011869	0.277401	4.06478e-08	4.06478e-08	1	0	0	1	0	0
AATATGGCC	2	18	9	31.1201	448234373	291.996	47771421	162	9	0.0642672	0.578405	0.376794	0.00520565	0.00339115	0.277401	1.16137e-08	1.16137e-08	1	0	0	1	0	0
AATATGGT	3	12	8	31.1201	448234373	291.996	47771421	96	4	0.0964008	0.385603	0.251196	0.00308483	0.00200957	0.10959	6.88217e-09	6.88217e-09	1	0	0	1	0	0
AATATGT	5	20	7	31.1201	448234373	291.996	47771421	140	4	0.160668	0.642672	0.41866	0.00449871	0.00293062	0.0958916	1.00365e-08	1.00365e-08	1	0	0	1	0	0
AATATGTATAT	8	32	11	31.1201	448234373	291.996	47771421	352	4	0.257069	1.02828	0.669857	0.011311	0.00736842	0.150687	2.52346e-08	2.52346e-08	1	0	0	1	0	0
AATATT	9	60	6	31.1201	448234373	291.996	47771421	360	6.66667	0.289203	1.92802	1.25598	0.0115681	0.00753589	0.136988	2.58082e-08	2.58082e-08	1	0	0	1	0	0
AATATTATCAT	3	12	11	31.1201	448234373	291.996	47771421	132	4	0.0964008	0.385603	0.251196	0.00424164	0.00276316	0.150687	9.46299e-09	9.46299e-09	1	0	0	1	0	0
AATATTC	1	5	7	31.1201	448234373	291.996	47771421	35	5	0.0321336	0.160668	0.104665	0.00112468	0.000732656	0.119865	2.50913e-09	2.50913e-09	1	0	0	1	0	0
AATATTCGCCG	2	8	11	31.1201	448234373	291.996	47771421	88	4	0.0642672	0.257069	0.167464	0.00282776	0.00184211	0.150687	6.30866e-09	6.30866e-09	1	0	0	1	0	0
AATATTGATAC	1	4	11	31.1201	448234373	291.996	47771421	44	4	0.0321336	0.128534	0.0837321	0.00141388	0.000921053	0.150687	3.15433e-09	3.15433e-09	1	0	0	1	0	0
AATC	6498	99534	4	31.1201	448234373	291.996	47771421	398136	15.3176	208.804	3198.39	2083.55	12.7935	8.33419	0.209833	2.85421e-05	2.85421e-05	1	0	1	0	0	0
AATCAATG	30	127	8	31.1201	448234373	291.996	47771421	1016	4.23333	0.964008	4.08097	2.65849	0.0326478	0.0212679	0.115983	7.28363e-08	7.28363e-08	1	0	0	1	0	0
AATCAATGAATG	11	44	12	31.1201	448234373	291.996	47771421	528	4	0.35347	1.41388	0.921053	0.0169665	0.0110526	0.164386	3.7852e-08	3.7852e-08	1	0	0	1	0	0
AATCAATGGATC	15	70	12	31.1201	448234373	291.996	47771421	840	4.66667	0.482004	2.24935	1.46531	0.0269922	0.0175837	0.191783	6.0219e-08	6.0219e-08	1	0	0	1	0	0
AATCACT	3	13	7	31.1201	448234373	291.996	47771421	91	4.33333	0.0964008	0.417737	0.272129	0.00292416	0.0019049	0.103883	6.52373e-09	6.52373e-09	1	0	0	1	0	0
AATCAG	13	131	6	31.1201	448234373	291.996	47771421	786	10.0769	0.417737	4.2095	2.74223	0.025257	0.0164534	0.207063	5.63478e-08	5.63478e-08	1	0	0	1	0	0
AATCAGACTCTGTGAC	43	191	16	31.1201	448234373	291.996	47771421	3056	4.44186	1.38175	6.13752	3.99821	0.0982003	0.0639713	0.243393	2.19083e-07	2.19083e-07	1	0	0	1	0	0
AATCAT	22	104	6	31.1201	448234373	291.996	47771421	624	4.72727	0.70694	3.3419	2.17703	0.0200514	0.0130622	0.097137	4.47341e-08	4.47341e-08	1	0	0	1	0	0
AATCATGT	1	4	8	31.1201	448234373	291.996	47771421	32	4	0.0321336	0.128534	0.0837321	0.00102828	0.000669857	0.10959	2.29406e-09	2.29406e-09	1	0	0	1	0	0
AATCATT	3	14	7	31.1201	448234373	291.996	47771421	98	4.66667	0.0964008	0.449871	0.293062	0.00314909	0.00205144	0.111874	7.02555e-09	7.02555e-09	1	0	0	1	0	0
AATCC	22	223	5	31.1201	448234373	291.996	47771421	1115	10.1364	0.70694	7.1658	4.66806	0.035829	0.0233403	0.17357	7.99336e-08	7.99336e-08	1	0	0	1	0	0
AATCCACCATGAG	7	30	13	31.1201	448234373	291.996	47771421	390	4.28571	0.224935	0.964008	0.627991	0.0125321	0.00816388	0.190805	2.79588e-08	2.79588e-08	1	0	0	1	0	0
AATCCATC	16	79	8	31.1201	448234373	291.996	47771421	632	4.9375	0.514138	2.53856	1.65371	0.0203084	0.0132297	0.135276	4.53076e-08	4.53076e-08	1	0	0	1	0	0
AATCCC	4	16	6	31.1201	448234373	291.996	47771421	96	4	0.128534	0.514138	0.334928	0.00308483	0.00200957	0.0821928	6.88217e-09	6.88217e-09	1	0	0	1	0	0
AATCCGT	1	4	7	31.1201	448234373	291.996	47771421	28	4	0.0321336	0.128534	0.0837321	0.000899741	0.000586124	0.0958916	2.0073e-09	2.0073e-09	1	0	0	1	0	0
AATCG	17	170	5	31.1201	448234373	291.996	47771421	850	10	0.546271	5.46271	3.55861	0.0273136	0.0177931	0.171235	6.09359e-08	6.09359e-08	1	0	0	1	0	0
AATCGAATGG	15	60	10	31.1201	448234373	291.996	47771421	600	4	0.482004	1.92802	1.25598	0.0192802	0.0125598	0.136988	4.30136e-08	4.30136e-08	1	0	0	1	0	0
AATCGC	1	4	6	31.1201	448234373	291.996	47771421	24	4	0.0321336	0.128534	0.0837321	0.000771207	0.000502392	0.0821928	1.72054e-09	1.72054e-09	1	0	0	1	0	0
AATCGGCGACC	3	18	11	31.1201	448234373	291.996	47771421	198	6	0.0964008	0.578405	0.376794	0.00636246	0.00414474	0.22603	1.41945e-08	1.41945e-08	1	0	0	1	0	0
AATCGGTAT	1	4	9	31.1201	448234373	291.996	47771421	36	4	0.0321336	0.128534	0.0837321	0.00115681	0.000753589	0.123289	2.58082e-09	2.58082e-09	1	0	0	1	0	0
AATCT	87	958	5	31.1201	448234373	291.996	47771421	4790	11.0115	2.79562	30.784	20.0538	0.15392	0.100269	0.188555	3.43392e-07	3.43392e-07	1	0	0	1	0	0
AATCTC	4	16	6	31.1201	448234373	291.996	47771421	96	4	0.128534	0.514138	0.334928	0.00308483	0.00200957	0.0821928	6.88217e-09	6.88217e-09	1	0	0	1	0	0
AATCTG	7	28	6	31.1201	448234373	291.996	47771421	168	4	0.224935	0.899741	0.586124	0.00539845	0.00351675	0.0821928	1.20438e-08	1.20438e-08	1	0	0	1	0	0
AATG	7355	193409	4	31.1201	448234373	291.996	47771421	773636	26.2963	236.343	6214.93	4048.63	24.8597	16.1945	0.360227	5.54614e-05	5.54614e-05	1	0	1	0	0	0
AATGAATT	2	8	8	31.1201	448234373	291.996	47771421	64	4	0.0642672	0.257069	0.167464	0.00205655	0.00133971	0.10959	4.58812e-09	4.58812e-09	1	0	0	1	0	0
AATGAATTATG	1	4	11	31.1201	448234373	291.996	47771421	44	4	0.0321336	0.128534	0.0837321	0.00141388	0.000921053	0.150687	3.15433e-09	3.15433e-09	1	0	0	1	0	0
AATGAC	4	20	6	31.1201	448234373	291.996	47771421	120	5	0.128534	0.642672	0.41866	0.00385603	0.00251196	0.102741	8.60272e-09	8.60272e-09	1	0	0	1	0	0
AATGACCG	1	4	8	31.1201	448234373	291.996	47771421	32	4	0.0321336	0.128534	0.0837321	0.00102828	0.000669857	0.10959	2.29406e-09	2.29406e-09	1	0	0	1	0	0
AATGACTAT	3	12	9	31.1201	448234373	291.996	47771421	108	4	0.0964008	0.385603	0.251196	0.00347043	0.00226077	0.123289	7.74245e-09	7.74245e-09	1	0	0	1	0	0
AATGACTG	1	6	8	31.1201	448234373	291.996	47771421	48	6	0.0321336	0.192802	0.125598	0.00154241	0.00100478	0.164386	3.44109e-09	3.44109e-09	1	0	0	1	0	0
AATGAG	70	938	6	31.1201	448234373	291.996	47771421	5628	13.4	2.24935	30.1413	19.6352	0.180848	0.117811	0.275346	4.03467e-07	4.03467e-07	1	0	0	1	0	0
AATGAGT	5	20	7	31.1201	448234373	291.996	47771421	140	4	0.160668	0.642672	0.41866	0.00449871	0.00293062	0.0958916	1.00365e-08	1.00365e-08	1	0	0	1	0	0
AATGAT	103	693	6	31.1201	448234373	291.996	47771421	4158	6.72816	3.30976	22.2686	14.5066	0.133612	0.0870395	0.138252	2.98084e-07	2.98084e-07	1	0	0	1	0	0
AATGATAGT	4	16	9	31.1201	448234373	291.996	47771421	144	4	0.128534	0.514138	0.334928	0.00462724	0.00301435	0.123289	1.03233e-08	1.03233e-08	1	0	0	1	0	0
AATGC	2143	35111	5	31.1201	448234373	291.996	47771421	175555	16.384	68.8623	1128.24	734.979	5.64122	3.6749	0.280552	1.25854e-05	1.25854e-05	1	0	0	1	0	0
AATGCAATGG	4	25	10	31.1201	448234373	291.996	47771421	250	6.25	0.128534	0.80334	0.523325	0.0080334	0.00523325	0.214044	1.79223e-08	1.79223e-08	1	0	0	1	0	0
AATGCAGG	5	20	8	31.1201	448234373	291.996	47771421	160	4	0.160668	0.642672	0.41866	0.00514138	0.00334928	0.10959	1.14703e-08	1.14703e-08	1	0	0	1	0	0
AATGCAGTGCAC	30	314	12	31.1201	448234373	291.996	47771421	3768	10.4667	0.964008	10.09	6.57297	0.121079	0.0788756	0.430142	2.70125e-07	2.70125e-07	1	0	0	1	0	0
AATGCATAGC	10	40	10	31.1201	448234373	291.996	47771421	400	4	0.321336	1.28534	0.837321	0.0128534	0.00837321	0.136988	2.86757e-08	2.86757e-08	1	0	0	1	0	0
AATGCATAGGGTGCACACGT	2	10	20	31.1201	448234373	291.996	47771421	200	5	0.0642672	0.321336	0.20933	0.00642672	0.0041866	0.34247	1.43379e-08	1.43379e-08	1	0	0	1	0	0
AATGCC	4	16	6	31.1201	448234373	291.996	47771421	96	4	0.128534	0.514138	0.334928	0.00308483	0.00200957	0.0821928	6.88217e-09	6.88217e-09	1	0	0	1	0	0
AATGCCGCGCAGC	7	29	13	31.1201	448234373	291.996	47771421	377	4.14286	0.224935	0.931875	0.607058	0.0121144	0.00789175	0.184445	2.70269e-08	2.70269e-08	1	0	0	1	0	0
AATGCCTGCC	2	12	10	31.1201	448234373	291.996	47771421	120	6	0.0642672	0.385603	0.251196	0.00385603	0.00251196	0.205482	8.60272e-09	8.60272e-09	1	0	0	1	0	0
AATGCCTGGCT	3	12	11	31.1201	448234373	291.996	47771421	132	4	0.0964008	0.385603	0.251196	0.00424164	0.00276316	0.150687	9.46299e-09	9.46299e-09	1	0	0	1	0	0
AATGCGATGC	1	6	10	31.1201	448234373	291.996	47771421	60	6	0.0321336	0.192802	0.125598	0.00192802	0.00125598	0.205482	4.30136e-09	4.30136e-09	1	0	0	1	0	0
AATGCGGCGCTAT	5	22	13	31.1201	448234373	291.996	47771421	286	4.4	0.160668	0.70694	0.460526	0.00919021	0.00598684	0.195893	2.05031e-08	2.05031e-08	1	0	0	1	0	0
AATGCGT	1	4	7	31.1201	448234373	291.996	47771421	28	4	0.0321336	0.128534	0.0837321	0.000899741	0.000586124	0.0958916	2.0073e-09	2.0073e-09	1	0	0	1	0	0
AATGCT	15	207	6	31.1201	448234373	291.996	47771421	1242	13.8	0.482004	6.65166	4.33313	0.03991	0.0259988	0.283565	8.90381e-08	8.90381e-08	1	0	0	1	0	0
AATGG	4344	60105	5	31.1201	448234373	291.996	47771421	300525	13.8363	139.588	1931.39	1258.18	9.65695	6.2909	0.236926	2.15444e-05	2.15444e-05	1	0	1	1	0	0
AATGGAC	11	85	7	31.1201	448234373	291.996	47771421	595	7.72727	0.35347	2.73136	1.77931	0.0191195	0.0124551	0.185245	4.26551e-08	4.26551e-08	1	0	0	1	0	0
AATGGACG	1	5	8	31.1201	448234373	291.996	47771421	40	5	0.0321336	0.160668	0.104665	0.00128534	0.000837321	0.136988	2.86757e-09	2.86757e-09	1	0	0	1	0	0
AATGGATG	1	4	8	31.1201	448234373	291.996	47771421	32	4	0.0321336	0.128534	0.0837321	0.00102828	0.000669857	0.10959	2.29406e-09	2.29406e-09	1	0	0	1	0	0
AATGGATGG	32	161	9	31.1201	448234373	291.996	47771421	1449	5.03125	1.02828	5.17351	3.37022	0.0465616	0.0303319	0.155075	1.03878e-07	1.03878e-07	1	0	0	1	0	0
AATGGC	288	2959	6	31.1201	448234373	291.996	47771421	17754	10.2743	9.25448	95.0834	61.9408	0.5705	0.371645	0.211119	1.27277e-06	1.27277e-06	1	0	0	1	0	0
AATGGGATGG	1	4	10	31.1201	448234373	291.996	47771421	40	4	0.0321336	0.128534	0.0837321	0.00128534	0.000837321	0.136988	2.86757e-09	2.86757e-09	1	0	0	1	0	0
AATGGT	1	13	6	31.1201	448234373	291.996	47771421	78	13	0.0321336	0.417737	0.272129	0.00250642	0.00163278	0.267127	5.59177e-09	5.59177e-09	1	0	0	1	0	0
AATGGTAT	1	4	8	31.1201	448234373	291.996	47771421	32	4	0.0321336	0.128534	0.0837321	0.00102828	0.000669857	0.10959	2.29406e-09	2.29406e-09	1	0	0	1	0	0
AATGGTCATGCCTGC	2	8	15	31.1201	448234373	291.996	47771421	120	4	0.0642672	0.257069	0.167464	0.00385603	0.00251196	0.205482	8.60272e-09	8.60272e-09	1	0	0	1	0	0
AATGT	157	2006	5	31.1201	448234373	291.996	47771421	10030	12.7771	5.04498	64.46	41.9916	0.3223	0.209958	0.218788	7.19044e-07	7.19044e-07	1	0	0	1	0	0
AATGTACATG	9	42	10	31.1201	448234373	291.996	47771421	420	4.66667	0.289203	1.34961	0.879187	0.0134961	0.00879187	0.159819	3.01095e-08	3.01095e-08	1	0	0	1	0	0
AATGTATG	8	99	8	31.1201	448234373	291.996	47771421	792	12.375	0.257069	3.18123	2.07237	0.0254498	0.0165789	0.339045	5.67779e-08	5.67779e-08	1	0	0	1	0	0
AATGTC	2	17	6	31.1201	448234373	291.996	47771421	102	8.5	0.0642672	0.546271	0.355861	0.00327763	0.00213517	0.17466	7.31231e-09	7.31231e-09	1	0	0	1	0	0
AATT	152	1097	4	31.1201	448234373	291.996	47771421	4388	7.21711	4.88431	35.2506	22.9635	0.141002	0.0918541	0.0988657	3.14573e-07	3.14573e-07	1	0	0	0	0	0
AATTACG	20	106	7	31.1201	448234373	291.996	47771421	742	5.3	0.642672	3.40616	2.2189	0.0238431	0.0155323	0.127056	5.31935e-08	5.31935e-08	1	0	0	1	0	0
AATTAG	1	4	6	31.1201	448234373	291.996	47771421	24	4	0.0321336	0.128534	0.0837321	0.000771207	0.000502392	0.0821928	1.72054e-09	1.72054e-09	1	0	0	1	0	0
AATTAGAGAT	2	12	10	31.1201	448234373	291.996	47771421	120	6	0.0642672	0.385603	0.251196	0.00385603	0.00251196	0.205482	8.60272e-09	8.60272e-09	1	0	0	1	0	0
AATTAT	1	5	6	31.1201	448234373	291.996	47771421	30	5	0.0321336	0.160668	0.104665	0.000964008	0.000627991	0.102741	2.15068e-09	2.15068e-09	1	0	0	1	0	0
AATTATCC	5	21	8	31.1201	448234373	291.996	47771421	168	4.2	0.160668	0.674806	0.439593	0.00539845	0.00351675	0.11507	1.20438e-08	1.20438e-08	1	0	0	1	0	0
AATTATG	2	8	7	31.1201	448234373	291.996	47771421	56	4	0.0642672	0.257069	0.167464	0.00179948	0.00117225	0.0958916	4.0146e-09	4.0146e-09	1	0	0	1	0	0
AATTC	612	5119	5	31.1201	448234373	291.996	47771421	25595	8.36438	19.6658	164.492	107.156	0.82246	0.535781	0.143227	1.83489e-06	1.83489e-06	1	0	0	1	0	0
AATTCAC	7	36	7	31.1201	448234373	291.996	47771421	252	5.14286	0.224935	1.15681	0.753589	0.00809767	0.00527512	0.123289	1.80657e-08	1.80657e-08	1	0	0	1	0	0
AATTCC	2	10	6	31.1201	448234373	291.996	47771421	60	5	0.0642672	0.321336	0.20933	0.00192802	0.00125598	0.102741	4.30136e-09	4.30136e-09	1	0	0	1	0	0
AATTCCGCACACTGC	4	17	15	31.1201	448234373	291.996	47771421	255	4.25	0.128534	0.546271	0.355861	0.00819407	0.00533792	0.218325	1.82808e-08	1.82808e-08	1	0	0	1	0	0
AATTCG	4	16	6	31.1201	448234373	291.996	47771421	96	4	0.128534	0.514138	0.334928	0.00308483	0.00200957	0.0821928	6.88217e-09	6.88217e-09	1	0	0	1	0	0
AATTGAC	26	255	7	31.1201	448234373	291.996	47771421	1785	9.80769	0.835474	8.19407	5.33792	0.0573585	0.0373654	0.235119	1.27965e-07	1.27965e-07	1	0	0	1	0	0
AC	3169	72266	2	31.1201	448234373	291.996	47771421	144532	22.804	101.831	2322.17	1512.75	4.64434	3.02549	0.156194	1.03614e-05	1.03614e-05	1	0	0	0	0	0
ACACACACATGC	1	5	12	31.1201	448234373	291.996	47771421	60	5	0.0321336	0.160668	0.104665	0.00192802	0.00125598	0.205482	4.30136e-09	4.30136e-09	1	0	0	1	0	0
ACACACACGC	14	62	10	31.1201	448234373	291.996	47771421	620	4.42857	0.449871	1.99228	1.29785	0.0199228	0.0129785	0.151665	4.44474e-08	4.44474e-08	1	0	0	1	0	0
ACACACAGGC	2	9	10	31.1201	448234373	291.996	47771421	90	4.5	0.0642672	0.289203	0.188397	0.00289203	0.00188397	0.154112	6.45204e-09	6.45204e-09	1	0	0	1	0	0
ACACACAT	32	252	8	31.1201	448234373	291.996	47771421	2016	7.875	1.02828	8.09767	5.27512	0.0647814	0.042201	0.215756	1.44526e-07	1.44526e-07	1	0	0	1	0	0
ACACACATCGCCAGACTGC	1	5	19	31.1201	448234373	291.996	47771421	95	5	0.0321336	0.160668	0.104665	0.00305269	0.00198864	0.325347	6.81048e-09	6.81048e-09	1	0	0	1	0	0
ACACACATGC	2	13	10	31.1201	448234373	291.996	47771421	130	6.5	0.0642672	0.417737	0.272129	0.00417737	0.00272129	0.222606	9.31961e-09	9.31961e-09	1	0	0	1	0	0
ACACACCACCCT	2	11	12	31.1201	448234373	291.996	47771421	132	5.5	0.0642672	0.35347	0.230263	0.00424164	0.00276316	0.22603	9.46299e-09	9.46299e-09	1	0	0	1	0	0
ACACACCT	6	51	8	31.1201	448234373	291.996	47771421	408	8.5	0.192802	1.63881	1.06758	0.0131105	0.00854067	0.23288	2.92492e-08	2.92492e-08	1	0	0	1	0	0
ACACACG	1	4	7	31.1201	448234373	291.996	47771421	28	4	0.0321336	0.128534	0.0837321	0.000899741	0.000586124	0.0958916	2.0073e-09	2.0073e-09	1	0	0	1	0	0
ACACACGAGGCACCACTCCCAG	1	4	22	31.1201	448234373	291.996	47771421	88	4	0.0321336	0.128534	0.0837321	0.00282776	0.00184211	0.301374	6.30866e-09	6.30866e-09	1	0	0	1	0	0
ACACACGC	8	33	8	31.1201	448234373	291.996	47771421	264	4.125	0.257069	1.06041	0.69079	0.00848327	0.00552632	0.113015	1.8926e-08	1.8926e-08	1	0	0	1	0	0
ACACACGCC	3	18	9	31.1201	448234373	291.996	47771421	162	6	0.0964008	0.578405	0.376794	0.00520565	0.00339115	0.184934	1.16137e-08	1.16137e-08	1	0	0	1	0	0
ACACACGCCC	2	9	10	31.1201	448234373	291.996	47771421	90	4.5	0.0642672	0.289203	0.188397	0.00289203	0.00188397	0.154112	6.45204e-09	6.45204e-09	1	0	0	1	0	0
ACACACGCGC	4	43	10	31.1201	448234373	291.996	47771421	430	10.75	0.128534	1.38175	0.90012	0.0138175	0.0090012	0.368155	3.08264e-08	3.08264e-08	1	0	0	1	0	0
ACACACT	7	55	7	31.1201	448234373	291.996	47771421	385	7.85714	0.224935	1.76735	1.15132	0.0123714	0.00805921	0.188359	2.76004e-08	2.76004e-08	1	0	0	1	0	0
ACACAG	33	341	6	31.1201	448234373	291.996	47771421	2046	10.3333	1.06041	10.9576	7.13816	0.0657454	0.042829	0.212331	1.46676e-07	1.46676e-07	1	0	0	1	0	0
ACACAGAG	1	6	8	31.1201	448234373	291.996	47771421	48	6	0.0321336	0.192802	0.125598	0.00154241	0.00100478	0.164386	3.44109e-09	3.44109e-09	1	0	0	1	0	0
ACACAGGCGC	1	6	10	31.1201	448234373	291.996	47771421	60	6	0.0321336	0.192802	0.125598	0.00192802	0.00125598	0.205482	4.30136e-09	4.30136e-09	1	0	0	1	0	0
ACACAGGCGCACAGAGGCGC	1	4	20	31.1201	448234373	291.996	47771421	80	4	0.0321336	0.128534	0.0837321	0.00257069	0.00167464	0.273976	5.73515e-09	5.73515e-09	1	0	0	1	0	0
ACACAGT	2	9	7	31.1201	448234373	291.996	47771421	63	4.5	0.0642672	0.289203	0.188397	0.00202442	0.00131878	0.107878	4.51643e-09	4.51643e-09	1	0	0	1	0	0
ACACAGTGTC	13	59	10	31.1201	448234373	291.996	47771421	590	4.53846	0.417737	1.89588	1.23505	0.0189588	0.0123505	0.155429	4.22967e-08	4.22967e-08	1	0	0	1	0	0
ACACAT	5	48	6	31.1201	448234373	291.996	47771421	288	9.6	0.160668	1.54241	1.00478	0.00925448	0.00602871	0.197263	2.06465e-08	2.06465e-08	1	0	0	1	0	0
ACACATACCAT	62	265	11	31.1201	448234373	291.996	47771421	2915	4.27419	1.99228	8.51541	5.54725	0.0936695	0.0610197	0.161016	2.08974e-07	2.08974e-07	1	0	0	1	0	0
ACACATAGTAGCTACTATACTG	1	4	22	31.1201	448234373	291.996	47771421	88	4	0.0321336	0.128534	0.0837321	0.00282776	0.00184211	0.301374	6.30866e-09	6.30866e-09	1	0	0	1	0	0
ACACC	264	2655	5	31.1201	448234373	291.996	47771421	13275	10.0568	8.48327	85.3147	55.5772	0.426574	0.277886	0.172208	9.51676e-07	9.51676e-07	1	0	0	1	0	0
ACACCACC	3	12	8	31.1201	448234373	291.996	47771421	96	4	0.0964008	0.385603	0.251196	0.00308483	0.00200957	0.10959	6.88217e-09	6.88217e-09	1	0	0	1	0	0
ACACCAGGCGAGAGC	6	24	15	31.1201	448234373	291.996	47771421	360	4	0.192802	0.771207	0.502392	0.0115681	0.00753589	0.205482	2.58082e-08	2.58082e-08	1	0	0	1	0	0
ACACCAGT	4	25	8	31.1201	448234373	291.996	47771421	200	6.25	0.128534	0.80334	0.523325	0.00642672	0.0041866	0.171235	1.43379e-08	1.43379e-08	1	0	0	1	0	0
ACACCAT	1	4	7	31.1201	448234373	291.996	47771421	28	4	0.0321336	0.128534	0.0837321	0.000899741	0.000586124	0.0958916	2.0073e-09	2.0073e-09	1	0	0	1	0	0
ACACCC	2	8	6	31.1201	448234373	291.996	47771421	48	4	0.0642672	0.257069	0.167464	0.00154241	0.00100478	0.0821928	3.44109e-09	3.44109e-09	1	0	0	1	0	0
ACACCCC	1	4	7	31.1201	448234373	291.996	47771421	28	4	0.0321336	0.128534	0.0837321	0.000899741	0.000586124	0.0958916	2.0073e-09	2.0073e-09	1	0	0	1	0	0
ACACCCTCCTCCGGG	1	6	15	31.1201	448234373	291.996	47771421	90	6	0.0321336	0.192802	0.125598	0.00289203	0.00188397	0.308223	6.45204e-09	6.45204e-09	1	0	0	1	0	0
ACACCCTGGG	9	42	10	31.1201	448234373	291.996	47771421	420	4.66667	0.289203	1.34961	0.879187	0.0134961	0.00879187	0.159819	3.01095e-08	3.01095e-08	1	0	0	1	0	0
ACACCG	8	67	6	31.1201	448234373	291.996	47771421	402	8.375	0.257069	2.15295	1.40251	0.0129177	0.00841507	0.172091	2.88191e-08	2.88191e-08	1	0	0	1	0	0
ACACCGCCGAGG	1	5	12	31.1201	448234373	291.996	47771421	60	5	0.0321336	0.160668	0.104665	0.00192802	0.00125598	0.205482	4.30136e-09	4.30136e-09	1	0	0	1	0	0
ACACCT	3	15	6	31.1201	448234373	291.996	47771421	90	5	0.0964008	0.482004	0.313995	0.00289203	0.00188397	0.102741	6.45204e-09	6.45204e-09	1	0	0	1	0	0
ACACCTAGCTAGCTGCACTCAGTAG	2	8	25	31.1201	448234373	291.996	47771421	200	4	0.0642672	0.257069	0.167464	0.00642672	0.0041866	0.34247	1.43379e-08	1.43379e-08	1	0	0	1	0	0
ACACCTGACGTG	1	4	12	31.1201	448234373	291.996	47771421	48	4	0.0321336	0.128534	0.0837321	0.00154241	0.00100478	0.164386	3.44109e-09	3.44109e-09	1	0	0	1	0	0
ACACCTGATGACGTC	3	12	15	31.1201	448234373	291.996	47771421	180	4	0.0964008	0.385603	0.251196	0.00578405	0.00376794	0.205482	1.29041e-08	1.29041e-08	1	0	0	1	0	0
ACACG	7256	63341	5	31.1201	448234373	291.996	47771421	316705	8.72947	233.162	2035.38	1325.92	10.1769	6.62959	0.149479	2.27044e-05	2.27044e-05	1	0	1	1	0	0
ACACGACAGG	4	24	10	31.1201	448234373	291.996	47771421	240	6	0.128534	0.771207	0.502392	0.00771207	0.00502392	0.205482	1.72054e-08	1.72054e-08	1	0	0	1	0	0
ACACGAGGCT	12	53	10	31.1201	448234373	291.996	47771421	530	4.41667	0.385603	1.70308	1.10945	0.0170308	0.0110945	0.151258	3.79953e-08	3.79953e-08	1	0	0	1	0	0
ACACGC	136	1223	6	31.1201	448234373	291.996	47771421	7338	8.99265	4.37017	39.2994	25.6011	0.235796	0.153606	0.184783	5.26056e-07	5.26056e-07	1	0	0	1	0	0
ACACGCACGC	7	35	10	31.1201	448234373	291.996	47771421	350	5	0.224935	1.12468	0.732656	0.0112468	0.00732656	0.171235	2.50913e-08	2.50913e-08	1	0	0	1	0	0
ACACGCAT	11	92	8	31.1201	448234373	291.996	47771421	736	8.36364	0.35347	2.95629	1.92584	0.0236503	0.0154067	0.229144	5.27633e-08	5.27633e-08	1	0	0	1	0	0
ACACGCGAGCGC	17	70	12	31.1201	448234373	291.996	47771421	840	4.11765	0.546271	2.24935	1.46531	0.0269922	0.0175837	0.16922	6.0219e-08	6.0219e-08	1	0	0	1	0	0
ACACGCGC	2	22	8	31.1201	448234373	291.996	47771421	176	11	0.0642672	0.70694	0.460526	0.00565552	0.00368421	0.301374	1.26173e-08	1.26173e-08	1	0	0	1	0	0
ACACGCGCAG	4	20	10	31.1201	448234373	291.996	47771421	200	5	0.128534	0.642672	0.41866	0.00642672	0.0041866	0.171235	1.43379e-08	1.43379e-08	1	0	0	1	0	0
ACACGCGCC	2	20	9	31.1201	448234373	291.996	47771421	180	10	0.0642672	0.642672	0.41866	0.00578405	0.00376794	0.308223	1.29041e-08	1.29041e-08	1	0	0	1	0	0
ACACGCTGC	3	12	9	31.1201	448234373	291.996	47771421	108	4	0.0964008	0.385603	0.251196	0.00347043	0.00226077	0.123289	7.74245e-09	7.74245e-09	1	0	0	1	0	0
ACACGG	456	3321	6	31.1201	448234373	291.996	47771421	19926	7.28289	14.6529	106.716	69.5186	0.640294	0.417111	0.14965	1.42848e-06	1.42848e-06	1	0	0	1	0	0
ACACGGATACGT	2	8	12	31.1201	448234373	291.996	47771421	96	4	0.0642672	0.257069	0.167464	0.00308483	0.00200957	0.164386	6.88217e-09	6.88217e-09	1	0	0	1	0	0
ACACGGCCCACTGCTGG	1	4	17	31.1201	448234373	291.996	47771421	68	4	0.0321336	0.128534	0.0837321	0.00218509	0.00142345	0.23288	4.87487e-09	4.87487e-09	1	0	0	1	0	0
ACACGGTACTCG	1	4	12	31.1201	448234373	291.996	47771421	48	4	0.0321336	0.128534	0.0837321	0.00154241	0.00100478	0.164386	3.44109e-09	3.44109e-09	1	0	0	1	0	0
ACACGGTAT	1	5	9	31.1201	448234373	291.996	47771421	45	5	0.0321336	0.160668	0.104665	0.00144601	0.000941986	0.154112	3.22602e-09	3.22602e-09	1	0	0	1	0	0
ACACGT	11	49	6	31.1201	448234373	291.996	47771421	294	4.45455	0.35347	1.57455	1.02572	0.00944728	0.00615431	0.0915329	2.10767e-08	2.10767e-08	1	0	0	1	0	0
ACACGTC	1	4	7	31.1201	448234373	291.996	47771421	28	4	0.0321336	0.128534	0.0837321	0.000899741	0.000586124	0.0958916	2.0073e-09	2.0073e-09	1	0	0	1	0	0
ACACGTCCAGTGC	54	429	13	31.1201	448234373	291.996	47771421	5577	7.94444	1.73522	13.7853	8.98026	0.179209	0.116743	0.353695	3.99811e-07	3.99811e-07	1	0	0	1	0	0
ACACGTGTC	11	44	9	31.1201	448234373	291.996	47771421	396	4	0.35347	1.41388	0.921053	0.0127249	0.00828947	0.123289	2.8389e-08	2.8389e-08	1	0	0	1	0	0
ACACT	924	12695	5	31.1201	448234373	291.996	47771421	63475	13.7392	29.6915	407.936	265.745	2.03968	1.32872	0.235263	4.55048e-06	4.55048e-06	1	0	0	1	0	0
ACACTAGGTG	8	41	10	31.1201	448234373	291.996	47771421	410	5.125	0.257069	1.31748	0.858254	0.0131748	0.00858254	0.175516	2.93926e-08	2.93926e-08	1	0	0	1	0	0
ACACTATAT	1	4	9	31.1201	448234373	291.996	47771421	36	4	0.0321336	0.128534	0.0837321	0.00115681	0.000753589	0.123289	2.58082e-09	2.58082e-09	1	0	0	1	0	0
ACACTC	1	4	6	31.1201	448234373	291.996	47771421	24	4	0.0321336	0.128534	0.0837321	0.000771207	0.000502392	0.0821928	1.72054e-09	1.72054e-09	1	0	0	1	0	0
ACACTCC	2	8	7	31.1201	448234373	291.996	47771421	56	4	0.0642672	0.257069	0.167464	0.00179948	0.00117225	0.0958916	4.0146e-09	4.0146e-09	1	0	0	1	0	0
ACACTCCCAGG	4	34	11	31.1201	448234373	291.996	47771421	374	8.5	0.128534	1.09254	0.711723	0.012018	0.00782895	0.320209	2.68118e-08	2.68118e-08	1	0	0	1	0	0
ACACTCG	9	72	7	31.1201	448234373	291.996	47771421	504	8	0.289203	2.31362	1.50718	0.0161953	0.0105502	0.191783	3.61314e-08	3.61314e-08	1	0	0	1	0	0
ACACTGC	1	5	7	31.1201	448234373	291.996	47771421	35	5	0.0321336	0.160668	0.104665	0.00112468	0.000732656	0.119865	2.50913e-09	2.50913e-09	1	0	0	1	0	0
ACACTGGCTCCT	16	71	12	31.1201	448234373	291.996	47771421	852	4.4375	0.514138	2.28149	1.48624	0.0273778	0.0178349	0.182365	6.10793e-08	6.10793e-08	1	0	0	1	0	0
ACACTGTATGT	4	17	11	31.1201	448234373	291.996	47771421	187	4.25	0.128534	0.546271	0.355861	0.00600899	0.00391447	0.160105	1.34059e-08	1.34059e-08	1	0	0	1	0	0
ACAG	1959	30970	4	31.1201	448234373	291.996	47771421	123880	15.8091	62.9498	995.178	648.296	3.98071	2.59318	0.216566	8.88087e-06	8.88087e-06	1	0	0	0	0	0
ACAGACGG	21	125	8	31.1201	448234373	291.996	47771421	1000	5.95238	0.674806	4.0167	2.61663	0.0321336	0.020933	0.163081	7.16893e-08	7.16893e-08	1	0	0	1	0	0
ACAGAG	142	1586	6	31.1201	448234373	291.996	47771421	9516	11.169	4.56297	50.9639	33.1998	0.305783	0.199199	0.229503	6.82196e-07	6.82196e-07	1	0	0	1	0	0
ACAGAGAG	1	6	8	31.1201	448234373	291.996	47771421	48	6	0.0321336	0.192802	0.125598	0.00154241	0.00100478	0.164386	3.44109e-09	3.44109e-09	1	0	0	1	0	0
ACAGAGG	12	81	7	31.1201	448234373	291.996	47771421	567	6.75	0.385603	2.60282	1.69557	0.0182198	0.011869	0.161817	4.06478e-08	4.06478e-08	1	0	0	1	0	0
ACAGAGGAGGCTGCGCC	45	184	17	31.1201	448234373	291.996	47771421	3128	4.08889	1.44601	5.91259	3.85168	0.100514	0.0654785	0.238055	2.24244e-07	2.24244e-07	1	0	0	1	0	0
ACAGAGTCAG	6	24	10	31.1201	448234373	291.996	47771421	240	4	0.192802	0.771207	0.502392	0.00771207	0.00502392	0.136988	1.72054e-08	1.72054e-08	1	0	0	1	0	0
ACAGAT	79	366	6	31.1201	448234373	291.996	47771421	2196	4.63291	2.53856	11.7609	7.66148	0.0705654	0.0459689	0.095198	1.5743e-07	1.5743e-07	1	0	0	1	0	0
ACAGATAG	8	90	8	31.1201	448234373	291.996	47771421	720	11.25	0.257069	2.89203	1.88397	0.0231362	0.0150718	0.308223	5.16163e-08	5.16163e-08	1	0	0	1	0	0
ACAGATC	3	14	7	31.1201	448234373	291.996	47771421	98	4.66667	0.0964008	0.449871	0.293062	0.00314909	0.00205144	0.111874	7.02555e-09	7.02555e-09	1	0	0	1	0	0
ACAGATGG	1	13	8	31.1201	448234373	291.996	47771421	104	13	0.0321336	0.417737	0.272129	0.0033419	0.00217703	0.356169	7.45569e-09	7.45569e-09	1	0	0	1	0	0
ACAGC	576	8319	5	31.1201	448234373	291.996	47771421	41595	14.4427	18.509	267.32	174.142	1.3366	0.870709	0.24731	2.98192e-06	2.98192e-06	1	0	0	1	0	0
ACAGCAGCAGCAGC	19	98	14	31.1201	448234373	291.996	47771421	1372	5.15789	0.610539	3.14909	2.05144	0.0440873	0.0287201	0.247299	9.83577e-08	9.83577e-08	1	0	0	1	0	0
ACAGCAGCC	12	60	9	31.1201	448234373	291.996	47771421	540	5	0.385603	1.92802	1.25598	0.0173522	0.0113038	0.154112	3.87122e-08	3.87122e-08	1	0	0	1	0	0
ACAGCAGCG	13	65	9	31.1201	448234373	291.996	47771421	585	5	0.417737	2.08869	1.36065	0.0187982	0.0122458	0.154112	4.19382e-08	4.19382e-08	1	0	0	1	0	0
ACAGCAGCTCG	3	14	11	31.1201	448234373	291.996	47771421	154	4.66667	0.0964008	0.449871	0.293062	0.00494858	0.00322368	0.175801	1.10402e-08	1.10402e-08	1	0	0	1	0	0
ACAGCATCTGGT	2	11	12	31.1201	448234373	291.996	47771421	132	5.5	0.0642672	0.35347	0.230263	0.00424164	0.00276316	0.22603	9.46299e-09	9.46299e-09	1	0	0	1	0	0
ACAGCC	344	3008	6	31.1201	448234373	291.996	47771421	18048	8.74419	11.054	96.6579	62.9665	0.579947	0.377799	0.179677	1.29385e-06	1.29385e-06	1	0	0	1	0	0
ACAGCCCTGGC	4	20	11	31.1201	448234373	291.996	47771421	220	5	0.128534	0.642672	0.41866	0.0070694	0.00460526	0.188359	1.57716e-08	1.57716e-08	1	0	0	1	0	0
ACAGCCG	4	16	7	31.1201	448234373	291.996	47771421	112	4	0.128534	0.514138	0.334928	0.00359896	0.0023445	0.0958916	8.0292e-09	8.0292e-09	1	0	0	1	0	0
ACAGCCTGCTGC	23	118	12	31.1201	448234373	291.996	47771421	1416	5.13043	0.739073	3.79177	2.4701	0.0455012	0.0296412	0.210842	1.01512e-07	1.01512e-07	1	0	0	1	0	0
ACAGCG	42	501	6	31.1201	448234373	291.996	47771421	3006	11.9286	1.34961	16.0989	10.4874	0.0965936	0.0629247	0.245111	2.15498e-07	2.15498e-07	1	0	0	1	0	0
ACAGCGACCGACGCAGCG	1	6	18	31.1201	448234373	291.996	47771421	108	6	0.0321336	0.192802	0.125598	0.00347043	0.00226077	0.369868	7.74245e-09	7.74245e-09	1	0	0	1	0	0
ACAGCGAGCGC	271	1405	11	31.1201	448234373	291.996	47771421	15455	5.1845	8.70821	45.1477	29.4109	0.496625	0.32352	0.195309	1.10796e-06	1.10796e-06	1	0	0	1	0	0
ACAGCGCGGCGG	28	149	12	31.1201	448234373	291.996	47771421	1788	5.32143	0.899741	4.78791	3.11902	0.0574549	0.0374282	0.218692	1.2818e-07	1.2818e-07	1	0	0	1	0	0
ACAGCGGC	179	970	8	31.1201	448234373	291.996	47771421	7760	5.41899	5.75192	31.1696	20.305	0.249357	0.16244	0.148467	5.56309e-07	5.56309e-07	1	0	0	1	0	0
ACAGCT	20	345	6	31.1201	448234373	291.996	47771421	2070	17.25	0.642672	11.0861	7.22189	0.0665166	0.0433313	0.354456	1.48397e-07	1.48397e-07	1	0	0	1	0	0
ACAGG	3739	54554	5	31.1201	448234373	291.996	47771421	272770	14.5905	120.148	1753.02	1141.98	8.76509	5.7099	0.249841	1.95547e-05	1.95547e-05	1	0	1	1	0	0
ACAGGC	13	95	6	31.1201	448234373	291.996	47771421	570	7.30769	0.417737	3.05269	1.98864	0.0183162	0.0119318	0.15016	4.08629e-08	4.08629e-08	1	0	0	1	0	0
ACAGGCACGC	2	8	10	31.1201	448234373	291.996	47771421	80	4	0.0642672	0.257069	0.167464	0.00257069	0.00167464	0.136988	5.73515e-09	5.73515e-09	1	0	0	1	0	0
ACAGGCAG	368	3110	8	31.1201	448234373	291.996	47771421	24880	8.45109	11.8252	99.9355	65.1017	0.799484	0.520813	0.23154	1.78363e-06	1.78363e-06	1	0	0	1	0	0
ACAGGCC	2	8	7	31.1201	448234373	291.996	47771421	56	4	0.0642672	0.257069	0.167464	0.00179948	0.00117225	0.0958916	4.0146e-09	4.0146e-09	1	0	0	1	0	0
ACAGGCCGAGCT	2	8	12	31.1201	448234373	291.996	47771421	96	4	0.0642672	0.257069	0.167464	0.00308483	0.00200957	0.164386	6.88217e-09	6.88217e-09	1	0	0	1	0	0
ACAGGCGAGCCC	270	1714	12	31.1201	448234373	291.996	47771421	20568	6.34815	8.67608	55.077	35.8792	0.660924	0.43055	0.260886	1.47451e-06	1.47451e-06	1	0	0	1	0	0
ACAGGCGGGCCC	2467	12256	12	31.1201	448234373	291.996	47771421	147072	4.96798	79.2736	393.83	256.555	4.72596	3.07866	0.204166	1.05435e-05	1.05435e-05	1	0	0	1	0	0
ACAGGCGGGCCCACAGGGGGGCCC	1	4	24	31.1201	448234373	291.996	47771421	96	4	0.0321336	0.128534	0.0837321	0.00308483	0.00200957	0.328771	6.88217e-09	6.88217e-09	1	0	0	1	0	0
ACAGGCT	3	22	7	31.1201	448234373	291.996	47771421	154	7.33333	0.0964008	0.70694	0.460526	0.00494858	0.00322368	0.175801	1.10402e-08	1.10402e-08	1	0	0	1	0	0
ACAGGG	4	22	6	31.1201	448234373	291.996	47771421	132	5.5	0.128534	0.70694	0.460526	0.00424164	0.00276316	0.113015	9.46299e-09	9.46299e-09	1	0	0	1	0	0
ACAGGGC	1	4	7	31.1201	448234373	291.996	47771421	28	4	0.0321336	0.128534	0.0837321	0.000899741	0.000586124	0.0958916	2.0073e-09	2.0073e-09	1	0	0	1	0	0
ACAGGGGTGCTGGC	5	22	14	31.1201	448234373	291.996	47771421	308	4.4	0.160668	0.70694	0.460526	0.00989715	0.00644737	0.210962	2.20803e-08	2.20803e-08	1	0	0	1	0	0
ACAGGGT	97	761	7	31.1201	448234373	291.996	47771421	5327	7.84536	3.11696	24.4537	15.93	0.171176	0.11151	0.188076	3.81889e-07	3.81889e-07	1	0	0	1	0	0
ACAGGGTAT	31	153	9	31.1201	448234373	291.996	47771421	1377	4.93548	0.996142	4.91644	3.20275	0.044248	0.0288248	0.152123	9.87162e-08	9.87162e-08	1	0	0	1	0	0
ACAGGT	5	20	6	31.1201	448234373	291.996	47771421	120	4	0.160668	0.642672	0.41866	0.00385603	0.00251196	0.0821928	8.60272e-09	8.60272e-09	1	0	0	1	0	0
ACAGGTC	22	90	7	31.1201	448234373	291.996	47771421	630	4.09091	0.70694	2.89203	1.88397	0.0202442	0.0131878	0.098071	4.51643e-08	4.51643e-08	1	0	0	1	0	0
ACAGT	484	5572	5	31.1201	448234373	291.996	47771421	27860	11.5124	15.5527	179.049	116.639	0.895243	0.583194	0.197133	1.99726e-06	1.99726e-06	1	0	0	1	0	0
ACAGTACAGTAGAGT	1	4	15	31.1201	448234373	291.996	47771421	60	4	0.0321336	0.128534	0.0837321	0.00192802	0.00125598	0.205482	4.30136e-09	4.30136e-09	1	0	0	1	0	0
ACAGTACATCAG	4	19	12	31.1201	448234373	291.996	47771421	228	4.75	0.128534	0.610539	0.397727	0.00732646	0.00477273	0.195208	1.63452e-08	1.63452e-08	1	0	0	1	0	0
ACAGTAT	2	8	7	31.1201	448234373	291.996	47771421	56	4	0.0642672	0.257069	0.167464	0.00179948	0.00117225	0.0958916	4.0146e-09	4.0146e-09	1	0	0	1	0	0
ACAGTC	18	161	6	31.1201	448234373	291.996	47771421	966	8.94444	0.578405	5.17351	3.37022	0.0310411	0.0202213	0.183792	6.92519e-08	6.92519e-08	1	0	0	1	0	0
ACAGTGCACGCACT	5	36	14	31.1201	448234373	291.996	47771421	504	7.2	0.160668	1.15681	0.753589	0.0161953	0.0105502	0.34521	3.61314e-08	3.61314e-08	1	0	0	1	0	0
ACAGTGCAGTGC	20	122	12	31.1201	448234373	291.996	47771421	1464	6.1	0.642672	3.9203	2.55383	0.0470436	0.0306459	0.250688	1.04953e-07	1.04953e-07	1	0	0	1	0	0
ACAGTGCG	1	9	8	31.1201	448234373	291.996	47771421	72	9	0.0321336	0.289203	0.188397	0.00231362	0.00150718	0.246578	5.16163e-09	5.16163e-09	1	0	0	1	0	0
ACAGTGGC	24	167	8	31.1201	448234373	291.996	47771421	1336	6.95833	0.771207	5.36631	3.49581	0.0429305	0.0279665	0.190642	9.57769e-08	9.57769e-08	1	0	0	1	0	0
ACAT	5010	67034	4	31.1201	448234373	291.996	47771421	268136	13.38	160.989	2154.04	1403.22	8.61618	5.6129	0.183291	1.92225e-05	1.92225e-05	1	0	1	0	0	0
ACATACCC	88	513	8	31.1201	448234373	291.996	47771421	4104	5.82955	2.82776	16.4845	10.7386	0.131876	0.0859091	0.159716	2.94213e-07	2.94213e-07	1	0	0	1	0	0
ACATACGAT	1	6	9	31.1201	448234373	291.996	47771421	54	6	0.0321336	0.192802	0.125598	0.00173522	0.00113038	0.184934	3.87122e-09	3.87122e-09	1	0	0	1	0	0
ACATACGT	9	119	8	31.1201	448234373	291.996	47771421	952	13.2222	0.289203	3.8239	2.49103	0.0305912	0.0199282	0.362257	6.82482e-08	6.82482e-08	1	0	0	1	0	0
ACATAG	4	16	6	31.1201	448234373	291.996	47771421	96	4	0.128534	0.514138	0.334928	0.00308483	0.00200957	0.0821928	6.88217e-09	6.88217e-09	1	0	0	1	0	0
ACATAGAGCCT	1	4	11	31.1201	448234373	291.996	47771421	44	4	0.0321336	0.128534	0.0837321	0.00141388	0.000921053	0.150687	3.15433e-09	3.15433e-09	1	0	0	1	0	0
ACATAGGT	54	306	8	31.1201	448234373	291.996	47771421	2448	5.66667	1.73522	9.83289	6.4055	0.0786631	0.051244	0.155253	1.75495e-07	1.75495e-07	1	0	0	1	0	0
ACATAGT	29	150	7	31.1201	448234373	291.996	47771421	1050	5.17241	0.931875	4.82004	3.13995	0.0337403	0.0219797	0.123998	7.52738e-08	7.52738e-08	1	0	0	1	0	0
ACATAGTAGTGC	1	4	12	31.1201	448234373	291.996	47771421	48	4	0.0321336	0.128534	0.0837321	0.00154241	0.00100478	0.164386	3.44109e-09	3.44109e-09	1	0	0	1	0	0
ACATAGTATACT	1	4	12	31.1201	448234373	291.996	47771421	48	4	0.0321336	0.128534	0.0837321	0.00154241	0.00100478	0.164386	3.44109e-09	3.44109e-09	1	0	0	1	0	0
ACATAT	24	118	6	31.1201	448234373	291.996	47771421	708	4.91667	0.771207	3.79177	2.4701	0.0227506	0.0148206	0.101029	5.0756e-08	5.0756e-08	1	0	0	1	0	0
ACATATGCAGTCAGT	4	37	15	31.1201	448234373	291.996	47771421	555	9.25	0.128534	1.18894	0.774522	0.0178342	0.0116178	0.475177	3.97876e-08	3.97876e-08	1	0	0	1	0	0
ACATC	103	1577	5	31.1201	448234373	291.996	47771421	7885	15.3107	3.30976	50.6747	33.0114	0.253374	0.165057	0.262172	5.6527e-07	5.6527e-07	1	0	0	1	0	0
ACATCAGATC	6	24	10	31.1201	448234373	291.996	47771421	240	4	0.192802	0.771207	0.502392	0.00771207	0.00502392	0.136988	1.72054e-08	1.72054e-08	1	0	0	1	0	0
ACATCAT	2	8	7	31.1201	448234373	291.996	47771421	56	4	0.0642672	0.257069	0.167464	0.00179948	0.00117225	0.0958916	4.0146e-09	4.0146e-09	1	0	0	1	0	0
ACATCC	1	4	6	31.1201	448234373	291.996	47771421	24	4	0.0321336	0.128534	0.0837321	0.000771207	0.000502392	0.0821928	1.72054e-09	1.72054e-09	1	0	0	1	0	0
ACATCTAG	3148	16858	8	31.1201	448234373	291.996	47771421	134864	5.35515	101.157	541.708	352.889	4.33367	2.82311	0.146718	9.66831e-06	9.66831e-06	1	0	0	1	0	0
ACATG	127	2139	5	31.1201	448234373	291.996	47771421	10695	16.8425	4.08097	68.7338	44.7757	0.343669	0.223879	0.288403	7.66717e-07	7.66717e-07	1	0	0	1	0	0
ACATGAG	1	7	7	31.1201	448234373	291.996	47771421	49	7	0.0321336	0.224935	0.146531	0.00157455	0.00102572	0.16781	3.51278e-09	3.51278e-09	1	0	0	1	0	0
ACATGC	6	36	6	31.1201	448234373	291.996	47771421	216	6	0.192802	1.15681	0.753589	0.00694086	0.00452153	0.123289	1.54849e-08	1.54849e-08	1	0	0	1	0	0
ACATGCAG	17	94	8	31.1201	448234373	291.996	47771421	752	5.52941	0.546271	3.02056	1.9677	0.0241645	0.0157416	0.151493	5.39104e-08	5.39104e-08	1	0	0	1	0	0
ACATGCAT	18	142	8	31.1201	448234373	291.996	47771421	1136	7.88889	0.578405	4.56297	2.97249	0.0365038	0.0237799	0.216137	8.14391e-08	8.14391e-08	1	0	0	1	0	0
ACATGCATGC	1	5	10	31.1201	448234373	291.996	47771421	50	5	0.0321336	0.160668	0.104665	0.00160668	0.00104665	0.171235	3.58447e-09	3.58447e-09	1	0	0	1	0	0
ACATGCGT	9	115	8	31.1201	448234373	291.996	47771421	920	12.7778	0.289203	3.69537	2.4073	0.0295629	0.0192584	0.35008	6.59542e-08	6.59542e-08	1	0	0	1	0	0
ACATGCTGGCAT	4	17	12	31.1201	448234373	291.996	47771421	204	4.25	0.128534	0.546271	0.355861	0.00655526	0.00427034	0.17466	1.46246e-08	1.46246e-08	1	0	0	1	0	0
ACATGG	4	40	6	31.1201	448234373	291.996	47771421	240	10	0.128534	1.28534	0.837321	0.00771207	0.00502392	0.205482	1.72054e-08	1.72054e-08	1	0	0	1	0	0
ACATGGT	21	128	7	31.1201	448234373	291.996	47771421	896	6.09524	0.674806	4.1131	2.67943	0.0287917	0.018756	0.146121	6.42336e-08	6.42336e-08	1	0	0	1	0	0
ACATGT	3	12	6	31.1201	448234373	291.996	47771421	72	4	0.0964008	0.385603	0.251196	0.00231362	0.00150718	0.0821928	5.16163e-09	5.16163e-09	1	0	0	1	0	0
ACATGTAG	1119	5438	8	31.1201	448234373	291.996	47771421	43504	4.8597	35.9575	174.743	113.834	1.39794	0.91067	0.133144	3.11877e-06	3.11877e-06	1	0	0	1	0	0
ACC	99	877	3	31.1201	448234373	291.996	47771421	2631	8.85859	3.18123	28.1812	18.3583	0.0845435	0.0550748	0.091014	1.88615e-07	1.88615e-07	1	0	0	0	0	0
ACCACCGCGCCAGCAGC	5	36	17	31.1201	448234373	291.996	47771421	612	7.2	0.160668	1.15681	0.753589	0.0196658	0.012811	0.419183	4.38739e-08	4.38739e-08	1	0	0	1	0	0
ACCACCTCC	1	5	9	31.1201	448234373	291.996	47771421	45	5	0.0321336	0.160668	0.104665	0.00144601	0.000941986	0.154112	3.22602e-09	3.22602e-09	1	0	0	1	0	0
ACCACCTCT	28	182	9	31.1201	448234373	291.996	47771421	1638	6.5	0.899741	5.84832	3.80981	0.0526349	0.0342883	0.200345	1.17427e-07	1.17427e-07	1	0	0	1	0	0
ACCACCTGC	4	18	9	31.1201	448234373	291.996	47771421	162	4.5	0.128534	0.578405	0.376794	0.00520565	0.00339115	0.1387	1.16137e-08	1.16137e-08	1	0	0	1	0	0
ACCACGACTCGACCG	1	5	15	31.1201	448234373	291.996	47771421	75	5	0.0321336	0.160668	0.104665	0.00241002	0.00156998	0.256853	5.3767e-09	5.3767e-09	1	0	0	1	0	0
ACCACGCCAGT	1	5	11	31.1201	448234373	291.996	47771421	55	5	0.0321336	0.160668	0.104665	0.00176735	0.00115132	0.188359	3.94291e-09	3.94291e-09	1	0	0	1	0	0
ACCACGGCC	28	209	9	31.1201	448234373	291.996	47771421	1881	7.46429	0.899741	6.71593	4.375	0.0604433	0.039375	0.230066	1.34848e-07	1.34848e-07	1	0	0	1	0	0
ACCACGGCCAGCAGCAGC	3	15	18	31.1201	448234373	291.996	47771421	270	5	0.0964008	0.482004	0.313995	0.00867608	0.00565191	0.308223	1.93561e-08	1.93561e-08	1	0	0	1	0	0
ACCACGGCGAG	2	11	11	31.1201	448234373	291.996	47771421	121	5.5	0.0642672	0.35347	0.230263	0.00388817	0.0025329	0.207194	8.67441e-09	8.67441e-09	1	0	0	1	0	0
ACCACGGGAGT	5	30	11	31.1201	448234373	291.996	47771421	330	6	0.160668	0.964008	0.627991	0.0106041	0.0069079	0.22603	2.36575e-08	2.36575e-08	1	0	0	1	0	0
ACCACGGGC	1	10	9	31.1201	448234373	291.996	47771421	90	10	0.0321336	0.321336	0.20933	0.00289203	0.00188397	0.308223	6.45204e-09	6.45204e-09	1	0	0	1	0	0
ACCACGTATAT	17	88	11	31.1201	448234373	291.996	47771421	968	5.17647	0.546271	2.82776	1.84211	0.0311053	0.0202632	0.195006	6.93953e-08	6.93953e-08	1	0	0	1	0	0
ACCACT	84	897	6	31.1201	448234373	291.996	47771421	5382	10.6786	2.69922	28.8239	18.7769	0.172943	0.112662	0.219425	3.85832e-07	3.85832e-07	1	0	0	1	0	0
ACCACTAGT	25	114	9	31.1201	448234373	291.996	47771421	1026	4.56	0.80334	3.66323	2.38636	0.0329691	0.0214773	0.14055	7.35532e-08	7.35532e-08	1	0	0	1	0	0
ACCACTATCC	2	9	10	31.1201	448234373	291.996	47771421	90	4.5	0.0642672	0.289203	0.188397	0.00289203	0.00188397	0.154112	6.45204e-09	6.45204e-09	1	0	0	1	0	0
ACCACTCAGAGT	18	84	12	31.1201	448234373	291.996	47771421	1008	4.66667	0.578405	2.69922	1.75837	0.0323907	0.0211005	0.191783	7.22628e-08	7.22628e-08	1	0	0	1	0	0
ACCACTGAGGT	9	56	11	31.1201	448234373	291.996	47771421	616	6.22222	0.289203	1.79948	1.17225	0.0197943	0.0128947	0.234402	4.41606e-08	4.41606e-08	1	0	0	1	0	0
ACCACTGCC	39	215	9	31.1201	448234373	291.996	47771421	1935	5.51282	1.25321	6.90873	4.5006	0.0621785	0.0405054	0.169918	1.38719e-07	1.38719e-07	1	0	0	1	0	0
ACCACTGCT	21	224	9	31.1201	448234373	291.996	47771421	2016	10.6667	0.674806	7.19793	4.689	0.0647814	0.042201	0.328771	1.44526e-07	1.44526e-07	1	0	0	1	0	0
ACCAG	121	1371	5	31.1201	448234373	291.996	47771421	6855	11.3306	3.88817	44.0552	28.6992	0.220276	0.143496	0.194019	4.9143e-07	4.9143e-07	1	0	0	1	0	0
ACCAGACCTCC	8	33	11	31.1201	448234373	291.996	47771421	363	4.125	0.257069	1.06041	0.69079	0.0116645	0.00759869	0.155396	2.60232e-08	2.60232e-08	1	0	0	1	0	0
ACCAGC	35	213	6	31.1201	448234373	291.996	47771421	1278	6.08571	1.12468	6.84446	4.45873	0.0410668	0.0267524	0.12505	9.16189e-08	9.16189e-08	1	0	0	1	0	0
ACCAGCCACGGC	17	74	12	31.1201	448234373	291.996	47771421	888	4.35294	0.546271	2.37789	1.54904	0.0285347	0.0185885	0.17889	6.36601e-08	6.36601e-08	1	0	0	1	0	0
ACCAGCCCTGC	7	43	11	31.1201	448234373	291.996	47771421	473	6.14286	0.224935	1.38175	0.90012	0.0151992	0.00990132	0.231412	3.3909e-08	3.3909e-08	1	0	0	1	0	0
ACCAGCG	1	4	7	31.1201	448234373	291.996	47771421	28	4	0.0321336	0.128534	0.0837321	0.000899741	0.000586124	0.0958916	2.0073e-09	2.0073e-09	1	0	0	1	0	0
ACCAGG	68	854	6	31.1201	448234373	291.996	47771421	5124	12.5588	2.18509	27.4421	17.8768	0.164653	0.107261	0.258061	3.67336e-07	3.67336e-07	1	0	0	1	0	0
ACCAGGACTCGGC	5	20	13	31.1201	448234373	291.996	47771421	260	4	0.160668	0.642672	0.41866	0.00835474	0.00544258	0.178084	1.86392e-08	1.86392e-08	1	0	0	1	0	0
ACCAGGG	1	5	7	31.1201	448234373	291.996	47771421	35	5	0.0321336	0.160668	0.104665	0.00112468	0.000732656	0.119865	2.50913e-09	2.50913e-09	1	0	0	1	0	0
ACCAGT	18	80	6	31.1201	448234373	291.996	47771421	480	4.44444	0.578405	2.57069	1.67464	0.0154241	0.0100478	0.0913253	3.44109e-08	3.44109e-08	1	0	0	1	0	0
ACCATACCATC	1	4	11	31.1201	448234373	291.996	47771421	44	4	0.0321336	0.128534	0.0837321	0.00141388	0.000921053	0.150687	3.15433e-09	3.15433e-09	1	0	0	1	0	0
ACCATACGCCG	1	5	11	31.1201	448234373	291.996	47771421	55	5	0.0321336	0.160668	0.104665	0.00176735	0.00115132	0.188359	3.94291e-09	3.94291e-09	1	0	0	1	0	0
ACCATAG	11	52	7	31.1201	448234373	291.996	47771421	364	4.72727	0.35347	1.67095	1.08852	0.0116966	0.00761962	0.113326	2.60949e-08	2.60949e-08	1	0	0	1	0	0
ACCATC	14	151	6	31.1201	448234373	291.996	47771421	906	10.7857	0.449871	4.85218	3.16089	0.0291131	0.0189653	0.221627	6.49505e-08	6.49505e-08	1	0	0	1	0	0
ACCATCAT	3	20	8	31.1201	448234373	291.996	47771421	160	6.66667	0.0964008	0.642672	0.41866	0.00514138	0.00334928	0.182651	1.14703e-08	1.14703e-08	1	0	0	1	0	0
ACCATCT	3	12	7	31.1201	448234373	291.996	47771421	84	4	0.0964008	0.385603	0.251196	0.00269922	0.00175837	0.0958916	6.0219e-09	6.0219e-09	1	0	0	1	0	0
ACCATG	3	22	6	31.1201	448234373	291.996	47771421	132	7.33333	0.0964008	0.70694	0.460526	0.00424164	0.00276316	0.150687	9.46299e-09	9.46299e-09	1	0	0	1	0	0
ACCATGCTG	9	49	9	31.1201	448234373	291.996	47771421	441	5.44444	0.289203	1.57455	1.02572	0.0141709	0.00923146	0.16781	3.1615e-08	3.1615e-08	1	0	0	1	0	0
ACCATGG	28	265	7	31.1201	448234373	291.996	47771421	1855	9.46429	0.899741	8.51541	5.54725	0.0596079	0.0388307	0.226886	1.32984e-07	1.32984e-07	1	0	0	1	0	0
ACCC	1	6	4	31.1201	448234373	291.996	47771421	24	6	0.0321336	0.192802	0.125598	0.000771207	0.000502392	0.0821928	1.72054e-09	1.72054e-09	1	0	0	0	0	0
ACCCACGGCCT	5	23	11	31.1201	448234373	291.996	47771421	253	4.6	0.160668	0.739073	0.481459	0.0081298	0.00529605	0.17329	1.81374e-08	1.81374e-08	1	0	0	1	0	0
ACCCACT	3	22	7	31.1201	448234373	291.996	47771421	154	7.33333	0.0964008	0.70694	0.460526	0.00494858	0.00322368	0.175801	1.10402e-08	1.10402e-08	1	0	0	1	0	0
ACCCACTC	19	82	8	31.1201	448234373	291.996	47771421	656	4.31579	0.610539	2.63496	1.71651	0.0210797	0.0137321	0.118242	4.70282e-08	4.70282e-08	1	0	0	1	0	0
ACCCAG	15	77	6	31.1201	448234373	291.996	47771421	462	5.13333	0.482004	2.47429	1.61184	0.0148457	0.00967105	0.105481	3.31205e-08	3.31205e-08	1	0	0	1	0	0
ACCCAGGC	2	16	8	31.1201	448234373	291.996	47771421	128	8	0.0642672	0.514138	0.334928	0.0041131	0.00267943	0.219181	9.17623e-09	9.17623e-09	1	0	0	1	0	0
ACCCAGGGCGATGGG	2	8	15	31.1201	448234373	291.996	47771421	120	4	0.0642672	0.257069	0.167464	0.00385603	0.00251196	0.205482	8.60272e-09	8.60272e-09	1	0	0	1	0	0
ACCCAGGGTG	6	24	10	31.1201	448234373	291.996	47771421	240	4	0.192802	0.771207	0.502392	0.00771207	0.00502392	0.136988	1.72054e-08	1.72054e-08	1	0	0	1	0	0
ACCCAGGTCTG	5	24	11	31.1201	448234373	291.996	47771421	264	4.8	0.160668	0.771207	0.502392	0.00848327	0.00552632	0.180824	1.8926e-08	1.8926e-08	1	0	0	1	0	0
ACCCATG	7	55	7	31.1201	448234373	291.996	47771421	385	7.85714	0.224935	1.76735	1.15132	0.0123714	0.00805921	0.188359	2.76004e-08	2.76004e-08	1	0	0	1	0	0
ACCCCC	10	40	6	31.1201	448234373	291.996	47771421	240	4	0.321336	1.28534	0.837321	0.00771207	0.00502392	0.0821928	1.72054e-08	1.72054e-08	1	0	0	1	0	0
ACCCCCC	4	16	7	31.1201	448234373	291.996	47771421	112	4	0.128534	0.514138	0.334928	0.00359896	0.0023445	0.0958916	8.0292e-09	8.0292e-09	1	0	0	1	0	0
ACCCCTC	2	12	7	31.1201	448234373	291.996	47771421	84	6	0.0642672	0.385603	0.251196	0.00269922	0.00175837	0.143837	6.0219e-09	6.0219e-09	1	0	0	1	0	0
ACCCCTGGGGCT	1	7	12	31.1201	448234373	291.996	47771421	84	7	0.0321336	0.224935	0.146531	0.00269922	0.00175837	0.287675	6.0219e-09	6.0219e-09	1	0	0	1	0	0
ACCCG	24	133	5	31.1201	448234373	291.996	47771421	665	5.54167	0.771207	4.27377	2.78409	0.0213689	0.0139205	0.0948927	4.76734e-08	4.76734e-08	1	0	0	1	0	0
ACCCGAGCCG	1	11	10	31.1201	448234373	291.996	47771421	110	11	0.0321336	0.35347	0.230263	0.0035347	0.00230263	0.376717	7.88582e-09	7.88582e-09	1	0	0	1	0	0
ACCCGC	3	12	6	31.1201	448234373	291.996	47771421	72	4	0.0964008	0.385603	0.251196	0.00231362	0.00150718	0.0821928	5.16163e-09	5.16163e-09	1	0	0	1	0	0
ACCCGCACGC	1	4	10	31.1201	448234373	291.996	47771421	40	4	0.0321336	0.128534	0.0837321	0.00128534	0.000837321	0.136988	2.86757e-09	2.86757e-09	1	0	0	1	0	0
ACCCGCG	1	4	7	31.1201	448234373	291.996	47771421	28	4	0.0321336	0.128534	0.0837321	0.000899741	0.000586124	0.0958916	2.0073e-09	2.0073e-09	1	0	0	1	0	0
ACCCGCGATC	1	4	10	31.1201	448234373	291.996	47771421	40	4	0.0321336	0.128534	0.0837321	0.00128534	0.000837321	0.136988	2.86757e-09	2.86757e-09	1	0	0	1	0	0
ACCCGCGCC	1	5	9	31.1201	448234373	291.996	47771421	45	5	0.0321336	0.160668	0.104665	0.00144601	0.000941986	0.154112	3.22602e-09	3.22602e-09	1	0	0	1	0	0
ACCCGCGGGCC	2	8	11	31.1201	448234373	291.996	47771421	88	4	0.0642672	0.257069	0.167464	0.00282776	0.00184211	0.150687	6.30866e-09	6.30866e-09	1	0	0	1	0	0
ACCCGCTG	1	4	8	31.1201	448234373	291.996	47771421	32	4	0.0321336	0.128534	0.0837321	0.00102828	0.000669857	0.10959	2.29406e-09	2.29406e-09	1	0	0	1	0	0
ACCCGGCCGG	1	13	10	31.1201	448234373	291.996	47771421	130	13	0.0321336	0.417737	0.272129	0.00417737	0.00272129	0.445211	9.31961e-09	9.31961e-09	1	0	0	1	0	0
ACCCGGGCGG	4	22	10	31.1201	448234373	291.996	47771421	220	5.5	0.128534	0.70694	0.460526	0.0070694	0.00460526	0.188359	1.57716e-08	1.57716e-08	1	0	0	1	0	0
ACCCGGGTCG	1	4	10	31.1201	448234373	291.996	47771421	40	4	0.0321336	0.128534	0.0837321	0.00128534	0.000837321	0.136988	2.86757e-09	2.86757e-09	1	0	0	1	0	0
ACCCGTG	1	4	7	31.1201	448234373	291.996	47771421	28	4	0.0321336	0.128534	0.0837321	0.000899741	0.000586124	0.0958916	2.0073e-09	2.0073e-09	1	0	0	1	0	0
ACCCGTGCC	3	14	9	31.1201	448234373	291.996	47771421	126	4.66667	0.0964008	0.449871	0.293062	0.00404884	0.00263756	0.143837	9.03285e-09	9.03285e-09	1	0	0	1	0	0
ACCCTCG	191	1555	7	31.1201	448234373	291.996	47771421	10885	8.14136	6.13752	49.9678	32.5508	0.349774	0.227856	0.195172	7.80338e-07	7.80338e-07	1	0	0	1	0	0
ACCCTG	4	24	6	31.1201	448234373	291.996	47771421	144	6	0.128534	0.771207	0.502392	0.00462724	0.00301435	0.123289	1.03233e-08	1.03233e-08	1	0	0	1	0	0
ACCCTGAGC	22	88	9	31.1201	448234373	291.996	47771421	792	4	0.70694	2.82776	1.84211	0.0254498	0.0165789	0.123289	5.67779e-08	5.67779e-08	1	0	0	1	0	0
ACCCTGC	11	89	7	31.1201	448234373	291.996	47771421	623	8.09091	0.35347	2.85989	1.86304	0.0200192	0.0130413	0.193963	4.46624e-08	4.46624e-08	1	0	0	1	0	0
ACCG	1241	12678	4	31.1201	448234373	291.996	47771421	50712	10.216	39.8778	407.39	265.389	1.62956	1.06156	0.139946	3.63551e-06	3.63551e-06	1	0	0	0	0	0
ACCGACTG	10	47	8	31.1201	448234373	291.996	47771421	376	4.7	0.321336	1.51028	0.983852	0.0120822	0.00787081	0.128769	2.69552e-08	2.69552e-08	1	0	0	1	0	0
ACCGACTGCT	1	4	10	31.1201	448234373	291.996	47771421	40	4	0.0321336	0.128534	0.0837321	0.00128534	0.000837321	0.136988	2.86757e-09	2.86757e-09	1	0	0	1	0	0
ACCGAGCATCGT	290	1176	12	31.1201	448234373	291.996	47771421	14112	4.05517	9.31875	37.7891	24.6172	0.45347	0.295407	0.166653	1.01168e-06	1.01168e-06	1	0	0	1	0	0
ACCGAGCCCGCCGTG	1	6	15	31.1201	448234373	291.996	47771421	90	6	0.0321336	0.192802	0.125598	0.00289203	0.00188397	0.308223	6.45204e-09	6.45204e-09	1	0	0	1	0	0
ACCGAGCGGGAG	1	19	12	31.1201	448234373	291.996	47771421	228	19	0.0321336	0.610539	0.397727	0.00732646	0.00477273	0.780832	1.63452e-08	1.63452e-08	1	0	0	1	1	0
ACCGAGGAG	21	388	9	31.1201	448234373	291.996	47771421	3492	18.4762	0.674806	12.4678	8.12201	0.112211	0.0730981	0.569479	2.50339e-07	2.50339e-07	1	0	0	1	1	0
ACCGAGGAGGCCGAGGAG	3	16	18	31.1201	448234373	291.996	47771421	288	5.33333	0.0964008	0.514138	0.334928	0.00925448	0.00602871	0.328771	2.06465e-08	2.06465e-08	1	0	0	1	0	0
ACCGAGT	2	15	7	31.1201	448234373	291.996	47771421	105	7.5	0.0642672	0.482004	0.313995	0.00337403	0.00219797	0.179797	7.52738e-09	7.52738e-09	1	0	0	1	0	0
ACCGAT	9	44	6	31.1201	448234373	291.996	47771421	264	4.88889	0.289203	1.41388	0.921053	0.00848327	0.00552632	0.100458	1.8926e-08	1.8926e-08	1	0	0	1	0	0
ACCGATGGAT	1	5	10	31.1201	448234373	291.996	47771421	50	5	0.0321336	0.160668	0.104665	0.00160668	0.00104665	0.171235	3.58447e-09	3.58447e-09	1	0	0	1	0	0
ACCGC	523	14462	5	31.1201	448234373	291.996	47771421	72310	27.652	16.8059	464.716	302.733	2.32358	1.51367	0.473499	5.18385e-06	5.18385e-06	1	0	0	1	0	0
ACCGCATCT	1	5	9	31.1201	448234373	291.996	47771421	45	5	0.0321336	0.160668	0.104665	0.00144601	0.000941986	0.154112	3.22602e-09	3.22602e-09	1	0	0	1	0	0
ACCGCCCTGCTCTCCGT	6	35	17	31.1201	448234373	291.996	47771421	595	5.83333	0.192802	1.12468	0.732656	0.0191195	0.0124551	0.339616	4.26551e-08	4.26551e-08	1	0	0	1	0	0
ACCGCCGCGCGC	9	61	12	31.1201	448234373	291.996	47771421	732	6.77778	0.289203	1.96015	1.27691	0.0235218	0.015323	0.278542	5.24766e-08	5.24766e-08	1	0	0	1	0	0
ACCGCCGTGC	15	78	10	31.1201	448234373	291.996	47771421	780	5.2	0.482004	2.50642	1.63278	0.0250642	0.0163278	0.178084	5.59177e-08	5.59177e-08	1	0	0	1	0	0
ACCGCCT	2	9	7	31.1201	448234373	291.996	47771421	63	4.5	0.0642672	0.289203	0.188397	0.00202442	0.00131878	0.107878	4.51643e-09	4.51643e-09	1	0	0	1	0	0
ACCGCCTC	488	2139	8	31.1201	448234373	291.996	47771421	17112	4.3832	15.6812	68.7338	44.7757	0.54987	0.358206	0.120089	1.22675e-06	1.22675e-06	1	0	0	1	0	0
ACCGCGCAGCAGCC	10	65	14	31.1201	448234373	291.996	47771421	910	6.5	0.321336	2.08869	1.36065	0.0292416	0.019049	0.311648	6.52373e-08	6.52373e-08	1	0	0	1	0	0
ACCGCGCTGC	10	45	10	31.1201	448234373	291.996	47771421	450	4.5	0.321336	1.44601	0.941986	0.0144601	0.00941986	0.154112	3.22602e-08	3.22602e-08	1	0	0	1	0	0
ACCGCT	25	385	6	31.1201	448234373	291.996	47771421	2310	15.4	0.80334	12.3714	8.05921	0.0742287	0.0483553	0.316442	1.65602e-07	1.65602e-07	1	0	0	1	0	0
ACCGCTGCGC	19	102	10	31.1201	448234373	291.996	47771421	1020	5.36842	0.610539	3.27763	2.13517	0.0327763	0.0213517	0.183852	7.31231e-08	7.31231e-08	1	0	0	1	0	0
ACCGG	125	1328	5	31.1201	448234373	291.996	47771421	6640	10.624	4.0167	42.6734	27.799	0.213367	0.138995	0.18192	4.76017e-07	4.76017e-07	1	0	0	1	0	0
ACCGGACTCGCGTAG	1	5	15	31.1201	448234373	291.996	47771421	75	5	0.0321336	0.160668	0.104665	0.00241002	0.00156998	0.256853	5.3767e-09	5.3767e-09	1	0	0	1	0	0
ACCGGAGTGAGC	1	4	12	31.1201	448234373	291.996	47771421	48	4	0.0321336	0.128534	0.0837321	0.00154241	0.00100478	0.164386	3.44109e-09	3.44109e-09	1	0	0	1	0	0
ACCGGC	20	194	6	31.1201	448234373	291.996	47771421	1164	9.7	0.642672	6.23392	4.06101	0.0374035	0.024366	0.199318	8.34464e-08	8.34464e-08	1	0	0	1	0	0
ACCGGCTCC	1	4	9	31.1201	448234373	291.996	47771421	36	4	0.0321336	0.128534	0.0837321	0.00115681	0.000753589	0.123289	2.58082e-09	2.58082e-09	1	0	0	1	0	0
ACCGGGACTCC	1	5	11	31.1201	448234373	291.996	47771421	55	5	0.0321336	0.160668	0.104665	0.00176735	0.00115132	0.188359	3.94291e-09	3.94291e-09	1	0	0	1	0	0
ACCGGGGCGTAG	1	4	12	31.1201	448234373	291.996	47771421	48	4	0.0321336	0.128534	0.0837321	0.00154241	0.00100478	0.164386	3.44109e-09	3.44109e-09	1	0	0	1	0	0
ACCGT	17	240	5	31.1201	448234373	291.996	47771421	1200	14.1176	0.546271	7.71207	5.02392	0.0385603	0.0251196	0.241744	8.60272e-08	8.60272e-08	1	0	0	1	0	0
ACCGTAT	35	237	7	31.1201	448234373	291.996	47771421	1659	6.77143	1.12468	7.61567	4.96113	0.0533097	0.0347279	0.162331	1.18933e-07	1.18933e-07	1	0	0	1	0	0
ACCGTATCCT	1	4	10	31.1201	448234373	291.996	47771421	40	4	0.0321336	0.128534	0.0837321	0.00128534	0.000837321	0.136988	2.86757e-09	2.86757e-09	1	0	0	1	0	0
ACCGTC	68	575	6	31.1201	448234373	291.996	47771421	3450	8.45588	2.18509	18.4768	12.0365	0.110861	0.0722189	0.173753	2.47328e-07	2.47328e-07	1	0	0	1	0	0
ACCGTG	3	22	6	31.1201	448234373	291.996	47771421	132	7.33333	0.0964008	0.70694	0.460526	0.00424164	0.00276316	0.150687	9.46299e-09	9.46299e-09	1	0	0	1	0	0
ACCT	1745	27162	4	31.1201	448234373	291.996	47771421	108648	15.5656	56.0732	872.813	568.583	3.49125	2.27433	0.21323	7.7889e-06	7.7889e-06	1	0	0	0	0	0
ACCTACGG	6	41	8	31.1201	448234373	291.996	47771421	328	6.83333	0.192802	1.31748	0.858254	0.0105398	0.00686603	0.187217	2.35141e-08	2.35141e-08	1	0	0	1	0	0
ACCTACT	3	25	7	31.1201	448234373	291.996	47771421	175	8.33333	0.0964008	0.80334	0.523325	0.00562338	0.00366328	0.199774	1.25456e-08	1.25456e-08	1	0	0	1	0	0
ACCTAT	1	17	6	31.1201	448234373	291.996	47771421	102	17	0.0321336	0.546271	0.355861	0.00327763	0.00213517	0.349319	7.31231e-09	7.31231e-09	1	0	0	1	0	0
ACCTATCT	8	91	8	31.1201	448234373	291.996	47771421	728	11.375	0.257069	2.92416	1.9049	0.0233933	0.0152392	0.311648	5.21898e-08	5.21898e-08	1	0	0	1	0	0
ACCTC	527	6768	5	31.1201	448234373	291.996	47771421	33840	12.8425	16.9344	217.48	141.675	1.0874	0.708373	0.219909	2.42597e-06	2.42597e-06	1	0	0	1	0	0
ACCTCATCATCTG	1	7	13	31.1201	448234373	291.996	47771421	91	7	0.0321336	0.224935	0.146531	0.00292416	0.0019049	0.311648	6.52373e-09	6.52373e-09	1	0	0	1	0	0
ACCTCC	1	4	6	31.1201	448234373	291.996	47771421	24	4	0.0321336	0.128534	0.0837321	0.000771207	0.000502392	0.0821928	1.72054e-09	1.72054e-09	1	0	0	1	0	0
ACCTCCCG	1	4	8	31.1201	448234373	291.996	47771421	32	4	0.0321336	0.128534	0.0837321	0.00102828	0.000669857	0.10959	2.29406e-09	2.29406e-09	1	0	0	1	0	0
ACCTCG	54	534	6	31.1201	448234373	291.996	47771421	3204	9.88889	1.73522	17.1594	11.1782	0.102956	0.0670694	0.203199	2.29693e-07	2.29693e-07	1	0	0	1	0	0
ACCTCGCAGC	1	5	10	31.1201	448234373	291.996	47771421	50	5	0.0321336	0.160668	0.104665	0.00160668	0.00104665	0.171235	3.58447e-09	3.58447e-09	1	0	0	1	0	0
ACCTCGGGAGGC	18	84	12	31.1201	448234373	291.996	47771421	1008	4.66667	0.578405	2.69922	1.75837	0.0323907	0.0211005	0.191783	7.22628e-08	7.22628e-08	1	0	0	1	0	0
ACCTCTC	36	187	7	31.1201	448234373	291.996	47771421	1309	5.19444	1.15681	6.00899	3.91447	0.0420629	0.0274013	0.124526	9.38413e-08	9.38413e-08	1	0	0	1	0	0
ACCTCTG	3	12	7	31.1201	448234373	291.996	47771421	84	4	0.0964008	0.385603	0.251196	0.00269922	0.00175837	0.0958916	6.0219e-09	6.0219e-09	1	0	0	1	0	0
ACCTCTGCGATACTC	9	43	15	31.1201	448234373	291.996	47771421	645	4.77778	0.289203	1.38175	0.90012	0.0207262	0.0135018	0.245437	4.62396e-08	4.62396e-08	1	0	0	1	0	0
ACCTG	54	520	5	31.1201	448234373	291.996	47771421	2600	9.62963	1.73522	16.7095	10.8852	0.0835474	0.0544258	0.164893	1.86392e-07	1.86392e-07	1	0	0	1	0	0
ACCTGAGCAT	3	20	10	31.1201	448234373	291.996	47771421	200	6.66667	0.0964008	0.642672	0.41866	0.00642672	0.0041866	0.228313	1.43379e-08	1.43379e-08	1	0	0	1	0	0
ACCTGAGGC	2	10	9	31.1201	448234373	291.996	47771421	90	5	0.0642672	0.321336	0.20933	0.00289203	0.00188397	0.154112	6.45204e-09	6.45204e-09	1	0	0	1	0	0
ACCTGC	1	4	6	31.1201	448234373	291.996	47771421	24	4	0.0321336	0.128534	0.0837321	0.000771207	0.000502392	0.0821928	1.72054e-09	1.72054e-09	1	0	0	1	0	0
ACCTGGGCGG	1	6	10	31.1201	448234373	291.996	47771421	60	6	0.0321336	0.192802	0.125598	0.00192802	0.00125598	0.205482	4.30136e-09	4.30136e-09	1	0	0	1	0	0
ACG	172	5861	3	31.1201	448234373	291.996	47771421	17583	34.0756	5.52698	188.335	122.688	0.565005	0.368065	0.350096	1.26051e-06	1.26051e-06	1	0	0	0	0	0
ACGACGGCC	1	4	9	31.1201	448234373	291.996	47771421	36	4	0.0321336	0.128534	0.0837321	0.00115681	0.000753589	0.123289	2.58082e-09	2.58082e-09	1	0	0	1	0	0
ACGACGGCG	6	24	9	31.1201	448234373	291.996	47771421	216	4	0.192802	0.771207	0.502392	0.00694086	0.00452153	0.123289	1.54849e-08	1.54849e-08	1	0	0	1	0	0
ACGACGTAG	1	4	9	31.1201	448234373	291.996	47771421	36	4	0.0321336	0.128534	0.0837321	0.00115681	0.000753589	0.123289	2.58082e-09	2.58082e-09	1	0	0	1	0	0
ACGACGTGG	2	13	9	31.1201	448234373	291.996	47771421	117	6.5	0.0642672	0.417737	0.272129	0.00375963	0.00244916	0.200345	8.38765e-09	8.38765e-09	1	0	0	1	0	0
ACGAG	785	13650	5	31.1201	448234373	291.996	47771421	68250	17.3885	25.2249	438.624	285.736	2.19312	1.42868	0.297753	4.8928e-06	4.8928e-06	1	0	0	1	0	0
ACGAGAGCCGCG	2	8	12	31.1201	448234373	291.996	47771421	96	4	0.0642672	0.257069	0.167464	0.00308483	0.00200957	0.164386	6.88217e-09	6.88217e-09	1	0	0	1	0	0
ACGAGAT	2	8	7	31.1201	448234373	291.996	47771421	56	4	0.0642672	0.257069	0.167464	0.00179948	0.00117225	0.0958916	4.0146e-09	4.0146e-09	1	0	0	1	0	0
ACGAGC	5	31	6	31.1201	448234373	291.996	47771421	186	6.2	0.160668	0.996142	0.648924	0.00597685	0.00389354	0.127399	1.33342e-08	1.33342e-08	1	0	0	1	0	0
ACGAGCGAGCGC	13	77	12	31.1201	448234373	291.996	47771421	924	5.92308	0.417737	2.47429	1.61184	0.0296915	0.0193421	0.243417	6.62409e-08	6.62409e-08	1	0	0	1	0	0
ACGAGCGCAG	5	48	10	31.1201	448234373	291.996	47771421	480	9.6	0.160668	1.54241	1.00478	0.0154241	0.0100478	0.328771	3.44109e-08	3.44109e-08	1	0	0	1	0	0
ACGAGG	32	210	6	31.1201	448234373	291.996	47771421	1260	6.5625	1.02828	6.74806	4.39593	0.0404884	0.0263756	0.134848	9.03285e-08	9.03285e-08	1	0	0	1	0	0
ACGAGGCAG	3	22	9	31.1201	448234373	291.996	47771421	198	7.33333	0.0964008	0.70694	0.460526	0.00636246	0.00414474	0.22603	1.41945e-08	1.41945e-08	1	0	0	1	0	0
ACGAGGGCT	1	4	9	31.1201	448234373	291.996	47771421	36	4	0.0321336	0.128534	0.0837321	0.00115681	0.000753589	0.123289	2.58082e-09	2.58082e-09	1	0	0	1	0	0
ACGAT	472	4785	5	31.1201	448234373	291.996	47771421	23925	10.1377	15.1671	153.759	100.164	0.768797	0.500822	0.173593	1.71517e-06	1.71517e-06	1	0	0	1	0	0
ACGATACGGC	2	8	10	31.1201	448234373	291.996	47771421	80	4	0.0642672	0.257069	0.167464	0.00257069	0.00167464	0.136988	5.73515e-09	5.73515e-09	1	0	0	1	0	0
ACGATCACTGATC	4	22	13	31.1201	448234373	291.996	47771421	286	5.5	0.128534	0.70694	0.460526	0.00919021	0.00598684	0.244866	2.05031e-08	2.05031e-08	1	0	0	1	0	0
ACGATCCCCGTCTCGCAT	2	15	18	31.1201	448234373	291.996	47771421	270	7.5	0.0642672	0.482004	0.313995	0.00867608	0.00565191	0.462335	1.93561e-08	1.93561e-08	1	0	0	1	0	0
ACGATG	88	682	6	31.1201	448234373	291.996	47771421	4092	7.75	2.82776	21.9151	14.2763	0.131491	0.0856579	0.159249	2.93353e-07	2.93353e-07	1	0	0	1	0	0
ACGC	205	4488	4	31.1201	448234373	291.996	47771421	17952	21.8927	6.58739	144.216	93.9474	0.576863	0.37579	0.299904	1.28697e-06	1.28697e-06	1	0	0	0	0	0
ACGCACGCCC	3	13	10	31.1201	448234373	291.996	47771421	130	4.33333	0.0964008	0.417737	0.272129	0.00417737	0.00272129	0.148404	9.31961e-09	9.31961e-09	1	0	0	1	0	0
ACGCACGTGGC	1	4	11	31.1201	448234373	291.996	47771421	44	4	0.0321336	0.128534	0.0837321	0.00141388	0.000921053	0.150687	3.15433e-09	3.15433e-09	1	0	0	1	0	0
ACGCAGCC	6	25	8	31.1201	448234373	291.996	47771421	200	4.16667	0.192802	0.80334	0.523325	0.00642672	0.0041866	0.114157	1.43379e-08	1.43379e-08	1	0	0	1	0	0
ACGCAGCGCG	32	136	10	31.1201	448234373	291.996	47771421	1360	4.25	1.02828	4.37017	2.84689	0.0437017	0.0284689	0.14555	9.74975e-08	9.74975e-08	1	0	0	1	0	0
ACGCAGGGCTC	3	16	11	31.1201	448234373	291.996	47771421	176	5.33333	0.0964008	0.514138	0.334928	0.00565552	0.00368421	0.200916	1.26173e-08	1.26173e-08	1	0	0	1	0	0
ACGCATC	3	18	7	31.1201	448234373	291.996	47771421	126	6	0.0964008	0.578405	0.376794	0.00404884	0.00263756	0.143837	9.03285e-09	9.03285e-09	1	0	0	1	0	0
ACGCC	71	705	5	31.1201	448234373	291.996	47771421	3525	9.92958	2.28149	22.6542	14.7578	0.113271	0.0737889	0.170029	2.52705e-07	2.52705e-07	1	0	0	1	0	0
ACGCCAGGCTC	2	8	11	31.1201	448234373	291.996	47771421	88	4	0.0642672	0.257069	0.167464	0.00282776	0.00184211	0.150687	6.30866e-09	6.30866e-09	1	0	0	1	0	0
ACGCCAGGG	2	8	9	31.1201	448234373	291.996	47771421	72	4	0.0642672	0.257069	0.167464	0.00231362	0.00150718	0.123289	5.16163e-09	5.16163e-09	1	0	0	1	0	0
ACGCCAGTGCC	15	78	11	31.1201	448234373	291.996	47771421	858	5.2	0.482004	2.50642	1.63278	0.0275706	0.0179605	0.195893	6.15094e-08	6.15094e-08	1	0	0	1	0	0
ACGCCATAG	7	38	9	31.1201	448234373	291.996	47771421	342	5.42857	0.224935	1.22108	0.795455	0.0109897	0.00715909	0.167321	2.45177e-08	2.45177e-08	1	0	0	1	0	0
ACGCCATGG	1	4	9	31.1201	448234373	291.996	47771421	36	4	0.0321336	0.128534	0.0837321	0.00115681	0.000753589	0.123289	2.58082e-09	2.58082e-09	1	0	0	1	0	0
ACGCCG	1	4	6	31.1201	448234373	291.996	47771421	24	4	0.0321336	0.128534	0.0837321	0.000771207	0.000502392	0.0821928	1.72054e-09	1.72054e-09	1	0	0	1	0	0
ACGCCGC	6	24	7	31.1201	448234373	291.996	47771421	168	4	0.192802	0.771207	0.502392	0.00539845	0.00351675	0.0958916	1.20438e-08	1.20438e-08	1	0	0	1	0	0
ACGCCGCAG	1	4	9	31.1201	448234373	291.996	47771421	36	4	0.0321336	0.128534	0.0837321	0.00115681	0.000753589	0.123289	2.58082e-09	2.58082e-09	1	0	0	1	0	0
ACGCCGTAG	4	16	9	31.1201	448234373	291.996	47771421	144	4	0.128534	0.514138	0.334928	0.00462724	0.00301435	0.123289	1.03233e-08	1.03233e-08	1	0	0	1	0	0
ACGCCGTGG	5	29	9	31.1201	448234373	291.996	47771421	261	5.8	0.160668	0.931875	0.607058	0.00838687	0.00546352	0.178769	1.87109e-08	1.87109e-08	1	0	0	1	0	0
ACGCG	305	2983	5	31.1201	448234373	291.996	47771421	14915	9.78033	9.80075	95.8546	62.4432	0.479273	0.312216	0.167473	1.06925e-06	1.06925e-06	1	0	0	1	0	0
ACGCGAGCGCGC	5	27	12	31.1201	448234373	291.996	47771421	324	5.4	0.160668	0.867608	0.565191	0.0104113	0.0067823	0.221921	2.32273e-08	2.32273e-08	1	0	0	1	0	0
ACGCGAT	52	258	7	31.1201	448234373	291.996	47771421	1806	4.96154	1.67095	8.29047	5.40072	0.0580333	0.037805	0.118942	1.29471e-07	1.29471e-07	1	0	0	1	0	0
ACGCGC	16	202	6	31.1201	448234373	291.996	47771421	1212	12.625	0.514138	6.49099	4.22847	0.0389459	0.0253708	0.259421	8.68875e-08	8.68875e-08	1	0	0	1	0	0
ACGCGCTGCCT	1	4	11	31.1201	448234373	291.996	47771421	44	4	0.0321336	0.128534	0.0837321	0.00141388	0.000921053	0.150687	3.15433e-09	3.15433e-09	1	0	0	1	0	0
ACGCGCTGCT	3	17	10	31.1201	448234373	291.996	47771421	170	5.66667	0.0964008	0.546271	0.355861	0.00546271	0.00355861	0.194066	1.21872e-08	1.21872e-08	1	0	0	1	0	0
ACGCGGCGCC	4	16	10	31.1201	448234373	291.996	47771421	160	4	0.128534	0.514138	0.334928	0.00514138	0.00334928	0.136988	1.14703e-08	1.14703e-08	1	0	0	1	0	0
ACGCT	52	527	5	31.1201	448234373	291.996	47771421	2635	10.1346	1.67095	16.9344	11.0317	0.0846721	0.0551585	0.17354	1.88901e-07	1.88901e-07	1	0	0	1	0	0
ACGCTCC	25	197	7	31.1201	448234373	291.996	47771421	1379	7.88	0.80334	6.33032	4.1238	0.0443123	0.0288666	0.188906	9.88596e-08	9.88596e-08	1	0	0	1	0	0
ACGCTCCGCT	1	6	10	31.1201	448234373	291.996	47771421	60	6	0.0321336	0.192802	0.125598	0.00192802	0.00125598	0.205482	4.30136e-09	4.30136e-09	1	0	0	1	0	0
ACGCTCCTAGC	5	25	11	31.1201	448234373	291.996	47771421	275	5	0.160668	0.80334	0.523325	0.00883674	0.00575658	0.188359	1.97146e-08	1.97146e-08	1	0	0	1	0	0
ACGCTCGATGCG	12	86	12	31.1201	448234373	291.996	47771421	1032	7.16667	0.385603	2.76349	1.80024	0.0331619	0.0216029	0.294524	7.39834e-08	7.39834e-08	1	0	0	1	0	0
ACGCTCGCAGGAGCC	3	12	15	31.1201	448234373	291.996	47771421	180	4	0.0964008	0.385603	0.251196	0.00578405	0.00376794	0.205482	1.29041e-08	1.29041e-08	1	0	0	1	0	0
ACGCTG	3	12	6	31.1201	448234373	291.996	47771421	72	4	0.0964008	0.385603	0.251196	0.00231362	0.00150718	0.0821928	5.16163e-09	5.16163e-09	1	0	0	1	0	0
ACGG	4670	60257	4	31.1201	448234373	291.996	47771421	241028	12.903	150.064	1936.28	1261.36	7.7451	5.04544	0.176756	1.72791e-05	1.72791e-05	1	0	1	0	0	0
ACGGAGCG	3	15	8	31.1201	448234373	291.996	47771421	120	5	0.0964008	0.482004	0.313995	0.00385603	0.00251196	0.136988	8.60272e-09	8.60272e-09	1	0	0	1	0	0
ACGGAGT	12	76	7	31.1201	448234373	291.996	47771421	532	6.33333	0.385603	2.44215	1.59091	0.0170951	0.0111364	0.151828	3.81387e-08	3.81387e-08	1	0	0	1	0	0
ACGGAGTCC	1	4	9	31.1201	448234373	291.996	47771421	36	4	0.0321336	0.128534	0.0837321	0.00115681	0.000753589	0.123289	2.58082e-09	2.58082e-09	1	0	0	1	0	0
ACGGAT	14	131	6	31.1201	448234373	291.996	47771421	786	9.35714	0.449871	4.2095	2.74223	0.025257	0.0164534	0.192272	5.63478e-08	5.63478e-08	1	0	0	1	0	0
ACGGATGG	72	587	8	31.1201	448234373	291.996	47771421	4696	8.15278	2.31362	18.8624	12.2877	0.150899	0.0983015	0.223367	3.36653e-07	3.36653e-07	1	0	0	1	0	0
ACGGC	4171	80462	5	31.1201	448234373	291.996	47771421	402310	19.2908	134.029	2585.53	1684.31	12.9277	8.42156	0.330326	2.88413e-05	2.88413e-05	1	0	1	1	0	0
ACGGCAGGCCC	14	62	11	31.1201	448234373	291.996	47771421	682	4.42857	0.449871	1.99228	1.29785	0.0219151	0.0142763	0.166832	4.88921e-08	4.88921e-08	1	0	0	1	0	0
ACGGCAGGGC	1	4	10	31.1201	448234373	291.996	47771421	40	4	0.0321336	0.128534	0.0837321	0.00128534	0.000837321	0.136988	2.86757e-09	2.86757e-09	1	0	0	1	0	0
ACGGCATCT	5	24	9	31.1201	448234373	291.996	47771421	216	4.8	0.160668	0.771207	0.502392	0.00694086	0.00452153	0.147947	1.54849e-08	1.54849e-08	1	0	0	1	0	0
ACGGCATGGCATGGC	2	8	15	31.1201	448234373	291.996	47771421	120	4	0.0642672	0.257069	0.167464	0.00385603	0.00251196	0.205482	8.60272e-09	8.60272e-09	1	0	0	1	0	0
ACGGCC	36	366	6	31.1201	448234373	291.996	47771421	2196	10.1667	1.15681	11.7609	7.66148	0.0705654	0.0459689	0.208907	1.5743e-07	1.5743e-07	1	0	0	1	0	0
ACGGCG	15	120	6	31.1201	448234373	291.996	47771421	720	8	0.482004	3.85603	2.51196	0.0231362	0.0150718	0.164386	5.16163e-08	5.16163e-08	1	0	0	1	0	0
ACGGCGCAGCG	7	49	11	31.1201	448234373	291.996	47771421	539	7	0.224935	1.57455	1.02572	0.01732	0.0112829	0.263702	3.86405e-08	3.86405e-08	1	0	0	1	0	0
ACGGCGGCGCTAGC	6	38	14	31.1201	448234373	291.996	47771421	532	6.33333	0.192802	1.22108	0.795455	0.0170951	0.0111364	0.303657	3.81387e-08	3.81387e-08	1	0	0	1	0	0
ACGGCTC	2	15	7	31.1201	448234373	291.996	47771421	105	7.5	0.0642672	0.482004	0.313995	0.00337403	0.00219797	0.179797	7.52738e-09	7.52738e-09	1	0	0	1	0	0
ACGGCTCTGC	3	13	10	31.1201	448234373	291.996	47771421	130	4.33333	0.0964008	0.417737	0.272129	0.00417737	0.00272129	0.148404	9.31961e-09	9.31961e-09	1	0	0	1	0	0
ACGGCTGAGAGTCGAGGC	1	4	18	31.1201	448234373	291.996	47771421	72	4	0.0321336	0.128534	0.0837321	0.00231362	0.00150718	0.246578	5.16163e-09	5.16163e-09	1	0	0	1	0	0
ACGGCTGCTGCC	4	25	12	31.1201	448234373	291.996	47771421	300	6.25	0.128534	0.80334	0.523325	0.00964008	0.00627991	0.256853	2.15068e-08	2.15068e-08	1	0	0	1	0	0
ACGGG	39	225	5	31.1201	448234373	291.996	47771421	1125	5.76923	1.25321	7.23006	4.70993	0.0361503	0.0235496	0.0987894	8.06505e-08	8.06505e-08	1	0	0	1	0	0
ACGGGC	36	403	6	31.1201	448234373	291.996	47771421	2418	11.1944	1.15681	12.9498	8.43601	0.0776991	0.050616	0.230026	1.73345e-07	1.73345e-07	1	0	0	1	0	0
ACGGGCAG	6	35	8	31.1201	448234373	291.996	47771421	280	5.83333	0.192802	1.12468	0.732656	0.00899741	0.00586124	0.159819	2.0073e-08	2.0073e-08	1	0	0	1	0	0
ACGT	12	87	4	31.1201	448234373	291.996	47771421	348	7.25	0.385603	2.79562	1.82117	0.0111825	0.00728469	0.0993163	2.49479e-08	2.49479e-08	1	0	0	0	0	0
ACGTC	2430	32956	5	31.1201	448234373	291.996	47771421	164780	13.5621	78.0847	1059	689.869	5.29498	3.44934	0.232231	1.1813e-05	1.1813e-05	1	0	0	1	0	0
ACGTCC	5	23	6	31.1201	448234373	291.996	47771421	138	4.6	0.160668	0.739073	0.481459	0.00443444	0.00288876	0.0945217	9.89313e-09	9.89313e-09	1	0	0	1	0	0
ACT	1008	24042	3	31.1201	448234373	291.996	47771421	72126	23.8512	32.3907	772.556	503.272	2.31767	1.50981	0.24505	5.17066e-06	5.17066e-06	1	0	0	0	0	0
ACTACTGACTATACTAGCTC	1	4	20	31.1201	448234373	291.996	47771421	80	4	0.0321336	0.128534	0.0837321	0.00257069	0.00167464	0.273976	5.73515e-09	5.73515e-09	1	0	0	1	0	0
ACTAGAG	1	7	7	31.1201	448234373	291.996	47771421	49	7	0.0321336	0.224935	0.146531	0.00157455	0.00102572	0.16781	3.51278e-09	3.51278e-09	1	0	0	1	0	0
ACTAGC	28	379	6	31.1201	448234373	291.996	47771421	2274	13.5357	0.899741	12.1786	7.93361	0.0730718	0.0476017	0.278135	1.63022e-07	1.63022e-07	1	0	0	1	0	0
ACTAGCCAGC	6	61	10	31.1201	448234373	291.996	47771421	610	10.1667	0.192802	1.96015	1.27691	0.0196015	0.0127691	0.348178	4.37305e-08	4.37305e-08	1	0	0	1	0	0
ACTAGG	5	38	6	31.1201	448234373	291.996	47771421	228	7.6	0.160668	1.22108	0.795455	0.00732646	0.00477273	0.156166	1.63452e-08	1.63452e-08	1	0	0	1	0	0
ACTAT	31	297	5	31.1201	448234373	291.996	47771421	1485	9.58065	0.996142	9.54368	6.21711	0.0477184	0.0310855	0.164054	1.06459e-07	1.06459e-07	1	0	0	1	0	0
ACTATACTGC	1	6	10	31.1201	448234373	291.996	47771421	60	6	0.0321336	0.192802	0.125598	0.00192802	0.00125598	0.205482	4.30136e-09	4.30136e-09	1	0	0	1	0	0
ACTATATC	4	16	8	31.1201	448234373	291.996	47771421	128	4	0.128534	0.514138	0.334928	0.0041131	0.00267943	0.10959	9.17623e-09	9.17623e-09	1	0	0	1	0	0
ACTATC	1	9	6	31.1201	448234373	291.996	47771421	54	9	0.0321336	0.289203	0.188397	0.00173522	0.00113038	0.184934	3.87122e-09	3.87122e-09	1	0	0	1	0	0
ACTATCCCAGT	5	20	11	31.1201	448234373	291.996	47771421	220	4	0.160668	0.642672	0.41866	0.0070694	0.00460526	0.150687	1.57716e-08	1.57716e-08	1	0	0	1	0	0
ACTATG	15	60	6	31.1201	448234373	291.996	47771421	360	4	0.482004	1.92802	1.25598	0.0115681	0.00753589	0.0821928	2.58082e-08	2.58082e-08	1	0	0	1	0	0
ACTATGGCGAGGCG	2	9	14	31.1201	448234373	291.996	47771421	126	4.5	0.0642672	0.289203	0.188397	0.00404884	0.00263756	0.215756	9.03285e-09	9.03285e-09	1	0	0	1	0	0
ACTC	3041	49819	4	31.1201	448234373	291.996	47771421	199276	16.3824	97.7183	1600.86	1042.86	6.40346	4.17145	0.22442	1.4286e-05	1.4286e-05	1	0	1	0	0	0
ACTCACTG	3	15	8	31.1201	448234373	291.996	47771421	120	5	0.0964008	0.482004	0.313995	0.00385603	0.00251196	0.136988	8.60272e-09	8.60272e-09	1	0	0	1	0	0
ACTCAGT	5	25	7	31.1201	448234373	291.996	47771421	175	5	0.160668	0.80334	0.523325	0.00562338	0.00366328	0.119865	1.25456e-08	1.25456e-08	1	0	0	1	0	0
ACTCAT	2	8	6	31.1201	448234373	291.996	47771421	48	4	0.0642672	0.257069	0.167464	0.00154241	0.00100478	0.0821928	3.44109e-09	3.44109e-09	1	0	0	1	0	0
ACTCATC	1	4	7	31.1201	448234373	291.996	47771421	28	4	0.0321336	0.128534	0.0837321	0.000899741	0.000586124	0.0958916	2.0073e-09	2.0073e-09	1	0	0	1	0	0
ACTCC	3304	38396	5	31.1201	448234373	291.996	47771421	191980	11.6211	106.169	1233.8	803.744	6.16901	4.01872	0.198993	1.37629e-05	1.37629e-05	1	0	1	1	0	0
ACTCCC	4	22	6	31.1201	448234373	291.996	47771421	132	5.5	0.128534	0.70694	0.460526	0.00424164	0.00276316	0.113015	9.46299e-09	9.46299e-09	1	0	0	1	0	0
ACTCCCG	1	4	7	31.1201	448234373	291.996	47771421	28	4	0.0321336	0.128534	0.0837321	0.000899741	0.000586124	0.0958916	2.0073e-09	2.0073e-09	1	0	0	1	0	0
ACTCCGC	4	16	7	31.1201	448234373	291.996	47771421	112	4	0.128534	0.514138	0.334928	0.00359896	0.0023445	0.0958916	8.0292e-09	8.0292e-09	1	0	0	1	0	0
ACTCCGCTCC	13	87	10	31.1201	448234373	291.996	47771421	870	6.69231	0.417737	2.79562	1.82117	0.0279562	0.0182117	0.229191	6.23697e-08	6.23697e-08	1	0	0	1	0	0
ACTCCGGAGCGGC	7	32	13	31.1201	448234373	291.996	47771421	416	4.57143	0.224935	1.02828	0.669857	0.0133676	0.00870814	0.203525	2.98228e-08	2.98228e-08	1	0	0	1	0	0
ACTCCT	1	4	6	31.1201	448234373	291.996	47771421	24	4	0.0321336	0.128534	0.0837321	0.000771207	0.000502392	0.0821928	1.72054e-09	1.72054e-09	1	0	0	1	0	0
ACTCG	1	7	5	31.1201	448234373	291.996	47771421	35	7	0.0321336	0.224935	0.146531	0.00112468	0.000732656	0.119865	2.50913e-09	2.50913e-09	1	0	0	1	0	0
ACTCGAT	227	1451	7	31.1201	448234373	291.996	47771421	10157	6.39207	7.29433	46.6259	30.3738	0.326381	0.212617	0.153236	7.28148e-07	7.28148e-07	1	0	0	1	0	0
ACTCGC	3	38	6	31.1201	448234373	291.996	47771421	228	12.6667	0.0964008	1.22108	0.795455	0.00732646	0.00477273	0.260277	1.63452e-08	1.63452e-08	1	0	0	1	0	0
ACTCGCCTGG	2	8	10	31.1201	448234373	291.996	47771421	80	4	0.0642672	0.257069	0.167464	0.00257069	0.00167464	0.136988	5.73515e-09	5.73515e-09	1	0	0	1	0	0
ACTCGCTC	31	190	8	31.1201	448234373	291.996	47771421	1520	6.12903	0.996142	6.10539	3.97727	0.0488431	0.0318182	0.167921	1.08968e-07	1.08968e-07	1	0	0	1	0	0
ACTCGG	1	4	6	31.1201	448234373	291.996	47771421	24	4	0.0321336	0.128534	0.0837321	0.000771207	0.000502392	0.0821928	1.72054e-09	1.72054e-09	1	0	0	1	0	0
ACTCT	979	16982	5	31.1201	448234373	291.996	47771421	84910	17.3463	31.4588	545.693	355.485	2.72847	1.77742	0.297029	6.08714e-06	6.08714e-06	1	0	0	1	0	0
ACTCTAT	2	8	7	31.1201	448234373	291.996	47771421	56	4	0.0642672	0.257069	0.167464	0.00179948	0.00117225	0.0958916	4.0146e-09	4.0146e-09	1	0	0	1	0	0
ACTCTC	42	528	6	31.1201	448234373	291.996	47771421	3168	12.5714	1.34961	16.9665	11.0526	0.101799	0.0663158	0.25832	2.27112e-07	2.27112e-07	1	0	0	1	0	0
ACTCTG	5	36	6	31.1201	448234373	291.996	47771421	216	7.2	0.160668	1.15681	0.753589	0.00694086	0.00452153	0.147947	1.54849e-08	1.54849e-08	1	0	0	1	0	0
ACTG	592	9089	4	31.1201	448234373	291.996	47771421	36356	15.353	19.0231	292.062	190.26	1.16825	0.761041	0.210318	2.60634e-06	2.60634e-06	1	0	0	0	0	0
ACTGAT	143	1031	6	31.1201	448234373	291.996	47771421	6186	7.20979	4.59511	33.1298	21.5819	0.198779	0.129492	0.148148	4.4347e-07	4.4347e-07	1	0	0	1	0	0
ACTGATAGATC	9	36	11	31.1201	448234373	291.996	47771421	396	4	0.289203	1.15681	0.753589	0.0127249	0.00828947	0.150687	2.8389e-08	2.8389e-08	1	0	0	1	0	0
ACTGATATATAG	1	4	12	31.1201	448234373	291.996	47771421	48	4	0.0321336	0.128534	0.0837321	0.00154241	0.00100478	0.164386	3.44109e-09	3.44109e-09	1	0	0	1	0	0
ACTGATC	3	14	7	31.1201	448234373	291.996	47771421	98	4.66667	0.0964008	0.449871	0.293062	0.00314909	0.00205144	0.111874	7.02555e-09	7.02555e-09	1	0	0	1	0	0
ACTGATG	2	8	7	31.1201	448234373	291.996	47771421	56	4	0.0642672	0.257069	0.167464	0.00179948	0.00117225	0.0958916	4.0146e-09	4.0146e-09	1	0	0	1	0	0
ACTGC	666	13661	5	31.1201	448234373	291.996	47771421	68305	20.512	21.401	438.977	285.966	2.19489	1.42983	0.351237	4.89674e-06	4.89674e-06	1	0	0	1	0	0
ACTGCAGCAGCAGG	4	19	14	31.1201	448234373	291.996	47771421	266	4.75	0.128534	0.610539	0.397727	0.00854754	0.00556818	0.227743	1.90694e-08	1.90694e-08	1	0	0	1	0	0
ACTGCATGCT	3	13	10	31.1201	448234373	291.996	47771421	130	4.33333	0.0964008	0.417737	0.272129	0.00417737	0.00272129	0.148404	9.31961e-09	9.31961e-09	1	0	0	1	0	0
ACTGCC	70	1196	6	31.1201	448234373	291.996	47771421	7176	17.0857	2.24935	38.4318	25.0359	0.230591	0.150215	0.351081	5.14443e-07	5.14443e-07	1	0	0	1	0	0
ACTGCCACTGGCC	1	4	13	31.1201	448234373	291.996	47771421	52	4	0.0321336	0.128534	0.0837321	0.00167095	0.00108852	0.178084	3.72784e-09	3.72784e-09	1	0	0	1	0	0
ACTGCCG	1	5	7	31.1201	448234373	291.996	47771421	35	5	0.0321336	0.160668	0.104665	0.00112468	0.000732656	0.119865	2.50913e-09	2.50913e-09	1	0	0	1	0	0
ACTGCCGCTCCG	7	36	12	31.1201	448234373	291.996	47771421	432	5.14286	0.224935	1.15681	0.753589	0.0138817	0.00904306	0.211353	3.09698e-08	3.09698e-08	1	0	0	1	0	0
ACTGCCT	1	4	7	31.1201	448234373	291.996	47771421	28	4	0.0321336	0.128534	0.0837321	0.000899741	0.000586124	0.0958916	2.0073e-09	2.0073e-09	1	0	0	1	0	0
ACTGCGCTGC	13	60	10	31.1201	448234373	291.996	47771421	600	4.61538	0.417737	1.92802	1.25598	0.0192802	0.0125598	0.158063	4.30136e-08	4.30136e-08	1	0	0	1	0	0
ACTGCGCTGCT	38	244	11	31.1201	448234373	291.996	47771421	2684	6.42105	1.22108	7.8406	5.10766	0.0862466	0.0561842	0.241892	1.92414e-07	1.92414e-07	1	0	0	1	0	0
ACTGCGGCAGCGGC	10	83	14	31.1201	448234373	291.996	47771421	1162	8.3	0.321336	2.66709	1.73744	0.0373393	0.0243242	0.39795	8.3303e-08	8.3303e-08	1	0	0	1	0	0
ACTGCT	107	1227	6	31.1201	448234373	291.996	47771421	7362	11.4673	3.4383	39.4279	25.6848	0.236568	0.154109	0.235632	5.27777e-07	5.27777e-07	1	0	0	1	0	0
ACTGCTC	2	10	7	31.1201	448234373	291.996	47771421	70	5	0.0642672	0.321336	0.20933	0.00224935	0.00146531	0.119865	5.01825e-09	5.01825e-09	1	0	0	1	0	0
ACTGCTG	1	6	7	31.1201	448234373	291.996	47771421	42	6	0.0321336	0.192802	0.125598	0.00134961	0.000879187	0.143837	3.01095e-09	3.01095e-09	1	0	0	1	0	0
ACTGG	406	5686	5	31.1201	448234373	291.996	47771421	28430	14.0049	13.0462	182.712	119.025	0.913559	0.595126	0.239813	2.03813e-06	2.03813e-06	1	0	0	1	0	0
ACTGGC	68	558	6	31.1201	448234373	291.996	47771421	3348	8.20588	2.18509	17.9306	11.6806	0.107583	0.0700837	0.168616	2.40016e-07	2.40016e-07	1	0	0	1	0	0
ACTGGCCGC	2	8	9	31.1201	448234373	291.996	47771421	72	4	0.0642672	0.257069	0.167464	0.00231362	0.00150718	0.123289	5.16163e-09	5.16163e-09	1	0	0	1	0	0
ACTGGCGGCGGC	1	5	12	31.1201	448234373	291.996	47771421	60	5	0.0321336	0.160668	0.104665	0.00192802	0.00125598	0.205482	4.30136e-09	4.30136e-09	1	0	0	1	0	0
ACTGGCT	1	4	7	31.1201	448234373	291.996	47771421	28	4	0.0321336	0.128534	0.0837321	0.000899741	0.000586124	0.0958916	2.0073e-09	2.0073e-09	1	0	0	1	0	0
ACTGGCTG	37	221	8	31.1201	448234373	291.996	47771421	1768	5.97297	1.18894	7.10153	4.6262	0.0568122	0.0370096	0.163645	1.26747e-07	1.26747e-07	1	0	0	1	0	0
ACTGGGC	2	15	7	31.1201	448234373	291.996	47771421	105	7.5	0.0642672	0.482004	0.313995	0.00337403	0.00219797	0.179797	7.52738e-09	7.52738e-09	1	0	0	1	0	0
AG	2382	41091	2	31.1201	448234373	291.996	47771421	82182	17.2506	76.5423	1320.4	860.159	2.6408	1.72032	0.118156	5.89157e-06	5.89157e-06	1	0	0	0	0	0
AGAGAGCC	2	9	8	31.1201	448234373	291.996	47771421	72	4.5	0.0642672	0.289203	0.188397	0.00231362	0.00150718	0.123289	5.16163e-09	5.16163e-09	1	0	0	1	0	0
AGAGAGCG	22	177	8	31.1201	448234373	291.996	47771421	1416	8.04545	0.70694	5.68765	3.70514	0.0455012	0.0296412	0.220426	1.01512e-07	1.01512e-07	1	0	0	1	0	0
AGAGAGG	1	4	7	31.1201	448234373	291.996	47771421	28	4	0.0321336	0.128534	0.0837321	0.000899741	0.000586124	0.0958916	2.0073e-09	2.0073e-09	1	0	0	1	0	0
AGAGAT	21	292	6	31.1201	448234373	291.996	47771421	1752	13.9048	0.674806	9.38302	6.11244	0.0562981	0.0366746	0.285718	1.256e-07	1.256e-07	1	0	0	1	0	0
AGAGC	2039	33231	5	31.1201	448234373	291.996	47771421	166155	16.2977	65.5204	1067.83	695.625	5.33916	3.47813	0.279074	1.19115e-05	1.19115e-05	1	0	0	1	0	0
AGAGCAGC	16	82	8	31.1201	448234373	291.996	47771421	656	5.125	0.514138	2.63496	1.71651	0.0210797	0.0137321	0.140413	4.70282e-08	4.70282e-08	1	0	0	1	0	0
AGAGCAGGGCT	2	12	11	31.1201	448234373	291.996	47771421	132	6	0.0642672	0.385603	0.251196	0.00424164	0.00276316	0.22603	9.46299e-09	9.46299e-09	1	0	0	1	0	0
AGAGCAT	12	95	7	31.1201	448234373	291.996	47771421	665	7.91667	0.385603	3.05269	1.98864	0.0213689	0.0139205	0.189785	4.76734e-08	4.76734e-08	1	0	0	1	0	0
AGAGCCC	8	64	7	31.1201	448234373	291.996	47771421	448	8	0.257069	2.05655	1.33971	0.0143959	0.00937799	0.191783	3.21168e-08	3.21168e-08	1	0	0	1	0	0
AGAGCCGAGC	11	49	10	31.1201	448234373	291.996	47771421	490	4.45455	0.35347	1.57455	1.02572	0.0157455	0.0102572	0.152555	3.51278e-08	3.51278e-08	1	0	0	1	0	0
AGAGCCT	6	31	7	31.1201	448234373	291.996	47771421	217	5.16667	0.192802	0.996142	0.648924	0.00697299	0.00454246	0.12386	1.55566e-08	1.55566e-08	1	0	0	1	0	0
AGAGCCTAGC	1	7	10	31.1201	448234373	291.996	47771421	70	7	0.0321336	0.224935	0.146531	0.00224935	0.00146531	0.239729	5.01825e-09	5.01825e-09	1	0	0	1	0	0
AGAGCG	91	1647	6	31.1201	448234373	291.996	47771421	9882	18.0989	2.92416	52.9241	34.4767	0.317544	0.20686	0.3719	7.08434e-07	7.08434e-07	1	0	0	1	0	0
AGAGCGAGC	2	39	9	31.1201	448234373	291.996	47771421	351	19.5	0.0642672	1.25321	0.816388	0.0112789	0.00734749	0.601035	2.51629e-08	2.51629e-08	1	0	0	1	1	0
AGAGCGAGG	4	36	9	31.1201	448234373	291.996	47771421	324	9	0.128534	1.15681	0.753589	0.0104113	0.0067823	0.277401	2.32273e-08	2.32273e-08	1	0	0	1	0	0
AGAGCGCAGCG	1	22	11	31.1201	448234373	291.996	47771421	242	22	0.0321336	0.70694	0.460526	0.00777633	0.00506579	0.828778	1.73488e-08	1.73488e-08	1	0	0	1	1	0
AGAGCGGAGC	18	102	10	31.1201	448234373	291.996	47771421	1020	5.66667	0.578405	3.27763	2.13517	0.0327763	0.0213517	0.194066	7.31231e-08	7.31231e-08	1	0	0	1	0	0
AGAGCGGC	1	6	8	31.1201	448234373	291.996	47771421	48	6	0.0321336	0.192802	0.125598	0.00154241	0.00100478	0.164386	3.44109e-09	3.44109e-09	1	0	0	1	0	0
AGAGG	44	246	5	31.1201	448234373	291.996	47771421	1230	5.59091	1.41388	7.90487	5.14952	0.0395243	0.0257476	0.0957359	8.81779e-08	8.81779e-08	1	0	0	1	0	0
AGAGGAT	1	4	7	31.1201	448234373	291.996	47771421	28	4	0.0321336	0.128534	0.0837321	0.000899741	0.000586124	0.0958916	2.0073e-09	2.0073e-09	1	0	0	1	0	0
AGAGGC	6	59	6	31.1201	448234373	291.996	47771421	354	9.83333	0.192802	1.89588	1.23505	0.0113753	0.00741029	0.202057	2.5378e-08	2.5378e-08	1	0	0	1	0	0
AGAGGCTGC	26	212	9	31.1201	448234373	291.996	47771421	1908	8.15385	0.835474	6.81233	4.4378	0.0613109	0.0399402	0.25132	1.36783e-07	1.36783e-07	1	0	0	1	0	0
AGAGGG	312	1592	6	31.1201	448234373	291.996	47771421	9552	5.10256	10.0257	51.1567	33.3254	0.30694	0.199952	0.104849	6.84776e-07	6.84776e-07	1	0	0	1	0	0
AGAGGGAT	1	9	8	31.1201	448234373	291.996	47771421	72	9	0.0321336	0.289203	0.188397	0.00231362	0.00150718	0.246578	5.16163e-09	5.16163e-09	1	0	0	1	0	0
AGAGGGC	1	4	7	31.1201	448234373	291.996	47771421	28	4	0.0321336	0.128534	0.0837321	0.000899741	0.000586124	0.0958916	2.0073e-09	2.0073e-09	1	0	0	1	0	0
AGAT	2113	43247	4	31.1201	448234373	291.996	47771421	172988	20.4671	67.8983	1389.68	905.29	5.55873	3.62116	0.280375	1.24014e-05	1.24014e-05	1	0	0	0	0	0
AGATAT	9	80	6	31.1201	448234373	291.996	47771421	480	8.88889	0.289203	2.57069	1.67464	0.0154241	0.0100478	0.182651	3.44109e-08	3.44109e-08	1	0	0	1	0	0
AGATC	83	1153	5	31.1201	448234373	291.996	47771421	5765	13.8916	2.66709	37.0501	24.1358	0.18525	0.120679	0.237872	4.13289e-07	4.13289e-07	1	0	0	1	0	0
AGATCGAT	2	8	8	31.1201	448234373	291.996	47771421	64	4	0.0642672	0.257069	0.167464	0.00205655	0.00133971	0.10959	4.58812e-09	4.58812e-09	1	0	0	1	0	0
AGATCT	1	4	6	31.1201	448234373	291.996	47771421	24	4	0.0321336	0.128534	0.0837321	0.000771207	0.000502392	0.0821928	1.72054e-09	1.72054e-09	1	0	0	1	0	0
AGATG	689	12131	5	31.1201	448234373	291.996	47771421	60655	17.6067	22.1401	389.813	253.938	1.94906	1.26969	0.301488	4.34832e-06	4.34832e-06	1	0	0	1	0	0
AGATGCAGC	2	8	9	31.1201	448234373	291.996	47771421	72	4	0.0642672	0.257069	0.167464	0.00231362	0.00150718	0.123289	5.16163e-09	5.16163e-09	1	0	0	1	0	0
AGATGCCCT	2	9	9	31.1201	448234373	291.996	47771421	81	4.5	0.0642672	0.289203	0.188397	0.00260282	0.00169557	0.1387	5.80683e-09	5.80683e-09	1	0	0	1	0	0
AGATGCT	3	12	7	31.1201	448234373	291.996	47771421	84	4	0.0964008	0.385603	0.251196	0.00269922	0.00175837	0.0958916	6.0219e-09	6.0219e-09	1	0	0	1	0	0
AGATGGAT	37	373	8	31.1201	448234373	291.996	47771421	2984	10.0811	1.18894	11.9858	7.80802	0.0958867	0.0624641	0.276197	2.13921e-07	2.13921e-07	1	0	0	1	0	0
AGC	19339	405337	3	31.1201	448234373	291.996	47771421	1216011	20.9596	621.432	13024.9	8484.93	39.0748	25.4548	0.215341	8.7175e-05	8.7175e-05	1	1	1	0	0	0
AGCAGCAGCAGCAT	3	14	14	31.1201	448234373	291.996	47771421	196	4.66667	0.0964008	0.449871	0.293062	0.00629819	0.00410287	0.223747	1.40511e-08	1.40511e-08	1	0	0	1	0	0
AGCAGCAGCGC	3	15	11	31.1201	448234373	291.996	47771421	165	5	0.0964008	0.482004	0.313995	0.00530205	0.00345395	0.188359	1.18287e-08	1.18287e-08	1	0	0	1	0	0
AGCAGCAT	64	350	8	31.1201	448234373	291.996	47771421	2800	5.46875	2.05655	11.2468	7.32656	0.0899741	0.0586124	0.149831	2.0073e-07	2.0073e-07	1	0	0	1	0	0
AGCAGCC	2	8	7	31.1201	448234373	291.996	47771421	56	4	0.0642672	0.257069	0.167464	0.00179948	0.00117225	0.0958916	4.0146e-09	4.0146e-09	1	0	0	1	0	0
AGCAGCCAGCCATGC	2	11	15	31.1201	448234373	291.996	47771421	165	5.5	0.0642672	0.35347	0.230263	0.00530205	0.00345395	0.282538	1.18287e-08	1.18287e-08	1	0	0	1	0	0
AGCAGCTCC	59	268	9	31.1201	448234373	291.996	47771421	2412	4.54237	1.89588	8.61181	5.61005	0.0775063	0.0504904	0.140006	1.72915e-07	1.72915e-07	1	0	0	1	0	0
AGCAGG	48	338	6	31.1201	448234373	291.996	47771421	2028	7.04167	1.54241	10.8612	7.07536	0.065167	0.0424522	0.144694	1.45386e-07	1.45386e-07	1	0	0	1	0	0
AGCAGGAGG	1	5	9	31.1201	448234373	291.996	47771421	45	5	0.0321336	0.160668	0.104665	0.00144601	0.000941986	0.154112	3.22602e-09	3.22602e-09	1	0	0	1	0	0
AGCAGGAGGCG	3	29	11	31.1201	448234373	291.996	47771421	319	9.66667	0.0964008	0.931875	0.607058	0.0102506	0.00667763	0.36416	2.28689e-08	2.28689e-08	1	0	0	1	0	0
AGCAGGC	3	19	7	31.1201	448234373	291.996	47771421	133	6.33333	0.0964008	0.610539	0.397727	0.00427377	0.00278409	0.151828	9.53468e-09	9.53468e-09	1	0	0	1	0	0
AGCAGGCCAGG	1	6	11	31.1201	448234373	291.996	47771421	66	6	0.0321336	0.192802	0.125598	0.00212082	0.00138158	0.22603	4.73149e-09	4.73149e-09	1	0	0	1	0	0
AGCAGGCG	10	155	8	31.1201	448234373	291.996	47771421	1240	15.5	0.321336	4.98071	3.24462	0.0398457	0.0259569	0.424663	8.88948e-08	8.88948e-08	1	0	0	1	0	0
AGCAGGCTCC	5	21	10	31.1201	448234373	291.996	47771421	210	4.2	0.160668	0.674806	0.439593	0.00674806	0.00439593	0.143837	1.50548e-08	1.50548e-08	1	0	0	1	0	0
AGCAGGGCGG	39	607	10	31.1201	448234373	291.996	47771421	6070	15.5641	1.25321	19.5051	12.7063	0.195051	0.127063	0.533024	4.35154e-07	4.35154e-07	1	0	0	1	1	0
AGCAT	1092	19112	5	31.1201	448234373	291.996	47771421	95560	17.5018	35.0899	614.138	400.072	3.07069	2.00036	0.299693	6.85063e-06	6.85063e-06	1	0	0	1	0	0
AGCATC	42	529	6	31.1201	448234373	291.996	47771421	3174	12.5952	1.34961	16.9987	11.0736	0.101992	0.0664414	0.25881	2.27542e-07	2.27542e-07	1	0	0	1	0	0
AGCATG	26	373	6	31.1201	448234373	291.996	47771421	2238	14.3462	0.835474	11.9858	7.80802	0.071915	0.0468481	0.294788	1.60441e-07	1.60441e-07	1	0	0	1	0	0
AGCATGG	12	102	7	31.1201	448234373	291.996	47771421	714	8.5	0.385603	3.27763	2.13517	0.0229434	0.0149462	0.20377	5.11862e-08	5.11862e-08	1	0	0	1	0	0
AGCC	50	924	4	31.1201	448234373	291.996	47771421	3696	18.48	1.60668	29.6915	19.3421	0.118766	0.0773684	0.253154	2.64964e-07	2.64964e-07	1	0	0	0	0	0
AGCCAGCGG	5	24	9	31.1201	448234373	291.996	47771421	216	4.8	0.160668	0.771207	0.502392	0.00694086	0.00452153	0.147947	1.54849e-08	1.54849e-08	1	0	0	1	0	0
AGCCAGCGGC	2	12	10	31.1201	448234373	291.996	47771421	120	6	0.0642672	0.385603	0.251196	0.00385603	0.00251196	0.205482	8.60272e-09	8.60272e-09	1	0	0	1	0	0
AGCCAGGCGCTGC	26	179	13	31.1201	448234373	291.996	47771421	2327	6.88462	0.835474	5.75192	3.74701	0.0747749	0.0487111	0.306511	1.66821e-07	1.66821e-07	1	0	0	1	0	0
AGCCAGGGCTCC	1	4	12	31.1201	448234373	291.996	47771421	48	4	0.0321336	0.128534	0.0837321	0.00154241	0.00100478	0.164386	3.44109e-09	3.44109e-09	1	0	0	1	0	0
AGCCCC	1	5	6	31.1201	448234373	291.996	47771421	30	5	0.0321336	0.160668	0.104665	0.000964008	0.000627991	0.102741	2.15068e-09	2.15068e-09	1	0	0	1	0	0
AGCCCG	1	5	6	31.1201	448234373	291.996	47771421	30	5	0.0321336	0.160668	0.104665	0.000964008	0.000627991	0.102741	2.15068e-09	2.15068e-09	1	0	0	1	0	0
AGCCCTC	5	33	7	31.1201	448234373	291.996	47771421	231	6.6	0.160668	1.06041	0.69079	0.00742287	0.00483553	0.158221	1.65602e-08	1.65602e-08	1	0	0	1	0	0
AGCCCTG	1	10	7	31.1201	448234373	291.996	47771421	70	10	0.0321336	0.321336	0.20933	0.00224935	0.00146531	0.239729	5.01825e-09	5.01825e-09	1	0	0	1	0	0
AGCCG	5106	61733	5	31.1201	448234373	291.996	47771421	308665	12.0903	164.074	1983.7	1292.26	9.91852	6.46129	0.207028	2.2128e-05	2.2128e-05	1	0	1	1	0	0
AGCCGC	13	52	6	31.1201	448234373	291.996	47771421	312	4	0.417737	1.67095	1.08852	0.0100257	0.0065311	0.0821928	2.23671e-08	2.23671e-08	1	0	0	1	0	0
AGCCGCAGCTGG	28	171	12	31.1201	448234373	291.996	47771421	2052	6.10714	0.899741	5.49485	3.57955	0.0659382	0.0429546	0.250982	1.47106e-07	1.47106e-07	1	0	0	1	0	0
AGCCT	27	515	5	31.1201	448234373	291.996	47771421	2575	19.0741	0.867608	16.5488	10.7805	0.0827441	0.0539025	0.326615	1.846e-07	1.846e-07	1	0	0	1	0	0
AGCCTAGCGGC	4	18	11	31.1201	448234373	291.996	47771421	198	4.5	0.128534	0.578405	0.376794	0.00636246	0.00414474	0.169523	1.41945e-08	1.41945e-08	1	0	0	1	0	0
AGCCTC	8	84	6	31.1201	448234373	291.996	47771421	504	10.5	0.257069	2.69922	1.75837	0.0161953	0.0105502	0.215756	3.61314e-08	3.61314e-08	1	0	0	1	0	0
AGCCTCG	1	4	7	31.1201	448234373	291.996	47771421	28	4	0.0321336	0.128534	0.0837321	0.000899741	0.000586124	0.0958916	2.0073e-09	2.0073e-09	1	0	0	1	0	0
AGCCTG	4	30	6	31.1201	448234373	291.996	47771421	180	7.5	0.128534	0.964008	0.627991	0.00578405	0.00376794	0.154112	1.29041e-08	1.29041e-08	1	0	0	1	0	0
AGCCTGCGGCG	2	8	11	31.1201	448234373	291.996	47771421	88	4	0.0642672	0.257069	0.167464	0.00282776	0.00184211	0.150687	6.30866e-09	6.30866e-09	1	0	0	1	0	0
AGCG	23	155	4	31.1201	448234373	291.996	47771421	620	6.73913	0.739073	4.98071	3.24462	0.0199228	0.0129785	0.092318	4.44474e-08	4.44474e-08	1	0	0	0	0	0
AGCGAGGCGC	5	31	10	31.1201	448234373	291.996	47771421	310	6.2	0.160668	0.996142	0.648924	0.00996142	0.00648924	0.212331	2.22237e-08	2.22237e-08	1	0	0	1	0	0
AGCGAGGCGG	2	18	10	31.1201	448234373	291.996	47771421	180	9	0.0642672	0.578405	0.376794	0.00578405	0.00376794	0.308223	1.29041e-08	1.29041e-08	1	0	0	1	0	0
AGCGAGGG	48	323	8	31.1201	448234373	291.996	47771421	2584	6.72917	1.54241	10.3792	6.76136	0.0830333	0.0540909	0.184363	1.85245e-07	1.85245e-07	1	0	0	1	0	0
AGCGAT	1	14	6	31.1201	448234373	291.996	47771421	84	14	0.0321336	0.449871	0.293062	0.00269922	0.00175837	0.287675	6.0219e-09	6.0219e-09	1	0	0	1	0	0
AGCGATGGCGC	32	213	11	31.1201	448234373	291.996	47771421	2343	6.65625	1.02828	6.84446	4.45873	0.0752891	0.0490461	0.250752	1.67968e-07	1.67968e-07	1	0	0	1	0	0
AGCGC	72	615	5	31.1201	448234373	291.996	47771421	3075	8.54167	2.31362	19.7622	12.8738	0.0988109	0.064369	0.146263	2.20445e-07	2.20445e-07	1	0	0	1	0	0
AGCGCAGCGG	12	88	10	31.1201	448234373	291.996	47771421	880	7.33333	0.385603	2.82776	1.84211	0.0282776	0.0184211	0.251145	6.30866e-08	6.30866e-08	1	0	0	1	0	0
AGCGCAGGGCG	3	15	11	31.1201	448234373	291.996	47771421	165	5	0.0964008	0.482004	0.313995	0.00530205	0.00345395	0.188359	1.18287e-08	1.18287e-08	1	0	0	1	0	0
AGCGCATCC	4	26	9	31.1201	448234373	291.996	47771421	234	6.5	0.128534	0.835474	0.544258	0.00751927	0.00489833	0.200345	1.67753e-08	1.67753e-08	1	0	0	1	0	0
AGCGCCAGCGG	3	21	11	31.1201	448234373	291.996	47771421	231	7	0.0964008	0.674806	0.439593	0.00742287	0.00483553	0.263702	1.65602e-08	1.65602e-08	1	0	0	1	0	0
AGCGCCC	6	24	7	31.1201	448234373	291.996	47771421	168	4	0.192802	0.771207	0.502392	0.00539845	0.00351675	0.0958916	1.20438e-08	1.20438e-08	1	0	0	1	0	0
AGCGCCCGCTC	2	8	11	31.1201	448234373	291.996	47771421	88	4	0.0642672	0.257069	0.167464	0.00282776	0.00184211	0.150687	6.30866e-09	6.30866e-09	1	0	0	1	0	0
AGCGCTGCGCC	1	4	11	31.1201	448234373	291.996	47771421	44	4	0.0321336	0.128534	0.0837321	0.00141388	0.000921053	0.150687	3.15433e-09	3.15433e-09	1	0	0	1	0	0
AGCGG	22	253	5	31.1201	448234373	291.996	47771421	1265	11.5	0.70694	8.1298	5.29605	0.040649	0.0264803	0.19692	9.0687e-08	9.0687e-08	1	0	0	1	0	0
AGCGGAGCGGG	7	69	11	31.1201	448234373	291.996	47771421	759	9.85714	0.224935	2.21722	1.44438	0.0243894	0.0158882	0.371335	5.44122e-08	5.44122e-08	1	0	0	1	0	0
AGCGGC	778	14830	6	31.1201	448234373	291.996	47771421	88980	19.0617	25	476.542	310.437	2.85925	1.86262	0.391684	6.37892e-06	6.37892e-06	1	0	0	1	0	0
AGCGGCAGCGGCCG	2	14	14	31.1201	448234373	291.996	47771421	196	7	0.0642672	0.449871	0.293062	0.00629819	0.00410287	0.335621	1.40511e-08	1.40511e-08	1	0	0	1	0	0
AGCGGCAGCGGGC	31	265	13	31.1201	448234373	291.996	47771421	3445	8.54839	0.996142	8.51541	5.54725	0.1107	0.0721142	0.380584	2.4697e-07	2.4697e-07	1	0	0	1	0	0
AGCGGCATATGCG	1	4	13	31.1201	448234373	291.996	47771421	52	4	0.0321336	0.128534	0.0837321	0.00167095	0.00108852	0.178084	3.72784e-09	3.72784e-09	1	0	0	1	0	0
AGCGGCGGC	31	169	9	31.1201	448234373	291.996	47771421	1521	5.45161	0.996142	5.43058	3.53768	0.0488752	0.0318391	0.168031	1.09039e-07	1.09039e-07	1	0	0	1	0	0
AGCGGCGGCGGCC	2	8	13	31.1201	448234373	291.996	47771421	104	4	0.0642672	0.257069	0.167464	0.0033419	0.00217703	0.178084	7.45569e-09	7.45569e-09	1	0	0	1	0	0
AGCGGG	1	10	6	31.1201	448234373	291.996	47771421	60	10	0.0321336	0.321336	0.20933	0.00192802	0.00125598	0.205482	4.30136e-09	4.30136e-09	1	0	0	1	0	0
AGCGGGC	13	75	7	31.1201	448234373	291.996	47771421	525	5.76923	0.417737	2.41002	1.56998	0.0168701	0.0109898	0.138305	3.76369e-08	3.76369e-08	1	0	0	1	0	0
AGCT	1	7	4	31.1201	448234373	291.996	47771421	28	7	0.0321336	0.224935	0.146531	0.000899741	0.000586124	0.0958916	2.0073e-09	2.0073e-09	1	0	0	0	0	0
AGCTC	8	75	5	31.1201	448234373	291.996	47771421	375	9.375	0.257069	2.41002	1.56998	0.0120501	0.00784988	0.160533	2.68835e-08	2.68835e-08	1	0	0	1	0	0
AGCTCC	5	20	6	31.1201	448234373	291.996	47771421	120	4	0.160668	0.642672	0.41866	0.00385603	0.00251196	0.0821928	8.60272e-09	8.60272e-09	1	0	0	1	0	0
AGG	113	943	3	31.1201	448234373	291.996	47771421	2829	8.34513	3.6311	30.302	19.7398	0.090906	0.0592195	0.0857387	2.02809e-07	2.02809e-07	1	0	0	0	0	0
AGGAGGAGGCG	1	5	11	31.1201	448234373	291.996	47771421	55	5	0.0321336	0.160668	0.104665	0.00176735	0.00115132	0.188359	3.94291e-09	3.94291e-09	1	0	0	1	0	0
AGGAGGC	2	14	7	31.1201	448234373	291.996	47771421	98	7	0.0642672	0.449871	0.293062	0.00314909	0.00205144	0.16781	7.02555e-09	7.02555e-09	1	0	0	1	0	0
AGGAGGCCG	7	81	9	31.1201	448234373	291.996	47771421	729	11.5714	0.224935	2.60282	1.69557	0.0234254	0.0152602	0.356658	5.22615e-08	5.22615e-08	1	0	0	1	0	0
AGGAGGG	2	8	7	31.1201	448234373	291.996	47771421	56	4	0.0642672	0.257069	0.167464	0.00179948	0.00117225	0.0958916	4.0146e-09	4.0146e-09	1	0	0	1	0	0
AGGAT	1249	19677	5	31.1201	448234373	291.996	47771421	98385	15.7542	40.1349	632.293	411.899	3.16147	2.05949	0.269767	7.05315e-06	7.05315e-06	1	0	0	1	0	0
AGGATC	11	63	6	31.1201	448234373	291.996	47771421	378	5.72727	0.35347	2.02442	1.31878	0.0121465	0.00791268	0.117685	2.70986e-08	2.70986e-08	1	0	0	1	0	0
AGGATG	2	13	6	31.1201	448234373	291.996	47771421	78	6.5	0.0642672	0.417737	0.272129	0.00250642	0.00163278	0.133563	5.59177e-09	5.59177e-09	1	0	0	1	0	0
AGGATGGCC	4	18	9	31.1201	448234373	291.996	47771421	162	4.5	0.128534	0.578405	0.376794	0.00520565	0.00339115	0.1387	1.16137e-08	1.16137e-08	1	0	0	1	0	0
AGGC	152	1941	4	31.1201	448234373	291.996	47771421	7764	12.7697	4.88431	62.3713	40.631	0.249485	0.162524	0.17493	5.56596e-07	5.56596e-07	1	0	0	0	0	0
AGGCATG	8	44	7	31.1201	448234373	291.996	47771421	308	5.5	0.257069	1.41388	0.921053	0.00989715	0.00644737	0.131851	2.20803e-08	2.20803e-08	1	0	0	1	0	0
AGGCC	29	348	5	31.1201	448234373	291.996	47771421	1740	12	0.931875	11.1825	7.28469	0.0559125	0.0364235	0.205482	1.24739e-07	1.24739e-07	1	0	0	1	0	0
AGGCCATGCC	1	5	10	31.1201	448234373	291.996	47771421	50	5	0.0321336	0.160668	0.104665	0.00160668	0.00104665	0.171235	3.58447e-09	3.58447e-09	1	0	0	1	0	0
AGGCCC	3	12	6	31.1201	448234373	291.996	47771421	72	4	0.0964008	0.385603	0.251196	0.00231362	0.00150718	0.0821928	5.16163e-09	5.16163e-09	1	0	0	1	0	0
AGGCCCT	13	86	7	31.1201	448234373	291.996	47771421	602	6.61538	0.417737	2.76349	1.80024	0.0193444	0.0126017	0.15859	4.3157e-08	4.3157e-08	1	0	0	1	0	0
AGGCCCTGGCG	25	109	11	31.1201	448234373	291.996	47771421	1199	4.36	0.80334	3.50256	2.2817	0.0385282	0.0250987	0.164249	8.59555e-08	8.59555e-08	1	0	0	1	0	0
AGGCCG	2	8	6	31.1201	448234373	291.996	47771421	48	4	0.0642672	0.257069	0.167464	0.00154241	0.00100478	0.0821928	3.44109e-09	3.44109e-09	1	0	0	1	0	0
AGGCG	114	2561	5	31.1201	448234373	291.996	47771421	12805	22.4649	3.66323	82.2942	53.6095	0.411471	0.268047	0.384678	9.17982e-07	9.17982e-07	1	0	0	1	0	0
AGGCGC	4	16	6	31.1201	448234373	291.996	47771421	96	4	0.128534	0.514138	0.334928	0.00308483	0.00200957	0.0821928	6.88217e-09	6.88217e-09	1	0	0	1	0	0
AGGCGG	1	7	6	31.1201	448234373	291.996	47771421	42	7	0.0321336	0.224935	0.146531	0.00134961	0.000879187	0.143837	3.01095e-09	3.01095e-09	1	0	0	1	0	0
AGGCGGC	43	301	7	31.1201	448234373	291.996	47771421	2107	7	1.38175	9.67222	6.30084	0.0677055	0.0441059	0.16781	1.51049e-07	1.51049e-07	1	0	0	1	0	0
AGGCGGCG	5	20	8	31.1201	448234373	291.996	47771421	160	4	0.160668	0.642672	0.41866	0.00514138	0.00334928	0.10959	1.14703e-08	1.14703e-08	1	0	0	1	0	0
AGGCGGCGGCGGC	1	6	13	31.1201	448234373	291.996	47771421	78	6	0.0321336	0.192802	0.125598	0.00250642	0.00163278	0.267127	5.59177e-09	5.59177e-09	1	0	0	1	0	0
AGGG	31	239	4	31.1201	448234373	291.996	47771421	956	7.70968	0.996142	7.67993	5.00299	0.0307197	0.020012	0.105613	6.8535e-08	6.8535e-08	1	0	0	0	0	0
AGGGAT	7	63	6	31.1201	448234373	291.996	47771421	378	9	0.224935	2.02442	1.31878	0.0121465	0.00791268	0.184934	2.70986e-08	2.70986e-08	1	0	0	1	0	0
AGGGATCC	7	30	8	31.1201	448234373	291.996	47771421	240	4.28571	0.224935	0.964008	0.627991	0.00771207	0.00502392	0.117418	1.72054e-08	1.72054e-08	1	0	0	1	0	0
AGGGATGGAT	2	17	10	31.1201	448234373	291.996	47771421	170	8.5	0.0642672	0.546271	0.355861	0.00546271	0.00355861	0.2911	1.21872e-08	1.21872e-08	1	0	0	1	0	0
AGGGCC	3	25	6	31.1201	448234373	291.996	47771421	150	8.33333	0.0964008	0.80334	0.523325	0.00482004	0.00313995	0.171235	1.07534e-08	1.07534e-08	1	0	0	1	0	0
AGGGCG	14	97	6	31.1201	448234373	291.996	47771421	582	6.92857	0.449871	3.11696	2.0305	0.0187018	0.012183	0.14237	4.17232e-08	4.17232e-08	1	0	0	1	0	0
AGGGCGC	4	20	7	31.1201	448234373	291.996	47771421	140	5	0.128534	0.642672	0.41866	0.00449871	0.00293062	0.119865	1.00365e-08	1.00365e-08	1	0	0	1	0	0
AGGGG	11	67	5	31.1201	448234373	291.996	47771421	335	6.09091	0.35347	2.15295	1.40251	0.0107648	0.00701256	0.104298	2.40159e-08	2.40159e-08	1	0	0	1	0	0
AGGGGC	6	24	6	31.1201	448234373	291.996	47771421	144	4	0.192802	0.771207	0.502392	0.00462724	0.00301435	0.0821928	1.03233e-08	1.03233e-08	1	0	0	1	0	0
AGGGGG	37	153	6	31.1201	448234373	291.996	47771421	918	4.13514	1.18894	4.91644	3.20275	0.0294987	0.0192165	0.0849696	6.58108e-08	6.58108e-08	1	0	0	1	0	0
AGGGGGC	1	4	7	31.1201	448234373	291.996	47771421	28	4	0.0321336	0.128534	0.0837321	0.000899741	0.000586124	0.0958916	2.0073e-09	2.0073e-09	1	0	0	1	0	0
AGGGGGG	8	32	7	31.1201	448234373	291.996	47771421	224	4	0.257069	1.02828	0.669857	0.00719793	0.004689	0.0958916	1.60584e-08	1.60584e-08	1	0	0	1	0	0
AT	10832	183133	2	31.1201	448234373	291.996	47771421	366266	16.9067	348.071	5884.73	3833.53	11.7695	7.66705	0.115801	2.62574e-05	2.62574e-05	1	0	1	0	0	0
ATATC	159	2350	5	31.1201	448234373	291.996	47771421	11750	14.7799	5.10924	75.514	49.1926	0.37757	0.245963	0.253083	8.42349e-07	8.42349e-07	1	0	0	1	0	0
ATATCC	34	265	6	31.1201	448234373	291.996	47771421	1590	7.79412	1.09254	8.51541	5.54725	0.0510924	0.0332835	0.160155	1.13986e-07	1.13986e-07	1	0	0	1	0	0
ATATCCC	8	54	7	31.1201	448234373	291.996	47771421	378	6.75	0.257069	1.73522	1.13038	0.0121465	0.00791268	0.161817	2.70986e-08	2.70986e-08	1	0	0	1	0	0
ATATGC	17	68	6	31.1201	448234373	291.996	47771421	408	4	0.546271	2.18509	1.42345	0.0131105	0.00854067	0.0821928	2.92492e-08	2.92492e-08	1	0	0	1	0	0
ATC	2698	64889	3	31.1201	448234373	291.996	47771421	194667	24.0508	86.6965	2085.12	1358.32	6.25535	4.07497	0.2471	1.39555e-05	1.39555e-05	1	0	1	0	0	0
ATCATG	2	12	6	31.1201	448234373	291.996	47771421	72	6	0.0642672	0.385603	0.251196	0.00231362	0.00150718	0.123289	5.16163e-09	5.16163e-09	1	0	0	1	0	0
ATCC	10180	166081	4	31.1201	448234373	291.996	47771421	664324	16.3144	327.12	5336.78	3476.58	21.3471	13.9063	0.223488	4.76249e-05	4.76249e-05	1	0	1	0	0	0
ATCCATCG	1	4	8	31.1201	448234373	291.996	47771421	32	4	0.0321336	0.128534	0.0837321	0.00102828	0.000669857	0.10959	2.29406e-09	2.29406e-09	1	0	0	1	0	0
ATCCC	5	42	5	31.1201	448234373	291.996	47771421	210	8.4	0.160668	1.34961	0.879187	0.00674806	0.00439593	0.143837	1.50548e-08	1.50548e-08	1	0	0	1	0	0
ATCCCC	1	4	6	31.1201	448234373	291.996	47771421	24	4	0.0321336	0.128534	0.0837321	0.000771207	0.000502392	0.0821928	1.72054e-09	1.72054e-09	1	0	0	1	0	0
ATCCG	11	107	5	31.1201	448234373	291.996	47771421	535	9.72727	0.35347	3.4383	2.23983	0.0171915	0.0111992	0.166565	3.83538e-08	3.83538e-08	1	0	0	1	0	0
ATCCGG	129	516	6	31.1201	448234373	291.996	47771421	3096	4	4.14524	16.5809	10.8014	0.0994857	0.0648086	0.0821928	2.2195e-07	2.2195e-07	1	0	0	1	0	0
ATCG	11	87	4	31.1201	448234373	291.996	47771421	348	7.90909	0.35347	2.79562	1.82117	0.0111825	0.00728469	0.108345	2.49479e-08	2.49479e-08	1	0	0	0	0	0
ATCGC	589	12012	5	31.1201	448234373	291.996	47771421	60060	20.3939	18.9267	385.989	251.447	1.92994	1.25724	0.349215	4.30566e-06	4.30566e-06	1	0	0	1	0	0
ATCGCC	12	87	6	31.1201	448234373	291.996	47771421	522	7.25	0.385603	2.79562	1.82117	0.0167737	0.010927	0.148974	3.74218e-08	3.74218e-08	1	0	0	1	0	0
ATCGGC	3	14	6	31.1201	448234373	291.996	47771421	84	4.66667	0.0964008	0.449871	0.293062	0.00269922	0.00175837	0.0958916	6.0219e-09	6.0219e-09	1	0	0	1	0	0
ATGC	99	690	4	31.1201	448234373	291.996	47771421	2760	6.9697	3.18123	22.1722	14.4438	0.0886888	0.0577751	0.0954765	1.97863e-07	1.97863e-07	1	0	0	0	0	0
ATGCC	735	11691	5	31.1201	448234373	291.996	47771421	58455	15.9061	23.6182	375.674	244.728	1.87837	1.22364	0.272369	4.1906e-06	4.1906e-06	1	0	0	1	0	0
ATGCCC	34	280	6	31.1201	448234373	291.996	47771421	1680	8.23529	1.09254	8.99741	5.86124	0.0539845	0.0351675	0.16922	1.20438e-07	1.20438e-07	1	0	0	1	0	0
CCCCCCG	3	12	7	31.1201	448234373	291.996	47771421	84	4	0.0964008	0.385603	0.251196	0.00269922	0.00175837	0.0958916	6.0219e-09	6.0219e-09	1	0	0	1	0	0
CCCCCG	10	40	6	31.1201	448234373	291.996	47771421	240	4	0.321336	1.28534	0.837321	0.00771207	0.00502392	0.0821928	1.72054e-08	1.72054e-08	1	0	0	1	0	0
CCCCG	4	22	5	31.1201	448234373	291.996	47771421	110	5.5	0.128534	0.70694	0.460526	0.0035347	0.00230263	0.0941793	7.88582e-09	7.88582e-09	1	0	0	1	0	0
CCCG	1	6	4	31.1201	448234373	291.996	47771421	24	6	0.0321336	0.192802	0.125598	0.000771207	0.000502392	0.0821928	1.72054e-09	1.72054e-09	1	0	0	0	0	0
CCCGG	10	52	5	31.1201	448234373	291.996	47771421	260	5.2	0.321336	1.67095	1.08852	0.00835474	0.00544258	0.0890422	1.86392e-08	1.86392e-08	1	0	0	1	0	0
CCG	222	1903	3	31.1201	448234373	291.996	47771421	5709	8.57207	7.13366	61.1503	39.8355	0.183451	0.119507	0.0880703	4.09274e-07	4.09274e-07	1	0	0	0	0	0
CCGCCGCCGCG	8	41	11	31.1201	448234373	291.996	47771421	451	5.125	0.257069	1.31748	0.858254	0.0144923	0.00944079	0.193067	3.23319e-08	3.23319e-08	1	0	0	1	0	0
CCGCG	16	94	5	31.1201	448234373	291.996	47771421	470	5.875	0.514138	3.02056	1.9677	0.0151028	0.00983852	0.100601	3.3694e-08	3.3694e-08	1	0	0	1	0	0
CCGCGG	2	8	6	31.1201	448234373	291.996	47771421	48	4	0.0642672	0.257069	0.167464	0.00154241	0.00100478	0.0821928	3.44109e-09	3.44109e-09	1	0	0	1	0	0
CCGG	33	199	4	31.1201	448234373	291.996	47771421	796	6.0303	1.06041	6.39459	4.16567	0.0255784	0.0166627	0.0826079	5.70647e-08	5.70647e-08	1	0	0	0	0	0
