# Supplementary material for: Profiles of telomeric repeats in Insecta reveal diverse forms of telomeric motifs in Hymenopterans
Source: Life Sci Alliance. 2022 Apr 1;5(7):e202101163. doi: 10.26508/lsa.202101163 (PMC8977481; doi:10.26508/lsa.202101163)
Supplement: Supplemental Data 5. — Tandem repeat statistics and TRIP TRM calls for arthropods species that are not listed in Supplemental Data 2 or Supplemental Data 3. [file LSA-2021-01163_Supplemental_Data_5.zip › DataS5/PHAVI_output.csv.0.filtered.xlsx]

## Sheet: Sheet1
Unnamed: 0	reads	repeats	unit_len	avg_genome_cov	genome_size	eff_read_len	num_reads	repeats_total_len	repeats_per_read	reads_per_genome	repeats_per_genome	repeats_per_million_reads	repeats_len_per_genome	repeats_len_per_million_reads	percent_repeats_len_per_read	percent_repeats_len_per_genome	percent_repeat_unit_in_sequences	avg_genome_cov_filter	repeat_containing_reads_filter	repeats_len_per_million_reads_filter	unit_len_filter	percent_repeats_len_per_read_filter	qualified
AAAAAAAG	10	76	8	15.7613	314955021	150	33094010	608	7.6	0.634465	4.82194	2.29649	0.0385755	0.0183719	0.405333	1.22479e-07	1.22479e-07	1	0	0	1	0	0
AAAAAAAGTGCGCTAAAGAAC	1	4	21	15.7613	314955021	150	33094010	84	4	0.0634465	0.253786	0.120868	0.00532951	0.00253822	0.56	1.69215e-08	1.69215e-08	1	0	0	1	1	0
AAAAACAGAAAACAGCAAACG	1	4	21	15.7613	314955021	150	33094010	84	4	0.0634465	0.253786	0.120868	0.00532951	0.00253822	0.56	1.69215e-08	1.69215e-08	1	0	0	1	1	0
AAAAACT	20	80	7	15.7613	314955021	150	33094010	560	4	1.26893	5.07572	2.41736	0.0355301	0.0169215	0.186667	1.1281e-07	1.1281e-07	1	0	0	1	0	0
AAAAAG	9	36	6	15.7613	314955021	150	33094010	216	4	0.571019	2.28408	1.08781	0.0137045	0.00652686	0.16	4.35124e-08	4.35124e-08	1	0	0	1	0	0
AAAAAT	90	372	6	15.7613	314955021	150	33094010	2232	4.13333	5.71019	23.6021	11.2407	0.141613	0.0674442	0.165333	4.49628e-07	4.49628e-07	1	0	0	1	0	0
AAAAATAGAGAGACAGATTG	1	5	20	15.7613	314955021	150	33094010	100	5	0.0634465	0.317233	0.151085	0.00634465	0.00302169	0.666667	2.01446e-08	2.01446e-08	1	0	0	1	1	0
AAAAATG	11	44	7	15.7613	314955021	150	33094010	308	4	0.697912	2.79165	1.32955	0.0195415	0.00930682	0.186667	6.20455e-08	6.20455e-08	1	0	0	1	0	0
AAAAATGACTTC	1	4	12	15.7613	314955021	150	33094010	48	4	0.0634465	0.253786	0.120868	0.00304543	0.00145041	0.32	9.66942e-09	9.66942e-09	1	0	0	1	0	0
AAAAATGAT	8	39	9	15.7613	314955021	150	33094010	351	4.875	0.507572	2.47441	1.17846	0.0222697	0.0106061	0.2925	7.07077e-08	7.07077e-08	1	0	0	1	0	0
AAAAC	6	30	5	15.7613	314955021	150	33094010	150	5	0.380679	1.9034	0.906508	0.00951698	0.00453254	0.166667	3.02169e-08	3.02169e-08	1	0	0	1	0	0
AAAACATGGTTAAAACATTTTG	2	9	22	15.7613	314955021	150	33094010	198	4.5	0.126893	0.571019	0.271953	0.0125624	0.00598296	0.66	3.98864e-08	3.98864e-08	1	0	0	1	1	0
AAAACC	1	11	6	15.7613	314955021	150	33094010	66	11	0.0634465	0.697912	0.332386	0.00418747	0.00199432	0.44	1.32955e-08	1.32955e-08	1	0	0	1	0	0
AAAACCTCT	7	34	9	15.7613	314955021	150	33094010	306	4.85714	0.444126	2.15718	1.02738	0.0194146	0.00924639	0.291429	6.16426e-08	6.16426e-08	1	0	0	1	0	0
AAAAG	9	45	5	15.7613	314955021	150	33094010	225	5	0.571019	2.85509	1.35976	0.0142755	0.00679881	0.166667	4.53254e-08	4.53254e-08	1	0	0	1	0	0
AAAAGG	28	112	6	15.7613	314955021	150	33094010	672	4	1.7765	7.10601	3.3843	0.0426361	0.0203058	0.16	1.35372e-07	1.35372e-07	1	0	0	1	0	0
AAAAGT	16	64	6	15.7613	314955021	150	33094010	384	4	1.01514	4.06058	1.93388	0.0243635	0.0116033	0.16	7.73554e-08	7.73554e-08	1	0	0	1	0	0
AAAAGTC	3	14	7	15.7613	314955021	150	33094010	98	4.66667	0.19034	0.888251	0.423037	0.00621776	0.00296126	0.217778	1.97417e-08	1.97417e-08	1	0	0	1	0	0
AAAAGTT	1076	10130	7	15.7613	314955021	150	33094010	70910	9.4145	68.2685	642.713	306.098	4.49899	2.14268	0.439343	1.42846e-05	1.42846e-05	1	0	0	1	0	0
AAAAT	222	1163	5	15.7613	314955021	150	33094010	5815	5.23874	14.0851	73.7883	35.1423	0.368942	0.175712	0.174625	1.17141e-06	1.17141e-06	1	0	0	1	0	0
AAAATAAAT	82	431	9	15.7613	314955021	150	33094010	3879	5.2561	5.20262	27.3455	13.0235	0.246109	0.117212	0.315366	7.8141e-07	7.8141e-07	1	0	0	1	0	0
AAAATAAGC	15	60	9	15.7613	314955021	150	33094010	540	4	0.951698	3.80679	1.81302	0.0342611	0.0163172	0.24	1.08781e-07	1.08781e-07	1	0	0	1	0	0
AAAATAC	5	20	7	15.7613	314955021	150	33094010	140	4	0.317233	1.26893	0.604339	0.00888251	0.00423037	0.186667	2.82025e-08	2.82025e-08	1	0	0	1	0	0
AAAATC	20	80	6	15.7613	314955021	150	33094010	480	4	1.26893	5.07572	2.41736	0.0304543	0.0145041	0.16	9.66942e-08	9.66942e-08	1	0	0	1	0	0
AAAATCTAAACATCTTTGGTC	1	4	21	15.7613	314955021	150	33094010	84	4	0.0634465	0.253786	0.120868	0.00532951	0.00253822	0.56	1.69215e-08	1.69215e-08	1	0	0	1	1	0
AAAATG	97	423	6	15.7613	314955021	150	33094010	2538	4.36082	6.15431	26.8379	12.7818	0.161027	0.0766906	0.174433	5.11271e-07	5.11271e-07	1	0	0	1	0	0
AAAATGAAAT	6	24	10	15.7613	314955021	150	33094010	240	4	0.380679	1.52272	0.725207	0.0152272	0.00725207	0.266667	4.83471e-08	4.83471e-08	1	0	0	1	0	0
AAAATGCTCC	5	25	10	15.7613	314955021	150	33094010	250	5	0.317233	1.58616	0.755424	0.0158616	0.00755424	0.333333	5.03616e-08	5.03616e-08	1	0	0	1	0	0
AAAATGTATATT	10	47	12	15.7613	314955021	150	33094010	564	4.7	0.634465	2.98199	1.4202	0.0357838	0.0170424	0.376	1.13616e-07	1.13616e-07	1	0	0	1	0	0
AAAATT	17	68	6	15.7613	314955021	150	33094010	408	4	1.07859	4.31436	2.05475	0.0258862	0.0123285	0.16	8.21901e-08	8.21901e-08	1	0	0	1	0	0
AAAATTCAT	3	12	9	15.7613	314955021	150	33094010	108	4	0.19034	0.761358	0.362603	0.00685223	0.00326343	0.24	2.17562e-08	2.17562e-08	1	0	0	1	0	0
AAAC	342	2765	4	15.7613	314955021	150	33094010	11060	8.0848	21.6987	175.43	83.5499	0.701719	0.334199	0.215595	2.228e-06	2.228e-06	1	0	0	0	0	0
AAACAAATAAGACCTG	14	76	16	15.7613	314955021	150	33094010	1216	5.42857	0.888251	4.82194	2.29649	0.077151	0.0367438	0.579048	2.44959e-07	2.44959e-07	1	0	0	1	1	0
AAACAC	15	60	6	15.7613	314955021	150	33094010	360	4	0.951698	3.80679	1.81302	0.0228408	0.0108781	0.16	7.25207e-08	7.25207e-08	1	0	0	1	0	0
AAACAG	5	22	6	15.7613	314955021	150	33094010	132	4.4	0.317233	1.39582	0.664773	0.00837494	0.00398864	0.176	2.65909e-08	2.65909e-08	1	0	0	1	0	0
AAACC	1	5	5	15.7613	314955021	150	33094010	25	5	0.0634465	0.317233	0.151085	0.00158616	0.000755424	0.166667	5.03616e-09	5.03616e-09	1	0	0	1	0	0
AAACCAAACCAAC	24	99	13	15.7613	314955021	150	33094010	1287	4.125	1.52272	6.28121	2.99148	0.0816557	0.0388892	0.3575	2.59261e-07	2.59261e-07	1	0	0	1	0	0
AAACCGTAGGG	35	308	11	15.7613	314955021	150	33094010	3388	8.8	2.22063	19.5415	9.30682	0.214957	0.102375	0.645333	6.825e-07	6.825e-07	1	0	0	1	1	0
AAACCTAACCTAACCCG	5	20	17	15.7613	314955021	150	33094010	340	4	0.317233	1.26893	0.604339	0.0215718	0.0102738	0.453333	6.84918e-08	6.84918e-08	1	0	0	1	0	0
AAACCTAACCTAACCTAACCCG	2	10	22	15.7613	314955021	150	33094010	220	5	0.126893	0.634465	0.302169	0.0139582	0.00664773	0.733333	4.43182e-08	4.43182e-08	1	0	0	1	1	0
AAACG	1	5	5	15.7613	314955021	150	33094010	25	5	0.0634465	0.317233	0.151085	0.00158616	0.000755424	0.166667	5.03616e-09	5.03616e-09	1	0	0	1	0	0
AAACGTT	7	28	7	15.7613	314955021	150	33094010	196	4	0.444126	1.7765	0.846075	0.0124355	0.00592252	0.186667	3.94835e-08	3.94835e-08	1	0	0	1	0	0
AAACT	154	923	5	15.7613	314955021	150	33094010	4615	5.99351	9.77077	58.5611	27.8902	0.292806	0.139451	0.199784	9.29675e-07	9.29675e-07	1	0	0	1	0	0
AAACTATG	6	35	8	15.7613	314955021	150	33094010	280	5.83333	0.380679	2.22063	1.05759	0.017765	0.00846075	0.311111	5.6405e-08	5.6405e-08	1	0	0	1	0	0
AAACTG	6	24	6	15.7613	314955021	150	33094010	144	4	0.380679	1.52272	0.725207	0.0091363	0.00435124	0.16	2.90083e-08	2.90083e-08	1	0	0	1	0	0
AAACTT	5	20	6	15.7613	314955021	150	33094010	120	4	0.317233	1.26893	0.604339	0.00761358	0.00362603	0.16	2.41736e-08	2.41736e-08	1	0	0	1	0	0
AAACTTG	7	28	7	15.7613	314955021	150	33094010	196	4	0.444126	1.7765	0.846075	0.0124355	0.00592252	0.186667	3.94835e-08	3.94835e-08	1	0	0	1	0	0
AAAG	348	4833	4	15.7613	314955021	150	33094010	19332	13.8879	22.0794	306.637	146.039	1.22655	0.584154	0.370345	3.89436e-06	3.89436e-06	1	0	0	0	0	0
AAAGAAGG	5	51	8	15.7613	314955021	150	33094010	408	10.2	0.317233	3.23577	1.54106	0.0258862	0.0123285	0.544	8.21901e-08	8.21901e-08	1	0	0	1	1	0
AAAGAG	33	161	6	15.7613	314955021	150	33094010	966	4.87879	2.09374	10.2149	4.86493	0.0612893	0.0291896	0.195152	1.94597e-07	1.94597e-07	1	0	0	1	0	0
AAAGATT	6	24	7	15.7613	314955021	150	33094010	168	4	0.380679	1.52272	0.725207	0.010659	0.00507645	0.186667	3.3843e-08	3.3843e-08	1	0	0	1	0	0
AAAGC	2	12	5	15.7613	314955021	150	33094010	60	6	0.126893	0.761358	0.362603	0.00380679	0.00181302	0.2	1.20868e-08	1.20868e-08	1	0	0	1	0	0
AAAGCCTGAG	4	16	10	15.7613	314955021	150	33094010	160	4	0.253786	1.01514	0.483471	0.0101514	0.00483471	0.266667	3.22314e-08	3.22314e-08	1	0	0	1	0	0
AAAGG	4	20	5	15.7613	314955021	150	33094010	100	5	0.253786	1.26893	0.604339	0.00634465	0.00302169	0.166667	2.01446e-08	2.01446e-08	1	0	0	1	0	0
AAAGGAAG	1	10	8	15.7613	314955021	150	33094010	80	10	0.0634465	0.634465	0.302169	0.00507572	0.00241736	0.533333	1.61157e-08	1.61157e-08	1	0	0	1	1	0
AAAGGAT	18	76	7	15.7613	314955021	150	33094010	532	4.22222	1.14204	4.82194	2.29649	0.0337536	0.0160754	0.197037	1.07169e-07	1.07169e-07	1	0	0	1	0	0
AAAGGC	8	32	6	15.7613	314955021	150	33094010	192	4	0.507572	2.03029	0.966942	0.0121817	0.00580165	0.16	3.86777e-08	3.86777e-08	1	0	0	1	0	0
AAAGGGGATGG	1	4	11	15.7613	314955021	150	33094010	44	4	0.0634465	0.253786	0.120868	0.00279165	0.00132955	0.293333	8.86364e-09	8.86364e-09	1	0	0	1	0	0
AAAGGTAC	2	8	8	15.7613	314955021	150	33094010	64	4	0.126893	0.507572	0.241736	0.00406058	0.00193388	0.213333	1.28926e-08	1.28926e-08	1	0	0	1	0	0
AAAGTATTT	12	48	9	15.7613	314955021	150	33094010	432	4	0.761358	3.04543	1.45041	0.0274089	0.0130537	0.24	8.70248e-08	8.70248e-08	1	0	0	1	0	0
AAAGTCTAGAATAGTGAAGAAGAG	2	8	24	15.7613	314955021	150	33094010	192	4	0.126893	0.507572	0.241736	0.0121817	0.00580165	0.64	3.86777e-08	3.86777e-08	1	0	0	1	1	0
AAAGTG	33	147	6	15.7613	314955021	150	33094010	882	4.45455	2.09374	9.32664	4.44189	0.0559598	0.0266513	0.178182	1.77676e-07	1.77676e-07	1	0	0	1	0	0
AAAGTT	1	4	6	15.7613	314955021	150	33094010	24	4	0.0634465	0.253786	0.120868	0.00152272	0.000725207	0.16	4.83471e-09	4.83471e-09	1	0	0	1	0	0
AAAGTTC	10	59	7	15.7613	314955021	150	33094010	413	5.9	0.634465	3.74335	1.7828	0.0262034	0.0124796	0.275333	8.31973e-08	8.31973e-08	1	0	0	1	0	0
AAAGTTG	84	988	7	15.7613	314955021	150	33094010	6916	11.7619	5.32951	62.6852	29.8543	0.438796	0.20898	0.548889	1.3932e-06	1.3932e-06	1	0	0	1	1	0
AAAT	2350	15379	4	15.7613	314955021	150	33094010	61516	6.54426	149.099	975.744	464.706	3.90298	1.85883	0.174513	1.23922e-05	1.23922e-05	1	0	0	0	0	0
AAATAAATTATG	7	28	12	15.7613	314955021	150	33094010	336	4	0.444126	1.7765	0.846075	0.021318	0.0101529	0.32	6.7686e-08	6.7686e-08	1	0	0	1	0	0
AAATAAATTATTGCTTCCAATT	2	8	22	15.7613	314955021	150	33094010	176	4	0.126893	0.507572	0.241736	0.0111666	0.00531818	0.586667	3.54546e-08	3.54546e-08	1	0	0	1	1	0
AAATAACAT	11	44	9	15.7613	314955021	150	33094010	396	4	0.697912	2.79165	1.32955	0.0251248	0.0119659	0.24	7.97727e-08	7.97727e-08	1	0	0	1	0	0
AAATAAG	6	33	7	15.7613	314955021	150	33094010	231	5.5	0.380679	2.09374	0.997159	0.0146561	0.00698012	0.256667	4.65341e-08	4.65341e-08	1	0	0	1	0	0
AAATAAT	15	60	7	15.7613	314955021	150	33094010	420	4	0.951698	3.80679	1.81302	0.0266475	0.0126911	0.186667	8.46075e-08	8.46075e-08	1	0	0	1	0	0
AAATAC	526	2197	6	15.7613	314955021	150	33094010	13182	4.17681	33.3729	139.392	66.3866	0.836352	0.39832	0.167072	2.65547e-06	2.65547e-06	1	0	0	1	0	0
AAATAG	28	130	6	15.7613	314955021	150	33094010	780	4.64286	1.7765	8.24805	3.9282	0.0494883	0.0235692	0.185714	1.57128e-07	1.57128e-07	1	0	0	1	0	0
AAATAGAT	10	90	8	15.7613	314955021	150	33094010	720	9	0.634465	5.71019	2.71953	0.0456815	0.0217562	0.48	1.45041e-07	1.45041e-07	1	0	0	1	0	0
AAATAT	55	236	6	15.7613	314955021	150	33094010	1416	4.29091	3.48956	14.9734	7.1312	0.0898403	0.0427872	0.171636	2.85248e-07	2.85248e-07	1	0	0	1	0	0
AAATATC	18	86	7	15.7613	314955021	150	33094010	602	4.77778	1.14204	5.4564	2.59866	0.0381948	0.0181906	0.222963	1.21271e-07	1.21271e-07	1	0	0	1	0	0
AAATATT	8	32	7	15.7613	314955021	150	33094010	224	4	0.507572	2.03029	0.966942	0.014212	0.0067686	0.186667	4.5124e-08	4.5124e-08	1	0	0	1	0	0
AAATC	94	512	5	15.7613	314955021	150	33094010	2560	5.44681	5.96397	32.4846	15.4711	0.162423	0.0773554	0.18156	5.15703e-07	5.15703e-07	1	0	0	1	0	0
AAATCAACC	2	8	9	15.7613	314955021	150	33094010	72	4	0.126893	0.507572	0.241736	0.00456815	0.00217562	0.24	1.45041e-08	1.45041e-08	1	0	0	1	0	0
AAATCAG	5	20	7	15.7613	314955021	150	33094010	140	4	0.317233	1.26893	0.604339	0.00888251	0.00423037	0.186667	2.82025e-08	2.82025e-08	1	0	0	1	0	0
AAATCATATG	16	64	10	15.7613	314955021	150	33094010	640	4	1.01514	4.06058	1.93388	0.0406058	0.0193388	0.266667	1.28926e-07	1.28926e-07	1	0	0	1	0	0
AAATCT	18	81	6	15.7613	314955021	150	33094010	486	4.5	1.14204	5.13917	2.44757	0.030835	0.0146854	0.18	9.79029e-08	9.79029e-08	1	0	0	1	0	0
AAATCTC	6	24	7	15.7613	314955021	150	33094010	168	4	0.380679	1.52272	0.725207	0.010659	0.00507645	0.186667	3.3843e-08	3.3843e-08	1	0	0	1	0	0
AAATG	196	1513	5	15.7613	314955021	150	33094010	7565	7.71939	12.4355	95.9946	45.7182	0.479973	0.228591	0.257313	1.52394e-06	1.52394e-06	1	0	0	1	0	0
AAATGATAAC	7	28	10	15.7613	314955021	150	33094010	280	4	0.444126	1.7765	0.846075	0.017765	0.00846075	0.266667	5.6405e-08	5.6405e-08	1	0	0	1	0	0
AAATGC	7	28	6	15.7613	314955021	150	33094010	168	4	0.444126	1.7765	0.846075	0.010659	0.00507645	0.16	3.3843e-08	3.3843e-08	1	0	0	1	0	0
AAATGGC	8	32	7	15.7613	314955021	150	33094010	224	4	0.507572	2.03029	0.966942	0.014212	0.0067686	0.186667	4.5124e-08	4.5124e-08	1	0	0	1	0	0
AAATGGTTG	2	9	9	15.7613	314955021	150	33094010	81	4.5	0.126893	0.571019	0.271953	0.00513917	0.00244757	0.27	1.63172e-08	1.63172e-08	1	0	0	1	0	0
AAATT	59	300	5	15.7613	314955021	150	33094010	1500	5.08475	3.74335	19.034	9.06508	0.0951698	0.0453254	0.169492	3.02169e-07	3.02169e-07	1	0	0	1	0	0
AAATTAC	98	398	7	15.7613	314955021	150	33094010	2786	4.06122	6.21776	25.2517	12.0263	0.176762	0.0841844	0.189524	5.61229e-07	5.61229e-07	1	0	0	1	0	0
AAATTAT	6	24	7	15.7613	314955021	150	33094010	168	4	0.380679	1.52272	0.725207	0.010659	0.00507645	0.186667	3.3843e-08	3.3843e-08	1	0	0	1	0	0
AAATTATTG	8	32	9	15.7613	314955021	150	33094010	288	4	0.507572	2.03029	0.966942	0.0182726	0.00870248	0.24	5.80165e-08	5.80165e-08	1	0	0	1	0	0
AAATTC	169	802	6	15.7613	314955021	150	33094010	4812	4.74556	10.7225	50.8841	24.234	0.305305	0.145404	0.189822	9.6936e-07	9.6936e-07	1	0	0	1	0	0
AAATTG	244	1073	6	15.7613	314955021	150	33094010	6438	4.39754	15.481	68.0781	32.4228	0.408469	0.194537	0.175902	1.29691e-06	1.29691e-06	1	0	0	1	0	0
AAATTGT	11	44	7	15.7613	314955021	150	33094010	308	4	0.697912	2.79165	1.32955	0.0195415	0.00930682	0.186667	6.20455e-08	6.20455e-08	1	0	0	1	0	0
AAATTT	8	32	6	15.7613	314955021	150	33094010	192	4	0.507572	2.03029	0.966942	0.0121817	0.00580165	0.16	3.86777e-08	3.86777e-08	1	0	0	1	0	0
AAC	678	7313	3	15.7613	314955021	150	33094010	21939	10.7861	43.0167	463.984	220.977	1.39195	0.66293	0.215723	4.41953e-06	4.41953e-06	1	0	0	0	0	0
AACAACAGAAGC	1	4	12	15.7613	314955021	150	33094010	48	4	0.0634465	0.253786	0.120868	0.00304543	0.00145041	0.32	9.66942e-09	9.66942e-09	1	0	0	1	0	0
AACAACAGCGACTATGACGAAGC	3	12	23	15.7613	314955021	150	33094010	276	4	0.19034	0.761358	0.362603	0.0175112	0.00833988	0.613333	5.55992e-08	5.55992e-08	1	0	0	1	1	0
AACAAG	11	58	6	15.7613	314955021	150	33094010	348	5.27273	0.697912	3.6799	1.75258	0.0220794	0.0105155	0.210909	7.01033e-08	7.01033e-08	1	0	0	1	0	0
AACAAGTTATCGCCAG	2	10	16	15.7613	314955021	150	33094010	160	5	0.126893	0.634465	0.302169	0.0101514	0.00483471	0.533333	3.22314e-08	3.22314e-08	1	0	0	1	1	0
AACAAT	31	128	6	15.7613	314955021	150	33094010	768	4.12903	1.96684	8.12116	3.86777	0.0487269	0.0232066	0.165161	1.54711e-07	1.54711e-07	1	0	0	1	0	0
AACAATCCTTGGTACC	29	151	16	15.7613	314955021	150	33094010	2416	5.2069	1.83995	9.58043	4.56276	0.153287	0.0730041	0.555402	4.86694e-07	4.86694e-07	1	0	0	1	1	0
AACAATGAATC	146	657	11	15.7613	314955021	150	33094010	7227	4.5	9.26319	41.6844	19.8525	0.458528	0.218378	0.33	1.45585e-06	1.45585e-06	1	0	0	1	0	0
AACAATT	8	32	7	15.7613	314955021	150	33094010	224	4	0.507572	2.03029	0.966942	0.014212	0.0067686	0.186667	4.5124e-08	4.5124e-08	1	0	0	1	0	0
AACAC	1	5	5	15.7613	314955021	150	33094010	25	5	0.0634465	0.317233	0.151085	0.00158616	0.000755424	0.166667	5.03616e-09	5.03616e-09	1	0	0	1	0	0
AACACG	1	4	6	15.7613	314955021	150	33094010	24	4	0.0634465	0.253786	0.120868	0.00152272	0.000725207	0.16	4.83471e-09	4.83471e-09	1	0	0	1	0	0
AACAGACAAGAG	2	9	12	15.7613	314955021	150	33094010	108	4.5	0.126893	0.571019	0.271953	0.00685223	0.00326343	0.36	2.17562e-08	2.17562e-08	1	0	0	1	0	0
AACAGAGTGGGC	1	4	12	15.7613	314955021	150	33094010	48	4	0.0634465	0.253786	0.120868	0.00304543	0.00145041	0.32	9.66942e-09	9.66942e-09	1	0	0	1	0	0
AACAGC	11	44	6	15.7613	314955021	150	33094010	264	4	0.697912	2.79165	1.32955	0.0167499	0.00797727	0.16	5.31818e-08	5.31818e-08	1	0	0	1	0	0
AACAGGT	14	58	7	15.7613	314955021	150	33094010	406	4.14286	0.888251	3.6799	1.75258	0.0257593	0.0122681	0.193333	8.17872e-08	8.17872e-08	1	0	0	1	0	0
AACAGT	1	4	6	15.7613	314955021	150	33094010	24	4	0.0634465	0.253786	0.120868	0.00152272	0.000725207	0.16	4.83471e-09	4.83471e-09	1	0	0	1	0	0
AACAGTTATAT	12	62	11	15.7613	314955021	150	33094010	682	5.16667	0.761358	3.93368	1.87345	0.0432705	0.020608	0.378889	1.37386e-07	1.37386e-07	1	0	0	1	0	0
AACAT	25	173	5	15.7613	314955021	150	33094010	865	6.92	1.58616	10.9762	5.22753	0.0548812	0.0261377	0.230667	1.74251e-07	1.74251e-07	1	0	0	1	0	0
AACATC	23	140	6	15.7613	314955021	150	33094010	840	6.08696	1.45927	8.88251	4.23037	0.0532951	0.0253822	0.243478	1.69215e-07	1.69215e-07	1	0	0	1	0	0
AACATGTATGT	8	45	11	15.7613	314955021	150	33094010	495	5.625	0.507572	2.85509	1.35976	0.031406	0.0149574	0.4125	9.97159e-08	9.97159e-08	1	0	0	1	0	0
AACATT	5	53	6	15.7613	314955021	150	33094010	318	10.6	0.317233	3.36267	1.6015	0.020176	0.00960899	0.424	6.40599e-08	6.40599e-08	1	0	0	1	0	0
AACATTCTGT	4	18	10	15.7613	314955021	150	33094010	180	4.5	0.253786	1.14204	0.543905	0.0114204	0.00543905	0.3	3.62603e-08	3.62603e-08	1	0	0	1	0	0
AACC	62	447	4	15.7613	314955021	150	33094010	1788	7.20968	3.93368	28.3606	13.507	0.113442	0.0540279	0.192258	3.60186e-07	3.60186e-07	1	0	0	0	0	0
AACCAC	1	5	6	15.7613	314955021	150	33094010	30	5	0.0634465	0.317233	0.151085	0.0019034	0.000906508	0.2	6.04339e-09	6.04339e-09	1	0	0	1	0	0
AACCAG	15	60	6	15.7613	314955021	150	33094010	360	4	0.951698	3.80679	1.81302	0.0228408	0.0108781	0.16	7.25207e-08	7.25207e-08	1	0	0	1	0	0
AACCC	1	6	5	15.7613	314955021	150	33094010	30	6	0.0634465	0.380679	0.181302	0.0019034	0.000906508	0.2	6.04339e-09	6.04339e-09	1	0	0	1	0	0
AACCCC	2	8	6	15.7613	314955021	150	33094010	48	4	0.126893	0.507572	0.241736	0.00304543	0.00145041	0.16	9.66942e-09	9.66942e-09	1	0	0	1	0	0
AACCGAGC	2	8	8	15.7613	314955021	150	33094010	64	4	0.126893	0.507572	0.241736	0.00406058	0.00193388	0.213333	1.28926e-08	1.28926e-08	1	0	0	1	0	0
AACCGCTGGTGTCGC	1	4	15	15.7613	314955021	150	33094010	60	4	0.0634465	0.253786	0.120868	0.00380679	0.00181302	0.4	1.20868e-08	1.20868e-08	1	0	0	1	0	0
AACCT	636	11486	5	15.7613	314955021	150	33094010	57430	18.0597	40.352	728.747	347.072	3.64373	1.73536	0.601992	1.15691e-05	1.15691e-05	1	0	0	1	1	0
AACCTAAGCTCT	5	26	12	15.7613	314955021	150	33094010	312	5.2	0.317233	1.64961	0.785641	0.0197953	0.00942769	0.416	6.28513e-08	6.28513e-08	1	0	0	1	0	0
AACCTAC	11	50	7	15.7613	314955021	150	33094010	350	4.54545	0.697912	3.17233	1.51085	0.0222063	0.0105759	0.212121	7.05062e-08	7.05062e-08	1	0	0	1	0	0
AACCTC	18	72	6	15.7613	314955021	150	33094010	432	4	1.14204	4.56815	2.17562	0.0274089	0.0130537	0.16	8.70248e-08	8.70248e-08	1	0	0	1	0	0
AACCTG	1	8	6	15.7613	314955021	150	33094010	48	8	0.0634465	0.507572	0.241736	0.00304543	0.00145041	0.32	9.66942e-09	9.66942e-09	1	0	0	1	0	0
AACCTGTG	5	25	8	15.7613	314955021	150	33094010	200	5	0.317233	1.58616	0.755424	0.0126893	0.00604339	0.266667	4.02893e-08	4.02893e-08	1	0	0	1	0	0
AACG	153	1074	4	15.7613	314955021	150	33094010	4296	7.01961	9.70732	68.1416	32.453	0.272566	0.129812	0.18719	8.65413e-07	8.65413e-07	1	0	0	0	0	0
AACGAACT	1	4	8	15.7613	314955021	150	33094010	32	4	0.0634465	0.253786	0.120868	0.00203029	0.000966942	0.213333	6.44628e-09	6.44628e-09	1	0	0	1	0	0
AACGAAG	1	5	7	15.7613	314955021	150	33094010	35	5	0.0634465	0.317233	0.151085	0.00222063	0.00105759	0.233333	7.05062e-09	7.05062e-09	1	0	0	1	0	0
AACGAC	2	8	6	15.7613	314955021	150	33094010	48	4	0.126893	0.507572	0.241736	0.00304543	0.00145041	0.16	9.66942e-09	9.66942e-09	1	0	0	1	0	0
AACGACAGCAACGGC	1	4	15	15.7613	314955021	150	33094010	60	4	0.0634465	0.253786	0.120868	0.00380679	0.00181302	0.4	1.20868e-08	1.20868e-08	1	0	0	1	0	0
AACGACAGTGT	32	276	11	15.7613	314955021	150	33094010	3036	8.625	2.03029	17.5112	8.33988	0.192624	0.0917387	0.6325	6.11591e-07	6.11591e-07	1	0	0	1	1	0
AACGAG	7	28	6	15.7613	314955021	150	33094010	168	4	0.444126	1.7765	0.846075	0.010659	0.00507645	0.16	3.3843e-08	3.3843e-08	1	0	0	1	0	0
AACGC	1	5	5	15.7613	314955021	150	33094010	25	5	0.0634465	0.317233	0.151085	0.00158616	0.000755424	0.166667	5.03616e-09	5.03616e-09	1	0	0	1	0	0
AACGCCG	2	8	7	15.7613	314955021	150	33094010	56	4	0.126893	0.507572	0.241736	0.00355301	0.00169215	0.186667	1.1281e-08	1.1281e-08	1	0	0	1	0	0
AACGCCGGACGACCC	1	4	15	15.7613	314955021	150	33094010	60	4	0.0634465	0.253786	0.120868	0.00380679	0.00181302	0.4	1.20868e-08	1.20868e-08	1	0	0	1	0	0
AACGGG	1	4	6	15.7613	314955021	150	33094010	24	4	0.0634465	0.253786	0.120868	0.00152272	0.000725207	0.16	4.83471e-09	4.83471e-09	1	0	0	1	0	0
AACGGT	13	72	6	15.7613	314955021	150	33094010	432	5.53846	0.824805	4.56815	2.17562	0.0274089	0.0130537	0.221538	8.70248e-08	8.70248e-08	1	0	0	1	0	0
AACGTCTAACGTTC	1	4	14	15.7613	314955021	150	33094010	56	4	0.0634465	0.253786	0.120868	0.00355301	0.00169215	0.373333	1.1281e-08	1.1281e-08	1	0	0	1	0	0
AACGTGTCAAT	110	450	11	15.7613	314955021	150	33094010	4950	4.09091	6.97912	28.5509	13.5976	0.31406	0.149574	0.3	9.97159e-07	9.97159e-07	1	0	0	1	0	0
AACGTT	83	332	6	15.7613	314955021	150	33094010	1992	4	5.26606	21.0642	10.032	0.126385	0.0601922	0.16	4.01281e-07	4.01281e-07	1	0	0	1	0	0
AACT	49	404	4	15.7613	314955021	150	33094010	1616	8.2449	3.10888	25.6324	12.2076	0.10253	0.0488306	0.219864	3.25537e-07	3.25537e-07	1	0	0	0	0	0
AACTAC	21	106	6	15.7613	314955021	150	33094010	636	5.04762	1.33238	6.72533	3.203	0.040352	0.019218	0.201905	1.2812e-07	1.2812e-07	1	0	0	1	0	0
AACTAG	5	20	6	15.7613	314955021	150	33094010	120	4	0.317233	1.26893	0.604339	0.00761358	0.00362603	0.16	2.41736e-08	2.41736e-08	1	0	0	1	0	0
AACTAT	5	20	6	15.7613	314955021	150	33094010	120	4	0.317233	1.26893	0.604339	0.00761358	0.00362603	0.16	2.41736e-08	2.41736e-08	1	0	0	1	0	0
AACTATG	7	28	7	15.7613	314955021	150	33094010	196	4	0.444126	1.7765	0.846075	0.0124355	0.00592252	0.186667	3.94835e-08	3.94835e-08	1	0	0	1	0	0
AACTATT	6	24	7	15.7613	314955021	150	33094010	168	4	0.380679	1.52272	0.725207	0.010659	0.00507645	0.186667	3.3843e-08	3.3843e-08	1	0	0	1	0	0
AACTC	14	70	5	15.7613	314955021	150	33094010	350	5	0.888251	4.44126	2.11519	0.0222063	0.0105759	0.166667	7.05062e-08	7.05062e-08	1	0	0	1	0	0
AACTCCGTGAGG	17	100	12	15.7613	314955021	150	33094010	1200	5.88235	1.07859	6.34465	3.02169	0.0761358	0.0362603	0.470588	2.41736e-07	2.41736e-07	1	0	0	1	0	0
AACTCTT	16	197	7	15.7613	314955021	150	33094010	1379	12.3125	1.01514	12.499	5.95274	0.0874928	0.0416692	0.574583	2.77794e-07	2.77794e-07	1	0	0	1	1	0
AACTG	22	113	5	15.7613	314955021	150	33094010	565	5.13636	1.39582	7.16946	3.41452	0.0358473	0.0170726	0.171212	1.13817e-07	1.13817e-07	1	0	0	1	0	0
AACTGT	8	32	6	15.7613	314955021	150	33094010	192	4	0.507572	2.03029	0.966942	0.0121817	0.00580165	0.16	3.86777e-08	3.86777e-08	1	0	0	1	0	0
AACTGTAT	6	24	8	15.7613	314955021	150	33094010	192	4	0.380679	1.52272	0.725207	0.0121817	0.00580165	0.213333	3.86777e-08	3.86777e-08	1	0	0	1	0	0
AACTT	2	12	5	15.7613	314955021	150	33094010	60	6	0.126893	0.761358	0.362603	0.00380679	0.00181302	0.2	1.20868e-08	1.20868e-08	1	0	0	1	0	0
AACTTCT	13	165	7	15.7613	314955021	150	33094010	1155	12.6923	0.824805	10.4687	4.9858	0.0732807	0.0349006	0.592308	2.32671e-07	2.32671e-07	1	0	0	1	1	0
AACTTG	14	56	6	15.7613	314955021	150	33094010	336	4	0.888251	3.55301	1.69215	0.021318	0.0101529	0.16	6.7686e-08	6.7686e-08	1	0	0	1	0	0
AAG	3237	39822	3	15.7613	314955021	150	33094010	119466	12.3021	205.376	2526.57	1203.3	7.5797	3.6099	0.246043	2.4066e-05	2.4066e-05	1	0	0	0	0	0
AAGAAGAAGAAGAAGAAGAGG	3	15	21	15.7613	314955021	150	33094010	315	5	0.19034	0.951698	0.453254	0.0199857	0.00951834	0.7	6.34556e-08	6.34556e-08	1	0	0	1	1	0
AAGAAGGGGAG	1	4	11	15.7613	314955021	150	33094010	44	4	0.0634465	0.253786	0.120868	0.00279165	0.00132955	0.293333	8.86364e-09	8.86364e-09	1	0	0	1	0	0
AAGAAGT	9	52	7	15.7613	314955021	150	33094010	364	5.77778	0.571019	3.29922	1.57128	0.0230945	0.010999	0.26963	7.33265e-08	7.33265e-08	1	0	0	1	0	0
AAGAAT	6	24	6	15.7613	314955021	150	33094010	144	4	0.380679	1.52272	0.725207	0.0091363	0.00435124	0.16	2.90083e-08	2.90083e-08	1	0	0	1	0	0
AAGAATATTG	2	18	10	15.7613	314955021	150	33094010	180	9	0.126893	1.14204	0.543905	0.0114204	0.00543905	0.6	3.62603e-08	3.62603e-08	1	0	0	1	1	0
AAGAATG	10	40	7	15.7613	314955021	150	33094010	280	4	0.634465	2.53786	1.20868	0.017765	0.00846075	0.186667	5.6405e-08	5.6405e-08	1	0	0	1	0	0
AAGACTGATCTT	2	12	12	15.7613	314955021	150	33094010	144	6	0.126893	0.761358	0.362603	0.0091363	0.00435124	0.48	2.90083e-08	2.90083e-08	1	0	0	1	0	0
AAGAG	3	16	5	15.7613	314955021	150	33094010	80	5.33333	0.19034	1.01514	0.483471	0.00507572	0.00241736	0.177778	1.61157e-08	1.61157e-08	1	0	0	1	0	0
AAGAGAG	15	76	7	15.7613	314955021	150	33094010	532	5.06667	0.951698	4.82194	2.29649	0.0337536	0.0160754	0.236444	1.07169e-07	1.07169e-07	1	0	0	1	0	0
AAGAGAGT	4	18	8	15.7613	314955021	150	33094010	144	4.5	0.253786	1.14204	0.543905	0.0091363	0.00435124	0.24	2.90083e-08	2.90083e-08	1	0	0	1	0	0
AAGAGAT	12	48	7	15.7613	314955021	150	33094010	336	4	0.761358	3.04543	1.45041	0.021318	0.0101529	0.186667	6.7686e-08	6.7686e-08	1	0	0	1	0	0
AAGAGATAGAG	1	4	11	15.7613	314955021	150	33094010	44	4	0.0634465	0.253786	0.120868	0.00279165	0.00132955	0.293333	8.86364e-09	8.86364e-09	1	0	0	1	0	0
AAGAGG	3	12	6	15.7613	314955021	150	33094010	72	4	0.19034	0.761358	0.362603	0.00456815	0.00217562	0.16	1.45041e-08	1.45041e-08	1	0	0	1	0	0
AAGAGGG	7	28	7	15.7613	314955021	150	33094010	196	4	0.444126	1.7765	0.846075	0.0124355	0.00592252	0.186667	3.94835e-08	3.94835e-08	1	0	0	1	0	0
AAGAGGTGGATGATCCGG	3	12	18	15.7613	314955021	150	33094010	216	4	0.19034	0.761358	0.362603	0.0137045	0.00652686	0.48	4.35124e-08	4.35124e-08	1	0	0	1	0	0
AAGAGT	7	28	6	15.7613	314955021	150	33094010	168	4	0.444126	1.7765	0.846075	0.010659	0.00507645	0.16	3.3843e-08	3.3843e-08	1	0	0	1	0	0
AAGAT	13	87	5	15.7613	314955021	150	33094010	435	6.69231	0.824805	5.51985	2.62887	0.0275992	0.0131444	0.223077	8.76292e-08	8.76292e-08	1	0	0	1	0	0
AAGATAG	4	80	7	15.7613	314955021	150	33094010	560	20	0.253786	5.07572	2.41736	0.0355301	0.0169215	0.933333	1.1281e-07	1.1281e-07	1	0	0	1	1	0
AAGATAT	10	40	7	15.7613	314955021	150	33094010	280	4	0.634465	2.53786	1.20868	0.017765	0.00846075	0.186667	5.6405e-08	5.6405e-08	1	0	0	1	0	0
AAGATATT	6	24	8	15.7613	314955021	150	33094010	192	4	0.380679	1.52272	0.725207	0.0121817	0.00580165	0.213333	3.86777e-08	3.86777e-08	1	0	0	1	0	0
AAGATG	17	68	6	15.7613	314955021	150	33094010	408	4	1.07859	4.31436	2.05475	0.0258862	0.0123285	0.16	8.21901e-08	8.21901e-08	1	0	0	1	0	0
AAGATT	72	329	6	15.7613	314955021	150	33094010	1974	4.56944	4.56815	20.8739	9.94138	0.125243	0.0596483	0.182778	3.97655e-07	3.97655e-07	1	0	0	1	0	0
AAGC	74	516	4	15.7613	314955021	150	33094010	2064	6.97297	4.69504	32.7384	15.5919	0.130954	0.0623678	0.185946	4.15785e-07	4.15785e-07	1	0	0	0	0	0
AAGCAG	6	24	6	15.7613	314955021	150	33094010	144	4	0.380679	1.52272	0.725207	0.0091363	0.00435124	0.16	2.90083e-08	2.90083e-08	1	0	0	1	0	0
AAGCC	3	15	5	15.7613	314955021	150	33094010	75	5	0.19034	0.951698	0.453254	0.00475849	0.00226627	0.166667	1.51085e-08	1.51085e-08	1	0	0	1	0	0
AAGCCG	1	4	6	15.7613	314955021	150	33094010	24	4	0.0634465	0.253786	0.120868	0.00152272	0.000725207	0.16	4.83471e-09	4.83471e-09	1	0	0	1	0	0
AAGCT	5	33	5	15.7613	314955021	150	33094010	165	6.6	0.317233	2.09374	0.997159	0.0104687	0.0049858	0.22	3.32386e-08	3.32386e-08	1	0	0	1	0	0
AAGCTG	1	4	6	15.7613	314955021	150	33094010	24	4	0.0634465	0.253786	0.120868	0.00152272	0.000725207	0.16	4.83471e-09	4.83471e-09	1	0	0	1	0	0
AAGG	140	972	4	15.7613	314955021	150	33094010	3888	6.94286	8.88251	61.67	29.3709	0.24668	0.117483	0.185143	7.83223e-07	7.83223e-07	1	0	0	0	0	0
AAGGAATGC	7	28	9	15.7613	314955021	150	33094010	252	4	0.444126	1.7765	0.846075	0.0159885	0.00761467	0.24	5.07645e-08	5.07645e-08	1	0	0	1	0	0
AAGGAGAG	3	12	8	15.7613	314955021	150	33094010	96	4	0.19034	0.761358	0.362603	0.00609087	0.00290083	0.213333	1.93388e-08	1.93388e-08	1	0	0	1	0	0
AAGGC	4	20	5	15.7613	314955021	150	33094010	100	5	0.253786	1.26893	0.604339	0.00634465	0.00302169	0.166667	2.01446e-08	2.01446e-08	1	0	0	1	0	0
AAGGCT	4	16	6	15.7613	314955021	150	33094010	96	4	0.253786	1.01514	0.483471	0.00609087	0.00290083	0.16	1.93388e-08	1.93388e-08	1	0	0	1	0	0
AAGGG	13	65	5	15.7613	314955021	150	33094010	325	5	0.824805	4.12402	1.9641	0.0206201	0.00982051	0.166667	6.54701e-08	6.54701e-08	1	0	0	1	0	0
AAGGGG	1	4	6	15.7613	314955021	150	33094010	24	4	0.0634465	0.253786	0.120868	0.00152272	0.000725207	0.16	4.83471e-09	4.83471e-09	1	0	0	1	0	0
AAGGGGAGG	1	4	9	15.7613	314955021	150	33094010	36	4	0.0634465	0.253786	0.120868	0.00228408	0.00108781	0.24	7.25207e-09	7.25207e-09	1	0	0	1	0	0
AAGGT	1	5	5	15.7613	314955021	150	33094010	25	5	0.0634465	0.317233	0.151085	0.00158616	0.000755424	0.166667	5.03616e-09	5.03616e-09	1	0	0	1	0	0
AAGGTAG	11	44	7	15.7613	314955021	150	33094010	308	4	0.697912	2.79165	1.32955	0.0195415	0.00930682	0.186667	6.20455e-08	6.20455e-08	1	0	0	1	0	0
AAGGTG	9	40	6	15.7613	314955021	150	33094010	240	4.44444	0.571019	2.53786	1.20868	0.0152272	0.00725207	0.177778	4.83471e-08	4.83471e-08	1	0	0	1	0	0
AAGT	92	1409	4	15.7613	314955021	150	33094010	5636	15.3152	5.83708	89.3962	42.5757	0.357585	0.170303	0.408406	1.13535e-06	1.13535e-06	1	0	0	0	0	0
AAGTAC	22	131	6	15.7613	314955021	150	33094010	786	5.95455	1.39582	8.3115	3.95842	0.049869	0.0237505	0.238182	1.58337e-07	1.58337e-07	1	0	0	1	0	0
AAGTAG	9	36	6	15.7613	314955021	150	33094010	216	4	0.571019	2.28408	1.08781	0.0137045	0.00652686	0.16	4.35124e-08	4.35124e-08	1	0	0	1	0	0
AAGTCAG	8	32	7	15.7613	314955021	150	33094010	224	4	0.507572	2.03029	0.966942	0.014212	0.0067686	0.186667	4.5124e-08	4.5124e-08	1	0	0	1	0	0
AAGTCTC	6	24	7	15.7613	314955021	150	33094010	168	4	0.380679	1.52272	0.725207	0.010659	0.00507645	0.186667	3.3843e-08	3.3843e-08	1	0	0	1	0	0
AAGTGG	1	4	6	15.7613	314955021	150	33094010	24	4	0.0634465	0.253786	0.120868	0.00152272	0.000725207	0.16	4.83471e-09	4.83471e-09	1	0	0	1	0	0
AAGTGGG	8	32	7	15.7613	314955021	150	33094010	224	4	0.507572	2.03029	0.966942	0.014212	0.0067686	0.186667	4.5124e-08	4.5124e-08	1	0	0	1	0	0
AAGTGT	9	36	6	15.7613	314955021	150	33094010	216	4	0.571019	2.28408	1.08781	0.0137045	0.00652686	0.16	4.35124e-08	4.35124e-08	1	0	0	1	0	0
AAT	4693	47417	3	15.7613	314955021	150	33094010	142251	10.1038	297.755	3008.44	1432.8	9.02533	4.29839	0.202075	2.86559e-05	2.86559e-05	1	0	1	0	0	0
AATAATC	7	28	7	15.7613	314955021	150	33094010	196	4	0.444126	1.7765	0.846075	0.0124355	0.00592252	0.186667	3.94835e-08	3.94835e-08	1	0	0	1	0	0
AATAC	1217	7381	5	15.7613	314955021	150	33094010	36905	6.06491	77.2144	468.299	223.031	2.34149	1.11516	0.202164	7.43438e-06	7.43438e-06	1	0	0	1	0	0
AATACAT	10	40	7	15.7613	314955021	150	33094010	280	4	0.634465	2.53786	1.20868	0.017765	0.00846075	0.186667	5.6405e-08	5.6405e-08	1	0	0	1	0	0
AATACG	15	60	6	15.7613	314955021	150	33094010	360	4	0.951698	3.80679	1.81302	0.0228408	0.0108781	0.16	7.25207e-08	7.25207e-08	1	0	0	1	0	0
AATACGTAC	8	32	9	15.7613	314955021	150	33094010	288	4	0.507572	2.03029	0.966942	0.0182726	0.00870248	0.24	5.80165e-08	5.80165e-08	1	0	0	1	0	0
AATACT	7	28	6	15.7613	314955021	150	33094010	168	4	0.444126	1.7765	0.846075	0.010659	0.00507645	0.16	3.3843e-08	3.3843e-08	1	0	0	1	0	0
AATACTC	7	28	7	15.7613	314955021	150	33094010	196	4	0.444126	1.7765	0.846075	0.0124355	0.00592252	0.186667	3.94835e-08	3.94835e-08	1	0	0	1	0	0
AATAG	2089	11899	5	15.7613	314955021	150	33094010	59495	5.69603	132.54	754.95	359.551	3.77475	1.79776	0.189868	1.1985e-05	1.1985e-05	1	0	0	1	0	0
AATAGATATT	2	8	10	15.7613	314955021	150	33094010	80	4	0.126893	0.507572	0.241736	0.00507572	0.00241736	0.266667	1.61157e-08	1.61157e-08	1	0	0	1	0	0
AATAGG	9	36	6	15.7613	314955021	150	33094010	216	4	0.571019	2.28408	1.08781	0.0137045	0.00652686	0.16	4.35124e-08	4.35124e-08	1	0	0	1	0	0
AATAGT	12	49	6	15.7613	314955021	150	33094010	294	4.08333	0.761358	3.10888	1.48063	0.0186533	0.00888378	0.163333	5.92252e-08	5.92252e-08	1	0	0	1	0	0
AATAGTC	4	16	7	15.7613	314955021	150	33094010	112	4	0.253786	1.01514	0.483471	0.00710601	0.0033843	0.186667	2.2562e-08	2.2562e-08	1	0	0	1	0	0
AATAGTG	5	20	7	15.7613	314955021	150	33094010	140	4	0.317233	1.26893	0.604339	0.00888251	0.00423037	0.186667	2.82025e-08	2.82025e-08	1	0	0	1	0	0
AATAT	115	639	5	15.7613	314955021	150	33094010	3195	5.55652	7.29635	40.5423	19.3086	0.202712	0.0965432	0.185217	6.43621e-07	6.43621e-07	1	0	0	1	0	0
AATATAATATAATGTGATAT	2	8	20	15.7613	314955021	150	33094010	160	4	0.126893	0.507572	0.241736	0.0101514	0.00483471	0.533333	3.22314e-08	3.22314e-08	1	0	0	1	1	0
AATATAC	6	24	7	15.7613	314955021	150	33094010	168	4	0.380679	1.52272	0.725207	0.010659	0.00507645	0.186667	3.3843e-08	3.3843e-08	1	0	0	1	0	0
AATATAT	9	38	7	15.7613	314955021	150	33094010	266	4.22222	0.571019	2.41097	1.14824	0.0168768	0.00803771	0.197037	5.35847e-08	5.35847e-08	1	0	0	1	0	0
AATATATG	5	20	8	15.7613	314955021	150	33094010	160	4	0.317233	1.26893	0.604339	0.0101514	0.00483471	0.213333	3.22314e-08	3.22314e-08	1	0	0	1	0	0
AATATC	62	312	6	15.7613	314955021	150	33094010	1872	5.03226	3.93368	19.7953	9.42769	0.118772	0.0565661	0.20129	3.77108e-07	3.77108e-07	1	0	0	1	0	0
AATATG	7	32	6	15.7613	314955021	150	33094010	192	4.57143	0.444126	2.03029	0.966942	0.0121817	0.00580165	0.182857	3.86777e-08	3.86777e-08	1	0	0	1	0	0
AATATGG	8	32	7	15.7613	314955021	150	33094010	224	4	0.507572	2.03029	0.966942	0.014212	0.0067686	0.186667	4.5124e-08	4.5124e-08	1	0	0	1	0	0
AATATT	16	64	6	15.7613	314955021	150	33094010	384	4	1.01514	4.06058	1.93388	0.0243635	0.0116033	0.16	7.73554e-08	7.73554e-08	1	0	0	1	0	0
AATATTC	12	48	7	15.7613	314955021	150	33094010	336	4	0.761358	3.04543	1.45041	0.021318	0.0101529	0.186667	6.7686e-08	6.7686e-08	1	0	0	1	0	0
AATC	527	4267	4	15.7613	314955021	150	33094010	17068	8.09677	33.4363	270.726	128.936	1.08291	0.515743	0.215914	3.43829e-06	3.43829e-06	1	0	0	0	0	0
AATCAC	20	80	6	15.7613	314955021	150	33094010	480	4	1.26893	5.07572	2.41736	0.0304543	0.0145041	0.16	9.66942e-08	9.66942e-08	1	0	0	1	0	0
AATCACTC	39	450	8	15.7613	314955021	150	33094010	3600	11.5385	2.47441	28.5509	13.5976	0.228408	0.108781	0.615385	7.25207e-07	7.25207e-07	1	0	0	1	1	0
AATCAT	22	88	6	15.7613	314955021	150	33094010	528	4	1.39582	5.58329	2.65909	0.0334998	0.0159545	0.16	1.06364e-07	1.06364e-07	1	0	0	1	0	0
AATCATC	19	82	7	15.7613	314955021	150	33094010	574	4.31579	1.20548	5.20262	2.47779	0.0364183	0.0173445	0.201404	1.1563e-07	1.1563e-07	1	0	0	1	0	0
AATCGAT	4	16	7	15.7613	314955021	150	33094010	112	4	0.253786	1.01514	0.483471	0.00710601	0.0033843	0.186667	2.2562e-08	2.2562e-08	1	0	0	1	0	0
AATCGC	16	64	6	15.7613	314955021	150	33094010	384	4	1.01514	4.06058	1.93388	0.0243635	0.0116033	0.16	7.73554e-08	7.73554e-08	1	0	0	1	0	0
AATCGG	2	8	6	15.7613	314955021	150	33094010	48	4	0.126893	0.507572	0.241736	0.00304543	0.00145041	0.16	9.66942e-09	9.66942e-09	1	0	0	1	0	0
AATCT	13	80	5	15.7613	314955021	150	33094010	400	6.15385	0.824805	5.07572	2.41736	0.0253786	0.0120868	0.205128	8.05785e-08	8.05785e-08	1	0	0	1	0	0
AATG	486	4483	4	15.7613	314955021	150	33094010	17932	9.22428	30.835	284.431	135.463	1.13772	0.54185	0.245981	3.61234e-06	3.61234e-06	1	0	0	0	0	0
AATGAC	17	108	6	15.7613	314955021	150	33094010	648	6.35294	1.07859	6.85223	3.26343	0.0411134	0.0195806	0.254118	1.30537e-07	1.30537e-07	1	0	0	1	0	0
AATGACC	8	46	7	15.7613	314955021	150	33094010	322	5.75	0.507572	2.91854	1.38998	0.0204298	0.00972986	0.268333	6.48657e-08	6.48657e-08	1	0	0	1	0	0
AATGAT	49	293	6	15.7613	314955021	150	33094010	1758	5.97959	3.10888	18.5898	8.85357	0.111539	0.0531214	0.239184	3.54143e-07	3.54143e-07	1	0	0	1	0	0
AATGATC	8	32	7	15.7613	314955021	150	33094010	224	4	0.507572	2.03029	0.966942	0.014212	0.0067686	0.186667	4.5124e-08	4.5124e-08	1	0	0	1	0	0
AATGATG	1	4	7	15.7613	314955021	150	33094010	28	4	0.0634465	0.253786	0.120868	0.0017765	0.000846075	0.186667	5.6405e-09	5.6405e-09	1	0	0	1	0	0
AATGCAATT	5	20	9	15.7613	314955021	150	33094010	180	4	0.317233	1.26893	0.604339	0.0114204	0.00543905	0.24	3.62603e-08	3.62603e-08	1	0	0	1	0	0
AATGCC	1	4	6	15.7613	314955021	150	33094010	24	4	0.0634465	0.253786	0.120868	0.00152272	0.000725207	0.16	4.83471e-09	4.83471e-09	1	0	0	1	0	0
AATGG	13	91	5	15.7613	314955021	150	33094010	455	7	0.824805	5.77363	2.74974	0.0288682	0.0137487	0.233333	9.16581e-08	9.16581e-08	1	0	0	1	0	0
AATGGAC	8	39	7	15.7613	314955021	150	33094010	273	4.875	0.507572	2.47441	1.17846	0.0173209	0.00824923	0.2275	5.49948e-08	5.49948e-08	1	0	0	1	0	0
AATGGAGT	12	82	8	15.7613	314955021	150	33094010	656	6.83333	0.761358	5.20262	2.47779	0.0416209	0.0198223	0.364444	1.32149e-07	1.32149e-07	1	0	0	1	0	0
AATGGAT	12	48	7	15.7613	314955021	150	33094010	336	4	0.761358	3.04543	1.45041	0.021318	0.0101529	0.186667	6.7686e-08	6.7686e-08	1	0	0	1	0	0
AATGGATCGCGCCG	1	4	14	15.7613	314955021	150	33094010	56	4	0.0634465	0.253786	0.120868	0.00355301	0.00169215	0.373333	1.1281e-08	1.1281e-08	1	0	0	1	0	0
AATGGT	12	48	6	15.7613	314955021	150	33094010	288	4	0.761358	3.04543	1.45041	0.0182726	0.00870248	0.16	5.80165e-08	5.80165e-08	1	0	0	1	0	0
AATGGTG	1	4	7	15.7613	314955021	150	33094010	28	4	0.0634465	0.253786	0.120868	0.0017765	0.000846075	0.186667	5.6405e-09	5.6405e-09	1	0	0	1	0	0
AATGT	46	353	5	15.7613	314955021	150	33094010	1765	7.67391	2.91854	22.3966	10.6666	0.111983	0.0533329	0.255797	3.55553e-07	3.55553e-07	1	0	0	1	0	0
AATGTAG	2	8	7	15.7613	314955021	150	33094010	56	4	0.126893	0.507572	0.241736	0.00355301	0.00169215	0.186667	1.1281e-08	1.1281e-08	1	0	0	1	0	0
AATGTAT	12	78	7	15.7613	314955021	150	33094010	546	6.5	0.761358	4.94883	2.35692	0.0346418	0.0164985	0.303333	1.0999e-07	1.0999e-07	1	0	0	1	0	0
AATGTG	10	40	6	15.7613	314955021	150	33094010	240	4	0.634465	2.53786	1.20868	0.0152272	0.00725207	0.16	4.83471e-08	4.83471e-08	1	0	0	1	0	0
AATT	260	1669	4	15.7613	314955021	150	33094010	6676	6.41923	16.4961	105.892	50.4321	0.423569	0.201728	0.171179	1.34486e-06	1.34486e-06	1	0	0	0	0	0
AATTAC	138	590	6	15.7613	314955021	150	33094010	3540	4.27536	8.75562	37.4335	17.828	0.224601	0.106968	0.171014	7.1312e-07	7.1312e-07	1	0	0	1	0	0
AATTAG	22	97	6	15.7613	314955021	150	33094010	582	4.40909	1.39582	6.15431	2.93104	0.0369259	0.0175863	0.176364	1.17242e-07	1.17242e-07	1	0	0	1	0	0
AATTAT	25	105	6	15.7613	314955021	150	33094010	630	4.2	1.58616	6.66189	3.17278	0.0399713	0.0190367	0.168	1.26911e-07	1.26911e-07	1	0	0	1	0	0
AATTATC	17	83	7	15.7613	314955021	150	33094010	581	4.88235	1.07859	5.26606	2.50801	0.0368624	0.017556	0.227843	1.1704e-07	1.1704e-07	1	0	0	1	0	0
AATTC	129	752	5	15.7613	314955021	150	33094010	3760	5.82946	8.1846	47.7118	22.7231	0.238559	0.113616	0.194315	7.57438e-07	7.57438e-07	1	0	0	1	0	0
AATTCTC	4	16	7	15.7613	314955021	150	33094010	112	4	0.253786	1.01514	0.483471	0.00710601	0.0033843	0.186667	2.2562e-08	2.2562e-08	1	0	0	1	0	0
AC	2985	45817	2	15.7613	314955021	150	33094010	91634	15.3491	189.388	2906.93	1384.45	5.81386	2.7689	0.204654	1.84593e-05	1.84593e-05	1	0	0	0	0	0
ACACACACAT	16	75	10	15.7613	314955021	150	33094010	750	4.6875	1.01514	4.75849	2.26627	0.0475849	0.0226627	0.3125	1.51085e-07	1.51085e-07	1	0	0	1	0	0
ACACAG	1	4	6	15.7613	314955021	150	33094010	24	4	0.0634465	0.253786	0.120868	0.00152272	0.000725207	0.16	4.83471e-09	4.83471e-09	1	0	0	1	0	0
ACACAT	8	32	6	15.7613	314955021	150	33094010	192	4	0.507572	2.03029	0.966942	0.0121817	0.00580165	0.16	3.86777e-08	3.86777e-08	1	0	0	1	0	0
ACACATG	7	28	7	15.7613	314955021	150	33094010	196	4	0.444126	1.7765	0.846075	0.0124355	0.00592252	0.186667	3.94835e-08	3.94835e-08	1	0	0	1	0	0
ACACC	7	36	5	15.7613	314955021	150	33094010	180	5.14286	0.444126	2.28408	1.08781	0.0114204	0.00543905	0.171429	3.62603e-08	3.62603e-08	1	0	0	1	0	0
ACACGC	6	34	6	15.7613	314955021	150	33094010	204	5.66667	0.380679	2.15718	1.02738	0.0129431	0.00616426	0.226667	4.10951e-08	4.10951e-08	1	0	0	1	0	0
ACACTCT	2	8	7	15.7613	314955021	150	33094010	56	4	0.126893	0.507572	0.241736	0.00355301	0.00169215	0.186667	1.1281e-08	1.1281e-08	1	0	0	1	0	0
ACACTG	10	40	6	15.7613	314955021	150	33094010	240	4	0.634465	2.53786	1.20868	0.0152272	0.00725207	0.16	4.83471e-08	4.83471e-08	1	0	0	1	0	0
ACAG	6485	66927	4	15.7613	314955021	150	33094010	267708	10.3203	411.451	4246.29	2022.33	16.9851	8.08932	0.275207	5.39288e-05	5.39288e-05	1	0	1	0	0	0
ACAGACAGG	7	51	9	15.7613	314955021	150	33094010	459	7.28571	0.444126	3.23577	1.54106	0.029122	0.0138696	0.437143	9.24639e-08	9.24639e-08	1	0	0	1	0	0
ACAGACGGATCGACGG	1	4	16	15.7613	314955021	150	33094010	64	4	0.0634465	0.253786	0.120868	0.00406058	0.00193388	0.426667	1.28926e-08	1.28926e-08	1	0	0	1	0	0
ACAGACT	3	14	7	15.7613	314955021	150	33094010	98	4.66667	0.19034	0.888251	0.423037	0.00621776	0.00296126	0.217778	1.97417e-08	1.97417e-08	1	0	0	1	0	0
ACAGAG	18	72	6	15.7613	314955021	150	33094010	432	4	1.14204	4.56815	2.17562	0.0274089	0.0130537	0.16	8.70248e-08	8.70248e-08	1	0	0	1	0	0
ACAGAGAG	12	53	8	15.7613	314955021	150	33094010	424	4.41667	0.761358	3.36267	1.6015	0.0269013	0.012812	0.235556	8.54132e-08	8.54132e-08	1	0	0	1	0	0
ACAGAT	7	28	6	15.7613	314955021	150	33094010	168	4	0.444126	1.7765	0.846075	0.010659	0.00507645	0.16	3.3843e-08	3.3843e-08	1	0	0	1	0	0
ACAGATAG	4	32	8	15.7613	314955021	150	33094010	256	8	0.253786	2.03029	0.966942	0.0162423	0.00773554	0.426667	5.15703e-08	5.15703e-08	1	0	0	1	0	0
ACAGATG	23	128	7	15.7613	314955021	150	33094010	896	5.56522	1.45927	8.12116	3.86777	0.0568481	0.0270744	0.25971	1.80496e-07	1.80496e-07	1	0	0	1	0	0
ACAGCATCTGGATCATCTCGATCT	1	5	24	15.7613	314955021	150	33094010	120	5	0.0634465	0.317233	0.151085	0.00761358	0.00362603	0.8	2.41736e-08	2.41736e-08	1	0	0	1	1	0
ACAGGCAT	9	49	8	15.7613	314955021	150	33094010	392	5.44444	0.571019	3.10888	1.48063	0.024871	0.011845	0.29037	7.8967e-08	7.8967e-08	1	0	0	1	0	0
ACAGGCGGACGG	2	8	12	15.7613	314955021	150	33094010	96	4	0.126893	0.507572	0.241736	0.00609087	0.00290083	0.32	1.93388e-08	1.93388e-08	1	0	0	1	0	0
ACAGT	16	131	5	15.7613	314955021	150	33094010	655	8.1875	1.01514	8.3115	3.95842	0.0415575	0.0197921	0.272917	1.31947e-07	1.31947e-07	1	0	0	1	0	0
ACAGTAT	6	28	7	15.7613	314955021	150	33094010	196	4.66667	0.380679	1.7765	0.846075	0.0124355	0.00592252	0.217778	3.94835e-08	3.94835e-08	1	0	0	1	0	0
ACAGTC	20	101	6	15.7613	314955021	150	33094010	606	5.05	1.26893	6.4081	3.05191	0.0384486	0.0183115	0.202	1.22076e-07	1.22076e-07	1	0	0	1	0	0
ACAT	9167	136761	4	15.7613	314955021	150	33094010	547044	14.9188	581.614	8677.01	4132.5	34.708	16.53	0.397836	0.0001102	0.0001102	1	0	1	0	0	0
ACATACCT	3	14	8	15.7613	314955021	150	33094010	112	4.66667	0.19034	0.888251	0.423037	0.00710601	0.0033843	0.248889	2.2562e-08	2.2562e-08	1	0	0	1	0	0
ACATAT	73	390	6	15.7613	314955021	150	33094010	2340	5.34247	4.6316	24.7441	11.7846	0.148465	0.0707077	0.213699	4.71384e-07	4.71384e-07	1	0	0	1	0	0
ACATCC	10	49	6	15.7613	314955021	150	33094010	294	4.9	0.634465	3.10888	1.48063	0.0186533	0.00888378	0.196	5.92252e-08	5.92252e-08	1	0	0	1	0	0
ACATCCAT	82	858	8	15.7613	314955021	150	33094010	6864	10.4634	5.20262	54.4371	25.9261	0.435497	0.207409	0.558049	1.38273e-06	1.38273e-06	1	0	0	1	1	0
ACATCCT	7	35	7	15.7613	314955021	150	33094010	245	5	0.444126	2.22063	1.05759	0.0155444	0.00740315	0.233333	4.93543e-08	4.93543e-08	1	0	0	1	0	0
ACATCT	11	44	6	15.7613	314955021	150	33094010	264	4	0.697912	2.79165	1.32955	0.0167499	0.00797727	0.16	5.31818e-08	5.31818e-08	1	0	0	1	0	0
ACATGAT	15	60	7	15.7613	314955021	150	33094010	420	4	0.951698	3.80679	1.81302	0.0266475	0.0126911	0.186667	8.46075e-08	8.46075e-08	1	0	0	1	0	0
ACATGCAT	8	32	8	15.7613	314955021	150	33094010	256	4	0.507572	2.03029	0.966942	0.0162423	0.00773554	0.213333	5.15703e-08	5.15703e-08	1	0	0	1	0	0
ACC	70	582	3	15.7613	314955021	150	33094010	1746	8.31429	4.44126	36.9259	17.5863	0.110778	0.0527588	0.166286	3.51725e-07	3.51725e-07	1	0	0	0	0	0
ACCACT	12	48	6	15.7613	314955021	150	33094010	288	4	0.761358	3.04543	1.45041	0.0182726	0.00870248	0.16	5.80165e-08	5.80165e-08	1	0	0	1	0	0
ACCAGAGGGT	18	104	10	15.7613	314955021	150	33094010	1040	5.77778	1.14204	6.59844	3.14256	0.0659844	0.0314256	0.385185	2.09504e-07	2.09504e-07	1	0	0	1	0	0
ACCAGC	9	36	6	15.7613	314955021	150	33094010	216	4	0.571019	2.28408	1.08781	0.0137045	0.00652686	0.16	4.35124e-08	4.35124e-08	1	0	0	1	0	0
ACCAT	40	479	5	15.7613	314955021	150	33094010	2395	11.975	2.53786	30.3909	14.4739	0.151954	0.0723696	0.399167	4.82464e-07	4.82464e-07	1	0	0	1	0	0
ACCATC	18	75	6	15.7613	314955021	150	33094010	450	4.16667	1.14204	4.75849	2.26627	0.0285509	0.0135976	0.166667	9.06508e-08	9.06508e-08	1	0	0	1	0	0
ACCATG	6	24	6	15.7613	314955021	150	33094010	144	4	0.380679	1.52272	0.725207	0.0091363	0.00435124	0.16	2.90083e-08	2.90083e-08	1	0	0	1	0	0
ACCCAT	3	12	6	15.7613	314955021	150	33094010	72	4	0.19034	0.761358	0.362603	0.00456815	0.00217562	0.16	1.45041e-08	1.45041e-08	1	0	0	1	0	0
ACCCATCC	1	4	8	15.7613	314955021	150	33094010	32	4	0.0634465	0.253786	0.120868	0.00203029	0.000966942	0.213333	6.44628e-09	6.44628e-09	1	0	0	1	0	0
ACCCGATC	1	14	8	15.7613	314955021	150	33094010	112	14	0.0634465	0.888251	0.423037	0.00710601	0.0033843	0.746667	2.2562e-08	2.2562e-08	1	0	0	1	1	0
ACCCGC	1	4	6	15.7613	314955021	150	33094010	24	4	0.0634465	0.253786	0.120868	0.00152272	0.000725207	0.16	4.83471e-09	4.83471e-09	1	0	0	1	0	0
ACCCGCT	1	4	7	15.7613	314955021	150	33094010	28	4	0.0634465	0.253786	0.120868	0.0017765	0.000846075	0.186667	5.6405e-09	5.6405e-09	1	0	0	1	0	0
ACCCT	6	33	5	15.7613	314955021	150	33094010	165	5.5	0.380679	2.09374	0.997159	0.0104687	0.0049858	0.183333	3.32386e-08	3.32386e-08	1	0	0	1	0	0
ACCG	85	583	4	15.7613	314955021	150	33094010	2332	6.85882	5.39296	36.9893	17.6165	0.147957	0.0704659	0.182902	4.69773e-07	4.69773e-07	1	0	0	0	0	0
ACCGCC	6	24	6	15.7613	314955021	150	33094010	144	4	0.380679	1.52272	0.725207	0.0091363	0.00435124	0.16	2.90083e-08	2.90083e-08	1	0	0	1	0	0
ACCGCT	1	4	6	15.7613	314955021	150	33094010	24	4	0.0634465	0.253786	0.120868	0.00152272	0.000725207	0.16	4.83471e-09	4.83471e-09	1	0	0	1	0	0
ACCT	50	470	4	15.7613	314955021	150	33094010	1880	9.4	3.17233	29.8199	14.202	0.119279	0.0568079	0.250667	3.78719e-07	3.78719e-07	1	0	0	0	0	0
ACCTAG	4	16	6	15.7613	314955021	150	33094010	96	4	0.253786	1.01514	0.483471	0.00609087	0.00290083	0.16	1.93388e-08	1.93388e-08	1	0	0	1	0	0
ACCTAT	2	8	6	15.7613	314955021	150	33094010	48	4	0.126893	0.507572	0.241736	0.00304543	0.00145041	0.16	9.66942e-09	9.66942e-09	1	0	0	1	0	0
ACCTATCT	1	11	8	15.7613	314955021	150	33094010	88	11	0.0634465	0.697912	0.332386	0.00558329	0.00265909	0.586667	1.77273e-08	1.77273e-08	1	0	0	1	1	0
ACCTG	6	36	5	15.7613	314955021	150	33094010	180	6	0.380679	2.28408	1.08781	0.0114204	0.00543905	0.2	3.62603e-08	3.62603e-08	1	0	0	1	0	0
ACCTGC	7	28	6	15.7613	314955021	150	33094010	168	4	0.444126	1.7765	0.846075	0.010659	0.00507645	0.16	3.3843e-08	3.3843e-08	1	0	0	1	0	0
ACCTGG	7	45	6	15.7613	314955021	150	33094010	270	6.42857	0.444126	2.85509	1.35976	0.0171306	0.00815858	0.257143	5.43905e-08	5.43905e-08	1	0	0	1	0	0
ACG	105	923	3	15.7613	314955021	150	33094010	2769	8.79048	6.66189	58.5611	27.8902	0.175683	0.0836707	0.17581	5.57805e-07	5.57805e-07	1	0	0	0	0	0
ACGAG	299	1657	5	15.7613	314955021	150	33094010	8285	5.54181	18.9705	105.131	50.0695	0.525655	0.250347	0.184727	1.66898e-06	1.66898e-06	1	0	0	1	0	0
ACGAGG	14	74	6	15.7613	314955021	150	33094010	444	5.28571	0.888251	4.69504	2.23605	0.0281703	0.0134163	0.211429	8.94422e-08	8.94422e-08	1	0	0	1	0	0
ACGAGGAGG	2	10	9	15.7613	314955021	150	33094010	90	5	0.126893	0.634465	0.302169	0.00571019	0.00271953	0.3	1.81302e-08	1.81302e-08	1	0	0	1	0	0
ACGAGGG	10	40	7	15.7613	314955021	150	33094010	280	4	0.634465	2.53786	1.20868	0.017765	0.00846075	0.186667	5.6405e-08	5.6405e-08	1	0	0	1	0	0
ACGAT	344	1811	5	15.7613	314955021	150	33094010	9055	5.26453	21.8256	114.902	54.7229	0.574508	0.273614	0.175484	1.8241e-06	1.8241e-06	1	0	0	1	0	0
ACGATC	4	16	6	15.7613	314955021	150	33094010	96	4	0.253786	1.01514	0.483471	0.00609087	0.00290083	0.16	1.93388e-08	1.93388e-08	1	0	0	1	0	0
ACGATGG	3	12	7	15.7613	314955021	150	33094010	84	4	0.19034	0.761358	0.362603	0.00532951	0.00253822	0.186667	1.69215e-08	1.69215e-08	1	0	0	1	0	0
ACGC	39	392	4	15.7613	314955021	150	33094010	1568	10.0513	2.47441	24.871	11.845	0.0994842	0.0473802	0.268034	3.15868e-07	3.15868e-07	1	0	0	0	0	0
ACGCCG	1	4	6	15.7613	314955021	150	33094010	24	4	0.0634465	0.253786	0.120868	0.00152272	0.000725207	0.16	4.83471e-09	4.83471e-09	1	0	0	1	0	0
ACGG	102	722	4	15.7613	314955021	150	33094010	2888	7.07843	6.47155	45.8084	21.8166	0.183234	0.0872665	0.188758	5.81777e-07	5.81777e-07	1	0	0	0	0	0
ACGGATATCCT	19	86	11	15.7613	314955021	150	33094010	946	4.52632	1.20548	5.4564	2.59866	0.0600204	0.0285852	0.33193	1.90568e-07	1.90568e-07	1	0	0	1	0	0
ACGGATGGATAG	1	6	12	15.7613	314955021	150	33094010	72	6	0.0634465	0.380679	0.181302	0.00456815	0.00217562	0.48	1.45041e-08	1.45041e-08	1	0	0	1	0	0
ACGGCG	10	40	6	15.7613	314955021	150	33094010	240	4	0.634465	2.53786	1.20868	0.0152272	0.00725207	0.16	4.83471e-08	4.83471e-08	1	0	0	1	0	0
ACGGCT	1	4	6	15.7613	314955021	150	33094010	24	4	0.0634465	0.253786	0.120868	0.00152272	0.000725207	0.16	4.83471e-09	4.83471e-09	1	0	0	1	0	0
ACGGG	5	41	5	15.7613	314955021	150	33094010	205	8.2	0.317233	2.60131	1.23889	0.0130065	0.00619447	0.273333	4.12965e-08	4.12965e-08	1	0	0	1	0	0
ACGGGAT	4	20	7	15.7613	314955021	150	33094010	140	5	0.253786	1.26893	0.604339	0.00888251	0.00423037	0.233333	2.82025e-08	2.82025e-08	1	0	0	1	0	0
ACGGGCGCTGGC	1	4	12	15.7613	314955021	150	33094010	48	4	0.0634465	0.253786	0.120868	0.00304543	0.00145041	0.32	9.66942e-09	9.66942e-09	1	0	0	1	0	0
ACGT	12	80	4	15.7613	314955021	150	33094010	320	6.66667	0.761358	5.07572	2.41736	0.0203029	0.00966942	0.177778	6.44628e-08	6.44628e-08	1	0	0	0	0	0
ACGTC	1	5	5	15.7613	314955021	150	33094010	25	5	0.0634465	0.317233	0.151085	0.00158616	0.000755424	0.166667	5.03616e-09	5.03616e-09	1	0	0	1	0	0
ACGTCCCGCGCG	1	4	12	15.7613	314955021	150	33094010	48	4	0.0634465	0.253786	0.120868	0.00304543	0.00145041	0.32	9.66942e-09	9.66942e-09	1	0	0	1	0	0
ACT	261	2842	3	15.7613	314955021	150	33094010	8526	10.8889	16.5595	180.315	85.8766	0.540945	0.25763	0.217778	1.71753e-06	1.71753e-06	1	0	0	0	0	0
ACTAG	4	24	5	15.7613	314955021	150	33094010	120	6	0.253786	1.52272	0.725207	0.00761358	0.00362603	0.2	2.41736e-08	2.41736e-08	1	0	0	1	0	0
ACTAGC	10	40	6	15.7613	314955021	150	33094010	240	4	0.634465	2.53786	1.20868	0.0152272	0.00725207	0.16	4.83471e-08	4.83471e-08	1	0	0	1	0	0
ACTAGGG	2	14	7	15.7613	314955021	150	33094010	98	7	0.126893	0.888251	0.423037	0.00621776	0.00296126	0.326667	1.97417e-08	1.97417e-08	1	0	0	1	0	0
ACTAGT	51	204	6	15.7613	314955021	150	33094010	1224	4	3.23577	12.9431	6.16426	0.0776586	0.0369855	0.16	2.4657e-07	2.4657e-07	1	0	0	1	0	0
ACTAT	121	1068	5	15.7613	314955021	150	33094010	5340	8.82645	7.67703	67.7609	32.2717	0.338804	0.161359	0.294215	1.07572e-06	1.07572e-06	1	0	0	1	0	0
ACTATAT	3	12	7	15.7613	314955021	150	33094010	84	4	0.19034	0.761358	0.362603	0.00532951	0.00253822	0.186667	1.69215e-08	1.69215e-08	1	0	0	1	0	0
ACTATG	13	52	6	15.7613	314955021	150	33094010	312	4	0.824805	3.29922	1.57128	0.0197953	0.00942769	0.16	6.28513e-08	6.28513e-08	1	0	0	1	0	0
ACTC	183	1736	4	15.7613	314955021	150	33094010	6944	9.48634	11.6107	110.143	52.4566	0.440573	0.209826	0.252969	1.39884e-06	1.39884e-06	1	0	0	0	0	0
ACTCATC	48	420	7	15.7613	314955021	150	33094010	2940	8.75	3.04543	26.6475	12.6911	0.186533	0.0888378	0.408333	5.92252e-07	5.92252e-07	1	0	0	1	0	0
ACTCCT	3	15	6	15.7613	314955021	150	33094010	90	5	0.19034	0.951698	0.453254	0.00571019	0.00271953	0.2	1.81302e-08	1.81302e-08	1	0	0	1	0	0
ACTCGCTGCCCGCC	1	5	14	15.7613	314955021	150	33094010	70	5	0.0634465	0.317233	0.151085	0.00444126	0.00211519	0.466667	1.41012e-08	1.41012e-08	1	0	0	1	0	0
ACTCT	2	10	5	15.7613	314955021	150	33094010	50	5	0.126893	0.634465	0.302169	0.00317233	0.00151085	0.166667	1.00723e-08	1.00723e-08	1	0	0	1	0	0
ACTCTC	8	38	6	15.7613	314955021	150	33094010	228	4.75	0.507572	2.41097	1.14824	0.0144658	0.00688946	0.19	4.59298e-08	4.59298e-08	1	0	0	1	0	0
ACTCTCT	5	20	7	15.7613	314955021	150	33094010	140	4	0.317233	1.26893	0.604339	0.00888251	0.00423037	0.186667	2.82025e-08	2.82025e-08	1	0	0	1	0	0
ACTG	136	1405	4	15.7613	314955021	150	33094010	5620	10.3309	8.62873	89.1424	42.4548	0.35657	0.169819	0.27549	1.13213e-06	1.13213e-06	1	0	0	0	0	0
ACTGAG	43	214	6	15.7613	314955021	150	33094010	1284	4.97674	2.7282	13.5776	6.46643	0.0814653	0.0387986	0.19907	2.58657e-07	2.58657e-07	1	0	0	1	0	0
ACTGAT	5	20	6	15.7613	314955021	150	33094010	120	4	0.317233	1.26893	0.604339	0.00761358	0.00362603	0.16	2.41736e-08	2.41736e-08	1	0	0	1	0	0
ACTGCC	16	64	6	15.7613	314955021	150	33094010	384	4	1.01514	4.06058	1.93388	0.0243635	0.0116033	0.16	7.73554e-08	7.73554e-08	1	0	0	1	0	0
ACTGCTC	4	16	7	15.7613	314955021	150	33094010	112	4	0.253786	1.01514	0.483471	0.00710601	0.0033843	0.186667	2.2562e-08	2.2562e-08	1	0	0	1	0	0
ACTGGC	2	8	6	15.7613	314955021	150	33094010	48	4	0.126893	0.507572	0.241736	0.00304543	0.00145041	0.16	9.66942e-09	9.66942e-09	1	0	0	1	0	0
AG	3415	64991	2	15.7613	314955021	150	33094010	129982	19.031	216.67	4123.45	1963.83	8.24691	3.92766	0.253747	2.61844e-05	2.61844e-05	1	0	0	0	0	0
AGAGAGAT	40	258	8	15.7613	314955021	150	33094010	2064	6.45	2.53786	16.3692	7.79597	0.130954	0.0623678	0.344	4.15785e-07	4.15785e-07	1	0	0	1	0	0
AGAGAGG	2	8	7	15.7613	314955021	150	33094010	56	4	0.126893	0.507572	0.241736	0.00355301	0.00169215	0.186667	1.1281e-08	1.1281e-08	1	0	0	1	0	0
AGAGAGGGAT	5	20	10	15.7613	314955021	150	33094010	200	4	0.317233	1.26893	0.604339	0.0126893	0.00604339	0.266667	4.02893e-08	4.02893e-08	1	0	0	1	0	0
AGAGAT	318	3921	6	15.7613	314955021	150	33094010	23526	12.3302	20.176	248.774	118.481	1.49264	0.710884	0.493208	4.73923e-06	4.73923e-06	1	0	0	1	0	0
AGAGC	1	5	5	15.7613	314955021	150	33094010	25	5	0.0634465	0.317233	0.151085	0.00158616	0.000755424	0.166667	5.03616e-09	5.03616e-09	1	0	0	1	0	0
AGAGCG	8	32	6	15.7613	314955021	150	33094010	192	4	0.507572	2.03029	0.966942	0.0121817	0.00580165	0.16	3.86777e-08	3.86777e-08	1	0	0	1	0	0
AGAGG	23	129	5	15.7613	314955021	150	33094010	645	5.6087	1.45927	8.1846	3.89799	0.040923	0.0194899	0.186957	1.29933e-07	1.29933e-07	1	0	0	1	0	0
AGAGGC	2	8	6	15.7613	314955021	150	33094010	48	4	0.126893	0.507572	0.241736	0.00304543	0.00145041	0.16	9.66942e-09	9.66942e-09	1	0	0	1	0	0
AGAGGG	18	88	6	15.7613	314955021	150	33094010	528	4.88889	1.14204	5.58329	2.65909	0.0334998	0.0159545	0.195556	1.06364e-07	1.06364e-07	1	0	0	1	0	0
AGAT	6921	209269	4	15.7613	314955021	150	33094010	837076	30.2368	439.113	13277.4	6323.47	53.1096	25.2939	0.806315	0.000168626	0.000168626	1	0	1	0	1	0
AGATAGCATG	25	166	10	15.7613	314955021	150	33094010	1660	6.64	1.58616	10.5321	5.01601	0.105321	0.0501601	0.442667	3.34401e-07	3.34401e-07	1	0	0	1	0	0
AGATAT	7	28	6	15.7613	314955021	150	33094010	168	4	0.444126	1.7765	0.846075	0.010659	0.00507645	0.16	3.3843e-08	3.3843e-08	1	0	0	1	0	0
AGATCC	62	248	6	15.7613	314955021	150	33094010	1488	4	3.93368	15.7347	7.4938	0.0944084	0.0449628	0.16	2.99752e-07	2.99752e-07	1	0	0	1	0	0
AGATG	21	251	5	15.7613	314955021	150	33094010	1255	11.9524	1.33238	15.9251	7.58445	0.0796254	0.0379223	0.398413	2.52815e-07	2.52815e-07	1	0	0	1	0	0
AGATGG	1	11	6	15.7613	314955021	150	33094010	66	11	0.0634465	0.697912	0.332386	0.00418747	0.00199432	0.44	1.32955e-08	1.32955e-08	1	0	0	1	0	0
AGATGGAT	7	55	8	15.7613	314955021	150	33094010	440	7.85714	0.444126	3.48956	1.66193	0.0279165	0.0132955	0.419048	8.86364e-08	8.86364e-08	1	0	0	1	0	0
AGC	427	4120	3	15.7613	314955021	150	33094010	12360	9.64871	27.0917	261.4	124.494	0.784199	0.373481	0.192974	2.48988e-06	2.48988e-06	1	0	0	0	0	0
AGCAGCAGG	2	8	9	15.7613	314955021	150	33094010	72	4	0.126893	0.507572	0.241736	0.00456815	0.00217562	0.24	1.45041e-08	1.45041e-08	1	0	0	1	0	0
AGCAGG	1	4	6	15.7613	314955021	150	33094010	24	4	0.0634465	0.253786	0.120868	0.00152272	0.000725207	0.16	4.83471e-09	4.83471e-09	1	0	0	1	0	0
AGCAT	1	6	5	15.7613	314955021	150	33094010	30	6	0.0634465	0.380679	0.181302	0.0019034	0.000906508	0.2	6.04339e-09	6.04339e-09	1	0	0	1	0	0
AGCATAT	10	40	7	15.7613	314955021	150	33094010	280	4	0.634465	2.53786	1.20868	0.017765	0.00846075	0.186667	5.6405e-08	5.6405e-08	1	0	0	1	0	0
AGCATC	4	16	6	15.7613	314955021	150	33094010	96	4	0.253786	1.01514	0.483471	0.00609087	0.00290083	0.16	1.93388e-08	1.93388e-08	1	0	0	1	0	0
AGCATG	1	4	6	15.7613	314955021	150	33094010	24	4	0.0634465	0.253786	0.120868	0.00152272	0.000725207	0.16	4.83471e-09	4.83471e-09	1	0	0	1	0	0
AGCC	170	1121	4	15.7613	314955021	150	33094010	4484	6.59412	10.7859	71.1236	33.8732	0.284494	0.135493	0.175843	9.03285e-07	9.03285e-07	1	0	0	0	0	0
AGCCG	2	10	5	15.7613	314955021	150	33094010	50	5	0.126893	0.634465	0.302169	0.00317233	0.00151085	0.166667	1.00723e-08	1.00723e-08	1	0	0	1	0	0
AGCCT	1	5	5	15.7613	314955021	150	33094010	25	5	0.0634465	0.317233	0.151085	0.00158616	0.000755424	0.166667	5.03616e-09	5.03616e-09	1	0	0	1	0	0
AGCCTG	1	4	6	15.7613	314955021	150	33094010	24	4	0.0634465	0.253786	0.120868	0.00152272	0.000725207	0.16	4.83471e-09	4.83471e-09	1	0	0	1	0	0
AGCG	96	652	4	15.7613	314955021	150	33094010	2608	6.79167	6.09087	41.3671	19.7015	0.165469	0.0788058	0.181111	5.25372e-07	5.25372e-07	1	0	0	0	0	0
AGCGG	4	21	5	15.7613	314955021	150	33094010	105	5.25	0.253786	1.33238	0.634556	0.00666189	0.00317278	0.175	2.11519e-08	2.11519e-08	1	0	0	1	0	0
AGCGGC	6	24	6	15.7613	314955021	150	33094010	144	4	0.380679	1.52272	0.725207	0.0091363	0.00435124	0.16	2.90083e-08	2.90083e-08	1	0	0	1	0	0
AGCGGG	1	4	6	15.7613	314955021	150	33094010	24	4	0.0634465	0.253786	0.120868	0.00152272	0.000725207	0.16	4.83471e-09	4.83471e-09	1	0	0	1	0	0
AGCT	8	54	4	15.7613	314955021	150	33094010	216	6.75	0.507572	3.42611	1.63172	0.0137045	0.00652686	0.18	4.35124e-08	4.35124e-08	1	0	0	0	0	0
AGG	222	1926	3	15.7613	314955021	150	33094010	5778	8.67568	14.0851	122.198	58.1978	0.366594	0.174594	0.173514	1.16396e-06	1.16396e-06	1	0	0	0	0	0
AGGAT	191	2097	5	15.7613	314955021	150	33094010	10485	10.9791	12.1183	133.047	63.3649	0.665237	0.316825	0.365969	2.11216e-06	2.11216e-06	1	0	0	1	0	0
AGGATC	19	83	6	15.7613	314955021	150	33094010	498	4.36842	1.20548	5.26606	2.50801	0.0315964	0.015048	0.174737	1.0032e-07	1.0032e-07	1	0	0	1	0	0
AGGATG	16	69	6	15.7613	314955021	150	33094010	414	4.3125	1.01514	4.37781	2.08497	0.0262669	0.0125098	0.1725	8.33988e-08	8.33988e-08	1	0	0	1	0	0
AGGC	159	1071	4	15.7613	314955021	150	33094010	4284	6.73585	10.088	67.9512	32.3624	0.271805	0.129449	0.179623	8.62996e-07	8.62996e-07	1	0	0	0	0	0
AGGCC	2	10	5	15.7613	314955021	150	33094010	50	5	0.126893	0.634465	0.302169	0.00317233	0.00151085	0.166667	1.00723e-08	1.00723e-08	1	0	0	1	0	0
AGGG	3	19	4	15.7613	314955021	150	33094010	76	6.33333	0.19034	1.20548	0.574122	0.00482194	0.00229649	0.168889	1.53099e-08	1.53099e-08	1	0	0	0	0	0
AGGGAT	13	79	6	15.7613	314955021	150	33094010	474	6.07692	0.824805	5.01228	2.38714	0.0300737	0.0143228	0.243077	9.54856e-08	9.54856e-08	1	0	0	1	0	0
AGGGCC	1	4	6	15.7613	314955021	150	33094010	24	4	0.0634465	0.253786	0.120868	0.00152272	0.000725207	0.16	4.83471e-09	4.83471e-09	1	0	0	1	0	0
AGGGG	1	6	5	15.7613	314955021	150	33094010	30	6	0.0634465	0.380679	0.181302	0.0019034	0.000906508	0.2	6.04339e-09	6.04339e-09	1	0	0	1	0	0
AT	3734	49377	2	15.7613	314955021	150	33094010	98754	13.2236	236.909	3132.8	1492.02	6.2656	2.98404	0.176315	1.98936e-05	1.98936e-05	1	0	0	0	0	0
ATATATC	7	28	7	15.7613	314955021	150	33094010	196	4	0.444126	1.7765	0.846075	0.0124355	0.00592252	0.186667	3.94835e-08	3.94835e-08	1	0	0	1	0	0
ATATC	218	3732	5	15.7613	314955021	150	33094010	18660	17.1193	13.8313	236.782	112.77	1.18391	0.563848	0.570642	3.75899e-06	3.75899e-06	1	0	0	1	1	0
ATATCC	9	42	6	15.7613	314955021	150	33094010	252	4.66667	0.571019	2.66475	1.26911	0.0159885	0.00761467	0.186667	5.07645e-08	5.07645e-08	1	0	0	1	0	0
ATATGC	10	40	6	15.7613	314955021	150	33094010	240	4	0.634465	2.53786	1.20868	0.0152272	0.00725207	0.16	4.83471e-08	4.83471e-08	1	0	0	1	0	0
ATC	5061	125289	3	15.7613	314955021	150	33094010	375867	24.7558	321.103	7949.15	3785.85	23.8475	11.3576	0.495116	7.5717e-05	7.5717e-05	1	0	1	0	0	0
ATCATGC	4	16	7	15.7613	314955021	150	33094010	112	4	0.253786	1.01514	0.483471	0.00710601	0.0033843	0.186667	2.2562e-08	2.2562e-08	1	0	0	1	0	0
ATCC	202	2715	4	15.7613	314955021	150	33094010	10860	13.4406	12.8162	172.257	82.039	0.689029	0.328156	0.358416	2.18771e-06	2.18771e-06	1	0	0	0	0	0
ATCCC	32	215	5	15.7613	314955021	150	33094010	1075	6.71875	2.03029	13.641	6.49664	0.068205	0.0324832	0.223958	2.16555e-07	2.16555e-07	1	0	0	1	0	0
ATCG	21	136	4	15.7613	314955021	150	33094010	544	6.47619	1.33238	8.62873	4.10951	0.0345149	0.016438	0.172698	1.09587e-07	1.09587e-07	1	0	0	0	0	0
ATCGC	10	50	5	15.7613	314955021	150	33094010	250	5	0.634465	3.17233	1.51085	0.0158616	0.00755424	0.166667	5.03616e-08	5.03616e-08	1	0	0	1	0	0
ATGC	21	133	4	15.7613	314955021	150	33094010	532	6.33333	1.33238	8.43839	4.01885	0.0337536	0.0160754	0.168889	1.07169e-07	1.07169e-07	1	0	0	0	0	0
ATGCC	2	10	5	15.7613	314955021	150	33094010	50	5	0.126893	0.634465	0.302169	0.00317233	0.00151085	0.166667	1.00723e-08	1.00723e-08	1	0	0	1	0	0
CCCG	2	12	4	15.7613	314955021	150	33094010	48	6	0.126893	0.761358	0.362603	0.00304543	0.00145041	0.16	9.66942e-09	9.66942e-09	1	0	0	0	0	0
CCCGCG	2	8	6	15.7613	314955021	150	33094010	48	4	0.126893	0.507572	0.241736	0.00304543	0.00145041	0.16	9.66942e-09	9.66942e-09	1	0	0	1	0	0
CCCGG	2	12	5	15.7613	314955021	150	33094010	60	6	0.126893	0.761358	0.362603	0.00380679	0.00181302	0.2	1.20868e-08	1.20868e-08	1	0	0	1	0	0
CCG	96	824	3	15.7613	314955021	150	33094010	2472	8.58333	6.09087	52.2799	24.8988	0.15684	0.0746963	0.171667	4.97975e-07	4.97975e-07	1	0	0	0	0	0
CCGCG	1	5	5	15.7613	314955021	150	33094010	25	5	0.0634465	0.317233	0.151085	0.00158616	0.000755424	0.166667	5.03616e-09	5.03616e-09	1	0	0	1	0	0
CCGG	4	27	4	15.7613	314955021	150	33094010	108	6.75	0.253786	1.71306	0.815858	0.00685223	0.00326343	0.18	2.17562e-08	2.17562e-08	1	0	0	0	0	0
CG	1	14	2	15.7613	314955021	150	33094010	28	14	0.0634465	0.888251	0.423037	0.0017765	0.000846075	0.186667	5.6405e-09	5.6405e-09	1	0	0	0	0	0
