# Supplementary material for: Profiles of telomeric repeats in Insecta reveal diverse forms of telomeric motifs in Hymenopterans
Source: Life Sci Alliance. 2022 Apr 1;5(7):e202101163. doi: 10.26508/lsa.202101163 (PMC8977481; doi:10.26508/lsa.202101163)
Supplement: Supplemental Data 5. — Tandem repeat statistics and TRIP TRM calls for arthropods species that are not listed in Supplemental Data 2 or Supplemental Data 3. [file LSA-2021-01163_Supplemental_Data_5.zip › DataS5/PHRVU_output.csv.0.filtered.xlsx]

## Sheet: Sheet1
Unnamed: 0	reads	repeats	unit_len	avg_genome_cov	genome_size	eff_read_len	num_reads	repeats_total_len	repeats_per_read	reads_per_genome	repeats_per_genome	repeats_per_million_reads	repeats_len_per_genome	repeats_len_per_million_reads	percent_repeats_len_per_read	percent_repeats_len_per_genome	percent_repeat_unit_in_sequences	avg_genome_cov_filter	repeat_containing_reads_filter	repeats_len_per_million_reads_filter	unit_len_filter	percent_repeats_len_per_read_filter	qualified
AAAAAAC	17	68	7	16.5988	169018756	151	18579494	476	4	1.02417	4.09669	3.65995	0.0286768	0.0256196	0.18543	1.69667e-07	1.69667e-07	1	0	0	1	0	0
AAAAAAG	34	136	7	16.5988	169018756	151	18579494	952	4	2.04834	8.19338	7.3199	0.0573536	0.0512393	0.18543	3.39333e-07	3.39333e-07	1	0	0	1	0	0
AAAAAAT	2	8	7	16.5988	169018756	151	18579494	56	4	0.120491	0.481963	0.430582	0.00337374	0.00301408	0.18543	1.99608e-08	1.99608e-08	1	0	0	1	0	0
AAAAAC	2	9	6	16.5988	169018756	151	18579494	54	4.5	0.120491	0.542209	0.484405	0.00325325	0.00290643	0.178808	1.92479e-08	1.92479e-08	1	0	0	1	0	0
AAAAACTAAATAAATTTATTATAAT	242	972	25	16.5988	169018756	151	18579494	24300	4.01653	14.5794	58.5586	52.3157	1.46396	1.30789	0.664988	8.66155e-06	8.66155e-06	1	0	0	1	1	0
AAAAAG	13	52	6	16.5988	169018756	151	18579494	312	4	0.783191	3.13276	2.79878	0.0187966	0.0167927	0.15894	1.1121e-07	1.1121e-07	1	0	0	1	0	0
AAAAAGAG	1	5	8	16.5988	169018756	151	18579494	40	5	0.0602454	0.301227	0.269114	0.00240982	0.00215291	0.264901	1.42577e-08	1.42577e-08	1	0	0	1	0	0
AAAAAGAGAG	19	130	10	16.5988	169018756	151	18579494	1300	6.84211	1.14466	7.83191	6.99696	0.0783191	0.0699696	0.45312	4.63375e-07	4.63375e-07	1	0	0	1	0	0
AAAAAT	63	252	6	16.5988	169018756	151	18579494	1512	4	3.79546	15.1818	13.5633	0.0910911	0.08138	0.15894	5.38941e-07	5.38941e-07	1	0	0	1	0	0
AAAAC	40	525	5	16.5988	169018756	151	18579494	2625	13.125	2.40982	31.6288	28.257	0.158144	0.141285	0.434603	9.35661e-07	9.35661e-07	1	0	0	1	0	0
AAAAG	107	1256	5	16.5988	169018756	151	18579494	6280	11.7383	6.44626	75.6683	67.6014	0.378341	0.338007	0.388686	2.23846e-06	2.23846e-06	1	0	0	1	0	0
AAAAGC	10	40	6	16.5988	169018756	151	18579494	240	4	0.602454	2.40982	2.15291	0.0144589	0.0129175	0.15894	8.55461e-08	8.55461e-08	1	0	0	1	0	0
AAAAGGAAAGG	1	6	11	16.5988	169018756	151	18579494	66	6	0.0602454	0.361473	0.322937	0.0039762	0.0035523	0.437086	2.35252e-08	2.35252e-08	1	0	0	1	0	0
AAAAT	269	1426	5	16.5988	169018756	151	18579494	7130	5.30112	16.206	85.91	76.7513	0.42955	0.383756	0.175534	2.54143e-06	2.54143e-06	1	0	0	1	0	0
AAAATAGGAGGCT	1	4	13	16.5988	169018756	151	18579494	52	4	0.0602454	0.240982	0.215291	0.00313276	0.00279878	0.344371	1.8535e-08	1.8535e-08	1	0	0	1	0	0
AAAC	799	5433	4	16.5988	169018756	151	18579494	21732	6.79975	48.1361	327.313	292.419	1.30925	1.16968	0.180126	7.7462e-06	7.7462e-06	1	0	0	0	0	0
AAACAG	12	48	6	16.5988	169018756	151	18579494	288	4	0.722945	2.89178	2.58349	0.0173507	0.015501	0.15894	1.02655e-07	1.02655e-07	1	0	0	1	0	0
AAACAT	26	343	6	16.5988	169018756	151	18579494	2058	13.1923	1.56638	20.6642	18.4612	0.123985	0.110767	0.524198	7.33558e-07	7.33558e-07	1	0	0	1	1	0
AAACCCT	54	406	7	16.5988	169018756	151	18579494	2842	7.51852	3.25325	24.4596	21.852	0.171217	0.152964	0.348541	1.01301e-06	1.01301e-06	1	0	0	1	0	0
AAAG	74	864	4	16.5988	169018756	151	18579494	3456	11.6757	4.45816	52.052	46.5029	0.208208	0.186012	0.309289	1.23186e-06	1.23186e-06	1	0	0	0	0	0
AAAGACG	4	16	7	16.5988	169018756	151	18579494	112	4	0.240982	0.963927	0.861164	0.00674749	0.00602815	0.18543	3.99215e-08	3.99215e-08	1	0	0	1	0	0
AAAGGG	1	4	6	16.5988	169018756	151	18579494	24	4	0.0602454	0.240982	0.215291	0.00144589	0.00129175	0.15894	8.55461e-09	8.55461e-09	1	0	0	1	0	0
AAAT	2158	14875	4	16.5988	169018756	151	18579494	59500	6.89296	130.01	896.151	800.614	3.5846	3.20246	0.182595	2.12083e-05	2.12083e-05	1	0	0	0	0	0
AAATAATTAATAATAAT	135	578	17	16.5988	169018756	151	18579494	9826	4.28148	8.13313	34.8219	31.1096	0.591972	0.528863	0.482021	3.5024e-06	3.5024e-06	1	0	0	1	0	0
AAATAC	14	56	6	16.5988	169018756	151	18579494	336	4	0.843436	3.37374	3.01408	0.0202425	0.0180845	0.15894	1.19765e-07	1.19765e-07	1	0	0	1	0	0
AAATAT	1	4	6	16.5988	169018756	151	18579494	24	4	0.0602454	0.240982	0.215291	0.00144589	0.00129175	0.15894	8.55461e-09	8.55461e-09	1	0	0	1	0	0
AAATG	46	230	5	16.5988	169018756	151	18579494	1150	5	2.77129	13.8564	12.3792	0.0692822	0.0618962	0.165563	4.09909e-07	4.09909e-07	1	0	0	1	0	0
AAATGG	34	136	6	16.5988	169018756	151	18579494	816	4	2.04834	8.19338	7.3199	0.0491603	0.0439194	0.15894	2.90857e-07	2.90857e-07	1	0	0	1	0	0
AAATT	265	4440	5	16.5988	169018756	151	18579494	22200	16.7547	15.965	267.49	238.973	1.33745	1.19487	0.554792	7.91302e-06	7.91302e-06	1	0	0	1	1	0
AAATTAGCGACCT	94	448	13	16.5988	169018756	151	18579494	5824	4.76596	5.66307	26.99	24.1126	0.350869	0.313464	0.410314	2.07592e-06	2.07592e-06	1	0	0	1	0	0
AAATTCAAGAATCC	8	32	14	16.5988	169018756	151	18579494	448	4	0.481963	1.92785	1.72233	0.02699	0.0241126	0.370861	1.59686e-07	1.59686e-07	1	0	0	1	0	0
AAC	7683	197942	3	16.5988	169018756	151	18579494	593826	25.7636	462.866	11925.1	10653.8	35.7753	31.9614	0.51186	0.000211665	0.000211665	1	0	1	0	1	0
AACAACAGC	142	602	9	16.5988	169018756	151	18579494	5418	4.23944	8.55485	36.2677	32.4013	0.32641	0.291612	0.252682	1.9312e-06	1.9312e-06	1	0	0	1	0	0
AACAACGAC	57	340	9	16.5988	169018756	151	18579494	3060	5.96491	3.43399	20.4834	18.2997	0.184351	0.164698	0.355525	1.09071e-06	1.09071e-06	1	0	0	1	0	0
AACAAT	41	204	6	16.5988	169018756	151	18579494	1224	4.97561	2.47006	12.2901	10.9798	0.0737404	0.0658791	0.197706	4.36285e-07	4.36285e-07	1	0	0	1	0	0
AACAG	59	295	5	16.5988	169018756	151	18579494	1475	5	3.55448	17.7724	15.8777	0.088862	0.0793886	0.165563	5.25752e-07	5.25752e-07	1	0	0	1	0	0
AACAGC	264	2055	6	16.5988	169018756	151	18579494	12330	7.78409	15.9048	123.804	110.606	0.742826	0.663635	0.309302	4.39493e-06	4.39493e-06	1	0	0	1	0	0
AACAT	370	5615	5	16.5988	169018756	151	18579494	28075	15.1757	22.2908	338.278	302.215	1.69139	1.51107	0.502506	1.00071e-05	1.00071e-05	1	0	0	1	1	0
AACATG	1	4	6	16.5988	169018756	151	18579494	24	4	0.0602454	0.240982	0.215291	0.00144589	0.00129175	0.15894	8.55461e-09	8.55461e-09	1	0	0	1	0	0
AACC	29	174	4	16.5988	169018756	151	18579494	696	6	1.74712	10.4827	9.36516	0.0419308	0.0374607	0.15894	2.48084e-07	2.48084e-07	1	0	0	0	0	0
AACCT	200	1633	5	16.5988	169018756	151	18579494	8165	8.165	12.0491	98.3808	87.8926	0.491904	0.439463	0.270364	2.91035e-06	2.91035e-06	1	0	0	1	0	0
AACGAC	26	153	6	16.5988	169018756	151	18579494	918	5.88462	1.56638	9.21755	8.23489	0.0553053	0.0494093	0.233826	3.27214e-07	3.27214e-07	1	0	0	1	0	0
AACT	51	306	4	16.5988	169018756	151	18579494	1224	6	3.07252	18.4351	16.4698	0.0737404	0.0658791	0.15894	4.36285e-07	4.36285e-07	1	0	0	0	0	0
AACTAC	57	426	6	16.5988	169018756	151	18579494	2556	7.47368	3.43399	25.6646	22.9285	0.153987	0.137571	0.296968	9.11066e-07	9.11066e-07	1	0	0	1	0	0
AACTACAC	137	563	8	16.5988	169018756	151	18579494	4504	4.10949	8.25362	33.9182	30.3022	0.271345	0.242418	0.217721	1.60542e-06	1.60542e-06	1	0	0	1	0	0
AACTACACCTCCAC	1	4	14	16.5988	169018756	151	18579494	56	4	0.0602454	0.240982	0.215291	0.00337374	0.00301408	0.370861	1.99608e-08	1.99608e-08	1	0	0	1	0	0
AAG	10302	291863	3	16.5988	169018756	151	18579494	875589	28.3307	620.648	17583.4	15708.9	52.7502	47.1266	0.562862	0.000312097	0.000312097	1	0	1	0	1	0
AAGAAGAAGAGG	61	340	12	16.5988	169018756	151	18579494	4080	5.57377	3.67497	20.4834	18.2997	0.245801	0.219597	0.442949	1.45428e-06	1.45428e-06	1	0	0	1	0	0
AAGAAGAAGGAG	146	757	12	16.5988	169018756	151	18579494	9084	5.18493	8.79583	45.6058	40.7438	0.547269	0.488926	0.412048	3.23792e-06	3.23792e-06	1	0	0	1	0	0
AAGAAGGAG	51	426	9	16.5988	169018756	151	18579494	3834	8.35294	3.07252	25.6646	22.9285	0.230981	0.206357	0.497857	1.3666e-06	1.3666e-06	1	0	0	1	0	0
AAGAAGGAGGAGGAGGAG	2	8	18	16.5988	169018756	151	18579494	144	4	0.120491	0.481963	0.430582	0.00867534	0.00775048	0.476821	5.13277e-08	5.13277e-08	1	0	0	1	0	0
AAGAAT	1	4	6	16.5988	169018756	151	18579494	24	4	0.0602454	0.240982	0.215291	0.00144589	0.00129175	0.15894	8.55461e-09	8.55461e-09	1	0	0	1	0	0
AAGAC	463	4571	5	16.5988	169018756	151	18579494	22855	9.87257	27.8936	275.382	246.024	1.37691	1.23012	0.326906	8.14649e-06	8.14649e-06	1	0	0	1	0	0
AAGACATAGAC	171	742	11	16.5988	169018756	151	18579494	8162	4.33918	10.302	44.7021	39.9365	0.491723	0.439302	0.316099	2.90928e-06	2.90928e-06	1	0	0	1	0	0
AAGACTAGAC	182	1142	10	16.5988	169018756	151	18579494	11420	6.27473	10.9647	68.8003	61.4656	0.688003	0.614656	0.415545	4.07057e-06	4.07057e-06	1	0	0	1	0	0
AAGAG	868	12310	5	16.5988	169018756	151	18579494	61550	14.182	52.293	741.621	662.558	3.70811	3.31279	0.469604	2.1939e-05	2.1939e-05	1	0	0	1	0	0
AAGAGG	6	42	6	16.5988	169018756	151	18579494	252	7	0.361473	2.53031	2.26056	0.0151818	0.0135633	0.278146	8.98234e-08	8.98234e-08	1	0	0	1	0	0
AAGAGGAGAG	1	5	10	16.5988	169018756	151	18579494	50	5	0.0602454	0.301227	0.269114	0.00301227	0.00269114	0.331126	1.78221e-08	1.78221e-08	1	0	0	1	0	0
AAGAT	251	4494	5	16.5988	169018756	151	18579494	22470	17.9044	15.1216	270.743	241.88	1.35371	1.2094	0.59286	8.00926e-06	8.00926e-06	1	0	0	1	1	0
AAGATAGGTCGCT	327	1403	13	16.5988	169018756	151	18579494	18239	4.29052	19.7003	84.5243	75.5134	1.09882	0.981674	0.369383	6.50115e-06	6.50115e-06	1	0	0	1	0	0
AAGG	28	228	4	16.5988	169018756	151	18579494	912	8.14286	1.68687	13.736	12.2716	0.0549438	0.0490864	0.215705	3.25075e-07	3.25075e-07	1	0	0	0	0	0
AAGGAG	195	1516	6	16.5988	169018756	151	18579494	9096	7.77436	11.7479	91.3321	81.5953	0.547992	0.489572	0.308915	3.2422e-06	3.2422e-06	1	0	0	1	0	0
AAGGAGGAG	64	274	9	16.5988	169018756	151	18579494	2466	4.28125	3.85571	16.5072	14.7474	0.148565	0.132727	0.255174	8.78987e-07	8.78987e-07	1	0	0	1	0	0
AAGT	60	947	4	16.5988	169018756	151	18579494	3788	15.7833	3.61473	57.0524	50.9702	0.22821	0.203881	0.418102	1.3502e-06	1.3502e-06	1	0	0	0	0	0
AAGTAT	162	2721	6	16.5988	169018756	151	18579494	16326	16.7963	9.75976	163.928	146.452	0.983567	0.878711	0.667403	5.81928e-06	5.81928e-06	1	0	0	1	1	0
AAGTGGTGTG	39	257	10	16.5988	169018756	151	18579494	2570	6.58974	2.34957	15.4831	13.8325	0.154831	0.138325	0.436407	9.16057e-07	9.16057e-07	1	0	0	1	0	0
AAT	1562	21681	3	16.5988	169018756	151	18579494	65043	13.8803	94.1034	1306.18	1166.93	3.91854	3.5008	0.275767	2.31841e-05	2.31841e-05	1	0	0	0	0	0
AATAATAATT	37	173	10	16.5988	169018756	151	18579494	1730	4.67568	2.22908	10.4225	9.31134	0.104225	0.0931134	0.309647	6.16645e-07	6.16645e-07	1	0	0	1	0	0
AATAG	408	9312	5	16.5988	169018756	151	18579494	46560	22.8235	24.5801	561.005	501.198	2.80503	2.50599	0.755746	1.6596e-05	1.6596e-05	1	0	0	1	1	0
AATAT	355	5278	5	16.5988	169018756	151	18579494	26390	14.8676	21.3871	317.975	284.077	1.58988	1.42038	0.492305	9.40651e-06	9.40651e-06	1	0	0	1	0	0
AATATC	16	164	6	16.5988	169018756	151	18579494	984	10.25	0.963927	9.88025	8.82694	0.0592815	0.0529616	0.407285	3.50739e-07	3.50739e-07	1	0	0	1	0	0
AATATG	50	1222	6	16.5988	169018756	151	18579494	7332	24.44	3.01227	73.6199	65.7714	0.441719	0.394629	0.971126	2.61343e-06	2.61343e-06	1	0	0	1	1	0
AATC	17	102	4	16.5988	169018756	151	18579494	408	6	1.02417	6.14503	5.48992	0.0245801	0.0219597	0.15894	1.45428e-07	1.45428e-07	1	0	0	0	0	0
AATCT	14	144	5	16.5988	169018756	151	18579494	720	10.2857	0.843436	8.67534	7.75048	0.0433767	0.0387524	0.340587	2.56638e-07	2.56638e-07	1	0	0	1	0	0
AATG	106	724	4	16.5988	169018756	151	18579494	2896	6.83019	6.38602	43.6177	38.9677	0.174471	0.155871	0.180932	1.03226e-06	1.03226e-06	1	0	0	0	0	0
AATGACG	37	178	7	16.5988	169018756	151	18579494	1246	4.81081	2.22908	10.7237	9.58045	0.0750658	0.0670632	0.223018	4.44127e-07	4.44127e-07	1	0	0	1	0	0
AATGAG	33	132	6	16.5988	169018756	151	18579494	792	4	1.9881	7.9524	7.10461	0.0477144	0.0426276	0.15894	2.82302e-07	2.82302e-07	1	0	0	1	0	0
AATGG	68	607	5	16.5988	169018756	151	18579494	3035	8.92647	4.09669	36.569	32.6704	0.182845	0.163352	0.295578	1.0818e-06	1.0818e-06	1	0	0	1	0	0
AATGT	39	244	5	16.5988	169018756	151	18579494	1220	6.25641	2.34957	14.6999	13.1328	0.0734994	0.0656638	0.207166	4.3486e-07	4.3486e-07	1	0	0	1	0	0
AATT	10	60	4	16.5988	169018756	151	18579494	240	6	0.602454	3.61473	3.22937	0.0144589	0.0129175	0.15894	8.55461e-08	8.55461e-08	1	0	0	0	0	0
AATTAC	2	10	6	16.5988	169018756	151	18579494	60	5	0.120491	0.602454	0.538228	0.00361473	0.00322937	0.198675	2.13865e-08	2.13865e-08	1	0	0	1	0	0
AATTC	173	3897	5	16.5988	169018756	151	18579494	19485	22.526	10.4225	234.776	209.747	1.17388	1.04874	0.745894	6.94528e-06	6.94528e-06	1	0	0	1	1	0
AC	413	6940	2	16.5988	169018756	151	18579494	13880	16.8039	24.8814	418.103	373.53	0.836206	0.74706	0.222568	4.94742e-06	4.94742e-06	1	0	0	0	0	0
ACACAT	1	4	6	16.5988	169018756	151	18579494	24	4	0.0602454	0.240982	0.215291	0.00144589	0.00129175	0.15894	8.55461e-09	8.55461e-09	1	0	0	1	0	0
ACACGC	1	6	6	16.5988	169018756	151	18579494	36	6	0.0602454	0.361473	0.322937	0.00216884	0.00193762	0.238411	1.28319e-08	1.28319e-08	1	0	0	1	0	0
ACAG	636	4275	4	16.5988	169018756	151	18579494	17100	6.7217	38.3161	257.549	230.092	1.0302	0.92037	0.178058	6.09516e-06	6.09516e-06	1	0	0	0	0	0
ACAGACGG	5991	25724	8	16.5988	169018756	151	18579494	205792	4.29377	360.93	1549.75	1384.54	12.398	11.0763	0.227485	7.3353e-05	7.3353e-05	1	0	1	1	0	0
ACAGCC	25	100	6	16.5988	169018756	151	18579494	600	4	1.50614	6.02454	5.38228	0.0361473	0.0322937	0.15894	2.13865e-07	2.13865e-07	1	0	0	1	0	0
ACAGGGATAGG	1	4	11	16.5988	169018756	151	18579494	44	4	0.0602454	0.240982	0.215291	0.0026508	0.0023682	0.291391	1.56835e-08	1.56835e-08	1	0	0	1	0	0
ACAT	14652	162970	4	16.5988	169018756	151	18579494	651880	11.1227	882.716	9818.2	8771.5	39.2728	35.086	0.294641	0.000232358	0.000232358	1	1	1	0	0	0
ACATAG	154	676	6	16.5988	169018756	151	18579494	4056	4.38961	9.2778	40.7259	36.3842	0.244355	0.218305	0.174422	1.44573e-06	1.44573e-06	1	0	0	1	0	0
ACATAT	31	207	6	16.5988	169018756	151	18579494	1242	6.67742	1.86761	12.4708	11.1413	0.0748248	0.0668479	0.265328	4.42701e-07	4.42701e-07	1	0	0	1	0	0
ACC	49	526	3	16.5988	169018756	151	18579494	1578	10.7347	2.95203	31.6891	28.3108	0.0950673	0.0849323	0.213272	5.62466e-07	5.62466e-07	1	0	0	0	0	0
ACCAT	584	9933	5	16.5988	169018756	151	18579494	49665	17.0086	35.1833	598.418	534.622	2.99209	2.67311	0.563197	1.77027e-05	1.77027e-05	1	0	0	1	1	0
ACCG	53	318	4	16.5988	169018756	151	18579494	1272	6	3.19301	19.158	17.1156	0.0766322	0.0684626	0.15894	4.53395e-07	4.53395e-07	1	0	0	0	0	0
ACCGAT	94	376	6	16.5988	169018756	151	18579494	2256	4	5.66307	22.6523	20.2374	0.135914	0.121424	0.15894	8.04134e-07	8.04134e-07	1	0	0	1	0	0
ACCTAT	1	4	6	16.5988	169018756	151	18579494	24	4	0.0602454	0.240982	0.215291	0.00144589	0.00129175	0.15894	8.55461e-09	8.55461e-09	1	0	0	1	0	0
ACG	53	480	3	16.5988	169018756	151	18579494	1440	9.0566	3.19301	28.9178	25.8349	0.0867534	0.0775048	0.179933	5.13277e-07	5.13277e-07	1	0	0	0	0	0
ACGAGAG	170	794	7	16.5988	169018756	151	18579494	5558	4.67059	10.2417	47.8349	42.7353	0.334844	0.299147	0.216517	1.98111e-06	1.98111e-06	1	0	0	1	0	0
ACGAGGG	3	12	7	16.5988	169018756	151	18579494	84	4	0.180736	0.722945	0.645873	0.00506062	0.00452111	0.18543	2.99411e-08	2.99411e-08	1	0	0	1	0	0
ACGAGTG	199	872	7	16.5988	169018756	151	18579494	6104	4.38191	11.9888	52.534	46.9335	0.367738	0.328534	0.203135	2.17572e-06	2.17572e-06	1	0	0	1	0	0
ACT	229	3628	3	16.5988	169018756	151	18579494	10884	15.8428	13.7962	218.57	195.269	0.655711	0.585807	0.314758	3.87952e-06	3.87952e-06	1	0	0	0	0	0
ACTAG	2	16	5	16.5988	169018756	151	18579494	80	8	0.120491	0.963927	0.861164	0.00481963	0.00430582	0.264901	2.85154e-08	2.85154e-08	1	0	0	1	0	0
ACTAT	279	6596	5	16.5988	169018756	151	18579494	32980	23.6416	16.8085	397.379	355.015	1.98689	1.77508	0.782834	1.17555e-05	1.17555e-05	1	0	0	1	1	0
ACTC	43	258	4	16.5988	169018756	151	18579494	1032	6	2.59055	15.5433	13.8863	0.0621733	0.0555451	0.15894	3.67848e-07	3.67848e-07	1	0	0	0	0	0
ACTCT	206	3302	5	16.5988	169018756	151	18579494	16510	16.0291	12.4106	198.93	177.723	0.994652	0.888614	0.530766	5.88486e-06	5.88486e-06	1	0	0	1	1	0
ACTG	143	879	4	16.5988	169018756	151	18579494	3516	6.14685	8.6151	52.9557	47.3102	0.211823	0.189241	0.162831	1.25325e-06	1.25325e-06	1	0	0	0	0	0
ACTGCT	76	620	6	16.5988	169018756	151	18579494	3720	8.15789	4.57865	37.3522	33.3701	0.224113	0.200221	0.324155	1.32597e-06	1.32597e-06	1	0	0	1	0	0
AG	1783	27380	2	16.5988	169018756	151	18579494	54760	15.3561	107.418	1649.52	1473.67	3.29904	2.94734	0.203393	1.95188e-05	1.95188e-05	1	0	0	0	0	0
AGAGGG	11	44	6	16.5988	169018756	151	18579494	264	4	0.6627	2.6508	2.3682	0.0159048	0.0142092	0.15894	9.41008e-08	9.41008e-08	1	0	0	1	0	0
AGAT	71	494	4	16.5988	169018756	151	18579494	1976	6.95775	4.27743	29.7612	26.5885	0.119045	0.106354	0.184311	7.0433e-07	7.0433e-07	1	0	0	0	0	0
AGATAT	67	958	6	16.5988	169018756	151	18579494	5748	14.2985	4.03644	57.7151	51.5622	0.346291	0.309373	0.568153	2.04883e-06	2.04883e-06	1	0	0	1	1	0
AGATC	79	395	5	16.5988	169018756	151	18579494	1975	5	4.75939	23.7969	21.26	0.118985	0.1063	0.165563	7.03973e-07	7.03973e-07	1	0	0	1	0	0
AGC	20	251	3	16.5988	169018756	151	18579494	753	12.55	1.20491	15.1216	13.5095	0.0453648	0.0405286	0.249338	2.68401e-07	2.68401e-07	1	0	0	0	0	0
AGCCAT	48	286	6	16.5988	169018756	151	18579494	1716	5.95833	2.89178	17.2302	15.3933	0.103381	0.0923599	0.236755	6.11655e-07	6.11655e-07	1	0	0	1	0	0
AGCCT	24	144	5	16.5988	169018756	151	18579494	720	6	1.44589	8.67534	7.75048	0.0433767	0.0387524	0.198675	2.56638e-07	2.56638e-07	1	0	0	1	0	0
AGCGGC	24	96	6	16.5988	169018756	151	18579494	576	4	1.44589	5.78356	5.16699	0.0347014	0.0310019	0.15894	2.05311e-07	2.05311e-07	1	0	0	1	0	0
AGG	175	1748	3	16.5988	169018756	151	18579494	5244	9.98857	10.5429	105.309	94.0822	0.315927	0.282247	0.198448	1.86918e-06	1.86918e-06	1	0	0	0	0	0
AGGAT	2	13	5	16.5988	169018756	151	18579494	65	6.5	0.120491	0.783191	0.699696	0.00391595	0.00349848	0.215232	2.31687e-08	2.31687e-08	1	0	0	1	0	0
AGGC	55	381	4	16.5988	169018756	151	18579494	1524	6.92727	3.3135	22.9535	20.5065	0.091814	0.0820259	0.183504	5.43218e-07	5.43218e-07	1	0	0	0	0	0
AT	2770	49706	2	16.5988	169018756	151	18579494	99412	17.9444	166.88	2994.56	2675.32	5.98912	5.35063	0.237674	3.54346e-05	3.54346e-05	1	0	1	0	0	0
ATATC	614	14346	5	16.5988	169018756	151	18579494	71730	23.3648	36.9907	864.281	772.142	4.3214	3.86071	0.77367	2.55676e-05	2.55676e-05	1	0	0	1	1	0
ATC	354	3151	3	16.5988	169018756	151	18579494	9453	8.90113	21.3269	189.833	169.596	0.5695	0.508787	0.176844	3.36945e-06	3.36945e-06	1	0	0	0	0	0
ATCC	24	145	4	16.5988	169018756	151	18579494	580	6.04167	1.44589	8.73559	7.8043	0.0349423	0.0312172	0.160044	2.06737e-07	2.06737e-07	1	0	0	0	0	0
