# Supplementary material for: Profiles of telomeric repeats in Insecta reveal diverse forms of telomeric motifs in Hymenopterans
Source: Life Sci Alliance. 2022 Apr 1;5(7):e202101163. doi: 10.26508/lsa.202101163 (PMC8977481; doi:10.26508/lsa.202101163)
Supplement: Supplemental Data 5. — Tandem repeat statistics and TRIP TRM calls for arthropods species that are not listed in Supplemental Data 2 or Supplemental Data 3. [file LSA-2021-01163_Supplemental_Data_5.zip › DataS5/PLENI_output.csv.0.filtered.xlsx]

## Sheet: Sheet1
Unnamed: 0	reads	repeats	unit_len	avg_genome_cov	genome_size	eff_read_len	num_reads	repeats_total_len	repeats_per_read	reads_per_genome	repeats_per_genome	repeats_per_million_reads	repeats_len_per_genome	repeats_len_per_million_reads	percent_repeats_len_per_read	percent_repeats_len_per_genome	percent_repeat_unit_in_sequences	avg_genome_cov_filter	repeat_containing_reads_filter	repeats_len_per_million_reads_filter	unit_len_filter	percent_repeats_len_per_read_filter	qualified
AAAAAAAACATTTTAAAAACAT	10	40	22	39.984	275780432	150	73512106	880	4	0.2501	1.0004	0.544128	0.0220088	0.0119708	0.586667	7.98054e-08	7.98054e-08	1	0	0	1	1	0
AAAAAAACAAC	1	5	11	39.984	275780432	150	73512106	55	5	0.02501	0.12505	0.068016	0.00137555	0.000748176	0.366667	4.98784e-09	4.98784e-09	1	0	0	1	0	0
AAAAAAATTAAAAATTTG	3	14	18	39.984	275780432	150	73512106	252	4.66667	0.0750299	0.35014	0.190445	0.00630251	0.00342801	0.56	2.28534e-08	2.28534e-08	1	0	0	1	1	0
AAAAAAATTAAAAGTAAAATT	31	138	21	39.984	275780432	150	73512106	2898	4.45161	0.775309	3.45138	1.87724	0.0724789	0.0394221	0.623226	2.62814e-07	2.62814e-07	1	0	0	1	1	0
AAAAAAC	14	61	7	39.984	275780432	150	73512106	427	4.35714	0.35014	1.52561	0.829795	0.0106793	0.00580857	0.203333	3.87238e-08	3.87238e-08	1	0	0	1	0	0
AAAAAAG	51	227	7	39.984	275780432	150	73512106	1589	4.45098	1.27551	5.67727	3.08793	0.0397409	0.0216155	0.207712	1.44103e-07	1.44103e-07	1	0	0	1	0	0
AAAAAAGT	1	4	8	39.984	275780432	150	73512106	32	4	0.02501	0.10004	0.0544128	0.000800319	0.000435302	0.213333	2.90202e-09	2.90202e-09	1	0	0	1	0	0
AAAAAAGTAATAAAT	1	4	15	39.984	275780432	150	73512106	60	4	0.02501	0.10004	0.0544128	0.0015006	0.000816192	0.4	5.44128e-09	5.44128e-09	1	0	0	1	0	0
AAAAAAGTGT	4	16	10	39.984	275780432	150	73512106	160	4	0.10004	0.40016	0.217651	0.0040016	0.00217651	0.266667	1.45101e-08	1.45101e-08	1	0	0	1	0	0
AAAAAAT	143	589	7	39.984	275780432	150	73512106	4123	4.11888	3.57643	14.7309	8.01229	0.103116	0.056086	0.192214	3.73907e-07	3.73907e-07	1	0	0	1	0	0
AAAAAATAAAATAAAATAC	19	83	19	39.984	275780432	150	73512106	1577	4.36842	0.47519	2.07583	1.12907	0.0394407	0.0214522	0.553333	1.43015e-07	1.43015e-07	1	0	0	1	1	0
AAAAAATAAGAAAAATAGAAAT	3	12	22	39.984	275780432	150	73512106	264	4	0.0750299	0.30012	0.163238	0.00660263	0.00359125	0.586667	2.39416e-08	2.39416e-08	1	0	0	1	1	0
AAAAAATCAAGAAAAATT	2	9	18	39.984	275780432	150	73512106	162	4.5	0.05002	0.22509	0.122429	0.00405162	0.00220372	0.54	1.46915e-08	1.46915e-08	1	0	0	1	1	0
AAAAAATTAAGAAAAATT	1	4	18	39.984	275780432	150	73512106	72	4	0.02501	0.10004	0.0544128	0.00180072	0.000979431	0.48	6.52954e-09	6.52954e-09	1	0	0	1	0	0
AAAAAATTT	16	107	9	39.984	275780432	150	73512106	963	6.6875	0.40016	2.67607	1.45554	0.0240846	0.0130999	0.40125	8.73326e-08	8.73326e-08	1	0	0	1	0	0
AAAAAC	420	1785	6	39.984	275780432	150	73512106	10710	4.25	10.5042	44.6428	24.2817	0.267857	0.14569	0.17	9.71269e-07	9.71269e-07	1	0	0	1	0	0
AAAAACAAAAGCTTACAC	1	4	18	39.984	275780432	150	73512106	72	4	0.02501	0.10004	0.0544128	0.00180072	0.000979431	0.48	6.52954e-09	6.52954e-09	1	0	0	1	0	0
AAAAACAAG	4	18	9	39.984	275780432	150	73512106	162	4.5	0.10004	0.45018	0.244858	0.00405162	0.00220372	0.27	1.46915e-08	1.46915e-08	1	0	0	1	0	0
AAAAACAGCG	1	4	10	39.984	275780432	150	73512106	40	4	0.02501	0.10004	0.0544128	0.0010004	0.000544128	0.266667	3.62752e-09	3.62752e-09	1	0	0	1	0	0
AAAAACC	30	169	7	39.984	275780432	150	73512106	1183	5.63333	0.750299	4.22669	2.29894	0.0295868	0.0160926	0.262889	1.07284e-07	1.07284e-07	1	0	0	1	0	0
AAAAACCC	1	7	8	39.984	275780432	150	73512106	56	7	0.02501	0.17507	0.0952224	0.00140056	0.000761779	0.373333	5.07853e-09	5.07853e-09	1	0	0	1	0	0
AAAAACCCATT	3	14	11	39.984	275780432	150	73512106	154	4.66667	0.0750299	0.35014	0.190445	0.00385154	0.00209489	0.342222	1.3966e-08	1.3966e-08	1	0	0	1	0	0
AAAAACG	14	63	7	39.984	275780432	150	73512106	441	4.5	0.35014	1.57563	0.857002	0.0110294	0.00599901	0.21	3.99934e-08	3.99934e-08	1	0	0	1	0	0
AAAAACGAAAG	24	109	11	39.984	275780432	150	73512106	1199	4.54167	0.600239	2.72609	1.48275	0.029987	0.0163102	0.333056	1.08735e-07	1.08735e-07	1	0	0	1	0	0
AAAAACT	1	4	7	39.984	275780432	150	73512106	28	4	0.02501	0.10004	0.0544128	0.000700279	0.00038089	0.186667	2.53926e-09	2.53926e-09	1	0	0	1	0	0
AAAAACTAT	15	62	9	39.984	275780432	150	73512106	558	4.13333	0.37515	1.55062	0.843399	0.0139556	0.00759059	0.248	5.06039e-08	5.06039e-08	1	0	0	1	0	0
AAAAACTGTT	28	112	10	39.984	275780432	150	73512106	1120	4	0.700279	2.80112	1.52356	0.0280112	0.0152356	0.266667	1.01571e-07	1.01571e-07	1	0	0	1	0	0
AAAAAG	84	478	6	39.984	275780432	150	73512106	2868	5.69048	2.10084	11.9548	6.50233	0.0717286	0.039014	0.227619	2.60093e-07	2.60093e-07	1	0	0	1	0	0
AAAAAGCAC	5	20	9	39.984	275780432	150	73512106	180	4	0.12505	0.5002	0.272064	0.0045018	0.00244858	0.24	1.63238e-08	1.63238e-08	1	0	0	1	0	0
AAAAAGCGTGC	1	4	11	39.984	275780432	150	73512106	44	4	0.02501	0.10004	0.0544128	0.00110044	0.000598541	0.293333	3.99027e-09	3.99027e-09	1	0	0	1	0	0
AAAAAGG	9	36	7	39.984	275780432	150	73512106	252	4	0.22509	0.900359	0.489715	0.00630251	0.00342801	0.186667	2.28534e-08	2.28534e-08	1	0	0	1	0	0
AAAAAGGACTT	2	8	11	39.984	275780432	150	73512106	88	4	0.05002	0.20008	0.108826	0.00220088	0.00119708	0.293333	7.98054e-09	7.98054e-09	1	0	0	1	0	0
AAAAAGGGCG	17	82	10	39.984	275780432	150	73512106	820	4.82353	0.42517	2.05082	1.11546	0.0205082	0.0111546	0.321569	7.43642e-08	7.43642e-08	1	0	0	1	0	0
AAAAAGT	19	76	7	39.984	275780432	150	73512106	532	4	0.47519	1.90076	1.03384	0.0133053	0.0072369	0.186667	4.8246e-08	4.8246e-08	1	0	0	1	0	0
AAAAAGTG	4	16	8	39.984	275780432	150	73512106	128	4	0.10004	0.40016	0.217651	0.00320128	0.00174121	0.213333	1.16081e-08	1.16081e-08	1	0	0	1	0	0
AAAAAT	722	3034	6	39.984	275780432	150	73512106	18204	4.20222	18.0572	75.8803	41.2721	0.455282	0.247633	0.168089	1.65088e-06	1.65088e-06	1	0	0	1	0	0
AAAAATAAGAAATGAAAATGAAAAT	68	294	25	39.984	275780432	150	73512106	7350	4.32353	1.70068	7.35293	3.99934	0.183823	0.0999835	0.720588	6.66557e-07	6.66557e-07	1	0	0	1	1	0
AAAAATAGAT	17	90	10	39.984	275780432	150	73512106	900	5.29412	0.42517	2.2509	1.22429	0.022509	0.0122429	0.352941	8.16192e-08	8.16192e-08	1	0	0	1	0	0
AAAAATATGAAAAATTATT	15	83	19	39.984	275780432	150	73512106	1577	5.53333	0.37515	2.07583	1.12907	0.0394407	0.0214522	0.700889	1.43015e-07	1.43015e-07	1	0	0	1	1	0
AAAAATC	1	6	7	39.984	275780432	150	73512106	42	6	0.02501	0.15006	0.0816192	0.00105042	0.000571334	0.28	3.8089e-09	3.8089e-09	1	0	0	1	0	0
AAAAATCAGATG	10	47	12	39.984	275780432	150	73512106	564	4.7	0.2501	1.17547	0.63935	0.0141056	0.00767221	0.376	5.1148e-08	5.1148e-08	1	0	0	1	0	0
AAAAATCAGTT	2	8	11	39.984	275780432	150	73512106	88	4	0.05002	0.20008	0.108826	0.00220088	0.00119708	0.293333	7.98054e-09	7.98054e-09	1	0	0	1	0	0
AAAAATG	954	4247	7	39.984	275780432	150	73512106	29729	4.45178	23.8595	106.217	57.7728	0.743522	0.40441	0.20775	2.69606e-06	2.69606e-06	1	0	0	1	0	0
AAAAATT	155	659	7	39.984	275780432	150	73512106	4613	4.25161	3.87655	16.4816	8.96451	0.115371	0.0627516	0.198409	4.18344e-07	4.18344e-07	1	0	0	1	0	0
AAAAATTATTTTAAATATATTTATG	15	61	25	39.984	275780432	150	73512106	1525	4.06667	0.37515	1.52561	0.829795	0.0381402	0.0207449	0.677778	1.38299e-07	1.38299e-07	1	0	0	1	1	0
AAAAATTGT	5	20	9	39.984	275780432	150	73512106	180	4	0.12505	0.5002	0.272064	0.0045018	0.00244858	0.24	1.63238e-08	1.63238e-08	1	0	0	1	0	0
AAAAC	942	4890	5	39.984	275780432	150	73512106	24450	5.19108	23.5594	122.299	66.5197	0.611494	0.332598	0.173036	2.21732e-06	2.21732e-06	1	0	0	1	0	0
AAAACAAACGTT	2	8	12	39.984	275780432	150	73512106	96	4	0.05002	0.20008	0.108826	0.00240096	0.00130591	0.32	8.70605e-09	8.70605e-09	1	0	0	1	0	0
AAAACAAAT	19	127	9	39.984	275780432	150	73512106	1143	6.68421	0.47519	3.17627	1.72761	0.0285864	0.0155485	0.401053	1.03656e-07	1.03656e-07	1	0	0	1	0	0
AAAACAC	1	4	7	39.984	275780432	150	73512106	28	4	0.02501	0.10004	0.0544128	0.000700279	0.00038089	0.186667	2.53926e-09	2.53926e-09	1	0	0	1	0	0
AAAACAG	25	100	7	39.984	275780432	150	73512106	700	4	0.625249	2.501	1.36032	0.017507	0.00952224	0.186667	6.34816e-08	6.34816e-08	1	0	0	1	0	0
AAAACAT	35	140	7	39.984	275780432	150	73512106	980	4	0.875349	3.5014	1.90445	0.0245098	0.0133311	0.186667	8.88743e-08	8.88743e-08	1	0	0	1	0	0
AAAACC	108	433	6	39.984	275780432	150	73512106	2598	4.00926	2.70108	10.8293	5.89019	0.0649759	0.0353411	0.16037	2.35607e-07	2.35607e-07	1	0	0	1	0	0
AAAACCAGCCG	11	46	11	39.984	275780432	150	73512106	506	4.18182	0.27511	1.15046	0.625747	0.012655	0.00688322	0.306667	4.58881e-08	4.58881e-08	1	0	0	1	0	0
AAAACG	8	32	6	39.984	275780432	150	73512106	192	4	0.20008	0.800319	0.435302	0.00480192	0.00261181	0.16	1.74121e-08	1.74121e-08	1	0	0	1	0	0
AAAACGAGCGC	19	76	11	39.984	275780432	150	73512106	836	4	0.47519	1.90076	1.03384	0.0209083	0.0113723	0.293333	7.58152e-08	7.58152e-08	1	0	0	1	0	0
AAAACGC	25	156	7	39.984	275780432	150	73512106	1092	6.24	0.625249	3.90156	2.1221	0.0273109	0.0148547	0.2912	9.90313e-08	9.90313e-08	1	0	0	1	0	0
AAAACGCAC	5	23	9	39.984	275780432	150	73512106	207	4.6	0.12505	0.57523	0.312874	0.00517707	0.00281586	0.276	1.87724e-08	1.87724e-08	1	0	0	1	0	0
AAAACT	1	4	6	39.984	275780432	150	73512106	24	4	0.02501	0.10004	0.0544128	0.000600239	0.000326477	0.16	2.17651e-09	2.17651e-09	1	0	0	1	0	0
AAAACTCGC	11	44	9	39.984	275780432	150	73512106	396	4	0.27511	1.10044	0.598541	0.00990395	0.00538687	0.24	3.59125e-08	3.59125e-08	1	0	0	1	0	0
AAAAG	208	1298	5	39.984	275780432	150	73512106	6490	6.24038	5.20208	32.463	17.657	0.162315	0.0882848	0.208013	5.88565e-07	5.88565e-07	1	0	0	1	0	0
AAAAGAAGAG	1	6	10	39.984	275780432	150	73512106	60	6	0.02501	0.15006	0.0816192	0.0015006	0.000816192	0.4	5.44128e-09	5.44128e-09	1	0	0	1	0	0
AAAAGAAGG	6	24	9	39.984	275780432	150	73512106	216	4	0.15006	0.600239	0.326477	0.00540216	0.00293829	0.24	1.95886e-08	1.95886e-08	1	0	0	1	0	0
AAAAGACATTG	3	14	11	39.984	275780432	150	73512106	154	4.66667	0.0750299	0.35014	0.190445	0.00385154	0.00209489	0.342222	1.3966e-08	1.3966e-08	1	0	0	1	0	0
AAAAGACC	1	4	8	39.984	275780432	150	73512106	32	4	0.02501	0.10004	0.0544128	0.000800319	0.000435302	0.213333	2.90202e-09	2.90202e-09	1	0	0	1	0	0
AAAAGAG	30	120	7	39.984	275780432	150	73512106	840	4	0.750299	3.0012	1.63238	0.0210084	0.0114267	0.186667	7.61779e-08	7.61779e-08	1	0	0	1	0	0
AAAAGC	66	295	6	39.984	275780432	150	73512106	1770	4.4697	1.65066	7.37794	4.01294	0.0442677	0.0240777	0.178788	1.60518e-07	1.60518e-07	1	0	0	1	0	0
AAAAGCAG	1	10	8	39.984	275780432	150	73512106	80	10	0.02501	0.2501	0.136032	0.0020008	0.00108826	0.533333	7.25504e-09	7.25504e-09	1	0	0	1	1	0
AAAAGCAGTTTGAATGATCTC	1	7	21	39.984	275780432	150	73512106	147	7	0.02501	0.17507	0.0952224	0.00367647	0.00199967	0.98	1.33311e-08	1.33311e-08	1	0	0	1	1	0
AAAAGCC	1	4	7	39.984	275780432	150	73512106	28	4	0.02501	0.10004	0.0544128	0.000700279	0.00038089	0.186667	2.53926e-09	2.53926e-09	1	0	0	1	0	0
AAAAGCG	7	32	7	39.984	275780432	150	73512106	224	4.57143	0.17507	0.800319	0.435302	0.00560224	0.00304712	0.213333	2.03141e-08	2.03141e-08	1	0	0	1	0	0
AAAAGCTC	17	109	8	39.984	275780432	150	73512106	872	6.41176	0.42517	2.72609	1.48275	0.0218087	0.011862	0.341961	7.90799e-08	7.90799e-08	1	0	0	1	0	0
AAAAGG	113	478	6	39.984	275780432	150	73512106	2868	4.23009	2.82613	11.9548	6.50233	0.0717286	0.039014	0.169204	2.60093e-07	2.60093e-07	1	0	0	1	0	0
AAAAGGG	35	172	7	39.984	275780432	150	73512106	1204	4.91429	0.875349	4.30172	2.33975	0.030112	0.0163783	0.229333	1.09188e-07	1.09188e-07	1	0	0	1	0	0
AAAAGT	11	52	6	39.984	275780432	150	73512106	312	4.72727	0.27511	1.30052	0.707366	0.00780311	0.0042442	0.189091	2.82947e-08	2.82947e-08	1	0	0	1	0	0
AAAAGTAAT	16	64	9	39.984	275780432	150	73512106	576	4	0.40016	1.60064	0.870605	0.0144057	0.00783544	0.24	5.22363e-08	5.22363e-08	1	0	0	1	0	0
AAAAGTG	19	76	7	39.984	275780432	150	73512106	532	4	0.47519	1.90076	1.03384	0.0133053	0.0072369	0.186667	4.8246e-08	4.8246e-08	1	0	0	1	0	0
AAAAT	1150	6400	5	39.984	275780432	150	73512106	32000	5.56522	28.7615	160.064	87.0605	0.800319	0.435302	0.185507	2.90202e-06	2.90202e-06	1	0	0	1	0	0
AAAATAAAATAGAATAAAATAGAAT	22	93	25	39.984	275780432	150	73512106	2325	4.22727	0.55022	2.32593	1.2651	0.0581482	0.0316274	0.704545	2.1085e-07	2.1085e-07	1	0	0	1	1	0
AAAATAATAAT	28	117	11	39.984	275780432	150	73512106	1287	4.17857	0.700279	2.92617	1.59157	0.0321878	0.0175073	0.306429	1.16715e-07	1.16715e-07	1	0	0	1	0	0
AAAATAC	5	20	7	39.984	275780432	150	73512106	140	4	0.12505	0.5002	0.272064	0.0035014	0.00190445	0.186667	1.26963e-08	1.26963e-08	1	0	0	1	0	0
AAAATAG	2	8	7	39.984	275780432	150	73512106	56	4	0.05002	0.20008	0.108826	0.00140056	0.000761779	0.186667	5.07853e-09	5.07853e-09	1	0	0	1	0	0
AAAATAGTG	1	4	9	39.984	275780432	150	73512106	36	4	0.02501	0.10004	0.0544128	0.000900359	0.000489715	0.24	3.26477e-09	3.26477e-09	1	0	0	1	0	0
AAAATAT	80	333	7	39.984	275780432	150	73512106	2331	4.1625	2.0008	8.32832	4.52987	0.0582983	0.0317091	0.19425	2.11394e-07	2.11394e-07	1	0	0	1	0	0
AAAATATTAATAAATATTAAATGAG	18	80	25	39.984	275780432	150	73512106	2000	4.44444	0.45018	2.0008	1.08826	0.05002	0.0272064	0.740741	1.81376e-07	1.81376e-07	1	0	0	1	1	0
AAAATATTTAGGAAATAT	26	135	18	39.984	275780432	150	73512106	2430	5.19231	0.650259	3.37635	1.83643	0.0607742	0.0330558	0.623077	2.20372e-07	2.20372e-07	1	0	0	1	1	0
AAAATC	168	706	6	39.984	275780432	150	73512106	4236	4.20238	4.20168	17.657	9.60386	0.105942	0.0576232	0.168095	3.84154e-07	3.84154e-07	1	0	0	1	0	0
AAAATCC	33	132	7	39.984	275780432	150	73512106	924	4	0.825329	3.30132	1.79562	0.0231092	0.0125694	0.186667	8.37957e-08	8.37957e-08	1	0	0	1	0	0
AAAATG	311	1641	6	39.984	275780432	150	73512106	9846	5.27653	7.7781	41.0414	22.3229	0.246248	0.133937	0.211061	8.92914e-07	8.92914e-07	1	0	0	1	0	0
AAAATGCC	2	10	8	39.984	275780432	150	73512106	80	5	0.05002	0.2501	0.136032	0.0020008	0.00108826	0.266667	7.25504e-09	7.25504e-09	1	0	0	1	0	0
AAAATGG	24	119	7	39.984	275780432	150	73512106	833	4.95833	0.600239	2.97619	1.61878	0.0208333	0.0113315	0.231389	7.55431e-08	7.55431e-08	1	0	0	1	0	0
AAAATT	912	4053	6	39.984	275780432	150	73512106	24318	4.44408	22.8091	101.365	55.1338	0.608193	0.330803	0.177763	2.20535e-06	2.20535e-06	1	0	0	1	0	0
AAAATTAAC	1	5	9	39.984	275780432	150	73512106	45	5	0.02501	0.12505	0.068016	0.00112545	0.000612144	0.3	4.08096e-09	4.08096e-09	1	0	0	1	0	0
AAAATTATG	13	52	9	39.984	275780432	150	73512106	468	4	0.32513	1.30052	0.707366	0.0117047	0.0063663	0.24	4.2442e-08	4.2442e-08	1	0	0	1	0	0
AAAATTC	82	328	7	39.984	275780432	150	73512106	2296	4	2.05082	8.20327	4.46185	0.0574229	0.031233	0.186667	2.0822e-07	2.0822e-07	1	0	0	1	0	0
AAAATTCGTG	1	4	10	39.984	275780432	150	73512106	40	4	0.02501	0.10004	0.0544128	0.0010004	0.000544128	0.266667	3.62752e-09	3.62752e-09	1	0	0	1	0	0
AAAATTG	24	96	7	39.984	275780432	150	73512106	672	4	0.600239	2.40096	1.30591	0.0168067	0.00914135	0.186667	6.09423e-08	6.09423e-08	1	0	0	1	0	0
AAAATTGAT	11	84	9	39.984	275780432	150	73512106	756	7.63636	0.27511	2.10084	1.14267	0.0189075	0.010284	0.458182	6.85601e-08	6.85601e-08	1	0	0	1	0	0
AAAATTGTCCG	1	5	11	39.984	275780432	150	73512106	55	5	0.02501	0.12505	0.068016	0.00137555	0.000748176	0.366667	4.98784e-09	4.98784e-09	1	0	0	1	0	0
AAAATTT	1	4	7	39.984	275780432	150	73512106	28	4	0.02501	0.10004	0.0544128	0.000700279	0.00038089	0.186667	2.53926e-09	2.53926e-09	1	0	0	1	0	0
AAAATTTAATG	10	41	11	39.984	275780432	150	73512106	451	4.1	0.2501	1.02541	0.557731	0.0112795	0.00613504	0.300667	4.09003e-08	4.09003e-08	1	0	0	1	0	0
AAAATTTTCTC	54	251	11	39.984	275780432	150	73512106	2761	4.64815	1.35054	6.2775	3.4144	0.0690526	0.0375584	0.340864	2.5039e-07	2.5039e-07	1	0	0	1	0	0
AAAC	286	1998	4	39.984	275780432	150	73512106	7992	6.98601	7.15285	49.9699	27.1792	0.19988	0.108717	0.186294	7.24779e-07	7.24779e-07	1	0	0	0	0	0
AAACAAC	1	4	7	39.984	275780432	150	73512106	28	4	0.02501	0.10004	0.0544128	0.000700279	0.00038089	0.186667	2.53926e-09	2.53926e-09	1	0	0	1	0	0
AAACAACGTCAGTAGTAG	2	8	18	39.984	275780432	150	73512106	144	4	0.05002	0.20008	0.108826	0.00360144	0.00195886	0.48	1.30591e-08	1.30591e-08	1	0	0	1	0	0
AAACAAG	18	72	7	39.984	275780432	150	73512106	504	4	0.45018	1.80072	0.979431	0.012605	0.00685601	0.186667	4.57068e-08	4.57068e-08	1	0	0	1	0	0
AAACAAT	5	22	7	39.984	275780432	150	73512106	154	4.4	0.12505	0.55022	0.29927	0.00385154	0.00209489	0.205333	1.3966e-08	1.3966e-08	1	0	0	1	0	0
AAACAC	92	488	6	39.984	275780432	150	73512106	2928	5.30435	2.30092	12.2049	6.63836	0.0732292	0.0398302	0.212174	2.65534e-07	2.65534e-07	1	0	0	1	0	0
AAACACAGC	2	8	9	39.984	275780432	150	73512106	72	4	0.05002	0.20008	0.108826	0.00180072	0.000979431	0.24	6.52954e-09	6.52954e-09	1	0	0	1	0	0
AAACACG	24	96	7	39.984	275780432	150	73512106	672	4	0.600239	2.40096	1.30591	0.0168067	0.00914135	0.186667	6.09423e-08	6.09423e-08	1	0	0	1	0	0
AAACAG	58	306	6	39.984	275780432	150	73512106	1836	5.27586	1.45058	7.65305	4.16258	0.0459183	0.0249755	0.211034	1.66503e-07	1.66503e-07	1	0	0	1	0	0
AAACAGAGTAT	1	4	11	39.984	275780432	150	73512106	44	4	0.02501	0.10004	0.0544128	0.00110044	0.000598541	0.293333	3.99027e-09	3.99027e-09	1	0	0	1	0	0
AAACAGG	1	4	7	39.984	275780432	150	73512106	28	4	0.02501	0.10004	0.0544128	0.000700279	0.00038089	0.186667	2.53926e-09	2.53926e-09	1	0	0	1	0	0
AAACATG	23	92	7	39.984	275780432	150	73512106	644	4	0.57523	2.30092	1.25149	0.0161064	0.00876046	0.186667	5.84031e-08	5.84031e-08	1	0	0	1	0	0
AAACATT	11	44	7	39.984	275780432	150	73512106	308	4	0.27511	1.10044	0.598541	0.00770307	0.00418979	0.186667	2.79319e-08	2.79319e-08	1	0	0	1	0	0
AAACCACAC	3	13	9	39.984	275780432	150	73512106	117	4.33333	0.0750299	0.32513	0.176842	0.00292617	0.00159157	0.26	1.06105e-08	1.06105e-08	1	0	0	1	0	0
AAACCAG	2	9	7	39.984	275780432	150	73512106	63	4.5	0.05002	0.22509	0.122429	0.00157563	0.000857002	0.21	5.71334e-09	5.71334e-09	1	0	0	1	0	0
AAACCC	3	12	6	39.984	275780432	150	73512106	72	4	0.0750299	0.30012	0.163238	0.00180072	0.000979431	0.16	6.52954e-09	6.52954e-09	1	0	0	1	0	0
AAACCCATAAACCCT	1	5	15	39.984	275780432	150	73512106	75	5	0.02501	0.12505	0.068016	0.00187575	0.00102024	0.5	6.8016e-09	6.8016e-09	1	0	0	1	0	0
AAACCCT	105	1335	7	39.984	275780432	150	73512106	9345	12.7143	2.62605	33.3883	18.1603	0.233718	0.127122	0.593333	8.47479e-07	8.47479e-07	1	0	0	1	1	0
AAACCCTGAACCCTT	3	16	15	39.984	275780432	150	73512106	240	5.33333	0.0750299	0.40016	0.217651	0.00600239	0.00326477	0.533333	2.17651e-08	2.17651e-08	1	0	0	1	1	0
AAACCG	2	8	6	39.984	275780432	150	73512106	48	4	0.05002	0.20008	0.108826	0.00120048	0.000652954	0.16	4.35302e-09	4.35302e-09	1	0	0	1	0	0
AAACCT	1	9	6	39.984	275780432	150	73512106	54	9	0.02501	0.22509	0.122429	0.00135054	0.000734573	0.36	4.89715e-09	4.89715e-09	1	0	0	1	0	0
AAACCTAGAT	36	192	10	39.984	275780432	150	73512106	1920	5.33333	0.900359	4.80192	2.61181	0.0480192	0.0261181	0.355556	1.74121e-07	1.74121e-07	1	0	0	1	0	0
AAACGAC	4	18	7	39.984	275780432	150	73512106	126	4.5	0.10004	0.45018	0.244858	0.00315126	0.001714	0.21	1.14267e-08	1.14267e-08	1	0	0	1	0	0
AAACGAT	26	104	7	39.984	275780432	150	73512106	728	4	0.650259	2.60104	1.41473	0.0182073	0.00990313	0.186667	6.60209e-08	6.60209e-08	1	0	0	1	0	0
AAACGC	28	198	6	39.984	275780432	150	73512106	1188	7.07143	0.700279	4.95198	2.69343	0.0297119	0.0161606	0.282857	1.07737e-07	1.07737e-07	1	0	0	1	0	0
AAACGT	10	40	6	39.984	275780432	150	73512106	240	4	0.2501	1.0004	0.544128	0.00600239	0.00326477	0.16	2.17651e-08	2.17651e-08	1	0	0	1	0	0
AAACGTC	2	8	7	39.984	275780432	150	73512106	56	4	0.05002	0.20008	0.108826	0.00140056	0.000761779	0.186667	5.07853e-09	5.07853e-09	1	0	0	1	0	0
AAACT	11	77	5	39.984	275780432	150	73512106	385	7	0.27511	1.92577	1.04745	0.00962884	0.00523723	0.233333	3.49149e-08	3.49149e-08	1	0	0	1	0	0
AAACTAC	2	8	7	39.984	275780432	150	73512106	56	4	0.05002	0.20008	0.108826	0.00140056	0.000761779	0.186667	5.07853e-09	5.07853e-09	1	0	0	1	0	0
AAACTAT	3	12	7	39.984	275780432	150	73512106	84	4	0.0750299	0.30012	0.163238	0.00210084	0.00114267	0.186667	7.61779e-09	7.61779e-09	1	0	0	1	0	0
AAACTATTAT	19	79	10	39.984	275780432	150	73512106	790	4.15789	0.47519	1.97579	1.07465	0.0197579	0.0107465	0.277193	7.16435e-08	7.16435e-08	1	0	0	1	0	0
AAACTC	5	23	6	39.984	275780432	150	73512106	138	4.6	0.12505	0.57523	0.312874	0.00345138	0.00187724	0.184	1.25149e-08	1.25149e-08	1	0	0	1	0	0
AAACTG	6	24	6	39.984	275780432	150	73512106	144	4	0.15006	0.600239	0.326477	0.00360144	0.00195886	0.16	1.30591e-08	1.30591e-08	1	0	0	1	0	0
AAACTGTG	3	12	8	39.984	275780432	150	73512106	96	4	0.0750299	0.30012	0.163238	0.00240096	0.00130591	0.213333	8.70605e-09	8.70605e-09	1	0	0	1	0	0
AAACTGTGCC	1	4	10	39.984	275780432	150	73512106	40	4	0.02501	0.10004	0.0544128	0.0010004	0.000544128	0.266667	3.62752e-09	3.62752e-09	1	0	0	1	0	0
AAACTT	1	4	6	39.984	275780432	150	73512106	24	4	0.02501	0.10004	0.0544128	0.000600239	0.000326477	0.16	2.17651e-09	2.17651e-09	1	0	0	1	0	0
AAACTTG	17	68	7	39.984	275780432	150	73512106	476	4	0.42517	1.70068	0.925018	0.0119047	0.00647512	0.186667	4.31675e-08	4.31675e-08	1	0	0	1	0	0
AAACTTT	14	56	7	39.984	275780432	150	73512106	392	4	0.35014	1.40056	0.761779	0.00980391	0.00533246	0.186667	3.55497e-08	3.55497e-08	1	0	0	1	0	0
AAAG	730	5591	4	39.984	275780432	150	73512106	22364	7.6589	18.2573	139.831	76.0555	0.559323	0.304222	0.204237	2.02815e-06	2.02815e-06	1	0	0	0	0	0
AAAGAAG	8	32	7	39.984	275780432	150	73512106	224	4	0.20008	0.800319	0.435302	0.00560224	0.00304712	0.186667	2.03141e-08	2.03141e-08	1	0	0	1	0	0
AAAGAAGAGCCT	1	4	12	39.984	275780432	150	73512106	48	4	0.02501	0.10004	0.0544128	0.00120048	0.000652954	0.32	4.35302e-09	4.35302e-09	1	0	0	1	0	0
AAAGAAT	2	8	7	39.984	275780432	150	73512106	56	4	0.05002	0.20008	0.108826	0.00140056	0.000761779	0.186667	5.07853e-09	5.07853e-09	1	0	0	1	0	0
AAAGAC	29	151	6	39.984	275780432	150	73512106	906	5.2069	0.725289	3.77651	2.05408	0.022659	0.0123245	0.208276	8.21633e-08	8.21633e-08	1	0	0	1	0	0
AAAGACC	4	24	7	39.984	275780432	150	73512106	168	6	0.10004	0.600239	0.326477	0.00420168	0.00228534	0.28	1.52356e-08	1.52356e-08	1	0	0	1	0	0
AAAGACG	2	8	7	39.984	275780432	150	73512106	56	4	0.05002	0.20008	0.108826	0.00140056	0.000761779	0.186667	5.07853e-09	5.07853e-09	1	0	0	1	0	0
AAAGAG	530	2369	6	39.984	275780432	150	73512106	14214	4.46981	13.2553	59.2486	32.226	0.355492	0.193356	0.178792	1.28904e-06	1.28904e-06	1	0	0	1	0	0
AAAGAGAAG	29	126	9	39.984	275780432	150	73512106	1134	4.34483	0.725289	3.15126	1.714	0.0283613	0.015426	0.26069	1.0284e-07	1.0284e-07	1	0	0	1	0	0
AAAGAGG	3	14	7	39.984	275780432	150	73512106	98	4.66667	0.0750299	0.35014	0.190445	0.00245098	0.00133311	0.217778	8.88743e-09	8.88743e-09	1	0	0	1	0	0
AAAGAT	15	60	6	39.984	275780432	150	73512106	360	4	0.37515	1.5006	0.816192	0.00900359	0.00489715	0.16	3.26477e-08	3.26477e-08	1	0	0	1	0	0
AAAGATAAATAAATAAAT	26	114	18	39.984	275780432	150	73512106	2052	4.38462	0.650259	2.85114	1.55076	0.0513205	0.0279138	0.526154	1.86092e-07	1.86092e-07	1	0	0	1	1	0
AAAGATG	5	28	7	39.984	275780432	150	73512106	196	5.6	0.12505	0.700279	0.38089	0.00490196	0.00266623	0.261333	1.77749e-08	1.77749e-08	1	0	0	1	0	0
AAAGATT	8	42	7	39.984	275780432	150	73512106	294	5.25	0.20008	1.05042	0.571334	0.00735293	0.00399934	0.245	2.66623e-08	2.66623e-08	1	0	0	1	0	0
AAAGATTCAAGC	3	12	12	39.984	275780432	150	73512106	144	4	0.0750299	0.30012	0.163238	0.00360144	0.00195886	0.32	1.30591e-08	1.30591e-08	1	0	0	1	0	0
AAAGCAC	39	183	7	39.984	275780432	150	73512106	1281	4.69231	0.975389	4.57683	2.48939	0.0320378	0.0174257	0.218974	1.16171e-07	1.16171e-07	1	0	0	1	0	0
AAAGCAG	3	12	7	39.984	275780432	150	73512106	84	4	0.0750299	0.30012	0.163238	0.00210084	0.00114267	0.186667	7.61779e-09	7.61779e-09	1	0	0	1	0	0
AAAGCAGG	1	4	8	39.984	275780432	150	73512106	32	4	0.02501	0.10004	0.0544128	0.000800319	0.000435302	0.213333	2.90202e-09	2.90202e-09	1	0	0	1	0	0
AAAGCC	12	54	6	39.984	275780432	150	73512106	324	4.5	0.30012	1.35054	0.734573	0.00810323	0.00440744	0.18	2.93829e-08	2.93829e-08	1	0	0	1	0	0
AAAGCCCTAGT	1	4	11	39.984	275780432	150	73512106	44	4	0.02501	0.10004	0.0544128	0.00110044	0.000598541	0.293333	3.99027e-09	3.99027e-09	1	0	0	1	0	0
AAAGCCGG	21	120	8	39.984	275780432	150	73512106	960	5.71429	0.52521	3.0012	1.63238	0.0240096	0.0130591	0.304762	8.70605e-08	8.70605e-08	1	0	0	1	0	0
AAAGCG	2	8	6	39.984	275780432	150	73512106	48	4	0.05002	0.20008	0.108826	0.00120048	0.000652954	0.16	4.35302e-09	4.35302e-09	1	0	0	1	0	0
AAAGCGCG	9	44	8	39.984	275780432	150	73512106	352	4.88889	0.22509	1.10044	0.598541	0.00880351	0.00478833	0.260741	3.19222e-08	3.19222e-08	1	0	0	1	0	0
AAAGCTC	19	92	7	39.984	275780432	150	73512106	644	4.84211	0.47519	2.30092	1.25149	0.0161064	0.00876046	0.225965	5.84031e-08	5.84031e-08	1	0	0	1	0	0
AAAGCTCAC	1	5	9	39.984	275780432	150	73512106	45	5	0.02501	0.12505	0.068016	0.00112545	0.000612144	0.3	4.08096e-09	4.08096e-09	1	0	0	1	0	0
AAAGG	62	368	5	39.984	275780432	150	73512106	1840	5.93548	1.55062	9.20367	5.00598	0.0460184	0.0250299	0.197849	1.66866e-07	1.66866e-07	1	0	0	1	0	0
AAAGGAC	1	6	7	39.984	275780432	150	73512106	42	6	0.02501	0.15006	0.0816192	0.00105042	0.000571334	0.28	3.8089e-09	3.8089e-09	1	0	0	1	0	0
AAAGGAT	6	24	7	39.984	275780432	150	73512106	168	4	0.15006	0.600239	0.326477	0.00420168	0.00228534	0.186667	1.52356e-08	1.52356e-08	1	0	0	1	0	0
AAAGGC	39	156	6	39.984	275780432	150	73512106	936	4	0.975389	3.90156	2.1221	0.0234093	0.0127326	0.16	8.4884e-08	8.4884e-08	1	0	0	1	0	0
AAAGGCACTGG	1	5	11	39.984	275780432	150	73512106	55	5	0.02501	0.12505	0.068016	0.00137555	0.000748176	0.366667	4.98784e-09	4.98784e-09	1	0	0	1	0	0
AAAGGT	2	8	6	39.984	275780432	150	73512106	48	4	0.05002	0.20008	0.108826	0.00120048	0.000652954	0.16	4.35302e-09	4.35302e-09	1	0	0	1	0	0
AAAGGTATAT	13	58	10	39.984	275780432	150	73512106	580	4.46154	0.32513	1.45058	0.788986	0.0145058	0.00788986	0.297436	5.2599e-08	5.2599e-08	1	0	0	1	0	0
AAAGT	78	997	5	39.984	275780432	150	73512106	4985	12.7821	1.95078	24.9349	13.5624	0.124675	0.067812	0.426068	4.5208e-07	4.5208e-07	1	0	0	1	0	0
AAAGTAAAT	127	926	9	39.984	275780432	150	73512106	8334	7.29134	3.17627	23.1592	12.5966	0.208433	0.113369	0.43748	7.55794e-07	7.55794e-07	1	0	0	1	0	0
AAAGTAATT	3	13	9	39.984	275780432	150	73512106	117	4.33333	0.0750299	0.32513	0.176842	0.00292617	0.00159157	0.26	1.06105e-08	1.06105e-08	1	0	0	1	0	0
AAAGTAC	4	19	7	39.984	275780432	150	73512106	133	4.75	0.10004	0.47519	0.258461	0.00332633	0.00180923	0.221667	1.20615e-08	1.20615e-08	1	0	0	1	0	0
AAAGTACT	1	5	8	39.984	275780432	150	73512106	40	5	0.02501	0.12505	0.068016	0.0010004	0.000544128	0.266667	3.62752e-09	3.62752e-09	1	0	0	1	0	0
AAAGTATGT	1	4	9	39.984	275780432	150	73512106	36	4	0.02501	0.10004	0.0544128	0.000900359	0.000489715	0.24	3.26477e-09	3.26477e-09	1	0	0	1	0	0
AAAGTC	37	151	6	39.984	275780432	150	73512106	906	4.08108	0.925369	3.77651	2.05408	0.022659	0.0123245	0.163243	8.21633e-08	8.21633e-08	1	0	0	1	0	0
AAAGTCAC	3	12	8	39.984	275780432	150	73512106	96	4	0.0750299	0.30012	0.163238	0.00240096	0.00130591	0.213333	8.70605e-09	8.70605e-09	1	0	0	1	0	0
AAAGTG	13	72	6	39.984	275780432	150	73512106	432	5.53846	0.32513	1.80072	0.979431	0.0108043	0.00587658	0.221538	3.91772e-08	3.91772e-08	1	0	0	1	0	0
AAAGTGG	1	5	7	39.984	275780432	150	73512106	35	5	0.02501	0.12505	0.068016	0.000875349	0.000476112	0.233333	3.17408e-09	3.17408e-09	1	0	0	1	0	0
AAAGTGTCT	2	8	9	39.984	275780432	150	73512106	72	4	0.05002	0.20008	0.108826	0.00180072	0.000979431	0.24	6.52954e-09	6.52954e-09	1	0	0	1	0	0
AAAGTTC	65	260	7	39.984	275780432	150	73512106	1820	4	1.62565	6.50259	3.53683	0.0455182	0.0247578	0.186667	1.65052e-07	1.65052e-07	1	0	0	1	0	0
AAAGTTG	1	4	7	39.984	275780432	150	73512106	28	4	0.02501	0.10004	0.0544128	0.000700279	0.00038089	0.186667	2.53926e-09	2.53926e-09	1	0	0	1	0	0
AAAT	4711	31824	4	39.984	275780432	150	73512106	127296	6.75525	117.822	795.918	432.908	3.18367	1.73163	0.18014	1.15442e-05	1.15442e-05	1	0	0	0	0	0
AAATAAATAAATAAGT	28	114	16	39.984	275780432	150	73512106	1824	4.07143	0.700279	2.85114	1.55076	0.0456182	0.0248122	0.434286	1.65415e-07	1.65415e-07	1	0	0	1	0	0
AAATAAATAAATTAAGAT	30	144	18	39.984	275780432	150	73512106	2592	4.8	0.750299	3.60144	1.95886	0.0648259	0.0352595	0.576	2.35063e-07	2.35063e-07	1	0	0	1	1	0
AAATAAATATTCAAATAGAT	71	309	20	39.984	275780432	150	73512106	6180	4.35211	1.77571	7.72808	4.20339	0.154562	0.0840678	0.580282	5.60452e-07	5.60452e-07	1	0	0	1	1	0
AAATAAC	43	186	7	39.984	275780432	150	73512106	1302	4.32558	1.07543	4.65186	2.5302	0.032563	0.0177114	0.20186	1.18076e-07	1.18076e-07	1	0	0	1	0	0
AAATAACAG	52	534	9	39.984	275780432	150	73512106	4806	10.2692	1.30052	13.3553	7.26411	0.120198	0.065377	0.616154	4.35847e-07	4.35847e-07	1	0	0	1	1	0
AAATAACATT	15	60	10	39.984	275780432	150	73512106	600	4	0.37515	1.5006	0.816192	0.015006	0.00816192	0.266667	5.44128e-08	5.44128e-08	1	0	0	1	0	0
AAATAACTGG	14	62	10	39.984	275780432	150	73512106	620	4.42857	0.35014	1.55062	0.843399	0.0155062	0.00843399	0.295238	5.62266e-08	5.62266e-08	1	0	0	1	0	0
AAATAAT	206	855	7	39.984	275780432	150	73512106	5985	4.15049	5.15206	21.3835	11.6307	0.149685	0.0814152	0.193689	5.42768e-07	5.42768e-07	1	0	0	1	0	0
AAATAATTTAT	8	32	11	39.984	275780432	150	73512106	352	4	0.20008	0.800319	0.435302	0.00880351	0.00478833	0.293333	3.19222e-08	3.19222e-08	1	0	0	1	0	0
AAATAC	54	248	6	39.984	275780432	150	73512106	1488	4.59259	1.35054	6.20247	3.37359	0.0372148	0.0202416	0.183704	1.34944e-07	1.34944e-07	1	0	0	1	0	0
AAATACAGC	5	21	9	39.984	275780432	150	73512106	189	4.2	0.12505	0.52521	0.285667	0.00472689	0.00257101	0.252	1.714e-08	1.714e-08	1	0	0	1	0	0
AAATACC	9	45	7	39.984	275780432	150	73512106	315	5	0.22509	1.12545	0.612144	0.00787814	0.00428501	0.233333	2.85667e-08	2.85667e-08	1	0	0	1	0	0
AAATACT	22	102	7	39.984	275780432	150	73512106	714	4.63636	0.55022	2.55102	1.38753	0.0178571	0.00971269	0.216364	6.47512e-08	6.47512e-08	1	0	0	1	0	0
AAATAG	134	721	6	39.984	275780432	150	73512106	4326	5.3806	3.35134	18.0322	9.80791	0.108193	0.0588475	0.215224	3.92316e-07	3.92316e-07	1	0	0	1	0	0
AAATAGTTG	1	4	9	39.984	275780432	150	73512106	36	4	0.02501	0.10004	0.0544128	0.000900359	0.000489715	0.24	3.26477e-09	3.26477e-09	1	0	0	1	0	0
AAATAT	653	2797	6	39.984	275780432	150	73512106	16782	4.28331	16.3315	69.9529	38.0482	0.419717	0.228289	0.171332	1.52193e-06	1.52193e-06	1	0	0	1	0	0
AAATATATC	7	28	9	39.984	275780432	150	73512106	252	4	0.17507	0.700279	0.38089	0.00630251	0.00342801	0.24	2.28534e-08	2.28534e-08	1	0	0	1	0	0
AAATATATTACAACAATAT	28	132	19	39.984	275780432	150	73512106	2508	4.71429	0.700279	3.30132	1.79562	0.062725	0.0341168	0.597143	2.27446e-07	2.27446e-07	1	0	0	1	1	0
AAATATC	31	124	7	39.984	275780432	150	73512106	868	4	0.775309	3.10124	1.6868	0.0217087	0.0118076	0.186667	7.87172e-08	7.87172e-08	1	0	0	1	0	0
AAATATCAC	1	5	9	39.984	275780432	150	73512106	45	5	0.02501	0.12505	0.068016	0.00112545	0.000612144	0.3	4.08096e-09	4.08096e-09	1	0	0	1	0	0
AAATATT	55	233	7	39.984	275780432	150	73512106	1631	4.23636	1.37555	5.82733	3.16955	0.0407913	0.0221868	0.197697	1.47912e-07	1.47912e-07	1	0	0	1	0	0
AAATATTAATACT	3	12	13	39.984	275780432	150	73512106	156	4	0.0750299	0.30012	0.163238	0.00390156	0.0021221	0.346667	1.41473e-08	1.41473e-08	1	0	0	1	0	0
AAATATTACT	15	64	10	39.984	275780432	150	73512106	640	4.26667	0.37515	1.60064	0.870605	0.0160064	0.00870605	0.284444	5.80403e-08	5.80403e-08	1	0	0	1	0	0
AAATATTGAAT	9	36	11	39.984	275780432	150	73512106	396	4	0.22509	0.900359	0.489715	0.00990395	0.00538687	0.293333	3.59125e-08	3.59125e-08	1	0	0	1	0	0
AAATC	20	113	5	39.984	275780432	150	73512106	565	5.65	0.5002	2.82613	1.53716	0.0141306	0.00768581	0.188333	5.12387e-08	5.12387e-08	1	0	0	1	0	0
AAATCAC	32	185	7	39.984	275780432	150	73512106	1295	5.78125	0.800319	4.62685	2.51659	0.0323879	0.0176161	0.269792	1.17441e-07	1.17441e-07	1	0	0	1	0	0
AAATCAG	16	64	7	39.984	275780432	150	73512106	448	4	0.40016	1.60064	0.870605	0.0112045	0.00609423	0.186667	4.06282e-08	4.06282e-08	1	0	0	1	0	0
AAATCC	33	133	6	39.984	275780432	150	73512106	798	4.0303	0.825329	3.32633	1.80923	0.019958	0.0108554	0.161212	7.2369e-08	7.2369e-08	1	0	0	1	0	0
AAATCCC	22	88	7	39.984	275780432	150	73512106	616	4	0.55022	2.20088	1.19708	0.0154061	0.00837957	0.186667	5.58638e-08	5.58638e-08	1	0	0	1	0	0
AAATCCTTGTTGTTG	32	146	15	39.984	275780432	150	73512106	2190	4.5625	0.800319	3.65146	1.98607	0.0547719	0.029791	0.45625	1.98607e-07	1.98607e-07	1	0	0	1	0	0
AAATCG	36	150	6	39.984	275780432	150	73512106	900	4.16667	0.900359	3.7515	2.04048	0.022509	0.0122429	0.166667	8.16192e-08	8.16192e-08	1	0	0	1	0	0
AAATCGTAGTGGTCTG	2	8	16	39.984	275780432	150	73512106	128	4	0.05002	0.20008	0.108826	0.00320128	0.00174121	0.426667	1.16081e-08	1.16081e-08	1	0	0	1	0	0
AAATCT	73	292	6	39.984	275780432	150	73512106	1752	4	1.82573	7.30291	3.97213	0.0438175	0.0238328	0.16	1.58885e-07	1.58885e-07	1	0	0	1	0	0
AAATCTATTAT	6	25	11	39.984	275780432	150	73512106	275	4.16667	0.15006	0.625249	0.34008	0.00687774	0.00374088	0.305556	2.49392e-08	2.49392e-08	1	0	0	1	0	0
AAATCTT	6	24	7	39.984	275780432	150	73512106	168	4	0.15006	0.600239	0.326477	0.00420168	0.00228534	0.186667	1.52356e-08	1.52356e-08	1	0	0	1	0	0
AAATG	20	119	5	39.984	275780432	150	73512106	595	5.95	0.5002	2.97619	1.61878	0.0148809	0.0080939	0.198333	5.39594e-08	5.39594e-08	1	0	0	1	0	0
AAATGAC	23	92	7	39.984	275780432	150	73512106	644	4	0.57523	2.30092	1.25149	0.0161064	0.00876046	0.186667	5.84031e-08	5.84031e-08	1	0	0	1	0	0
AAATGAG	3	12	7	39.984	275780432	150	73512106	84	4	0.0750299	0.30012	0.163238	0.00210084	0.00114267	0.186667	7.61779e-09	7.61779e-09	1	0	0	1	0	0
AAATGATCGAGTAGTTCG	1	5	18	39.984	275780432	150	73512106	90	5	0.02501	0.12505	0.068016	0.0022509	0.00122429	0.6	8.16192e-09	8.16192e-09	1	0	0	1	1	0
AAATGC	24	96	6	39.984	275780432	150	73512106	576	4	0.600239	2.40096	1.30591	0.0144057	0.00783544	0.16	5.22363e-08	5.22363e-08	1	0	0	1	0	0
AAATGCC	1	4	7	39.984	275780432	150	73512106	28	4	0.02501	0.10004	0.0544128	0.000700279	0.00038089	0.186667	2.53926e-09	2.53926e-09	1	0	0	1	0	0
AAATGCG	7	34	7	39.984	275780432	150	73512106	238	4.85714	0.17507	0.850339	0.462509	0.00595237	0.00323756	0.226667	2.15837e-08	2.15837e-08	1	0	0	1	0	0
AAATGCT	2	8	7	39.984	275780432	150	73512106	56	4	0.05002	0.20008	0.108826	0.00140056	0.000761779	0.186667	5.07853e-09	5.07853e-09	1	0	0	1	0	0
AAATGG	61	247	6	39.984	275780432	150	73512106	1482	4.04918	1.52561	6.17746	3.35999	0.0370648	0.0201599	0.161967	1.344e-07	1.344e-07	1	0	0	1	0	0
AAATGGATAGC	38	167	11	39.984	275780432	150	73512106	1837	4.39474	0.950379	4.17667	2.27173	0.0459433	0.0249891	0.322281	1.66594e-07	1.66594e-07	1	0	0	1	0	0
AAATGGC	18	72	7	39.984	275780432	150	73512106	504	4	0.45018	1.80072	0.979431	0.012605	0.00685601	0.186667	4.57068e-08	4.57068e-08	1	0	0	1	0	0
AAATGGT	165	2277	7	39.984	275780432	150	73512106	15939	13.8	4.12665	56.9477	30.9745	0.398634	0.216821	0.644	1.44548e-06	1.44548e-06	1	0	0	1	1	0
AAATGT	18	72	6	39.984	275780432	150	73512106	432	4	0.45018	1.80072	0.979431	0.0108043	0.00587658	0.16	3.91772e-08	3.91772e-08	1	0	0	1	0	0
AAATGTG	7	28	7	39.984	275780432	150	73512106	196	4	0.17507	0.700279	0.38089	0.00490196	0.00266623	0.186667	1.77749e-08	1.77749e-08	1	0	0	1	0	0
AAATGTT	26	104	7	39.984	275780432	150	73512106	728	4	0.650259	2.60104	1.41473	0.0182073	0.00990313	0.186667	6.60209e-08	6.60209e-08	1	0	0	1	0	0
AAATT	637	3485	5	39.984	275780432	150	73512106	17425	5.47096	15.9314	87.1598	47.4072	0.435799	0.237036	0.182365	1.58024e-06	1.58024e-06	1	0	0	1	0	0
AAATTAC	48	259	7	39.984	275780432	150	73512106	1813	5.39583	1.20048	6.47758	3.52323	0.0453431	0.0246626	0.251806	1.64417e-07	1.64417e-07	1	0	0	1	0	0
AAATTAG	1	4	7	39.984	275780432	150	73512106	28	4	0.02501	0.10004	0.0544128	0.000700279	0.00038089	0.186667	2.53926e-09	2.53926e-09	1	0	0	1	0	0
AAATTAT	76	339	7	39.984	275780432	150	73512106	2373	4.46053	1.90076	8.47838	4.61149	0.0593487	0.0322804	0.208158	2.15203e-07	2.15203e-07	1	0	0	1	0	0
AAATTATAATT	2	9	11	39.984	275780432	150	73512106	99	4.5	0.05002	0.22509	0.122429	0.00247599	0.00134672	0.33	8.97811e-09	8.97811e-09	1	0	0	1	0	0
AAATTATTGCT	20	105	11	39.984	275780432	150	73512106	1155	5.25	0.5002	2.62605	1.42834	0.0288865	0.0157117	0.385	1.04745e-07	1.04745e-07	1	0	0	1	0	0
AAATTC	1	4	6	39.984	275780432	150	73512106	24	4	0.02501	0.10004	0.0544128	0.000600239	0.000326477	0.16	2.17651e-09	2.17651e-09	1	0	0	1	0	0
AAATTCT	19	83	7	39.984	275780432	150	73512106	581	4.36842	0.47519	2.07583	1.12907	0.0145308	0.00790346	0.20386	5.26897e-08	5.26897e-08	1	0	0	1	0	0
AAATTG	116	617	6	39.984	275780432	150	73512106	3702	5.31897	2.90116	15.4312	8.39318	0.0925869	0.0503591	0.212759	3.35727e-07	3.35727e-07	1	0	0	1	0	0
AAATTGGT	3	12	8	39.984	275780432	150	73512106	96	4	0.0750299	0.30012	0.163238	0.00240096	0.00130591	0.213333	8.70605e-09	8.70605e-09	1	0	0	1	0	0
AAATTGGTT	1	4	9	39.984	275780432	150	73512106	36	4	0.02501	0.10004	0.0544128	0.000900359	0.000489715	0.24	3.26477e-09	3.26477e-09	1	0	0	1	0	0
AAATTGTC	4	16	8	39.984	275780432	150	73512106	128	4	0.10004	0.40016	0.217651	0.00320128	0.00174121	0.213333	1.16081e-08	1.16081e-08	1	0	0	1	0	0
AAATTT	63	254	6	39.984	275780432	150	73512106	1524	4.03175	1.57563	6.35253	3.45521	0.0381152	0.0207313	0.16127	1.38209e-07	1.38209e-07	1	0	0	1	0	0
AAATTTC	19	76	7	39.984	275780432	150	73512106	532	4	0.47519	1.90076	1.03384	0.0133053	0.0072369	0.186667	4.8246e-08	4.8246e-08	1	0	0	1	0	0
AAC	3428	37101	3	39.984	275780432	150	73512106	111303	10.8229	85.7342	927.895	504.692	2.78369	1.51408	0.216459	1.00938e-05	1.00938e-05	1	0	0	0	0	0
AACAACAACGGATCAT	1	4	16	39.984	275780432	150	73512106	64	4	0.02501	0.10004	0.0544128	0.00160064	0.000870605	0.426667	5.80403e-09	5.80403e-09	1	0	0	1	0	0
AACAACCC	14	68	8	39.984	275780432	150	73512106	544	4.85714	0.35014	1.70068	0.925018	0.0136054	0.00740014	0.259048	4.93343e-08	4.93343e-08	1	0	0	1	0	0
AACAACG	1	4	7	39.984	275780432	150	73512106	28	4	0.02501	0.10004	0.0544128	0.000700279	0.00038089	0.186667	2.53926e-09	2.53926e-09	1	0	0	1	0	0
AACAAG	18	81	6	39.984	275780432	150	73512106	486	4.5	0.45018	2.02581	1.10186	0.0121548	0.00661116	0.18	4.40744e-08	4.40744e-08	1	0	0	1	0	0
AACAAGGG	1	4	8	39.984	275780432	150	73512106	32	4	0.02501	0.10004	0.0544128	0.000800319	0.000435302	0.213333	2.90202e-09	2.90202e-09	1	0	0	1	0	0
AACAAT	242	1082	6	39.984	275780432	150	73512106	6492	4.47107	6.05241	27.0608	14.7187	0.162365	0.088312	0.178843	5.88747e-07	5.88747e-07	1	0	0	1	0	0
AACAATC	1	4	7	39.984	275780432	150	73512106	28	4	0.02501	0.10004	0.0544128	0.000700279	0.00038089	0.186667	2.53926e-09	2.53926e-09	1	0	0	1	0	0
AACAATG	2	8	7	39.984	275780432	150	73512106	56	4	0.05002	0.20008	0.108826	0.00140056	0.000761779	0.186667	5.07853e-09	5.07853e-09	1	0	0	1	0	0
AACAATGC	4	16	8	39.984	275780432	150	73512106	128	4	0.10004	0.40016	0.217651	0.00320128	0.00174121	0.213333	1.16081e-08	1.16081e-08	1	0	0	1	0	0
AACAATT	1	4	7	39.984	275780432	150	73512106	28	4	0.02501	0.10004	0.0544128	0.000700279	0.00038089	0.186667	2.53926e-09	2.53926e-09	1	0	0	1	0	0
AACAC	1	6	5	39.984	275780432	150	73512106	30	6	0.02501	0.15006	0.0816192	0.000750299	0.000408096	0.2	2.72064e-09	2.72064e-09	1	0	0	1	0	0
AACACAACC	3	12	9	39.984	275780432	150	73512106	108	4	0.0750299	0.30012	0.163238	0.00270108	0.00146915	0.24	9.79431e-09	9.79431e-09	1	0	0	1	0	0
AACACAACGCAGACGTTGCCGG	1	6	22	39.984	275780432	150	73512106	132	6	0.02501	0.15006	0.0816192	0.00330132	0.00179562	0.88	1.19708e-08	1.19708e-08	1	0	0	1	1	0
AACACACG	11	75	8	39.984	275780432	150	73512106	600	6.81818	0.27511	1.87575	1.02024	0.015006	0.00816192	0.363636	5.44128e-08	5.44128e-08	1	0	0	1	0	0
AACACC	4	19	6	39.984	275780432	150	73512106	114	4.75	0.10004	0.47519	0.258461	0.00285114	0.00155076	0.19	1.03384e-08	1.03384e-08	1	0	0	1	0	0
AACACCAG	979	8625	8	39.984	275780432	150	73512106	69000	8.81001	24.4848	215.711	117.328	1.72569	0.938621	0.469867	6.25747e-06	6.25747e-06	1	0	0	1	0	0
AACACCG	1	4	7	39.984	275780432	150	73512106	28	4	0.02501	0.10004	0.0544128	0.000700279	0.00038089	0.186667	2.53926e-09	2.53926e-09	1	0	0	1	0	0
AACACCTTC	2	12	9	39.984	275780432	150	73512106	108	6	0.05002	0.30012	0.163238	0.00270108	0.00146915	0.36	9.79431e-09	9.79431e-09	1	0	0	1	0	0
AACACG	132	686	6	39.984	275780432	150	73512106	4116	5.19697	3.30132	17.1568	9.3318	0.102941	0.0559908	0.207879	3.73272e-07	3.73272e-07	1	0	0	1	0	0
AACACGATAACCGATAATCGAT	1	4	22	39.984	275780432	150	73512106	88	4	0.02501	0.10004	0.0544128	0.00220088	0.00119708	0.586667	7.98054e-09	7.98054e-09	1	0	0	1	1	0
AACACT	2	8	6	39.984	275780432	150	73512106	48	4	0.05002	0.20008	0.108826	0.00120048	0.000652954	0.16	4.35302e-09	4.35302e-09	1	0	0	1	0	0
AACACTG	20	100	7	39.984	275780432	150	73512106	700	5	0.5002	2.501	1.36032	0.017507	0.00952224	0.233333	6.34816e-08	6.34816e-08	1	0	0	1	0	0
AACAGAG	1	4	7	39.984	275780432	150	73512106	28	4	0.02501	0.10004	0.0544128	0.000700279	0.00038089	0.186667	2.53926e-09	2.53926e-09	1	0	0	1	0	0
AACAGC	217	1011	6	39.984	275780432	150	73512106	6066	4.65899	5.42717	25.2851	13.7528	0.151711	0.082517	0.186359	5.50113e-07	5.50113e-07	1	0	0	1	0	0
AACAGCAACATCCTC	2	10	15	39.984	275780432	150	73512106	150	5	0.05002	0.2501	0.136032	0.0037515	0.00204048	0.5	1.36032e-08	1.36032e-08	1	0	0	1	0	0
AACAGCAT	11	44	8	39.984	275780432	150	73512106	352	4	0.27511	1.10044	0.598541	0.00880351	0.00478833	0.213333	3.19222e-08	3.19222e-08	1	0	0	1	0	0
AACAGG	18	76	6	39.984	275780432	150	73512106	456	4.22222	0.45018	1.90076	1.03384	0.0114046	0.00620306	0.168889	4.13537e-08	4.13537e-08	1	0	0	1	0	0
AACAGGATGCATACAATCGTTC	1	6	22	39.984	275780432	150	73512106	132	6	0.02501	0.15006	0.0816192	0.00330132	0.00179562	0.88	1.19708e-08	1.19708e-08	1	0	0	1	1	0
AACAGGTG	1	4	8	39.984	275780432	150	73512106	32	4	0.02501	0.10004	0.0544128	0.000800319	0.000435302	0.213333	2.90202e-09	2.90202e-09	1	0	0	1	0	0
AACAGT	3	12	6	39.984	275780432	150	73512106	72	4	0.0750299	0.30012	0.163238	0.00180072	0.000979431	0.16	6.52954e-09	6.52954e-09	1	0	0	1	0	0
AACAGTAGT	18	79	9	39.984	275780432	150	73512106	711	4.38889	0.45018	1.97579	1.07465	0.0177821	0.00967188	0.263333	6.44792e-08	6.44792e-08	1	0	0	1	0	0
AACAGTG	3	12	7	39.984	275780432	150	73512106	84	4	0.0750299	0.30012	0.163238	0.00210084	0.00114267	0.186667	7.61779e-09	7.61779e-09	1	0	0	1	0	0
AACAGTGC	1	6	8	39.984	275780432	150	73512106	48	6	0.02501	0.15006	0.0816192	0.00120048	0.000652954	0.32	4.35302e-09	4.35302e-09	1	0	0	1	0	0
AACAT	12	64	5	39.984	275780432	150	73512106	320	5.33333	0.30012	1.60064	0.870605	0.00800319	0.00435302	0.177778	2.90202e-08	2.90202e-08	1	0	0	1	0	0
AACATAT	4	16	7	39.984	275780432	150	73512106	112	4	0.10004	0.40016	0.217651	0.00280112	0.00152356	0.186667	1.01571e-08	1.01571e-08	1	0	0	1	0	0
AACATC	16	79	6	39.984	275780432	150	73512106	474	4.9375	0.40016	1.97579	1.07465	0.0118547	0.00644792	0.1975	4.29861e-08	4.29861e-08	1	0	0	1	0	0
AACATCT	1	4	7	39.984	275780432	150	73512106	28	4	0.02501	0.10004	0.0544128	0.000700279	0.00038089	0.186667	2.53926e-09	2.53926e-09	1	0	0	1	0	0
AACATG	4	16	6	39.984	275780432	150	73512106	96	4	0.10004	0.40016	0.217651	0.00240096	0.00130591	0.16	8.70605e-09	8.70605e-09	1	0	0	1	0	0
AACATT	10	42	6	39.984	275780432	150	73512106	252	4.2	0.2501	1.05042	0.571334	0.00630251	0.00342801	0.168	2.28534e-08	2.28534e-08	1	0	0	1	0	0
AACATTGTACT	2	8	11	39.984	275780432	150	73512106	88	4	0.05002	0.20008	0.108826	0.00220088	0.00119708	0.293333	7.98054e-09	7.98054e-09	1	0	0	1	0	0
AACC	18	171	4	39.984	275780432	150	73512106	684	9.5	0.45018	4.27671	2.32615	0.0171068	0.00930459	0.253333	6.20306e-08	6.20306e-08	1	0	0	0	0	0
AACCAATTGAAG	1	4	12	39.984	275780432	150	73512106	48	4	0.02501	0.10004	0.0544128	0.00120048	0.000652954	0.32	4.35302e-09	4.35302e-09	1	0	0	1	0	0
AACCAC	82	402	6	39.984	275780432	150	73512106	2412	4.90244	2.05082	10.054	5.46849	0.0603241	0.0328109	0.196098	2.18739e-07	2.18739e-07	1	0	0	1	0	0
AACCACAC	2	12	8	39.984	275780432	150	73512106	96	6	0.05002	0.30012	0.163238	0.00240096	0.00130591	0.32	8.70605e-09	8.70605e-09	1	0	0	1	0	0
AACCACAG	8	32	8	39.984	275780432	150	73512106	256	4	0.20008	0.800319	0.435302	0.00640255	0.00348242	0.213333	2.32161e-08	2.32161e-08	1	0	0	1	0	0
AACCACCAGG	24	131	10	39.984	275780432	150	73512106	1310	5.45833	0.600239	3.27631	1.78202	0.0327631	0.0178202	0.363889	1.18801e-07	1.18801e-07	1	0	0	1	0	0
AACCAG	8	32	6	39.984	275780432	150	73512106	192	4	0.20008	0.800319	0.435302	0.00480192	0.00261181	0.16	1.74121e-08	1.74121e-08	1	0	0	1	0	0
AACCAGAAGTAC	1	4	12	39.984	275780432	150	73512106	48	4	0.02501	0.10004	0.0544128	0.00120048	0.000652954	0.32	4.35302e-09	4.35302e-09	1	0	0	1	0	0
AACCAGTTGAGG	5	20	12	39.984	275780432	150	73512106	240	4	0.12505	0.5002	0.272064	0.00600239	0.00326477	0.32	2.17651e-08	2.17651e-08	1	0	0	1	0	0
AACCAT	31	124	6	39.984	275780432	150	73512106	744	4	0.775309	3.10124	1.6868	0.0186074	0.0101208	0.16	6.74719e-08	6.74719e-08	1	0	0	1	0	0
AACCATT	2	8	7	39.984	275780432	150	73512106	56	4	0.05002	0.20008	0.108826	0.00140056	0.000761779	0.186667	5.07853e-09	5.07853e-09	1	0	0	1	0	0
AACCATTAGGTACTC	1	4	15	39.984	275780432	150	73512106	60	4	0.02501	0.10004	0.0544128	0.0015006	0.000816192	0.4	5.44128e-09	5.44128e-09	1	0	0	1	0	0
AACCCAAT	2986	26422	8	39.984	275780432	150	73512106	211376	8.84863	74.6798	660.814	359.424	5.28651	2.87539	0.471927	1.91693e-05	1.91693e-05	1	0	0	1	0	0
AACCCAGACGGAGAGATCGGGATG	2	9	24	39.984	275780432	150	73512106	216	4.5	0.05002	0.22509	0.122429	0.00540216	0.00293829	0.72	1.95886e-08	1.95886e-08	1	0	0	1	1	0
AACCCCAG	1	4	8	39.984	275780432	150	73512106	32	4	0.02501	0.10004	0.0544128	0.000800319	0.000435302	0.213333	2.90202e-09	2.90202e-09	1	0	0	1	0	0
AACCCT	5	38	6	39.984	275780432	150	73512106	228	7.6	0.12505	0.950379	0.516922	0.00570228	0.00310153	0.304	2.06769e-08	2.06769e-08	1	0	0	1	0	0
AACCCTC	1	4	7	39.984	275780432	150	73512106	28	4	0.02501	0.10004	0.0544128	0.000700279	0.00038089	0.186667	2.53926e-09	2.53926e-09	1	0	0	1	0	0
AACCGAG	15	70	7	39.984	275780432	150	73512106	490	4.66667	0.37515	1.7507	0.952224	0.0122549	0.00666557	0.217778	4.44371e-08	4.44371e-08	1	0	0	1	0	0
AACCGC	3	12	6	39.984	275780432	150	73512106	72	4	0.0750299	0.30012	0.163238	0.00180072	0.000979431	0.16	6.52954e-09	6.52954e-09	1	0	0	1	0	0
AACCGGAACTG	1	5	11	39.984	275780432	150	73512106	55	5	0.02501	0.12505	0.068016	0.00137555	0.000748176	0.366667	4.98784e-09	4.98784e-09	1	0	0	1	0	0
AACCGT	1	4	6	39.984	275780432	150	73512106	24	4	0.02501	0.10004	0.0544128	0.000600239	0.000326477	0.16	2.17651e-09	2.17651e-09	1	0	0	1	0	0
AACCT	17	305	5	39.984	275780432	150	73512106	1525	17.9412	0.42517	7.62804	4.14898	0.0381402	0.0207449	0.598039	1.38299e-07	1.38299e-07	1	0	0	1	1	0
AACCTAT	25	100	7	39.984	275780432	150	73512106	700	4	0.625249	2.501	1.36032	0.017507	0.00952224	0.186667	6.34816e-08	6.34816e-08	1	0	0	1	0	0
AACCTC	27	108	6	39.984	275780432	150	73512106	648	4	0.675269	2.70108	1.46915	0.0162065	0.00881487	0.16	5.87658e-08	5.87658e-08	1	0	0	1	0	0
AACCTG	60	283	6	39.984	275780432	150	73512106	1698	4.71667	1.5006	7.07782	3.84971	0.0424669	0.0230982	0.188667	1.53988e-07	1.53988e-07	1	0	0	1	0	0
AACCTGAGCGGGGCG	2	10	15	39.984	275780432	150	73512106	150	5	0.05002	0.2501	0.136032	0.0037515	0.00204048	0.5	1.36032e-08	1.36032e-08	1	0	0	1	0	0
AACCTGG	36	144	7	39.984	275780432	150	73512106	1008	4	0.900359	3.60144	1.95886	0.0252101	0.013712	0.186667	9.14135e-08	9.14135e-08	1	0	0	1	0	0
AACCTGT	3	13	7	39.984	275780432	150	73512106	91	4.33333	0.0750299	0.32513	0.176842	0.00227591	0.00123789	0.202222	8.25261e-09	8.25261e-09	1	0	0	1	0	0
AACCTTC	1	5	7	39.984	275780432	150	73512106	35	5	0.02501	0.12505	0.068016	0.000875349	0.000476112	0.233333	3.17408e-09	3.17408e-09	1	0	0	1	0	0
AACG	273	2385	4	39.984	275780432	150	73512106	9540	8.73626	6.82772	59.6488	32.4436	0.238595	0.129775	0.232967	8.65164e-07	8.65164e-07	1	0	0	0	0	0
AACGAAG	57	294	7	39.984	275780432	150	73512106	2058	5.15789	1.42557	7.35293	3.99934	0.0514705	0.0279954	0.240702	1.86636e-07	1.86636e-07	1	0	0	1	0	0
AACGAAGAGAT	1	4	11	39.984	275780432	150	73512106	44	4	0.02501	0.10004	0.0544128	0.00110044	0.000598541	0.293333	3.99027e-09	3.99027e-09	1	0	0	1	0	0
AACGAC	85	485	6	39.984	275780432	150	73512106	2910	5.70588	2.12585	12.1298	6.59755	0.072779	0.0395853	0.228235	2.63902e-07	2.63902e-07	1	0	0	1	0	0
AACGACCAATT	31	133	11	39.984	275780432	150	73512106	1463	4.29032	0.775309	3.32633	1.80923	0.0365896	0.0199015	0.314624	1.32677e-07	1.32677e-07	1	0	0	1	0	0
AACGAG	46	305	6	39.984	275780432	150	73512106	1830	6.63043	1.15046	7.62804	4.14898	0.0457683	0.0248939	0.265217	1.65959e-07	1.65959e-07	1	0	0	1	0	0
AACGAGAAG	23	102	9	39.984	275780432	150	73512106	918	4.43478	0.57523	2.55102	1.38753	0.0229592	0.0124877	0.266087	8.32516e-08	8.32516e-08	1	0	0	1	0	0
AACGAGTGGGAGGACAGAAG	1	5	20	39.984	275780432	150	73512106	100	5	0.02501	0.12505	0.068016	0.002501	0.00136032	0.666667	9.0688e-09	9.0688e-09	1	0	0	1	1	0
AACGAT	42	212	6	39.984	275780432	150	73512106	1272	5.04762	1.05042	5.30212	2.88388	0.0318127	0.0173033	0.201905	1.15355e-07	1.15355e-07	1	0	0	1	0	0
AACGATGCT	1	9	9	39.984	275780432	150	73512106	81	9	0.02501	0.22509	0.122429	0.00202581	0.00110186	0.54	7.34573e-09	7.34573e-09	1	0	0	1	1	0
AACGCAATT	1	4	9	39.984	275780432	150	73512106	36	4	0.02501	0.10004	0.0544128	0.000900359	0.000489715	0.24	3.26477e-09	3.26477e-09	1	0	0	1	0	0
AACGCAG	2	8	7	39.984	275780432	150	73512106	56	4	0.05002	0.20008	0.108826	0.00140056	0.000761779	0.186667	5.07853e-09	5.07853e-09	1	0	0	1	0	0
AACGCAGTC	6	28	9	39.984	275780432	150	73512106	252	4.66667	0.15006	0.700279	0.38089	0.00630251	0.00342801	0.28	2.28534e-08	2.28534e-08	1	0	0	1	0	0
AACGCCGATGG	17	74	11	39.984	275780432	150	73512106	814	4.35294	0.42517	1.85074	1.00664	0.0203581	0.011073	0.319216	7.382e-08	7.382e-08	1	0	0	1	0	0
AACGGC	39	172	6	39.984	275780432	150	73512106	1032	4.41026	0.975389	4.30172	2.33975	0.0258103	0.0140385	0.17641	9.359e-08	9.359e-08	1	0	0	1	0	0
AACGGCGAGGG	14	56	11	39.984	275780432	150	73512106	616	4	0.35014	1.40056	0.761779	0.0154061	0.00837957	0.293333	5.58638e-08	5.58638e-08	1	0	0	1	0	0
AACGGG	1	5	6	39.984	275780432	150	73512106	30	5	0.02501	0.12505	0.068016	0.000750299	0.000408096	0.2	2.72064e-09	2.72064e-09	1	0	0	1	0	0
AACGGT	1	4	6	39.984	275780432	150	73512106	24	4	0.02501	0.10004	0.0544128	0.000600239	0.000326477	0.16	2.17651e-09	2.17651e-09	1	0	0	1	0	0
AACGTAC	4	16	7	39.984	275780432	150	73512106	112	4	0.10004	0.40016	0.217651	0.00280112	0.00152356	0.186667	1.01571e-08	1.01571e-08	1	0	0	1	0	0
AACT	74	562	4	39.984	275780432	150	73512106	2248	7.59459	1.85074	14.0556	7.645	0.0562224	0.03058	0.202523	2.03867e-07	2.03867e-07	1	0	0	0	0	0
AACTAAG	22	121	7	39.984	275780432	150	73512106	847	5.5	0.55022	3.02621	1.64599	0.0211835	0.0115219	0.256667	7.68127e-08	7.68127e-08	1	0	0	1	0	0
AACTAAGTGCT	1	4	11	39.984	275780432	150	73512106	44	4	0.02501	0.10004	0.0544128	0.00110044	0.000598541	0.293333	3.99027e-09	3.99027e-09	1	0	0	1	0	0
AACTAATG	2	8	8	39.984	275780432	150	73512106	64	4	0.05002	0.20008	0.108826	0.00160064	0.000870605	0.213333	5.80403e-09	5.80403e-09	1	0	0	1	0	0
AACTAC	28	127	6	39.984	275780432	150	73512106	762	4.53571	0.700279	3.17627	1.72761	0.0190576	0.0103656	0.181429	6.91043e-08	6.91043e-08	1	0	0	1	0	0
AACTACTAC	1	4	9	39.984	275780432	150	73512106	36	4	0.02501	0.10004	0.0544128	0.000900359	0.000489715	0.24	3.26477e-09	3.26477e-09	1	0	0	1	0	0
AACTACTC	10	44	8	39.984	275780432	150	73512106	352	4.4	0.2501	1.10044	0.598541	0.00880351	0.00478833	0.234667	3.19222e-08	3.19222e-08	1	0	0	1	0	0
AACTAG	2	8	6	39.984	275780432	150	73512106	48	4	0.05002	0.20008	0.108826	0.00120048	0.000652954	0.16	4.35302e-09	4.35302e-09	1	0	0	1	0	0
AACTAGT	9	36	7	39.984	275780432	150	73512106	252	4	0.22509	0.900359	0.489715	0.00630251	0.00342801	0.186667	2.28534e-08	2.28534e-08	1	0	0	1	0	0
AACTAT	2	8	6	39.984	275780432	150	73512106	48	4	0.05002	0.20008	0.108826	0.00120048	0.000652954	0.16	4.35302e-09	4.35302e-09	1	0	0	1	0	0
AACTATAAGTAT	17	73	12	39.984	275780432	150	73512106	876	4.29412	0.42517	1.82573	0.993034	0.0219087	0.0119164	0.343529	7.94427e-08	7.94427e-08	1	0	0	1	0	0
AACTATAC	31	136	8	39.984	275780432	150	73512106	1088	4.3871	0.775309	3.40136	1.85004	0.0272109	0.0148003	0.233978	9.86686e-08	9.86686e-08	1	0	0	1	0	0
AACTATC	23	92	7	39.984	275780432	150	73512106	644	4	0.57523	2.30092	1.25149	0.0161064	0.00876046	0.186667	5.84031e-08	5.84031e-08	1	0	0	1	0	0
AACTATCTACCAGC	2	8	14	39.984	275780432	150	73512106	112	4	0.05002	0.20008	0.108826	0.00280112	0.00152356	0.373333	1.01571e-08	1.01571e-08	1	0	0	1	0	0
AACTATT	31	134	7	39.984	275780432	150	73512106	938	4.32258	0.775309	3.35134	1.82283	0.0234594	0.0127598	0.20172	8.50654e-08	8.50654e-08	1	0	0	1	0	0
AACTCC	2	10	6	39.984	275780432	150	73512106	60	5	0.05002	0.2501	0.136032	0.0015006	0.000816192	0.2	5.44128e-09	5.44128e-09	1	0	0	1	0	0
AACTCCC	20	80	7	39.984	275780432	150	73512106	560	4	0.5002	2.0008	1.08826	0.0140056	0.00761779	0.186667	5.07853e-08	5.07853e-08	1	0	0	1	0	0
AACTCCG	8	32	7	39.984	275780432	150	73512106	224	4	0.20008	0.800319	0.435302	0.00560224	0.00304712	0.186667	2.03141e-08	2.03141e-08	1	0	0	1	0	0
AACTCT	12	48	6	39.984	275780432	150	73512106	288	4	0.30012	1.20048	0.652954	0.00720287	0.00391772	0.16	2.61181e-08	2.61181e-08	1	0	0	1	0	0
AACTCTCTTC	2	8	10	39.984	275780432	150	73512106	80	4	0.05002	0.20008	0.108826	0.0020008	0.00108826	0.266667	7.25504e-09	7.25504e-09	1	0	0	1	0	0
AACTGAAGCATCCGTGGATGAAGC	1	4	24	39.984	275780432	150	73512106	96	4	0.02501	0.10004	0.0544128	0.00240096	0.00130591	0.64	8.70605e-09	8.70605e-09	1	0	0	1	1	0
AACTGCC	46	206	7	39.984	275780432	150	73512106	1442	4.47826	1.15046	5.15206	2.80226	0.0360644	0.0196158	0.208986	1.30772e-07	1.30772e-07	1	0	0	1	0	0
AACTGCG	1	4	7	39.984	275780432	150	73512106	28	4	0.02501	0.10004	0.0544128	0.000700279	0.00038089	0.186667	2.53926e-09	2.53926e-09	1	0	0	1	0	0
AACTGCTT	1	5	8	39.984	275780432	150	73512106	40	5	0.02501	0.12505	0.068016	0.0010004	0.000544128	0.266667	3.62752e-09	3.62752e-09	1	0	0	1	0	0
AACTGG	3	15	6	39.984	275780432	150	73512106	90	5	0.0750299	0.37515	0.204048	0.0022509	0.00122429	0.2	8.16192e-09	8.16192e-09	1	0	0	1	0	0
AACTGGG	50	200	7	39.984	275780432	150	73512106	1400	4	1.2505	5.002	2.72064	0.035014	0.0190445	0.186667	1.26963e-07	1.26963e-07	1	0	0	1	0	0
AACTT	22	110	5	39.984	275780432	150	73512106	550	5	0.55022	2.7511	1.49635	0.0137555	0.00748176	0.166667	4.98784e-08	4.98784e-08	1	0	0	1	0	0
AACTTAC	1	6	7	39.984	275780432	150	73512106	42	6	0.02501	0.15006	0.0816192	0.00105042	0.000571334	0.28	3.8089e-09	3.8089e-09	1	0	0	1	0	0
AACTTAT	20	100	7	39.984	275780432	150	73512106	700	5	0.5002	2.501	1.36032	0.017507	0.00952224	0.233333	6.34816e-08	6.34816e-08	1	0	0	1	0	0
AACTTC	24	96	6	39.984	275780432	150	73512106	576	4	0.600239	2.40096	1.30591	0.0144057	0.00783544	0.16	5.22363e-08	5.22363e-08	1	0	0	1	0	0
AACTTCC	91	372	7	39.984	275780432	150	73512106	2604	4.08791	2.27591	9.30371	5.06039	0.065126	0.0354227	0.190769	2.36152e-07	2.36152e-07	1	0	0	1	0	0
AACTTCT	1	4	7	39.984	275780432	150	73512106	28	4	0.02501	0.10004	0.0544128	0.000700279	0.00038089	0.186667	2.53926e-09	2.53926e-09	1	0	0	1	0	0
AACTTCTT	20	199	8	39.984	275780432	150	73512106	1592	9.95	0.5002	4.97699	2.70704	0.0398159	0.0216563	0.530667	1.44375e-07	1.44375e-07	1	0	0	1	1	0
AACTTG	46	225	6	39.984	275780432	150	73512106	1350	4.8913	1.15046	5.62725	3.06072	0.0337635	0.0183643	0.195652	1.22429e-07	1.22429e-07	1	0	0	1	0	0
AACTTGTG	2	10	8	39.984	275780432	150	73512106	80	5	0.05002	0.2501	0.136032	0.0020008	0.00108826	0.266667	7.25504e-09	7.25504e-09	1	0	0	1	0	0
AAG	2658	29875	3	39.984	275780432	150	73512106	89625	11.2397	66.4765	747.173	406.396	2.24152	1.21919	0.224793	8.12791e-06	8.12791e-06	1	0	0	0	0	0
AAGAAGACCGCGGCCT	1	4	16	39.984	275780432	150	73512106	64	4	0.02501	0.10004	0.0544128	0.00160064	0.000870605	0.426667	5.80403e-09	5.80403e-09	1	0	0	1	0	0
AAGAAGAGG	8	42	9	39.984	275780432	150	73512106	378	5.25	0.20008	1.05042	0.571334	0.00945377	0.00514201	0.315	3.42801e-08	3.42801e-08	1	0	0	1	0	0
AAGAAGG	7	34	7	39.984	275780432	150	73512106	238	4.85714	0.17507	0.850339	0.462509	0.00595237	0.00323756	0.226667	2.15837e-08	2.15837e-08	1	0	0	1	0	0
AAGAAGTGG	2	9	9	39.984	275780432	150	73512106	81	4.5	0.05002	0.22509	0.122429	0.00202581	0.00110186	0.27	7.34573e-09	7.34573e-09	1	0	0	1	0	0
AAGAAT	611	2978	6	39.984	275780432	150	73512106	17868	4.87398	15.2811	74.4797	40.5103	0.446878	0.243062	0.194959	1.62041e-06	1.62041e-06	1	0	0	1	0	0
AAGAATG	1	4	7	39.984	275780432	150	73512106	28	4	0.02501	0.10004	0.0544128	0.000700279	0.00038089	0.186667	2.53926e-09	2.53926e-09	1	0	0	1	0	0
AAGAATGG	8	32	8	39.984	275780432	150	73512106	256	4	0.20008	0.800319	0.435302	0.00640255	0.00348242	0.213333	2.32161e-08	2.32161e-08	1	0	0	1	0	0
AAGAATT	4	16	7	39.984	275780432	150	73512106	112	4	0.10004	0.40016	0.217651	0.00280112	0.00152356	0.186667	1.01571e-08	1.01571e-08	1	0	0	1	0	0
AAGAC	3	18	5	39.984	275780432	150	73512106	90	6	0.0750299	0.45018	0.244858	0.0022509	0.00122429	0.2	8.16192e-09	8.16192e-09	1	0	0	1	0	0
AAGACAC	1	4	7	39.984	275780432	150	73512106	28	4	0.02501	0.10004	0.0544128	0.000700279	0.00038089	0.186667	2.53926e-09	2.53926e-09	1	0	0	1	0	0
AAGACG	40	273	6	39.984	275780432	150	73512106	1638	6.825	1.0004	6.82772	3.71367	0.0409663	0.022282	0.273	1.48547e-07	1.48547e-07	1	0	0	1	0	0
AAGAG	40	240	5	39.984	275780432	150	73512106	1200	6	1.0004	6.00239	3.26477	0.030012	0.0163238	0.2	1.08826e-07	1.08826e-07	1	0	0	1	0	0
AAGAGAAT	32	130	8	39.984	275780432	150	73512106	1040	4.0625	0.800319	3.2513	1.76842	0.0260104	0.0141473	0.216667	9.43155e-08	9.43155e-08	1	0	0	1	0	0
AAGAGACG	1	12	8	39.984	275780432	150	73512106	96	12	0.02501	0.30012	0.163238	0.00240096	0.00130591	0.64	8.70605e-09	8.70605e-09	1	0	0	1	1	0
AAGAGACGGTG	1	4	11	39.984	275780432	150	73512106	44	4	0.02501	0.10004	0.0544128	0.00110044	0.000598541	0.293333	3.99027e-09	3.99027e-09	1	0	0	1	0	0
AAGAGAG	1	4	7	39.984	275780432	150	73512106	28	4	0.02501	0.10004	0.0544128	0.000700279	0.00038089	0.186667	2.53926e-09	2.53926e-09	1	0	0	1	0	0
AAGAGC	62	261	6	39.984	275780432	150	73512106	1566	4.20968	1.55062	6.5276	3.55044	0.0391656	0.0213026	0.168387	1.42017e-07	1.42017e-07	1	0	0	1	0	0
AAGAGG	169	2051	6	39.984	275780432	150	73512106	12306	12.1361	4.22669	51.2955	27.9002	0.307773	0.167401	0.485444	1.11601e-06	1.11601e-06	1	0	0	1	0	0
AAGAGGATG	108	900	9	39.984	275780432	150	73512106	8100	8.33333	2.70108	22.509	12.2429	0.202581	0.110186	0.5	7.34573e-07	7.34573e-07	1	0	0	1	0	0
AAGAGGCAG	1	6	9	39.984	275780432	150	73512106	54	6	0.02501	0.15006	0.0816192	0.00135054	0.000734573	0.36	4.89715e-09	4.89715e-09	1	0	0	1	0	0
AAGAGGG	19	78	7	39.984	275780432	150	73512106	546	4.10526	0.47519	1.95078	1.06105	0.0136554	0.00742735	0.191579	4.95157e-08	4.95157e-08	1	0	0	1	0	0
AAGAGTAG	2	8	8	39.984	275780432	150	73512106	64	4	0.05002	0.20008	0.108826	0.00160064	0.000870605	0.213333	5.80403e-09	5.80403e-09	1	0	0	1	0	0
AAGAGTC	1	5	7	39.984	275780432	150	73512106	35	5	0.02501	0.12505	0.068016	0.000875349	0.000476112	0.233333	3.17408e-09	3.17408e-09	1	0	0	1	0	0
AAGAGTG	25	150	7	39.984	275780432	150	73512106	1050	6	0.625249	3.7515	2.04048	0.0262605	0.0142834	0.28	9.52224e-08	9.52224e-08	1	0	0	1	0	0
AAGAT	2	10	5	39.984	275780432	150	73512106	50	5	0.05002	0.2501	0.136032	0.0012505	0.00068016	0.166667	4.5344e-09	4.5344e-09	1	0	0	1	0	0
AAGATAAT	2	8	8	39.984	275780432	150	73512106	64	4	0.05002	0.20008	0.108826	0.00160064	0.000870605	0.213333	5.80403e-09	5.80403e-09	1	0	0	1	0	0
AAGATC	3	12	6	39.984	275780432	150	73512106	72	4	0.0750299	0.30012	0.163238	0.00180072	0.000979431	0.16	6.52954e-09	6.52954e-09	1	0	0	1	0	0
AAGATG	80	323	6	39.984	275780432	150	73512106	1938	4.0375	2.0008	8.07822	4.39383	0.0484693	0.026363	0.1615	1.75753e-07	1.75753e-07	1	0	0	1	0	0
AAGATTG	13	52	7	39.984	275780432	150	73512106	364	4	0.32513	1.30052	0.707366	0.00910363	0.00495157	0.186667	3.30104e-08	3.30104e-08	1	0	0	1	0	0
AAGC	20	127	4	39.984	275780432	150	73512106	508	6.35	0.5002	3.17627	1.72761	0.0127051	0.00691043	0.169333	4.60695e-08	4.60695e-08	1	0	0	0	0	0
AAGCAAGG	4	24	8	39.984	275780432	150	73512106	192	6	0.10004	0.600239	0.326477	0.00480192	0.00261181	0.32	1.74121e-08	1.74121e-08	1	0	0	1	0	0
AAGCAAT	19	76	7	39.984	275780432	150	73512106	532	4	0.47519	1.90076	1.03384	0.0133053	0.0072369	0.186667	4.8246e-08	4.8246e-08	1	0	0	1	0	0
AAGCAC	4	17	6	39.984	275780432	150	73512106	102	4.25	0.10004	0.42517	0.231254	0.00255102	0.00138753	0.17	9.25018e-09	9.25018e-09	1	0	0	1	0	0
AAGCACC	2	8	7	39.984	275780432	150	73512106	56	4	0.05002	0.20008	0.108826	0.00140056	0.000761779	0.186667	5.07853e-09	5.07853e-09	1	0	0	1	0	0
AAGCACG	1	4	7	39.984	275780432	150	73512106	28	4	0.02501	0.10004	0.0544128	0.000700279	0.00038089	0.186667	2.53926e-09	2.53926e-09	1	0	0	1	0	0
AAGCAG	137	652	6	39.984	275780432	150	73512106	3912	4.75912	3.42637	16.3065	8.86929	0.097839	0.0532157	0.190365	3.54771e-07	3.54771e-07	1	0	0	1	0	0
AAGCAGAGGACAGCCTGCGC	1	4	20	39.984	275780432	150	73512106	80	4	0.02501	0.10004	0.0544128	0.0020008	0.00108826	0.533333	7.25504e-09	7.25504e-09	1	0	0	1	1	0
AAGCAGAGGATG	1	4	12	39.984	275780432	150	73512106	48	4	0.02501	0.10004	0.0544128	0.00120048	0.000652954	0.32	4.35302e-09	4.35302e-09	1	0	0	1	0	0
AAGCAGGTC	5	33	9	39.984	275780432	150	73512106	297	6.6	0.12505	0.825329	0.448906	0.00742796	0.00404015	0.396	2.69343e-08	2.69343e-08	1	0	0	1	0	0
AAGCAT	28	112	6	39.984	275780432	150	73512106	672	4	0.700279	2.80112	1.52356	0.0168067	0.00914135	0.16	6.09423e-08	6.09423e-08	1	0	0	1	0	0
AAGCATT	4	16	7	39.984	275780432	150	73512106	112	4	0.10004	0.40016	0.217651	0.00280112	0.00152356	0.186667	1.01571e-08	1.01571e-08	1	0	0	1	0	0
AAGCATTAATT	2	8	11	39.984	275780432	150	73512106	88	4	0.05002	0.20008	0.108826	0.00220088	0.00119708	0.293333	7.98054e-09	7.98054e-09	1	0	0	1	0	0
AAGCCAG	3	12	7	39.984	275780432	150	73512106	84	4	0.0750299	0.30012	0.163238	0.00210084	0.00114267	0.186667	7.61779e-09	7.61779e-09	1	0	0	1	0	0
AAGCCG	21	172	6	39.984	275780432	150	73512106	1032	8.19048	0.52521	4.30172	2.33975	0.0258103	0.0140385	0.327619	9.359e-08	9.359e-08	1	0	0	1	0	0
AAGCCGCCG	12	48	9	39.984	275780432	150	73512106	432	4	0.30012	1.20048	0.652954	0.0108043	0.00587658	0.24	3.91772e-08	3.91772e-08	1	0	0	1	0	0
AAGCCGCGCCG	1	4	11	39.984	275780432	150	73512106	44	4	0.02501	0.10004	0.0544128	0.00110044	0.000598541	0.293333	3.99027e-09	3.99027e-09	1	0	0	1	0	0
AAGCCT	5	67	6	39.984	275780432	150	73512106	402	13.4	0.12505	1.67567	0.911415	0.010054	0.00546849	0.536	3.64566e-08	3.64566e-08	1	0	0	1	1	0
AAGCG	10	60	5	39.984	275780432	150	73512106	300	6	0.2501	1.5006	0.816192	0.00750299	0.00408096	0.2	2.72064e-08	2.72064e-08	1	0	0	1	0	0
AAGCGACGT	28	184	9	39.984	275780432	150	73512106	1656	6.57143	0.700279	4.60184	2.50299	0.0414165	0.0225269	0.394286	1.50179e-07	1.50179e-07	1	0	0	1	0	0
AAGCGCATAAGCTCGATGCCC	1	5	21	39.984	275780432	150	73512106	105	5	0.02501	0.12505	0.068016	0.00262605	0.00142834	0.7	9.52224e-09	9.52224e-09	1	0	0	1	1	0
AAGCTAC	32	285	7	39.984	275780432	150	73512106	1995	8.90625	0.800319	7.12784	3.87691	0.0498949	0.0271384	0.415625	1.80923e-07	1.80923e-07	1	0	0	1	0	0
AAGCTAG	4	16	7	39.984	275780432	150	73512106	112	4	0.10004	0.40016	0.217651	0.00280112	0.00152356	0.186667	1.01571e-08	1.01571e-08	1	0	0	1	0	0
AAGCTAGGC	5	25	9	39.984	275780432	150	73512106	225	5	0.12505	0.625249	0.34008	0.00562725	0.00306072	0.3	2.04048e-08	2.04048e-08	1	0	0	1	0	0
AAGCTC	116	464	6	39.984	275780432	150	73512106	2784	4	2.90116	11.6046	6.31189	0.0696278	0.0378713	0.16	2.52475e-07	2.52475e-07	1	0	0	1	0	0
AAGCTGCCCAGGCTC	1	7	15	39.984	275780432	150	73512106	105	7	0.02501	0.17507	0.0952224	0.00262605	0.00142834	0.7	9.52224e-09	9.52224e-09	1	0	0	1	1	0
AAGG	1097	9191	4	39.984	275780432	150	73512106	36764	8.3783	27.4359	229.867	125.027	0.919467	0.500108	0.223421	3.33405e-06	3.33405e-06	1	0	0	0	0	0
AAGGAAGTGATGACG	9	38	15	39.984	275780432	150	73512106	570	4.22222	0.22509	0.950379	0.516922	0.0142557	0.00775382	0.422222	5.16922e-08	5.16922e-08	1	0	0	1	0	0
AAGGAC	39	179	6	39.984	275780432	150	73512106	1074	4.58974	0.975389	4.47679	2.43497	0.0268607	0.0146098	0.18359	9.73989e-08	9.73989e-08	1	0	0	1	0	0
AAGGAG	3	12	6	39.984	275780432	150	73512106	72	4	0.0750299	0.30012	0.163238	0.00180072	0.000979431	0.16	6.52954e-09	6.52954e-09	1	0	0	1	0	0
AAGGAGACG	15	64	9	39.984	275780432	150	73512106	576	4.26667	0.37515	1.60064	0.870605	0.0144057	0.00783544	0.256	5.22363e-08	5.22363e-08	1	0	0	1	0	0
AAGGAGCGTGG	1	5	11	39.984	275780432	150	73512106	55	5	0.02501	0.12505	0.068016	0.00137555	0.000748176	0.366667	4.98784e-09	4.98784e-09	1	0	0	1	0	0
AAGGAT	12	72	6	39.984	275780432	150	73512106	432	6	0.30012	1.80072	0.979431	0.0108043	0.00587658	0.24	3.91772e-08	3.91772e-08	1	0	0	1	0	0
AAGGC	18	133	5	39.984	275780432	150	73512106	665	7.38889	0.45018	3.32633	1.80923	0.0166316	0.00904613	0.246296	6.03075e-08	6.03075e-08	1	0	0	1	0	0
AAGGCAG	4	17	7	39.984	275780432	150	73512106	119	4.25	0.10004	0.42517	0.231254	0.00297619	0.00161878	0.198333	1.07919e-08	1.07919e-08	1	0	0	1	0	0
AAGGCG	52	227	6	39.984	275780432	150	73512106	1362	4.36538	1.30052	5.67727	3.08793	0.0340636	0.0185276	0.174615	1.23517e-07	1.23517e-07	1	0	0	1	0	0
AAGGCGACG	1	4	9	39.984	275780432	150	73512106	36	4	0.02501	0.10004	0.0544128	0.000900359	0.000489715	0.24	3.26477e-09	3.26477e-09	1	0	0	1	0	0
AAGGG	4	24	5	39.984	275780432	150	73512106	120	6	0.10004	0.600239	0.326477	0.0030012	0.00163238	0.2	1.08826e-08	1.08826e-08	1	0	0	1	0	0
AAGGGCC	1	5	7	39.984	275780432	150	73512106	35	5	0.02501	0.12505	0.068016	0.000875349	0.000476112	0.233333	3.17408e-09	3.17408e-09	1	0	0	1	0	0
AAGGGCT	3	13	7	39.984	275780432	150	73512106	91	4.33333	0.0750299	0.32513	0.176842	0.00227591	0.00123789	0.202222	8.25261e-09	8.25261e-09	1	0	0	1	0	0
AAGGGT	1	4	6	39.984	275780432	150	73512106	24	4	0.02501	0.10004	0.0544128	0.000600239	0.000326477	0.16	2.17651e-09	2.17651e-09	1	0	0	1	0	0
AAGGTC	2	8	6	39.984	275780432	150	73512106	48	4	0.05002	0.20008	0.108826	0.00120048	0.000652954	0.16	4.35302e-09	4.35302e-09	1	0	0	1	0	0
AAGGTG	46	184	6	39.984	275780432	150	73512106	1104	4	1.15046	4.60184	2.50299	0.027611	0.0150179	0.16	1.0012e-07	1.0012e-07	1	0	0	1	0	0
AAGT	92	993	4	39.984	275780432	150	73512106	3972	10.7935	2.30092	24.8349	13.508	0.0993396	0.0540319	0.287826	3.60213e-07	3.60213e-07	1	0	0	0	0	0
AAGTAAT	9	39	7	39.984	275780432	150	73512106	273	4.33333	0.22509	0.975389	0.530525	0.00682772	0.00371367	0.202222	2.47578e-08	2.47578e-08	1	0	0	1	0	0
AAGTAATAG	11	50	9	39.984	275780432	150	73512106	450	4.54545	0.27511	1.2505	0.68016	0.0112545	0.00612144	0.272727	4.08096e-08	4.08096e-08	1	0	0	1	0	0
AAGTAC	2	9	6	39.984	275780432	150	73512106	54	4.5	0.05002	0.22509	0.122429	0.00135054	0.000734573	0.18	4.89715e-09	4.89715e-09	1	0	0	1	0	0
AAGTAG	37	148	6	39.984	275780432	150	73512106	888	4	0.925369	3.70148	2.01327	0.0222089	0.0120796	0.16	8.0531e-08	8.0531e-08	1	0	0	1	0	0
AAGTAGC	1	4	7	39.984	275780432	150	73512106	28	4	0.02501	0.10004	0.0544128	0.000700279	0.00038089	0.186667	2.53926e-09	2.53926e-09	1	0	0	1	0	0
AAGTAGT	28	122	7	39.984	275780432	150	73512106	854	4.35714	0.700279	3.05122	1.65959	0.0213585	0.0116171	0.203333	7.74476e-08	7.74476e-08	1	0	0	1	0	0
AAGTAGTC	1	5	8	39.984	275780432	150	73512106	40	5	0.02501	0.12505	0.068016	0.0010004	0.000544128	0.266667	3.62752e-09	3.62752e-09	1	0	0	1	0	0
AAGTAT	32	148	6	39.984	275780432	150	73512106	888	4.625	0.800319	3.70148	2.01327	0.0222089	0.0120796	0.185	8.0531e-08	8.0531e-08	1	0	0	1	0	0
AAGTATT	14	57	7	39.984	275780432	150	73512106	399	4.07143	0.35014	1.42557	0.775382	0.00997898	0.00542768	0.19	3.61845e-08	3.61845e-08	1	0	0	1	0	0
AAGTCC	3	15	6	39.984	275780432	150	73512106	90	5	0.0750299	0.37515	0.204048	0.0022509	0.00122429	0.2	8.16192e-09	8.16192e-09	1	0	0	1	0	0
AAGTCCACGGG	7	28	11	39.984	275780432	150	73512106	308	4	0.17507	0.700279	0.38089	0.00770307	0.00418979	0.293333	2.79319e-08	2.79319e-08	1	0	0	1	0	0
AAGTCTCACG	4	21	10	39.984	275780432	150	73512106	210	5.25	0.10004	0.52521	0.285667	0.0052521	0.00285667	0.35	1.90445e-08	1.90445e-08	1	0	0	1	0	0
AAGTG	5	31	5	39.984	275780432	150	73512106	155	6.2	0.12505	0.775309	0.421699	0.00387655	0.0021085	0.206667	1.40566e-08	1.40566e-08	1	0	0	1	0	0
AAGTGAC	2	8	7	39.984	275780432	150	73512106	56	4	0.05002	0.20008	0.108826	0.00140056	0.000761779	0.186667	5.07853e-09	5.07853e-09	1	0	0	1	0	0
AAGTGAG	4	16	7	39.984	275780432	150	73512106	112	4	0.10004	0.40016	0.217651	0.00280112	0.00152356	0.186667	1.01571e-08	1.01571e-08	1	0	0	1	0	0
AAGTGAGG	16	96	8	39.984	275780432	150	73512106	768	6	0.40016	2.40096	1.30591	0.0192077	0.0104473	0.32	6.96484e-08	6.96484e-08	1	0	0	1	0	0
AAGTGAGT	15	110	8	39.984	275780432	150	73512106	880	7.33333	0.37515	2.7511	1.49635	0.0220088	0.0119708	0.391111	7.98054e-08	7.98054e-08	1	0	0	1	0	0
AAGTGCACG	2	8	9	39.984	275780432	150	73512106	72	4	0.05002	0.20008	0.108826	0.00180072	0.000979431	0.24	6.52954e-09	6.52954e-09	1	0	0	1	0	0
AAGTGG	15	130	6	39.984	275780432	150	73512106	780	8.66667	0.37515	3.2513	1.76842	0.0195078	0.0106105	0.346667	7.07366e-08	7.07366e-08	1	0	0	1	0	0
AAGTGT	66	752	6	39.984	275780432	150	73512106	4512	11.3939	1.65066	18.8075	10.2296	0.112845	0.0613776	0.455758	4.09184e-07	4.09184e-07	1	0	0	1	0	0
AAGTGTGT	5	21	8	39.984	275780432	150	73512106	168	4.2	0.12505	0.52521	0.285667	0.00420168	0.00228534	0.224	1.52356e-08	1.52356e-08	1	0	0	1	0	0
AAT	15141	147040	3	39.984	275780432	150	73512106	441120	9.71138	378.676	3677.47	2000.21	11.0324	6.00064	0.194228	4.00043e-05	4.00043e-05	1	1	1	0	0	0
AATAATAGC	6	24	9	39.984	275780432	150	73512106	216	4	0.15006	0.600239	0.326477	0.00540216	0.00293829	0.24	1.95886e-08	1.95886e-08	1	0	0	1	0	0
AATAATC	26	127	7	39.984	275780432	150	73512106	889	4.88462	0.650259	3.17627	1.72761	0.0222339	0.0120932	0.227949	8.06216e-08	8.06216e-08	1	0	0	1	0	0
AATAATG	18	72	7	39.984	275780432	150	73512106	504	4	0.45018	1.80072	0.979431	0.012605	0.00685601	0.186667	4.57068e-08	4.57068e-08	1	0	0	1	0	0
AATAATT	107	432	7	39.984	275780432	150	73512106	3024	4.03738	2.67607	10.8043	5.87658	0.0756302	0.0411361	0.188411	2.74241e-07	2.74241e-07	1	0	0	1	0	0
AATAC	65	350	5	39.984	275780432	150	73512106	1750	5.38462	1.62565	8.75349	4.76112	0.0437675	0.0238056	0.179487	1.58704e-07	1.58704e-07	1	0	0	1	0	0
AATACAC	27	168	7	39.984	275780432	150	73512106	1176	6.22222	0.675269	4.20168	2.28534	0.0294117	0.0159974	0.29037	1.06649e-07	1.06649e-07	1	0	0	1	0	0
AATACAG	51	204	7	39.984	275780432	150	73512106	1428	4	1.27551	5.10204	2.77505	0.0357142	0.0194254	0.186667	1.29502e-07	1.29502e-07	1	0	0	1	0	0
AATACAT	15	64	7	39.984	275780432	150	73512106	448	4.26667	0.37515	1.60064	0.870605	0.0112045	0.00609423	0.199111	4.06282e-08	4.06282e-08	1	0	0	1	0	0
AATACC	1	4	6	39.984	275780432	150	73512106	24	4	0.02501	0.10004	0.0544128	0.000600239	0.000326477	0.16	2.17651e-09	2.17651e-09	1	0	0	1	0	0
AATACCACT	16	67	9	39.984	275780432	150	73512106	603	4.1875	0.40016	1.67567	0.911415	0.015081	0.00820273	0.25125	5.46849e-08	5.46849e-08	1	0	0	1	0	0
AATACCG	5	20	7	39.984	275780432	150	73512106	140	4	0.12505	0.5002	0.272064	0.0035014	0.00190445	0.186667	1.26963e-08	1.26963e-08	1	0	0	1	0	0
AATACT	39	173	6	39.984	275780432	150	73512106	1038	4.4359	0.975389	4.32673	2.35335	0.0259604	0.0141201	0.177436	9.41342e-08	9.41342e-08	1	0	0	1	0	0
AATACTC	1	4	7	39.984	275780432	150	73512106	28	4	0.02501	0.10004	0.0544128	0.000700279	0.00038089	0.186667	2.53926e-09	2.53926e-09	1	0	0	1	0	0
AATAG	28	141	5	39.984	275780432	150	73512106	705	5.03571	0.700279	3.52641	1.91805	0.017632	0.00959026	0.167857	6.3935e-08	6.3935e-08	1	0	0	1	0	0
AATAGAC	1	4	7	39.984	275780432	150	73512106	28	4	0.02501	0.10004	0.0544128	0.000700279	0.00038089	0.186667	2.53926e-09	2.53926e-09	1	0	0	1	0	0
AATAGAGTGT	2	9	10	39.984	275780432	150	73512106	90	4.5	0.05002	0.22509	0.122429	0.0022509	0.00122429	0.3	8.16192e-09	8.16192e-09	1	0	0	1	0	0
AATAGC	3	12	6	39.984	275780432	150	73512106	72	4	0.0750299	0.30012	0.163238	0.00180072	0.000979431	0.16	6.52954e-09	6.52954e-09	1	0	0	1	0	0
AATAGCAT	1	5	8	39.984	275780432	150	73512106	40	5	0.02501	0.12505	0.068016	0.0010004	0.000544128	0.266667	3.62752e-09	3.62752e-09	1	0	0	1	0	0
AATAGG	27	109	6	39.984	275780432	150	73512106	654	4.03704	0.675269	2.72609	1.48275	0.0163565	0.00889649	0.161481	5.931e-08	5.931e-08	1	0	0	1	0	0
AATAGGC	3	13	7	39.984	275780432	150	73512106	91	4.33333	0.0750299	0.32513	0.176842	0.00227591	0.00123789	0.202222	8.25261e-09	8.25261e-09	1	0	0	1	0	0
AATAGGG	15	60	7	39.984	275780432	150	73512106	420	4	0.37515	1.5006	0.816192	0.0105042	0.00571334	0.186667	3.8089e-08	3.8089e-08	1	0	0	1	0	0
AATAGGT	1	4	7	39.984	275780432	150	73512106	28	4	0.02501	0.10004	0.0544128	0.000700279	0.00038089	0.186667	2.53926e-09	2.53926e-09	1	0	0	1	0	0
AATAGT	189	894	6	39.984	275780432	150	73512106	5364	4.73016	4.72689	22.3589	12.1613	0.134154	0.0729676	0.189206	4.8645e-07	4.8645e-07	1	0	0	1	0	0
AATAGTAT	4	26	8	39.984	275780432	150	73512106	208	6.5	0.10004	0.650259	0.353683	0.00520208	0.00282947	0.346667	1.88631e-08	1.88631e-08	1	0	0	1	0	0
AATAGTG	6	24	7	39.984	275780432	150	73512106	168	4	0.15006	0.600239	0.326477	0.00420168	0.00228534	0.186667	1.52356e-08	1.52356e-08	1	0	0	1	0	0
AATAT	494	2619	5	39.984	275780432	150	73512106	13095	5.30162	12.3549	65.5011	35.6268	0.327506	0.178134	0.176721	1.18756e-06	1.18756e-06	1	0	0	1	0	0
AATATAATTC	36	163	10	39.984	275780432	150	73512106	1630	4.52778	0.900359	4.07663	2.21732	0.0407663	0.0221732	0.301852	1.47821e-07	1.47821e-07	1	0	0	1	0	0
AATATAG	35	437	7	39.984	275780432	150	73512106	3059	12.4857	0.875349	10.9294	5.9446	0.0765055	0.0416122	0.582667	2.77415e-07	2.77415e-07	1	0	0	1	1	0
AATATAT	11	45	7	39.984	275780432	150	73512106	315	4.09091	0.27511	1.12545	0.612144	0.00787814	0.00428501	0.190909	2.85667e-08	2.85667e-08	1	0	0	1	0	0
AATATC	42	175	6	39.984	275780432	150	73512106	1050	4.16667	1.05042	4.37675	2.38056	0.0262605	0.0142834	0.166667	9.52224e-08	9.52224e-08	1	0	0	1	0	0
AATATG	59	450	6	39.984	275780432	150	73512106	2700	7.62712	1.47559	11.2545	6.12144	0.0675269	0.0367286	0.305085	2.44858e-07	2.44858e-07	1	0	0	1	0	0
AATATT	254	1046	6	39.984	275780432	150	73512106	6276	4.11811	6.35253	26.1604	14.2289	0.156963	0.0853737	0.164724	5.69158e-07	5.69158e-07	1	0	0	1	0	0
AATATTC	4	16	7	39.984	275780432	150	73512106	112	4	0.10004	0.40016	0.217651	0.00280112	0.00152356	0.186667	1.01571e-08	1.01571e-08	1	0	0	1	0	0
AATC	108	758	4	39.984	275780432	150	73512106	3032	7.01852	2.70108	18.9576	10.3112	0.0758303	0.0412449	0.18716	2.74966e-07	2.74966e-07	1	0	0	0	0	0
AATCAC	45	246	6	39.984	275780432	150	73512106	1476	5.46667	1.12545	6.15245	3.34639	0.0369147	0.0200783	0.218667	1.33856e-07	1.33856e-07	1	0	0	1	0	0
AATCACG	1	4	7	39.984	275780432	150	73512106	28	4	0.02501	0.10004	0.0544128	0.000700279	0.00038089	0.186667	2.53926e-09	2.53926e-09	1	0	0	1	0	0
AATCACT	21	84	7	39.984	275780432	150	73512106	588	4	0.52521	2.10084	1.14267	0.0147059	0.00799868	0.186667	5.33246e-08	5.33246e-08	1	0	0	1	0	0
AATCAG	116	813	6	39.984	275780432	150	73512106	4878	7.00862	2.90116	20.3331	11.0594	0.121999	0.0663564	0.280345	4.42376e-07	4.42376e-07	1	0	0	1	0	0
AATCAT	74	483	6	39.984	275780432	150	73512106	2898	6.52703	1.85074	12.0798	6.57035	0.0724789	0.0394221	0.261081	2.62814e-07	2.62814e-07	1	0	0	1	0	0
AATCATCAC	1	4	9	39.984	275780432	150	73512106	36	4	0.02501	0.10004	0.0544128	0.000900359	0.000489715	0.24	3.26477e-09	3.26477e-09	1	0	0	1	0	0
AATCATCAT	29	125	9	39.984	275780432	150	73512106	1125	4.31034	0.725289	3.12625	1.7004	0.0281362	0.0153036	0.258621	1.02024e-07	1.02024e-07	1	0	0	1	0	0
AATCATG	35	140	7	39.984	275780432	150	73512106	980	4	0.875349	3.5014	1.90445	0.0245098	0.0133311	0.186667	8.88743e-08	8.88743e-08	1	0	0	1	0	0
AATCATGGAGC	1	4	11	39.984	275780432	150	73512106	44	4	0.02501	0.10004	0.0544128	0.00110044	0.000598541	0.293333	3.99027e-09	3.99027e-09	1	0	0	1	0	0
AATCATGTATGC	13	53	12	39.984	275780432	150	73512106	636	4.07692	0.32513	1.32553	0.72097	0.0159063	0.00865164	0.326154	5.76776e-08	5.76776e-08	1	0	0	1	0	0
AATCATT	3	12	7	39.984	275780432	150	73512106	84	4	0.0750299	0.30012	0.163238	0.00210084	0.00114267	0.186667	7.61779e-09	7.61779e-09	1	0	0	1	0	0
AATCATTAGCAG	42	183	12	39.984	275780432	150	73512106	2196	4.35714	1.05042	4.57683	2.48939	0.0549219	0.0298726	0.348571	1.99151e-07	1.99151e-07	1	0	0	1	0	0
AATCC	21	143	5	39.984	275780432	150	73512106	715	6.80952	0.52521	3.57643	1.94526	0.0178821	0.00972629	0.226984	6.48419e-08	6.48419e-08	1	0	0	1	0	0
AATCCAG	6	26	7	39.984	275780432	150	73512106	182	4.33333	0.15006	0.650259	0.353683	0.00455182	0.00247578	0.202222	1.65052e-08	1.65052e-08	1	0	0	1	0	0
AATCCAT	2	8	7	39.984	275780432	150	73512106	56	4	0.05002	0.20008	0.108826	0.00140056	0.000761779	0.186667	5.07853e-09	5.07853e-09	1	0	0	1	0	0
AATCCGTCAG	5	22	10	39.984	275780432	150	73512106	220	4.4	0.12505	0.55022	0.29927	0.0055022	0.0029927	0.293333	1.99514e-08	1.99514e-08	1	0	0	1	0	0
AATCCTG	27	108	7	39.984	275780432	150	73512106	756	4	0.675269	2.70108	1.46915	0.0189075	0.010284	0.186667	6.85601e-08	6.85601e-08	1	0	0	1	0	0
AATCGAC	1	4	7	39.984	275780432	150	73512106	28	4	0.02501	0.10004	0.0544128	0.000700279	0.00038089	0.186667	2.53926e-09	2.53926e-09	1	0	0	1	0	0
AATCGAG	21	89	7	39.984	275780432	150	73512106	623	4.2381	0.52521	2.22589	1.21068	0.0155812	0.00847479	0.197778	5.64986e-08	5.64986e-08	1	0	0	1	0	0
AATCGCG	2	8	7	39.984	275780432	150	73512106	56	4	0.05002	0.20008	0.108826	0.00140056	0.000761779	0.186667	5.07853e-09	5.07853e-09	1	0	0	1	0	0
AATCGGCGAGG	11	52	11	39.984	275780432	150	73512106	572	4.72727	0.27511	1.30052	0.707366	0.0143057	0.00778103	0.346667	5.18735e-08	5.18735e-08	1	0	0	1	0	0
AATCGT	22	99	6	39.984	275780432	150	73512106	594	4.5	0.55022	2.47599	1.34672	0.0148559	0.0080803	0.18	5.38687e-08	5.38687e-08	1	0	0	1	0	0
AATCGTG	32	128	7	39.984	275780432	150	73512106	896	4	0.800319	3.20128	1.74121	0.0224089	0.0121885	0.186667	8.12565e-08	8.12565e-08	1	0	0	1	0	0
AATCTAC	34	144	7	39.984	275780432	150	73512106	1008	4.23529	0.850339	3.60144	1.95886	0.0252101	0.013712	0.197647	9.14135e-08	9.14135e-08	1	0	0	1	0	0
AATCTAT	1	4	7	39.984	275780432	150	73512106	28	4	0.02501	0.10004	0.0544128	0.000700279	0.00038089	0.186667	2.53926e-09	2.53926e-09	1	0	0	1	0	0
AATCTC	3	14	6	39.984	275780432	150	73512106	84	4.66667	0.0750299	0.35014	0.190445	0.00210084	0.00114267	0.186667	7.61779e-09	7.61779e-09	1	0	0	1	0	0
AATCTCATC	6	27	9	39.984	275780432	150	73512106	243	4.5	0.15006	0.675269	0.367286	0.00607742	0.00330558	0.27	2.20372e-08	2.20372e-08	1	0	0	1	0	0
AATCTG	77	312	6	39.984	275780432	150	73512106	1872	4.05195	1.92577	7.80311	4.2442	0.0468187	0.0254652	0.162078	1.69768e-07	1.69768e-07	1	0	0	1	0	0
AATG	82	636	4	39.984	275780432	150	73512106	2544	7.7561	2.05082	15.9063	8.65164	0.0636254	0.0346065	0.206829	2.3071e-07	2.3071e-07	1	0	0	0	0	0
AATGAC	26	135	6	39.984	275780432	150	73512106	810	5.19231	0.650259	3.37635	1.83643	0.0202581	0.0110186	0.207692	7.34573e-08	7.34573e-08	1	0	0	1	0	0
AATGAG	73	292	6	39.984	275780432	150	73512106	1752	4	1.82573	7.30291	3.97213	0.0438175	0.0238328	0.16	1.58885e-07	1.58885e-07	1	0	0	1	0	0
AATGAGG	3	15	7	39.984	275780432	150	73512106	105	5	0.0750299	0.37515	0.204048	0.00262605	0.00142834	0.233333	9.52224e-09	9.52224e-09	1	0	0	1	0	0
AATGAT	865	4063	6	39.984	275780432	150	73512106	24378	4.69711	21.6336	101.616	55.2698	0.609693	0.331619	0.187884	2.21079e-06	2.21079e-06	1	0	0	1	0	0
AATGCAG	5	20	7	39.984	275780432	150	73512106	140	4	0.12505	0.5002	0.272064	0.0035014	0.00190445	0.186667	1.26963e-08	1.26963e-08	1	0	0	1	0	0
AATGCCC	24	115	7	39.984	275780432	150	73512106	805	4.79167	0.600239	2.87615	1.56437	0.020133	0.0109506	0.223611	7.30038e-08	7.30038e-08	1	0	0	1	0	0
AATGCCT	21	84	7	39.984	275780432	150	73512106	588	4	0.52521	2.10084	1.14267	0.0147059	0.00799868	0.186667	5.33246e-08	5.33246e-08	1	0	0	1	0	0
AATGCG	1	6	6	39.984	275780432	150	73512106	36	6	0.02501	0.15006	0.0816192	0.000900359	0.000489715	0.24	3.26477e-09	3.26477e-09	1	0	0	1	0	0
AATGCT	52	259	6	39.984	275780432	150	73512106	1554	4.98077	1.30052	6.47758	3.52323	0.0388655	0.0211394	0.199231	1.40929e-07	1.40929e-07	1	0	0	1	0	0
AATGCTAGCAG	3	12	11	39.984	275780432	150	73512106	132	4	0.0750299	0.30012	0.163238	0.00330132	0.00179562	0.293333	1.19708e-08	1.19708e-08	1	0	0	1	0	0
AATGCTAGT	1	4	9	39.984	275780432	150	73512106	36	4	0.02501	0.10004	0.0544128	0.000900359	0.000489715	0.24	3.26477e-09	3.26477e-09	1	0	0	1	0	0
AATGCTC	25	101	7	39.984	275780432	150	73512106	707	4.04	0.625249	2.52601	1.37392	0.0176821	0.00961746	0.188533	6.41164e-08	6.41164e-08	1	0	0	1	0	0
AATGG	20	149	5	39.984	275780432	150	73512106	745	7.45	0.5002	3.72649	2.02688	0.0186324	0.0101344	0.248333	6.75626e-08	6.75626e-08	1	0	0	1	0	0
AATGGAC	33	160	7	39.984	275780432	150	73512106	1120	4.84848	0.825329	4.0016	2.17651	0.0280112	0.0152356	0.226263	1.01571e-07	1.01571e-07	1	0	0	1	0	0
AATGGACGTCGG	32	132	12	39.984	275780432	150	73512106	1584	4.125	0.800319	3.30132	1.79562	0.0396158	0.0215475	0.33	1.4365e-07	1.4365e-07	1	0	0	1	0	0
AATGGC	9	36	6	39.984	275780432	150	73512106	216	4	0.22509	0.900359	0.489715	0.00540216	0.00293829	0.16	1.95886e-08	1.95886e-08	1	0	0	1	0	0
AATGGTATCT	29	123	10	39.984	275780432	150	73512106	1230	4.24138	0.725289	3.07623	1.67319	0.0307623	0.0167319	0.282759	1.11546e-07	1.11546e-07	1	0	0	1	0	0
AATGGTC	34	136	7	39.984	275780432	150	73512106	952	4	0.850339	3.40136	1.85004	0.0238095	0.0129502	0.186667	8.6335e-08	8.6335e-08	1	0	0	1	0	0
AATGGTG	24	96	7	39.984	275780432	150	73512106	672	4	0.600239	2.40096	1.30591	0.0168067	0.00914135	0.186667	6.09423e-08	6.09423e-08	1	0	0	1	0	0
AATGT	86	475	5	39.984	275780432	150	73512106	2375	5.52326	2.15086	11.8797	6.46152	0.0593987	0.0323076	0.184109	2.15384e-07	2.15384e-07	1	0	0	1	0	0
AATGTAC	2	8	7	39.984	275780432	150	73512106	56	4	0.05002	0.20008	0.108826	0.00140056	0.000761779	0.186667	5.07853e-09	5.07853e-09	1	0	0	1	0	0
AATGTAT	21	103	7	39.984	275780432	150	73512106	721	4.90476	0.52521	2.57603	1.40113	0.0180322	0.00980791	0.228889	6.53861e-08	6.53861e-08	1	0	0	1	0	0
AATGTG	1	4	6	39.984	275780432	150	73512106	24	4	0.02501	0.10004	0.0544128	0.000600239	0.000326477	0.16	2.17651e-09	2.17651e-09	1	0	0	1	0	0
AATT	562	3463	4	39.984	275780432	150	73512106	13852	6.16192	14.0556	86.6096	47.1079	0.346438	0.188432	0.164318	1.25621e-06	1.25621e-06	1	0	0	0	0	0
AATTAC	57	289	6	39.984	275780432	150	73512106	1734	5.07018	1.42557	7.22788	3.93133	0.0433673	0.023588	0.202807	1.57253e-07	1.57253e-07	1	0	0	1	0	0
AATTACAC	11	51	8	39.984	275780432	150	73512106	408	4.63636	0.27511	1.27551	0.693763	0.0102041	0.00555011	0.247273	3.70007e-08	3.70007e-08	1	0	0	1	0	0
AATTACT	5	20	7	39.984	275780432	150	73512106	140	4	0.12505	0.5002	0.272064	0.0035014	0.00190445	0.186667	1.26963e-08	1.26963e-08	1	0	0	1	0	0
AATTAG	34	153	6	39.984	275780432	150	73512106	918	4.5	0.850339	3.82653	2.08129	0.0229592	0.0124877	0.18	8.32516e-08	8.32516e-08	1	0	0	1	0	0
AATTAT	235	998	6	39.984	275780432	150	73512106	5988	4.24681	5.87735	24.96	13.576	0.14976	0.081456	0.169872	5.4304e-07	5.4304e-07	1	0	0	1	0	0
AATTATG	4	19	7	39.984	275780432	150	73512106	133	4.75	0.10004	0.47519	0.258461	0.00332633	0.00180923	0.221667	1.20615e-08	1.20615e-08	1	0	0	1	0	0
AATTC	54	272	5	39.984	275780432	150	73512106	1360	5.03704	1.35054	6.80271	3.70007	0.0340136	0.0185004	0.167901	1.23336e-07	1.23336e-07	1	0	0	1	0	0
AATTCAC	6	28	7	39.984	275780432	150	73512106	196	4.66667	0.15006	0.700279	0.38089	0.00490196	0.00266623	0.217778	1.77749e-08	1.77749e-08	1	0	0	1	0	0
AATTCACCTCAC	2	8	12	39.984	275780432	150	73512106	96	4	0.05002	0.20008	0.108826	0.00240096	0.00130591	0.32	8.70605e-09	8.70605e-09	1	0	0	1	0	0
AATTCAG	2	9	7	39.984	275780432	150	73512106	63	4.5	0.05002	0.22509	0.122429	0.00157563	0.000857002	0.21	5.71334e-09	5.71334e-09	1	0	0	1	0	0
AATTCC	33	132	6	39.984	275780432	150	73512106	792	4	0.825329	3.30132	1.79562	0.0198079	0.0107737	0.16	7.18249e-08	7.18249e-08	1	0	0	1	0	0
AATTGGAGCAC	35	166	11	39.984	275780432	150	73512106	1826	4.74286	0.875349	4.15166	2.25813	0.0456682	0.0248394	0.34781	1.65596e-07	1.65596e-07	1	0	0	1	0	0
AC	10223	158759	2	39.984	275780432	150	73512106	317518	15.5296	255.677	3970.56	2159.63	7.94112	4.31926	0.207061	2.87951e-05	2.87951e-05	1	0	1	0	0	0
ACACACG	7	45	7	39.984	275780432	150	73512106	315	6.42857	0.17507	1.12545	0.612144	0.00787814	0.00428501	0.3	2.85667e-08	2.85667e-08	1	0	0	1	0	0
ACACACT	15	60	7	39.984	275780432	150	73512106	420	4	0.37515	1.5006	0.816192	0.0105042	0.00571334	0.186667	3.8089e-08	3.8089e-08	1	0	0	1	0	0
ACACAG	14	62	6	39.984	275780432	150	73512106	372	4.42857	0.35014	1.55062	0.843399	0.00930371	0.00506039	0.177143	3.37359e-08	3.37359e-08	1	0	0	1	0	0
ACACAGC	2	8	7	39.984	275780432	150	73512106	56	4	0.05002	0.20008	0.108826	0.00140056	0.000761779	0.186667	5.07853e-09	5.07853e-09	1	0	0	1	0	0
ACACAGT	24	96	7	39.984	275780432	150	73512106	672	4	0.600239	2.40096	1.30591	0.0168067	0.00914135	0.186667	6.09423e-08	6.09423e-08	1	0	0	1	0	0
ACACAT	24	112	6	39.984	275780432	150	73512106	672	4.66667	0.600239	2.80112	1.52356	0.0168067	0.00914135	0.186667	6.09423e-08	6.09423e-08	1	0	0	1	0	0
ACACATCGC	1	5	9	39.984	275780432	150	73512106	45	5	0.02501	0.12505	0.068016	0.00112545	0.000612144	0.3	4.08096e-09	4.08096e-09	1	0	0	1	0	0
ACACC	8	46	5	39.984	275780432	150	73512106	230	5.75	0.20008	1.15046	0.625747	0.0057523	0.00312874	0.191667	2.08582e-08	2.08582e-08	1	0	0	1	0	0
ACACCC	29	121	6	39.984	275780432	150	73512106	726	4.17241	0.725289	3.02621	1.64599	0.0181572	0.00987592	0.166897	6.58395e-08	6.58395e-08	1	0	0	1	0	0
ACACCCT	2	8	7	39.984	275780432	150	73512106	56	4	0.05002	0.20008	0.108826	0.00140056	0.000761779	0.186667	5.07853e-09	5.07853e-09	1	0	0	1	0	0
ACACCGAG	1	8	8	39.984	275780432	150	73512106	64	8	0.02501	0.20008	0.108826	0.00160064	0.000870605	0.426667	5.80403e-09	5.80403e-09	1	0	0	1	0	0
ACACCGT	12	48	7	39.984	275780432	150	73512106	336	4	0.30012	1.20048	0.652954	0.00840335	0.00457068	0.186667	3.04712e-08	3.04712e-08	1	0	0	1	0	0
ACACGAG	1	5	7	39.984	275780432	150	73512106	35	5	0.02501	0.12505	0.068016	0.000875349	0.000476112	0.233333	3.17408e-09	3.17408e-09	1	0	0	1	0	0
ACACGC	255	1237	6	39.984	275780432	150	73512106	7422	4.85098	6.37754	30.9373	16.8272	0.185624	0.100963	0.194039	6.73086e-07	6.73086e-07	1	0	0	1	0	0
ACACGCTC	7	39	8	39.984	275780432	150	73512106	312	5.57143	0.17507	0.975389	0.530525	0.00780311	0.0042442	0.297143	2.82947e-08	2.82947e-08	1	0	0	1	0	0
ACACGGG	3	13	7	39.984	275780432	150	73512106	91	4.33333	0.0750299	0.32513	0.176842	0.00227591	0.00123789	0.202222	8.25261e-09	8.25261e-09	1	0	0	1	0	0
ACACGT	22	88	6	39.984	275780432	150	73512106	528	4	0.55022	2.20088	1.19708	0.0132053	0.00718249	0.16	4.78833e-08	4.78833e-08	1	0	0	1	0	0
ACACT	1	5	5	39.984	275780432	150	73512106	25	5	0.02501	0.12505	0.068016	0.000625249	0.00034008	0.166667	2.2672e-09	2.2672e-09	1	0	0	1	0	0
ACACTACT	7	46	8	39.984	275780432	150	73512106	368	6.57143	0.17507	1.15046	0.625747	0.00920367	0.00500598	0.350476	3.33732e-08	3.33732e-08	1	0	0	1	0	0
ACACTAG	1	7	7	39.984	275780432	150	73512106	49	7	0.02501	0.17507	0.0952224	0.00122549	0.000666557	0.326667	4.44371e-09	4.44371e-09	1	0	0	1	0	0
ACACTC	9	38	6	39.984	275780432	150	73512106	228	4.22222	0.22509	0.950379	0.516922	0.00570228	0.00310153	0.168889	2.06769e-08	2.06769e-08	1	0	0	1	0	0
ACACTCC	34	136	7	39.984	275780432	150	73512106	952	4	0.850339	3.40136	1.85004	0.0238095	0.0129502	0.186667	8.6335e-08	8.6335e-08	1	0	0	1	0	0
ACACTCT	1	4	7	39.984	275780432	150	73512106	28	4	0.02501	0.10004	0.0544128	0.000700279	0.00038089	0.186667	2.53926e-09	2.53926e-09	1	0	0	1	0	0
ACACTCTGCCC	1	5	11	39.984	275780432	150	73512106	55	5	0.02501	0.12505	0.068016	0.00137555	0.000748176	0.366667	4.98784e-09	4.98784e-09	1	0	0	1	0	0
ACACTG	1	5	6	39.984	275780432	150	73512106	30	5	0.02501	0.12505	0.068016	0.000750299	0.000408096	0.2	2.72064e-09	2.72064e-09	1	0	0	1	0	0
ACACTGG	51	204	7	39.984	275780432	150	73512106	1428	4	1.27551	5.10204	2.77505	0.0357142	0.0194254	0.186667	1.29502e-07	1.29502e-07	1	0	0	1	0	0
ACAG	1321	10183	4	39.984	275780432	150	73512106	40732	7.70855	33.0382	254.677	138.521	1.01871	0.554086	0.205561	3.6939e-06	3.6939e-06	1	0	0	0	0	0
ACAGACT	1	4	7	39.984	275780432	150	73512106	28	4	0.02501	0.10004	0.0544128	0.000700279	0.00038089	0.186667	2.53926e-09	2.53926e-09	1	0	0	1	0	0
ACAGAG	163	795	6	39.984	275780432	150	73512106	4770	4.8773	4.07663	19.8829	10.8145	0.119298	0.0648873	0.195092	4.32582e-07	4.32582e-07	1	0	0	1	0	0
ACAGAGAT	2	9	8	39.984	275780432	150	73512106	72	4.5	0.05002	0.22509	0.122429	0.00180072	0.000979431	0.24	6.52954e-09	6.52954e-09	1	0	0	1	0	0
ACAGAGTG	1	4	8	39.984	275780432	150	73512106	32	4	0.02501	0.10004	0.0544128	0.000800319	0.000435302	0.213333	2.90202e-09	2.90202e-09	1	0	0	1	0	0
ACAGAT	1	4	6	39.984	275780432	150	73512106	24	4	0.02501	0.10004	0.0544128	0.000600239	0.000326477	0.16	2.17651e-09	2.17651e-09	1	0	0	1	0	0
ACAGATC	19	119	7	39.984	275780432	150	73512106	833	6.26316	0.47519	2.97619	1.61878	0.0208333	0.0113315	0.292281	7.55431e-08	7.55431e-08	1	0	0	1	0	0
ACAGCAGGCTC	1	4	11	39.984	275780432	150	73512106	44	4	0.02501	0.10004	0.0544128	0.00110044	0.000598541	0.293333	3.99027e-09	3.99027e-09	1	0	0	1	0	0
ACAGCC	6	26	6	39.984	275780432	150	73512106	156	4.33333	0.15006	0.650259	0.353683	0.00390156	0.0021221	0.173333	1.41473e-08	1.41473e-08	1	0	0	1	0	0
ACAGCCAG	1	4	8	39.984	275780432	150	73512106	32	4	0.02501	0.10004	0.0544128	0.000800319	0.000435302	0.213333	2.90202e-09	2.90202e-09	1	0	0	1	0	0
ACAGCCT	2	8	7	39.984	275780432	150	73512106	56	4	0.05002	0.20008	0.108826	0.00140056	0.000761779	0.186667	5.07853e-09	5.07853e-09	1	0	0	1	0	0
ACAGCG	20	121	6	39.984	275780432	150	73512106	726	6.05	0.5002	3.02621	1.64599	0.0181572	0.00987592	0.242	6.58395e-08	6.58395e-08	1	0	0	1	0	0
ACAGCGCGT	16	68	9	39.984	275780432	150	73512106	612	4.25	0.40016	1.70068	0.925018	0.0153061	0.00832516	0.255	5.55011e-08	5.55011e-08	1	0	0	1	0	0
ACAGGAGT	2	8	8	39.984	275780432	150	73512106	64	4	0.05002	0.20008	0.108826	0.00160064	0.000870605	0.213333	5.80403e-09	5.80403e-09	1	0	0	1	0	0
ACAGGATGGG	4	20	10	39.984	275780432	150	73512106	200	5	0.10004	0.5002	0.272064	0.005002	0.00272064	0.333333	1.81376e-08	1.81376e-08	1	0	0	1	0	0
ACAGGG	6	24	6	39.984	275780432	150	73512106	144	4	0.15006	0.600239	0.326477	0.00360144	0.00195886	0.16	1.30591e-08	1.30591e-08	1	0	0	1	0	0
ACAGTC	26	119	6	39.984	275780432	150	73512106	714	4.57692	0.650259	2.97619	1.61878	0.0178571	0.00971269	0.183077	6.47512e-08	6.47512e-08	1	0	0	1	0	0
ACAGTCC	2	8	7	39.984	275780432	150	73512106	56	4	0.05002	0.20008	0.108826	0.00140056	0.000761779	0.186667	5.07853e-09	5.07853e-09	1	0	0	1	0	0
ACAGTCT	3	12	7	39.984	275780432	150	73512106	84	4	0.0750299	0.30012	0.163238	0.00210084	0.00114267	0.186667	7.61779e-09	7.61779e-09	1	0	0	1	0	0
ACAGTGC	21	84	7	39.984	275780432	150	73512106	588	4	0.52521	2.10084	1.14267	0.0147059	0.00799868	0.186667	5.33246e-08	5.33246e-08	1	0	0	1	0	0
ACAGTGG	31	126	7	39.984	275780432	150	73512106	882	4.06452	0.775309	3.15126	1.714	0.0220588	0.011998	0.189677	7.99868e-08	7.99868e-08	1	0	0	1	0	0
ACAT	2682	27153	4	39.984	275780432	150	73512106	108612	10.1242	67.0768	679.096	369.368	2.71638	1.47747	0.269978	9.84981e-06	9.84981e-06	1	0	0	0	0	0
ACATACATAT	19	87	10	39.984	275780432	150	73512106	870	4.57895	0.47519	2.17587	1.18348	0.0217587	0.0118348	0.305263	7.88986e-08	7.88986e-08	1	0	0	1	0	0
ACATACC	3	13	7	39.984	275780432	150	73512106	91	4.33333	0.0750299	0.32513	0.176842	0.00227591	0.00123789	0.202222	8.25261e-09	8.25261e-09	1	0	0	1	0	0
ACATACGC	11	44	8	39.984	275780432	150	73512106	352	4	0.27511	1.10044	0.598541	0.00880351	0.00478833	0.213333	3.19222e-08	3.19222e-08	1	0	0	1	0	0
ACATACGT	118	533	8	39.984	275780432	150	73512106	4264	4.51695	2.95118	13.3303	7.25051	0.106643	0.0580041	0.240904	3.86694e-07	3.86694e-07	1	0	0	1	0	0
ACATAG	1	5	6	39.984	275780432	150	73512106	30	5	0.02501	0.12505	0.068016	0.000750299	0.000408096	0.2	2.72064e-09	2.72064e-09	1	0	0	1	0	0
ACATAGT	14	56	7	39.984	275780432	150	73512106	392	4	0.35014	1.40056	0.761779	0.00980391	0.00533246	0.186667	3.55497e-08	3.55497e-08	1	0	0	1	0	0
ACATAT	253	1317	6	39.984	275780432	150	73512106	7902	5.20553	6.32752	32.9381	17.9154	0.197629	0.107492	0.208221	7.16617e-07	7.16617e-07	1	0	0	1	0	0
ACATATC	5	22	7	39.984	275780432	150	73512106	154	4.4	0.12505	0.55022	0.29927	0.00385154	0.00209489	0.205333	1.3966e-08	1.3966e-08	1	0	0	1	0	0
ACATC	15	104	5	39.984	275780432	150	73512106	520	6.93333	0.37515	2.60104	1.41473	0.0130052	0.00707366	0.231111	4.71578e-08	4.71578e-08	1	0	0	1	0	0
ACATCAT	11	44	7	39.984	275780432	150	73512106	308	4	0.27511	1.10044	0.598541	0.00770307	0.00418979	0.186667	2.79319e-08	2.79319e-08	1	0	0	1	0	0
ACATCC	9	42	6	39.984	275780432	150	73512106	252	4.66667	0.22509	1.05042	0.571334	0.00630251	0.00342801	0.186667	2.28534e-08	2.28534e-08	1	0	0	1	0	0
ACATCCAGT	1	5	9	39.984	275780432	150	73512106	45	5	0.02501	0.12505	0.068016	0.00112545	0.000612144	0.3	4.08096e-09	4.08096e-09	1	0	0	1	0	0
ACATCG	27	108	6	39.984	275780432	150	73512106	648	4	0.675269	2.70108	1.46915	0.0162065	0.00881487	0.16	5.87658e-08	5.87658e-08	1	0	0	1	0	0
ACATGG	1	4	6	39.984	275780432	150	73512106	24	4	0.02501	0.10004	0.0544128	0.000600239	0.000326477	0.16	2.17651e-09	2.17651e-09	1	0	0	1	0	0
ACC	242	2116	3	39.984	275780432	150	73512106	6348	8.7438	6.05241	52.9211	28.7844	0.158763	0.0863531	0.174876	5.75687e-07	5.75687e-07	1	0	0	0	0	0
ACCACCAGG	1	4	9	39.984	275780432	150	73512106	36	4	0.02501	0.10004	0.0544128	0.000900359	0.000489715	0.24	3.26477e-09	3.26477e-09	1	0	0	1	0	0
ACCACCCCC	1	4	9	39.984	275780432	150	73512106	36	4	0.02501	0.10004	0.0544128	0.000900359	0.000489715	0.24	3.26477e-09	3.26477e-09	1	0	0	1	0	0
ACCACG	25	105	6	39.984	275780432	150	73512106	630	4.2	0.625249	2.62605	1.42834	0.0157563	0.00857002	0.168	5.71334e-08	5.71334e-08	1	0	0	1	0	0
ACCACGAGC	20	112	9	39.984	275780432	150	73512106	1008	5.6	0.5002	2.80112	1.52356	0.0252101	0.013712	0.336	9.14135e-08	9.14135e-08	1	0	0	1	0	0
ACCACT	228	1205	6	39.984	275780432	150	73512106	7230	5.28509	5.70228	30.137	16.3919	0.180822	0.0983511	0.211404	6.55674e-07	6.55674e-07	1	0	0	1	0	0
ACCACTACT	82	373	9	39.984	275780432	150	73512106	3357	4.54878	2.05082	9.32872	5.07399	0.0839585	0.0456659	0.272927	3.0444e-07	3.0444e-07	1	0	0	1	0	0
ACCAGAT	13	64	7	39.984	275780432	150	73512106	448	4.92308	0.32513	1.60064	0.870605	0.0112045	0.00609423	0.229744	4.06282e-08	4.06282e-08	1	0	0	1	0	0
ACCAGC	108	509	6	39.984	275780432	150	73512106	3054	4.71296	2.70108	12.7301	6.92403	0.0763805	0.0415442	0.188519	2.76961e-07	2.76961e-07	1	0	0	1	0	0
ACCAGG	1	4	6	39.984	275780432	150	73512106	24	4	0.02501	0.10004	0.0544128	0.000600239	0.000326477	0.16	2.17651e-09	2.17651e-09	1	0	0	1	0	0
ACCAGGG	28	112	7	39.984	275780432	150	73512106	784	4	0.700279	2.80112	1.52356	0.0196078	0.0106649	0.186667	7.10994e-08	7.10994e-08	1	0	0	1	0	0
ACCAGT	14	56	6	39.984	275780432	150	73512106	336	4	0.35014	1.40056	0.761779	0.00840335	0.00457068	0.16	3.04712e-08	3.04712e-08	1	0	0	1	0	0
ACCAGTG	15	60	7	39.984	275780432	150	73512106	420	4	0.37515	1.5006	0.816192	0.0105042	0.00571334	0.186667	3.8089e-08	3.8089e-08	1	0	0	1	0	0
ACCAT	2	10	5	39.984	275780432	150	73512106	50	5	0.05002	0.2501	0.136032	0.0012505	0.00068016	0.166667	4.5344e-09	4.5344e-09	1	0	0	1	0	0
ACCATC	51	216	6	39.984	275780432	150	73512106	1296	4.23529	1.27551	5.40216	2.93829	0.0324129	0.0176297	0.169412	1.17532e-07	1.17532e-07	1	0	0	1	0	0
ACCATCT	21	104	7	39.984	275780432	150	73512106	728	4.95238	0.52521	2.60104	1.41473	0.0182073	0.00990313	0.231111	6.60209e-08	6.60209e-08	1	0	0	1	0	0
ACCATG	6	25	6	39.984	275780432	150	73512106	150	4.16667	0.15006	0.625249	0.34008	0.0037515	0.00204048	0.166667	1.36032e-08	1.36032e-08	1	0	0	1	0	0
ACCCAG	28	112	6	39.984	275780432	150	73512106	672	4	0.700279	2.80112	1.52356	0.0168067	0.00914135	0.16	6.09423e-08	6.09423e-08	1	0	0	1	0	0
ACCCGC	12	65	6	39.984	275780432	150	73512106	390	5.41667	0.30012	1.62565	0.884208	0.00975389	0.00530525	0.216667	3.53683e-08	3.53683e-08	1	0	0	1	0	0
ACCCTAT	15	60	7	39.984	275780432	150	73512106	420	4	0.37515	1.5006	0.816192	0.0105042	0.00571334	0.186667	3.8089e-08	3.8089e-08	1	0	0	1	0	0
ACCCTCG	9	49	7	39.984	275780432	150	73512106	343	5.44444	0.22509	1.22549	0.666557	0.00857842	0.0046659	0.254074	3.1106e-08	3.1106e-08	1	0	0	1	0	0
ACCCTGG	13	63	7	39.984	275780432	150	73512106	441	4.84615	0.32513	1.57563	0.857002	0.0110294	0.00599901	0.226154	3.99934e-08	3.99934e-08	1	0	0	1	0	0
ACCG	80	587	4	39.984	275780432	150	73512106	2348	7.3375	2.0008	14.6809	7.98508	0.0587234	0.0319403	0.195667	2.12935e-07	2.12935e-07	1	0	0	0	0	0
ACCGAGTCCT	1	4	10	39.984	275780432	150	73512106	40	4	0.02501	0.10004	0.0544128	0.0010004	0.000544128	0.266667	3.62752e-09	3.62752e-09	1	0	0	1	0	0
ACCGATG	1	4	7	39.984	275780432	150	73512106	28	4	0.02501	0.10004	0.0544128	0.000700279	0.00038089	0.186667	2.53926e-09	2.53926e-09	1	0	0	1	0	0
ACCGCC	30	120	6	39.984	275780432	150	73512106	720	4	0.750299	3.0012	1.63238	0.0180072	0.00979431	0.16	6.52954e-08	6.52954e-08	1	0	0	1	0	0
ACCGCCGTCGTCGCC	1	5	15	39.984	275780432	150	73512106	75	5	0.02501	0.12505	0.068016	0.00187575	0.00102024	0.5	6.8016e-09	6.8016e-09	1	0	0	1	0	0
ACCGCG	2	8	6	39.984	275780432	150	73512106	48	4	0.05002	0.20008	0.108826	0.00120048	0.000652954	0.16	4.35302e-09	4.35302e-09	1	0	0	1	0	0
ACCGCGATAT	4	16	10	39.984	275780432	150	73512106	160	4	0.10004	0.40016	0.217651	0.0040016	0.00217651	0.266667	1.45101e-08	1.45101e-08	1	0	0	1	0	0
ACCGGCG	16	64	7	39.984	275780432	150	73512106	448	4	0.40016	1.60064	0.870605	0.0112045	0.00609423	0.186667	4.06282e-08	4.06282e-08	1	0	0	1	0	0
ACCGGG	24	114	6	39.984	275780432	150	73512106	684	4.75	0.600239	2.85114	1.55076	0.0171068	0.00930459	0.19	6.20306e-08	6.20306e-08	1	0	0	1	0	0
ACCGGGC	23	110	7	39.984	275780432	150	73512106	770	4.78261	0.57523	2.7511	1.49635	0.0192577	0.0104745	0.223188	6.98298e-08	6.98298e-08	1	0	0	1	0	0
ACCGTAG	2	10	7	39.984	275780432	150	73512106	70	5	0.05002	0.2501	0.136032	0.0017507	0.000952224	0.233333	6.34816e-09	6.34816e-09	1	0	0	1	0	0
ACCGTCCG	13	60	8	39.984	275780432	150	73512106	480	4.61538	0.32513	1.5006	0.816192	0.0120048	0.00652954	0.246154	4.35302e-08	4.35302e-08	1	0	0	1	0	0
ACCGTCGCC	5	20	9	39.984	275780432	150	73512106	180	4	0.12505	0.5002	0.272064	0.0045018	0.00244858	0.24	1.63238e-08	1.63238e-08	1	0	0	1	0	0
ACCGTG	13	67	6	39.984	275780432	150	73512106	402	5.15385	0.32513	1.67567	0.911415	0.010054	0.00546849	0.206154	3.64566e-08	3.64566e-08	1	0	0	1	0	0
ACCT	41	371	4	39.984	275780432	150	73512106	1484	9.04878	1.02541	9.2787	5.04679	0.0371148	0.0201872	0.241301	1.34581e-07	1.34581e-07	1	0	0	0	0	0
ACCTATC	23	92	7	39.984	275780432	150	73512106	644	4	0.57523	2.30092	1.25149	0.0161064	0.00876046	0.186667	5.84031e-08	5.84031e-08	1	0	0	1	0	0
ACCTCC	5	20	6	39.984	275780432	150	73512106	120	4	0.12505	0.5002	0.272064	0.0030012	0.00163238	0.16	1.08826e-08	1.08826e-08	1	0	0	1	0	0
ACCTCG	15	132	6	39.984	275780432	150	73512106	792	8.8	0.37515	3.30132	1.79562	0.0198079	0.0107737	0.352	7.18249e-08	7.18249e-08	1	0	0	1	0	0
ACCTCGC	8	32	7	39.984	275780432	150	73512106	224	4	0.20008	0.800319	0.435302	0.00560224	0.00304712	0.186667	2.03141e-08	2.03141e-08	1	0	0	1	0	0
ACCTCGGCG	18	78	9	39.984	275780432	150	73512106	702	4.33333	0.45018	1.95078	1.06105	0.017557	0.00954945	0.26	6.3663e-08	6.3663e-08	1	0	0	1	0	0
ACCTCT	34	190	6	39.984	275780432	150	73512106	1140	5.58824	0.850339	4.7519	2.58461	0.0285114	0.0155076	0.223529	1.03384e-07	1.03384e-07	1	0	0	1	0	0
ACG	5662	64470	3	39.984	275780432	150	73512106	193410	11.3864	141.607	1612.39	876.998	4.83718	2.631	0.227729	1.754e-05	1.754e-05	1	0	0	0	0	0
ACGACGC	27	153	7	39.984	275780432	150	73512106	1071	5.66667	0.675269	3.82653	2.08129	0.0267857	0.014569	0.264444	9.71269e-08	9.71269e-08	1	0	0	1	0	0
ACGACGCCGAGC	16	66	12	39.984	275780432	150	73512106	792	4.125	0.40016	1.65066	0.897811	0.0198079	0.0107737	0.33	7.18249e-08	7.18249e-08	1	0	0	1	0	0
ACGACT	17	88	6	39.984	275780432	150	73512106	528	5.17647	0.42517	2.20088	1.19708	0.0132053	0.00718249	0.207059	4.78833e-08	4.78833e-08	1	0	0	1	0	0
ACGACTC	3	12	7	39.984	275780432	150	73512106	84	4	0.0750299	0.30012	0.163238	0.00210084	0.00114267	0.186667	7.61779e-09	7.61779e-09	1	0	0	1	0	0
ACGAG	20	100	5	39.984	275780432	150	73512106	500	5	0.5002	2.501	1.36032	0.012505	0.0068016	0.166667	4.5344e-08	4.5344e-08	1	0	0	1	0	0
ACGAGAGCG	19	80	9	39.984	275780432	150	73512106	720	4.21053	0.47519	2.0008	1.08826	0.0180072	0.00979431	0.252632	6.52954e-08	6.52954e-08	1	0	0	1	0	0
ACGAGAT	22	108	7	39.984	275780432	150	73512106	756	4.90909	0.55022	2.70108	1.46915	0.0189075	0.010284	0.229091	6.85601e-08	6.85601e-08	1	0	0	1	0	0
ACGAGC	14	56	6	39.984	275780432	150	73512106	336	4	0.35014	1.40056	0.761779	0.00840335	0.00457068	0.16	3.04712e-08	3.04712e-08	1	0	0	1	0	0
ACGAGCG	39	177	7	39.984	275780432	150	73512106	1239	4.53846	0.975389	4.42677	2.40777	0.0309874	0.0168544	0.211795	1.12362e-07	1.12362e-07	1	0	0	1	0	0
ACGAGCT	1	4	7	39.984	275780432	150	73512106	28	4	0.02501	0.10004	0.0544128	0.000700279	0.00038089	0.186667	2.53926e-09	2.53926e-09	1	0	0	1	0	0
ACGAGG	186	868	6	39.984	275780432	150	73512106	5208	4.66667	4.65186	21.7087	11.8076	0.130252	0.0708455	0.186667	4.72303e-07	4.72303e-07	1	0	0	1	0	0
ACGAT	1	5	5	39.984	275780432	150	73512106	25	5	0.02501	0.12505	0.068016	0.000625249	0.00034008	0.166667	2.2672e-09	2.2672e-09	1	0	0	1	0	0
ACGATAG	2	8	7	39.984	275780432	150	73512106	56	4	0.05002	0.20008	0.108826	0.00140056	0.000761779	0.186667	5.07853e-09	5.07853e-09	1	0	0	1	0	0
ACGATC	62	415	6	39.984	275780432	150	73512106	2490	6.69355	1.55062	10.3791	5.64533	0.0622748	0.033872	0.267742	2.25813e-07	2.25813e-07	1	0	0	1	0	0
ACGATCG	17	68	7	39.984	275780432	150	73512106	476	4	0.42517	1.70068	0.925018	0.0119047	0.00647512	0.186667	4.31675e-08	4.31675e-08	1	0	0	1	0	0
ACGATG	103	580	6	39.984	275780432	150	73512106	3480	5.63107	2.57603	14.5058	7.88986	0.0870347	0.0473391	0.225243	3.15594e-07	3.15594e-07	1	0	0	1	0	0
ACGATGGACT	1	4	10	39.984	275780432	150	73512106	40	4	0.02501	0.10004	0.0544128	0.0010004	0.000544128	0.266667	3.62752e-09	3.62752e-09	1	0	0	1	0	0
ACGATGGCCGCG	25	102	12	39.984	275780432	150	73512106	1224	4.08	0.625249	2.55102	1.38753	0.0306122	0.0166503	0.3264	1.11002e-07	1.11002e-07	1	0	0	1	0	0
ACGC	1588	12191	4	39.984	275780432	150	73512106	48764	7.67695	39.7158	304.897	165.837	1.21959	0.663347	0.204719	4.42231e-06	4.42231e-06	1	0	0	0	0	0
ACGCAT	12	90	6	39.984	275780432	150	73512106	540	7.5	0.30012	2.2509	1.22429	0.0135054	0.00734573	0.3	4.89715e-08	4.89715e-08	1	0	0	1	0	0
ACGCCC	1	5	6	39.984	275780432	150	73512106	30	5	0.02501	0.12505	0.068016	0.000750299	0.000408096	0.2	2.72064e-09	2.72064e-09	1	0	0	1	0	0
ACGCCG	398	1923	6	39.984	275780432	150	73512106	11538	4.83166	9.95397	48.0942	26.159	0.288565	0.156954	0.193266	1.04636e-06	1.04636e-06	1	0	0	1	0	0
ACGCCGGGAT	14	57	10	39.984	275780432	150	73512106	570	4.07143	0.35014	1.42557	0.775382	0.0142557	0.00775382	0.271429	5.16922e-08	5.16922e-08	1	0	0	1	0	0
ACGCCTG	13	52	7	39.984	275780432	150	73512106	364	4	0.32513	1.30052	0.707366	0.00910363	0.00495157	0.186667	3.30104e-08	3.30104e-08	1	0	0	1	0	0
ACGCG	18	90	5	39.984	275780432	150	73512106	450	5	0.45018	2.2509	1.22429	0.0112545	0.00612144	0.166667	4.08096e-08	4.08096e-08	1	0	0	1	0	0
ACGCGC	19	76	6	39.984	275780432	150	73512106	456	4	0.47519	1.90076	1.03384	0.0114046	0.00620306	0.16	4.13537e-08	4.13537e-08	1	0	0	1	0	0
ACGCTCG	9	36	7	39.984	275780432	150	73512106	252	4	0.22509	0.900359	0.489715	0.00630251	0.00342801	0.186667	2.28534e-08	2.28534e-08	1	0	0	1	0	0
ACGCTCGCTCGG	1	6	12	39.984	275780432	150	73512106	72	6	0.02501	0.15006	0.0816192	0.00180072	0.000979431	0.48	6.52954e-09	6.52954e-09	1	0	0	1	0	0
ACGG	199	1617	4	39.984	275780432	150	73512106	6468	8.12563	4.97699	40.4411	21.9964	0.161765	0.0879855	0.216683	5.8657e-07	5.8657e-07	1	0	0	0	0	0
ACGGAG	7	28	6	39.984	275780432	150	73512106	168	4	0.17507	0.700279	0.38089	0.00420168	0.00228534	0.16	1.52356e-08	1.52356e-08	1	0	0	1	0	0
ACGGAGG	6	30	7	39.984	275780432	150	73512106	210	5	0.15006	0.750299	0.408096	0.0052521	0.00285667	0.233333	1.90445e-08	1.90445e-08	1	0	0	1	0	0
ACGGAT	1	4	6	39.984	275780432	150	73512106	24	4	0.02501	0.10004	0.0544128	0.000600239	0.000326477	0.16	2.17651e-09	2.17651e-09	1	0	0	1	0	0
ACGGCG	698	3076	6	39.984	275780432	150	73512106	18456	4.40688	17.457	76.9307	41.8434	0.461584	0.251061	0.176275	1.67374e-06	1.67374e-06	1	0	0	1	0	0
ACGGCGAGCG	4	16	10	39.984	275780432	150	73512106	160	4	0.10004	0.40016	0.217651	0.0040016	0.00217651	0.266667	1.45101e-08	1.45101e-08	1	0	0	1	0	0
ACGGGAG	24	96	7	39.984	275780432	150	73512106	672	4	0.600239	2.40096	1.30591	0.0168067	0.00914135	0.186667	6.09423e-08	6.09423e-08	1	0	0	1	0	0
ACGGGCG	43	218	7	39.984	275780432	150	73512106	1526	5.06977	1.07543	5.45218	2.9655	0.0381652	0.0207585	0.236589	1.3839e-07	1.3839e-07	1	0	0	1	0	0
ACGGGGG	1	6	7	39.984	275780432	150	73512106	42	6	0.02501	0.15006	0.0816192	0.00105042	0.000571334	0.28	3.8089e-09	3.8089e-09	1	0	0	1	0	0
ACGT	20	141	4	39.984	275780432	150	73512106	564	7.05	0.5002	3.52641	1.91805	0.0141056	0.00767221	0.188	5.1148e-08	5.1148e-08	1	0	0	0	0	0
ACGTACT	3	12	7	39.984	275780432	150	73512106	84	4	0.0750299	0.30012	0.163238	0.00210084	0.00114267	0.186667	7.61779e-09	7.61779e-09	1	0	0	1	0	0
ACGTAG	1	7	6	39.984	275780432	150	73512106	42	7	0.02501	0.17507	0.0952224	0.00105042	0.000571334	0.28	3.8089e-09	3.8089e-09	1	0	0	1	0	0
ACGTAT	3	12	6	39.984	275780432	150	73512106	72	4	0.0750299	0.30012	0.163238	0.00180072	0.000979431	0.16	6.52954e-09	6.52954e-09	1	0	0	1	0	0
ACGTATGC	35	169	8	39.984	275780432	150	73512106	1352	4.82857	0.875349	4.22669	2.29894	0.0338135	0.0183915	0.257524	1.2261e-07	1.2261e-07	1	0	0	1	0	0
ACGTCC	37	166	6	39.984	275780432	150	73512106	996	4.48649	0.925369	4.15166	2.25813	0.0249099	0.0135488	0.179459	9.03253e-08	9.03253e-08	1	0	0	1	0	0
ACGTCG	14	56	6	39.984	275780432	150	73512106	336	4	0.35014	1.40056	0.761779	0.00840335	0.00457068	0.16	3.04712e-08	3.04712e-08	1	0	0	1	0	0
ACT	7057	90949	3	39.984	275780432	150	73512106	272847	12.8878	176.495	2274.63	1237.2	6.8239	3.71159	0.257755	2.4744e-05	2.4744e-05	1	0	0	0	0	0
ACTACTC	5	22	7	39.984	275780432	150	73512106	154	4.4	0.12505	0.55022	0.29927	0.00385154	0.00209489	0.205333	1.3966e-08	1.3966e-08	1	0	0	1	0	0
ACTACTCT	48	370	8	39.984	275780432	150	73512106	2960	7.70833	1.20048	9.25369	5.03318	0.0740295	0.0402655	0.411111	2.68437e-07	2.68437e-07	1	0	0	1	0	0
ACTAG	1	5	5	39.984	275780432	150	73512106	25	5	0.02501	0.12505	0.068016	0.000625249	0.00034008	0.166667	2.2672e-09	2.2672e-09	1	0	0	1	0	0
ACTAGC	22	88	6	39.984	275780432	150	73512106	528	4	0.55022	2.20088	1.19708	0.0132053	0.00718249	0.16	4.78833e-08	4.78833e-08	1	0	0	1	0	0
ACTAT	42	273	5	39.984	275780432	150	73512106	1365	6.5	1.05042	6.82772	3.71367	0.0341386	0.0185684	0.216667	1.23789e-07	1.23789e-07	1	0	0	1	0	0
ACTATAT	2	8	7	39.984	275780432	150	73512106	56	4	0.05002	0.20008	0.108826	0.00140056	0.000761779	0.186667	5.07853e-09	5.07853e-09	1	0	0	1	0	0
ACTATC	77	376	6	39.984	275780432	150	73512106	2256	4.88312	1.92577	9.40375	5.1148	0.0564225	0.0306888	0.195325	2.04592e-07	2.04592e-07	1	0	0	1	0	0
ACTATCT	1	4	7	39.984	275780432	150	73512106	28	4	0.02501	0.10004	0.0544128	0.000700279	0.00038089	0.186667	2.53926e-09	2.53926e-09	1	0	0	1	0	0
ACTATG	1	4	6	39.984	275780432	150	73512106	24	4	0.02501	0.10004	0.0544128	0.000600239	0.000326477	0.16	2.17651e-09	2.17651e-09	1	0	0	1	0	0
ACTC	105	764	4	39.984	275780432	150	73512106	3056	7.27619	2.62605	19.1076	10.3928	0.0764305	0.0415714	0.194032	2.77143e-07	2.77143e-07	1	0	0	0	0	0
ACTCACTGC	1	4	9	39.984	275780432	150	73512106	36	4	0.02501	0.10004	0.0544128	0.000900359	0.000489715	0.24	3.26477e-09	3.26477e-09	1	0	0	1	0	0
ACTCAG	34	136	6	39.984	275780432	150	73512106	816	4	0.850339	3.40136	1.85004	0.0204081	0.0111002	0.16	7.40014e-08	7.40014e-08	1	0	0	1	0	0
ACTCAGCGAG	1	4	10	39.984	275780432	150	73512106	40	4	0.02501	0.10004	0.0544128	0.0010004	0.000544128	0.266667	3.62752e-09	3.62752e-09	1	0	0	1	0	0
ACTCAGG	1	4	7	39.984	275780432	150	73512106	28	4	0.02501	0.10004	0.0544128	0.000700279	0.00038089	0.186667	2.53926e-09	2.53926e-09	1	0	0	1	0	0
ACTCATC	31	270	7	39.984	275780432	150	73512106	1890	8.70968	0.775309	6.75269	3.67286	0.0472689	0.0257101	0.406452	1.714e-07	1.714e-07	1	0	0	1	0	0
ACTCC	2	10	5	39.984	275780432	150	73512106	50	5	0.05002	0.2501	0.136032	0.0012505	0.00068016	0.166667	4.5344e-09	4.5344e-09	1	0	0	1	0	0
ACTCCAG	27	151	7	39.984	275780432	150	73512106	1057	5.59259	0.675269	3.77651	2.05408	0.0264355	0.0143786	0.260988	9.58572e-08	9.58572e-08	1	0	0	1	0	0
ACTCCAGCAG	1	4	10	39.984	275780432	150	73512106	40	4	0.02501	0.10004	0.0544128	0.0010004	0.000544128	0.266667	3.62752e-09	3.62752e-09	1	0	0	1	0	0
ACTCCAT	23	92	7	39.984	275780432	150	73512106	644	4	0.57523	2.30092	1.25149	0.0161064	0.00876046	0.186667	5.84031e-08	5.84031e-08	1	0	0	1	0	0
ACTCCG	17	68	6	39.984	275780432	150	73512106	408	4	0.42517	1.70068	0.925018	0.0102041	0.00555011	0.16	3.70007e-08	3.70007e-08	1	0	0	1	0	0
ACTCCT	1	4	6	39.984	275780432	150	73512106	24	4	0.02501	0.10004	0.0544128	0.000600239	0.000326477	0.16	2.17651e-09	2.17651e-09	1	0	0	1	0	0
ACTCCTCT	1	4	8	39.984	275780432	150	73512106	32	4	0.02501	0.10004	0.0544128	0.000800319	0.000435302	0.213333	2.90202e-09	2.90202e-09	1	0	0	1	0	0
ACTCCTG	22	88	7	39.984	275780432	150	73512106	616	4	0.55022	2.20088	1.19708	0.0154061	0.00837957	0.186667	5.58638e-08	5.58638e-08	1	0	0	1	0	0
ACTCG	6	30	5	39.984	275780432	150	73512106	150	5	0.15006	0.750299	0.408096	0.0037515	0.00204048	0.166667	1.36032e-08	1.36032e-08	1	0	0	1	0	0
ACTCGC	18	72	6	39.984	275780432	150	73512106	432	4	0.45018	1.80072	0.979431	0.0108043	0.00587658	0.16	3.91772e-08	3.91772e-08	1	0	0	1	0	0
ACTCGGCGCG	7	28	10	39.984	275780432	150	73512106	280	4	0.17507	0.700279	0.38089	0.00700279	0.0038089	0.266667	2.53926e-08	2.53926e-08	1	0	0	1	0	0
ACTCT	2	10	5	39.984	275780432	150	73512106	50	5	0.05002	0.2501	0.136032	0.0012505	0.00068016	0.166667	4.5344e-09	4.5344e-09	1	0	0	1	0	0
ACTCTC	38	163	6	39.984	275780432	150	73512106	978	4.28947	0.950379	4.07663	2.21732	0.0244598	0.0133039	0.171579	8.86929e-08	8.86929e-08	1	0	0	1	0	0
ACTG	24	181	4	39.984	275780432	150	73512106	724	7.54167	0.600239	4.52681	2.46218	0.0181072	0.00984872	0.201111	6.56581e-08	6.56581e-08	1	0	0	0	0	0
ACTGAGC	15	61	7	39.984	275780432	150	73512106	427	4.06667	0.37515	1.52561	0.829795	0.0106793	0.00580857	0.189778	3.87238e-08	3.87238e-08	1	0	0	1	0	0
ACTGAT	1	4	6	39.984	275780432	150	73512106	24	4	0.02501	0.10004	0.0544128	0.000600239	0.000326477	0.16	2.17651e-09	2.17651e-09	1	0	0	1	0	0
ACTGCCC	1	4	7	39.984	275780432	150	73512106	28	4	0.02501	0.10004	0.0544128	0.000700279	0.00038089	0.186667	2.53926e-09	2.53926e-09	1	0	0	1	0	0
ACTGCG	20	80	6	39.984	275780432	150	73512106	480	4	0.5002	2.0008	1.08826	0.0120048	0.00652954	0.16	4.35302e-08	4.35302e-08	1	0	0	1	0	0
ACTGCGCG	3	12	8	39.984	275780432	150	73512106	96	4	0.0750299	0.30012	0.163238	0.00240096	0.00130591	0.213333	8.70605e-09	8.70605e-09	1	0	0	1	0	0
ACTGCT	569	3706	6	39.984	275780432	150	73512106	22236	6.51318	14.2307	92.687	50.4135	0.556122	0.302481	0.260527	2.01654e-06	2.01654e-06	1	0	0	1	0	0
ACTGCTC	4	16	7	39.984	275780432	150	73512106	112	4	0.10004	0.40016	0.217651	0.00280112	0.00152356	0.186667	1.01571e-08	1.01571e-08	1	0	0	1	0	0
ACTGGC	28	152	6	39.984	275780432	150	73512106	912	5.42857	0.700279	3.80152	2.06769	0.0228091	0.0124061	0.217143	8.27075e-08	8.27075e-08	1	0	0	1	0	0
ACTGGCT	2	8	7	39.984	275780432	150	73512106	56	4	0.05002	0.20008	0.108826	0.00140056	0.000761779	0.186667	5.07853e-09	5.07853e-09	1	0	0	1	0	0
AG	144497	2294693	2	39.984	275780432	150	73512106	4589386	15.8806	3613.87	57390.2	31215.2	114.78	62.4303	0.211741	0.000416202	0.000416202	1	1	1	0	0	0
AGAGAGCC	28	133	8	39.984	275780432	150	73512106	1064	4.75	0.700279	3.32633	1.80923	0.0266106	0.0144738	0.253333	9.6492e-08	9.6492e-08	1	0	0	1	0	0
AGAGAGG	58	255	7	39.984	275780432	150	73512106	1785	4.39655	1.45058	6.37754	3.46882	0.0446428	0.0242817	0.205172	1.61878e-07	1.61878e-07	1	0	0	1	0	0
AGAGAT	42	254	6	39.984	275780432	150	73512106	1524	6.04762	1.05042	6.35253	3.45521	0.0381152	0.0207313	0.241905	1.38209e-07	1.38209e-07	1	0	0	1	0	0
AGAGATC	2	8	7	39.984	275780432	150	73512106	56	4	0.05002	0.20008	0.108826	0.00140056	0.000761779	0.186667	5.07853e-09	5.07853e-09	1	0	0	1	0	0
AGAGATG	18	72	7	39.984	275780432	150	73512106	504	4	0.45018	1.80072	0.979431	0.012605	0.00685601	0.186667	4.57068e-08	4.57068e-08	1	0	0	1	0	0
AGAGC	2	10	5	39.984	275780432	150	73512106	50	5	0.05002	0.2501	0.136032	0.0012505	0.00068016	0.166667	4.5344e-09	4.5344e-09	1	0	0	1	0	0
AGAGCAT	2	9	7	39.984	275780432	150	73512106	63	4.5	0.05002	0.22509	0.122429	0.00157563	0.000857002	0.21	5.71334e-09	5.71334e-09	1	0	0	1	0	0
AGAGCC	1	4	6	39.984	275780432	150	73512106	24	4	0.02501	0.10004	0.0544128	0.000600239	0.000326477	0.16	2.17651e-09	2.17651e-09	1	0	0	1	0	0
AGAGCCTG	4	20	8	39.984	275780432	150	73512106	160	5	0.10004	0.5002	0.272064	0.0040016	0.00217651	0.266667	1.45101e-08	1.45101e-08	1	0	0	1	0	0
AGAGCG	121	518	6	39.984	275780432	150	73512106	3108	4.28099	3.02621	12.9552	7.04646	0.077731	0.0422788	0.17124	2.81858e-07	2.81858e-07	1	0	0	1	0	0
AGAGCGAGG	13	58	9	39.984	275780432	150	73512106	522	4.46154	0.32513	1.45058	0.788986	0.0130552	0.00710087	0.267692	4.73391e-08	4.73391e-08	1	0	0	1	0	0
AGAGCGG	7	31	7	39.984	275780432	150	73512106	217	4.42857	0.17507	0.775309	0.421699	0.00542717	0.00295189	0.206667	1.96793e-08	1.96793e-08	1	0	0	1	0	0
AGAGCTC	2	8	7	39.984	275780432	150	73512106	56	4	0.05002	0.20008	0.108826	0.00140056	0.000761779	0.186667	5.07853e-09	5.07853e-09	1	0	0	1	0	0
AGAGG	115	691	5	39.984	275780432	150	73512106	3455	6.0087	2.87615	17.2819	9.39981	0.0864095	0.0469991	0.20029	3.13327e-07	3.13327e-07	1	0	0	1	0	0
AGAGGAGGC	3	14	9	39.984	275780432	150	73512106	126	4.66667	0.0750299	0.35014	0.190445	0.00315126	0.001714	0.28	1.14267e-08	1.14267e-08	1	0	0	1	0	0
AGAGGC	30	166	6	39.984	275780432	150	73512106	996	5.53333	0.750299	4.15166	2.25813	0.0249099	0.0135488	0.221333	9.03253e-08	9.03253e-08	1	0	0	1	0	0
AGAGGCG	28	126	7	39.984	275780432	150	73512106	882	4.5	0.700279	3.15126	1.714	0.0220588	0.011998	0.21	7.99868e-08	7.99868e-08	1	0	0	1	0	0
AGAGGG	107	483	6	39.984	275780432	150	73512106	2898	4.51402	2.67607	12.0798	6.57035	0.0724789	0.0394221	0.180561	2.62814e-07	2.62814e-07	1	0	0	1	0	0
AGAT	2517	21794	4	39.984	275780432	150	73512106	87176	8.65872	62.9501	545.067	296.468	2.18027	1.18587	0.230899	7.90582e-06	7.90582e-06	1	0	0	0	0	0
AGATAT	16	64	6	39.984	275780432	150	73512106	384	4	0.40016	1.60064	0.870605	0.00960383	0.00522363	0.16	3.48242e-08	3.48242e-08	1	0	0	1	0	0
AGATC	3	15	5	39.984	275780432	150	73512106	75	5	0.0750299	0.37515	0.204048	0.00187575	0.00102024	0.166667	6.8016e-09	6.8016e-09	1	0	0	1	0	0
AGATG	50	252	5	39.984	275780432	150	73512106	1260	5.04	1.2505	6.30251	3.42801	0.0315126	0.01714	0.168	1.14267e-07	1.14267e-07	1	0	0	1	0	0
AGATGG	15	60	6	39.984	275780432	150	73512106	360	4	0.37515	1.5006	0.816192	0.00900359	0.00489715	0.16	3.26477e-08	3.26477e-08	1	0	0	1	0	0
AGC	7269	74362	3	39.984	275780432	150	73512106	223086	10.23	181.798	1859.79	1011.56	5.57938	3.03468	0.2046	2.02312e-05	2.02312e-05	1	0	0	0	0	0
AGCAGCGG	18	82	8	39.984	275780432	150	73512106	656	4.55556	0.45018	2.05082	1.11546	0.0164065	0.0089237	0.242963	5.94913e-08	5.94913e-08	1	0	0	1	0	0
AGCAGG	59	236	6	39.984	275780432	150	73512106	1416	4	1.47559	5.90235	3.21036	0.0354141	0.0192621	0.16	1.28414e-07	1.28414e-07	1	0	0	1	0	0
AGCATC	55	223	6	39.984	275780432	150	73512106	1338	4.05455	1.37555	5.57723	3.03351	0.0334634	0.0182011	0.162182	1.21341e-07	1.21341e-07	1	0	0	1	0	0
AGCC	20	151	4	39.984	275780432	150	73512106	604	7.55	0.5002	3.77651	2.05408	0.015106	0.00821633	0.201333	5.47756e-08	5.47756e-08	1	0	0	0	0	0
AGCCAGG	1	4	7	39.984	275780432	150	73512106	28	4	0.02501	0.10004	0.0544128	0.000700279	0.00038089	0.186667	2.53926e-09	2.53926e-09	1	0	0	1	0	0
AGCCAT	47	188	6	39.984	275780432	150	73512106	1128	4	1.17547	4.70188	2.5574	0.0282113	0.0153444	0.16	1.02296e-07	1.02296e-07	1	0	0	1	0	0
AGCCATC	1	9	7	39.984	275780432	150	73512106	63	9	0.02501	0.22509	0.122429	0.00157563	0.000857002	0.42	5.71334e-09	5.71334e-09	1	0	0	1	0	0
AGCCCC	2	13	6	39.984	275780432	150	73512106	78	6.5	0.05002	0.32513	0.176842	0.00195078	0.00106105	0.26	7.07366e-09	7.07366e-09	1	0	0	1	0	0
AGCCCG	4	18	6	39.984	275780432	150	73512106	108	4.5	0.10004	0.45018	0.244858	0.00270108	0.00146915	0.18	9.79431e-09	9.79431e-09	1	0	0	1	0	0
AGCCCT	1	4	6	39.984	275780432	150	73512106	24	4	0.02501	0.10004	0.0544128	0.000600239	0.000326477	0.16	2.17651e-09	2.17651e-09	1	0	0	1	0	0
AGCCG	20	121	5	39.984	275780432	150	73512106	605	6.05	0.5002	3.02621	1.64599	0.015131	0.00822994	0.201667	5.48662e-08	5.48662e-08	1	0	0	1	0	0
AGCCGC	42	196	6	39.984	275780432	150	73512106	1176	4.66667	1.05042	4.90196	2.66623	0.0294117	0.0159974	0.186667	1.06649e-07	1.06649e-07	1	0	0	1	0	0
AGCCGCAGG	4	16	9	39.984	275780432	150	73512106	144	4	0.10004	0.40016	0.217651	0.00360144	0.00195886	0.24	1.30591e-08	1.30591e-08	1	0	0	1	0	0
AGCCGCC	9	36	7	39.984	275780432	150	73512106	252	4	0.22509	0.900359	0.489715	0.00630251	0.00342801	0.186667	2.28534e-08	2.28534e-08	1	0	0	1	0	0
AGCCGG	8	32	6	39.984	275780432	150	73512106	192	4	0.20008	0.800319	0.435302	0.00480192	0.00261181	0.16	1.74121e-08	1.74121e-08	1	0	0	1	0	0
AGCCTAT	1	4	7	39.984	275780432	150	73512106	28	4	0.02501	0.10004	0.0544128	0.000700279	0.00038089	0.186667	2.53926e-09	2.53926e-09	1	0	0	1	0	0
AGCCTC	1	4	6	39.984	275780432	150	73512106	24	4	0.02501	0.10004	0.0544128	0.000600239	0.000326477	0.16	2.17651e-09	2.17651e-09	1	0	0	1	0	0
AGCCTCG	11	44	7	39.984	275780432	150	73512106	308	4	0.27511	1.10044	0.598541	0.00770307	0.00418979	0.186667	2.79319e-08	2.79319e-08	1	0	0	1	0	0
AGCCTG	62	305	6	39.984	275780432	150	73512106	1830	4.91935	1.55062	7.62804	4.14898	0.0457683	0.0248939	0.196774	1.65959e-07	1.65959e-07	1	0	0	1	0	0
AGCG	312	1994	4	39.984	275780432	150	73512106	7976	6.39103	7.80311	49.8699	27.1248	0.19948	0.108499	0.170427	7.23328e-07	7.23328e-07	1	0	0	0	0	0
AGCGC	10	56	5	39.984	275780432	150	73512106	280	5.6	0.2501	1.40056	0.761779	0.00700279	0.0038089	0.186667	2.53926e-08	2.53926e-08	1	0	0	1	0	0
AGCGCG	2	8	6	39.984	275780432	150	73512106	48	4	0.05002	0.20008	0.108826	0.00120048	0.000652954	0.16	4.35302e-09	4.35302e-09	1	0	0	1	0	0
AGCGCGAGG	28	120	9	39.984	275780432	150	73512106	1080	4.28571	0.700279	3.0012	1.63238	0.0270108	0.0146915	0.257143	9.79431e-08	9.79431e-08	1	0	0	1	0	0
AGCGCGG	4	16	7	39.984	275780432	150	73512106	112	4	0.10004	0.40016	0.217651	0.00280112	0.00152356	0.186667	1.01571e-08	1.01571e-08	1	0	0	1	0	0
AGCGGC	166	730	6	39.984	275780432	150	73512106	4380	4.39759	4.15166	18.2573	9.93034	0.109544	0.059582	0.175904	3.97213e-07	3.97213e-07	1	0	0	1	0	0
AGCGGCG	32	147	7	39.984	275780432	150	73512106	1029	4.59375	0.800319	3.67647	1.99967	0.0257353	0.0139977	0.214375	9.3318e-08	9.3318e-08	1	0	0	1	0	0
AGCGGCGAGG	10	40	10	39.984	275780432	150	73512106	400	4	0.2501	1.0004	0.544128	0.010004	0.00544128	0.266667	3.62752e-08	3.62752e-08	1	0	0	1	0	0
AGCT	2	12	4	39.984	275780432	150	73512106	48	6	0.05002	0.30012	0.163238	0.00120048	0.000652954	0.16	4.35302e-09	4.35302e-09	1	0	0	0	0	0
AGCTCC	21	101	6	39.984	275780432	150	73512106	606	4.80952	0.52521	2.52601	1.37392	0.015156	0.00824354	0.192381	5.49569e-08	5.49569e-08	1	0	0	1	0	0
AGCTCCC	1	4	7	39.984	275780432	150	73512106	28	4	0.02501	0.10004	0.0544128	0.000700279	0.00038089	0.186667	2.53926e-09	2.53926e-09	1	0	0	1	0	0
AGCTGC	1	4	6	39.984	275780432	150	73512106	24	4	0.02501	0.10004	0.0544128	0.000600239	0.000326477	0.16	2.17651e-09	2.17651e-09	1	0	0	1	0	0
AGG	1017	9194	3	39.984	275780432	150	73512106	27582	9.04031	25.4351	229.942	125.068	0.689825	0.375204	0.180806	2.50136e-06	2.50136e-06	1	0	0	0	0	0
AGGAGGC	34	136	7	39.984	275780432	150	73512106	952	4	0.850339	3.40136	1.85004	0.0238095	0.0129502	0.186667	8.6335e-08	8.6335e-08	1	0	0	1	0	0
AGGATC	1	5	6	39.984	275780432	150	73512106	30	5	0.02501	0.12505	0.068016	0.000750299	0.000408096	0.2	2.72064e-09	2.72064e-09	1	0	0	1	0	0
AGGATG	22	91	6	39.984	275780432	150	73512106	546	4.13636	0.55022	2.27591	1.23789	0.0136554	0.00742735	0.165455	4.95157e-08	4.95157e-08	1	0	0	1	0	0
AGGC	49	310	4	39.984	275780432	150	73512106	1240	6.32653	1.22549	7.75309	4.21699	0.0310124	0.016868	0.168707	1.12453e-07	1.12453e-07	1	0	0	0	0	0
AGGCAT	24	125	6	39.984	275780432	150	73512106	750	5.20833	0.600239	3.12625	1.7004	0.0187575	0.0102024	0.208333	6.8016e-08	6.8016e-08	1	0	0	1	0	0
AGGCCCG	7	28	7	39.984	275780432	150	73512106	196	4	0.17507	0.700279	0.38089	0.00490196	0.00266623	0.186667	1.77749e-08	1.77749e-08	1	0	0	1	0	0
AGGCG	67	399	5	39.984	275780432	150	73512106	1995	5.95522	1.67567	9.97898	5.42768	0.0498949	0.0271384	0.198507	1.80923e-07	1.80923e-07	1	0	0	1	0	0
AGGCGAGGGC	6	25	10	39.984	275780432	150	73512106	250	4.16667	0.15006	0.625249	0.34008	0.00625249	0.0034008	0.277778	2.2672e-08	2.2672e-08	1	0	0	1	0	0
AGGCGC	1	4	6	39.984	275780432	150	73512106	24	4	0.02501	0.10004	0.0544128	0.000600239	0.000326477	0.16	2.17651e-09	2.17651e-09	1	0	0	1	0	0
AGGCGCG	8	32	7	39.984	275780432	150	73512106	224	4	0.20008	0.800319	0.435302	0.00560224	0.00304712	0.186667	2.03141e-08	2.03141e-08	1	0	0	1	0	0
AGGCGG	10	54	6	39.984	275780432	150	73512106	324	5.4	0.2501	1.35054	0.734573	0.00810323	0.00440744	0.216	2.93829e-08	2.93829e-08	1	0	0	1	0	0
AGGG	42	266	4	39.984	275780432	150	73512106	1064	6.33333	1.05042	6.65265	3.61845	0.0266106	0.0144738	0.168889	9.6492e-08	9.6492e-08	1	0	0	0	0	0
AGGGC	5	25	5	39.984	275780432	150	73512106	125	5	0.12505	0.625249	0.34008	0.00312625	0.0017004	0.166667	1.1336e-08	1.1336e-08	1	0	0	1	0	0
AGGGCAT	1	4	7	39.984	275780432	150	73512106	28	4	0.02501	0.10004	0.0544128	0.000700279	0.00038089	0.186667	2.53926e-09	2.53926e-09	1	0	0	1	0	0
AGGGCG	25	100	6	39.984	275780432	150	73512106	600	4	0.625249	2.501	1.36032	0.015006	0.00816192	0.16	5.44128e-08	5.44128e-08	1	0	0	1	0	0
AGGGG	10	50	5	39.984	275780432	150	73512106	250	5	0.2501	1.2505	0.68016	0.00625249	0.0034008	0.166667	2.2672e-08	2.2672e-08	1	0	0	1	0	0
AGGGGCCGC	11	46	9	39.984	275780432	150	73512106	414	4.18182	0.27511	1.15046	0.625747	0.0103541	0.00563173	0.250909	3.75448e-08	3.75448e-08	1	0	0	1	0	0
AGGGGCG	13	52	7	39.984	275780432	150	73512106	364	4	0.32513	1.30052	0.707366	0.00910363	0.00495157	0.186667	3.30104e-08	3.30104e-08	1	0	0	1	0	0
AGGGGCGCGG	8	35	10	39.984	275780432	150	73512106	350	4.375	0.20008	0.875349	0.476112	0.00875349	0.00476112	0.291667	3.17408e-08	3.17408e-08	1	0	0	1	0	0
AGGGGG	7	28	6	39.984	275780432	150	73512106	168	4	0.17507	0.700279	0.38089	0.00420168	0.00228534	0.16	1.52356e-08	1.52356e-08	1	0	0	1	0	0
AT	14398	185621	2	39.984	275780432	150	73512106	371242	12.8921	360.094	4642.38	2525.04	9.28475	5.05008	0.171895	3.36672e-05	3.36672e-05	1	1	1	0	0	0
ATATATC	19	77	7	39.984	275780432	150	73512106	539	4.05263	0.47519	1.92577	1.04745	0.0134804	0.00733213	0.189123	4.88808e-08	4.88808e-08	1	0	0	1	0	0
ATATC	9	59	5	39.984	275780432	150	73512106	295	6.55556	0.22509	1.47559	0.802589	0.00737794	0.00401294	0.218519	2.6753e-08	2.6753e-08	1	0	0	1	0	0
ATATCC	4	20	6	39.984	275780432	150	73512106	120	5	0.10004	0.5002	0.272064	0.0030012	0.00163238	0.2	1.08826e-08	1.08826e-08	1	0	0	1	0	0
ATC	2094	22348	3	39.984	275780432	150	73512106	67044	10.6724	52.3709	558.923	304.004	1.67677	0.912013	0.213448	6.08009e-06	6.08009e-06	1	0	0	0	0	0
ATCATG	2	8	6	39.984	275780432	150	73512106	48	4	0.05002	0.20008	0.108826	0.00120048	0.000652954	0.16	4.35302e-09	4.35302e-09	1	0	0	1	0	0
ATCC	147	1319	4	39.984	275780432	150	73512106	5276	8.97279	3.67647	32.9882	17.9426	0.131953	0.0717705	0.239274	4.7847e-07	4.7847e-07	1	0	0	0	0	0
ATCCCC	24	96	6	39.984	275780432	150	73512106	576	4	0.600239	2.40096	1.30591	0.0144057	0.00783544	0.16	5.22363e-08	5.22363e-08	1	0	0	1	0	0
ATCCG	15	75	5	39.984	275780432	150	73512106	375	5	0.37515	1.87575	1.02024	0.00937874	0.0051012	0.166667	3.4008e-08	3.4008e-08	1	0	0	1	0	0
ATCG	76	479	4	39.984	275780432	150	73512106	1916	6.30263	1.90076	11.9798	6.51593	0.0479191	0.0260637	0.16807	1.73758e-07	1.73758e-07	1	0	0	0	0	0
ATCGC	49	301	5	39.984	275780432	150	73512106	1505	6.14286	1.22549	7.528	4.09456	0.03764	0.0204728	0.204762	1.36485e-07	1.36485e-07	1	0	0	1	0	0
ATCGCC	1	4	6	39.984	275780432	150	73512106	24	4	0.02501	0.10004	0.0544128	0.000600239	0.000326477	0.16	2.17651e-09	2.17651e-09	1	0	0	1	0	0
ATCGGC	33	170	6	39.984	275780432	150	73512106	1020	5.15152	0.825329	4.2517	2.31254	0.0255102	0.0138753	0.206061	9.25018e-08	9.25018e-08	1	0	0	1	0	0
ATGC	8	52	4	39.984	275780432	150	73512106	208	6.5	0.20008	1.30052	0.707366	0.00520208	0.00282947	0.173333	1.88631e-08	1.88631e-08	1	0	0	0	0	0
ATGCCC	14	56	6	39.984	275780432	150	73512106	336	4	0.35014	1.40056	0.761779	0.00840335	0.00457068	0.16	3.04712e-08	3.04712e-08	1	0	0	1	0	0
CCCCCCG	1	4	7	39.984	275780432	150	73512106	28	4	0.02501	0.10004	0.0544128	0.000700279	0.00038089	0.186667	2.53926e-09	2.53926e-09	1	0	0	1	0	0
CCCCCG	25	100	6	39.984	275780432	150	73512106	600	4	0.625249	2.501	1.36032	0.015006	0.00816192	0.16	5.44128e-08	5.44128e-08	1	0	0	1	0	0
CCCCCGG	2	8	7	39.984	275780432	150	73512106	56	4	0.05002	0.20008	0.108826	0.00140056	0.000761779	0.186667	5.07853e-09	5.07853e-09	1	0	0	1	0	0
CCCCGCCG	1	4	8	39.984	275780432	150	73512106	32	4	0.02501	0.10004	0.0544128	0.000800319	0.000435302	0.213333	2.90202e-09	2.90202e-09	1	0	0	1	0	0
CCCCGCG	10	45	7	39.984	275780432	150	73512106	315	4.5	0.2501	1.12545	0.612144	0.00787814	0.00428501	0.21	2.85667e-08	2.85667e-08	1	0	0	1	0	0
CCCCGG	2	8	6	39.984	275780432	150	73512106	48	4	0.05002	0.20008	0.108826	0.00120048	0.000652954	0.16	4.35302e-09	4.35302e-09	1	0	0	1	0	0
CCCGG	3	15	5	39.984	275780432	150	73512106	75	5	0.0750299	0.37515	0.204048	0.00187575	0.00102024	0.166667	6.8016e-09	6.8016e-09	1	0	0	1	0	0
CCCGGCCG	4	20	8	39.984	275780432	150	73512106	160	5	0.10004	0.5002	0.272064	0.0040016	0.00217651	0.266667	1.45101e-08	1.45101e-08	1	0	0	1	0	0
CCG	5718	55072	3	39.984	275780432	150	73512106	165216	9.63134	143.007	1377.35	749.156	4.13205	2.24747	0.192627	1.49831e-05	1.49831e-05	1	0	0	0	0	0
CG	26	316	2	39.984	275780432	150	73512106	632	12.1538	0.650259	7.90315	4.29861	0.0158063	0.00859722	0.162051	5.73148e-08	5.73148e-08	1	0	0	0	0	0
