# Supplementary material for: Profiles of telomeric repeats in Insecta reveal diverse forms of telomeric motifs in Hymenopterans
Source: Life Sci Alliance. 2022 Apr 1;5(7):e202101163. doi: 10.26508/lsa.202101163 (PMC8977481; doi:10.26508/lsa.202101163)
Supplement: Supplemental Data 5. — Tandem repeat statistics and TRIP TRM calls for arthropods species that are not listed in Supplemental Data 2 or Supplemental Data 3. [file LSA-2021-01163_Supplemental_Data_5.zip › DataS5/RHIAN_output.csv.5.filtered.xlsx]

## Sheet: Sheet1
Unnamed: 0	reads	repeats	unit_len	avg_genome_cov	genome_size	eff_read_len	num_reads	repeats_total_len	repeats_per_read	reads_per_genome	repeats_per_genome	repeats_per_million_reads	repeats_len_per_genome	repeats_len_per_million_reads	percent_repeats_len_per_read	percent_repeats_len_per_genome	percent_repeat_unit_in_sequences	avg_genome_cov_filter	repeat_containing_reads_filter	repeats_len_per_million_reads_filter	unit_len_filter	percent_repeats_len_per_read_filter	qualified
AAAAAAAAAAGTTTGTATC	1	4	19	19.5461	1870081963	150	243685320	76	4	0.0511611	0.204644	0.0164146	0.00388824	0.000311878	0.506667	2.07918e-09	2.07918e-09	1	0	0	1	1	0
AAAAAAAAGAAAACAG	11	44	16	19.5461	1870081963	150	243685320	704	4	0.562772	2.25109	0.180561	0.0360174	0.00288897	0.426667	1.92598e-08	1.92598e-08	1	0	0	1	0	0
AAAAAAAAGATGT	1	5	13	19.5461	1870081963	150	243685320	65	5	0.0511611	0.255806	0.0205183	0.00332547	0.000266737	0.433333	1.77825e-09	1.77825e-09	1	0	0	1	0	0
AAAAAAAATTTGCGG	2	9	15	19.5461	1870081963	150	243685320	135	4.5	0.102322	0.46045	0.0369329	0.00690675	0.000553993	0.45	3.69329e-09	3.69329e-09	1	0	0	1	0	0
AAAAAAACAG	1	7	10	19.5461	1870081963	150	243685320	70	7	0.0511611	0.358128	0.0287256	0.00358128	0.000287256	0.466667	1.91504e-09	1.91504e-09	1	0	0	1	0	0
AAAAAAACGTAC	1	5	12	19.5461	1870081963	150	243685320	60	5	0.0511611	0.255806	0.0205183	0.00306967	0.000246219	0.4	1.64146e-09	1.64146e-09	1	0	0	1	0	0
AAAAAAAGAAGTTCTAATTG	1	4	20	19.5461	1870081963	150	243685320	80	4	0.0511611	0.204644	0.0164146	0.00409289	0.000328292	0.533333	2.18861e-09	2.18861e-09	1	0	0	1	1	0
AAAAAAAGAG	5	22	10	19.5461	1870081963	150	243685320	220	4.4	0.255806	1.12554	0.0902804	0.0112554	0.000902804	0.293333	6.01869e-09	6.01869e-09	1	0	0	1	0	0
AAAAAAAGGATGAT	1	4	14	19.5461	1870081963	150	243685320	56	4	0.0511611	0.204644	0.0164146	0.00286502	0.000229805	0.373333	1.53203e-09	1.53203e-09	1	0	0	1	0	0
AAAAAAATAT	1	4	10	19.5461	1870081963	150	243685320	40	4	0.0511611	0.204644	0.0164146	0.00204644	0.000164146	0.266667	1.09431e-09	1.09431e-09	1	0	0	1	0	0
AAAAAAATGATAC	1	5	13	19.5461	1870081963	150	243685320	65	5	0.0511611	0.255806	0.0205183	0.00332547	0.000266737	0.433333	1.77825e-09	1.77825e-09	1	0	0	1	0	0
AAAAAAATTAC	1	7	11	19.5461	1870081963	150	243685320	77	7	0.0511611	0.358128	0.0287256	0.00393941	0.000315981	0.513333	2.10654e-09	2.10654e-09	1	0	0	1	1	0
AAAAAAATTAGAACC	1	6	15	19.5461	1870081963	150	243685320	90	6	0.0511611	0.306967	0.0246219	0.0046045	0.000369329	0.6	2.46219e-09	2.46219e-09	1	0	0	1	1	0
AAAAAAATTTTGCAAAAATTTCAC	1	5	24	19.5461	1870081963	150	243685320	120	5	0.0511611	0.255806	0.0205183	0.00613933	0.000492438	0.8	3.28292e-09	3.28292e-09	1	0	0	1	1	0
AAAAAAATTTTGCGG	1	4	15	19.5461	1870081963	150	243685320	60	4	0.0511611	0.204644	0.0164146	0.00306967	0.000246219	0.4	1.64146e-09	1.64146e-09	1	0	0	1	0	0
AAAAAAC	18	83	7	19.5461	1870081963	150	243685320	581	4.61111	0.9209	4.24637	0.340603	0.0297246	0.00238422	0.215185	1.58948e-08	1.58948e-08	1	0	0	1	0	0
AAAAAACAAC	1	13	10	19.5461	1870081963	150	243685320	130	13	0.0511611	0.665095	0.0533475	0.00665095	0.000533475	0.866667	3.5565e-09	3.5565e-09	1	0	0	1	1	0
AAAAAACAACT	3	13	11	19.5461	1870081963	150	243685320	143	4.33333	0.153483	0.665095	0.0533475	0.00731604	0.000586822	0.317778	3.91215e-09	3.91215e-09	1	0	0	1	0	0
AAAAAACAGGTAG	1	5	13	19.5461	1870081963	150	243685320	65	5	0.0511611	0.255806	0.0205183	0.00332547	0.000266737	0.433333	1.77825e-09	1.77825e-09	1	0	0	1	0	0
AAAAAACT	6	62	8	19.5461	1870081963	150	243685320	496	10.3333	0.306967	3.17199	0.254426	0.0253759	0.00203541	0.551111	1.35694e-08	1.35694e-08	1	0	0	1	1	0
AAAAAACTATAG	7	29	12	19.5461	1870081963	150	243685320	348	4.14286	0.358128	1.48367	0.119006	0.0178041	0.00142807	0.331429	9.52048e-09	9.52048e-09	1	0	0	1	0	0
AAAAAAG	90	414	7	19.5461	1870081963	150	243685320	2898	4.6	4.6045	21.1807	1.69891	0.148265	0.0118924	0.214667	7.92826e-08	7.92826e-08	1	0	0	1	0	0
AAAAAAGAAAG	1	4	11	19.5461	1870081963	150	243685320	44	4	0.0511611	0.204644	0.0164146	0.00225109	0.000180561	0.293333	1.20374e-09	1.20374e-09	1	0	0	1	0	0
AAAAAAGAAC	1	8	10	19.5461	1870081963	150	243685320	80	8	0.0511611	0.409289	0.0328292	0.00409289	0.000328292	0.533333	2.18861e-09	2.18861e-09	1	0	0	1	1	0
AAAAAAGATG	1	4	10	19.5461	1870081963	150	243685320	40	4	0.0511611	0.204644	0.0164146	0.00204644	0.000164146	0.266667	1.09431e-09	1.09431e-09	1	0	0	1	0	0
AAAAAAGATGATCTGAAC	4	21	18	19.5461	1870081963	150	243685320	378	5.25	0.204644	1.07438	0.0861767	0.0193389	0.00155118	0.63	1.03412e-08	1.03412e-08	1	0	0	1	1	0
AAAAAAGCAAGAGAG	1	5	15	19.5461	1870081963	150	243685320	75	5	0.0511611	0.255806	0.0205183	0.00383708	0.000307774	0.5	2.05183e-09	2.05183e-09	1	0	0	1	0	0
AAAAAAGT	8	54	8	19.5461	1870081963	150	243685320	432	6.75	0.409289	2.7627	0.221597	0.0221016	0.00177278	0.36	1.18185e-08	1.18185e-08	1	0	0	1	0	0
AAAAAAGTGCTACAAAT	32	149	17	19.5461	1870081963	150	243685320	2533	4.65625	1.63716	7.62301	0.611444	0.129591	0.0103946	0.527708	6.9297e-08	6.9297e-08	1	0	0	1	1	0
AAAAAAGTTAT	1	4	11	19.5461	1870081963	150	243685320	44	4	0.0511611	0.204644	0.0164146	0.00225109	0.000180561	0.293333	1.20374e-09	1.20374e-09	1	0	0	1	0	0
AAAAAAGTTCC	3	12	11	19.5461	1870081963	150	243685320	132	4	0.153483	0.613933	0.0492438	0.00675327	0.000541682	0.293333	3.61121e-09	3.61121e-09	1	0	0	1	0	0
AAAAAAGTTGTGTTTTTACGAGGTG	37	160	25	19.5461	1870081963	150	243685320	4000	4.32432	1.89296	8.18578	0.656584	0.204644	0.0164146	0.720721	1.09431e-07	1.09431e-07	1	0	0	1	1	0
AAAAAAGTTT	2	14	10	19.5461	1870081963	150	243685320	140	7	0.102322	0.716256	0.0574511	0.00716256	0.000574511	0.466667	3.83008e-09	3.83008e-09	1	0	0	1	0	0
AAAAAAT	81	369	7	19.5461	1870081963	150	243685320	2583	4.55556	4.14405	18.8785	1.51425	0.132149	0.0105997	0.212593	7.06649e-08	7.06649e-08	1	0	0	1	0	0
AAAAAATAAAC	16	70	11	19.5461	1870081963	150	243685320	770	4.375	0.818578	3.58128	0.287256	0.0393941	0.00315981	0.320833	2.10654e-08	2.10654e-08	1	0	0	1	0	0
AAAAAATAAACGG	15	68	13	19.5461	1870081963	150	243685320	884	4.53333	0.767417	3.47896	0.279048	0.0452264	0.00362763	0.392889	2.41842e-08	2.41842e-08	1	0	0	1	0	0
AAAAAATAG	11	46	9	19.5461	1870081963	150	243685320	414	4.18182	0.562772	2.35341	0.188768	0.0211807	0.00169891	0.250909	1.13261e-08	1.13261e-08	1	0	0	1	0	0
AAAAAATATAT	1	5	11	19.5461	1870081963	150	243685320	55	5	0.0511611	0.255806	0.0205183	0.00281386	0.000225701	0.366667	1.50467e-09	1.50467e-09	1	0	0	1	0	0
AAAAAATC	1	10	8	19.5461	1870081963	150	243685320	80	10	0.0511611	0.511611	0.0410365	0.00409289	0.000328292	0.533333	2.18861e-09	2.18861e-09	1	0	0	1	1	0
AAAAAATCAAAAAGTAAAC	2	8	19	19.5461	1870081963	150	243685320	152	4	0.102322	0.409289	0.0328292	0.00777649	0.000623755	0.506667	4.15837e-09	4.15837e-09	1	0	0	1	1	0
AAAAAATGAATG	1	9	12	19.5461	1870081963	150	243685320	108	9	0.0511611	0.46045	0.0369329	0.0055254	0.000443195	0.72	2.95463e-09	2.95463e-09	1	0	0	1	1	0
AAAAAATGATG	1	5	11	19.5461	1870081963	150	243685320	55	5	0.0511611	0.255806	0.0205183	0.00281386	0.000225701	0.366667	1.50467e-09	1.50467e-09	1	0	0	1	0	0
AAAAAATTAAAAGT	2	8	14	19.5461	1870081963	150	243685320	112	4	0.102322	0.409289	0.0328292	0.00573005	0.000459609	0.373333	3.06406e-09	3.06406e-09	1	0	0	1	0	0
AAAAAATTACT	1	5	11	19.5461	1870081963	150	243685320	55	5	0.0511611	0.255806	0.0205183	0.00281386	0.000225701	0.366667	1.50467e-09	1.50467e-09	1	0	0	1	0	0
AAAAAATTGACC	1	6	12	19.5461	1870081963	150	243685320	72	6	0.0511611	0.306967	0.0246219	0.0036836	0.000295463	0.48	1.96975e-09	1.96975e-09	1	0	0	1	0	0
AAAAAC	75	313	6	19.5461	1870081963	150	243685320	1878	4.17333	3.83708	16.0134	1.28444	0.0960806	0.00770666	0.166933	5.13777e-08	5.13777e-08	1	0	0	1	0	0
AAAAACAAAC	22	130	10	19.5461	1870081963	150	243685320	1300	5.90909	1.12554	6.65095	0.533475	0.0665095	0.00533475	0.393939	3.5565e-08	3.5565e-08	1	0	0	1	0	0
AAAAACAAACCAAAATCAAAAC	1	4	22	19.5461	1870081963	150	243685320	88	4	0.0511611	0.204644	0.0164146	0.00450218	0.000361121	0.586667	2.40748e-09	2.40748e-09	1	0	0	1	1	0
AAAAACAAAT	17	194	10	19.5461	1870081963	150	243685320	1940	11.4118	0.869739	9.92526	0.796109	0.0992526	0.00796109	0.760784	5.30739e-08	5.30739e-08	1	0	0	1	1	0
AAAAACAGAG	11	74	10	19.5461	1870081963	150	243685320	740	6.72727	0.562772	3.78592	0.30367	0.0378592	0.0030367	0.448485	2.02447e-08	2.02447e-08	1	0	0	1	0	0
AAAAACATTG	1	4	10	19.5461	1870081963	150	243685320	40	4	0.0511611	0.204644	0.0164146	0.00204644	0.000164146	0.266667	1.09431e-09	1.09431e-09	1	0	0	1	0	0
AAAAACC	1	4	7	19.5461	1870081963	150	243685320	28	4	0.0511611	0.204644	0.0164146	0.00143251	0.000114902	0.186667	7.66015e-10	7.66015e-10	1	0	0	1	0	0
AAAAACCCT	1	6	9	19.5461	1870081963	150	243685320	54	6	0.0511611	0.306967	0.0246219	0.0027627	0.000221597	0.36	1.47732e-09	1.47732e-09	1	0	0	1	0	0
AAAAACCGGC	3	12	10	19.5461	1870081963	150	243685320	120	4	0.153483	0.613933	0.0492438	0.00613933	0.000492438	0.266667	3.28292e-09	3.28292e-09	1	0	0	1	0	0
AAAAACGGTAAAT	4	17	13	19.5461	1870081963	150	243685320	221	4.25	0.204644	0.869739	0.0697621	0.0113066	0.000906907	0.368333	6.04605e-09	6.04605e-09	1	0	0	1	0	0
AAAAACGTAGAAC	1	6	13	19.5461	1870081963	150	243685320	78	6	0.0511611	0.306967	0.0246219	0.00399057	0.000320085	0.52	2.1339e-09	2.1339e-09	1	0	0	1	1	0
AAAAACGTTCT	2	10	11	19.5461	1870081963	150	243685320	110	5	0.102322	0.511611	0.0410365	0.00562772	0.000451402	0.366667	3.00935e-09	3.00935e-09	1	0	0	1	0	0
AAAAACTACC	1	5	10	19.5461	1870081963	150	243685320	50	5	0.0511611	0.255806	0.0205183	0.00255806	0.000205183	0.333333	1.36788e-09	1.36788e-09	1	0	0	1	0	0
AAAAACTATT	2	10	10	19.5461	1870081963	150	243685320	100	5	0.102322	0.511611	0.0410365	0.00511611	0.000410365	0.333333	2.73577e-09	2.73577e-09	1	0	0	1	0	0
AAAAACTTTTT	1	4	11	19.5461	1870081963	150	243685320	44	4	0.0511611	0.204644	0.0164146	0.00225109	0.000180561	0.293333	1.20374e-09	1.20374e-09	1	0	0	1	0	0
AAAAAG	574	2876	6	19.5461	1870081963	150	243685320	17256	5.01045	29.3665	147.139	11.8021	0.882836	0.0708126	0.200418	4.72084e-07	4.72084e-07	1	0	0	1	0	0
AAAAAGAAAAGCG	1	5	13	19.5461	1870081963	150	243685320	65	5	0.0511611	0.255806	0.0205183	0.00332547	0.000266737	0.433333	1.77825e-09	1.77825e-09	1	0	0	1	0	0
AAAAAGAAAGAGAAAGG	2	8	17	19.5461	1870081963	150	243685320	136	4	0.102322	0.409289	0.0328292	0.00695791	0.000558097	0.453333	3.72065e-09	3.72065e-09	1	0	0	1	0	0
AAAAAGAACAACAAC	1	6	15	19.5461	1870081963	150	243685320	90	6	0.0511611	0.306967	0.0246219	0.0046045	0.000369329	0.6	2.46219e-09	2.46219e-09	1	0	0	1	1	0
AAAAAGACGGCTAGCTT	1	4	17	19.5461	1870081963	150	243685320	68	4	0.0511611	0.204644	0.0164146	0.00347896	0.000279048	0.453333	1.86032e-09	1.86032e-09	1	0	0	1	0	0
AAAAAGAG	261	1070	8	19.5461	1870081963	150	243685320	8560	4.09962	13.3531	54.7424	4.39091	0.437939	0.0351273	0.218646	2.34182e-07	2.34182e-07	1	0	0	1	0	0
AAAAAGATAAC	3	13	11	19.5461	1870081963	150	243685320	143	4.33333	0.153483	0.665095	0.0533475	0.00731604	0.000586822	0.317778	3.91215e-09	3.91215e-09	1	0	0	1	0	0
AAAAAGATATAC	1	4	12	19.5461	1870081963	150	243685320	48	4	0.0511611	0.204644	0.0164146	0.00245573	0.000196975	0.32	1.31317e-09	1.31317e-09	1	0	0	1	0	0
AAAAAGC	2	18	7	19.5461	1870081963	150	243685320	126	9	0.102322	0.9209	0.0738658	0.0064463	0.00051706	0.42	3.44707e-09	3.44707e-09	1	0	0	1	0	0
AAAAAGCG	1	11	8	19.5461	1870081963	150	243685320	88	11	0.0511611	0.562772	0.0451402	0.00450218	0.000361121	0.586667	2.40748e-09	2.40748e-09	1	0	0	1	1	0
AAAAAGCTCT	1	4	10	19.5461	1870081963	150	243685320	40	4	0.0511611	0.204644	0.0164146	0.00204644	0.000164146	0.266667	1.09431e-09	1.09431e-09	1	0	0	1	0	0
AAAAAGG	5	28	7	19.5461	1870081963	150	243685320	196	5.6	0.255806	1.43251	0.114902	0.0100276	0.000804316	0.261333	5.36211e-09	5.36211e-09	1	0	0	1	0	0
AAAAAGGAAG	1	5	10	19.5461	1870081963	150	243685320	50	5	0.0511611	0.255806	0.0205183	0.00255806	0.000205183	0.333333	1.36788e-09	1.36788e-09	1	0	0	1	0	0
AAAAAGGATACC	1	5	12	19.5461	1870081963	150	243685320	60	5	0.0511611	0.255806	0.0205183	0.00306967	0.000246219	0.4	1.64146e-09	1.64146e-09	1	0	0	1	0	0
AAAAAGGG	1	5	8	19.5461	1870081963	150	243685320	40	5	0.0511611	0.255806	0.0205183	0.00204644	0.000164146	0.266667	1.09431e-09	1.09431e-09	1	0	0	1	0	0
AAAAAGGTAGACTATG	1	5	16	19.5461	1870081963	150	243685320	80	5	0.0511611	0.255806	0.0205183	0.00409289	0.000328292	0.533333	2.18861e-09	2.18861e-09	1	0	0	1	1	0
AAAAAGGTATATTCC	1	4	15	19.5461	1870081963	150	243685320	60	4	0.0511611	0.204644	0.0164146	0.00306967	0.000246219	0.4	1.64146e-09	1.64146e-09	1	0	0	1	0	0
AAAAAGGTATG	7	38	11	19.5461	1870081963	150	243685320	418	5.42857	0.358128	1.94412	0.155939	0.0213853	0.00171533	0.398095	1.14355e-08	1.14355e-08	1	0	0	1	0	0
AAAAAGT	3	12	7	19.5461	1870081963	150	243685320	84	4	0.153483	0.613933	0.0492438	0.00429753	0.000344707	0.186667	2.29805e-09	2.29805e-09	1	0	0	1	0	0
AAAAAGTACT	12	89	10	19.5461	1870081963	150	243685320	890	7.41667	0.613933	4.55334	0.365225	0.0455334	0.00365225	0.494444	2.43483e-08	2.43483e-08	1	0	0	1	0	0
AAAAAGTCGCAACC	1	4	14	19.5461	1870081963	150	243685320	56	4	0.0511611	0.204644	0.0164146	0.00286502	0.000229805	0.373333	1.53203e-09	1.53203e-09	1	0	0	1	0	0
AAAAAGTG	317	3231	8	19.5461	1870081963	150	243685320	25848	10.1924	16.2181	165.302	13.2589	1.32241	0.106071	0.543596	7.07141e-07	7.07141e-07	1	0	0	1	1	0
AAAAAGTTCAG	4	23	11	19.5461	1870081963	150	243685320	253	5.75	0.204644	1.17671	0.094384	0.0129438	0.00103822	0.421667	6.92149e-09	6.92149e-09	1	0	0	1	0	0
AAAAAGTTCC	2	9	10	19.5461	1870081963	150	243685320	90	4.5	0.102322	0.46045	0.0369329	0.0046045	0.000369329	0.3	2.46219e-09	2.46219e-09	1	0	0	1	0	0
AAAAAGTTCT	195	950	10	19.5461	1870081963	150	243685320	9500	4.87179	9.97642	48.6031	3.89847	0.486031	0.0389847	0.324786	2.59898e-07	2.59898e-07	1	0	0	1	0	0
AAAAAGTTCTAACTTCAC	1	4	18	19.5461	1870081963	150	243685320	72	4	0.0511611	0.204644	0.0164146	0.0036836	0.000295463	0.48	1.96975e-09	1.96975e-09	1	0	0	1	0	0
AAAAAGTTCTATAC	2	9	14	19.5461	1870081963	150	243685320	126	4.5	0.102322	0.46045	0.0369329	0.0064463	0.00051706	0.42	3.44707e-09	3.44707e-09	1	0	0	1	0	0
AAAAAGTTCTG	2	9	11	19.5461	1870081963	150	243685320	99	4.5	0.102322	0.46045	0.0369329	0.00506495	0.000406262	0.33	2.70841e-09	2.70841e-09	1	0	0	1	0	0
AAAAAGTTCTT	9	47	11	19.5461	1870081963	150	243685320	517	5.22222	0.46045	2.40457	0.192872	0.0264503	0.00212159	0.382963	1.41439e-08	1.41439e-08	1	0	0	1	0	0
AAAAAGTTTGAATTT	1	4	15	19.5461	1870081963	150	243685320	60	4	0.0511611	0.204644	0.0164146	0.00306967	0.000246219	0.4	1.64146e-09	1.64146e-09	1	0	0	1	0	0
AAAAAGTTTT	9	43	10	19.5461	1870081963	150	243685320	430	4.77778	0.46045	2.19993	0.176457	0.0219993	0.00176457	0.318519	1.17638e-08	1.17638e-08	1	0	0	1	0	0
AAAAAT	509	2139	6	19.5461	1870081963	150	243685320	12834	4.20236	26.041	109.434	8.77771	0.656602	0.0526663	0.168094	3.51109e-07	3.51109e-07	1	0	0	1	0	0
AAAAATAAAACAAATAAAT	12	54	19	19.5461	1870081963	150	243685320	1026	4.5	0.613933	2.7627	0.221597	0.0524913	0.00421035	0.57	2.8069e-08	2.8069e-08	1	0	0	1	1	0
AAAAATAAAT	115	503	10	19.5461	1870081963	150	243685320	5030	4.37391	5.88353	25.734	2.06414	0.25734	0.0206414	0.291594	1.37609e-07	1.37609e-07	1	0	0	1	0	0
AAAAATAAC	6	41	9	19.5461	1870081963	150	243685320	369	6.83333	0.306967	2.09761	0.16825	0.0188785	0.00151425	0.41	1.0095e-08	1.0095e-08	1	0	0	1	0	0
AAAAATAATAT	1	6	11	19.5461	1870081963	150	243685320	66	6	0.0511611	0.306967	0.0246219	0.00337663	0.000270841	0.44	1.80561e-09	1.80561e-09	1	0	0	1	0	0
AAAAATAATGCG	1	9	12	19.5461	1870081963	150	243685320	108	9	0.0511611	0.46045	0.0369329	0.0055254	0.000443195	0.72	2.95463e-09	2.95463e-09	1	0	0	1	1	0
AAAAATACAGGT	3	25	12	19.5461	1870081963	150	243685320	300	8.33333	0.153483	1.27903	0.102591	0.0153483	0.0012311	0.666667	8.20731e-09	8.20731e-09	1	0	0	1	1	0
AAAAATACT	22	227	9	19.5461	1870081963	150	243685320	2043	10.3182	1.12554	11.6136	0.931529	0.104522	0.00838376	0.619091	5.58918e-08	5.58918e-08	1	0	0	1	1	0
AAAAATACTGG	12	56	11	19.5461	1870081963	150	243685320	616	4.66667	0.613933	2.86502	0.229805	0.0315152	0.00252785	0.342222	1.68523e-08	1.68523e-08	1	0	0	1	0	0
AAAAATAG	43	299	8	19.5461	1870081963	150	243685320	2392	6.95349	2.19993	15.2972	1.22699	0.122377	0.00981594	0.370853	6.54396e-08	6.54396e-08	1	0	0	1	0	0
AAAAATAGAT	13	56	10	19.5461	1870081963	150	243685320	560	4.30769	0.665095	2.86502	0.229805	0.0286502	0.00229805	0.287179	1.53203e-08	1.53203e-08	1	0	0	1	0	0
AAAAATAGATG	7	28	11	19.5461	1870081963	150	243685320	308	4	0.358128	1.43251	0.114902	0.0157576	0.00126393	0.293333	8.42617e-09	8.42617e-09	1	0	0	1	0	0
AAAAATATAAATAAAGAAAT	2	8	20	19.5461	1870081963	150	243685320	160	4	0.102322	0.409289	0.0328292	0.00818578	0.000656584	0.533333	4.37723e-09	4.37723e-09	1	0	0	1	1	0
AAAAATATG	93	523	9	19.5461	1870081963	150	243685320	4707	5.62366	4.75798	26.7573	2.14621	0.240815	0.0193159	0.337419	1.28773e-07	1.28773e-07	1	0	0	1	0	0
AAAAATATTAAAAGATG	1	4	17	19.5461	1870081963	150	243685320	68	4	0.0511611	0.204644	0.0164146	0.00347896	0.000279048	0.453333	1.86032e-09	1.86032e-09	1	0	0	1	0	0
AAAAATC	14	58	7	19.5461	1870081963	150	243685320	406	4.14286	0.716256	2.96734	0.238012	0.0207714	0.00166608	0.193333	1.11072e-08	1.11072e-08	1	0	0	1	0	0
AAAAATCAATGCAAAATCC	1	4	19	19.5461	1870081963	150	243685320	76	4	0.0511611	0.204644	0.0164146	0.00388824	0.000311878	0.506667	2.07918e-09	2.07918e-09	1	0	0	1	1	0
AAAAATCT	4	17	8	19.5461	1870081963	150	243685320	136	4.25	0.204644	0.869739	0.0697621	0.00695791	0.000558097	0.226667	3.72065e-09	3.72065e-09	1	0	0	1	0	0
AAAAATG	7	43	7	19.5461	1870081963	150	243685320	301	6.14286	0.358128	2.19993	0.176457	0.0153995	0.0012352	0.286667	8.23466e-09	8.23466e-09	1	0	0	1	0	0
AAAAATGAAAAATGC	1	9	15	19.5461	1870081963	150	243685320	135	9	0.0511611	0.46045	0.0369329	0.00690675	0.000553993	0.9	3.69329e-09	3.69329e-09	1	0	0	1	1	0
AAAAATGAGAGAGT	2	12	14	19.5461	1870081963	150	243685320	168	6	0.102322	0.613933	0.0492438	0.00859507	0.000689414	0.56	4.59609e-09	4.59609e-09	1	0	0	1	1	0
AAAAATGAGT	6	31	10	19.5461	1870081963	150	243685320	310	5.16667	0.306967	1.58599	0.127213	0.0158599	0.00127213	0.344444	8.48088e-09	8.48088e-09	1	0	0	1	0	0
AAAAATGATGAC	1	4	12	19.5461	1870081963	150	243685320	48	4	0.0511611	0.204644	0.0164146	0.00245573	0.000196975	0.32	1.31317e-09	1.31317e-09	1	0	0	1	0	0
AAAAATGATT	2	8	10	19.5461	1870081963	150	243685320	80	4	0.102322	0.409289	0.0328292	0.00409289	0.000328292	0.266667	2.18861e-09	2.18861e-09	1	0	0	1	0	0
AAAAATGTATG	1	6	11	19.5461	1870081963	150	243685320	66	6	0.0511611	0.306967	0.0246219	0.00337663	0.000270841	0.44	1.80561e-09	1.80561e-09	1	0	0	1	0	0
AAAAATGTTC	5	22	10	19.5461	1870081963	150	243685320	220	4.4	0.255806	1.12554	0.0902804	0.0112554	0.000902804	0.293333	6.01869e-09	6.01869e-09	1	0	0	1	0	0
AAAAATT	7	31	7	19.5461	1870081963	150	243685320	217	4.42857	0.358128	1.58599	0.127213	0.011102	0.000890493	0.206667	5.93662e-09	5.93662e-09	1	0	0	1	0	0
AAAAATTAAATAATAAT	1	4	17	19.5461	1870081963	150	243685320	68	4	0.0511611	0.204644	0.0164146	0.00347896	0.000279048	0.453333	1.86032e-09	1.86032e-09	1	0	0	1	0	0
AAAAATTAGCCATACCCCAG	1	4	20	19.5461	1870081963	150	243685320	80	4	0.0511611	0.204644	0.0164146	0.00409289	0.000328292	0.533333	2.18861e-09	2.18861e-09	1	0	0	1	1	0
AAAAATTATACTTAGTTCT	2	9	19	19.5461	1870081963	150	243685320	171	4.5	0.102322	0.46045	0.0369329	0.00874855	0.000701725	0.57	4.67816e-09	4.67816e-09	1	0	0	1	1	0
AAAAATTATGAAC	1	6	13	19.5461	1870081963	150	243685320	78	6	0.0511611	0.306967	0.0246219	0.00399057	0.000320085	0.52	2.1339e-09	2.1339e-09	1	0	0	1	1	0
AAAAATTATGTTC	1	4	13	19.5461	1870081963	150	243685320	52	4	0.0511611	0.204644	0.0164146	0.00266038	0.00021339	0.346667	1.4226e-09	1.4226e-09	1	0	0	1	0	0
AAAAATTC	1	4	8	19.5461	1870081963	150	243685320	32	4	0.0511611	0.204644	0.0164146	0.00163716	0.000131317	0.213333	8.75446e-10	8.75446e-10	1	0	0	1	0	0
AAAAATTGATAAT	1	4	13	19.5461	1870081963	150	243685320	52	4	0.0511611	0.204644	0.0164146	0.00266038	0.00021339	0.346667	1.4226e-09	1.4226e-09	1	0	0	1	0	0
AAAAATTGCATT	1	4	12	19.5461	1870081963	150	243685320	48	4	0.0511611	0.204644	0.0164146	0.00245573	0.000196975	0.32	1.31317e-09	1.31317e-09	1	0	0	1	0	0
AAAAATTGTTT	2	8	11	19.5461	1870081963	150	243685320	88	4	0.102322	0.409289	0.0328292	0.00450218	0.000361121	0.293333	2.40748e-09	2.40748e-09	1	0	0	1	0	0
AAAAATTTC	2	12	9	19.5461	1870081963	150	243685320	108	6	0.102322	0.613933	0.0492438	0.0055254	0.000443195	0.36	2.95463e-09	2.95463e-09	1	0	0	1	0	0
AAAAATTTCAGGT	1	4	13	19.5461	1870081963	150	243685320	52	4	0.0511611	0.204644	0.0164146	0.00266038	0.00021339	0.346667	1.4226e-09	1.4226e-09	1	0	0	1	0	0
AAAAATTTGGTTCT	1	4	14	19.5461	1870081963	150	243685320	56	4	0.0511611	0.204644	0.0164146	0.00286502	0.000229805	0.373333	1.53203e-09	1.53203e-09	1	0	0	1	0	0
AAAAC	248	1379	5	19.5461	1870081963	150	243685320	6895	5.56048	12.688	70.5512	5.65894	0.352756	0.0282947	0.185349	1.88631e-07	1.88631e-07	1	0	0	1	0	0
AAAACAAAC	422	4279	9	19.5461	1870081963	150	243685320	38511	10.1398	21.59	218.918	17.5595	1.97027	0.158036	0.608389	1.05357e-06	1.05357e-06	1	0	0	1	1	0
AAAACAAAGAGGAGG	1	4	15	19.5461	1870081963	150	243685320	60	4	0.0511611	0.204644	0.0164146	0.00306967	0.000246219	0.4	1.64146e-09	1.64146e-09	1	0	0	1	0	0
AAAACAAAT	283	2771	9	19.5461	1870081963	150	243685320	24939	9.79152	14.4786	141.767	11.3712	1.27591	0.102341	0.587491	6.82273e-07	6.82273e-07	1	0	0	1	1	0
AAAACAAATTATT	1	6	13	19.5461	1870081963	150	243685320	78	6	0.0511611	0.306967	0.0246219	0.00399057	0.000320085	0.52	2.1339e-09	2.1339e-09	1	0	0	1	1	0
AAAACAAGAT	26	207	10	19.5461	1870081963	150	243685320	2070	7.96154	1.33019	10.5904	0.849456	0.105904	0.00849456	0.530769	5.66304e-08	5.66304e-08	1	0	0	1	1	0
AAAACAC	1	4	7	19.5461	1870081963	150	243685320	28	4	0.0511611	0.204644	0.0164146	0.00143251	0.000114902	0.186667	7.66015e-10	7.66015e-10	1	0	0	1	0	0
AAAACACAAAAG	1	5	12	19.5461	1870081963	150	243685320	60	5	0.0511611	0.255806	0.0205183	0.00306967	0.000246219	0.4	1.64146e-09	1.64146e-09	1	0	0	1	0	0
AAAACAG	2	8	7	19.5461	1870081963	150	243685320	56	4	0.102322	0.409289	0.0328292	0.00286502	0.000229805	0.186667	1.53203e-09	1.53203e-09	1	0	0	1	0	0
AAAACAGATGATG	1	4	13	19.5461	1870081963	150	243685320	52	4	0.0511611	0.204644	0.0164146	0.00266038	0.00021339	0.346667	1.4226e-09	1.4226e-09	1	0	0	1	0	0
AAAACAGG	1	7	8	19.5461	1870081963	150	243685320	56	7	0.0511611	0.358128	0.0287256	0.00286502	0.000229805	0.373333	1.53203e-09	1.53203e-09	1	0	0	1	0	0
AAAACAT	19	253	7	19.5461	1870081963	150	243685320	1771	13.3158	0.972061	12.9438	1.03822	0.0906063	0.00726757	0.621404	4.84505e-08	4.84505e-08	1	0	0	1	1	0
AAAACATAT	11	94	9	19.5461	1870081963	150	243685320	846	8.54545	0.562772	4.80914	0.385743	0.0432823	0.00347169	0.512727	2.31446e-08	2.31446e-08	1	0	0	1	1	0
AAAACATATAAAATATAT	2	10	18	19.5461	1870081963	150	243685320	180	5	0.102322	0.511611	0.0410365	0.009209	0.000738658	0.6	4.92438e-09	4.92438e-09	1	0	0	1	1	0
AAAACC	32	131	6	19.5461	1870081963	150	243685320	786	4.09375	1.63716	6.70211	0.537579	0.0402126	0.00322547	0.16375	2.15031e-08	2.15031e-08	1	0	0	1	0	0
AAAACCATTT	2	22	10	19.5461	1870081963	150	243685320	220	11	0.102322	1.12554	0.0902804	0.0112554	0.000902804	0.733333	6.01869e-09	6.01869e-09	1	0	0	1	1	0
AAAACCC	1	5	7	19.5461	1870081963	150	243685320	35	5	0.0511611	0.255806	0.0205183	0.00179064	0.000143628	0.233333	9.57519e-10	9.57519e-10	1	0	0	1	0	0
AAAACCCT	9	45	8	19.5461	1870081963	150	243685320	360	5	0.46045	2.30225	0.184664	0.018418	0.00147732	0.266667	9.84877e-09	9.84877e-09	1	0	0	1	0	0
AAAACCT	4	22	7	19.5461	1870081963	150	243685320	154	5.5	0.204644	1.12554	0.0902804	0.00787881	0.000631963	0.256667	4.21308e-09	4.21308e-09	1	0	0	1	0	0
AAAACCTATT	1	7	10	19.5461	1870081963	150	243685320	70	7	0.0511611	0.358128	0.0287256	0.00358128	0.000287256	0.466667	1.91504e-09	1.91504e-09	1	0	0	1	0	0
AAAACCTGAACCCATCTG	13	66	18	19.5461	1870081963	150	243685320	1188	5.07692	0.665095	3.37663	0.270841	0.0607794	0.00487514	0.609231	3.25009e-08	3.25009e-08	1	0	0	1	1	0
AAAACG	71	553	6	19.5461	1870081963	150	243685320	3318	7.78873	3.63244	28.2921	2.26932	0.169753	0.0136159	0.311549	9.07728e-08	9.07728e-08	1	0	0	1	0	0
AAAACGAAACG	74	666	11	19.5461	1870081963	150	243685320	7326	9	3.78592	34.0733	2.73303	0.374806	0.0300634	0.66	2.00422e-07	2.00422e-07	1	0	0	1	1	0
AAAACGACGTC	6	24	11	19.5461	1870081963	150	243685320	264	4	0.306967	1.22787	0.0984877	0.0135065	0.00108336	0.293333	7.22243e-09	7.22243e-09	1	0	0	1	0	0
AAAACGAGAATG	16	64	12	19.5461	1870081963	150	243685320	768	4	0.818578	3.27431	0.262634	0.0392917	0.00315161	0.32	2.10107e-08	2.10107e-08	1	0	0	1	0	0
AAAACGAGATGATCTAAACATG	1	5	22	19.5461	1870081963	150	243685320	110	5	0.0511611	0.255806	0.0205183	0.00562772	0.000451402	0.733333	3.00935e-09	3.00935e-09	1	0	0	1	1	0
AAAACGCCTTATTCTCCT	3	13	18	19.5461	1870081963	150	243685320	234	4.33333	0.153483	0.665095	0.0533475	0.0119717	0.000960255	0.52	6.4017e-09	6.4017e-09	1	0	0	1	1	0
AAAACGTAAACAT	34	210	13	19.5461	1870081963	150	243685320	2730	6.17647	1.73948	10.7438	0.861767	0.13967	0.011203	0.535294	7.46865e-08	7.46865e-08	1	0	0	1	1	0
AAAACT	6	24	6	19.5461	1870081963	150	243685320	144	4	0.306967	1.22787	0.0984877	0.0073672	0.000590926	0.16	3.93951e-09	3.93951e-09	1	0	0	1	0	0
AAAACTAAGGT	2	8	11	19.5461	1870081963	150	243685320	88	4	0.102322	0.409289	0.0328292	0.00450218	0.000361121	0.293333	2.40748e-09	2.40748e-09	1	0	0	1	0	0
AAAACTATTTAG	1	4	12	19.5461	1870081963	150	243685320	48	4	0.0511611	0.204644	0.0164146	0.00245573	0.000196975	0.32	1.31317e-09	1.31317e-09	1	0	0	1	0	0
AAAACTC	3	12	7	19.5461	1870081963	150	243685320	84	4	0.153483	0.613933	0.0492438	0.00429753	0.000344707	0.186667	2.29805e-09	2.29805e-09	1	0	0	1	0	0
AAAACTCAG	1	5	9	19.5461	1870081963	150	243685320	45	5	0.0511611	0.255806	0.0205183	0.00230225	0.000184664	0.3	1.2311e-09	1.2311e-09	1	0	0	1	0	0
AAAACTGACC	2	8	10	19.5461	1870081963	150	243685320	80	4	0.102322	0.409289	0.0328292	0.00409289	0.000328292	0.266667	2.18861e-09	2.18861e-09	1	0	0	1	0	0
AAAACTGATTTGGAGTTCT	1	4	19	19.5461	1870081963	150	243685320	76	4	0.0511611	0.204644	0.0164146	0.00388824	0.000311878	0.506667	2.07918e-09	2.07918e-09	1	0	0	1	1	0
AAAACTGGTGCGAGTGAG	22	94	18	19.5461	1870081963	150	243685320	1692	4.27273	1.12554	4.80914	0.385743	0.0865646	0.00694338	0.512727	4.62892e-08	4.62892e-08	1	0	0	1	1	0
AAAACTGTACT	1	4	11	19.5461	1870081963	150	243685320	44	4	0.0511611	0.204644	0.0164146	0.00225109	0.000180561	0.293333	1.20374e-09	1.20374e-09	1	0	0	1	0	0
AAAACTGTAGTATTG	14	75	15	19.5461	1870081963	150	243685320	1125	5.35714	0.716256	3.83708	0.307774	0.0575563	0.00461661	0.535714	3.07774e-08	3.07774e-08	1	0	0	1	1	0
AAAACTTACAAAATATAC	1	5	18	19.5461	1870081963	150	243685320	90	5	0.0511611	0.255806	0.0205183	0.0046045	0.000369329	0.6	2.46219e-09	2.46219e-09	1	0	0	1	1	0
AAAACTTCC	9	65	9	19.5461	1870081963	150	243685320	585	7.22222	0.46045	3.32547	0.266737	0.0299293	0.00240064	0.433333	1.60042e-08	1.60042e-08	1	0	0	1	0	0
AAAACTTTAG	1	5	10	19.5461	1870081963	150	243685320	50	5	0.0511611	0.255806	0.0205183	0.00255806	0.000205183	0.333333	1.36788e-09	1.36788e-09	1	0	0	1	0	0
AAAACTTTTC	2	8	10	19.5461	1870081963	150	243685320	80	4	0.102322	0.409289	0.0328292	0.00409289	0.000328292	0.266667	2.18861e-09	2.18861e-09	1	0	0	1	0	0
AAAACTTTTGGC	14	56	12	19.5461	1870081963	150	243685320	672	4	0.716256	2.86502	0.229805	0.0343803	0.00275765	0.32	1.83844e-08	1.83844e-08	1	0	0	1	0	0
AAAAG	969	5551	5	19.5461	1870081963	150	243685320	27755	5.72859	49.5751	283.995	22.7794	1.41998	0.113897	0.190953	7.59313e-07	7.59313e-07	1	0	0	1	0	0
AAAAGAAAATAAAT	39	186	14	19.5461	1870081963	150	243685320	2604	4.76923	1.99528	9.51597	0.763279	0.133224	0.0106859	0.445128	7.12394e-08	7.12394e-08	1	0	0	1	0	0
AAAAGAAACGAATCAT	23	95	16	19.5461	1870081963	150	243685320	1520	4.13043	1.17671	4.86031	0.389847	0.0777649	0.00623755	0.44058	4.15837e-08	4.15837e-08	1	0	0	1	0	0
AAAAGAAAGAGAGAGAG	28	127	17	19.5461	1870081963	150	243685320	2159	4.53571	1.43251	6.49746	0.521164	0.110457	0.00885979	0.514048	5.90652e-08	5.90652e-08	1	0	0	1	1	0
AAAAGAAGAAG	2	10	11	19.5461	1870081963	150	243685320	110	5	0.102322	0.511611	0.0410365	0.00562772	0.000451402	0.366667	3.00935e-09	3.00935e-09	1	0	0	1	0	0
AAAAGAAGAG	3	13	10	19.5461	1870081963	150	243685320	130	4.33333	0.153483	0.665095	0.0533475	0.00665095	0.000533475	0.288889	3.5565e-09	3.5565e-09	1	0	0	1	0	0
AAAAGAAGATGATAAGAAATC	1	5	21	19.5461	1870081963	150	243685320	105	5	0.0511611	0.255806	0.0205183	0.00537192	0.000430884	0.7	2.87256e-09	2.87256e-09	1	0	0	1	1	0
AAAAGACAGAC	17	68	11	19.5461	1870081963	150	243685320	748	4	0.869739	3.47896	0.279048	0.0382685	0.00306953	0.293333	2.04635e-08	2.04635e-08	1	0	0	1	0	0
AAAAGAG	23	189	7	19.5461	1870081963	150	243685320	1323	8.21739	1.17671	9.66945	0.77559	0.0676862	0.00542913	0.383478	3.61942e-08	3.61942e-08	1	0	0	1	0	0
AAAAGAGAAG	1	6	10	19.5461	1870081963	150	243685320	60	6	0.0511611	0.306967	0.0246219	0.00306967	0.000246219	0.4	1.64146e-09	1.64146e-09	1	0	0	1	0	0
AAAAGAGAAGG	34	138	11	19.5461	1870081963	150	243685320	1518	4.05882	1.73948	7.06023	0.566304	0.0776626	0.00622935	0.297647	4.1529e-08	4.1529e-08	1	0	0	1	0	0
AAAAGAGAG	56	282	9	19.5461	1870081963	150	243685320	2538	5.03571	2.86502	14.4274	1.15723	0.129847	0.0104151	0.302143	6.94338e-08	6.94338e-08	1	0	0	1	0	0
AAAAGAGAGAGAACG	18	75	15	19.5461	1870081963	150	243685320	1125	4.16667	0.9209	3.83708	0.307774	0.0575563	0.00461661	0.416667	3.07774e-08	3.07774e-08	1	0	0	1	0	0
AAAAGAGT	9	36	8	19.5461	1870081963	150	243685320	288	4	0.46045	1.8418	0.147732	0.0147344	0.00118185	0.213333	7.87901e-09	7.87901e-09	1	0	0	1	0	0
AAAAGAGTCC	4	29	10	19.5461	1870081963	150	243685320	290	7.25	0.204644	1.48367	0.119006	0.0148367	0.00119006	0.483333	7.93373e-09	7.93373e-09	1	0	0	1	0	0
AAAAGAGTTCT	5	32	11	19.5461	1870081963	150	243685320	352	6.4	0.255806	1.63716	0.131317	0.0180087	0.00144449	0.469333	9.62991e-09	9.62991e-09	1	0	0	1	0	0
AAAAGATACC	3	22	10	19.5461	1870081963	150	243685320	220	7.33333	0.153483	1.12554	0.0902804	0.0112554	0.000902804	0.488889	6.01869e-09	6.01869e-09	1	0	0	1	0	0
AAAAGATACT	3	13	10	19.5461	1870081963	150	243685320	130	4.33333	0.153483	0.665095	0.0533475	0.00665095	0.000533475	0.288889	3.5565e-09	3.5565e-09	1	0	0	1	0	0
AAAAGATAG	1	4	9	19.5461	1870081963	150	243685320	36	4	0.0511611	0.204644	0.0164146	0.0018418	0.000147732	0.24	9.84877e-10	9.84877e-10	1	0	0	1	0	0
AAAAGATGAAAATTT	2	11	15	19.5461	1870081963	150	243685320	165	5.5	0.102322	0.562772	0.0451402	0.00844158	0.000677103	0.55	4.51402e-09	4.51402e-09	1	0	0	1	1	0
AAAAGATGACTAAT	3	15	14	19.5461	1870081963	150	243685320	210	5	0.153483	0.767417	0.0615548	0.0107438	0.000861767	0.466667	5.74511e-09	5.74511e-09	1	0	0	1	0	0
AAAAGATGTACAT	1	4	13	19.5461	1870081963	150	243685320	52	4	0.0511611	0.204644	0.0164146	0.00266038	0.00021339	0.346667	1.4226e-09	1.4226e-09	1	0	0	1	0	0
AAAAGATGTAT	1	4	11	19.5461	1870081963	150	243685320	44	4	0.0511611	0.204644	0.0164146	0.00225109	0.000180561	0.293333	1.20374e-09	1.20374e-09	1	0	0	1	0	0
AAAAGC	14	75	6	19.5461	1870081963	150	243685320	450	5.35714	0.716256	3.83708	0.307774	0.0230225	0.00184664	0.214286	1.2311e-08	1.2311e-08	1	0	0	1	0	0
AAAAGCC	1	4	7	19.5461	1870081963	150	243685320	28	4	0.0511611	0.204644	0.0164146	0.00143251	0.000114902	0.186667	7.66015e-10	7.66015e-10	1	0	0	1	0	0
AAAAGCCC	10	40	8	19.5461	1870081963	150	243685320	320	4	0.511611	2.04644	0.164146	0.0163716	0.00131317	0.213333	8.75446e-09	8.75446e-09	1	0	0	1	0	0
AAAAGCG	1	11	7	19.5461	1870081963	150	243685320	77	11	0.0511611	0.562772	0.0451402	0.00393941	0.000315981	0.513333	2.10654e-09	2.10654e-09	1	0	0	1	1	0
AAAAGCGATACGGTATTATATAT	1	5	23	19.5461	1870081963	150	243685320	115	5	0.0511611	0.255806	0.0205183	0.00588353	0.00047192	0.766667	3.14613e-09	3.14613e-09	1	0	0	1	1	0
AAAAGCGGC	3	12	9	19.5461	1870081963	150	243685320	108	4	0.153483	0.613933	0.0492438	0.0055254	0.000443195	0.24	2.95463e-09	2.95463e-09	1	0	0	1	0	0
AAAAGG	36	198	6	19.5461	1870081963	150	243685320	1188	5.5	1.8418	10.1299	0.812523	0.0607794	0.00487514	0.22	3.25009e-08	3.25009e-08	1	0	0	1	0	0
AAAAGGAAAGG	2	8	11	19.5461	1870081963	150	243685320	88	4	0.102322	0.409289	0.0328292	0.00450218	0.000361121	0.293333	2.40748e-09	2.40748e-09	1	0	0	1	0	0
AAAAGGAAGCGATGAAG	5	32	17	19.5461	1870081963	150	243685320	544	6.4	0.255806	1.63716	0.131317	0.0278316	0.00223239	0.725333	1.48826e-08	1.48826e-08	1	0	0	1	1	0
AAAAGGACAAG	2	8	11	19.5461	1870081963	150	243685320	88	4	0.102322	0.409289	0.0328292	0.00450218	0.000361121	0.293333	2.40748e-09	2.40748e-09	1	0	0	1	0	0
AAAAGGAGAAAGGGACG	92	376	17	19.5461	1870081963	150	243685320	6392	4.08696	4.70682	19.2366	1.54297	0.327022	0.0262306	0.463188	1.7487e-07	1.7487e-07	1	0	0	1	0	0
AAAAGGAGAAGTGACAGATCC	1	7	21	19.5461	1870081963	150	243685320	147	7	0.0511611	0.358128	0.0287256	0.00752068	0.000603237	0.98	4.02158e-09	4.02158e-09	1	0	0	1	1	0
AAAAGGAGATAGGG	34	169	14	19.5461	1870081963	150	243685320	2366	4.97059	1.73948	8.64623	0.693517	0.121047	0.00970924	0.463922	6.47283e-08	6.47283e-08	1	0	0	1	0	0
AAAAGGATACC	1	4	11	19.5461	1870081963	150	243685320	44	4	0.0511611	0.204644	0.0164146	0.00225109	0.000180561	0.293333	1.20374e-09	1.20374e-09	1	0	0	1	0	0
AAAAGGATG	1	4	9	19.5461	1870081963	150	243685320	36	4	0.0511611	0.204644	0.0164146	0.0018418	0.000147732	0.24	9.84877e-10	9.84877e-10	1	0	0	1	0	0
AAAAGGATGAAAG	1	4	13	19.5461	1870081963	150	243685320	52	4	0.0511611	0.204644	0.0164146	0.00266038	0.00021339	0.346667	1.4226e-09	1.4226e-09	1	0	0	1	0	0
AAAAGGATGC	3	19	10	19.5461	1870081963	150	243685320	190	6.33333	0.153483	0.972061	0.0779694	0.00972061	0.000779694	0.422222	5.19796e-09	5.19796e-09	1	0	0	1	0	0
AAAAGGATGT	2	10	10	19.5461	1870081963	150	243685320	100	5	0.102322	0.511611	0.0410365	0.00511611	0.000410365	0.333333	2.73577e-09	2.73577e-09	1	0	0	1	0	0
AAAAGGC	1	4	7	19.5461	1870081963	150	243685320	28	4	0.0511611	0.204644	0.0164146	0.00143251	0.000114902	0.186667	7.66015e-10	7.66015e-10	1	0	0	1	0	0
AAAAGGG	18	92	7	19.5461	1870081963	150	243685320	644	5.11111	0.9209	4.70682	0.377536	0.0329478	0.00264275	0.238519	1.76184e-08	1.76184e-08	1	0	0	1	0	0
AAAAGGGAAGAAGG	12	50	14	19.5461	1870081963	150	243685320	700	4.16667	0.613933	2.55806	0.205183	0.0358128	0.00287256	0.388889	1.91504e-08	1.91504e-08	1	0	0	1	0	0
AAAAGGGAGAAGAGAGAGAG	1	4	20	19.5461	1870081963	150	243685320	80	4	0.0511611	0.204644	0.0164146	0.00409289	0.000328292	0.533333	2.18861e-09	2.18861e-09	1	0	0	1	1	0
AAAAGGGATAG	1	4	11	19.5461	1870081963	150	243685320	44	4	0.0511611	0.204644	0.0164146	0.00225109	0.000180561	0.293333	1.20374e-09	1.20374e-09	1	0	0	1	0	0
AAAAGGTAAATTGTACT	1	4	17	19.5461	1870081963	150	243685320	68	4	0.0511611	0.204644	0.0164146	0.00347896	0.000279048	0.453333	1.86032e-09	1.86032e-09	1	0	0	1	0	0
AAAAGGTAATATT	1	4	13	19.5461	1870081963	150	243685320	52	4	0.0511611	0.204644	0.0164146	0.00266038	0.00021339	0.346667	1.4226e-09	1.4226e-09	1	0	0	1	0	0
AAAAGGTCAATGG	18	73	13	19.5461	1870081963	150	243685320	949	4.05556	0.9209	3.73476	0.299567	0.0485519	0.00389437	0.351481	2.59624e-08	2.59624e-08	1	0	0	1	0	0
AAAAGGTG	106	1165	8	19.5461	1870081963	150	243685320	9320	10.9906	5.42308	59.6027	4.78076	0.476822	0.038246	0.586164	2.54974e-07	2.54974e-07	1	0	0	1	1	0
AAAAGT	5	20	6	19.5461	1870081963	150	243685320	120	4	0.255806	1.02322	0.0820731	0.00613933	0.000492438	0.16	3.28292e-09	3.28292e-09	1	0	0	1	0	0
AAAAGTATAG	1	4	10	19.5461	1870081963	150	243685320	40	4	0.0511611	0.204644	0.0164146	0.00204644	0.000164146	0.266667	1.09431e-09	1.09431e-09	1	0	0	1	0	0
AAAAGTATATC	1	4	11	19.5461	1870081963	150	243685320	44	4	0.0511611	0.204644	0.0164146	0.00225109	0.000180561	0.293333	1.20374e-09	1.20374e-09	1	0	0	1	0	0
AAAAGTC	2	8	7	19.5461	1870081963	150	243685320	56	4	0.102322	0.409289	0.0328292	0.00286502	0.000229805	0.186667	1.53203e-09	1.53203e-09	1	0	0	1	0	0
AAAAGTCCT	1	5	9	19.5461	1870081963	150	243685320	45	5	0.0511611	0.255806	0.0205183	0.00230225	0.000184664	0.3	1.2311e-09	1.2311e-09	1	0	0	1	0	0
AAAAGTCGTGCC	93	603	12	19.5461	1870081963	150	243685320	7236	6.48387	4.75798	30.8502	2.4745	0.370202	0.029694	0.51871	1.9796e-07	1.9796e-07	1	0	0	1	1	0
AAAAGTCTCAACACAC	18	75	16	19.5461	1870081963	150	243685320	1200	4.16667	0.9209	3.83708	0.307774	0.0613933	0.00492438	0.444444	3.28292e-08	3.28292e-08	1	0	0	1	0	0
AAAAGTGATCTAAAATGATG	1	7	20	19.5461	1870081963	150	243685320	140	7	0.0511611	0.358128	0.0287256	0.00716256	0.000574511	0.933333	3.83008e-09	3.83008e-09	1	0	0	1	1	0
AAAAGTGATCTAAAG	4	20	15	19.5461	1870081963	150	243685320	300	5	0.204644	1.02322	0.0820731	0.0153483	0.0012311	0.5	8.20731e-09	8.20731e-09	1	0	0	1	0	0
AAAAGTGGAC	1	8	10	19.5461	1870081963	150	243685320	80	8	0.0511611	0.409289	0.0328292	0.00409289	0.000328292	0.533333	2.18861e-09	2.18861e-09	1	0	0	1	1	0
AAAAGTT	1	4	7	19.5461	1870081963	150	243685320	28	4	0.0511611	0.204644	0.0164146	0.00143251	0.000114902	0.186667	7.66015e-10	7.66015e-10	1	0	0	1	0	0
AAAAGTTAAT	5	37	10	19.5461	1870081963	150	243685320	370	7.4	0.255806	1.89296	0.151835	0.0189296	0.00151835	0.493333	1.01223e-08	1.01223e-08	1	0	0	1	0	0
AAAAGTTACAGAAGATGC	1	5	18	19.5461	1870081963	150	243685320	90	5	0.0511611	0.255806	0.0205183	0.0046045	0.000369329	0.6	2.46219e-09	2.46219e-09	1	0	0	1	1	0
AAAAGTTATC	26	115	10	19.5461	1870081963	150	243685320	1150	4.42308	1.33019	5.88353	0.47192	0.0588353	0.0047192	0.294872	3.14613e-08	3.14613e-08	1	0	0	1	0	0
AAAAGTTCGAAGCTT	2	8	15	19.5461	1870081963	150	243685320	120	4	0.102322	0.409289	0.0328292	0.00613933	0.000492438	0.4	3.28292e-09	3.28292e-09	1	0	0	1	0	0
AAAAGTTCT	94	535	9	19.5461	1870081963	150	243685320	4815	5.69149	4.80914	27.3712	2.19545	0.246341	0.0197591	0.341489	1.31727e-07	1.31727e-07	1	0	0	1	0	0
AAAAGTTCTAACCAAG	2	11	16	19.5461	1870081963	150	243685320	176	5.5	0.102322	0.562772	0.0451402	0.00900436	0.000722243	0.586667	4.81495e-09	4.81495e-09	1	0	0	1	1	0
AAAAGTTCTAAG	6	24	12	19.5461	1870081963	150	243685320	288	4	0.306967	1.22787	0.0984877	0.0147344	0.00118185	0.32	7.87901e-09	7.87901e-09	1	0	0	1	0	0
AAAAGTTCTAATATAT	2	8	16	19.5461	1870081963	150	243685320	128	4	0.102322	0.409289	0.0328292	0.00654862	0.000525268	0.426667	3.50178e-09	3.50178e-09	1	0	0	1	0	0
AAAAGTTCTAATATATG	1	6	17	19.5461	1870081963	150	243685320	102	6	0.0511611	0.306967	0.0246219	0.00521843	0.000418573	0.68	2.79048e-09	2.79048e-09	1	0	0	1	1	0
AAAAGTTCTAC	8	37	11	19.5461	1870081963	150	243685320	407	4.625	0.409289	1.89296	0.151835	0.0208226	0.00167019	0.339167	1.11346e-08	1.11346e-08	1	0	0	1	0	0
AAAAGTTCTAG	1	4	11	19.5461	1870081963	150	243685320	44	4	0.0511611	0.204644	0.0164146	0.00225109	0.000180561	0.293333	1.20374e-09	1.20374e-09	1	0	0	1	0	0
AAAAGTTCTATAC	2	8	13	19.5461	1870081963	150	243685320	104	4	0.102322	0.409289	0.0328292	0.00532076	0.00042678	0.346667	2.8452e-09	2.8452e-09	1	0	0	1	0	0
AAAAGTTCTG	13	64	10	19.5461	1870081963	150	243685320	640	4.92308	0.665095	3.27431	0.262634	0.0327431	0.00262634	0.328205	1.75089e-08	1.75089e-08	1	0	0	1	0	0
AAAAGTTGTGTC	194	1175	12	19.5461	1870081963	150	243685320	14100	6.0567	9.92526	60.1143	4.82179	0.721372	0.0578615	0.484536	3.85743e-07	3.85743e-07	1	0	0	1	0	0
AAAAT	734	4500	5	19.5461	1870081963	150	243685320	22500	6.13079	37.5523	230.225	18.4664	1.15113	0.0923322	0.20436	6.15548e-07	6.15548e-07	1	0	0	1	0	0
AAAATAAAATAACAT	7	34	15	19.5461	1870081963	150	243685320	510	4.85714	0.358128	1.73948	0.139524	0.0260922	0.00209286	0.485714	1.39524e-08	1.39524e-08	1	0	0	1	0	0
AAAATAAAATT	5	29	11	19.5461	1870081963	150	243685320	319	5.8	0.255806	1.48367	0.119006	0.0163204	0.00130907	0.425333	8.7271e-09	8.7271e-09	1	0	0	1	0	0
AAAATAAAC	164	1352	9	19.5461	1870081963	150	243685320	12168	8.2439	8.39042	69.1698	5.54814	0.622528	0.0499332	0.494634	3.32888e-07	3.32888e-07	1	0	0	1	0	0
AAAATAAAGGTAG	1	5	13	19.5461	1870081963	150	243685320	65	5	0.0511611	0.255806	0.0205183	0.00332547	0.000266737	0.433333	1.77825e-09	1.77825e-09	1	0	0	1	0	0
AAAATAAAGT	16	133	10	19.5461	1870081963	150	243685320	1330	8.3125	0.818578	6.80443	0.545786	0.0680443	0.00545786	0.554167	3.63857e-08	3.63857e-08	1	0	0	1	1	0
AAAATAAAT	1340	8783	9	19.5461	1870081963	150	243685320	79047	6.55448	68.5559	449.348	36.0424	4.04413	0.324381	0.393269	2.16254e-06	2.16254e-06	1	0	0	1	0	0
AAAATAAATGAAT	32	218	13	19.5461	1870081963	150	243685320	2834	6.8125	1.63716	11.1531	0.894596	0.144991	0.0116298	0.590417	7.75317e-08	7.75317e-08	1	0	0	1	1	0
AAAATAACAAC	5	20	11	19.5461	1870081963	150	243685320	220	4	0.255806	1.02322	0.0820731	0.0112554	0.000902804	0.293333	6.01869e-09	6.01869e-09	1	0	0	1	0	0
AAAATAAGGTATC	1	4	13	19.5461	1870081963	150	243685320	52	4	0.0511611	0.204644	0.0164146	0.00266038	0.00021339	0.346667	1.4226e-09	1.4226e-09	1	0	0	1	0	0
AAAATAAGT	123	1215	9	19.5461	1870081963	150	243685320	10935	9.87805	6.29282	62.1608	4.98594	0.559447	0.0448734	0.592683	2.99156e-07	2.99156e-07	1	0	0	1	1	0
AAAATAAGTAATAAATAAT	30	152	19	19.5461	1870081963	150	243685320	2888	5.06667	1.53483	7.77649	0.623755	0.147753	0.0118513	0.641778	7.9009e-08	7.9009e-08	1	0	0	1	1	0
AAAATAAGTTCT	6	33	12	19.5461	1870081963	150	243685320	396	5.5	0.306967	1.68832	0.135421	0.0202598	0.00162505	0.44	1.08336e-08	1.08336e-08	1	0	0	1	0	0
AAAATAATAAT	7	34	11	19.5461	1870081963	150	243685320	374	4.85714	0.358128	1.73948	0.139524	0.0191343	0.00153477	0.35619	1.02318e-08	1.02318e-08	1	0	0	1	0	0
AAAATAATAATG	1	12	12	19.5461	1870081963	150	243685320	144	12	0.0511611	0.613933	0.0492438	0.0073672	0.000590926	0.96	3.93951e-09	3.93951e-09	1	0	0	1	1	0
AAAATAATAC	1	8	10	19.5461	1870081963	150	243685320	80	8	0.0511611	0.409289	0.0328292	0.00409289	0.000328292	0.533333	2.18861e-09	2.18861e-09	1	0	0	1	1	0
AAAATAC	2	10	7	19.5461	1870081963	150	243685320	70	5	0.102322	0.511611	0.0410365	0.00358128	0.000287256	0.233333	1.91504e-09	1.91504e-09	1	0	0	1	0	0
AAAATACGAGCAACC	1	4	15	19.5461	1870081963	150	243685320	60	4	0.0511611	0.204644	0.0164146	0.00306967	0.000246219	0.4	1.64146e-09	1.64146e-09	1	0	0	1	0	0
AAAATACTAC	36	369	10	19.5461	1870081963	150	243685320	3690	10.25	1.8418	18.8785	1.51425	0.188785	0.0151425	0.683333	1.0095e-07	1.0095e-07	1	0	0	1	1	0
AAAATACTAT	1	4	10	19.5461	1870081963	150	243685320	40	4	0.0511611	0.204644	0.0164146	0.00204644	0.000164146	0.266667	1.09431e-09	1.09431e-09	1	0	0	1	0	0
AAAATAG	143	1323	7	19.5461	1870081963	150	243685320	9261	9.25175	7.31604	67.6862	5.42913	0.473803	0.0380039	0.431748	2.5336e-07	2.5336e-07	1	0	0	1	0	0
AAAATAGAATAAATAAAT	21	102	18	19.5461	1870081963	150	243685320	1836	4.85714	1.07438	5.21843	0.418573	0.0939318	0.00753431	0.582857	5.02287e-08	5.02287e-08	1	0	0	1	1	0
AAAATAGAGT	10	42	10	19.5461	1870081963	150	243685320	420	4.2	0.511611	2.14877	0.172353	0.0214877	0.00172353	0.28	1.14902e-08	1.14902e-08	1	0	0	1	0	0
AAAATAGAT	39	274	9	19.5461	1870081963	150	243685320	2466	7.02564	1.99528	14.0181	1.1244	0.126163	0.0101196	0.421538	6.74641e-08	6.74641e-08	1	0	0	1	0	0
AAAATAGATAGACAAAC	42	212	17	19.5461	1870081963	150	243685320	3604	5.04762	2.14877	10.8462	0.869974	0.184385	0.0147896	0.572063	9.85971e-08	9.85971e-08	1	0	0	1	1	0
AAAATAGTAC	1	5	10	19.5461	1870081963	150	243685320	50	5	0.0511611	0.255806	0.0205183	0.00255806	0.000205183	0.333333	1.36788e-09	1.36788e-09	1	0	0	1	0	0
AAAATAGTCC	1	5	10	19.5461	1870081963	150	243685320	50	5	0.0511611	0.255806	0.0205183	0.00255806	0.000205183	0.333333	1.36788e-09	1.36788e-09	1	0	0	1	0	0
AAAATAGTTC	2	8	10	19.5461	1870081963	150	243685320	80	4	0.102322	0.409289	0.0328292	0.00409289	0.000328292	0.266667	2.18861e-09	2.18861e-09	1	0	0	1	0	0
AAAATAGTTCT	13	53	11	19.5461	1870081963	150	243685320	583	4.07692	0.665095	2.71154	0.217494	0.0298269	0.00239243	0.298974	1.59495e-08	1.59495e-08	1	0	0	1	0	0
AAAATAGTTT	1	6	10	19.5461	1870081963	150	243685320	60	6	0.0511611	0.306967	0.0246219	0.00306967	0.000246219	0.4	1.64146e-09	1.64146e-09	1	0	0	1	0	0
AAAATAT	9	49	7	19.5461	1870081963	150	243685320	343	5.44444	0.46045	2.50689	0.201079	0.0175483	0.00140755	0.254074	9.38369e-09	9.38369e-09	1	0	0	1	0	0
AAAATATAAATAT	5	20	13	19.5461	1870081963	150	243685320	260	4	0.255806	1.02322	0.0820731	0.0133019	0.00106695	0.346667	7.113e-09	7.113e-09	1	0	0	1	0	0
AAAATATAAC	5	20	10	19.5461	1870081963	150	243685320	200	4	0.255806	1.02322	0.0820731	0.0102322	0.000820731	0.266667	5.47154e-09	5.47154e-09	1	0	0	1	0	0
AAAATATAAT	7	28	10	19.5461	1870081963	150	243685320	280	4	0.358128	1.43251	0.114902	0.0143251	0.00114902	0.266667	7.66015e-09	7.66015e-09	1	0	0	1	0	0
AAAATATAGTT	11	44	11	19.5461	1870081963	150	243685320	484	4	0.562772	2.25109	0.180561	0.024762	0.00198617	0.293333	1.32411e-08	1.32411e-08	1	0	0	1	0	0
AAAATATATAT	1	4	11	19.5461	1870081963	150	243685320	44	4	0.0511611	0.204644	0.0164146	0.00225109	0.000180561	0.293333	1.20374e-09	1.20374e-09	1	0	0	1	0	0
AAAATATATG	1	4	10	19.5461	1870081963	150	243685320	40	4	0.0511611	0.204644	0.0164146	0.00204644	0.000164146	0.266667	1.09431e-09	1.09431e-09	1	0	0	1	0	0
AAAATATGATG	2	11	11	19.5461	1870081963	150	243685320	121	5.5	0.102322	0.562772	0.0451402	0.0061905	0.000496542	0.403333	3.31028e-09	3.31028e-09	1	0	0	1	0	0
AAAATATGCCT	1	4	11	19.5461	1870081963	150	243685320	44	4	0.0511611	0.204644	0.0164146	0.00225109	0.000180561	0.293333	1.20374e-09	1.20374e-09	1	0	0	1	0	0
AAAATATTAAAT	7	30	12	19.5461	1870081963	150	243685320	360	4.28571	0.358128	1.53483	0.12311	0.018418	0.00147732	0.342857	9.84877e-09	9.84877e-09	1	0	0	1	0	0
AAAATC	146	755	6	19.5461	1870081963	150	243685320	4530	5.17123	7.46952	38.6266	3.09826	0.23176	0.0185895	0.206849	1.2393e-07	1.2393e-07	1	0	0	1	0	0
AAAATCATAGACG	1	5	13	19.5461	1870081963	150	243685320	65	5	0.0511611	0.255806	0.0205183	0.00332547	0.000266737	0.433333	1.77825e-09	1.77825e-09	1	0	0	1	0	0
AAAATCATAGGT	1	4	12	19.5461	1870081963	150	243685320	48	4	0.0511611	0.204644	0.0164146	0.00245573	0.000196975	0.32	1.31317e-09	1.31317e-09	1	0	0	1	0	0
AAAATCCAAATC	86	364	12	19.5461	1870081963	150	243685320	4368	4.23256	4.39986	18.6226	1.49373	0.223472	0.0179248	0.338605	1.19498e-07	1.19498e-07	1	0	0	1	0	0
AAAATCG	2	9	7	19.5461	1870081963	150	243685320	63	4.5	0.102322	0.46045	0.0369329	0.00322315	0.00025853	0.21	1.72353e-09	1.72353e-09	1	0	0	1	0	0
AAAATCGTTGG	1	6	11	19.5461	1870081963	150	243685320	66	6	0.0511611	0.306967	0.0246219	0.00337663	0.000270841	0.44	1.80561e-09	1.80561e-09	1	0	0	1	0	0
AAAATCTAAT	1	4	10	19.5461	1870081963	150	243685320	40	4	0.0511611	0.204644	0.0164146	0.00204644	0.000164146	0.266667	1.09431e-09	1.09431e-09	1	0	0	1	0	0
AAAATCTATATCAGACACCT	30	140	20	19.5461	1870081963	150	243685320	2800	4.66667	1.53483	7.16256	0.574511	0.143251	0.0114902	0.622222	7.66015e-08	7.66015e-08	1	0	0	1	1	0
AAAATCTGT	8	52	9	19.5461	1870081963	150	243685320	468	6.5	0.409289	2.66038	0.21339	0.0239434	0.00192051	0.39	1.28034e-08	1.28034e-08	1	0	0	1	0	0
AAAATG	182	1327	6	19.5461	1870081963	150	243685320	7962	7.29121	9.31132	67.8908	5.44555	0.407345	0.0326733	0.291648	2.17822e-07	2.17822e-07	1	0	0	1	0	0
AAAATGAAGAAC	6	27	12	19.5461	1870081963	150	243685320	324	4.5	0.306967	1.38135	0.110799	0.0165762	0.00132958	0.36	8.86389e-09	8.86389e-09	1	0	0	1	0	0
AAAATGAAT	74	731	9	19.5461	1870081963	150	243685320	6579	9.87838	3.78592	37.3988	2.99977	0.336589	0.0269979	0.592703	1.79986e-07	1.79986e-07	1	0	0	1	1	0
AAAATGAATG	9	59	10	19.5461	1870081963	150	243685320	590	6.55556	0.46045	3.01851	0.242116	0.0301851	0.00242116	0.437037	1.6141e-08	1.6141e-08	1	0	0	1	0	0
AAAATGACC	3	14	9	19.5461	1870081963	150	243685320	126	4.66667	0.153483	0.716256	0.0574511	0.0064463	0.00051706	0.28	3.44707e-09	3.44707e-09	1	0	0	1	0	0
AAAATGACTAGAAC	3	14	14	19.5461	1870081963	150	243685320	196	4.66667	0.153483	0.716256	0.0574511	0.0100276	0.000804316	0.435556	5.36211e-09	5.36211e-09	1	0	0	1	0	0
AAAATGAGT	52	576	9	19.5461	1870081963	150	243685320	5184	11.0769	2.66038	29.4688	2.3637	0.265219	0.0212733	0.664615	1.41822e-07	1.41822e-07	1	0	0	1	1	0
AAAATGAT	1	4	8	19.5461	1870081963	150	243685320	32	4	0.0511611	0.204644	0.0164146	0.00163716	0.000131317	0.213333	8.75446e-10	8.75446e-10	1	0	0	1	0	0
AAAATGATAATT	2	10	12	19.5461	1870081963	150	243685320	120	5	0.102322	0.511611	0.0410365	0.00613933	0.000492438	0.4	3.28292e-09	3.28292e-09	1	0	0	1	0	0
AAAATGATAT	2	9	10	19.5461	1870081963	150	243685320	90	4.5	0.102322	0.46045	0.0369329	0.0046045	0.000369329	0.3	2.46219e-09	2.46219e-09	1	0	0	1	0	0
AAAATGATCT	3	12	10	19.5461	1870081963	150	243685320	120	4	0.153483	0.613933	0.0492438	0.00613933	0.000492438	0.266667	3.28292e-09	3.28292e-09	1	0	0	1	0	0
AAAATGATG	10	45	9	19.5461	1870081963	150	243685320	405	4.5	0.511611	2.30225	0.184664	0.0207203	0.00166198	0.27	1.10799e-08	1.10799e-08	1	0	0	1	0	0
AAAATGATGCAG	1	5	12	19.5461	1870081963	150	243685320	60	5	0.0511611	0.255806	0.0205183	0.00306967	0.000246219	0.4	1.64146e-09	1.64146e-09	1	0	0	1	0	0
AAAATGG	3	22	7	19.5461	1870081963	150	243685320	154	7.33333	0.153483	1.12554	0.0902804	0.00787881	0.000631963	0.342222	4.21308e-09	4.21308e-09	1	0	0	1	0	0
AAAATGGAATCAGT	1	4	14	19.5461	1870081963	150	243685320	56	4	0.0511611	0.204644	0.0164146	0.00286502	0.000229805	0.373333	1.53203e-09	1.53203e-09	1	0	0	1	0	0
AAAATGGAT	12	86	9	19.5461	1870081963	150	243685320	774	7.16667	0.613933	4.39986	0.352914	0.0395987	0.00317623	0.43	2.11748e-08	2.11748e-08	1	0	0	1	0	0
AAAATGGTATC	1	5	11	19.5461	1870081963	150	243685320	55	5	0.0511611	0.255806	0.0205183	0.00281386	0.000225701	0.366667	1.50467e-09	1.50467e-09	1	0	0	1	0	0
AAAATGGTCAAAC	1	4	13	19.5461	1870081963	150	243685320	52	4	0.0511611	0.204644	0.0164146	0.00266038	0.00021339	0.346667	1.4226e-09	1.4226e-09	1	0	0	1	0	0
AAAATGGTTT	1	5	10	19.5461	1870081963	150	243685320	50	5	0.0511611	0.255806	0.0205183	0.00255806	0.000205183	0.333333	1.36788e-09	1.36788e-09	1	0	0	1	0	0
AAAATGT	39	359	7	19.5461	1870081963	150	243685320	2513	9.20513	1.99528	18.3668	1.47321	0.128568	0.0103125	0.429573	6.87499e-08	6.87499e-08	1	0	0	1	0	0
AAAATGTAC	1	5	9	19.5461	1870081963	150	243685320	45	5	0.0511611	0.255806	0.0205183	0.00230225	0.000184664	0.3	1.2311e-09	1.2311e-09	1	0	0	1	0	0
AAAATGTACC	3	20	10	19.5461	1870081963	150	243685320	200	6.66667	0.153483	1.02322	0.0820731	0.0102322	0.000820731	0.444444	5.47154e-09	5.47154e-09	1	0	0	1	0	0
AAAATGTATC	2	8	10	19.5461	1870081963	150	243685320	80	4	0.102322	0.409289	0.0328292	0.00409289	0.000328292	0.266667	2.18861e-09	2.18861e-09	1	0	0	1	0	0
AAAATGTGAC	1	4	10	19.5461	1870081963	150	243685320	40	4	0.0511611	0.204644	0.0164146	0.00204644	0.000164146	0.266667	1.09431e-09	1.09431e-09	1	0	0	1	0	0
AAAATGTTCAT	1	4	11	19.5461	1870081963	150	243685320	44	4	0.0511611	0.204644	0.0164146	0.00225109	0.000180561	0.293333	1.20374e-09	1.20374e-09	1	0	0	1	0	0
AAAATGTTCT	53	242	10	19.5461	1870081963	150	243685320	2420	4.56604	2.71154	12.381	0.993084	0.12381	0.00993084	0.304403	6.62056e-08	6.62056e-08	1	0	0	1	0	0
AAAATGTTCTG	3	31	11	19.5461	1870081963	150	243685320	341	10.3333	0.153483	1.58599	0.127213	0.0174459	0.00139935	0.757778	9.32897e-09	9.32897e-09	1	0	0	1	1	0
AAAATGTTCTT	2	8	11	19.5461	1870081963	150	243685320	88	4	0.102322	0.409289	0.0328292	0.00450218	0.000361121	0.293333	2.40748e-09	2.40748e-09	1	0	0	1	0	0
AAAATGTTTC	4	32	10	19.5461	1870081963	150	243685320	320	8	0.204644	1.63716	0.131317	0.0163716	0.00131317	0.533333	8.75446e-09	8.75446e-09	1	0	0	1	1	0
AAAATT	128	599	6	19.5461	1870081963	150	243685320	3594	4.67969	6.54862	30.6455	2.45809	0.183873	0.0147485	0.187188	9.83235e-08	9.83235e-08	1	0	0	1	0	0
AAAATTAACTATT	2	8	13	19.5461	1870081963	150	243685320	104	4	0.102322	0.409289	0.0328292	0.00532076	0.00042678	0.346667	2.8452e-09	2.8452e-09	1	0	0	1	0	0
AAAATTAAT	5	26	9	19.5461	1870081963	150	243685320	234	5.2	0.255806	1.33019	0.106695	0.0119717	0.000960255	0.312	6.4017e-09	6.4017e-09	1	0	0	1	0	0
AAAATTAATT	12	51	10	19.5461	1870081963	150	243685320	510	4.25	0.613933	2.60922	0.209286	0.0260922	0.00209286	0.283333	1.39524e-08	1.39524e-08	1	0	0	1	0	0
AAAATTAGAAC	4	19	11	19.5461	1870081963	150	243685320	209	4.75	0.204644	0.972061	0.0779694	0.0106927	0.000857663	0.348333	5.71776e-09	5.71776e-09	1	0	0	1	0	0
AAAATTAGAACTTCAGATAC	1	4	20	19.5461	1870081963	150	243685320	80	4	0.0511611	0.204644	0.0164146	0.00409289	0.000328292	0.533333	2.18861e-09	2.18861e-09	1	0	0	1	1	0
AAAATTATAG	5	23	10	19.5461	1870081963	150	243685320	230	4.6	0.255806	1.17671	0.094384	0.0117671	0.00094384	0.306667	6.29227e-09	6.29227e-09	1	0	0	1	0	0
AAAATTATAGAT	1	4	12	19.5461	1870081963	150	243685320	48	4	0.0511611	0.204644	0.0164146	0.00245573	0.000196975	0.32	1.31317e-09	1.31317e-09	1	0	0	1	0	0
AAAATTATATC	1	8	11	19.5461	1870081963	150	243685320	88	8	0.0511611	0.409289	0.0328292	0.00450218	0.000361121	0.586667	2.40748e-09	2.40748e-09	1	0	0	1	1	0
AAAATTATATT	1	4	11	19.5461	1870081963	150	243685320	44	4	0.0511611	0.204644	0.0164146	0.00225109	0.000180561	0.293333	1.20374e-09	1.20374e-09	1	0	0	1	0	0
AAAATTATC	6	32	9	19.5461	1870081963	150	243685320	288	5.33333	0.306967	1.63716	0.131317	0.0147344	0.00118185	0.32	7.87901e-09	7.87901e-09	1	0	0	1	0	0
AAAATTATTCT	1	6	11	19.5461	1870081963	150	243685320	66	6	0.0511611	0.306967	0.0246219	0.00337663	0.000270841	0.44	1.80561e-09	1.80561e-09	1	0	0	1	0	0
AAAATTC	3	12	7	19.5461	1870081963	150	243685320	84	4	0.153483	0.613933	0.0492438	0.00429753	0.000344707	0.186667	2.29805e-09	2.29805e-09	1	0	0	1	0	0
AAAATTCAAAC	4	16	11	19.5461	1870081963	150	243685320	176	4	0.204644	0.818578	0.0656584	0.00900436	0.000722243	0.293333	4.81495e-09	4.81495e-09	1	0	0	1	0	0
AAAATTCATT	1	6	10	19.5461	1870081963	150	243685320	60	6	0.0511611	0.306967	0.0246219	0.00306967	0.000246219	0.4	1.64146e-09	1.64146e-09	1	0	0	1	0	0
AAAATTCG	2	8	8	19.5461	1870081963	150	243685320	64	4	0.102322	0.409289	0.0328292	0.00327431	0.000262634	0.213333	1.75089e-09	1.75089e-09	1	0	0	1	0	0
AAAATTCTATT	1	4	11	19.5461	1870081963	150	243685320	44	4	0.0511611	0.204644	0.0164146	0.00225109	0.000180561	0.293333	1.20374e-09	1.20374e-09	1	0	0	1	0	0
AAAATTCTGCTATG	23	121	14	19.5461	1870081963	150	243685320	1694	5.26087	1.17671	6.1905	0.496542	0.0866669	0.00695159	0.491014	4.63439e-08	4.63439e-08	1	0	0	1	0	0
AAAATTG	1	4	7	19.5461	1870081963	150	243685320	28	4	0.0511611	0.204644	0.0164146	0.00143251	0.000114902	0.186667	7.66015e-10	7.66015e-10	1	0	0	1	0	0
AAAATTGATG	8	39	10	19.5461	1870081963	150	243685320	390	4.875	0.409289	1.99528	0.160042	0.0199528	0.00160042	0.325	1.06695e-08	1.06695e-08	1	0	0	1	0	0
AAAATTGTAATAT	2	11	13	19.5461	1870081963	150	243685320	143	5.5	0.102322	0.562772	0.0451402	0.00731604	0.000586822	0.476667	3.91215e-09	3.91215e-09	1	0	0	1	0	0
AAAATTGTTCTAGAAGTGTTCT	1	4	22	19.5461	1870081963	150	243685320	88	4	0.0511611	0.204644	0.0164146	0.00450218	0.000361121	0.586667	2.40748e-09	2.40748e-09	1	0	0	1	1	0
AAAATTT	13	53	7	19.5461	1870081963	150	243685320	371	4.07692	0.665095	2.71154	0.217494	0.0189808	0.00152246	0.190256	1.01497e-08	1.01497e-08	1	0	0	1	0	0
AAAATTTAAC	7	36	10	19.5461	1870081963	150	243685320	360	5.14286	0.358128	1.8418	0.147732	0.018418	0.00147732	0.342857	9.84877e-09	9.84877e-09	1	0	0	1	0	0
AAAATTTAG	2	13	9	19.5461	1870081963	150	243685320	117	6.5	0.102322	0.665095	0.0533475	0.00598585	0.000480127	0.39	3.20085e-09	3.20085e-09	1	0	0	1	0	0
AAAATTTAGAACTT	1	8	14	19.5461	1870081963	150	243685320	112	8	0.0511611	0.409289	0.0328292	0.00573005	0.000459609	0.746667	3.06406e-09	3.06406e-09	1	0	0	1	1	0
AAAATTTATGAACT	2	9	14	19.5461	1870081963	150	243685320	126	4.5	0.102322	0.46045	0.0369329	0.0064463	0.00051706	0.42	3.44707e-09	3.44707e-09	1	0	0	1	0	0
AAAATTTCAAT	2	8	11	19.5461	1870081963	150	243685320	88	4	0.102322	0.409289	0.0328292	0.00450218	0.000361121	0.293333	2.40748e-09	2.40748e-09	1	0	0	1	0	0
AAAATTTCATC	1	4	11	19.5461	1870081963	150	243685320	44	4	0.0511611	0.204644	0.0164146	0.00225109	0.000180561	0.293333	1.20374e-09	1.20374e-09	1	0	0	1	0	0
AAAATTTCTATT	1	4	12	19.5461	1870081963	150	243685320	48	4	0.0511611	0.204644	0.0164146	0.00245573	0.000196975	0.32	1.31317e-09	1.31317e-09	1	0	0	1	0	0
AAAATTTGAAATAT	1	7	14	19.5461	1870081963	150	243685320	98	7	0.0511611	0.358128	0.0287256	0.00501379	0.000402158	0.653333	2.68105e-09	2.68105e-09	1	0	0	1	1	0
AAAATTTTAGAAC	2	11	13	19.5461	1870081963	150	243685320	143	5.5	0.102322	0.562772	0.0451402	0.00731604	0.000586822	0.476667	3.91215e-09	3.91215e-09	1	0	0	1	0	0
AAAC	390	3182	4	19.5461	1870081963	150	243685320	12728	8.15897	19.9528	162.795	13.0578	0.651179	0.0522313	0.217573	3.48209e-07	3.48209e-07	1	0	0	0	0	0
AAACAAACAC	3	16	10	19.5461	1870081963	150	243685320	160	5.33333	0.153483	0.818578	0.0656584	0.00818578	0.000656584	0.355556	4.37723e-09	4.37723e-09	1	0	0	1	0	0
AAACAAACG	9	63	9	19.5461	1870081963	150	243685320	567	7	0.46045	3.22315	0.25853	0.0290084	0.00232677	0.42	1.55118e-08	1.55118e-08	1	0	0	1	0	0
AAACAAACGAAT	66	452	12	19.5461	1870081963	150	243685320	5424	6.84848	3.37663	23.1248	1.85485	0.277498	0.0222582	0.547879	1.48388e-07	1.48388e-07	1	0	0	1	1	0
AAACAAACGT	154	1781	10	19.5461	1870081963	150	243685320	17810	11.5649	7.87881	91.1179	7.30861	0.911179	0.0730861	0.770996	4.8724e-07	4.8724e-07	1	0	0	1	1	0
AAACAAAGGT	102	1129	10	19.5461	1870081963	150	243685320	11290	11.0686	5.21843	57.7609	4.63302	0.577609	0.0463302	0.737908	3.08868e-07	3.08868e-07	1	0	0	1	1	0
AAACAAAGTT	2	10	10	19.5461	1870081963	150	243685320	100	5	0.102322	0.511611	0.0410365	0.00511611	0.000410365	0.333333	2.73577e-09	2.73577e-09	1	0	0	1	0	0
AAACAAAT	615	6098	8	19.5461	1870081963	150	243685320	48784	9.91545	31.4641	311.98	25.0241	2.49584	0.200193	0.528824	1.33462e-06	1.33462e-06	1	0	0	1	1	0
AAACAAATAACAAAT	11	48	15	19.5461	1870081963	150	243685320	720	4.36364	0.562772	2.45573	0.196975	0.036836	0.00295463	0.436364	1.96975e-08	1.96975e-08	1	0	0	1	0	0
AAACAAATAGAT	9	45	12	19.5461	1870081963	150	243685320	540	5	0.46045	2.30225	0.184664	0.027627	0.00221597	0.4	1.47732e-08	1.47732e-08	1	0	0	1	0	0
AAACAAATG	122	934	9	19.5461	1870081963	150	243685320	8406	7.65574	6.24166	47.7845	3.83281	0.43006	0.0344953	0.459344	2.29969e-07	2.29969e-07	1	0	0	1	0	0
AAACAAATTTGAGTACTAGTTCT	1	4	23	19.5461	1870081963	150	243685320	92	4	0.0511611	0.204644	0.0164146	0.00470682	0.000377536	0.613333	2.51691e-09	2.51691e-09	1	0	0	1	1	0
AAACAAC	1	5	7	19.5461	1870081963	150	243685320	35	5	0.0511611	0.255806	0.0205183	0.00179064	0.000143628	0.233333	9.57519e-10	9.57519e-10	1	0	0	1	0	0
AAACAACAAAT	83	652	11	19.5461	1870081963	150	243685320	7172	7.85542	4.24637	33.357	2.67558	0.366928	0.0294314	0.576064	1.96209e-07	1.96209e-07	1	0	0	1	1	0
AAACAACAACCATAATGG	2	15	18	19.5461	1870081963	150	243685320	270	7.5	0.102322	0.767417	0.0615548	0.0138135	0.00110799	0.9	7.38658e-09	7.38658e-09	1	0	0	1	1	0
AAACAACAAT	8	37	10	19.5461	1870081963	150	243685320	370	4.625	0.409289	1.89296	0.151835	0.0189296	0.00151835	0.308333	1.01223e-08	1.01223e-08	1	0	0	1	0	0
AAACAACAG	15	74	9	19.5461	1870081963	150	243685320	666	4.93333	0.767417	3.78592	0.30367	0.0340733	0.00273303	0.296	1.82202e-08	1.82202e-08	1	0	0	1	0	0
AAACAACGAAT	25	104	11	19.5461	1870081963	150	243685320	1144	4.16	1.27903	5.32076	0.42678	0.0585283	0.00469458	0.305067	3.12972e-08	3.12972e-08	1	0	0	1	0	0
AAACAAG	26	108	7	19.5461	1870081963	150	243685320	756	4.15385	1.33019	5.5254	0.443195	0.0386778	0.00310236	0.193846	2.06824e-08	2.06824e-08	1	0	0	1	0	0
AAACAAGAC	2	8	9	19.5461	1870081963	150	243685320	72	4	0.102322	0.409289	0.0328292	0.0036836	0.000295463	0.24	1.96975e-09	1.96975e-09	1	0	0	1	0	0
AAACAAGAT	59	517	9	19.5461	1870081963	150	243685320	4653	8.76271	3.01851	26.4503	2.12159	0.238053	0.0190943	0.525763	1.27295e-07	1.27295e-07	1	0	0	1	1	0
AAACAAGATAAGAT	23	110	14	19.5461	1870081963	150	243685320	1540	4.78261	1.17671	5.62772	0.451402	0.0787881	0.00631963	0.446377	4.21308e-08	4.21308e-08	1	0	0	1	0	0
AAACAAGCAATGT	1	4	13	19.5461	1870081963	150	243685320	52	4	0.0511611	0.204644	0.0164146	0.00266038	0.00021339	0.346667	1.4226e-09	1.4226e-09	1	0	0	1	0	0
AAACAAGTTGCACT	14	61	14	19.5461	1870081963	150	243685320	854	4.35714	0.716256	3.12083	0.250323	0.0436916	0.00350452	0.406667	2.33635e-08	2.33635e-08	1	0	0	1	0	0
AAACAAT	1	4	7	19.5461	1870081963	150	243685320	28	4	0.0511611	0.204644	0.0164146	0.00143251	0.000114902	0.186667	7.66015e-10	7.66015e-10	1	0	0	1	0	0
AAACAATAAAT	42	217	11	19.5461	1870081963	150	243685320	2387	5.16667	2.14877	11.102	0.890493	0.122122	0.00979542	0.378889	6.53028e-08	6.53028e-08	1	0	0	1	0	0
AAACAATAATAAATAAAGT	26	104	19	19.5461	1870081963	150	243685320	1976	4	1.33019	5.32076	0.42678	0.101094	0.00810882	0.506667	5.40588e-08	5.40588e-08	1	0	0	1	1	0
AAACAATAT	22	212	9	19.5461	1870081963	150	243685320	1908	9.63636	1.12554	10.8462	0.869974	0.0976154	0.00782977	0.578182	5.21985e-08	5.21985e-08	1	0	0	1	1	0
AAACAATATATG	1	4	12	19.5461	1870081963	150	243685320	48	4	0.0511611	0.204644	0.0164146	0.00245573	0.000196975	0.32	1.31317e-09	1.31317e-09	1	0	0	1	0	0
AAACAATATT	2	9	10	19.5461	1870081963	150	243685320	90	4.5	0.102322	0.46045	0.0369329	0.0046045	0.000369329	0.3	2.46219e-09	2.46219e-09	1	0	0	1	0	0
AAACAATGG	1	5	9	19.5461	1870081963	150	243685320	45	5	0.0511611	0.255806	0.0205183	0.00230225	0.000184664	0.3	1.2311e-09	1.2311e-09	1	0	0	1	0	0
AAACAATGGC	6	26	10	19.5461	1870081963	150	243685320	260	4.33333	0.306967	1.33019	0.106695	0.0133019	0.00106695	0.288889	7.113e-09	7.113e-09	1	0	0	1	0	0
AAACAATTTC	1	4	10	19.5461	1870081963	150	243685320	40	4	0.0511611	0.204644	0.0164146	0.00204644	0.000164146	0.266667	1.09431e-09	1.09431e-09	1	0	0	1	0	0
AAACAATTTG	1	4	10	19.5461	1870081963	150	243685320	40	4	0.0511611	0.204644	0.0164146	0.00204644	0.000164146	0.266667	1.09431e-09	1.09431e-09	1	0	0	1	0	0
AAACAC	22	88	6	19.5461	1870081963	150	243685320	528	4	1.12554	4.50218	0.361121	0.0270131	0.00216673	0.16	1.44449e-08	1.44449e-08	1	0	0	1	0	0
AAACACAAAT	19	96	10	19.5461	1870081963	150	243685320	960	5.05263	0.972061	4.91147	0.393951	0.0491147	0.00393951	0.336842	2.62634e-08	2.62634e-08	1	0	0	1	0	0
AAACACAAGTTCT	1	4	13	19.5461	1870081963	150	243685320	52	4	0.0511611	0.204644	0.0164146	0.00266038	0.00021339	0.346667	1.4226e-09	1.4226e-09	1	0	0	1	0	0
AAACACAGAC	1	4	10	19.5461	1870081963	150	243685320	40	4	0.0511611	0.204644	0.0164146	0.00204644	0.000164146	0.266667	1.09431e-09	1.09431e-09	1	0	0	1	0	0
AAACACAGAGAGAG	2	13	14	19.5461	1870081963	150	243685320	182	6.5	0.102322	0.665095	0.0533475	0.00931132	0.000746865	0.606667	4.9791e-09	4.9791e-09	1	0	0	1	1	0
AAACACAT	5	25	8	19.5461	1870081963	150	243685320	200	5	0.255806	1.27903	0.102591	0.0102322	0.000820731	0.266667	5.47154e-09	5.47154e-09	1	0	0	1	0	0
AAACACC	1	4	7	19.5461	1870081963	150	243685320	28	4	0.0511611	0.204644	0.0164146	0.00143251	0.000114902	0.186667	7.66015e-10	7.66015e-10	1	0	0	1	0	0
AAACACT	2	8	7	19.5461	1870081963	150	243685320	56	4	0.102322	0.409289	0.0328292	0.00286502	0.000229805	0.186667	1.53203e-09	1.53203e-09	1	0	0	1	0	0
AAACACTGAT	28	148	10	19.5461	1870081963	150	243685320	1480	5.28571	1.43251	7.57185	0.607341	0.0757185	0.00607341	0.352381	4.04894e-08	4.04894e-08	1	0	0	1	0	0
AAACAG	22	98	6	19.5461	1870081963	150	243685320	588	4.45455	1.12554	5.01379	0.402158	0.0300827	0.00241295	0.178182	1.60863e-08	1.60863e-08	1	0	0	1	0	0
AAACAGAAC	44	460	9	19.5461	1870081963	150	243685320	4140	10.4545	2.25109	23.5341	1.88768	0.211807	0.0169891	0.627273	1.13261e-07	1.13261e-07	1	0	0	1	1	0
AAACAGAACACATAAAT	21	86	17	19.5461	1870081963	150	243685320	1462	4.09524	1.07438	4.39986	0.352914	0.0747976	0.00599954	0.464127	3.99969e-08	3.99969e-08	1	0	0	1	0	0
AAACAGAACAGATAAAT	41	192	17	19.5461	1870081963	150	243685320	3264	4.68293	2.09761	9.82293	0.787901	0.16699	0.0133943	0.530732	8.92955e-08	8.92955e-08	1	0	0	1	1	0
AAACAGACGAAT	2	9	12	19.5461	1870081963	150	243685320	108	4.5	0.102322	0.46045	0.0369329	0.0055254	0.000443195	0.36	2.95463e-09	2.95463e-09	1	0	0	1	0	0
AAACAGAG	143	906	8	19.5461	1870081963	150	243685320	7248	6.33566	7.31604	46.352	3.71791	0.370816	0.0297433	0.337902	1.98289e-07	1.98289e-07	1	0	0	1	0	0
AAACAGAGACAGACACAGAG	1	5	20	19.5461	1870081963	150	243685320	100	5	0.0511611	0.255806	0.0205183	0.00511611	0.000410365	0.666667	2.73577e-09	2.73577e-09	1	0	0	1	1	0
AAACAGAGAG	215	999	10	19.5461	1870081963	150	243685320	9990	4.64651	10.9996	51.11	4.09955	0.5111	0.0409955	0.309767	2.73303e-07	2.73303e-07	1	0	0	1	0	0
AAACAGAGAGAGCG	2	8	14	19.5461	1870081963	150	243685320	112	4	0.102322	0.409289	0.0328292	0.00573005	0.000459609	0.373333	3.06406e-09	3.06406e-09	1	0	0	1	0	0
AAACAGAGAGAGGG	45	184	14	19.5461	1870081963	150	243685320	2576	4.08889	2.30225	9.41365	0.755072	0.131791	0.010571	0.38163	7.04734e-08	7.04734e-08	1	0	0	1	0	0
AAACAGAGAGTGAG	8	36	14	19.5461	1870081963	150	243685320	504	4.5	0.409289	1.8418	0.147732	0.0257852	0.00206824	0.42	1.37883e-08	1.37883e-08	1	0	0	1	0	0
AAACAGATG	6	29	9	19.5461	1870081963	150	243685320	261	4.83333	0.306967	1.48367	0.119006	0.0133531	0.00107105	0.29	7.14036e-09	7.14036e-09	1	0	0	1	0	0
AAACAGC	18	72	7	19.5461	1870081963	150	243685320	504	4	0.9209	3.6836	0.295463	0.0257852	0.00206824	0.186667	1.37883e-08	1.37883e-08	1	0	0	1	0	0
AAACAGGCAGGCAAAT	3	15	16	19.5461	1870081963	150	243685320	240	5	0.153483	0.767417	0.0615548	0.0122787	0.000984877	0.533333	6.56584e-09	6.56584e-09	1	0	0	1	1	0
AAACAGTATCGTCTC	1	6	15	19.5461	1870081963	150	243685320	90	6	0.0511611	0.306967	0.0246219	0.0046045	0.000369329	0.6	2.46219e-09	2.46219e-09	1	0	0	1	1	0
AAACAGTTCT	16	74	10	19.5461	1870081963	150	243685320	740	4.625	0.818578	3.78592	0.30367	0.0378592	0.0030367	0.308333	2.02447e-08	2.02447e-08	1	0	0	1	0	0
AAACAGTTGAT	5	20	11	19.5461	1870081963	150	243685320	220	4	0.255806	1.02322	0.0820731	0.0112554	0.000902804	0.293333	6.01869e-09	6.01869e-09	1	0	0	1	0	0
AAACAT	31	155	6	19.5461	1870081963	150	243685320	930	5	1.58599	7.92997	0.636066	0.0475798	0.0038164	0.2	2.54426e-08	2.54426e-08	1	0	0	1	0	0
AAACATAAAT	45	398	10	19.5461	1870081963	150	243685320	3980	8.84444	2.30225	20.3621	1.63325	0.203621	0.0163325	0.58963	1.08884e-07	1.08884e-07	1	0	0	1	1	0
AAACATAACAT	16	84	11	19.5461	1870081963	150	243685320	924	5.25	0.818578	4.29753	0.344707	0.0472729	0.00379178	0.385	2.52785e-08	2.52785e-08	1	0	0	1	0	0
AAACATAATCAT	42	214	12	19.5461	1870081963	150	243685320	2568	5.09524	2.14877	10.9485	0.878182	0.131382	0.0105382	0.407619	7.02545e-08	7.02545e-08	1	0	0	1	0	0
AAACATACTAACCATACT	2	8	18	19.5461	1870081963	150	243685320	144	4	0.102322	0.409289	0.0328292	0.0073672	0.000590926	0.48	3.93951e-09	3.93951e-09	1	0	0	1	0	0
AAACATAGTTCTATTTGTGAT	3	14	21	19.5461	1870081963	150	243685320	294	4.66667	0.153483	0.716256	0.0574511	0.0150414	0.00120647	0.653333	8.04316e-09	8.04316e-09	1	0	0	1	1	0
AAACATAT	56	438	8	19.5461	1870081963	150	243685320	3504	7.82143	2.86502	22.4086	1.7974	0.179269	0.0143792	0.417143	9.58613e-08	9.58613e-08	1	0	0	1	0	0
AAACATATAAACATGT	135	1035	16	19.5461	1870081963	150	243685320	16560	7.66667	6.90675	52.9518	4.24728	0.847228	0.0679565	0.817778	4.53043e-07	4.53043e-07	1	0	0	1	1	0
AAACATATTAGAACT	1	4	15	19.5461	1870081963	150	243685320	60	4	0.0511611	0.204644	0.0164146	0.00306967	0.000246219	0.4	1.64146e-09	1.64146e-09	1	0	0	1	0	0
AAACATCT	1	5	8	19.5461	1870081963	150	243685320	40	5	0.0511611	0.255806	0.0205183	0.00204644	0.000164146	0.266667	1.09431e-09	1.09431e-09	1	0	0	1	0	0
AAACATG	1	4	7	19.5461	1870081963	150	243685320	28	4	0.0511611	0.204644	0.0164146	0.00143251	0.000114902	0.186667	7.66015e-10	7.66015e-10	1	0	0	1	0	0
AAACATGATTTCTCATAAATT	40	181	21	19.5461	1870081963	150	243685320	3801	4.525	2.04644	9.26016	0.742761	0.194463	0.015598	0.6335	1.03987e-07	1.03987e-07	1	0	0	1	1	0
AAACC	452	2956	5	19.5461	1870081963	150	243685320	14780	6.53982	23.1248	151.232	12.1304	0.756161	0.060652	0.217994	4.04347e-07	4.04347e-07	1	0	0	1	0	0
AAACCAC	1	5	7	19.5461	1870081963	150	243685320	35	5	0.0511611	0.255806	0.0205183	0.00179064	0.000143628	0.233333	9.57519e-10	9.57519e-10	1	0	0	1	0	0
AAACCAGAAG	1	8	10	19.5461	1870081963	150	243685320	80	8	0.0511611	0.409289	0.0328292	0.00409289	0.000328292	0.533333	2.18861e-09	2.18861e-09	1	0	0	1	1	0
AAACCAGATG	128	540	10	19.5461	1870081963	150	243685320	5400	4.21875	6.54862	27.627	2.21597	0.27627	0.0221597	0.28125	1.47732e-07	1.47732e-07	1	0	0	1	0	0
AAACCATTG	2	9	9	19.5461	1870081963	150	243685320	81	4.5	0.102322	0.46045	0.0369329	0.00414405	0.000332396	0.27	2.21597e-09	2.21597e-09	1	0	0	1	0	0
AAACCC	42	224	6	19.5461	1870081963	150	243685320	1344	5.33333	2.14877	11.4601	0.919218	0.0687605	0.00551531	0.213333	3.67687e-08	3.67687e-08	1	0	0	1	0	0
AAACCCAAACCCC	14	75	13	19.5461	1870081963	150	243685320	975	5.35714	0.716256	3.83708	0.307774	0.0498821	0.00400106	0.464286	2.66737e-08	2.66737e-08	1	0	0	1	0	0
AAACCCAACC	400	3082	10	19.5461	1870081963	150	243685320	30820	7.705	20.4644	157.679	12.6475	1.57679	0.126475	0.513667	8.43164e-07	8.43164e-07	1	0	0	1	1	0
AAACCCAACCC	110	568	11	19.5461	1870081963	150	243685320	6248	5.16364	5.62772	29.0595	2.33087	0.319655	0.0256396	0.378667	1.70931e-07	1.70931e-07	1	0	0	1	0	0
AAACCCAACCT	20	100	11	19.5461	1870081963	150	243685320	1100	5	1.02322	5.11611	0.410365	0.0562772	0.00451402	0.366667	3.00935e-08	3.00935e-08	1	0	0	1	0	0
AAACCCC	4	24	7	19.5461	1870081963	150	243685320	168	6	0.204644	1.22787	0.0984877	0.00859507	0.000689414	0.28	4.59609e-09	4.59609e-09	1	0	0	1	0	0
AAACCCT	3406	47476	7	19.5461	1870081963	150	243685320	332332	13.9389	174.255	2428.93	194.825	17.0025	1.36378	0.650483	9.09183e-06	9.09183e-06	1	0	0	1	1	0
AAACCG	6	25	6	19.5461	1870081963	150	243685320	150	4.16667	0.306967	1.27903	0.102591	0.00767417	0.000615548	0.166667	4.10365e-09	4.10365e-09	1	0	0	1	0	0
AAACCGAAAG	2	10	10	19.5461	1870081963	150	243685320	100	5	0.102322	0.511611	0.0410365	0.00511611	0.000410365	0.333333	2.73577e-09	2.73577e-09	1	0	0	1	0	0
AAACCGAATCGGAATCG	76	393	17	19.5461	1870081963	150	243685320	6681	5.17105	3.88824	20.1063	1.61274	0.341807	0.0274165	0.586053	1.82777e-07	1.82777e-07	1	0	0	1	1	0
AAACCGACAG	4	16	10	19.5461	1870081963	150	243685320	160	4	0.204644	0.818578	0.0656584	0.00818578	0.000656584	0.266667	4.37723e-09	4.37723e-09	1	0	0	1	0	0
AAACCT	238	1439	6	19.5461	1870081963	150	243685320	8634	6.04622	12.1763	73.6208	5.90516	0.441725	0.0354309	0.241849	2.36206e-07	2.36206e-07	1	0	0	1	0	0
AAACCTAACC	7	29	10	19.5461	1870081963	150	243685320	290	4.14286	0.358128	1.48367	0.119006	0.0148367	0.00119006	0.27619	7.93373e-09	7.93373e-09	1	0	0	1	0	0
AAACCTAACCT	746	4920	11	19.5461	1870081963	150	243685320	54120	6.59517	38.1662	251.713	20.19	2.76884	0.22209	0.483646	1.4806e-06	1.4806e-06	1	0	0	1	0	0
AAACCTCC	60	245	8	19.5461	1870081963	150	243685320	1960	4.08333	3.06967	12.5345	1.00539	0.100276	0.00804316	0.217778	5.36211e-08	5.36211e-08	1	0	0	1	0	0
AAACCTGAAATCC	17	83	13	19.5461	1870081963	150	243685320	1079	4.88235	0.869739	4.24637	0.340603	0.0552028	0.00442784	0.423137	2.95189e-08	2.95189e-08	1	0	0	1	0	0
AAACCTTAACAAGTCAAGTT	120	622	20	19.5461	1870081963	150	243685320	12440	5.18333	6.13933	31.8222	2.55247	0.636444	0.0510494	0.691111	3.4033e-07	3.4033e-07	1	0	0	1	1	0
AAACG	33	184	5	19.5461	1870081963	150	243685320	920	5.57576	1.68832	9.41365	0.755072	0.0470682	0.00377536	0.185859	2.51691e-08	2.51691e-08	1	0	0	1	0	0
AAACGAAATT	1	5	10	19.5461	1870081963	150	243685320	50	5	0.0511611	0.255806	0.0205183	0.00255806	0.000205183	0.333333	1.36788e-09	1.36788e-09	1	0	0	1	0	0
AAACGAAC	20	98	8	19.5461	1870081963	150	243685320	784	4.9	1.02322	5.01379	0.402158	0.0401103	0.00321726	0.261333	2.14484e-08	2.14484e-08	1	0	0	1	0	0
AAACGAATAAAT	20	93	12	19.5461	1870081963	150	243685320	1116	4.65	1.02322	4.75798	0.38164	0.0570958	0.00457968	0.372	3.05312e-08	3.05312e-08	1	0	0	1	0	0
AAACGACAAAT	73	746	11	19.5461	1870081963	150	243685320	8206	10.2192	3.73476	38.1662	3.06133	0.419828	0.0336746	0.749406	2.24497e-07	2.24497e-07	1	0	0	1	1	0
AAACGACCAGATTC	1	5	14	19.5461	1870081963	150	243685320	70	5	0.0511611	0.255806	0.0205183	0.00358128	0.000287256	0.466667	1.91504e-09	1.91504e-09	1	0	0	1	0	0
AAACGAG	1	4	7	19.5461	1870081963	150	243685320	28	4	0.0511611	0.204644	0.0164146	0.00143251	0.000114902	0.186667	7.66015e-10	7.66015e-10	1	0	0	1	0	0
AAACGATAAAT	68	704	11	19.5461	1870081963	150	243685320	7744	10.3529	3.47896	36.0174	2.88897	0.396192	0.0317787	0.759216	2.11858e-07	2.11858e-07	1	0	0	1	1	0
AAACGATG	67	321	8	19.5461	1870081963	150	243685320	2568	4.79104	3.42779	16.4227	1.31727	0.131382	0.0105382	0.255522	7.02545e-08	7.02545e-08	1	0	0	1	0	0
AAACGATGAAAGATGATG	10	53	18	19.5461	1870081963	150	243685320	954	5.3	0.511611	2.71154	0.217494	0.0488077	0.00391488	0.636	2.60992e-08	2.60992e-08	1	0	0	1	1	0
AAACGATGAATGCTGATG	4	18	18	19.5461	1870081963	150	243685320	324	4.5	0.204644	0.9209	0.0738658	0.0165762	0.00132958	0.54	8.86389e-09	8.86389e-09	1	0	0	1	1	0
AAACGATGGATG	13	56	12	19.5461	1870081963	150	243685320	672	4.30769	0.665095	2.86502	0.229805	0.0343803	0.00275765	0.344615	1.83844e-08	1.83844e-08	1	0	0	1	0	0
AAACGC	1	5	6	19.5461	1870081963	150	243685320	30	5	0.0511611	0.255806	0.0205183	0.00153483	0.00012311	0.2	8.20731e-10	8.20731e-10	1	0	0	1	0	0
AAACGCACAGAC	21	91	12	19.5461	1870081963	150	243685320	1092	4.33333	1.07438	4.65566	0.373432	0.0558679	0.00448119	0.346667	2.98746e-08	2.98746e-08	1	0	0	1	0	0
AAACGCGAG	2	14	9	19.5461	1870081963	150	243685320	126	7	0.102322	0.716256	0.0574511	0.0064463	0.00051706	0.42	3.44707e-09	3.44707e-09	1	0	0	1	0	0
AAACGG	2	29	6	19.5461	1870081963	150	243685320	174	14.5	0.102322	1.48367	0.119006	0.00890203	0.000714036	0.58	4.76024e-09	4.76024e-09	1	0	0	1	1	0
AAACGTC	699	3341	7	19.5461	1870081963	150	243685320	23387	4.77969	35.7616	170.929	13.7103	1.19651	0.0959721	0.223052	6.39814e-07	6.39814e-07	1	0	0	1	0	0
AAACGTCATAG	5	20	11	19.5461	1870081963	150	243685320	220	4	0.255806	1.02322	0.0820731	0.0112554	0.000902804	0.293333	6.01869e-09	6.01869e-09	1	0	0	1	0	0
AAACT	172	1507	5	19.5461	1870081963	150	243685320	7535	8.76163	8.79971	77.0998	6.18421	0.385499	0.030921	0.292054	2.0614e-07	2.0614e-07	1	0	0	1	0	0
AAACTAAAGT	1	6	10	19.5461	1870081963	150	243685320	60	6	0.0511611	0.306967	0.0246219	0.00306967	0.000246219	0.4	1.64146e-09	1.64146e-09	1	0	0	1	0	0
AAACTAAAT	21	198	9	19.5461	1870081963	150	243685320	1782	9.42857	1.07438	10.1299	0.812523	0.0911691	0.00731271	0.565714	4.87514e-08	4.87514e-08	1	0	0	1	1	0
AAACTAAATT	6	42	10	19.5461	1870081963	150	243685320	420	7	0.306967	2.14877	0.172353	0.0214877	0.00172353	0.466667	1.14902e-08	1.14902e-08	1	0	0	1	0	0
AAACTACCTG	2	12	10	19.5461	1870081963	150	243685320	120	6	0.102322	0.613933	0.0492438	0.00613933	0.000492438	0.4	3.28292e-09	3.28292e-09	1	0	0	1	0	0
AAACTACTACAACTACCACTAC	31	135	22	19.5461	1870081963	150	243685320	2970	4.35484	1.58599	6.90675	0.553993	0.151949	0.0121878	0.63871	8.12523e-08	8.12523e-08	1	0	0	1	1	0
AAACTAGAACT	3	32	11	19.5461	1870081963	150	243685320	352	10.6667	0.153483	1.63716	0.131317	0.0180087	0.00144449	0.782222	9.62991e-09	9.62991e-09	1	0	0	1	1	0
AAACTATAACAAGTGTT	334	2323	17	19.5461	1870081963	150	243685320	39491	6.95509	17.0878	118.847	9.53279	2.0204	0.162057	0.788244	1.08038e-06	1.08038e-06	1	0	0	1	1	0
AAACTATACT	1	4	10	19.5461	1870081963	150	243685320	40	4	0.0511611	0.204644	0.0164146	0.00204644	0.000164146	0.266667	1.09431e-09	1.09431e-09	1	0	0	1	0	0
AAACTATAGAT	3	12	11	19.5461	1870081963	150	243685320	132	4	0.153483	0.613933	0.0492438	0.00675327	0.000541682	0.293333	3.61121e-09	3.61121e-09	1	0	0	1	0	0
AAACTATATT	1	6	10	19.5461	1870081963	150	243685320	60	6	0.0511611	0.306967	0.0246219	0.00306967	0.000246219	0.4	1.64146e-09	1.64146e-09	1	0	0	1	0	0
AAACTATCTT	1	4	10	19.5461	1870081963	150	243685320	40	4	0.0511611	0.204644	0.0164146	0.00204644	0.000164146	0.266667	1.09431e-09	1.09431e-09	1	0	0	1	0	0
AAACTATTAGAACTATTC	1	4	18	19.5461	1870081963	150	243685320	72	4	0.0511611	0.204644	0.0164146	0.0036836	0.000295463	0.48	1.96975e-09	1.96975e-09	1	0	0	1	0	0
AAACTATTAT	1	10	10	19.5461	1870081963	150	243685320	100	10	0.0511611	0.511611	0.0410365	0.00511611	0.000410365	0.666667	2.73577e-09	2.73577e-09	1	0	0	1	1	0
AAACTATTCT	7	47	10	19.5461	1870081963	150	243685320	470	6.71429	0.358128	2.40457	0.192872	0.0240457	0.00192872	0.447619	1.28581e-08	1.28581e-08	1	0	0	1	0	0
AAACTATTGAAATAC	10	40	15	19.5461	1870081963	150	243685320	600	4	0.511611	2.04644	0.164146	0.0306967	0.00246219	0.4	1.64146e-08	1.64146e-08	1	0	0	1	0	0
AAACTATTTC	1	4	10	19.5461	1870081963	150	243685320	40	4	0.0511611	0.204644	0.0164146	0.00204644	0.000164146	0.266667	1.09431e-09	1.09431e-09	1	0	0	1	0	0
AAACTC	50	293	6	19.5461	1870081963	150	243685320	1758	5.86	2.55806	14.9902	1.20237	0.0899412	0.00721422	0.2344	4.80948e-08	4.80948e-08	1	0	0	1	0	0
AAACTCAAC	1	7	9	19.5461	1870081963	150	243685320	63	7	0.0511611	0.358128	0.0287256	0.00322315	0.00025853	0.42	1.72353e-09	1.72353e-09	1	0	0	1	0	0
AAACTCAACT	34	364	10	19.5461	1870081963	150	243685320	3640	10.7059	1.73948	18.6226	1.49373	0.186226	0.0149373	0.713725	9.9582e-08	9.9582e-08	1	0	0	1	1	0
AAACTCAGAAC	1	6	11	19.5461	1870081963	150	243685320	66	6	0.0511611	0.306967	0.0246219	0.00337663	0.000270841	0.44	1.80561e-09	1.80561e-09	1	0	0	1	0	0
AAACTCATGT	1	5	10	19.5461	1870081963	150	243685320	50	5	0.0511611	0.255806	0.0205183	0.00255806	0.000205183	0.333333	1.36788e-09	1.36788e-09	1	0	0	1	0	0
AAACTCCC	18	122	8	19.5461	1870081963	150	243685320	976	6.77778	0.9209	6.24166	0.500646	0.0499332	0.00400517	0.361481	2.67011e-08	2.67011e-08	1	0	0	1	0	0
AAACTG	29	122	6	19.5461	1870081963	150	243685320	732	4.2069	1.48367	6.24166	0.500646	0.0374499	0.00300387	0.168276	2.00258e-08	2.00258e-08	1	0	0	1	0	0
AAACTGATGATTC	1	7	13	19.5461	1870081963	150	243685320	91	7	0.0511611	0.358128	0.0287256	0.00465566	0.000373432	0.606667	2.48955e-09	2.48955e-09	1	0	0	1	1	0
AAACTGC	13	78	7	19.5461	1870081963	150	243685320	546	6	0.665095	3.99057	0.320085	0.027934	0.00224059	0.28	1.49373e-08	1.49373e-08	1	0	0	1	0	0
AAACTGCATTATTATT	42	169	16	19.5461	1870081963	150	243685320	2704	4.02381	2.14877	8.64623	0.693517	0.13834	0.0110963	0.429206	7.39752e-08	7.39752e-08	1	0	0	1	0	0
AAACTGGCG	1	6	9	19.5461	1870081963	150	243685320	54	6	0.0511611	0.306967	0.0246219	0.0027627	0.000221597	0.36	1.47732e-09	1.47732e-09	1	0	0	1	0	0
AAACTGTTCT	7	28	10	19.5461	1870081963	150	243685320	280	4	0.358128	1.43251	0.114902	0.0143251	0.00114902	0.266667	7.66015e-09	7.66015e-09	1	0	0	1	0	0
AAACTT	97	606	6	19.5461	1870081963	150	243685320	3636	6.24742	4.96263	31.0036	2.48681	0.186022	0.0149209	0.249897	9.94725e-08	9.94725e-08	1	0	0	1	0	0
AAACTTACCT	1	4	10	19.5461	1870081963	150	243685320	40	4	0.0511611	0.204644	0.0164146	0.00204644	0.000164146	0.266667	1.09431e-09	1.09431e-09	1	0	0	1	0	0
AAACTTACTT	2	11	10	19.5461	1870081963	150	243685320	110	5.5	0.102322	0.562772	0.0451402	0.00562772	0.000451402	0.366667	3.00935e-09	3.00935e-09	1	0	0	1	0	0
AAACTTAGGAT	3	19	11	19.5461	1870081963	150	243685320	209	6.33333	0.153483	0.972061	0.0779694	0.0106927	0.000857663	0.464444	5.71776e-09	5.71776e-09	1	0	0	1	0	0
AAACTTAGTAT	4	16	11	19.5461	1870081963	150	243685320	176	4	0.204644	0.818578	0.0656584	0.00900436	0.000722243	0.293333	4.81495e-09	4.81495e-09	1	0	0	1	0	0
AAACTTATATT	1	4	11	19.5461	1870081963	150	243685320	44	4	0.0511611	0.204644	0.0164146	0.00225109	0.000180561	0.293333	1.20374e-09	1.20374e-09	1	0	0	1	0	0
AAACTTATTTC	4	17	11	19.5461	1870081963	150	243685320	187	4.25	0.204644	0.869739	0.0697621	0.00956713	0.000767383	0.311667	5.11589e-09	5.11589e-09	1	0	0	1	0	0
AAACTTCC	144351	1923959	8	19.5461	1870081963	150	243685320	15391672	13.3283	7385.16	98431.9	7895.26	787.455	63.1621	0.710845	0.000421081	0.000421081	1	1	1	1	1	1
AAACTTCTTCC	14	95	11	19.5461	1870081963	150	243685320	1045	6.78571	0.716256	4.86031	0.389847	0.0534634	0.00428832	0.497619	2.85888e-08	2.85888e-08	1	0	0	1	0	0
AAACTTTAACAAGCT	102	512	15	19.5461	1870081963	150	243685320	7680	5.01961	5.21843	26.1945	2.10107	0.392917	0.0315161	0.501961	2.10107e-07	2.10107e-07	1	0	0	1	1	0
AAACTTTAACAGGTT	152	1208	15	19.5461	1870081963	150	243685320	18120	7.94737	7.77649	61.8026	4.95721	0.927039	0.0743582	0.794737	4.95721e-07	4.95721e-07	1	0	0	1	1	0
AAACTTTATATT	3	14	12	19.5461	1870081963	150	243685320	168	4.66667	0.153483	0.716256	0.0574511	0.00859507	0.000689414	0.373333	4.59609e-09	4.59609e-09	1	0	0	1	0	0
AAACTTTGACAGGTT	61	405	15	19.5461	1870081963	150	243685320	6075	6.63934	3.12083	20.7203	1.66198	0.310804	0.0249297	0.663934	1.66198e-07	1.66198e-07	1	0	0	1	1	0
AAACTTTGATAC	3	12	12	19.5461	1870081963	150	243685320	144	4	0.153483	0.613933	0.0492438	0.0073672	0.000590926	0.32	3.93951e-09	3.93951e-09	1	0	0	1	0	0
AAAG	2389	20807	4	19.5461	1870081963	150	243685320	83228	8.7095	122.224	1064.51	85.3847	4.25804	0.341539	0.232253	2.27693e-06	2.27693e-06	1	0	0	0	0	0
AAAGAAAGAG	618	3417	10	19.5461	1870081963	150	243685320	34170	5.52913	31.6176	174.818	14.0222	1.74818	0.140222	0.368608	9.34812e-07	9.34812e-07	1	0	0	1	0	0
AAAGAAAGAGAGGAGAG	6	28	17	19.5461	1870081963	150	243685320	476	4.66667	0.306967	1.43251	0.114902	0.0243527	0.00195334	0.528889	1.30223e-08	1.30223e-08	1	0	0	1	1	0
AAAGAAAGAGTCACATAAT	12	55	19	19.5461	1870081963	150	243685320	1045	4.58333	0.613933	2.81386	0.225701	0.0534634	0.00428832	0.580556	2.85888e-08	2.85888e-08	1	0	0	1	1	0
AAAGAAAGG	13	55	9	19.5461	1870081963	150	243685320	495	4.23077	0.665095	2.81386	0.225701	0.0253248	0.00203131	0.253846	1.35421e-08	1.35421e-08	1	0	0	1	0	0
AAAGAAAGGG	11	76	10	19.5461	1870081963	150	243685320	760	6.90909	0.562772	3.88824	0.311878	0.0388824	0.00311878	0.460606	2.07918e-08	2.07918e-08	1	0	0	1	0	0
AAAGAAAGTC	6	43	10	19.5461	1870081963	150	243685320	430	7.16667	0.306967	2.19993	0.176457	0.0219993	0.00176457	0.477778	1.17638e-08	1.17638e-08	1	0	0	1	0	0
AAAGAAATACAGGCAATATTCCTCG	17	70	25	19.5461	1870081963	150	243685320	1750	4.11765	0.869739	3.58128	0.287256	0.089532	0.00718139	0.686275	4.7876e-08	4.7876e-08	1	0	0	1	1	0
AAAGAAATTT	3	15	10	19.5461	1870081963	150	243685320	150	5	0.153483	0.767417	0.0615548	0.00767417	0.000615548	0.333333	4.10365e-09	4.10365e-09	1	0	0	1	0	0
AAAGAAC	1	4	7	19.5461	1870081963	150	243685320	28	4	0.0511611	0.204644	0.0164146	0.00143251	0.000114902	0.186667	7.66015e-10	7.66015e-10	1	0	0	1	0	0
AAAGAACATATAT	2	8	13	19.5461	1870081963	150	243685320	104	4	0.102322	0.409289	0.0328292	0.00532076	0.00042678	0.346667	2.8452e-09	2.8452e-09	1	0	0	1	0	0
AAAGAACG	19	166	8	19.5461	1870081963	150	243685320	1328	8.73684	0.972061	8.49275	0.681206	0.067942	0.00544965	0.465965	3.6331e-08	3.6331e-08	1	0	0	1	0	0
AAAGAACTGAAATG	1	6	14	19.5461	1870081963	150	243685320	84	6	0.0511611	0.306967	0.0246219	0.00429753	0.000344707	0.56	2.29805e-09	2.29805e-09	1	0	0	1	1	0
AAAGAACTGAATT	2	10	13	19.5461	1870081963	150	243685320	130	5	0.102322	0.511611	0.0410365	0.00665095	0.000533475	0.433333	3.5565e-09	3.5565e-09	1	0	0	1	0	0
AAAGAACTTTC	2	9	11	19.5461	1870081963	150	243685320	99	4.5	0.102322	0.46045	0.0369329	0.00506495	0.000406262	0.33	2.70841e-09	2.70841e-09	1	0	0	1	0	0
AAAGAAG	65	345	7	19.5461	1870081963	150	243685320	2415	5.30769	3.32547	17.6506	1.41576	0.123554	0.00991032	0.247692	6.60688e-08	6.60688e-08	1	0	0	1	0	0
AAAGAAGAAATCGAAATAC	2	8	19	19.5461	1870081963	150	243685320	152	4	0.102322	0.409289	0.0328292	0.00777649	0.000623755	0.506667	4.15837e-09	4.15837e-09	1	0	0	1	1	0
AAAGAAGAGAGGTG	20	83	14	19.5461	1870081963	150	243685320	1162	4.15	1.02322	4.24637	0.340603	0.0594492	0.00476844	0.387333	3.17896e-08	3.17896e-08	1	0	0	1	0	0
AAAGAAGAGC	2	16	10	19.5461	1870081963	150	243685320	160	8	0.102322	0.818578	0.0656584	0.00818578	0.000656584	0.533333	4.37723e-09	4.37723e-09	1	0	0	1	1	0
AAAGAAGGG	14	85	9	19.5461	1870081963	150	243685320	765	6.07143	0.716256	4.34869	0.348811	0.0391383	0.00313929	0.364286	2.09286e-08	2.09286e-08	1	0	0	1	0	0
AAAGAAGTG	10	69	9	19.5461	1870081963	150	243685320	621	6.9	0.511611	3.53012	0.283152	0.0317711	0.00254837	0.414	1.69891e-08	1.69891e-08	1	0	0	1	0	0
AAAGAAGTTCT	1	11	11	19.5461	1870081963	150	243685320	121	11	0.0511611	0.562772	0.0451402	0.0061905	0.000496542	0.806667	3.31028e-09	3.31028e-09	1	0	0	1	1	0
AAAGAAGTTG	5	23	10	19.5461	1870081963	150	243685320	230	4.6	0.255806	1.17671	0.094384	0.0117671	0.00094384	0.306667	6.29227e-09	6.29227e-09	1	0	0	1	0	0
AAAGAAT	10	41	7	19.5461	1870081963	150	243685320	287	4.1	0.511611	2.09761	0.16825	0.0146832	0.00117775	0.191333	7.85166e-09	7.85166e-09	1	0	0	1	0	0
AAAGAATTAAGG	1	9	12	19.5461	1870081963	150	243685320	108	9	0.0511611	0.46045	0.0369329	0.0055254	0.000443195	0.72	2.95463e-09	2.95463e-09	1	0	0	1	1	0
AAAGAC	25	102	6	19.5461	1870081963	150	243685320	612	4.08	1.27903	5.21843	0.418573	0.0313106	0.00251144	0.1632	1.67429e-08	1.67429e-08	1	0	0	1	0	0
AAAGACTAATAAT	2	9	13	19.5461	1870081963	150	243685320	117	4.5	0.102322	0.46045	0.0369329	0.00598585	0.000480127	0.39	3.20085e-09	3.20085e-09	1	0	0	1	0	0
AAAGACTGTGGT	1	6	12	19.5461	1870081963	150	243685320	72	6	0.0511611	0.306967	0.0246219	0.0036836	0.000295463	0.48	1.96975e-09	1.96975e-09	1	0	0	1	0	0
AAAGAG	16841	213066	6	19.5461	1870081963	150	243685320	1278396	12.6516	861.604	10900.7	874.349	65.4042	5.24609	0.506065	3.4974e-05	3.4974e-05	1	1	1	1	1	1
AAAGAGAAAGGG	80	335	12	19.5461	1870081963	150	243685320	4020	4.1875	4.09289	17.139	1.37472	0.205668	0.0164967	0.335	1.09978e-07	1.09978e-07	1	0	0	1	0	0
AAAGAGAAGAG	38	203	11	19.5461	1870081963	150	243685320	2233	5.34211	1.94412	10.3857	0.833042	0.114243	0.00916346	0.391754	6.10897e-08	6.10897e-08	1	0	0	1	0	0
AAAGAGAAGATACC	1	4	14	19.5461	1870081963	150	243685320	56	4	0.0511611	0.204644	0.0164146	0.00286502	0.000229805	0.373333	1.53203e-09	1.53203e-09	1	0	0	1	0	0
AAAGAGAAGGG	4	28	11	19.5461	1870081963	150	243685320	308	7	0.204644	1.43251	0.114902	0.0157576	0.00126393	0.513333	8.42617e-09	8.42617e-09	1	0	0	1	1	0
AAAGAGAAGTG	1	6	11	19.5461	1870081963	150	243685320	66	6	0.0511611	0.306967	0.0246219	0.00337663	0.000270841	0.44	1.80561e-09	1.80561e-09	1	0	0	1	0	0
AAAGAGACAGACAG	18	72	14	19.5461	1870081963	150	243685320	1008	4	0.9209	3.6836	0.295463	0.0515704	0.00413648	0.373333	2.75765e-08	2.75765e-08	1	0	0	1	0	0
AAAGAGACG	1	5	9	19.5461	1870081963	150	243685320	45	5	0.0511611	0.255806	0.0205183	0.00230225	0.000184664	0.3	1.2311e-09	1.2311e-09	1	0	0	1	0	0
AAAGAGAG	8866	50980	8	19.5461	1870081963	150	243685320	407840	5.75006	453.594	2608.19	209.204	20.8655	1.67363	0.30667	1.11576e-05	1.11576e-05	1	0	0	1	0	0
AAAGAGAGAG	7406	32742	10	19.5461	1870081963	150	243685320	327420	4.42101	378.899	1675.12	134.362	16.7512	1.34362	0.294734	8.95745e-06	8.95745e-06	1	0	0	1	0	0
AAAGAGAGAGAAATGGGAG	9	37	19	19.5461	1870081963	150	243685320	703	4.11111	0.46045	1.89296	0.151835	0.0359663	0.00288487	0.520741	1.92325e-08	1.92325e-08	1	0	0	1	1	0
AAAGAGAGAGAATAG	33	135	15	19.5461	1870081963	150	243685320	2025	4.09091	1.68832	6.90675	0.553993	0.103601	0.0083099	0.409091	5.53993e-08	5.53993e-08	1	0	0	1	0	0
AAAGAGAGAGAGAAGGGGGG	1	4	20	19.5461	1870081963	150	243685320	80	4	0.0511611	0.204644	0.0164146	0.00409289	0.000328292	0.533333	2.18861e-09	2.18861e-09	1	0	0	1	1	0
AAAGAGAGATGGGGAGGGAGAG	1	4	22	19.5461	1870081963	150	243685320	88	4	0.0511611	0.204644	0.0164146	0.00450218	0.000361121	0.586667	2.40748e-09	2.40748e-09	1	0	0	1	1	0
AAAGAGAGGAG	7	29	11	19.5461	1870081963	150	243685320	319	4.14286	0.358128	1.48367	0.119006	0.0163204	0.00130907	0.30381	8.7271e-09	8.7271e-09	1	0	0	1	0	0
AAAGAGAGGG	114	479	10	19.5461	1870081963	150	243685320	4790	4.20175	5.83237	24.5062	1.96565	0.245062	0.0196565	0.280117	1.31043e-07	1.31043e-07	1	0	0	1	0	0
AAAGAGAGTAAGTTCTAGAG	2	8	20	19.5461	1870081963	150	243685320	160	4	0.102322	0.409289	0.0328292	0.00818578	0.000656584	0.533333	4.37723e-09	4.37723e-09	1	0	0	1	1	0
AAAGAGAGTC	4	17	10	19.5461	1870081963	150	243685320	170	4.25	0.204644	0.869739	0.0697621	0.00869739	0.000697621	0.283333	4.65081e-09	4.65081e-09	1	0	0	1	0	0
AAAGAGAGTG	546	2685	10	19.5461	1870081963	150	243685320	26850	4.91758	27.934	137.368	11.0183	1.37368	0.110183	0.327839	7.34554e-07	7.34554e-07	1	0	0	1	0	0
AAAGAGATAGAG	247	1258	12	19.5461	1870081963	150	243685320	15096	5.09312	12.6368	64.3607	5.1624	0.772328	0.0619487	0.407449	4.12992e-07	4.12992e-07	1	0	0	1	0	0
AAAGAGCGAAGCGATGC	97	474	17	19.5461	1870081963	150	243685320	8058	4.8866	4.96263	24.2504	1.94513	0.412256	0.0330672	0.553814	2.20448e-07	2.20448e-07	1	0	0	1	1	0
AAAGAGCGAAGCGATGT	2	13	17	19.5461	1870081963	150	243685320	221	6.5	0.102322	0.665095	0.0533475	0.0113066	0.000906907	0.736667	6.04605e-09	6.04605e-09	1	0	0	1	1	0
AAAGAGCGAG	1	7	10	19.5461	1870081963	150	243685320	70	7	0.0511611	0.358128	0.0287256	0.00358128	0.000287256	0.466667	1.91504e-09	1.91504e-09	1	0	0	1	0	0
AAAGAGCGGGAAGGAGTAGG	12	52	20	19.5461	1870081963	150	243685320	1040	4.33333	0.613933	2.66038	0.21339	0.0532076	0.0042678	0.577778	2.8452e-08	2.8452e-08	1	0	0	1	1	0
AAAGAGCGTAGCGTTGC	4	23	17	19.5461	1870081963	150	243685320	391	5.75	0.204644	1.17671	0.094384	0.020004	0.00160453	0.651667	1.06969e-08	1.06969e-08	1	0	0	1	1	0
AAAGAGCTG	2	8	9	19.5461	1870081963	150	243685320	72	4	0.102322	0.409289	0.0328292	0.0036836	0.000295463	0.24	1.96975e-09	1.96975e-09	1	0	0	1	0	0
AAAGAGG	3	26	7	19.5461	1870081963	150	243685320	182	8.66667	0.153483	1.33019	0.106695	0.00931132	0.000746865	0.404444	4.9791e-09	4.9791e-09	1	0	0	1	0	0
AAAGAGGAAC	1	7	10	19.5461	1870081963	150	243685320	70	7	0.0511611	0.358128	0.0287256	0.00358128	0.000287256	0.466667	1.91504e-09	1.91504e-09	1	0	0	1	0	0
AAAGAGGAAG	6	44	10	19.5461	1870081963	150	243685320	440	7.33333	0.306967	2.25109	0.180561	0.0225109	0.00180561	0.488889	1.20374e-08	1.20374e-08	1	0	0	1	0	0
AAAGAGGAAGAG	160	646	12	19.5461	1870081963	150	243685320	7752	4.0375	8.18578	33.0501	2.65096	0.396601	0.0318115	0.323	2.12077e-07	2.12077e-07	1	0	0	1	0	0
AAAGAGGAG	41	320	9	19.5461	1870081963	150	243685320	2880	7.80488	2.09761	16.3716	1.31317	0.147344	0.0118185	0.468293	7.87901e-08	7.87901e-08	1	0	0	1	0	0
AAAGAGGAGAAG	52	280	12	19.5461	1870081963	150	243685320	3360	5.38462	2.66038	14.3251	1.14902	0.171901	0.0137883	0.430769	9.19218e-08	9.19218e-08	1	0	0	1	0	0
AAAGAGGGAG	58	233	10	19.5461	1870081963	150	243685320	2330	4.01724	2.96734	11.9205	0.956151	0.119205	0.00956151	0.267816	6.37434e-08	6.37434e-08	1	0	0	1	0	0
AAAGAGGGAGAGATGAG	1	4	17	19.5461	1870081963	150	243685320	68	4	0.0511611	0.204644	0.0164146	0.00347896	0.000279048	0.453333	1.86032e-09	1.86032e-09	1	0	0	1	0	0
AAAGAGT	1	4	7	19.5461	1870081963	150	243685320	28	4	0.0511611	0.204644	0.0164146	0.00143251	0.000114902	0.186667	7.66015e-10	7.66015e-10	1	0	0	1	0	0
AAAGAGTACT	1	4	10	19.5461	1870081963	150	243685320	40	4	0.0511611	0.204644	0.0164146	0.00204644	0.000164146	0.266667	1.09431e-09	1.09431e-09	1	0	0	1	0	0
AAAGAGTAG	2	10	9	19.5461	1870081963	150	243685320	90	5	0.102322	0.511611	0.0410365	0.0046045	0.000369329	0.3	2.46219e-09	2.46219e-09	1	0	0	1	0	0
AAAGAGTG	916	8384	8	19.5461	1870081963	150	243685320	67072	9.15284	46.8636	428.935	34.405	3.43148	0.27524	0.488151	1.83493e-06	1.83493e-06	1	0	0	1	0	0
AAAGAGTGAG	70	290	10	19.5461	1870081963	150	243685320	2900	4.14286	3.58128	14.8367	1.19006	0.148367	0.0119006	0.27619	7.93373e-08	7.93373e-08	1	0	0	1	0	0
AAAGAGTGAGAGTG	170	776	14	19.5461	1870081963	150	243685320	10864	4.56471	8.69739	39.701	3.18443	0.555814	0.0445821	0.426039	2.97214e-07	2.97214e-07	1	0	0	1	0	0
AAAGAGTGCGAC	1	4	12	19.5461	1870081963	150	243685320	48	4	0.0511611	0.204644	0.0164146	0.00245573	0.000196975	0.32	1.31317e-09	1.31317e-09	1	0	0	1	0	0
AAAGAGTTCT	9	61	10	19.5461	1870081963	150	243685320	610	6.77778	0.46045	3.12083	0.250323	0.0312083	0.00250323	0.451852	1.66882e-08	1.66882e-08	1	0	0	1	0	0
AAAGAT	244	2818	6	19.5461	1870081963	150	243685320	16908	11.5492	12.4833	144.172	11.5641	0.865032	0.0693846	0.461967	4.62564e-07	4.62564e-07	1	0	0	1	0	0
AAAGATACCTG	2	11	11	19.5461	1870081963	150	243685320	121	5.5	0.102322	0.562772	0.0451402	0.0061905	0.000496542	0.403333	3.31028e-09	3.31028e-09	1	0	0	1	0	0
AAAGATAGAGAGAGAGGCAG	2	11	20	19.5461	1870081963	150	243685320	220	5.5	0.102322	0.562772	0.0451402	0.0112554	0.000902804	0.733333	6.01869e-09	6.01869e-09	1	0	0	1	1	0
AAAGATAGAGAGGGAGAG	32	145	18	19.5461	1870081963	150	243685320	2610	4.53125	1.63716	7.41836	0.59503	0.133531	0.0107105	0.54375	7.14036e-08	7.14036e-08	1	0	0	1	1	0
AAAGATAGGT	3	12	10	19.5461	1870081963	150	243685320	120	4	0.153483	0.613933	0.0492438	0.00613933	0.000492438	0.266667	3.28292e-09	3.28292e-09	1	0	0	1	0	0
AAAGATAGTGACTT	2	8	14	19.5461	1870081963	150	243685320	112	4	0.102322	0.409289	0.0328292	0.00573005	0.000459609	0.373333	3.06406e-09	3.06406e-09	1	0	0	1	0	0
AAAGATATACT	2	8	11	19.5461	1870081963	150	243685320	88	4	0.102322	0.409289	0.0328292	0.00450218	0.000361121	0.293333	2.40748e-09	2.40748e-09	1	0	0	1	0	0
AAAGATATG	22	97	9	19.5461	1870081963	150	243685320	873	4.40909	1.12554	4.96263	0.398054	0.0446637	0.00358249	0.264545	2.38833e-08	2.38833e-08	1	0	0	1	0	0
AAAGATC	2	10	7	19.5461	1870081963	150	243685320	70	5	0.102322	0.511611	0.0410365	0.00358128	0.000287256	0.233333	1.91504e-09	1.91504e-09	1	0	0	1	0	0
AAAGATCTCCCGAAG	10	41	15	19.5461	1870081963	150	243685320	615	4.1	0.511611	2.09761	0.16825	0.0314641	0.00252375	0.41	1.6825e-08	1.6825e-08	1	0	0	1	0	0
AAAGATG	5	23	7	19.5461	1870081963	150	243685320	161	4.6	0.255806	1.17671	0.094384	0.00823694	0.000660688	0.214667	4.40459e-09	4.40459e-09	1	0	0	1	0	0
AAAGATGAAATTTGTTCT	1	4	18	19.5461	1870081963	150	243685320	72	4	0.0511611	0.204644	0.0164146	0.0036836	0.000295463	0.48	1.96975e-09	1.96975e-09	1	0	0	1	0	0
AAAGATGAAG	1	4	10	19.5461	1870081963	150	243685320	40	4	0.0511611	0.204644	0.0164146	0.00204644	0.000164146	0.266667	1.09431e-09	1.09431e-09	1	0	0	1	0	0
AAAGATGAATC	2	16	11	19.5461	1870081963	150	243685320	176	8	0.102322	0.818578	0.0656584	0.00900436	0.000722243	0.586667	4.81495e-09	4.81495e-09	1	0	0	1	1	0
AAAGATGAC	3	17	9	19.5461	1870081963	150	243685320	153	5.66667	0.153483	0.869739	0.0697621	0.00782765	0.000627859	0.34	4.18573e-09	4.18573e-09	1	0	0	1	0	0
AAAGATGACC	1	6	10	19.5461	1870081963	150	243685320	60	6	0.0511611	0.306967	0.0246219	0.00306967	0.000246219	0.4	1.64146e-09	1.64146e-09	1	0	0	1	0	0
AAAGATGAT	10	72	9	19.5461	1870081963	150	243685320	648	7.2	0.511611	3.6836	0.295463	0.0331524	0.00265917	0.432	1.77278e-08	1.77278e-08	1	0	0	1	0	0
AAAGATGATACAACT	2	13	15	19.5461	1870081963	150	243685320	195	6.5	0.102322	0.665095	0.0533475	0.00997642	0.000800212	0.65	5.33475e-09	5.33475e-09	1	0	0	1	1	0
AAAGATGATACC	2	9	12	19.5461	1870081963	150	243685320	108	4.5	0.102322	0.46045	0.0369329	0.0055254	0.000443195	0.36	2.95463e-09	2.95463e-09	1	0	0	1	0	0
AAAGATGATAG	1	7	11	19.5461	1870081963	150	243685320	77	7	0.0511611	0.358128	0.0287256	0.00393941	0.000315981	0.513333	2.10654e-09	2.10654e-09	1	0	0	1	1	0
AAAGATGATATAATATT	1	4	17	19.5461	1870081963	150	243685320	68	4	0.0511611	0.204644	0.0164146	0.00347896	0.000279048	0.453333	1.86032e-09	1.86032e-09	1	0	0	1	0	0
AAAGATGATCT	3	27	11	19.5461	1870081963	150	243685320	297	9	0.153483	1.38135	0.110799	0.0151949	0.00121878	0.66	8.12523e-09	8.12523e-09	1	0	0	1	1	0
AAAGATGATG	1	6	10	19.5461	1870081963	150	243685320	60	6	0.0511611	0.306967	0.0246219	0.00306967	0.000246219	0.4	1.64146e-09	1.64146e-09	1	0	0	1	0	0
AAAGATGC	3	17	8	19.5461	1870081963	150	243685320	136	5.66667	0.153483	0.869739	0.0697621	0.00695791	0.000558097	0.302222	3.72065e-09	3.72065e-09	1	0	0	1	0	0
AAAGATGCG	1	14	9	19.5461	1870081963	150	243685320	126	14	0.0511611	0.716256	0.0574511	0.0064463	0.00051706	0.84	3.44707e-09	3.44707e-09	1	0	0	1	1	0
AAAGATGCTC	1	4	10	19.5461	1870081963	150	243685320	40	4	0.0511611	0.204644	0.0164146	0.00204644	0.000164146	0.266667	1.09431e-09	1.09431e-09	1	0	0	1	0	0
AAAGATGCTCAAATG	1	8	15	19.5461	1870081963	150	243685320	120	8	0.0511611	0.409289	0.0328292	0.00613933	0.000492438	0.8	3.28292e-09	3.28292e-09	1	0	0	1	1	0
AAAGATGCTG	2	8	10	19.5461	1870081963	150	243685320	80	4	0.102322	0.409289	0.0328292	0.00409289	0.000328292	0.266667	2.18861e-09	2.18861e-09	1	0	0	1	0	0
AAAGATTC	12	152	8	19.5461	1870081963	150	243685320	1216	12.6667	0.613933	7.77649	0.623755	0.0622119	0.00499004	0.675556	3.32669e-08	3.32669e-08	1	0	0	1	1	0
AAAGATTGTGGGTTCGAAGATCC	1	4	23	19.5461	1870081963	150	243685320	92	4	0.0511611	0.204644	0.0164146	0.00470682	0.000377536	0.613333	2.51691e-09	2.51691e-09	1	0	0	1	1	0
AAAGC	37	195	5	19.5461	1870081963	150	243685320	975	5.27027	1.89296	9.97642	0.800212	0.0498821	0.00400106	0.175676	2.66737e-08	2.66737e-08	1	0	0	1	0	0
AAAGCAAAT	9	42	9	19.5461	1870081963	150	243685320	378	4.66667	0.46045	2.14877	0.172353	0.0193389	0.00155118	0.28	1.03412e-08	1.03412e-08	1	0	0	1	0	0
AAAGCAGCC	1	5	9	19.5461	1870081963	150	243685320	45	5	0.0511611	0.255806	0.0205183	0.00230225	0.000184664	0.3	1.2311e-09	1.2311e-09	1	0	0	1	0	0
AAAGCATTCT	4	20	10	19.5461	1870081963	150	243685320	200	5	0.204644	1.02322	0.0820731	0.0102322	0.000820731	0.333333	5.47154e-09	5.47154e-09	1	0	0	1	0	0
AAAGCC	14	61	6	19.5461	1870081963	150	243685320	366	4.35714	0.716256	3.12083	0.250323	0.018725	0.00150194	0.174286	1.00129e-08	1.00129e-08	1	0	0	1	0	0
AAAGCCC	1	4	7	19.5461	1870081963	150	243685320	28	4	0.0511611	0.204644	0.0164146	0.00143251	0.000114902	0.186667	7.66015e-10	7.66015e-10	1	0	0	1	0	0
AAAGCG	10	40	6	19.5461	1870081963	150	243685320	240	4	0.511611	2.04644	0.164146	0.0122787	0.000984877	0.16	6.56584e-09	6.56584e-09	1	0	0	1	0	0
AAAGCGAAG	1	16	9	19.5461	1870081963	150	243685320	144	16	0.0511611	0.818578	0.0656584	0.0073672	0.000590926	0.96	3.93951e-09	3.93951e-09	1	0	0	1	1	0
AAAGCT	4	16	6	19.5461	1870081963	150	243685320	96	4	0.204644	0.818578	0.0656584	0.00491147	0.000393951	0.16	2.62634e-09	2.62634e-09	1	0	0	1	0	0
AAAGCTAACCTAACCT	772	5151	16	19.5461	1870081963	150	243685320	82416	6.67228	39.4964	263.531	21.1379	4.21649	0.338207	0.71171	2.25471e-06	2.25471e-06	1	0	0	1	1	0
AAAGCTATTTATGAACCAGTC	32	143	21	19.5461	1870081963	150	243685320	3003	4.46875	1.63716	7.31604	0.586822	0.153637	0.0123233	0.625625	8.21551e-08	8.21551e-08	1	0	0	1	1	0
AAAGCTGTGCC	17	71	11	19.5461	1870081963	150	243685320	781	4.17647	0.869739	3.63244	0.291359	0.0399568	0.00320495	0.306275	2.13664e-08	2.13664e-08	1	0	0	1	0	0
AAAGCTTAATCATTAGAACTT	1	5	21	19.5461	1870081963	150	243685320	105	5	0.0511611	0.255806	0.0205183	0.00537192	0.000430884	0.7	2.87256e-09	2.87256e-09	1	0	0	1	1	0
AAAGCTTCGACATCC	17	69	15	19.5461	1870081963	150	243685320	1035	4.05882	0.869739	3.53012	0.283152	0.0529518	0.00424728	0.405882	2.83152e-08	2.83152e-08	1	0	0	1	0	0
AAAGG	103	786	5	19.5461	1870081963	150	243685320	3930	7.63107	5.2696	40.2126	3.22547	0.201063	0.0161274	0.254369	1.07516e-07	1.07516e-07	1	0	0	1	0	0
AAAGGAAGAAG	1	5	11	19.5461	1870081963	150	243685320	55	5	0.0511611	0.255806	0.0205183	0.00281386	0.000225701	0.366667	1.50467e-09	1.50467e-09	1	0	0	1	0	0
AAAGGAAGAG	2	16	10	19.5461	1870081963	150	243685320	160	8	0.102322	0.818578	0.0656584	0.00818578	0.000656584	0.533333	4.37723e-09	4.37723e-09	1	0	0	1	1	0
AAAGGAAGGGG	1	5	11	19.5461	1870081963	150	243685320	55	5	0.0511611	0.255806	0.0205183	0.00281386	0.000225701	0.366667	1.50467e-09	1.50467e-09	1	0	0	1	0	0
AAAGGAAGT	2	19	9	19.5461	1870081963	150	243685320	171	9.5	0.102322	0.972061	0.0779694	0.00874855	0.000701725	0.57	4.67816e-09	4.67816e-09	1	0	0	1	1	0
AAAGGAATGAATG	32	132	13	19.5461	1870081963	150	243685320	1716	4.125	1.63716	6.75327	0.541682	0.0877925	0.00704187	0.3575	4.69458e-08	4.69458e-08	1	0	0	1	0	0
AAAGGAG	18	94	7	19.5461	1870081963	150	243685320	658	5.22222	0.9209	4.80914	0.385743	0.033664	0.0027002	0.243704	1.80014e-08	1.80014e-08	1	0	0	1	0	0
AAAGGAGAG	25	202	9	19.5461	1870081963	150	243685320	1818	8.08	1.27903	10.3345	0.828938	0.0930109	0.00746044	0.4848	4.97363e-08	4.97363e-08	1	0	0	1	0	0
AAAGGAGAGAG	20	82	11	19.5461	1870081963	150	243685320	902	4.1	1.02322	4.19521	0.3365	0.0461473	0.0037015	0.300667	2.46766e-08	2.46766e-08	1	0	0	1	0	0
AAAGGAGAGG	1	6	10	19.5461	1870081963	150	243685320	60	6	0.0511611	0.306967	0.0246219	0.00306967	0.000246219	0.4	1.64146e-09	1.64146e-09	1	0	0	1	0	0
AAAGGAGG	2	15	8	19.5461	1870081963	150	243685320	120	7.5	0.102322	0.767417	0.0615548	0.00613933	0.000492438	0.4	3.28292e-09	3.28292e-09	1	0	0	1	0	0
AAAGGAGGAG	62	448	10	19.5461	1870081963	150	243685320	4480	7.22581	3.17199	22.9202	1.83844	0.229202	0.0183844	0.48172	1.22562e-07	1.22562e-07	1	0	0	1	0	0
AAAGGAGGGAAGAAAGT	45	202	17	19.5461	1870081963	150	243685320	3434	4.48889	2.30225	10.3345	0.828938	0.175687	0.0140919	0.508741	9.39463e-08	9.39463e-08	1	0	0	1	1	0
AAAGGAGGGAG	19	131	11	19.5461	1870081963	150	243685320	1441	6.89474	0.972061	6.70211	0.537579	0.0737232	0.00591336	0.505614	3.94224e-08	3.94224e-08	1	0	0	1	1	0
AAAGGAGGGAGGGAGGGAGGAG	1	4	22	19.5461	1870081963	150	243685320	88	4	0.0511611	0.204644	0.0164146	0.00450218	0.000361121	0.586667	2.40748e-09	2.40748e-09	1	0	0	1	1	0
AAAGGAGGGAT	6	43	11	19.5461	1870081963	150	243685320	473	7.16667	0.306967	2.19993	0.176457	0.0241992	0.00194103	0.525556	1.29402e-08	1.29402e-08	1	0	0	1	1	0
AAAGGAT	1	5	7	19.5461	1870081963	150	243685320	35	5	0.0511611	0.255806	0.0205183	0.00179064	0.000143628	0.233333	9.57519e-10	9.57519e-10	1	0	0	1	0	0
AAAGGATACT	2	10	10	19.5461	1870081963	150	243685320	100	5	0.102322	0.511611	0.0410365	0.00511611	0.000410365	0.333333	2.73577e-09	2.73577e-09	1	0	0	1	0	0
AAAGGATCTAATAAAGTTCTAG	1	4	22	19.5461	1870081963	150	243685320	88	4	0.0511611	0.204644	0.0164146	0.00450218	0.000361121	0.586667	2.40748e-09	2.40748e-09	1	0	0	1	1	0
AAAGGATGC	1	4	9	19.5461	1870081963	150	243685320	36	4	0.0511611	0.204644	0.0164146	0.0018418	0.000147732	0.24	9.84877e-10	9.84877e-10	1	0	0	1	0	0
AAAGGATGT	14	73	9	19.5461	1870081963	150	243685320	657	5.21429	0.716256	3.73476	0.299567	0.0336129	0.0026961	0.312857	1.7974e-08	1.7974e-08	1	0	0	1	0	0
AAAGGC	7	30	6	19.5461	1870081963	150	243685320	180	4.28571	0.358128	1.53483	0.12311	0.009209	0.000738658	0.171429	4.92438e-09	4.92438e-09	1	0	0	1	0	0
AAAGGCTGTGCC	10	53	12	19.5461	1870081963	150	243685320	636	5.3	0.511611	2.71154	0.217494	0.0325385	0.00260992	0.424	1.73995e-08	1.73995e-08	1	0	0	1	0	0
AAAGGG	43	198	6	19.5461	1870081963	150	243685320	1188	4.60465	2.19993	10.1299	0.812523	0.0607794	0.00487514	0.184186	3.25009e-08	3.25009e-08	1	0	0	1	0	0
AAAGGGAAGAAGAGAG	39	175	16	19.5461	1870081963	150	243685320	2800	4.48718	1.99528	8.9532	0.718139	0.143251	0.0114902	0.478632	7.66015e-08	7.66015e-08	1	0	0	1	0	0
AAAGGGAAGGG	1	4	11	19.5461	1870081963	150	243685320	44	4	0.0511611	0.204644	0.0164146	0.00225109	0.000180561	0.293333	1.20374e-09	1.20374e-09	1	0	0	1	0	0
AAAGGGAGAAG	1	4	11	19.5461	1870081963	150	243685320	44	4	0.0511611	0.204644	0.0164146	0.00225109	0.000180561	0.293333	1.20374e-09	1.20374e-09	1	0	0	1	0	0
AAAGGGAGAAGG	1	5	12	19.5461	1870081963	150	243685320	60	5	0.0511611	0.255806	0.0205183	0.00306967	0.000246219	0.4	1.64146e-09	1.64146e-09	1	0	0	1	0	0
AAAGGGAGAGATAGAG	65	309	16	19.5461	1870081963	150	243685320	4944	4.75385	3.32547	15.8088	1.26803	0.252941	0.0202885	0.507077	1.35256e-07	1.35256e-07	1	0	0	1	1	0
AAAGGGAGAGGCGG	2	11	14	19.5461	1870081963	150	243685320	154	5.5	0.102322	0.562772	0.0451402	0.00787881	0.000631963	0.513333	4.21308e-09	4.21308e-09	1	0	0	1	1	0
AAAGGGGAGGG	1	5	11	19.5461	1870081963	150	243685320	55	5	0.0511611	0.255806	0.0205183	0.00281386	0.000225701	0.366667	1.50467e-09	1.50467e-09	1	0	0	1	0	0
AAAGGGGAGGGAAGAGAGAG	2	8	20	19.5461	1870081963	150	243685320	160	4	0.102322	0.409289	0.0328292	0.00818578	0.000656584	0.533333	4.37723e-09	4.37723e-09	1	0	0	1	1	0
AAAGGGGGAG	5	22	10	19.5461	1870081963	150	243685320	220	4.4	0.255806	1.12554	0.0902804	0.0112554	0.000902804	0.293333	6.01869e-09	6.01869e-09	1	0	0	1	0	0
AAAGGGGGAGAGGAGGGAGG	2	8	20	19.5461	1870081963	150	243685320	160	4	0.102322	0.409289	0.0328292	0.00818578	0.000656584	0.533333	4.37723e-09	4.37723e-09	1	0	0	1	1	0
AAAGGGTAGAGGG	8	34	13	19.5461	1870081963	150	243685320	442	4.25	0.409289	1.73948	0.139524	0.0226132	0.00181381	0.368333	1.20921e-08	1.20921e-08	1	0	0	1	0	0
AAAGGGTC	64	271	8	19.5461	1870081963	150	243685320	2168	4.23438	3.27431	13.8647	1.11209	0.110917	0.00889672	0.225833	5.93115e-08	5.93115e-08	1	0	0	1	0	0
AAAGGGTGAGAATGAGG	6	29	17	19.5461	1870081963	150	243685320	493	4.83333	0.306967	1.48367	0.119006	0.0252224	0.0020231	0.547778	1.34873e-08	1.34873e-08	1	0	0	1	1	0
AAAGGGTGG	36	176	9	19.5461	1870081963	150	243685320	1584	4.88889	1.8418	9.00436	0.722243	0.0810392	0.00650019	0.293333	4.33346e-08	4.33346e-08	1	0	0	1	0	0
AAAGGGTTCT	4	20	10	19.5461	1870081963	150	243685320	200	5	0.204644	1.02322	0.0820731	0.0102322	0.000820731	0.333333	5.47154e-09	5.47154e-09	1	0	0	1	0	0
AAAGGT	1	4	6	19.5461	1870081963	150	243685320	24	4	0.0511611	0.204644	0.0164146	0.00122787	9.84877e-05	0.16	6.56584e-10	6.56584e-10	1	0	0	1	0	0
AAAGGTAAAT	1	4	10	19.5461	1870081963	150	243685320	40	4	0.0511611	0.204644	0.0164146	0.00204644	0.000164146	0.266667	1.09431e-09	1.09431e-09	1	0	0	1	0	0
AAAGGTAAATC	1	4	11	19.5461	1870081963	150	243685320	44	4	0.0511611	0.204644	0.0164146	0.00225109	0.000180561	0.293333	1.20374e-09	1.20374e-09	1	0	0	1	0	0
AAAGGTAACCG	2	16	11	19.5461	1870081963	150	243685320	176	8	0.102322	0.818578	0.0656584	0.00900436	0.000722243	0.586667	4.81495e-09	4.81495e-09	1	0	0	1	1	0
AAAGGTAACT	2	25	10	19.5461	1870081963	150	243685320	250	12.5	0.102322	1.27903	0.102591	0.0127903	0.00102591	0.833333	6.83942e-09	6.83942e-09	1	0	0	1	1	0
AAAGGTAAGGTCGC	4	16	14	19.5461	1870081963	150	243685320	224	4	0.204644	0.818578	0.0656584	0.0114601	0.000919218	0.373333	6.12812e-09	6.12812e-09	1	0	0	1	0	0
AAAGGTAATAATT	2	11	13	19.5461	1870081963	150	243685320	143	5.5	0.102322	0.562772	0.0451402	0.00731604	0.000586822	0.476667	3.91215e-09	3.91215e-09	1	0	0	1	0	0
AAAGGTAATGC	2	9	11	19.5461	1870081963	150	243685320	99	4.5	0.102322	0.46045	0.0369329	0.00506495	0.000406262	0.33	2.70841e-09	2.70841e-09	1	0	0	1	0	0
AAAGGTACT	1	10	9	19.5461	1870081963	150	243685320	90	10	0.0511611	0.511611	0.0410365	0.0046045	0.000369329	0.6	2.46219e-09	2.46219e-09	1	0	0	1	1	0
AAAGGTACTTTATT	1	4	14	19.5461	1870081963	150	243685320	56	4	0.0511611	0.204644	0.0164146	0.00286502	0.000229805	0.373333	1.53203e-09	1.53203e-09	1	0	0	1	0	0
AAAGGTAG	107	1242	8	19.5461	1870081963	150	243685320	9936	11.6075	5.47424	63.5421	5.09674	0.508337	0.0407739	0.619065	2.71826e-07	2.71826e-07	1	0	0	1	1	0
AAAGGTAGAT	5	44	10	19.5461	1870081963	150	243685320	440	8.8	0.255806	2.25109	0.180561	0.0225109	0.00180561	0.586667	1.20374e-08	1.20374e-08	1	0	0	1	1	0
AAAGGTAGATC	1	4	11	19.5461	1870081963	150	243685320	44	4	0.0511611	0.204644	0.0164146	0.00225109	0.000180561	0.293333	1.20374e-09	1.20374e-09	1	0	0	1	0	0
AAAGGTATAAT	1	5	11	19.5461	1870081963	150	243685320	55	5	0.0511611	0.255806	0.0205183	0.00281386	0.000225701	0.366667	1.50467e-09	1.50467e-09	1	0	0	1	0	0
AAAGGTATAT	16	79	10	19.5461	1870081963	150	243685320	790	4.9375	0.818578	4.04173	0.324189	0.0404173	0.00324189	0.329167	2.16126e-08	2.16126e-08	1	0	0	1	0	0
AAAGGTATATC	2	9	11	19.5461	1870081963	150	243685320	99	4.5	0.102322	0.46045	0.0369329	0.00506495	0.000406262	0.33	2.70841e-09	2.70841e-09	1	0	0	1	0	0
AAAGGTATATT	1	4	11	19.5461	1870081963	150	243685320	44	4	0.0511611	0.204644	0.0164146	0.00225109	0.000180561	0.293333	1.20374e-09	1.20374e-09	1	0	0	1	0	0
AAAGGTATCT	6	31	10	19.5461	1870081963	150	243685320	310	5.16667	0.306967	1.58599	0.127213	0.0158599	0.00127213	0.344444	8.48088e-09	8.48088e-09	1	0	0	1	0	0
AAAGGTATCTCT	2	13	12	19.5461	1870081963	150	243685320	156	6.5	0.102322	0.665095	0.0533475	0.00798113	0.00064017	0.52	4.2678e-09	4.2678e-09	1	0	0	1	1	0
AAAGGTATTCT	4	17	11	19.5461	1870081963	150	243685320	187	4.25	0.204644	0.869739	0.0697621	0.00956713	0.000767383	0.311667	5.11589e-09	5.11589e-09	1	0	0	1	0	0
AAAGGTC	1	4	7	19.5461	1870081963	150	243685320	28	4	0.0511611	0.204644	0.0164146	0.00143251	0.000114902	0.186667	7.66015e-10	7.66015e-10	1	0	0	1	0	0
AAAGGTGT	30	134	8	19.5461	1870081963	150	243685320	1072	4.46667	1.53483	6.85559	0.54989	0.0548447	0.00439912	0.238222	2.93274e-08	2.93274e-08	1	0	0	1	0	0
AAAGGTTATATAT	10	57	13	19.5461	1870081963	150	243685320	741	5.7	0.511611	2.91618	0.233908	0.0379104	0.00304081	0.494	2.0272e-08	2.0272e-08	1	0	0	1	0	0
AAAGGTTATATC	1	4	12	19.5461	1870081963	150	243685320	48	4	0.0511611	0.204644	0.0164146	0.00245573	0.000196975	0.32	1.31317e-09	1.31317e-09	1	0	0	1	0	0
AAAGGTTCTT	2	10	10	19.5461	1870081963	150	243685320	100	5	0.102322	0.511611	0.0410365	0.00511611	0.000410365	0.333333	2.73577e-09	2.73577e-09	1	0	0	1	0	0
AAAGT	114	1562	5	19.5461	1870081963	150	243685320	7810	13.7018	5.83237	79.9137	6.40991	0.399568	0.0320495	0.456725	2.13664e-07	2.13664e-07	1	0	0	1	0	0
AAAGTAAAT	189	1522	9	19.5461	1870081963	150	243685320	13698	8.05291	9.66945	77.8672	6.24576	0.700805	0.0562118	0.483175	3.74746e-07	3.74746e-07	1	0	0	1	0	0
AAAGTAAATAATAATAAAT	54	281	19	19.5461	1870081963	150	243685320	5339	5.2037	2.7627	14.3763	1.15313	0.273149	0.0219094	0.659136	1.46063e-07	1.46063e-07	1	0	0	1	1	0
AAAGTAACTGCGAGCCCTATAATAG	1	6	25	19.5461	1870081963	150	243685320	150	6	0.0511611	0.306967	0.0246219	0.00767417	0.000615548	1	4.10365e-09	4.10365e-09	1	0	0	1	1	0
AAAGTAAGT	119	1036	9	19.5461	1870081963	150	243685320	9324	8.70588	6.08817	53.0029	4.25138	0.477026	0.0382625	0.522353	2.55083e-07	2.55083e-07	1	0	0	1	1	0
AAAGTAATAC	2	8	10	19.5461	1870081963	150	243685320	80	4	0.102322	0.409289	0.0328292	0.00409289	0.000328292	0.266667	2.18861e-09	2.18861e-09	1	0	0	1	0	0
AAAGTACATGAAAGTATATG	1	7	20	19.5461	1870081963	150	243685320	140	7	0.0511611	0.358128	0.0287256	0.00716256	0.000574511	0.933333	3.83008e-09	3.83008e-09	1	0	0	1	1	0
AAAGTACGTGGTTCACGGATCG	1	6	22	19.5461	1870081963	150	243685320	132	6	0.0511611	0.306967	0.0246219	0.00675327	0.000541682	0.88	3.61121e-09	3.61121e-09	1	0	0	1	1	0
AAAGTACTAT	3	14	10	19.5461	1870081963	150	243685320	140	4.66667	0.153483	0.716256	0.0574511	0.00716256	0.000574511	0.311111	3.83008e-09	3.83008e-09	1	0	0	1	0	0
AAAGTACTATG	1	4	11	19.5461	1870081963	150	243685320	44	4	0.0511611	0.204644	0.0164146	0.00225109	0.000180561	0.293333	1.20374e-09	1.20374e-09	1	0	0	1	0	0
AAAGTAG	12	48	7	19.5461	1870081963	150	243685320	336	4	0.613933	2.45573	0.196975	0.0171901	0.00137883	0.186667	9.19218e-09	9.19218e-09	1	0	0	1	0	0
AAAGTAGGT	66	843	9	19.5461	1870081963	150	243685320	7587	12.7727	3.37663	43.1288	3.45938	0.388159	0.0311344	0.766364	2.07563e-07	2.07563e-07	1	0	0	1	1	0
AAAGTATAAGGTAC	3	12	14	19.5461	1870081963	150	243685320	168	4	0.153483	0.613933	0.0492438	0.00859507	0.000689414	0.373333	4.59609e-09	4.59609e-09	1	0	0	1	0	0
AAAGTATAGT	23	156	10	19.5461	1870081963	150	243685320	1560	6.78261	1.17671	7.98113	0.64017	0.0798113	0.0064017	0.452174	4.2678e-08	4.2678e-08	1	0	0	1	0	0
AAAGTATATAAGATCTC	2	8	17	19.5461	1870081963	150	243685320	136	4	0.102322	0.409289	0.0328292	0.00695791	0.000558097	0.453333	3.72065e-09	3.72065e-09	1	0	0	1	0	0
AAAGTATATAC	3	12	11	19.5461	1870081963	150	243685320	132	4	0.153483	0.613933	0.0492438	0.00675327	0.000541682	0.293333	3.61121e-09	3.61121e-09	1	0	0	1	0	0
AAAGTATCAACTAC	1	6	14	19.5461	1870081963	150	243685320	84	6	0.0511611	0.306967	0.0246219	0.00429753	0.000344707	0.56	2.29805e-09	2.29805e-09	1	0	0	1	1	0
AAAGTATCAATACG	2	8	14	19.5461	1870081963	150	243685320	112	4	0.102322	0.409289	0.0328292	0.00573005	0.000459609	0.373333	3.06406e-09	3.06406e-09	1	0	0	1	0	0
AAAGTATGTAT	1	4	11	19.5461	1870081963	150	243685320	44	4	0.0511611	0.204644	0.0164146	0.00225109	0.000180561	0.293333	1.20374e-09	1.20374e-09	1	0	0	1	0	0
AAAGTATTACATGAC	3	12	15	19.5461	1870081963	150	243685320	180	4	0.153483	0.613933	0.0492438	0.009209	0.000738658	0.4	4.92438e-09	4.92438e-09	1	0	0	1	0	0
AAAGTATTCT	7	34	10	19.5461	1870081963	150	243685320	340	4.85714	0.358128	1.73948	0.139524	0.0173948	0.00139524	0.32381	9.30161e-09	9.30161e-09	1	0	0	1	0	0
AAAGTATTGTATACT	1	4	15	19.5461	1870081963	150	243685320	60	4	0.0511611	0.204644	0.0164146	0.00306967	0.000246219	0.4	1.64146e-09	1.64146e-09	1	0	0	1	0	0
AAAGTATTTG	1	4	10	19.5461	1870081963	150	243685320	40	4	0.0511611	0.204644	0.0164146	0.00204644	0.000164146	0.266667	1.09431e-09	1.09431e-09	1	0	0	1	0	0
AAAGTC	41	438	6	19.5461	1870081963	150	243685320	2628	10.6829	2.09761	22.4086	1.7974	0.134451	0.0107844	0.427317	7.1896e-08	7.1896e-08	1	0	0	1	0	0
AAAGTCAGAGAG	9	36	12	19.5461	1870081963	150	243685320	432	4	0.46045	1.8418	0.147732	0.0221016	0.00177278	0.32	1.18185e-08	1.18185e-08	1	0	0	1	0	0
AAAGTCAGATC	6	30	11	19.5461	1870081963	150	243685320	330	5	0.306967	1.53483	0.12311	0.0168832	0.00135421	0.366667	9.02804e-09	9.02804e-09	1	0	0	1	0	0
AAAGTCC	2	10	7	19.5461	1870081963	150	243685320	70	5	0.102322	0.511611	0.0410365	0.00358128	0.000287256	0.233333	1.91504e-09	1.91504e-09	1	0	0	1	0	0
AAAGTCCT	3	13	8	19.5461	1870081963	150	243685320	104	4.33333	0.153483	0.665095	0.0533475	0.00532076	0.00042678	0.231111	2.8452e-09	2.8452e-09	1	0	0	1	0	0
AAAGTCGCC	35	140	9	19.5461	1870081963	150	243685320	1260	4	1.79064	7.16256	0.574511	0.064463	0.0051706	0.24	3.44707e-08	3.44707e-08	1	0	0	1	0	0
AAAGTCGTC	61	254	9	19.5461	1870081963	150	243685320	2286	4.16393	3.12083	12.9949	1.04233	0.116954	0.00938095	0.249836	6.25397e-08	6.25397e-08	1	0	0	1	0	0
AAAGTCTATACTAT	1	4	14	19.5461	1870081963	150	243685320	56	4	0.0511611	0.204644	0.0164146	0.00286502	0.000229805	0.373333	1.53203e-09	1.53203e-09	1	0	0	1	0	0
AAAGTCTATT	2	12	10	19.5461	1870081963	150	243685320	120	6	0.102322	0.613933	0.0492438	0.00613933	0.000492438	0.4	3.28292e-09	3.28292e-09	1	0	0	1	0	0
AAAGTCTC	4	22	8	19.5461	1870081963	150	243685320	176	5.5	0.204644	1.12554	0.0902804	0.00900436	0.000722243	0.293333	4.81495e-09	4.81495e-09	1	0	0	1	0	0
AAAGTG	104	602	6	19.5461	1870081963	150	243685320	3612	5.78846	5.32076	30.799	2.4704	0.184794	0.0148224	0.231538	9.8816e-08	9.8816e-08	1	0	0	1	0	0
AAAGTGAACATAT	2	8	13	19.5461	1870081963	150	243685320	104	4	0.102322	0.409289	0.0328292	0.00532076	0.00042678	0.346667	2.8452e-09	2.8452e-09	1	0	0	1	0	0
AAAGTGAAT	19	148	9	19.5461	1870081963	150	243685320	1332	7.78947	0.972061	7.57185	0.607341	0.0681466	0.00546607	0.467368	3.64404e-08	3.64404e-08	1	0	0	1	0	0
AAAGTGAATCATCT	1	4	14	19.5461	1870081963	150	243685320	56	4	0.0511611	0.204644	0.0164146	0.00286502	0.000229805	0.373333	1.53203e-09	1.53203e-09	1	0	0	1	0	0
AAAGTGAG	51	269	8	19.5461	1870081963	150	243685320	2152	5.27451	2.60922	13.7623	1.10388	0.110099	0.00883106	0.281307	5.88737e-08	5.88737e-08	1	0	0	1	0	0
AAAGTGAGAGTG	204	827	12	19.5461	1870081963	150	243685320	9924	4.05392	10.4369	42.3102	3.39372	0.507723	0.0407247	0.324314	2.71498e-07	2.71498e-07	1	0	0	1	0	0
AAAGTGATAAGGACT	2	8	15	19.5461	1870081963	150	243685320	120	4	0.102322	0.409289	0.0328292	0.00613933	0.000492438	0.4	3.28292e-09	3.28292e-09	1	0	0	1	0	0
AAAGTGCC	25	260	8	19.5461	1870081963	150	243685320	2080	10.4	1.27903	13.3019	1.06695	0.106415	0.0085356	0.554667	5.6904e-08	5.6904e-08	1	0	0	1	1	0
AAAGTGCGAAGAGATGT	12	62	17	19.5461	1870081963	150	243685320	1054	5.16667	0.613933	3.17199	0.254426	0.0539238	0.00432525	0.585556	2.8835e-08	2.8835e-08	1	0	0	1	1	0
AAAGTGCGAAGCGATGC	48	249	17	19.5461	1870081963	150	243685320	4233	5.1875	2.45573	12.7391	1.02181	0.216565	0.0173708	0.587917	1.15805e-07	1.15805e-07	1	0	0	1	1	0
AAAGTGCGGAGCACGTTGG	107	519	19	19.5461	1870081963	150	243685320	9861	4.85047	5.47424	26.5526	2.1298	0.5045	0.0404661	0.614393	2.69774e-07	2.69774e-07	1	0	0	1	1	0
AAAGTGGGTCAGCATG	16	76	16	19.5461	1870081963	150	243685320	1216	4.75	0.818578	3.88824	0.311878	0.0622119	0.00499004	0.506667	3.32669e-08	3.32669e-08	1	0	0	1	1	0
AAAGTGTATC	2	8	10	19.5461	1870081963	150	243685320	80	4	0.102322	0.409289	0.0328292	0.00409289	0.000328292	0.266667	2.18861e-09	2.18861e-09	1	0	0	1	0	0
AAAGTGTC	2273	23970	8	19.5461	1870081963	150	243685320	191760	10.5455	116.289	1226.33	98.3646	9.81066	0.786917	0.562429	5.24611e-06	5.24611e-06	1	0	0	1	1	0
AAAGTGTGGAGCACGTTGG	10	43	19	19.5461	1870081963	150	243685320	817	4.3	0.511611	2.19993	0.176457	0.0417986	0.00335268	0.544667	2.23512e-08	2.23512e-08	1	0	0	1	1	0
AAAGTGTGGAGTGCGTTGG	153	672	19	19.5461	1870081963	150	243685320	12768	4.39216	7.82765	34.3803	2.75765	0.653225	0.0523954	0.55634	3.49303e-07	3.49303e-07	1	0	0	1	1	0
AAAGTT	92	795	6	19.5461	1870081963	150	243685320	4770	8.6413	4.70682	40.6731	3.2624	0.244039	0.0195744	0.345652	1.30496e-07	1.30496e-07	1	0	0	1	0	0
AAAGTTATTGAGTTCTAAC	2	8	19	19.5461	1870081963	150	243685320	152	4	0.102322	0.409289	0.0328292	0.00777649	0.000623755	0.506667	4.15837e-09	4.15837e-09	1	0	0	1	1	0
AAAGTTCTAACG	1	6	12	19.5461	1870081963	150	243685320	72	6	0.0511611	0.306967	0.0246219	0.0036836	0.000295463	0.48	1.96975e-09	1.96975e-09	1	0	0	1	0	0
AAAGTTCTAAG	12	65	11	19.5461	1870081963	150	243685320	715	5.41667	0.613933	3.32547	0.266737	0.0365802	0.00293411	0.397222	1.95607e-08	1.95607e-08	1	0	0	1	0	0
AAAGTTCTAAT	8	35	11	19.5461	1870081963	150	243685320	385	4.375	0.409289	1.79064	0.143628	0.019697	0.00157991	0.320833	1.05327e-08	1.05327e-08	1	0	0	1	0	0
AAAGTTCTAATTCAG	3	21	15	19.5461	1870081963	150	243685320	315	7	0.153483	1.07438	0.0861767	0.0161158	0.00129265	0.7	8.61767e-09	8.61767e-09	1	0	0	1	1	0
AAAGTTCTAC	11	62	10	19.5461	1870081963	150	243685320	620	5.63636	0.562772	3.17199	0.254426	0.0317199	0.00254426	0.375758	1.69618e-08	1.69618e-08	1	0	0	1	0	0
AAAGTTCTACAT	9	43	12	19.5461	1870081963	150	243685320	516	4.77778	0.46045	2.19993	0.176457	0.0263991	0.00211748	0.382222	1.41166e-08	1.41166e-08	1	0	0	1	0	0
AAAGTTCTACTAT	2	13	13	19.5461	1870081963	150	243685320	169	6.5	0.102322	0.665095	0.0533475	0.00864623	0.000693517	0.563333	4.62345e-09	4.62345e-09	1	0	0	1	1	0
AAAGTTCTAGG	3	18	11	19.5461	1870081963	150	243685320	198	6	0.153483	0.9209	0.0738658	0.0101299	0.000812523	0.44	5.41682e-09	5.41682e-09	1	0	0	1	0	0
AAAGTTCTAGT	13	70	11	19.5461	1870081963	150	243685320	770	5.38462	0.665095	3.58128	0.287256	0.0393941	0.00315981	0.394872	2.10654e-08	2.10654e-08	1	0	0	1	0	0
AAAGTTCTATC	1	4	11	19.5461	1870081963	150	243685320	44	4	0.0511611	0.204644	0.0164146	0.00225109	0.000180561	0.293333	1.20374e-09	1.20374e-09	1	0	0	1	0	0
AAAGTTCTATG	4	20	11	19.5461	1870081963	150	243685320	220	5	0.204644	1.02322	0.0820731	0.0112554	0.000902804	0.366667	6.01869e-09	6.01869e-09	1	0	0	1	0	0
AAAGTTCTATT	3	15	11	19.5461	1870081963	150	243685320	165	5	0.153483	0.767417	0.0615548	0.00844158	0.000677103	0.366667	4.51402e-09	4.51402e-09	1	0	0	1	0	0
AAAGTTCTGT	2	8	10	19.5461	1870081963	150	243685320	80	4	0.102322	0.409289	0.0328292	0.00409289	0.000328292	0.266667	2.18861e-09	2.18861e-09	1	0	0	1	0	0
AAAGTTG	3	12	7	19.5461	1870081963	150	243685320	84	4	0.153483	0.613933	0.0492438	0.00429753	0.000344707	0.186667	2.29805e-09	2.29805e-09	1	0	0	1	0	0
AAAGTTGAATTGTGATCT	2	10	18	19.5461	1870081963	150	243685320	180	5	0.102322	0.511611	0.0410365	0.009209	0.000738658	0.6	4.92438e-09	4.92438e-09	1	0	0	1	1	0
AAAGTTGGTCTCCAGG	5	21	16	19.5461	1870081963	150	243685320	336	4.2	0.255806	1.07438	0.0861767	0.0171901	0.00137883	0.448	9.19218e-09	9.19218e-09	1	0	0	1	0	0
AAAT	6612	47277	4	19.5461	1870081963	150	243685320	189108	7.15018	338.277	2418.74	194.008	9.67498	0.776034	0.190672	5.17356e-06	5.17356e-06	1	0	0	0	0	0
AAATAAATAAATAAATATAC	4	18	20	19.5461	1870081963	150	243685320	360	4.5	0.204644	0.9209	0.0738658	0.018418	0.00147732	0.6	9.84877e-09	9.84877e-09	1	0	0	1	1	0
AAATAAATAAATAAGAT	11	58	17	19.5461	1870081963	150	243685320	986	5.27273	0.562772	2.96734	0.238012	0.0504449	0.0040462	0.597576	2.69747e-08	2.69747e-08	1	0	0	1	1	0
AAATAAATAAATAAGT	116	544	16	19.5461	1870081963	150	243685320	8704	4.68966	5.93469	27.8316	2.23239	0.445306	0.0357182	0.50023	2.38121e-07	2.38121e-07	1	0	0	1	1	0
AAATAAATAAATAGGATAAT	10	41	20	19.5461	1870081963	150	243685320	820	4.1	0.511611	2.09761	0.16825	0.0419521	0.003365	0.546667	2.24333e-08	2.24333e-08	1	0	0	1	1	0
AAATAAATAAT	23	103	11	19.5461	1870081963	150	243685320	1133	4.47826	1.17671	5.2696	0.422676	0.0579655	0.00464944	0.328406	3.09963e-08	3.09963e-08	1	0	0	1	0	0
AAATAAATAC	5	46	10	19.5461	1870081963	150	243685320	460	9.2	0.255806	2.35341	0.188768	0.0235341	0.00188768	0.613333	1.25845e-08	1.25845e-08	1	0	0	1	1	0
AAATAAATACT	14	139	11	19.5461	1870081963	150	243685320	1529	9.92857	0.716256	7.1114	0.570408	0.0782253	0.00627449	0.728095	4.18299e-08	4.18299e-08	1	0	0	1	1	0
AAATAAATAGAC	20	129	12	19.5461	1870081963	150	243685320	1548	6.45	1.02322	6.59978	0.529371	0.0791974	0.00635245	0.516	4.23497e-08	4.23497e-08	1	0	0	1	1	0
AAATAAATAGAT	192	911	12	19.5461	1870081963	150	243685320	10932	4.74479	9.82293	46.6078	3.73843	0.559293	0.0448611	0.379583	2.99074e-07	2.99074e-07	1	0	0	1	0	0
AAATAAATAGGT	65	548	12	19.5461	1870081963	150	243685320	6576	8.43077	3.32547	28.0363	2.2488	0.336436	0.0269856	0.674462	1.79904e-07	1.79904e-07	1	0	0	1	1	0
AAATAAATAT	77	309	10	19.5461	1870081963	150	243685320	3090	4.01299	3.93941	15.8088	1.26803	0.158088	0.0126803	0.267532	8.45353e-08	8.45353e-08	1	0	0	1	0	0
AAATAAATCAAATAAATT	16	96	18	19.5461	1870081963	150	243685320	1728	6	0.818578	4.91147	0.393951	0.0884064	0.00709111	0.72	4.72741e-08	4.72741e-08	1	0	0	1	1	0
AAATAAATG	538	4253	9	19.5461	1870081963	150	243685320	38277	7.9052	27.5247	217.588	17.4528	1.95829	0.157076	0.474312	1.04717e-06	1.04717e-06	1	0	0	1	0	0
AAATAAATGAATAGAT	61	390	16	19.5461	1870081963	150	243685320	6240	6.39344	3.12083	19.9528	1.60042	0.319245	0.0256068	0.681967	1.70712e-07	1.70712e-07	1	0	0	1	1	0
AAATAAATGAC	6	39	11	19.5461	1870081963	150	243685320	429	6.5	0.306967	1.99528	0.160042	0.0219481	0.00176047	0.476667	1.17364e-08	1.17364e-08	1	0	0	1	0	0
AAATAAATGAT	178	1263	11	19.5461	1870081963	150	243685320	13893	7.09551	9.10668	64.6165	5.18291	0.710781	0.0570121	0.520337	3.8008e-07	3.8008e-07	1	0	0	1	1	0
AAATAAATGGC	2	8	11	19.5461	1870081963	150	243685320	88	4	0.102322	0.409289	0.0328292	0.00450218	0.000361121	0.293333	2.40748e-09	2.40748e-09	1	0	0	1	0	0
AAATAAATGT	149	1182	10	19.5461	1870081963	150	243685320	11820	7.93289	7.62301	60.4724	4.85052	0.604724	0.0485052	0.528859	3.23368e-07	3.23368e-07	1	0	0	1	1	0
AAATAAATT	37	207	9	19.5461	1870081963	150	243685320	1863	5.59459	1.89296	10.5904	0.849456	0.0953132	0.00764511	0.335676	5.09674e-08	5.09674e-08	1	0	0	1	0	0
AAATAAATTCAACTATT	1	4	17	19.5461	1870081963	150	243685320	68	4	0.0511611	0.204644	0.0164146	0.00347896	0.000279048	0.453333	1.86032e-09	1.86032e-09	1	0	0	1	0	0
AAATAAC	1	4	7	19.5461	1870081963	150	243685320	28	4	0.0511611	0.204644	0.0164146	0.00143251	0.000114902	0.186667	7.66015e-10	7.66015e-10	1	0	0	1	0	0
AAATAACAAT	109	946	10	19.5461	1870081963	150	243685320	9460	8.6789	5.57656	48.3984	3.88206	0.483984	0.0388206	0.578593	2.58804e-07	2.58804e-07	1	0	0	1	1	0
AAATAACAT	6	36	9	19.5461	1870081963	150	243685320	324	6	0.306967	1.8418	0.147732	0.0165762	0.00132958	0.36	8.86389e-09	8.86389e-09	1	0	0	1	0	0
AAATAACGAT	42	266	10	19.5461	1870081963	150	243685320	2660	6.33333	2.14877	13.6089	1.09157	0.136089	0.0109157	0.422222	7.27714e-08	7.27714e-08	1	0	0	1	0	0
AAATAACT	90	1033	8	19.5461	1870081963	150	243685320	8264	11.4778	4.6045	52.8494	4.23907	0.422795	0.0339126	0.612148	2.26084e-07	2.26084e-07	1	0	0	1	1	0
AAATAAG	2	26	7	19.5461	1870081963	150	243685320	182	13	0.102322	1.33019	0.106695	0.00931132	0.000746865	0.606667	4.9791e-09	4.9791e-09	1	0	0	1	1	0
AAATAAGATG	1	10	10	19.5461	1870081963	150	243685320	100	10	0.0511611	0.511611	0.0410365	0.00511611	0.000410365	0.666667	2.73577e-09	2.73577e-09	1	0	0	1	1	0
AAATAAGC	27	225	8	19.5461	1870081963	150	243685320	1800	8.33333	1.38135	11.5113	0.923322	0.09209	0.00738658	0.444444	4.92438e-08	4.92438e-08	1	0	0	1	0	0
AAATAAGT	264	1820	8	19.5461	1870081963	150	243685320	14560	6.89394	13.5065	93.1132	7.46865	0.744906	0.0597492	0.367677	3.98328e-07	3.98328e-07	1	0	0	1	0	0
AAATAAGTAAG	22	95	11	19.5461	1870081963	150	243685320	1045	4.31818	1.12554	4.86031	0.389847	0.0534634	0.00428832	0.316667	2.85888e-08	2.85888e-08	1	0	0	1	0	0
AAATAAGTGAC	16	79	11	19.5461	1870081963	150	243685320	869	4.9375	0.818578	4.04173	0.324189	0.044459	0.00356607	0.362083	2.37738e-08	2.37738e-08	1	0	0	1	0	0
AAATAAGTGAT	3	12	11	19.5461	1870081963	150	243685320	132	4	0.153483	0.613933	0.0492438	0.00675327	0.000541682	0.293333	3.61121e-09	3.61121e-09	1	0	0	1	0	0
AAATAAGTGGC	26	162	11	19.5461	1870081963	150	243685320	1782	6.23077	1.33019	8.2881	0.664792	0.0911691	0.00731271	0.456923	4.87514e-08	4.87514e-08	1	0	0	1	0	0
AAATAAGTTCT	10	41	11	19.5461	1870081963	150	243685320	451	4.1	0.511611	2.09761	0.16825	0.0230737	0.00185075	0.300667	1.23383e-08	1.23383e-08	1	0	0	1	0	0
AAATAAGTTGACC	2	10	13	19.5461	1870081963	150	243685320	130	5	0.102322	0.511611	0.0410365	0.00665095	0.000533475	0.433333	3.5565e-09	3.5565e-09	1	0	0	1	0	0
AAATAAT	31	147	7	19.5461	1870081963	150	243685320	1029	4.74194	1.58599	7.52068	0.603237	0.0526448	0.00422266	0.22129	2.81511e-08	2.81511e-08	1	0	0	1	0	0
AAATAATAAATG	12	63	12	19.5461	1870081963	150	243685320	756	5.25	0.613933	3.22315	0.25853	0.0386778	0.00310236	0.42	2.06824e-08	2.06824e-08	1	0	0	1	0	0
AAATAATAACCAAT	16	107	14	19.5461	1870081963	150	243685320	1498	6.6875	0.818578	5.47424	0.439091	0.0766394	0.00614727	0.624167	4.09818e-08	4.09818e-08	1	0	0	1	1	0
AAATAATACT	5	32	10	19.5461	1870081963	150	243685320	320	6.4	0.255806	1.63716	0.131317	0.0163716	0.00131317	0.426667	8.75446e-09	8.75446e-09	1	0	0	1	0	0
AAATAATATC	1	6	10	19.5461	1870081963	150	243685320	60	6	0.0511611	0.306967	0.0246219	0.00306967	0.000246219	0.4	1.64146e-09	1.64146e-09	1	0	0	1	0	0
AAATAATATG	12	55	10	19.5461	1870081963	150	243685320	550	4.58333	0.613933	2.81386	0.225701	0.0281386	0.00225701	0.305556	1.50467e-08	1.50467e-08	1	0	0	1	0	0
AAATAATATGAAATACTATG	5	30	20	19.5461	1870081963	150	243685320	600	6	0.255806	1.53483	0.12311	0.0306967	0.00246219	0.8	1.64146e-08	1.64146e-08	1	0	0	1	1	0
AAATAATATTG	1	4	11	19.5461	1870081963	150	243685320	44	4	0.0511611	0.204644	0.0164146	0.00225109	0.000180561	0.293333	1.20374e-09	1.20374e-09	1	0	0	1	0	0
AAATAATGAAT	1	9	11	19.5461	1870081963	150	243685320	99	9	0.0511611	0.46045	0.0369329	0.00506495	0.000406262	0.66	2.70841e-09	2.70841e-09	1	0	0	1	1	0
AAATAATTAT	4	17	10	19.5461	1870081963	150	243685320	170	4.25	0.204644	0.869739	0.0697621	0.00869739	0.000697621	0.283333	4.65081e-09	4.65081e-09	1	0	0	1	0	0
AAATAATTCT	1	5	10	19.5461	1870081963	150	243685320	50	5	0.0511611	0.255806	0.0205183	0.00255806	0.000205183	0.333333	1.36788e-09	1.36788e-09	1	0	0	1	0	0
AAATAC	35	162	6	19.5461	1870081963	150	243685320	972	4.62857	1.79064	8.2881	0.664792	0.0497286	0.00398875	0.185143	2.65917e-08	2.65917e-08	1	0	0	1	0	0
AAATACAAATG	2	10	11	19.5461	1870081963	150	243685320	110	5	0.102322	0.511611	0.0410365	0.00562772	0.000451402	0.366667	3.00935e-09	3.00935e-09	1	0	0	1	0	0
AAATACAATG	1	4	10	19.5461	1870081963	150	243685320	40	4	0.0511611	0.204644	0.0164146	0.00204644	0.000164146	0.266667	1.09431e-09	1.09431e-09	1	0	0	1	0	0
AAATACAATGAAATGCAATG	1	4	20	19.5461	1870081963	150	243685320	80	4	0.0511611	0.204644	0.0164146	0.00409289	0.000328292	0.533333	2.18861e-09	2.18861e-09	1	0	0	1	1	0
AAATACAGTG	1	4	10	19.5461	1870081963	150	243685320	40	4	0.0511611	0.204644	0.0164146	0.00204644	0.000164146	0.266667	1.09431e-09	1.09431e-09	1	0	0	1	0	0
AAATACAT	110	887	8	19.5461	1870081963	150	243685320	7096	8.06364	5.62772	45.3799	3.63994	0.363039	0.0291195	0.430061	1.9413e-07	1.9413e-07	1	0	0	1	0	0
AAATACATAGAT	15	105	12	19.5461	1870081963	150	243685320	1260	7	0.767417	5.37192	0.430884	0.064463	0.0051706	0.56	3.44707e-08	3.44707e-08	1	0	0	1	1	0
AAATACATAGTT	2	9	12	19.5461	1870081963	150	243685320	108	4.5	0.102322	0.46045	0.0369329	0.0055254	0.000443195	0.36	2.95463e-09	2.95463e-09	1	0	0	1	0	0
AAATACATATATAAATATATGTAT	1	4	24	19.5461	1870081963	150	243685320	96	4	0.0511611	0.204644	0.0164146	0.00491147	0.000393951	0.64	2.62634e-09	2.62634e-09	1	0	0	1	1	0
AAATACATTC	1	4	10	19.5461	1870081963	150	243685320	40	4	0.0511611	0.204644	0.0164146	0.00204644	0.000164146	0.266667	1.09431e-09	1.09431e-09	1	0	0	1	0	0
AAATACCTATG	2	8	11	19.5461	1870081963	150	243685320	88	4	0.102322	0.409289	0.0328292	0.00450218	0.000361121	0.293333	2.40748e-09	2.40748e-09	1	0	0	1	0	0
AAATACCTGT	1	5	10	19.5461	1870081963	150	243685320	50	5	0.0511611	0.255806	0.0205183	0.00255806	0.000205183	0.333333	1.36788e-09	1.36788e-09	1	0	0	1	0	0
AAATACCTTG	2	10	10	19.5461	1870081963	150	243685320	100	5	0.102322	0.511611	0.0410365	0.00511611	0.000410365	0.333333	2.73577e-09	2.73577e-09	1	0	0	1	0	0
AAATACTACTACAGGTACTAT	4	16	21	19.5461	1870081963	150	243685320	336	4	0.204644	0.818578	0.0656584	0.0171901	0.00137883	0.56	9.19218e-09	9.19218e-09	1	0	0	1	1	0
AAATACTAGAACC	1	4	13	19.5461	1870081963	150	243685320	52	4	0.0511611	0.204644	0.0164146	0.00266038	0.00021339	0.346667	1.4226e-09	1.4226e-09	1	0	0	1	0	0
AAATACTC	1	4	8	19.5461	1870081963	150	243685320	32	4	0.0511611	0.204644	0.0164146	0.00163716	0.000131317	0.213333	8.75446e-10	8.75446e-10	1	0	0	1	0	0
AAATACTGT	22	95	9	19.5461	1870081963	150	243685320	855	4.31818	1.12554	4.86031	0.389847	0.0437428	0.00350862	0.259091	2.33908e-08	2.33908e-08	1	0	0	1	0	0
AAATACTGTG	2	8	10	19.5461	1870081963	150	243685320	80	4	0.102322	0.409289	0.0328292	0.00409289	0.000328292	0.266667	2.18861e-09	2.18861e-09	1	0	0	1	0	0
AAATACTTCT	1	5	10	19.5461	1870081963	150	243685320	50	5	0.0511611	0.255806	0.0205183	0.00255806	0.000205183	0.333333	1.36788e-09	1.36788e-09	1	0	0	1	0	0
AAATAG	100	686	6	19.5461	1870081963	150	243685320	4116	6.86	5.11611	35.0965	2.81511	0.210579	0.0168906	0.2744	1.12604e-07	1.12604e-07	1	0	0	1	0	0
AAATAGAACC	18	120	10	19.5461	1870081963	150	243685320	1200	6.66667	0.9209	6.13933	0.492438	0.0613933	0.00492438	0.444444	3.28292e-08	3.28292e-08	1	0	0	1	0	0
AAATAGAACT	129	1075	10	19.5461	1870081963	150	243685320	10750	8.33333	6.59978	54.9982	4.41143	0.549982	0.0441143	0.555556	2.94095e-07	2.94095e-07	1	0	0	1	1	0
AAATAGAAT	120	1138	9	19.5461	1870081963	150	243685320	10242	9.48333	6.13933	58.2214	4.66996	0.523992	0.0420296	0.569	2.80197e-07	2.80197e-07	1	0	0	1	1	0
AAATAGAATG	2	9	10	19.5461	1870081963	150	243685320	90	4.5	0.102322	0.46045	0.0369329	0.0046045	0.000369329	0.3	2.46219e-09	2.46219e-09	1	0	0	1	0	0
AAATAGAG	80	389	8	19.5461	1870081963	150	243685320	3112	4.8625	4.09289	19.9017	1.59632	0.159213	0.0127706	0.259333	8.51371e-08	8.51371e-08	1	0	0	1	0	0
AAATAGAGAG	40	228	10	19.5461	1870081963	150	243685320	2280	5.7	2.04644	11.6647	0.935633	0.116647	0.00935633	0.38	6.23755e-08	6.23755e-08	1	0	0	1	0	0
AAATAGAGG	2	12	9	19.5461	1870081963	150	243685320	108	6	0.102322	0.613933	0.0492438	0.0055254	0.000443195	0.36	2.95463e-09	2.95463e-09	1	0	0	1	0	0
AAATAGAGTATC	1	4	12	19.5461	1870081963	150	243685320	48	4	0.0511611	0.204644	0.0164146	0.00245573	0.000196975	0.32	1.31317e-09	1.31317e-09	1	0	0	1	0	0
AAATAGAGTT	7	38	10	19.5461	1870081963	150	243685320	380	5.42857	0.358128	1.94412	0.155939	0.0194412	0.00155939	0.361905	1.03959e-08	1.03959e-08	1	0	0	1	0	0
AAATAGAT	19	125	8	19.5461	1870081963	150	243685320	1000	6.57895	0.972061	6.39514	0.512957	0.0511611	0.00410365	0.350877	2.73577e-08	2.73577e-08	1	0	0	1	0	0
AAATAGATAAT	14	76	11	19.5461	1870081963	150	243685320	836	5.42857	0.716256	3.88824	0.311878	0.0427707	0.00343065	0.398095	2.2871e-08	2.2871e-08	1	0	0	1	0	0
AAATAGATAGAC	13	122	12	19.5461	1870081963	150	243685320	1464	9.38462	0.665095	6.24166	0.500646	0.0748999	0.00600775	0.750769	4.00517e-08	4.00517e-08	1	0	0	1	1	0
AAATAGATAT	9	73	10	19.5461	1870081963	150	243685320	730	8.11111	0.46045	3.73476	0.299567	0.0373476	0.00299567	0.540741	1.99711e-08	1.99711e-08	1	0	0	1	1	0
AAATAGATC	1	4	9	19.5461	1870081963	150	243685320	36	4	0.0511611	0.204644	0.0164146	0.0018418	0.000147732	0.24	9.84877e-10	9.84877e-10	1	0	0	1	0	0
AAATAGATG	136	1028	9	19.5461	1870081963	150	243685320	9252	7.55882	6.95791	52.5936	4.21856	0.473343	0.037967	0.453529	2.53113e-07	2.53113e-07	1	0	0	1	0	0
AAATAGCAAGAAGAG	1	4	15	19.5461	1870081963	150	243685320	60	4	0.0511611	0.204644	0.0164146	0.00306967	0.000246219	0.4	1.64146e-09	1.64146e-09	1	0	0	1	0	0
AAATAGCTCT	1	4	10	19.5461	1870081963	150	243685320	40	4	0.0511611	0.204644	0.0164146	0.00204644	0.000164146	0.266667	1.09431e-09	1.09431e-09	1	0	0	1	0	0
AAATAGG	7	29	7	19.5461	1870081963	150	243685320	203	4.14286	0.358128	1.48367	0.119006	0.0103857	0.000833042	0.193333	5.55361e-09	5.55361e-09	1	0	0	1	0	0
AAATAGGAC	3	12	9	19.5461	1870081963	150	243685320	108	4	0.153483	0.613933	0.0492438	0.0055254	0.000443195	0.24	2.95463e-09	2.95463e-09	1	0	0	1	0	0
AAATAGGGGAGGGGG	1	4	15	19.5461	1870081963	150	243685320	60	4	0.0511611	0.204644	0.0164146	0.00306967	0.000246219	0.4	1.64146e-09	1.64146e-09	1	0	0	1	0	0
AAATAGGTAAG	4	17	11	19.5461	1870081963	150	243685320	187	4.25	0.204644	0.869739	0.0697621	0.00956713	0.000767383	0.311667	5.11589e-09	5.11589e-09	1	0	0	1	0	0
AAATAGGTG	28	221	9	19.5461	1870081963	150	243685320	1989	7.89286	1.43251	11.3066	0.906907	0.101759	0.00816217	0.473571	5.44144e-08	5.44144e-08	1	0	0	1	0	0
AAATAGT	1	5	7	19.5461	1870081963	150	243685320	35	5	0.0511611	0.255806	0.0205183	0.00179064	0.000143628	0.233333	9.57519e-10	9.57519e-10	1	0	0	1	0	0
AAATAGTACC	3	15	10	19.5461	1870081963	150	243685320	150	5	0.153483	0.767417	0.0615548	0.00767417	0.000615548	0.333333	4.10365e-09	4.10365e-09	1	0	0	1	0	0
AAATAGTATG	7	30	10	19.5461	1870081963	150	243685320	300	4.28571	0.358128	1.53483	0.12311	0.0153483	0.0012311	0.285714	8.20731e-09	8.20731e-09	1	0	0	1	0	0
AAATAGTATTG	2	8	11	19.5461	1870081963	150	243685320	88	4	0.102322	0.409289	0.0328292	0.00450218	0.000361121	0.293333	2.40748e-09	2.40748e-09	1	0	0	1	0	0
AAATAGTCCTG	2	8	11	19.5461	1870081963	150	243685320	88	4	0.102322	0.409289	0.0328292	0.00450218	0.000361121	0.293333	2.40748e-09	2.40748e-09	1	0	0	1	0	0
AAATAGTTCAGAAGATTTC	3	20	19	19.5461	1870081963	150	243685320	380	6.66667	0.153483	1.02322	0.0820731	0.0194412	0.00155939	0.844444	1.03959e-08	1.03959e-08	1	0	0	1	1	0
AAATAGTTCT	262	1637	10	19.5461	1870081963	150	243685320	16370	6.24809	13.4042	83.7507	6.71768	0.837507	0.0671768	0.416539	4.47845e-07	4.47845e-07	1	0	0	1	0	0
AAATAGTTCTAAT	3	14	13	19.5461	1870081963	150	243685320	182	4.66667	0.153483	0.716256	0.0574511	0.00931132	0.000746865	0.404444	4.9791e-09	4.9791e-09	1	0	0	1	0	0
AAATAGTTCTACATAATTCT	1	4	20	19.5461	1870081963	150	243685320	80	4	0.0511611	0.204644	0.0164146	0.00409289	0.000328292	0.533333	2.18861e-09	2.18861e-09	1	0	0	1	1	0
AAATAGTTCTAG	1	4	12	19.5461	1870081963	150	243685320	48	4	0.0511611	0.204644	0.0164146	0.00245573	0.000196975	0.32	1.31317e-09	1.31317e-09	1	0	0	1	0	0
AAATAGTTCTG	5	26	11	19.5461	1870081963	150	243685320	286	5.2	0.255806	1.33019	0.106695	0.0146321	0.00117364	0.381333	7.8243e-09	7.8243e-09	1	0	0	1	0	0
AAATAGTTCTTCTAATTGTTCT	1	4	22	19.5461	1870081963	150	243685320	88	4	0.0511611	0.204644	0.0164146	0.00450218	0.000361121	0.586667	2.40748e-09	2.40748e-09	1	0	0	1	1	0
AAATAT	215	907	6	19.5461	1870081963	150	243685320	5442	4.2186	10.9996	46.4031	3.72201	0.278419	0.0223321	0.168744	1.48881e-07	1.48881e-07	1	0	0	1	0	0
AAATATAAGT	26	139	10	19.5461	1870081963	150	243685320	1390	5.34615	1.33019	7.1114	0.570408	0.071114	0.00570408	0.35641	3.80272e-08	3.80272e-08	1	0	0	1	0	0
AAATATAATAC	1	4	11	19.5461	1870081963	150	243685320	44	4	0.0511611	0.204644	0.0164146	0.00225109	0.000180561	0.293333	1.20374e-09	1.20374e-09	1	0	0	1	0	0
AAATATAATTTG	4	19	12	19.5461	1870081963	150	243685320	228	4.75	0.204644	0.972061	0.0779694	0.0116647	0.000935633	0.38	6.23755e-09	6.23755e-09	1	0	0	1	0	0
AAATATAC	15	111	8	19.5461	1870081963	150	243685320	888	7.4	0.767417	5.67888	0.455505	0.0454311	0.00364404	0.394667	2.42936e-08	2.42936e-08	1	0	0	1	0	0
AAATATACAAGATATATATAT	1	5	21	19.5461	1870081963	150	243685320	105	5	0.0511611	0.255806	0.0205183	0.00537192	0.000430884	0.7	2.87256e-09	2.87256e-09	1	0	0	1	1	0
AAATATACAT	10	51	10	19.5461	1870081963	150	243685320	510	5.1	0.511611	2.60922	0.209286	0.0260922	0.00209286	0.34	1.39524e-08	1.39524e-08	1	0	0	1	0	0
AAATATACCTG	8	37	11	19.5461	1870081963	150	243685320	407	4.625	0.409289	1.89296	0.151835	0.0208226	0.00167019	0.339167	1.11346e-08	1.11346e-08	1	0	0	1	0	0
AAATATACTG	1	4	10	19.5461	1870081963	150	243685320	40	4	0.0511611	0.204644	0.0164146	0.00204644	0.000164146	0.266667	1.09431e-09	1.09431e-09	1	0	0	1	0	0
AAATATAGAT	8	86	10	19.5461	1870081963	150	243685320	860	10.75	0.409289	4.39986	0.352914	0.0439986	0.00352914	0.716667	2.35276e-08	2.35276e-08	1	0	0	1	1	0
AAATATAGTTCTAATT	1	5	16	19.5461	1870081963	150	243685320	80	5	0.0511611	0.255806	0.0205183	0.00409289	0.000328292	0.533333	2.18861e-09	2.18861e-09	1	0	0	1	1	0
AAATATATCT	4	18	10	19.5461	1870081963	150	243685320	180	4.5	0.204644	0.9209	0.0738658	0.009209	0.000738658	0.3	4.92438e-09	4.92438e-09	1	0	0	1	0	0
AAATATATG	5	27	9	19.5461	1870081963	150	243685320	243	5.4	0.255806	1.38135	0.110799	0.0124322	0.000997188	0.324	6.64792e-09	6.64792e-09	1	0	0	1	0	0
AAATATATGATAG	1	4	13	19.5461	1870081963	150	243685320	52	4	0.0511611	0.204644	0.0164146	0.00266038	0.00021339	0.346667	1.4226e-09	1.4226e-09	1	0	0	1	0	0
AAATATATGT	3	17	10	19.5461	1870081963	150	243685320	170	5.66667	0.153483	0.869739	0.0697621	0.00869739	0.000697621	0.377778	4.65081e-09	4.65081e-09	1	0	0	1	0	0
AAATATATTG	13	61	10	19.5461	1870081963	150	243685320	610	4.69231	0.665095	3.12083	0.250323	0.0312083	0.00250323	0.312821	1.66882e-08	1.66882e-08	1	0	0	1	0	0
AAATATC	1	4	7	19.5461	1870081963	150	243685320	28	4	0.0511611	0.204644	0.0164146	0.00143251	0.000114902	0.186667	7.66015e-10	7.66015e-10	1	0	0	1	0	0
AAATATCATCATAGGGTTCT	1	5	20	19.5461	1870081963	150	243685320	100	5	0.0511611	0.255806	0.0205183	0.00511611	0.000410365	0.666667	2.73577e-09	2.73577e-09	1	0	0	1	1	0
AAATATCGT	23	124	9	19.5461	1870081963	150	243685320	1116	5.3913	1.17671	6.34398	0.508853	0.0570958	0.00457968	0.323478	3.05312e-08	3.05312e-08	1	0	0	1	0	0
AAATATCGTAAATATTGT	24	97	18	19.5461	1870081963	150	243685320	1746	4.04167	1.22787	4.96263	0.398054	0.0893273	0.00716498	0.485	4.77665e-08	4.77665e-08	1	0	0	1	0	0
AAATATCTTG	1	4	10	19.5461	1870081963	150	243685320	40	4	0.0511611	0.204644	0.0164146	0.00204644	0.000164146	0.266667	1.09431e-09	1.09431e-09	1	0	0	1	0	0
AAATATG	6	24	7	19.5461	1870081963	150	243685320	168	4	0.306967	1.22787	0.0984877	0.00859507	0.000689414	0.186667	4.59609e-09	4.59609e-09	1	0	0	1	0	0
AAATATGAAG	2	10	10	19.5461	1870081963	150	243685320	100	5	0.102322	0.511611	0.0410365	0.00511611	0.000410365	0.333333	2.73577e-09	2.73577e-09	1	0	0	1	0	0
AAATATGATGACC	4	16	13	19.5461	1870081963	150	243685320	208	4	0.204644	0.818578	0.0656584	0.0106415	0.00085356	0.346667	5.6904e-09	5.6904e-09	1	0	0	1	0	0
AAATATGCTCT	1	4	11	19.5461	1870081963	150	243685320	44	4	0.0511611	0.204644	0.0164146	0.00225109	0.000180561	0.293333	1.20374e-09	1.20374e-09	1	0	0	1	0	0
AAATATGGAATATAATTTGGAAT	13	56	23	19.5461	1870081963	150	243685320	1288	4.30769	0.665095	2.86502	0.229805	0.0658955	0.00528551	0.660513	3.52367e-08	3.52367e-08	1	0	0	1	1	0
AAATATGGTC	2	10	10	19.5461	1870081963	150	243685320	100	5	0.102322	0.511611	0.0410365	0.00511611	0.000410365	0.333333	2.73577e-09	2.73577e-09	1	0	0	1	0	0
AAATATGT	57	459	8	19.5461	1870081963	150	243685320	3672	8.05263	2.91618	23.483	1.88358	0.187864	0.0150686	0.429474	1.00457e-07	1.00457e-07	1	0	0	1	0	0
AAATATGTATC	1	4	11	19.5461	1870081963	150	243685320	44	4	0.0511611	0.204644	0.0164146	0.00225109	0.000180561	0.293333	1.20374e-09	1.20374e-09	1	0	0	1	0	0
AAATATGTTCT	2	10	11	19.5461	1870081963	150	243685320	110	5	0.102322	0.511611	0.0410365	0.00562772	0.000451402	0.366667	3.00935e-09	3.00935e-09	1	0	0	1	0	0
AAATATT	1	4	7	19.5461	1870081963	150	243685320	28	4	0.0511611	0.204644	0.0164146	0.00143251	0.000114902	0.186667	7.66015e-10	7.66015e-10	1	0	0	1	0	0
AAATATTAAATTATTAATT	2	8	19	19.5461	1870081963	150	243685320	152	4	0.102322	0.409289	0.0328292	0.00777649	0.000623755	0.506667	4.15837e-09	4.15837e-09	1	0	0	1	1	0
AAATATTAG	2	10	9	19.5461	1870081963	150	243685320	90	5	0.102322	0.511611	0.0410365	0.0046045	0.000369329	0.3	2.46219e-09	2.46219e-09	1	0	0	1	0	0
AAATATTATACATTTATGT	22	93	19	19.5461	1870081963	150	243685320	1767	4.22727	1.12554	4.75798	0.38164	0.0904017	0.00725115	0.535455	4.8341e-08	4.8341e-08	1	0	0	1	1	0
AAATATTATAT	2	14	11	19.5461	1870081963	150	243685320	154	7	0.102322	0.716256	0.0574511	0.00787881	0.000631963	0.513333	4.21308e-09	4.21308e-09	1	0	0	1	1	0
AAATATTCAGGT	3	13	12	19.5461	1870081963	150	243685320	156	4.33333	0.153483	0.665095	0.0533475	0.00798113	0.00064017	0.346667	4.2678e-09	4.2678e-09	1	0	0	1	0	0
AAATATTCTG	8	45	10	19.5461	1870081963	150	243685320	450	5.625	0.409289	2.30225	0.184664	0.0230225	0.00184664	0.375	1.2311e-08	1.2311e-08	1	0	0	1	0	0
AAATC	136	732	5	19.5461	1870081963	150	243685320	3660	5.38235	6.95791	37.4499	3.00387	0.18725	0.0150194	0.179412	1.00129e-07	1.00129e-07	1	0	0	1	0	0
AAATCAAATG	7	66	10	19.5461	1870081963	150	243685320	660	9.42857	0.358128	3.37663	0.270841	0.0337663	0.00270841	0.628571	1.80561e-08	1.80561e-08	1	0	0	1	1	0
AAATCAACT	29	201	9	19.5461	1870081963	150	243685320	1809	6.93103	1.48367	10.2834	0.824834	0.0925505	0.00742351	0.415862	4.94901e-08	4.94901e-08	1	0	0	1	0	0
AAATCAAGAT	2	9	10	19.5461	1870081963	150	243685320	90	4.5	0.102322	0.46045	0.0369329	0.0046045	0.000369329	0.3	2.46219e-09	2.46219e-09	1	0	0	1	0	0
AAATCAAGGC	19	114	10	19.5461	1870081963	150	243685320	1140	6	0.972061	5.83237	0.467816	0.0583237	0.00467816	0.4	3.11878e-08	3.11878e-08	1	0	0	1	0	0
AAATCAATGAT	48	354	11	19.5461	1870081963	150	243685320	3894	7.375	2.45573	18.111	1.45269	0.199221	0.0159796	0.540833	1.06531e-07	1.06531e-07	1	0	0	1	1	0
AAATCAATTTG	1	4	11	19.5461	1870081963	150	243685320	44	4	0.0511611	0.204644	0.0164146	0.00225109	0.000180561	0.293333	1.20374e-09	1.20374e-09	1	0	0	1	0	0
AAATCAC	3	12	7	19.5461	1870081963	150	243685320	84	4	0.153483	0.613933	0.0492438	0.00429753	0.000344707	0.186667	2.29805e-09	2.29805e-09	1	0	0	1	0	0
AAATCACCACATC	1	4	13	19.5461	1870081963	150	243685320	52	4	0.0511611	0.204644	0.0164146	0.00266038	0.00021339	0.346667	1.4226e-09	1.4226e-09	1	0	0	1	0	0
AAATCACCTG	4	19	10	19.5461	1870081963	150	243685320	190	4.75	0.204644	0.972061	0.0779694	0.00972061	0.000779694	0.316667	5.19796e-09	5.19796e-09	1	0	0	1	0	0
AAATCAG	1	4	7	19.5461	1870081963	150	243685320	28	4	0.0511611	0.204644	0.0164146	0.00143251	0.000114902	0.186667	7.66015e-10	7.66015e-10	1	0	0	1	0	0
AAATCAGAGAGAATTGTTCT	1	4	20	19.5461	1870081963	150	243685320	80	4	0.0511611	0.204644	0.0164146	0.00409289	0.000328292	0.533333	2.18861e-09	2.18861e-09	1	0	0	1	1	0
AAATCAGATTCATAATCG	5	26	18	19.5461	1870081963	150	243685320	468	5.2	0.255806	1.33019	0.106695	0.0239434	0.00192051	0.624	1.28034e-08	1.28034e-08	1	0	0	1	1	0
AAATCAGTTCT	8	55	11	19.5461	1870081963	150	243685320	605	6.875	0.409289	2.81386	0.225701	0.0309525	0.00248271	0.504167	1.65514e-08	1.65514e-08	1	0	0	1	1	0
AAATCAGTTG	2	10	10	19.5461	1870081963	150	243685320	100	5	0.102322	0.511611	0.0410365	0.00511611	0.000410365	0.333333	2.73577e-09	2.73577e-09	1	0	0	1	0	0
AAATCATAAG	2	20	10	19.5461	1870081963	150	243685320	200	10	0.102322	1.02322	0.0820731	0.0102322	0.000820731	0.666667	5.47154e-09	5.47154e-09	1	0	0	1	1	0
AAATCATATC	9	37	10	19.5461	1870081963	150	243685320	370	4.11111	0.46045	1.89296	0.151835	0.0189296	0.00151835	0.274074	1.01223e-08	1.01223e-08	1	0	0	1	0	0
AAATCATC	3	27	8	19.5461	1870081963	150	243685320	216	9	0.153483	1.38135	0.110799	0.0110508	0.000886389	0.48	5.90926e-09	5.90926e-09	1	0	0	1	0	0
AAATCC	22	94	6	19.5461	1870081963	150	243685320	564	4.27273	1.12554	4.80914	0.385743	0.0288549	0.00231446	0.170909	1.54297e-08	1.54297e-08	1	0	0	1	0	0
AAATCCC	1	4	7	19.5461	1870081963	150	243685320	28	4	0.0511611	0.204644	0.0164146	0.00143251	0.000114902	0.186667	7.66015e-10	7.66015e-10	1	0	0	1	0	0
AAATCGAACGGT	3	12	12	19.5461	1870081963	150	243685320	144	4	0.153483	0.613933	0.0492438	0.0073672	0.000590926	0.32	3.93951e-09	3.93951e-09	1	0	0	1	0	0
AAATCGAAT	51	307	9	19.5461	1870081963	150	243685320	2763	6.01961	2.60922	15.7065	1.25982	0.141358	0.0113384	0.361176	7.55893e-08	7.55893e-08	1	0	0	1	0	0
AAATCGACCGCACCACGT	2	8	18	19.5461	1870081963	150	243685320	144	4	0.102322	0.409289	0.0328292	0.0073672	0.000590926	0.48	3.93951e-09	3.93951e-09	1	0	0	1	0	0
AAATCGTATC	55	432	10	19.5461	1870081963	150	243685320	4320	7.85455	2.81386	22.1016	1.77278	0.221016	0.0177278	0.523636	1.18185e-07	1.18185e-07	1	0	0	1	1	0
AAATCGTATG	3	14	10	19.5461	1870081963	150	243685320	140	4.66667	0.153483	0.716256	0.0574511	0.00716256	0.000574511	0.311111	3.83008e-09	3.83008e-09	1	0	0	1	0	0
AAATCGTCTG	1	4	10	19.5461	1870081963	150	243685320	40	4	0.0511611	0.204644	0.0164146	0.00204644	0.000164146	0.266667	1.09431e-09	1.09431e-09	1	0	0	1	0	0
AAATCT	43	180	6	19.5461	1870081963	150	243685320	1080	4.18605	2.19993	9.209	0.738658	0.055254	0.00443195	0.167442	2.95463e-08	2.95463e-08	1	0	0	1	0	0
AAATCTAATC	2	11	10	19.5461	1870081963	150	243685320	110	5.5	0.102322	0.562772	0.0451402	0.00562772	0.000451402	0.366667	3.00935e-09	3.00935e-09	1	0	0	1	0	0
AAATCTAATG	5	31	10	19.5461	1870081963	150	243685320	310	6.2	0.255806	1.58599	0.127213	0.0158599	0.00127213	0.413333	8.48088e-09	8.48088e-09	1	0	0	1	0	0
AAATCTATTG	1	7	10	19.5461	1870081963	150	243685320	70	7	0.0511611	0.358128	0.0287256	0.00358128	0.000287256	0.466667	1.91504e-09	1.91504e-09	1	0	0	1	0	0
AAATCTC	1	4	7	19.5461	1870081963	150	243685320	28	4	0.0511611	0.204644	0.0164146	0.00143251	0.000114902	0.186667	7.66015e-10	7.66015e-10	1	0	0	1	0	0
AAATCTCTCAAGATC	2	8	15	19.5461	1870081963	150	243685320	120	4	0.102322	0.409289	0.0328292	0.00613933	0.000492438	0.4	3.28292e-09	3.28292e-09	1	0	0	1	0	0
AAATCTGCCGAGACC	1	4	15	19.5461	1870081963	150	243685320	60	4	0.0511611	0.204644	0.0164146	0.00306967	0.000246219	0.4	1.64146e-09	1.64146e-09	1	0	0	1	0	0
AAATCTTAC	1	4	9	19.5461	1870081963	150	243685320	36	4	0.0511611	0.204644	0.0164146	0.0018418	0.000147732	0.24	9.84877e-10	9.84877e-10	1	0	0	1	0	0
AAATG	55	339	5	19.5461	1870081963	150	243685320	1695	6.16364	2.81386	17.3436	1.39114	0.0867181	0.00695569	0.205455	4.63713e-08	4.63713e-08	1	0	0	1	0	0
AAATGAAATT	3	12	10	19.5461	1870081963	150	243685320	120	4	0.153483	0.613933	0.0492438	0.00613933	0.000492438	0.266667	3.28292e-09	3.28292e-09	1	0	0	1	0	0
AAATGAACACT	7	31	11	19.5461	1870081963	150	243685320	341	4.42857	0.358128	1.58599	0.127213	0.0174459	0.00139935	0.324762	9.32897e-09	9.32897e-09	1	0	0	1	0	0
AAATGAACG	1	5	9	19.5461	1870081963	150	243685320	45	5	0.0511611	0.255806	0.0205183	0.00230225	0.000184664	0.3	1.2311e-09	1.2311e-09	1	0	0	1	0	0
AAATGAAGATG	1	4	11	19.5461	1870081963	150	243685320	44	4	0.0511611	0.204644	0.0164146	0.00225109	0.000180561	0.293333	1.20374e-09	1.20374e-09	1	0	0	1	0	0
AAATGAAGTTCT	3	16	12	19.5461	1870081963	150	243685320	192	5.33333	0.153483	0.818578	0.0656584	0.00982293	0.000787901	0.426667	5.25268e-09	5.25268e-09	1	0	0	1	0	0
AAATGAAGTTCTT	6	36	13	19.5461	1870081963	150	243685320	468	6	0.306967	1.8418	0.147732	0.0239434	0.00192051	0.52	1.28034e-08	1.28034e-08	1	0	0	1	1	0
AAATGAAT	40	293	8	19.5461	1870081963	150	243685320	2344	7.325	2.04644	14.9902	1.20237	0.119922	0.00961896	0.390667	6.41264e-08	6.41264e-08	1	0	0	1	0	0
AAATGAATAGAT	82	647	12	19.5461	1870081963	150	243685320	7764	7.89024	4.19521	33.1012	2.65506	0.397215	0.0318608	0.63122	2.12405e-07	2.12405e-07	1	0	0	1	1	0
AAATGAATCATAAT	25	158	14	19.5461	1870081963	150	243685320	2212	6.32	1.27903	8.08346	0.648377	0.113168	0.00907728	0.589867	6.05152e-08	6.05152e-08	1	0	0	1	1	0
AAATGAATG	21	196	9	19.5461	1870081963	150	243685320	1764	9.33333	1.07438	10.0276	0.804316	0.0902482	0.00723884	0.56	4.8259e-08	4.8259e-08	1	0	0	1	1	0
AAATGAATGAAT	241	1016	12	19.5461	1870081963	150	243685320	12192	4.21577	12.3298	51.9797	4.16931	0.623756	0.0500317	0.337261	3.33545e-07	3.33545e-07	1	0	0	1	0	0
AAATGAATGGAT	73	606	12	19.5461	1870081963	150	243685320	7272	8.30137	3.73476	31.0036	2.48681	0.372044	0.0298418	0.66411	1.98945e-07	1.98945e-07	1	0	0	1	1	0
AAATGAATGT	5	24	10	19.5461	1870081963	150	243685320	240	4.8	0.255806	1.22787	0.0984877	0.0122787	0.000984877	0.32	6.56584e-09	6.56584e-09	1	0	0	1	0	0
AAATGAGAGAG	2	10	11	19.5461	1870081963	150	243685320	110	5	0.102322	0.511611	0.0410365	0.00562772	0.000451402	0.366667	3.00935e-09	3.00935e-09	1	0	0	1	0	0
AAATGAGTAG	1	11	10	19.5461	1870081963	150	243685320	110	11	0.0511611	0.562772	0.0451402	0.00562772	0.000451402	0.733333	3.00935e-09	3.00935e-09	1	0	0	1	1	0
AAATGAGTGGC	10	56	11	19.5461	1870081963	150	243685320	616	5.6	0.511611	2.86502	0.229805	0.0315152	0.00252785	0.410667	1.68523e-08	1.68523e-08	1	0	0	1	0	0
AAATGATAAT	29	221	10	19.5461	1870081963	150	243685320	2210	7.62069	1.48367	11.3066	0.906907	0.113066	0.00906907	0.508046	6.04605e-08	6.04605e-08	1	0	0	1	1	0
AAATGATATAGTC	2	8	13	19.5461	1870081963	150	243685320	104	4	0.102322	0.409289	0.0328292	0.00532076	0.00042678	0.346667	2.8452e-09	2.8452e-09	1	0	0	1	0	0
AAATGATCTG	3	34	10	19.5461	1870081963	150	243685320	340	11.3333	0.153483	1.73948	0.139524	0.0173948	0.00139524	0.755556	9.30161e-09	9.30161e-09	1	0	0	1	1	0
AAATGATGAAG	1	9	11	19.5461	1870081963	150	243685320	99	9	0.0511611	0.46045	0.0369329	0.00506495	0.000406262	0.66	2.70841e-09	2.70841e-09	1	0	0	1	1	0
AAATGATGACTCAT	2	9	14	19.5461	1870081963	150	243685320	126	4.5	0.102322	0.46045	0.0369329	0.0064463	0.00051706	0.42	3.44707e-09	3.44707e-09	1	0	0	1	0	0
AAATGATGC	2	9	9	19.5461	1870081963	150	243685320	81	4.5	0.102322	0.46045	0.0369329	0.00414405	0.000332396	0.27	2.21597e-09	2.21597e-09	1	0	0	1	0	0
AAATGATGTATC	2	8	12	19.5461	1870081963	150	243685320	96	4	0.102322	0.409289	0.0328292	0.00491147	0.000393951	0.32	2.62634e-09	2.62634e-09	1	0	0	1	0	0
AAATGC	39	177	6	19.5461	1870081963	150	243685320	1062	4.53846	1.99528	9.05552	0.726347	0.0543331	0.00435808	0.181538	2.90539e-08	2.90539e-08	1	0	0	1	0	0
AAATGCAACCCAATGCAAGT	2	9	20	19.5461	1870081963	150	243685320	180	4.5	0.102322	0.46045	0.0369329	0.009209	0.000738658	0.6	4.92438e-09	4.92438e-09	1	0	0	1	1	0
AAATGCG	8	32	7	19.5461	1870081963	150	243685320	224	4	0.409289	1.63716	0.131317	0.0114601	0.000919218	0.186667	6.12812e-09	6.12812e-09	1	0	0	1	0	0
AAATGCT	1	5	7	19.5461	1870081963	150	243685320	35	5	0.0511611	0.255806	0.0205183	0.00179064	0.000143628	0.233333	9.57519e-10	9.57519e-10	1	0	0	1	0	0
AAATGG	57	252	6	19.5461	1870081963	150	243685320	1512	4.42105	2.91618	12.8926	1.03412	0.0773556	0.00620472	0.176842	4.13648e-08	4.13648e-08	1	0	0	1	0	0
AAATGGAC	3	12	8	19.5461	1870081963	150	243685320	96	4	0.153483	0.613933	0.0492438	0.00491147	0.000393951	0.213333	2.62634e-09	2.62634e-09	1	0	0	1	0	0
AAATGGACAAC	149	1247	11	19.5461	1870081963	150	243685320	13717	8.36913	7.62301	63.7979	5.11726	0.701777	0.0562898	0.613736	3.75265e-07	3.75265e-07	1	0	0	1	1	0
AAATGGACAGC	15	70	11	19.5461	1870081963	150	243685320	770	4.66667	0.767417	3.58128	0.287256	0.0393941	0.00315981	0.342222	2.10654e-08	2.10654e-08	1	0	0	1	0	0
AAATGGAGAG	14	58	10	19.5461	1870081963	150	243685320	580	4.14286	0.716256	2.96734	0.238012	0.0296734	0.00238012	0.27619	1.58675e-08	1.58675e-08	1	0	0	1	0	0
AAATGGAGGGAGAG	13	53	14	19.5461	1870081963	150	243685320	742	4.07692	0.665095	2.71154	0.217494	0.0379615	0.00304491	0.380513	2.02994e-08	2.02994e-08	1	0	0	1	0	0
AAATGGAGT	73	977	9	19.5461	1870081963	150	243685320	8793	13.3836	3.73476	49.9844	4.00927	0.44986	0.0360834	0.803014	2.40556e-07	2.40556e-07	1	0	0	1	1	0
AAATGGAT	5	20	8	19.5461	1870081963	150	243685320	160	4	0.255806	1.02322	0.0820731	0.00818578	0.000656584	0.213333	4.37723e-09	4.37723e-09	1	0	0	1	0	0
AAATGGATAGAT	17	115	12	19.5461	1870081963	150	243685320	1380	6.76471	0.869739	5.88353	0.47192	0.0706023	0.00566304	0.541176	3.77536e-08	3.77536e-08	1	0	0	1	1	0
AAATGGATG	104	906	9	19.5461	1870081963	150	243685320	8154	8.71154	5.32076	46.352	3.71791	0.417168	0.0334612	0.522692	2.23075e-07	2.23075e-07	1	0	0	1	1	0
AAATGGATGAAT	123	754	12	19.5461	1870081963	150	243685320	9048	6.13008	6.29282	38.5755	3.09415	0.462906	0.0371299	0.490407	2.47532e-07	2.47532e-07	1	0	0	1	0	0
AAATGGG	9	36	7	19.5461	1870081963	150	243685320	252	4	0.46045	1.8418	0.147732	0.0128926	0.00103412	0.186667	6.89414e-09	6.89414e-09	1	0	0	1	0	0
AAATGGT	1	4	7	19.5461	1870081963	150	243685320	28	4	0.0511611	0.204644	0.0164146	0.00143251	0.000114902	0.186667	7.66015e-10	7.66015e-10	1	0	0	1	0	0
AAATGGTCAAG	2	10	11	19.5461	1870081963	150	243685320	110	5	0.102322	0.511611	0.0410365	0.00562772	0.000451402	0.366667	3.00935e-09	3.00935e-09	1	0	0	1	0	0
AAATGGTTGATCTAATT	3	14	17	19.5461	1870081963	150	243685320	238	4.66667	0.153483	0.716256	0.0574511	0.0121763	0.000976669	0.528889	6.51113e-09	6.51113e-09	1	0	0	1	1	0
AAATGT	50	842	6	19.5461	1870081963	150	243685320	5052	16.84	2.55806	43.0777	3.45528	0.258466	0.0207317	0.6736	1.38211e-07	1.38211e-07	1	0	0	1	1	0
AAATGTAACATAATCGG	31	143	17	19.5461	1870081963	150	243685320	2431	4.6129	1.58599	7.31604	0.586822	0.124373	0.00997598	0.522796	6.65065e-08	6.65065e-08	1	0	0	1	1	0
AAATGTACC	5	22	9	19.5461	1870081963	150	243685320	198	4.4	0.255806	1.12554	0.0902804	0.0101299	0.000812523	0.264	5.41682e-09	5.41682e-09	1	0	0	1	0	0
AAATGTACT	6	31	9	19.5461	1870081963	150	243685320	279	5.16667	0.306967	1.58599	0.127213	0.014274	0.00114492	0.31	7.63279e-09	7.63279e-09	1	0	0	1	0	0
AAATGTAGAACT	2	13	12	19.5461	1870081963	150	243685320	156	6.5	0.102322	0.665095	0.0533475	0.00798113	0.00064017	0.52	4.2678e-09	4.2678e-09	1	0	0	1	1	0
AAATGTAGAT	34	364	10	19.5461	1870081963	150	243685320	3640	10.7059	1.73948	18.6226	1.49373	0.186226	0.0149373	0.713725	9.9582e-08	9.9582e-08	1	0	0	1	1	0
AAATGTAGATAT	23	215	12	19.5461	1870081963	150	243685320	2580	9.34783	1.17671	10.9996	0.882285	0.131996	0.0105874	0.747826	7.05828e-08	7.05828e-08	1	0	0	1	1	0
AAATGTAGGACC	3	17	12	19.5461	1870081963	150	243685320	204	5.66667	0.153483	0.869739	0.0697621	0.0104369	0.000837145	0.453333	5.58097e-09	5.58097e-09	1	0	0	1	0	0
AAATGTAT	32	309	8	19.5461	1870081963	150	243685320	2472	9.65625	1.63716	15.8088	1.26803	0.12647	0.0101442	0.515	6.76282e-08	6.76282e-08	1	0	0	1	1	0
AAATGTATTACTGTAGTAGT	2	8	20	19.5461	1870081963	150	243685320	160	4	0.102322	0.409289	0.0328292	0.00818578	0.000656584	0.533333	4.37723e-09	4.37723e-09	1	0	0	1	1	0
AAATGTATTAGAACTCG	1	4	17	19.5461	1870081963	150	243685320	68	4	0.0511611	0.204644	0.0164146	0.00347896	0.000279048	0.453333	1.86032e-09	1.86032e-09	1	0	0	1	0	0
AAATGTGAAC	5	25	10	19.5461	1870081963	150	243685320	250	5	0.255806	1.27903	0.102591	0.0127903	0.00102591	0.333333	6.83942e-09	6.83942e-09	1	0	0	1	0	0
AAATGTGAAT	44	333	10	19.5461	1870081963	150	243685320	3330	7.56818	2.25109	17.0367	1.36652	0.170367	0.0136652	0.504545	9.11011e-08	9.11011e-08	1	0	0	1	1	0
AAATGTGT	9	36	8	19.5461	1870081963	150	243685320	288	4	0.46045	1.8418	0.147732	0.0147344	0.00118185	0.213333	7.87901e-09	7.87901e-09	1	0	0	1	0	0
AAATGTT	1	4	7	19.5461	1870081963	150	243685320	28	4	0.0511611	0.204644	0.0164146	0.00143251	0.000114902	0.186667	7.66015e-10	7.66015e-10	1	0	0	1	0	0
AAATGTTCAG	3	16	10	19.5461	1870081963	150	243685320	160	5.33333	0.153483	0.818578	0.0656584	0.00818578	0.000656584	0.355556	4.37723e-09	4.37723e-09	1	0	0	1	0	0
AAATGTTCT	29	161	9	19.5461	1870081963	150	243685320	1449	5.55172	1.48367	8.23694	0.660688	0.0741325	0.00594619	0.333103	3.96413e-08	3.96413e-08	1	0	0	1	0	0
AAATT	342	1859	5	19.5461	1870081963	150	243685320	9295	5.43567	17.4971	95.1085	7.62869	0.475543	0.0381435	0.181189	2.5429e-07	2.5429e-07	1	0	0	1	0	0
AAATTAAC	31	220	8	19.5461	1870081963	150	243685320	1760	7.09677	1.58599	11.2554	0.902804	0.0900436	0.00722243	0.378495	4.81495e-08	4.81495e-08	1	0	0	1	0	0
AAATTAAGAT	1	11	10	19.5461	1870081963	150	243685320	110	11	0.0511611	0.562772	0.0451402	0.00562772	0.000451402	0.733333	3.00935e-09	3.00935e-09	1	0	0	1	1	0
AAATTAATACATATAAGG	21	90	18	19.5461	1870081963	150	243685320	1620	4.28571	1.07438	4.6045	0.369329	0.082881	0.00664792	0.514286	4.43195e-08	4.43195e-08	1	0	0	1	1	0
AAATTAATCT	1	5	10	19.5461	1870081963	150	243685320	50	5	0.0511611	0.255806	0.0205183	0.00255806	0.000205183	0.333333	1.36788e-09	1.36788e-09	1	0	0	1	0	0
AAATTAC	2	9	7	19.5461	1870081963	150	243685320	63	4.5	0.102322	0.46045	0.0369329	0.00322315	0.00025853	0.21	1.72353e-09	1.72353e-09	1	0	0	1	0	0
AAATTACAGGT	1	4	11	19.5461	1870081963	150	243685320	44	4	0.0511611	0.204644	0.0164146	0.00225109	0.000180561	0.293333	1.20374e-09	1.20374e-09	1	0	0	1	0	0
AAATTACCAAGGTTCGT	1	6	17	19.5461	1870081963	150	243685320	102	6	0.0511611	0.306967	0.0246219	0.00521843	0.000418573	0.68	2.79048e-09	2.79048e-09	1	0	0	1	1	0
AAATTACTTG	2	11	10	19.5461	1870081963	150	243685320	110	5.5	0.102322	0.562772	0.0451402	0.00562772	0.000451402	0.366667	3.00935e-09	3.00935e-09	1	0	0	1	0	0
AAATTAG	8	88	7	19.5461	1870081963	150	243685320	616	11	0.409289	4.50218	0.361121	0.0315152	0.00252785	0.513333	1.68523e-08	1.68523e-08	1	0	0	1	1	0
AAATTAGAACT	23	138	11	19.5461	1870081963	150	243685320	1518	6	1.17671	7.06023	0.566304	0.0776626	0.00622935	0.44	4.1529e-08	4.1529e-08	1	0	0	1	0	0
AAATTAGAACTTATT	1	4	15	19.5461	1870081963	150	243685320	60	4	0.0511611	0.204644	0.0164146	0.00306967	0.000246219	0.4	1.64146e-09	1.64146e-09	1	0	0	1	0	0
AAATTAGATC	1	4	10	19.5461	1870081963	150	243685320	40	4	0.0511611	0.204644	0.0164146	0.00204644	0.000164146	0.266667	1.09431e-09	1.09431e-09	1	0	0	1	0	0
AAATTAGATT	3	13	10	19.5461	1870081963	150	243685320	130	4.33333	0.153483	0.665095	0.0533475	0.00665095	0.000533475	0.288889	3.5565e-09	3.5565e-09	1	0	0	1	0	0
AAATTAGTTC	1	4	10	19.5461	1870081963	150	243685320	40	4	0.0511611	0.204644	0.0164146	0.00204644	0.000164146	0.266667	1.09431e-09	1.09431e-09	1	0	0	1	0	0
AAATTAGTTCT	4	19	11	19.5461	1870081963	150	243685320	209	4.75	0.204644	0.972061	0.0779694	0.0106927	0.000857663	0.348333	5.71776e-09	5.71776e-09	1	0	0	1	0	0
AAATTAT	16	84	7	19.5461	1870081963	150	243685320	588	5.25	0.818578	4.29753	0.344707	0.0300827	0.00241295	0.245	1.60863e-08	1.60863e-08	1	0	0	1	0	0
AAATTATACTT	1	4	11	19.5461	1870081963	150	243685320	44	4	0.0511611	0.204644	0.0164146	0.00225109	0.000180561	0.293333	1.20374e-09	1.20374e-09	1	0	0	1	0	0
AAATTATATC	1	7	10	19.5461	1870081963	150	243685320	70	7	0.0511611	0.358128	0.0287256	0.00358128	0.000287256	0.466667	1.91504e-09	1.91504e-09	1	0	0	1	0	0
AAATTATCAGGT	1	5	12	19.5461	1870081963	150	243685320	60	5	0.0511611	0.255806	0.0205183	0.00306967	0.000246219	0.4	1.64146e-09	1.64146e-09	1	0	0	1	0	0
AAATTC	104	594	6	19.5461	1870081963	150	243685320	3564	5.71154	5.32076	30.3897	2.43757	0.182338	0.0146254	0.228462	9.75028e-08	9.75028e-08	1	0	0	1	0	0
AAATTCAGTT	4	18	10	19.5461	1870081963	150	243685320	180	4.5	0.204644	0.9209	0.0738658	0.009209	0.000738658	0.3	4.92438e-09	4.92438e-09	1	0	0	1	0	0
AAATTCATC	3	16	9	19.5461	1870081963	150	243685320	144	5.33333	0.153483	0.818578	0.0656584	0.0073672	0.000590926	0.32	3.93951e-09	3.93951e-09	1	0	0	1	0	0
AAATTCC	7	28	7	19.5461	1870081963	150	243685320	196	4	0.358128	1.43251	0.114902	0.0100276	0.000804316	0.186667	5.36211e-09	5.36211e-09	1	0	0	1	0	0
AAATTCG	5	25	7	19.5461	1870081963	150	243685320	175	5	0.255806	1.27903	0.102591	0.0089532	0.000718139	0.233333	4.7876e-09	4.7876e-09	1	0	0	1	0	0
AAATTCT	10	91	7	19.5461	1870081963	150	243685320	637	9.1	0.511611	4.65566	0.373432	0.0325896	0.00261403	0.424667	1.74268e-08	1.74268e-08	1	0	0	1	0	0
AAATTCTAAGGT	3	14	12	19.5461	1870081963	150	243685320	168	4.66667	0.153483	0.716256	0.0574511	0.00859507	0.000689414	0.373333	4.59609e-09	4.59609e-09	1	0	0	1	0	0
AAATTCTAG	2	12	9	19.5461	1870081963	150	243685320	108	6	0.102322	0.613933	0.0492438	0.0055254	0.000443195	0.36	2.95463e-09	2.95463e-09	1	0	0	1	0	0
AAATTCTAGTACT	2	8	13	19.5461	1870081963	150	243685320	104	4	0.102322	0.409289	0.0328292	0.00532076	0.00042678	0.346667	2.8452e-09	2.8452e-09	1	0	0	1	0	0
AAATTCTATG	11	72	10	19.5461	1870081963	150	243685320	720	6.54545	0.562772	3.6836	0.295463	0.036836	0.00295463	0.436364	1.96975e-08	1.96975e-08	1	0	0	1	0	0
AAATTCTATT	2	8	10	19.5461	1870081963	150	243685320	80	4	0.102322	0.409289	0.0328292	0.00409289	0.000328292	0.266667	2.18861e-09	2.18861e-09	1	0	0	1	0	0
AAATTCTCATCTTC	3	15	14	19.5461	1870081963	150	243685320	210	5	0.153483	0.767417	0.0615548	0.0107438	0.000861767	0.466667	5.74511e-09	5.74511e-09	1	0	0	1	0	0
AAATTCTGAAC	3	12	11	19.5461	1870081963	150	243685320	132	4	0.153483	0.613933	0.0492438	0.00675327	0.000541682	0.293333	3.61121e-09	3.61121e-09	1	0	0	1	0	0
AAATTG	725	3424	6	19.5461	1870081963	150	243685320	20544	4.72276	37.0918	175.176	14.0509	1.05105	0.0843054	0.18891	5.62036e-07	5.62036e-07	1	0	0	1	0	0
AAATTGAACTG	1	6	11	19.5461	1870081963	150	243685320	66	6	0.0511611	0.306967	0.0246219	0.00337663	0.000270841	0.44	1.80561e-09	1.80561e-09	1	0	0	1	0	0
AAATTGAAT	26	206	9	19.5461	1870081963	150	243685320	1854	7.92308	1.33019	10.5392	0.845353	0.0948527	0.00760817	0.475385	5.07212e-08	5.07212e-08	1	0	0	1	0	0
AAATTGAATACT	1	4	12	19.5461	1870081963	150	243685320	48	4	0.0511611	0.204644	0.0164146	0.00245573	0.000196975	0.32	1.31317e-09	1.31317e-09	1	0	0	1	0	0
AAATTGAATGAAGAC	4	25	15	19.5461	1870081963	150	243685320	375	6.25	0.204644	1.27903	0.102591	0.0191854	0.00153887	0.625	1.02591e-08	1.02591e-08	1	0	0	1	1	0
AAATTGACTTG	2	13	11	19.5461	1870081963	150	243685320	143	6.5	0.102322	0.665095	0.0533475	0.00731604	0.000586822	0.476667	3.91215e-09	3.91215e-09	1	0	0	1	0	0
AAATTGAGAGGGGGAGGGAG	1	6	20	19.5461	1870081963	150	243685320	120	6	0.0511611	0.306967	0.0246219	0.00613933	0.000492438	0.8	3.28292e-09	3.28292e-09	1	0	0	1	1	0
AAATTGATCT	6	24	10	19.5461	1870081963	150	243685320	240	4	0.306967	1.22787	0.0984877	0.0122787	0.000984877	0.266667	6.56584e-09	6.56584e-09	1	0	0	1	0	0
AAATTGATGAT	1	10	11	19.5461	1870081963	150	243685320	110	10	0.0511611	0.511611	0.0410365	0.00562772	0.000451402	0.733333	3.00935e-09	3.00935e-09	1	0	0	1	1	0
AAATTGGATCGGATATGAATTC	12	53	22	19.5461	1870081963	150	243685320	1166	4.41667	0.613933	2.71154	0.217494	0.0596539	0.00478486	0.647778	3.18991e-08	3.18991e-08	1	0	0	1	1	0
AAATTGT	20	87	7	19.5461	1870081963	150	243685320	609	4.35	1.02322	4.45102	0.357018	0.0311571	0.00249912	0.203	1.66608e-08	1.66608e-08	1	0	0	1	0	0
AAATTGTACCG	2	11	11	19.5461	1870081963	150	243685320	121	5.5	0.102322	0.562772	0.0451402	0.0061905	0.000496542	0.403333	3.31028e-09	3.31028e-09	1	0	0	1	0	0
AAATTGTACT	10	66	10	19.5461	1870081963	150	243685320	660	6.6	0.511611	3.37663	0.270841	0.0337663	0.00270841	0.44	1.80561e-08	1.80561e-08	1	0	0	1	0	0
AAATTGTAGGT	1	4	11	19.5461	1870081963	150	243685320	44	4	0.0511611	0.204644	0.0164146	0.00225109	0.000180561	0.293333	1.20374e-09	1.20374e-09	1	0	0	1	0	0
AAATTGTATC	3	12	10	19.5461	1870081963	150	243685320	120	4	0.153483	0.613933	0.0492438	0.00613933	0.000492438	0.266667	3.28292e-09	3.28292e-09	1	0	0	1	0	0
AAATTGTATG	2	12	10	19.5461	1870081963	150	243685320	120	6	0.102322	0.613933	0.0492438	0.00613933	0.000492438	0.4	3.28292e-09	3.28292e-09	1	0	0	1	0	0
AAATTGTATT	3	30	10	19.5461	1870081963	150	243685320	300	10	0.153483	1.53483	0.12311	0.0153483	0.0012311	0.666667	8.20731e-09	8.20731e-09	1	0	0	1	1	0
AAATTGTGTAG	1	4	11	19.5461	1870081963	150	243685320	44	4	0.0511611	0.204644	0.0164146	0.00225109	0.000180561	0.293333	1.20374e-09	1.20374e-09	1	0	0	1	0	0
AAATTGTTC	5	21	9	19.5461	1870081963	150	243685320	189	4.2	0.255806	1.07438	0.0861767	0.00966945	0.00077559	0.252	5.1706e-09	5.1706e-09	1	0	0	1	0	0
AAATTGTTCAG	2	13	11	19.5461	1870081963	150	243685320	143	6.5	0.102322	0.665095	0.0533475	0.00731604	0.000586822	0.476667	3.91215e-09	3.91215e-09	1	0	0	1	0	0
AAATTGTTCTG	3	15	11	19.5461	1870081963	150	243685320	165	5	0.153483	0.767417	0.0615548	0.00844158	0.000677103	0.366667	4.51402e-09	4.51402e-09	1	0	0	1	0	0
AAATTT	67	271	6	19.5461	1870081963	150	243685320	1626	4.04478	3.42779	13.8647	1.11209	0.083188	0.00667254	0.161791	4.44836e-08	4.44836e-08	1	0	0	1	0	0
AAATTTAACT	8	41	10	19.5461	1870081963	150	243685320	410	5.125	0.409289	2.09761	0.16825	0.0209761	0.0016825	0.341667	1.12167e-08	1.12167e-08	1	0	0	1	0	0
AAATTTAAGGT	1	10	11	19.5461	1870081963	150	243685320	110	10	0.0511611	0.511611	0.0410365	0.00562772	0.000451402	0.733333	3.00935e-09	3.00935e-09	1	0	0	1	1	0
AAATTTAATG	3	15	10	19.5461	1870081963	150	243685320	150	5	0.153483	0.767417	0.0615548	0.00767417	0.000615548	0.333333	4.10365e-09	4.10365e-09	1	0	0	1	0	0
AAATTTAGAT	1	7	10	19.5461	1870081963	150	243685320	70	7	0.0511611	0.358128	0.0287256	0.00358128	0.000287256	0.466667	1.91504e-09	1.91504e-09	1	0	0	1	0	0
AAATTTAGG	2	8	9	19.5461	1870081963	150	243685320	72	4	0.102322	0.409289	0.0328292	0.0036836	0.000295463	0.24	1.96975e-09	1.96975e-09	1	0	0	1	0	0
AAATTTATAG	1	6	10	19.5461	1870081963	150	243685320	60	6	0.0511611	0.306967	0.0246219	0.00306967	0.000246219	0.4	1.64146e-09	1.64146e-09	1	0	0	1	0	0
AAATTTATCATC	1	4	12	19.5461	1870081963	150	243685320	48	4	0.0511611	0.204644	0.0164146	0.00245573	0.000196975	0.32	1.31317e-09	1.31317e-09	1	0	0	1	0	0
AAATTTC	2	12	7	19.5461	1870081963	150	243685320	84	6	0.102322	0.613933	0.0492438	0.00429753	0.000344707	0.28	2.29805e-09	2.29805e-09	1	0	0	1	0	0
AAATTTCATC	15	93	10	19.5461	1870081963	150	243685320	930	6.2	0.767417	4.75798	0.38164	0.0475798	0.0038164	0.413333	2.54426e-08	2.54426e-08	1	0	0	1	0	0
AAC	2221	22524	3	19.5461	1870081963	150	243685320	67572	10.1414	113.629	1152.35	92.4307	3.45706	0.277292	0.202828	1.84861e-06	1.84861e-06	1	0	0	0	0	0
AACAACAAGGAC	5	33	12	19.5461	1870081963	150	243685320	396	6.6	0.255806	1.68832	0.135421	0.0202598	0.00162505	0.528	1.08336e-08	1.08336e-08	1	0	0	1	1	0
AACAACAATGT	2	11	11	19.5461	1870081963	150	243685320	121	5.5	0.102322	0.562772	0.0451402	0.0061905	0.000496542	0.403333	3.31028e-09	3.31028e-09	1	0	0	1	0	0
AACAACATTAG	2	11	11	19.5461	1870081963	150	243685320	121	5.5	0.102322	0.562772	0.0451402	0.0061905	0.000496542	0.403333	3.31028e-09	3.31028e-09	1	0	0	1	0	0
AACAACATTC	2	8	10	19.5461	1870081963	150	243685320	80	4	0.102322	0.409289	0.0328292	0.00409289	0.000328292	0.266667	2.18861e-09	2.18861e-09	1	0	0	1	0	0
AACAACG	1	4	7	19.5461	1870081963	150	243685320	28	4	0.0511611	0.204644	0.0164146	0.00143251	0.000114902	0.186667	7.66015e-10	7.66015e-10	1	0	0	1	0	0
AACAACGTAGACC	18	75	13	19.5461	1870081963	150	243685320	975	4.16667	0.9209	3.83708	0.307774	0.0498821	0.00400106	0.361111	2.66737e-08	2.66737e-08	1	0	0	1	0	0
AACAACTCGC	1	12	10	19.5461	1870081963	150	243685320	120	12	0.0511611	0.613933	0.0492438	0.00613933	0.000492438	0.8	3.28292e-09	3.28292e-09	1	0	0	1	1	0
AACAACTGC	1	4	9	19.5461	1870081963	150	243685320	36	4	0.0511611	0.204644	0.0164146	0.0018418	0.000147732	0.24	9.84877e-10	9.84877e-10	1	0	0	1	0	0
AACAAG	18	97	6	19.5461	1870081963	150	243685320	582	5.38889	0.9209	4.96263	0.398054	0.0297758	0.00238833	0.215556	1.59222e-08	1.59222e-08	1	0	0	1	0	0
AACAAGAACAAGAAG	1	4	15	19.5461	1870081963	150	243685320	60	4	0.0511611	0.204644	0.0164146	0.00306967	0.000246219	0.4	1.64146e-09	1.64146e-09	1	0	0	1	0	0
AACAAGAAGAAGAAG	1	4	15	19.5461	1870081963	150	243685320	60	4	0.0511611	0.204644	0.0164146	0.00306967	0.000246219	0.4	1.64146e-09	1.64146e-09	1	0	0	1	0	0
AACAAGAAGATG	2	14	12	19.5461	1870081963	150	243685320	168	7	0.102322	0.716256	0.0574511	0.00859507	0.000689414	0.56	4.59609e-09	4.59609e-09	1	0	0	1	1	0
AACAAGATGAG	2	12	11	19.5461	1870081963	150	243685320	132	6	0.102322	0.613933	0.0492438	0.00675327	0.000541682	0.44	3.61121e-09	3.61121e-09	1	0	0	1	0	0
AACAAGGTAGACCATAT	1	4	17	19.5461	1870081963	150	243685320	68	4	0.0511611	0.204644	0.0164146	0.00347896	0.000279048	0.453333	1.86032e-09	1.86032e-09	1	0	0	1	0	0
AACAAGT	10	49	7	19.5461	1870081963	150	243685320	343	4.9	0.511611	2.50689	0.201079	0.0175483	0.00140755	0.228667	9.38369e-09	9.38369e-09	1	0	0	1	0	0
AACAAGTG	27	320	8	19.5461	1870081963	150	243685320	2560	11.8519	1.38135	16.3716	1.31317	0.130972	0.0105054	0.632099	7.00357e-08	7.00357e-08	1	0	0	1	1	0
AACAAGTTAG	1	5	10	19.5461	1870081963	150	243685320	50	5	0.0511611	0.255806	0.0205183	0.00255806	0.000205183	0.333333	1.36788e-09	1.36788e-09	1	0	0	1	0	0
AACAAT	19	89	6	19.5461	1870081963	150	243685320	534	4.68421	0.972061	4.55334	0.365225	0.02732	0.00219135	0.187368	1.4609e-08	1.4609e-08	1	0	0	1	0	0
AACAATAACAC	41	327	11	19.5461	1870081963	150	243685320	3597	7.97561	2.09761	16.7297	1.34189	0.184027	0.0147608	0.584878	9.84056e-08	9.84056e-08	1	0	0	1	1	0
AACAATAACACAATGCCAC	81	429	19	19.5461	1870081963	150	243685320	8151	5.2963	4.14405	21.9481	1.76047	0.417014	0.0334489	0.670864	2.22993e-07	2.22993e-07	1	0	0	1	1	0
AACAATAACACAATGCTAC	57	244	19	19.5461	1870081963	150	243685320	4636	4.2807	2.91618	12.4833	1.00129	0.237183	0.0190245	0.542222	1.2683e-07	1.2683e-07	1	0	0	1	1	0
AACAATAACTAAT	41	348	13	19.5461	1870081963	150	243685320	4524	8.4878	2.09761	17.8041	1.42807	0.231453	0.0185649	0.73561	1.23766e-07	1.23766e-07	1	0	0	1	1	0
AACAATAAT	12	49	9	19.5461	1870081963	150	243685320	441	4.08333	0.613933	2.50689	0.201079	0.0225621	0.00180971	0.245	1.20647e-08	1.20647e-08	1	0	0	1	0	0
AACAATACAT	29	309	10	19.5461	1870081963	150	243685320	3090	10.6552	1.48367	15.8088	1.26803	0.158088	0.0126803	0.710345	8.45353e-08	8.45353e-08	1	0	0	1	1	0
AACAATACCTG	1	5	11	19.5461	1870081963	150	243685320	55	5	0.0511611	0.255806	0.0205183	0.00281386	0.000225701	0.366667	1.50467e-09	1.50467e-09	1	0	0	1	0	0
AACAATACTG	5	25	10	19.5461	1870081963	150	243685320	250	5	0.255806	1.27903	0.102591	0.0127903	0.00102591	0.333333	6.83942e-09	6.83942e-09	1	0	0	1	0	0
AACAATAT	5	45	8	19.5461	1870081963	150	243685320	360	9	0.255806	2.30225	0.184664	0.018418	0.00147732	0.48	9.84877e-09	9.84877e-09	1	0	0	1	0	0
AACAATATCTTAG	5	29	13	19.5461	1870081963	150	243685320	377	5.8	0.255806	1.48367	0.119006	0.0192877	0.00154708	0.502667	1.03138e-08	1.03138e-08	1	0	0	1	1	0
AACAATATTAG	14	77	11	19.5461	1870081963	150	243685320	847	5.5	0.716256	3.93941	0.315981	0.0433335	0.00347579	0.403333	2.3172e-08	2.3172e-08	1	0	0	1	0	0
AACAATCCCT	3	12	10	19.5461	1870081963	150	243685320	120	4	0.153483	0.613933	0.0492438	0.00613933	0.000492438	0.266667	3.28292e-09	3.28292e-09	1	0	0	1	0	0
AACAATGCAAT	165	1468	11	19.5461	1870081963	150	243685320	16148	8.89697	8.44158	75.1045	6.02416	0.82615	0.0662658	0.652444	4.41772e-07	4.41772e-07	1	0	0	1	1	0
AACAATGCGAT	11	59	11	19.5461	1870081963	150	243685320	649	5.36364	0.562772	3.01851	0.242116	0.0332036	0.00266327	0.393333	1.77551e-08	1.77551e-08	1	0	0	1	0	0
AACAATGTAGTT	61	500	12	19.5461	1870081963	150	243685320	6000	8.19672	3.12083	25.5806	2.05183	0.306967	0.0246219	0.655738	1.64146e-07	1.64146e-07	1	0	0	1	1	0
AACAATT	2	8	7	19.5461	1870081963	150	243685320	56	4	0.102322	0.409289	0.0328292	0.00286502	0.000229805	0.186667	1.53203e-09	1.53203e-09	1	0	0	1	0	0
AACAATTACTTC	18	78	12	19.5461	1870081963	150	243685320	936	4.33333	0.9209	3.99057	0.320085	0.0478868	0.00384102	0.346667	2.56068e-08	2.56068e-08	1	0	0	1	0	0
AACAATTCCAC	11	51	11	19.5461	1870081963	150	243685320	561	4.63636	0.562772	2.60922	0.209286	0.0287014	0.00230215	0.34	1.53477e-08	1.53477e-08	1	0	0	1	0	0
AACAC	655	9239	5	19.5461	1870081963	150	243685320	46195	14.1053	33.5105	472.678	37.9137	2.36339	0.189568	0.470178	1.26379e-06	1.26379e-06	1	0	0	1	0	0
AACACAACGC	1	11	10	19.5461	1870081963	150	243685320	110	11	0.0511611	0.562772	0.0451402	0.00562772	0.000451402	0.733333	3.00935e-09	3.00935e-09	1	0	0	1	1	0
AACACAACTC	21	147	10	19.5461	1870081963	150	243685320	1470	7	1.07438	7.52068	0.603237	0.0752068	0.00603237	0.466667	4.02158e-08	4.02158e-08	1	0	0	1	0	0
AACACAATGGAATCAC	101	601	16	19.5461	1870081963	150	243685320	9616	5.9505	5.16727	30.7478	2.4663	0.491965	0.0394607	0.634719	2.63072e-07	2.63072e-07	1	0	0	1	1	0
AACACAC	9	36	7	19.5461	1870081963	150	243685320	252	4	0.46045	1.8418	0.147732	0.0128926	0.00103412	0.186667	6.89414e-09	6.89414e-09	1	0	0	1	0	0
AACACACAC	3	14	9	19.5461	1870081963	150	243685320	126	4.66667	0.153483	0.716256	0.0574511	0.0064463	0.00051706	0.28	3.44707e-09	3.44707e-09	1	0	0	1	0	0
AACACACAGAG	1	9	11	19.5461	1870081963	150	243685320	99	9	0.0511611	0.46045	0.0369329	0.00506495	0.000406262	0.66	2.70841e-09	2.70841e-09	1	0	0	1	1	0
AACACACCC	13	62	9	19.5461	1870081963	150	243685320	558	4.76923	0.665095	3.17199	0.254426	0.0285479	0.00228984	0.286154	1.52656e-08	1.52656e-08	1	0	0	1	0	0
AACACAGCAAT	8	63	11	19.5461	1870081963	150	243685320	693	7.875	0.409289	3.22315	0.25853	0.0354547	0.00284383	0.5775	1.89589e-08	1.89589e-08	1	0	0	1	1	0
AACACAT	21	139	7	19.5461	1870081963	150	243685320	973	6.61905	1.07438	7.1114	0.570408	0.0497798	0.00399285	0.308889	2.6619e-08	2.6619e-08	1	0	0	1	0	0
AACACATATAT	6	24	11	19.5461	1870081963	150	243685320	264	4	0.306967	1.22787	0.0984877	0.0135065	0.00108336	0.293333	7.22243e-09	7.22243e-09	1	0	0	1	0	0
AACACATATTAG	1	6	12	19.5461	1870081963	150	243685320	72	6	0.0511611	0.306967	0.0246219	0.0036836	0.000295463	0.48	1.96975e-09	1.96975e-09	1	0	0	1	0	0
AACACATTAG	7	60	10	19.5461	1870081963	150	243685320	600	8.57143	0.358128	3.06967	0.246219	0.0306967	0.00246219	0.571429	1.64146e-08	1.64146e-08	1	0	0	1	1	0
AACACC	57	236	6	19.5461	1870081963	150	243685320	1416	4.14035	2.91618	12.074	0.968462	0.0724441	0.00581077	0.165614	3.87385e-08	3.87385e-08	1	0	0	1	0	0
AACACCACACACAC	4	16	14	19.5461	1870081963	150	243685320	224	4	0.204644	0.818578	0.0656584	0.0114601	0.000919218	0.373333	6.12812e-09	6.12812e-09	1	0	0	1	0	0
AACACCACATTC	1	5	12	19.5461	1870081963	150	243685320	60	5	0.0511611	0.255806	0.0205183	0.00306967	0.000246219	0.4	1.64146e-09	1.64146e-09	1	0	0	1	0	0
AACACCACTACCACAACCACT	19	85	21	19.5461	1870081963	150	243685320	1785	4.47368	0.972061	4.34869	0.348811	0.0913226	0.00732502	0.626316	4.88335e-08	4.88335e-08	1	0	0	1	1	0
AACACCATGATAC	2	10	13	19.5461	1870081963	150	243685320	130	5	0.102322	0.511611	0.0410365	0.00665095	0.000533475	0.433333	3.5565e-09	3.5565e-09	1	0	0	1	0	0
AACACCCTTCC	24	110	11	19.5461	1870081963	150	243685320	1210	4.58333	1.22787	5.62772	0.451402	0.061905	0.00496542	0.336111	3.31028e-08	3.31028e-08	1	0	0	1	0	0
AACACCTC	1	4	8	19.5461	1870081963	150	243685320	32	4	0.0511611	0.204644	0.0164146	0.00163716	0.000131317	0.213333	8.75446e-10	8.75446e-10	1	0	0	1	0	0
AACACG	2	8	6	19.5461	1870081963	150	243685320	48	4	0.102322	0.409289	0.0328292	0.00245573	0.000196975	0.16	1.31317e-09	1.31317e-09	1	0	0	1	0	0
AACACGC	3	27	7	19.5461	1870081963	150	243685320	189	9	0.153483	1.38135	0.110799	0.00966945	0.00077559	0.42	5.1706e-09	5.1706e-09	1	0	0	1	0	0
AACACGCATG	1	7	10	19.5461	1870081963	150	243685320	70	7	0.0511611	0.358128	0.0287256	0.00358128	0.000287256	0.466667	1.91504e-09	1.91504e-09	1	0	0	1	0	0
AACACT	13	52	6	19.5461	1870081963	150	243685320	312	4	0.665095	2.66038	0.21339	0.0159623	0.00128034	0.16	8.5356e-09	8.5356e-09	1	0	0	1	0	0
AACACTAAGGT	2	8	11	19.5461	1870081963	150	243685320	88	4	0.102322	0.409289	0.0328292	0.00450218	0.000361121	0.293333	2.40748e-09	2.40748e-09	1	0	0	1	0	0
AACACTATAG	3	17	10	19.5461	1870081963	150	243685320	170	5.66667	0.153483	0.869739	0.0697621	0.00869739	0.000697621	0.377778	4.65081e-09	4.65081e-09	1	0	0	1	0	0
AACACTGATCT	2	10	11	19.5461	1870081963	150	243685320	110	5	0.102322	0.511611	0.0410365	0.00562772	0.000451402	0.366667	3.00935e-09	3.00935e-09	1	0	0	1	0	0
AACAG	34	170	5	19.5461	1870081963	150	243685320	850	5	1.73948	8.69739	0.697621	0.0434869	0.00348811	0.166667	2.3254e-08	2.3254e-08	1	0	0	1	0	0
AACAGAATAG	20	87	10	19.5461	1870081963	150	243685320	870	4.35	1.02322	4.45102	0.357018	0.0445102	0.00357018	0.29	2.38012e-08	2.38012e-08	1	0	0	1	0	0
AACAGAATCTAATAG	3	12	15	19.5461	1870081963	150	243685320	180	4	0.153483	0.613933	0.0492438	0.009209	0.000738658	0.4	4.92438e-09	4.92438e-09	1	0	0	1	0	0
AACAGAC	1	4	7	19.5461	1870081963	150	243685320	28	4	0.0511611	0.204644	0.0164146	0.00143251	0.000114902	0.186667	7.66015e-10	7.66015e-10	1	0	0	1	0	0
AACAGACGCGTGC	1	4	13	19.5461	1870081963	150	243685320	52	4	0.0511611	0.204644	0.0164146	0.00266038	0.00021339	0.346667	1.4226e-09	1.4226e-09	1	0	0	1	0	0
AACAGACTCCCGTCCAGC	1	4	18	19.5461	1870081963	150	243685320	72	4	0.0511611	0.204644	0.0164146	0.0036836	0.000295463	0.48	1.96975e-09	1.96975e-09	1	0	0	1	0	0
AACAGAG	1	4	7	19.5461	1870081963	150	243685320	28	4	0.0511611	0.204644	0.0164146	0.00143251	0.000114902	0.186667	7.66015e-10	7.66015e-10	1	0	0	1	0	0
AACAGAGAGAG	1	5	11	19.5461	1870081963	150	243685320	55	5	0.0511611	0.255806	0.0205183	0.00281386	0.000225701	0.366667	1.50467e-09	1.50467e-09	1	0	0	1	0	0
AACAGAGGAGGCAGG	18	95	15	19.5461	1870081963	150	243685320	1425	5.27778	0.9209	4.86031	0.389847	0.0729046	0.00584771	0.527778	3.89847e-08	3.89847e-08	1	0	0	1	1	0
AACAGAGTAG	3	22	10	19.5461	1870081963	150	243685320	220	7.33333	0.153483	1.12554	0.0902804	0.0112554	0.000902804	0.488889	6.01869e-09	6.01869e-09	1	0	0	1	0	0
AACAGC	126	526	6	19.5461	1870081963	150	243685320	3156	4.1746	6.4463	26.9107	2.15852	0.161464	0.0129511	0.166984	8.63409e-08	8.63409e-08	1	0	0	1	0	0
AACAGCAAG	1	8	9	19.5461	1870081963	150	243685320	72	8	0.0511611	0.409289	0.0328292	0.0036836	0.000295463	0.48	1.96975e-09	1.96975e-09	1	0	0	1	0	0
AACAGCC	15	60	7	19.5461	1870081963	150	243685320	420	4	0.767417	3.06967	0.246219	0.0214877	0.00172353	0.186667	1.14902e-08	1.14902e-08	1	0	0	1	0	0
AACAGCCTCCTTAACC	2	9	16	19.5461	1870081963	150	243685320	144	4.5	0.102322	0.46045	0.0369329	0.0073672	0.000590926	0.48	3.93951e-09	3.93951e-09	1	0	0	1	0	0
AACAGCTTAGTCAGGTG	1	4	17	19.5461	1870081963	150	243685320	68	4	0.0511611	0.204644	0.0164146	0.00347896	0.000279048	0.453333	1.86032e-09	1.86032e-09	1	0	0	1	0	0
AACAGG	23	110	6	19.5461	1870081963	150	243685320	660	4.78261	1.17671	5.62772	0.451402	0.0337663	0.00270841	0.191304	1.80561e-08	1.80561e-08	1	0	0	1	0	0
AACAGGATGG	15	66	10	19.5461	1870081963	150	243685320	660	4.4	0.767417	3.37663	0.270841	0.0337663	0.00270841	0.293333	1.80561e-08	1.80561e-08	1	0	0	1	0	0
AACAGGCG	3	14	8	19.5461	1870081963	150	243685320	112	4.66667	0.153483	0.716256	0.0574511	0.00573005	0.000459609	0.248889	3.06406e-09	3.06406e-09	1	0	0	1	0	0
AACAGGGAGAGAGGGGG	1	5	17	19.5461	1870081963	150	243685320	85	5	0.0511611	0.255806	0.0205183	0.00434869	0.000348811	0.566667	2.3254e-09	2.3254e-09	1	0	0	1	1	0
AACAGGT	18	120	7	19.5461	1870081963	150	243685320	840	6.66667	0.9209	6.13933	0.492438	0.0429753	0.00344707	0.311111	2.29805e-08	2.29805e-08	1	0	0	1	0	0
AACAGGTATAT	2	9	11	19.5461	1870081963	150	243685320	99	4.5	0.102322	0.46045	0.0369329	0.00506495	0.000406262	0.33	2.70841e-09	2.70841e-09	1	0	0	1	0	0
AACAGTAGTAC	1	4	11	19.5461	1870081963	150	243685320	44	4	0.0511611	0.204644	0.0164146	0.00225109	0.000180561	0.293333	1.20374e-09	1.20374e-09	1	0	0	1	0	0
AACAGTATAATG	2	8	12	19.5461	1870081963	150	243685320	96	4	0.102322	0.409289	0.0328292	0.00491147	0.000393951	0.32	2.62634e-09	2.62634e-09	1	0	0	1	0	0
AACAGTATTG	1	4	10	19.5461	1870081963	150	243685320	40	4	0.0511611	0.204644	0.0164146	0.00204644	0.000164146	0.266667	1.09431e-09	1.09431e-09	1	0	0	1	0	0
AACAGTGAG	4	45	9	19.5461	1870081963	150	243685320	405	11.25	0.204644	2.30225	0.184664	0.0207203	0.00166198	0.675	1.10799e-08	1.10799e-08	1	0	0	1	1	0
AACAGTTAG	12	67	9	19.5461	1870081963	150	243685320	603	5.58333	0.613933	3.42779	0.274945	0.0308502	0.0024745	0.335	1.64967e-08	1.64967e-08	1	0	0	1	0	0
AACAT	218	3238	5	19.5461	1870081963	150	243685320	16190	14.8532	11.1531	165.66	13.2876	0.828298	0.0664381	0.495107	4.42921e-07	4.42921e-07	1	0	0	1	0	0
AACATAATAG	5	20	10	19.5461	1870081963	150	243685320	200	4	0.255806	1.02322	0.0820731	0.0102322	0.000820731	0.266667	5.47154e-09	5.47154e-09	1	0	0	1	0	0
AACATAC	23	147	7	19.5461	1870081963	150	243685320	1029	6.3913	1.17671	7.52068	0.603237	0.0526448	0.00422266	0.298261	2.81511e-08	2.81511e-08	1	0	0	1	0	0
AACATACAGATC	1	5	12	19.5461	1870081963	150	243685320	60	5	0.0511611	0.255806	0.0205183	0.00306967	0.000246219	0.4	1.64146e-09	1.64146e-09	1	0	0	1	0	0
AACATACTAC	5	34	10	19.5461	1870081963	150	243685320	340	6.8	0.255806	1.73948	0.139524	0.0173948	0.00139524	0.453333	9.30161e-09	9.30161e-09	1	0	0	1	0	0
AACATACTAG	9	38	10	19.5461	1870081963	150	243685320	380	4.22222	0.46045	1.94412	0.155939	0.0194412	0.00155939	0.281481	1.03959e-08	1.03959e-08	1	0	0	1	0	0
AACATACTAGAAT	7	32	13	19.5461	1870081963	150	243685320	416	4.57143	0.358128	1.63716	0.131317	0.021283	0.00170712	0.39619	1.13808e-08	1.13808e-08	1	0	0	1	0	0
AACATACTC	4	20	9	19.5461	1870081963	150	243685320	180	5	0.204644	1.02322	0.0820731	0.009209	0.000738658	0.3	4.92438e-09	4.92438e-09	1	0	0	1	0	0
AACATAG	3235	36276	7	19.5461	1870081963	150	243685320	253932	11.2136	165.506	1855.92	148.864	12.9914	1.04205	0.523301	6.94699e-06	6.94699e-06	1	0	0	1	1	0
AACATAGAACTAT	1	6	13	19.5461	1870081963	150	243685320	78	6	0.0511611	0.306967	0.0246219	0.00399057	0.000320085	0.52	2.1339e-09	2.1339e-09	1	0	0	1	1	0
AACATAGAATAG	2	10	12	19.5461	1870081963	150	243685320	120	5	0.102322	0.511611	0.0410365	0.00613933	0.000492438	0.4	3.28292e-09	3.28292e-09	1	0	0	1	0	0
AACATAGACTACTG	2	8	14	19.5461	1870081963	150	243685320	112	4	0.102322	0.409289	0.0328292	0.00573005	0.000459609	0.373333	3.06406e-09	3.06406e-09	1	0	0	1	0	0
AACATAGAGAGAGTAAGAGT	2	8	20	19.5461	1870081963	150	243685320	160	4	0.102322	0.409289	0.0328292	0.00818578	0.000656584	0.533333	4.37723e-09	4.37723e-09	1	0	0	1	1	0
AACATAGCTTATAGCT	5	21	16	19.5461	1870081963	150	243685320	336	4.2	0.255806	1.07438	0.0861767	0.0171901	0.00137883	0.448	9.19218e-09	9.19218e-09	1	0	0	1	0	0
AACATAGTAC	4	26	10	19.5461	1870081963	150	243685320	260	6.5	0.204644	1.33019	0.106695	0.0133019	0.00106695	0.433333	7.113e-09	7.113e-09	1	0	0	1	0	0
AACATAGTAG	37	240	10	19.5461	1870081963	150	243685320	2400	6.48649	1.89296	12.2787	0.984877	0.122787	0.00984877	0.432432	6.56584e-08	6.56584e-08	1	0	0	1	0	0
AACATAGTAGTAG	1	4	13	19.5461	1870081963	150	243685320	52	4	0.0511611	0.204644	0.0164146	0.00266038	0.00021339	0.346667	1.4226e-09	1.4226e-09	1	0	0	1	0	0
AACATAGTATC	3	22	11	19.5461	1870081963	150	243685320	242	7.33333	0.153483	1.12554	0.0902804	0.012381	0.000993084	0.537778	6.62056e-09	6.62056e-09	1	0	0	1	1	0
AACATAGTCCT	1	4	11	19.5461	1870081963	150	243685320	44	4	0.0511611	0.204644	0.0164146	0.00225109	0.000180561	0.293333	1.20374e-09	1.20374e-09	1	0	0	1	0	0
AACATAGTCTTAG	2	8	13	19.5461	1870081963	150	243685320	104	4	0.102322	0.409289	0.0328292	0.00532076	0.00042678	0.346667	2.8452e-09	2.8452e-09	1	0	0	1	0	0
AACATAGTTCT	12	51	11	19.5461	1870081963	150	243685320	561	4.25	0.613933	2.60922	0.209286	0.0287014	0.00230215	0.311667	1.53477e-08	1.53477e-08	1	0	0	1	0	0
AACATAT	2	15	7	19.5461	1870081963	150	243685320	105	7.5	0.102322	0.767417	0.0615548	0.00537192	0.000430884	0.35	2.87256e-09	2.87256e-09	1	0	0	1	0	0
AACATATAATACAT	21	132	14	19.5461	1870081963	150	243685320	1848	6.28571	1.07438	6.75327	0.541682	0.0945457	0.00758355	0.586667	5.0557e-08	5.0557e-08	1	0	0	1	1	0
AACATATACAG	1	4	11	19.5461	1870081963	150	243685320	44	4	0.0511611	0.204644	0.0164146	0.00225109	0.000180561	0.293333	1.20374e-09	1.20374e-09	1	0	0	1	0	0
AACATATAT	5	31	9	19.5461	1870081963	150	243685320	279	6.2	0.255806	1.58599	0.127213	0.014274	0.00114492	0.372	7.63279e-09	7.63279e-09	1	0	0	1	0	0
AACATATC	15	80	8	19.5461	1870081963	150	243685320	640	5.33333	0.767417	4.09289	0.328292	0.0327431	0.00262634	0.284444	1.75089e-08	1.75089e-08	1	0	0	1	0	0
AACATATCAG	3	33	10	19.5461	1870081963	150	243685320	330	11	0.153483	1.68832	0.135421	0.0168832	0.00135421	0.733333	9.02804e-09	9.02804e-09	1	0	0	1	1	0
AACATATCCAT	7	37	11	19.5461	1870081963	150	243685320	407	5.28571	0.358128	1.89296	0.151835	0.0208226	0.00167019	0.387619	1.11346e-08	1.11346e-08	1	0	0	1	0	0
AACATATCTAG	1	7	11	19.5461	1870081963	150	243685320	77	7	0.0511611	0.358128	0.0287256	0.00393941	0.000315981	0.513333	2.10654e-09	2.10654e-09	1	0	0	1	1	0
AACATATTAG	31	157	10	19.5461	1870081963	150	243685320	1570	5.06452	1.58599	8.0323	0.644274	0.080323	0.00644274	0.337634	4.29516e-08	4.29516e-08	1	0	0	1	0	0
AACATATTG	1	6	9	19.5461	1870081963	150	243685320	54	6	0.0511611	0.306967	0.0246219	0.0027627	0.000221597	0.36	1.47732e-09	1.47732e-09	1	0	0	1	0	0
AACATC	38	153	6	19.5461	1870081963	150	243685320	918	4.02632	1.94412	7.82765	0.627859	0.0469659	0.00376715	0.161053	2.51144e-08	2.51144e-08	1	0	0	1	0	0
AACATCACT	1	5	9	19.5461	1870081963	150	243685320	45	5	0.0511611	0.255806	0.0205183	0.00230225	0.000184664	0.3	1.2311e-09	1.2311e-09	1	0	0	1	0	0
AACATCAGCAGCAGCCCC	3	13	18	19.5461	1870081963	150	243685320	234	4.33333	0.153483	0.665095	0.0533475	0.0119717	0.000960255	0.52	6.4017e-09	6.4017e-09	1	0	0	1	1	0
AACATCGTATTAG	2	8	13	19.5461	1870081963	150	243685320	104	4	0.102322	0.409289	0.0328292	0.00532076	0.00042678	0.346667	2.8452e-09	2.8452e-09	1	0	0	1	0	0
AACATCGTTG	1	4	10	19.5461	1870081963	150	243685320	40	4	0.0511611	0.204644	0.0164146	0.00204644	0.000164146	0.266667	1.09431e-09	1.09431e-09	1	0	0	1	0	0
AACATCTGTAGACT	1	5	14	19.5461	1870081963	150	243685320	70	5	0.0511611	0.255806	0.0205183	0.00358128	0.000287256	0.466667	1.91504e-09	1.91504e-09	1	0	0	1	0	0
AACATCTTCT	4	35	10	19.5461	1870081963	150	243685320	350	8.75	0.204644	1.79064	0.143628	0.0179064	0.00143628	0.583333	9.57519e-09	9.57519e-09	1	0	0	1	1	0
AACATG	236	1043	6	19.5461	1870081963	150	243685320	6258	4.41949	12.074	53.361	4.28011	0.320166	0.0256807	0.17678	1.71204e-07	1.71204e-07	1	0	0	1	0	0
AACATGAAGTAC	8	38	12	19.5461	1870081963	150	243685320	456	4.75	0.409289	1.94412	0.155939	0.0233295	0.00187127	0.38	1.24751e-08	1.24751e-08	1	0	0	1	0	0
AACATGCTAG	1	5	10	19.5461	1870081963	150	243685320	50	5	0.0511611	0.255806	0.0205183	0.00255806	0.000205183	0.333333	1.36788e-09	1.36788e-09	1	0	0	1	0	0
AACATGT	5	35	7	19.5461	1870081963	150	243685320	245	7	0.255806	1.79064	0.143628	0.0125345	0.00100539	0.326667	6.70263e-09	6.70263e-09	1	0	0	1	0	0
AACATGTTAG	2	8	10	19.5461	1870081963	150	243685320	80	4	0.102322	0.409289	0.0328292	0.00409289	0.000328292	0.266667	2.18861e-09	2.18861e-09	1	0	0	1	0	0
AACATT	4	17	6	19.5461	1870081963	150	243685320	102	4.25	0.204644	0.869739	0.0697621	0.00521843	0.000418573	0.17	2.79048e-09	2.79048e-09	1	0	0	1	0	0
AACATTAACGCC	18	76	12	19.5461	1870081963	150	243685320	912	4.22222	0.9209	3.88824	0.311878	0.0466589	0.00374253	0.337778	2.49502e-08	2.49502e-08	1	0	0	1	0	0
AACATTAG	28	119	8	19.5461	1870081963	150	243685320	952	4.25	1.43251	6.08817	0.488335	0.0487054	0.00390668	0.226667	2.60445e-08	2.60445e-08	1	0	0	1	0	0
AACATTAGAACT	2	11	12	19.5461	1870081963	150	243685320	132	5.5	0.102322	0.562772	0.0451402	0.00675327	0.000541682	0.44	3.61121e-09	3.61121e-09	1	0	0	1	0	0
AACATTATTAG	6	25	11	19.5461	1870081963	150	243685320	275	4.16667	0.306967	1.27903	0.102591	0.0140693	0.0011285	0.305556	7.52336e-09	7.52336e-09	1	0	0	1	0	0
AACATTC	1	4	7	19.5461	1870081963	150	243685320	28	4	0.0511611	0.204644	0.0164146	0.00143251	0.000114902	0.186667	7.66015e-10	7.66015e-10	1	0	0	1	0	0
AACATTCTTAG	2	9	11	19.5461	1870081963	150	243685320	99	4.5	0.102322	0.46045	0.0369329	0.00506495	0.000406262	0.33	2.70841e-09	2.70841e-09	1	0	0	1	0	0
AACATTG	44	266	7	19.5461	1870081963	150	243685320	1862	6.04545	2.25109	13.6089	1.09157	0.095262	0.007641	0.282121	5.094e-08	5.094e-08	1	0	0	1	0	0
AACATTGAAG	1	4	10	19.5461	1870081963	150	243685320	40	4	0.0511611	0.204644	0.0164146	0.00204644	0.000164146	0.266667	1.09431e-09	1.09431e-09	1	0	0	1	0	0
AACATTGATAG	4	18	11	19.5461	1870081963	150	243685320	198	4.5	0.204644	0.9209	0.0738658	0.0101299	0.000812523	0.33	5.41682e-09	5.41682e-09	1	0	0	1	0	0
AACATTGATCT	1	4	11	19.5461	1870081963	150	243685320	44	4	0.0511611	0.204644	0.0164146	0.00225109	0.000180561	0.293333	1.20374e-09	1.20374e-09	1	0	0	1	0	0
AACATTGTAG	2	9	10	19.5461	1870081963	150	243685320	90	4.5	0.102322	0.46045	0.0369329	0.0046045	0.000369329	0.3	2.46219e-09	2.46219e-09	1	0	0	1	0	0
AACC	131	859	4	19.5461	1870081963	150	243685320	3436	6.55725	6.70211	43.9474	3.52504	0.17579	0.0141002	0.17486	9.4001e-08	9.4001e-08	1	0	0	0	0	0
AACCAACCAC	10	75	10	19.5461	1870081963	150	243685320	750	7.5	0.511611	3.83708	0.307774	0.0383708	0.00307774	0.5	2.05183e-08	2.05183e-08	1	0	0	1	0	0
AACCAACTAG	3	14	10	19.5461	1870081963	150	243685320	140	4.66667	0.153483	0.716256	0.0574511	0.00716256	0.000574511	0.311111	3.83008e-09	3.83008e-09	1	0	0	1	0	0
AACCAAG	1	4	7	19.5461	1870081963	150	243685320	28	4	0.0511611	0.204644	0.0164146	0.00143251	0.000114902	0.186667	7.66015e-10	7.66015e-10	1	0	0	1	0	0
AACCAAGACTC	4	16	11	19.5461	1870081963	150	243685320	176	4	0.204644	0.818578	0.0656584	0.00900436	0.000722243	0.293333	4.81495e-09	4.81495e-09	1	0	0	1	0	0
AACCAAGTAG	1	4	10	19.5461	1870081963	150	243685320	40	4	0.0511611	0.204644	0.0164146	0.00204644	0.000164146	0.266667	1.09431e-09	1.09431e-09	1	0	0	1	0	0
AACCAC	21	88	6	19.5461	1870081963	150	243685320	528	4.19048	1.07438	4.50218	0.361121	0.0270131	0.00216673	0.167619	1.44449e-08	1.44449e-08	1	0	0	1	0	0
AACCACAG	23	161	8	19.5461	1870081963	150	243685320	1288	7	1.17671	8.23694	0.660688	0.0658955	0.00528551	0.373333	3.52367e-08	3.52367e-08	1	0	0	1	0	0
AACCACAGCC	1	6	10	19.5461	1870081963	150	243685320	60	6	0.0511611	0.306967	0.0246219	0.00306967	0.000246219	0.4	1.64146e-09	1.64146e-09	1	0	0	1	0	0
AACCAG	44	191	6	19.5461	1870081963	150	243685320	1146	4.34091	2.25109	9.77177	0.783798	0.0586306	0.00470279	0.173636	3.13519e-08	3.13519e-08	1	0	0	1	0	0
AACCAGACTATACC	1	4	14	19.5461	1870081963	150	243685320	56	4	0.0511611	0.204644	0.0164146	0.00286502	0.000229805	0.373333	1.53203e-09	1.53203e-09	1	0	0	1	0	0
AACCAGATCATC	1	4	12	19.5461	1870081963	150	243685320	48	4	0.0511611	0.204644	0.0164146	0.00245573	0.000196975	0.32	1.31317e-09	1.31317e-09	1	0	0	1	0	0
AACCAGC	1	4	7	19.5461	1870081963	150	243685320	28	4	0.0511611	0.204644	0.0164146	0.00143251	0.000114902	0.186667	7.66015e-10	7.66015e-10	1	0	0	1	0	0
AACCAGT	7	34	7	19.5461	1870081963	150	243685320	238	4.85714	0.358128	1.73948	0.139524	0.0121763	0.000976669	0.226667	6.51113e-09	6.51113e-09	1	0	0	1	0	0
AACCAT	17	82	6	19.5461	1870081963	150	243685320	492	4.82353	0.869739	4.19521	0.3365	0.0251713	0.002019	0.192941	1.346e-08	1.346e-08	1	0	0	1	0	0
AACCATAATTCAAGAC	87	443	16	19.5461	1870081963	150	243685320	7088	5.09195	4.45102	22.6644	1.81792	0.36263	0.0290867	0.543142	1.93911e-07	1.93911e-07	1	0	0	1	1	0
AACCATAGCT	21	101	10	19.5461	1870081963	150	243685320	1010	4.80952	1.07438	5.16727	0.414469	0.0516727	0.00414469	0.320635	2.76313e-08	2.76313e-08	1	0	0	1	0	0
AACCATAGTCT	1	4	11	19.5461	1870081963	150	243685320	44	4	0.0511611	0.204644	0.0164146	0.00225109	0.000180561	0.293333	1.20374e-09	1.20374e-09	1	0	0	1	0	0
AACCATATAG	7	40	10	19.5461	1870081963	150	243685320	400	5.71429	0.358128	2.04644	0.164146	0.0204644	0.00164146	0.380952	1.09431e-08	1.09431e-08	1	0	0	1	0	0
AACCATATATACATAT	8	44	16	19.5461	1870081963	150	243685320	704	5.5	0.409289	2.25109	0.180561	0.0360174	0.00288897	0.586667	1.92598e-08	1.92598e-08	1	0	0	1	1	0
AACCATATCCAT	26	125	12	19.5461	1870081963	150	243685320	1500	4.80769	1.33019	6.39514	0.512957	0.0767417	0.00615548	0.384615	4.10365e-08	4.10365e-08	1	0	0	1	0	0
AACCATATG	1	4	9	19.5461	1870081963	150	243685320	36	4	0.0511611	0.204644	0.0164146	0.0018418	0.000147732	0.24	9.84877e-10	9.84877e-10	1	0	0	1	0	0
AACCATC	1	4	7	19.5461	1870081963	150	243685320	28	4	0.0511611	0.204644	0.0164146	0.00143251	0.000114902	0.186667	7.66015e-10	7.66015e-10	1	0	0	1	0	0
AACCATCCATT	6	28	11	19.5461	1870081963	150	243685320	308	4.66667	0.306967	1.43251	0.114902	0.0157576	0.00126393	0.342222	8.42617e-09	8.42617e-09	1	0	0	1	0	0
AACCC	9610	66501	5	19.5461	1870081963	150	243685320	332505	6.91998	491.658	3402.27	272.897	17.0113	1.36449	0.230666	9.09657e-06	9.09657e-06	1	0	0	1	0	0
AACCCAACCCC	3	15	11	19.5461	1870081963	150	243685320	165	5	0.153483	0.767417	0.0615548	0.00844158	0.000677103	0.366667	4.51402e-09	4.51402e-09	1	0	0	1	0	0
AACCCAACCG	210	1134	10	19.5461	1870081963	150	243685320	11340	5.4	10.7438	58.0167	4.65354	0.580167	0.0465354	0.36	3.10236e-07	3.10236e-07	1	0	0	1	0	0
AACCCAACCTAACCTCT	3	17	17	19.5461	1870081963	150	243685320	289	5.66667	0.153483	0.869739	0.0697621	0.0147856	0.00118596	0.642222	7.90637e-09	7.90637e-09	1	0	0	1	1	0
AACCCAACGC	91	509	10	19.5461	1870081963	150	243685320	5090	5.59341	4.65566	26.041	2.08876	0.26041	0.0208876	0.372894	1.39251e-07	1.39251e-07	1	0	0	1	0	0
AACCCAACTCACCTC	2	9	15	19.5461	1870081963	150	243685320	135	4.5	0.102322	0.46045	0.0369329	0.00690675	0.000553993	0.45	3.69329e-09	3.69329e-09	1	0	0	1	0	0
AACCCAATTCGAATCGAATCGTT	1	4	23	19.5461	1870081963	150	243685320	92	4	0.0511611	0.204644	0.0164146	0.00470682	0.000377536	0.613333	2.51691e-09	2.51691e-09	1	0	0	1	1	0
AACCCAGACCC	2	9	11	19.5461	1870081963	150	243685320	99	4.5	0.102322	0.46045	0.0369329	0.00506495	0.000406262	0.33	2.70841e-09	2.70841e-09	1	0	0	1	0	0
AACCCATAAT	3	12	10	19.5461	1870081963	150	243685320	120	4	0.153483	0.613933	0.0492438	0.00613933	0.000492438	0.266667	3.28292e-09	3.28292e-09	1	0	0	1	0	0
AACCCATCCG	46	441	10	19.5461	1870081963	150	243685320	4410	9.58696	2.35341	22.5621	1.80971	0.225621	0.0180971	0.63913	1.20647e-07	1.20647e-07	1	0	0	1	1	0
AACCCC	5	24	6	19.5461	1870081963	150	243685320	144	4.8	0.255806	1.22787	0.0984877	0.0073672	0.000590926	0.192	3.93951e-09	3.93951e-09	1	0	0	1	0	0
AACCCCG	1	4	7	19.5461	1870081963	150	243685320	28	4	0.0511611	0.204644	0.0164146	0.00143251	0.000114902	0.186667	7.66015e-10	7.66015e-10	1	0	0	1	0	0
AACCCCTCCTCCCCTCCTT	1	4	19	19.5461	1870081963	150	243685320	76	4	0.0511611	0.204644	0.0164146	0.00388824	0.000311878	0.506667	2.07918e-09	2.07918e-09	1	0	0	1	1	0
AACCCG	28	118	6	19.5461	1870081963	150	243685320	708	4.21429	1.43251	6.03701	0.484231	0.0362221	0.00290539	0.168571	1.93692e-08	1.93692e-08	1	0	0	1	0	0
AACCCGAATCCG	2	10	12	19.5461	1870081963	150	243685320	120	5	0.102322	0.511611	0.0410365	0.00613933	0.000492438	0.4	3.28292e-09	3.28292e-09	1	0	0	1	0	0
AACCCGACCC	1	4	10	19.5461	1870081963	150	243685320	40	4	0.0511611	0.204644	0.0164146	0.00204644	0.000164146	0.266667	1.09431e-09	1.09431e-09	1	0	0	1	0	0
AACCCT	44	344	6	19.5461	1870081963	150	243685320	2064	7.81818	2.25109	17.5994	1.41166	0.105597	0.00846994	0.312727	5.64663e-08	5.64663e-08	1	0	0	1	0	0
AACCCTAAT	519	3971	9	19.5461	1870081963	150	243685320	35739	7.65125	26.5526	203.161	16.2956	1.82845	0.14666	0.459075	9.77736e-07	9.77736e-07	1	0	0	1	0	0
AACCCTG	1	4	7	19.5461	1870081963	150	243685320	28	4	0.0511611	0.204644	0.0164146	0.00143251	0.000114902	0.186667	7.66015e-10	7.66015e-10	1	0	0	1	0	0
AACCG	60	341	5	19.5461	1870081963	150	243685320	1705	5.68333	3.06967	17.4459	1.39935	0.0872297	0.00699673	0.189444	4.66449e-08	4.66449e-08	1	0	0	1	0	0
AACCGAACGGGAATCGT	31	137	17	19.5461	1870081963	150	243685320	2329	4.41935	1.58599	7.00907	0.5622	0.119154	0.00955741	0.50086	6.37161e-08	6.37161e-08	1	0	0	1	1	0
AACCGAATAG	3	14	10	19.5461	1870081963	150	243685320	140	4.66667	0.153483	0.716256	0.0574511	0.00716256	0.000574511	0.311111	3.83008e-09	3.83008e-09	1	0	0	1	0	0
AACCGAATCGGAATAGC	16	71	17	19.5461	1870081963	150	243685320	1207	4.4375	0.818578	3.63244	0.291359	0.0617515	0.00495311	0.502917	3.30207e-08	3.30207e-08	1	0	0	1	1	0
AACCGAATCGGATCGT	33	156	16	19.5461	1870081963	150	243685320	2496	4.72727	1.68832	7.98113	0.64017	0.127698	0.0102427	0.504242	6.82848e-08	6.82848e-08	1	0	0	1	1	0
AACCGACAAG	1	9	10	19.5461	1870081963	150	243685320	90	9	0.0511611	0.46045	0.0369329	0.0046045	0.000369329	0.6	2.46219e-09	2.46219e-09	1	0	0	1	1	0
AACCGC	28	112	6	19.5461	1870081963	150	243685320	672	4	1.43251	5.73005	0.459609	0.0343803	0.00275765	0.16	1.83844e-08	1.83844e-08	1	0	0	1	0	0
AACCGG	39	160	6	19.5461	1870081963	150	243685320	960	4.10256	1.99528	8.18578	0.656584	0.0491147	0.00393951	0.164103	2.62634e-08	2.62634e-08	1	0	0	1	0	0
AACCGTAAG	1	7	9	19.5461	1870081963	150	243685320	63	7	0.0511611	0.358128	0.0287256	0.00322315	0.00025853	0.42	1.72353e-09	1.72353e-09	1	0	0	1	0	0
AACCGTGTCCTAGGAGAGTG	1	4	20	19.5461	1870081963	150	243685320	80	4	0.0511611	0.204644	0.0164146	0.00409289	0.000328292	0.533333	2.18861e-09	2.18861e-09	1	0	0	1	1	0
AACCT	27199	603853	5	19.5461	1870081963	150	243685320	3019265	22.2013	1391.53	30893.8	2478	154.469	12.39	0.740043	8.26001e-05	8.26001e-05	1	1	1	1	1	1
AACCTAACCTAACCTCT	394	2216	17	19.5461	1870081963	150	243685320	37672	5.62437	20.1575	113.373	9.0937	1.92734	0.154593	0.637428	1.03062e-06	1.03062e-06	1	0	0	1	1	0
AACCTAACCTCTACCCT	1	4	17	19.5461	1870081963	150	243685320	68	4	0.0511611	0.204644	0.0164146	0.00347896	0.000279048	0.453333	1.86032e-09	1.86032e-09	1	0	0	1	0	0
AACCTAACCTTCACCTTACTCT	68	295	22	19.5461	1870081963	150	243685320	6490	4.33824	3.47896	15.0925	1.21058	0.332036	0.0266327	0.636275	1.77551e-07	1.77551e-07	1	0	0	1	1	0
AACCTAATCGGAATCGC	39	205	17	19.5461	1870081963	150	243685320	3485	5.25641	1.99528	10.488	0.841249	0.178296	0.0143012	0.595726	9.53415e-08	9.53415e-08	1	0	0	1	1	0
AACCTACGCTTACAACTTAC	46	196	20	19.5461	1870081963	150	243685320	3920	4.26087	2.35341	10.0276	0.804316	0.200552	0.0160863	0.568116	1.07242e-07	1.07242e-07	1	0	0	1	1	0
AACCTACTAG	2	9	10	19.5461	1870081963	150	243685320	90	4.5	0.102322	0.46045	0.0369329	0.0046045	0.000369329	0.3	2.46219e-09	2.46219e-09	1	0	0	1	0	0
AACCTAG	80	710	7	19.5461	1870081963	150	243685320	4970	8.875	4.09289	36.3244	2.91359	0.254271	0.0203952	0.414167	1.35968e-07	1.35968e-07	1	0	0	1	0	0
AACCTATTGC	3	15	10	19.5461	1870081963	150	243685320	150	5	0.153483	0.767417	0.0615548	0.00767417	0.000615548	0.333333	4.10365e-09	4.10365e-09	1	0	0	1	0	0
AACCTC	50	200	6	19.5461	1870081963	150	243685320	1200	4	2.55806	10.2322	0.820731	0.0613933	0.00492438	0.16	3.28292e-08	3.28292e-08	1	0	0	1	0	0
AACCTCC	94	1238	7	19.5461	1870081963	150	243685320	8666	13.1702	4.80914	63.3375	5.08032	0.443362	0.0355623	0.61461	2.37082e-07	2.37082e-07	1	0	0	1	1	0
AACCTCCTCCCC	2	11	12	19.5461	1870081963	150	243685320	132	5.5	0.102322	0.562772	0.0451402	0.00675327	0.000541682	0.44	3.61121e-09	3.61121e-09	1	0	0	1	0	0
AACCTCTATATATAT	10	68	15	19.5461	1870081963	150	243685320	1020	6.8	0.511611	3.47896	0.279048	0.0521843	0.00418573	0.68	2.79048e-08	2.79048e-08	1	0	0	1	1	0
AACCTG	54	374	6	19.5461	1870081963	150	243685320	2244	6.92593	2.7627	19.1343	1.53477	0.114806	0.0092086	0.277037	6.13906e-08	6.13906e-08	1	0	0	1	0	0
AACCTGC	16	159	7	19.5461	1870081963	150	243685320	1113	9.9375	0.818578	8.13462	0.652481	0.0569423	0.00456737	0.46375	3.04491e-08	3.04491e-08	1	0	0	1	0	0
AACCTGCCCCCTCGTT	4	16	16	19.5461	1870081963	150	243685320	256	4	0.204644	0.818578	0.0656584	0.0130972	0.00105054	0.426667	7.00357e-09	7.00357e-09	1	0	0	1	0	0
AACCTGCTC	37	162	9	19.5461	1870081963	150	243685320	1458	4.37838	1.89296	8.2881	0.664792	0.0745929	0.00598313	0.262703	3.98875e-08	3.98875e-08	1	0	0	1	0	0
AACCTGG	2	14	7	19.5461	1870081963	150	243685320	98	7	0.102322	0.716256	0.0574511	0.00501379	0.000402158	0.326667	2.68105e-09	2.68105e-09	1	0	0	1	0	0
AACCTGTC	44	177	8	19.5461	1870081963	150	243685320	1416	4.02273	2.25109	9.05552	0.726347	0.0724441	0.00581077	0.214545	3.87385e-08	3.87385e-08	1	0	0	1	0	0
AACCTGTCCCTGTCAGCG	91	409	18	19.5461	1870081963	150	243685320	7362	4.49451	4.65566	20.9249	1.67839	0.376648	0.0302111	0.539341	2.01407e-07	2.01407e-07	1	0	0	1	1	0
AACCTGTCTGAGACTCGTC	47	207	19	19.5461	1870081963	150	243685320	3933	4.40426	2.40457	10.5904	0.849456	0.201217	0.0161397	0.557872	1.07598e-07	1.07598e-07	1	0	0	1	1	0
AACCTT	1	4	6	19.5461	1870081963	150	243685320	24	4	0.0511611	0.204644	0.0164146	0.00122787	9.84877e-05	0.16	6.56584e-10	6.56584e-10	1	0	0	1	0	0
AACCTTAT	1	18	8	19.5461	1870081963	150	243685320	144	18	0.0511611	0.9209	0.0738658	0.0073672	0.000590926	0.96	3.93951e-09	3.93951e-09	1	0	0	1	1	0
AACCTTATAG	1	7	10	19.5461	1870081963	150	243685320	70	7	0.0511611	0.358128	0.0287256	0.00358128	0.000287256	0.466667	1.91504e-09	1.91504e-09	1	0	0	1	0	0
AACCTTC	2	8	7	19.5461	1870081963	150	243685320	56	4	0.102322	0.409289	0.0328292	0.00286502	0.000229805	0.186667	1.53203e-09	1.53203e-09	1	0	0	1	0	0
AACCTTGACC	1	4	10	19.5461	1870081963	150	243685320	40	4	0.0511611	0.204644	0.0164146	0.00204644	0.000164146	0.266667	1.09431e-09	1.09431e-09	1	0	0	1	0	0
AACG	20	128	4	19.5461	1870081963	150	243685320	512	6.4	1.02322	6.54862	0.525268	0.0261945	0.00210107	0.170667	1.40071e-08	1.40071e-08	1	0	0	0	0	0
AACGAACGAATG	57	251	12	19.5461	1870081963	150	243685320	3012	4.40351	2.91618	12.8414	1.03002	0.154097	0.0123602	0.352281	8.24014e-08	8.24014e-08	1	0	0	1	0	0
AACGAAGAC	7	72	9	19.5461	1870081963	150	243685320	648	10.2857	0.358128	3.6836	0.295463	0.0331524	0.00265917	0.617143	1.77278e-08	1.77278e-08	1	0	0	1	1	0
AACGAAT	2	8	7	19.5461	1870081963	150	243685320	56	4	0.102322	0.409289	0.0328292	0.00286502	0.000229805	0.186667	1.53203e-09	1.53203e-09	1	0	0	1	0	0
AACGAC	28	145	6	19.5461	1870081963	150	243685320	870	5.17857	1.43251	7.41836	0.59503	0.0445102	0.00357018	0.207143	2.38012e-08	2.38012e-08	1	0	0	1	0	0
AACGACAAGC	17	82	10	19.5461	1870081963	150	243685320	820	4.82353	0.869739	4.19521	0.3365	0.0419521	0.003365	0.321569	2.24333e-08	2.24333e-08	1	0	0	1	0	0
AACGACATAGGCGAT	34	158	15	19.5461	1870081963	150	243685320	2370	4.64706	1.73948	8.08346	0.648377	0.121252	0.00972566	0.464706	6.48377e-08	6.48377e-08	1	0	0	1	0	0
AACGACCGTTCCTTCACAAGG	2	8	21	19.5461	1870081963	150	243685320	168	4	0.102322	0.409289	0.0328292	0.00859507	0.000689414	0.56	4.59609e-09	4.59609e-09	1	0	0	1	1	0
AACGACGACAAGAAG	79	342	15	19.5461	1870081963	150	243685320	5130	4.32911	4.04173	17.4971	1.40345	0.262457	0.0210517	0.432911	1.40345e-07	1.40345e-07	1	0	0	1	0	0
AACGACGACCACGAC	9	36	15	19.5461	1870081963	150	243685320	540	4	0.46045	1.8418	0.147732	0.027627	0.00221597	0.4	1.47732e-08	1.47732e-08	1	0	0	1	0	0
AACGACGGCAAGAAG	13	63	15	19.5461	1870081963	150	243685320	945	4.84615	0.665095	3.22315	0.25853	0.0483473	0.00387795	0.484615	2.5853e-08	2.5853e-08	1	0	0	1	0	0
AACGACGTCCAAGCCAAGTAGTTC	2	9	24	19.5461	1870081963	150	243685320	216	4.5	0.102322	0.46045	0.0369329	0.0110508	0.000886389	0.72	5.90926e-09	5.90926e-09	1	0	0	1	1	0
AACGACTACGCC	17	140	12	19.5461	1870081963	150	243685320	1680	8.23529	0.869739	7.16256	0.574511	0.0859507	0.00689414	0.658824	4.59609e-08	4.59609e-08	1	0	0	1	1	0
AACGACTACGTC	84	643	12	19.5461	1870081963	150	243685320	7716	7.65476	4.29753	32.8966	2.63865	0.394759	0.0316638	0.612381	2.11092e-07	2.11092e-07	1	0	0	1	1	0
AACGAG	5	45	6	19.5461	1870081963	150	243685320	270	9	0.255806	2.30225	0.184664	0.0138135	0.00110799	0.36	7.38658e-09	7.38658e-09	1	0	0	1	0	0
AACGAGAG	56	251	8	19.5461	1870081963	150	243685320	2008	4.48214	2.86502	12.8414	1.03002	0.102732	0.00824014	0.239048	5.49342e-08	5.49342e-08	1	0	0	1	0	0
AACGAGAGAG	46	207	10	19.5461	1870081963	150	243685320	2070	4.5	2.35341	10.5904	0.849456	0.105904	0.00849456	0.3	5.66304e-08	5.66304e-08	1	0	0	1	0	0
AACGAGAGAGAGGG	29	117	14	19.5461	1870081963	150	243685320	1638	4.03448	1.48367	5.98585	0.480127	0.0838019	0.00672178	0.376552	4.48119e-08	4.48119e-08	1	0	0	1	0	0
AACGAGAGGGGAGAGGGG	3	12	18	19.5461	1870081963	150	243685320	216	4	0.153483	0.613933	0.0492438	0.0110508	0.000886389	0.48	5.90926e-09	5.90926e-09	1	0	0	1	0	0
AACGAGAGTG	1	4	10	19.5461	1870081963	150	243685320	40	4	0.0511611	0.204644	0.0164146	0.00204644	0.000164146	0.266667	1.09431e-09	1.09431e-09	1	0	0	1	0	0
AACGAGC	25	104	7	19.5461	1870081963	150	243685320	728	4.16	1.27903	5.32076	0.42678	0.0372453	0.00298746	0.194133	1.99164e-08	1.99164e-08	1	0	0	1	0	0
AACGAGCAGCGAGACAAGCTGAAG	4	17	24	19.5461	1870081963	150	243685320	408	4.25	0.204644	0.869739	0.0697621	0.0208737	0.00167429	0.68	1.11619e-08	1.11619e-08	1	0	0	1	1	0
AACGATAATG	51	524	10	19.5461	1870081963	150	243685320	5240	10.2745	2.60922	26.8084	2.15031	0.268084	0.0215031	0.684967	1.43354e-07	1.43354e-07	1	0	0	1	1	0
AACGATAGAATT	12	51	12	19.5461	1870081963	150	243685320	612	4.25	0.613933	2.60922	0.209286	0.0313106	0.00251144	0.34	1.67429e-08	1.67429e-08	1	0	0	1	0	0
AACGATGAATGATG	216	1037	14	19.5461	1870081963	150	243685320	14518	4.80093	11.0508	53.0541	4.25549	0.742757	0.0595768	0.448086	3.97179e-07	3.97179e-07	1	0	0	1	0	0
AACGATGATCT	1	4	11	19.5461	1870081963	150	243685320	44	4	0.0511611	0.204644	0.0164146	0.00225109	0.000180561	0.293333	1.20374e-09	1.20374e-09	1	0	0	1	0	0
AACGATGTATGAT	33	188	13	19.5461	1870081963	150	243685320	2444	5.69697	1.68832	9.61829	0.771487	0.125038	0.0100293	0.493737	6.68622e-08	6.68622e-08	1	0	0	1	0	0
AACGATTCCGAATCAGT	13	60	17	19.5461	1870081963	150	243685320	1020	4.61538	0.665095	3.06967	0.246219	0.0521843	0.00418573	0.523077	2.79048e-08	2.79048e-08	1	0	0	1	1	0
AACGATTCGGTCACGAT	5	26	17	19.5461	1870081963	150	243685320	442	5.2	0.255806	1.33019	0.106695	0.0226132	0.00181381	0.589333	1.20921e-08	1.20921e-08	1	0	0	1	1	0
AACGATTCGGTCACGGT	5	22	17	19.5461	1870081963	150	243685320	374	4.4	0.255806	1.12554	0.0902804	0.0191343	0.00153477	0.498667	1.02318e-08	1.02318e-08	1	0	0	1	0	0
AACGC	99	1297	5	19.5461	1870081963	150	243685320	6485	13.101	5.06495	66.356	5.32244	0.33178	0.0266122	0.4367	1.77415e-07	1.77415e-07	1	0	0	1	0	0
AACGCAGTTGTGGGCAGTT	1	7	19	19.5461	1870081963	150	243685320	133	7	0.0511611	0.358128	0.0287256	0.00680443	0.000545786	0.886667	3.63857e-09	3.63857e-09	1	0	0	1	1	0
AACGCC	21	85	6	19.5461	1870081963	150	243685320	510	4.04762	1.07438	4.34869	0.348811	0.0260922	0.00209286	0.161905	1.39524e-08	1.39524e-08	1	0	0	1	0	0
AACGCGACCC	26	145	10	19.5461	1870081963	150	243685320	1450	5.57692	1.33019	7.41836	0.59503	0.0741836	0.0059503	0.371795	3.96686e-08	3.96686e-08	1	0	0	1	0	0
AACGCTT	9	74	7	19.5461	1870081963	150	243685320	518	8.22222	0.46045	3.78592	0.30367	0.0265015	0.00212569	0.383704	1.41713e-08	1.41713e-08	1	0	0	1	0	0
AACGGAATGGATG	34	212	13	19.5461	1870081963	150	243685320	2756	6.23529	1.73948	10.8462	0.869974	0.141	0.0113097	0.540392	7.53978e-08	7.53978e-08	1	0	0	1	1	0
AACGGAGCC	2	8	9	19.5461	1870081963	150	243685320	72	4	0.102322	0.409289	0.0328292	0.0036836	0.000295463	0.24	1.96975e-09	1.96975e-09	1	0	0	1	0	0
AACGGATTCGCC	7	32	12	19.5461	1870081963	150	243685320	384	4.57143	0.358128	1.63716	0.131317	0.0196459	0.0015758	0.365714	1.05054e-08	1.05054e-08	1	0	0	1	0	0
AACGGC	25	104	6	19.5461	1870081963	150	243685320	624	4.16	1.27903	5.32076	0.42678	0.0319245	0.00256068	0.1664	1.70712e-08	1.70712e-08	1	0	0	1	0	0
AACGGCAAGCGGT	22	116	13	19.5461	1870081963	150	243685320	1508	5.27273	1.12554	5.93469	0.476024	0.077151	0.00618831	0.45697	4.12554e-08	4.12554e-08	1	0	0	1	0	0
AACGGCAGGCGGT	1	5	13	19.5461	1870081963	150	243685320	65	5	0.0511611	0.255806	0.0205183	0.00332547	0.000266737	0.433333	1.77825e-09	1.77825e-09	1	0	0	1	0	0
AACGGCCAG	1	4	9	19.5461	1870081963	150	243685320	36	4	0.0511611	0.204644	0.0164146	0.0018418	0.000147732	0.24	9.84877e-10	9.84877e-10	1	0	0	1	0	0
AACGGG	6	27	6	19.5461	1870081963	150	243685320	162	4.5	0.306967	1.38135	0.110799	0.0082881	0.000664792	0.18	4.43195e-09	4.43195e-09	1	0	0	1	0	0
AACGGGGAGAGAGAGACG	1	5	18	19.5461	1870081963	150	243685320	90	5	0.0511611	0.255806	0.0205183	0.0046045	0.000369329	0.6	2.46219e-09	2.46219e-09	1	0	0	1	1	0
AACGGGTACAC	8	40	11	19.5461	1870081963	150	243685320	440	5	0.409289	2.04644	0.164146	0.0225109	0.00180561	0.366667	1.20374e-08	1.20374e-08	1	0	0	1	0	0
AACGGTAGTGGTAAGGCT	47	239	18	19.5461	1870081963	150	243685320	4302	5.08511	2.40457	12.2275	0.980773	0.220095	0.0176539	0.610213	1.17693e-07	1.17693e-07	1	0	0	1	1	0
AACGGTAGTGGTAAGGGT	13	67	18	19.5461	1870081963	150	243685320	1206	5.15385	0.665095	3.42779	0.274945	0.0617003	0.00494901	0.618462	3.29934e-08	3.29934e-08	1	0	0	1	1	0
AACGGTAGTGGTAATGCT	8	35	18	19.5461	1870081963	150	243685320	630	4.375	0.409289	1.79064	0.143628	0.0322315	0.0025853	0.525	1.72353e-08	1.72353e-08	1	0	0	1	1	0
AACGT	1	5	5	19.5461	1870081963	150	243685320	25	5	0.0511611	0.255806	0.0205183	0.00127903	0.000102591	0.166667	6.83942e-10	6.83942e-10	1	0	0	1	0	0
AACGTAATGC	2	16	10	19.5461	1870081963	150	243685320	160	8	0.102322	0.818578	0.0656584	0.00818578	0.000656584	0.533333	4.37723e-09	4.37723e-09	1	0	0	1	1	0
AACGTAC	1	4	7	19.5461	1870081963	150	243685320	28	4	0.0511611	0.204644	0.0164146	0.00143251	0.000114902	0.186667	7.66015e-10	7.66015e-10	1	0	0	1	0	0
AACGTAT	5	20	7	19.5461	1870081963	150	243685320	140	4	0.255806	1.02322	0.0820731	0.00716256	0.000574511	0.186667	3.83008e-09	3.83008e-09	1	0	0	1	0	0
AACGTC	10	40	6	19.5461	1870081963	150	243685320	240	4	0.511611	2.04644	0.164146	0.0122787	0.000984877	0.16	6.56584e-09	6.56584e-09	1	0	0	1	0	0
AACGTCC	384	4972	7	19.5461	1870081963	150	243685320	34804	12.9479	19.6459	254.373	20.4034	1.78061	0.142824	0.604236	9.52157e-07	9.52157e-07	1	0	0	1	1	0
AACGTCGCCGCGACAATTC	1	5	19	19.5461	1870081963	150	243685320	95	5	0.0511611	0.255806	0.0205183	0.00486031	0.000389847	0.633333	2.59898e-09	2.59898e-09	1	0	0	1	1	0
AACGTCGTC	4	18	9	19.5461	1870081963	150	243685320	162	4.5	0.204644	0.9209	0.0738658	0.0082881	0.000664792	0.27	4.43195e-09	4.43195e-09	1	0	0	1	0	0
AACGTG	3	12	6	19.5461	1870081963	150	243685320	72	4	0.153483	0.613933	0.0492438	0.0036836	0.000295463	0.16	1.96975e-09	1.96975e-09	1	0	0	1	0	0
AACGTGAGAGAGAG	1	4	14	19.5461	1870081963	150	243685320	56	4	0.0511611	0.204644	0.0164146	0.00286502	0.000229805	0.373333	1.53203e-09	1.53203e-09	1	0	0	1	0	0
AACGTGTATACGTCTATAGTACT	1	4	23	19.5461	1870081963	150	243685320	92	4	0.0511611	0.204644	0.0164146	0.00470682	0.000377536	0.613333	2.51691e-09	2.51691e-09	1	0	0	1	1	0
AACGTGTC	139	681	8	19.5461	1870081963	150	243685320	5448	4.89928	7.1114	34.8407	2.79459	0.278726	0.0223567	0.261295	1.49045e-07	1.49045e-07	1	0	0	1	0	0
AACT	41	334	4	19.5461	1870081963	150	243685320	1336	8.14634	2.09761	17.0878	1.37062	0.0683513	0.00548248	0.217236	3.65499e-08	3.65499e-08	1	0	0	0	0	0
AACTAACTTCCACCGCCAGTT	1	6	21	19.5461	1870081963	150	243685320	126	6	0.0511611	0.306967	0.0246219	0.0064463	0.00051706	0.84	3.44707e-09	3.44707e-09	1	0	0	1	1	0
AACTAAT	2	8	7	19.5461	1870081963	150	243685320	56	4	0.102322	0.409289	0.0328292	0.00286502	0.000229805	0.186667	1.53203e-09	1.53203e-09	1	0	0	1	0	0
AACTAATAACTAT	96	702	13	19.5461	1870081963	150	243685320	9126	7.3125	4.91147	35.9151	2.88076	0.466896	0.0374499	0.63375	2.49666e-07	2.49666e-07	1	0	0	1	1	0
AACTAATACTAAT	34	199	13	19.5461	1870081963	150	243685320	2587	5.85294	1.73948	10.1811	0.816627	0.132354	0.0106162	0.507255	7.07743e-08	7.07743e-08	1	0	0	1	1	0
AACTAATAGTAGTAG	1	5	15	19.5461	1870081963	150	243685320	75	5	0.0511611	0.255806	0.0205183	0.00383708	0.000307774	0.5	2.05183e-09	2.05183e-09	1	0	0	1	0	0
AACTAATGACAAT	32	283	13	19.5461	1870081963	150	243685320	3679	8.84375	1.63716	14.4786	1.16133	0.188222	0.0150973	0.766458	1.00649e-07	1.00649e-07	1	0	0	1	1	0
AACTAATGAT	3	14	10	19.5461	1870081963	150	243685320	140	4.66667	0.153483	0.716256	0.0574511	0.00716256	0.000574511	0.311111	3.83008e-09	3.83008e-09	1	0	0	1	0	0
AACTAC	39	184	6	19.5461	1870081963	150	243685320	1104	4.71795	1.99528	9.41365	0.755072	0.0564819	0.00453043	0.188718	3.02029e-08	3.02029e-08	1	0	0	1	0	0
AACTACAATAG	1	4	11	19.5461	1870081963	150	243685320	44	4	0.0511611	0.204644	0.0164146	0.00225109	0.000180561	0.293333	1.20374e-09	1.20374e-09	1	0	0	1	0	0
AACTACAC	1	6	8	19.5461	1870081963	150	243685320	48	6	0.0511611	0.306967	0.0246219	0.00245573	0.000196975	0.32	1.31317e-09	1.31317e-09	1	0	0	1	0	0
AACTACACTAG	5	29	11	19.5461	1870081963	150	243685320	319	5.8	0.255806	1.48367	0.119006	0.0163204	0.00130907	0.425333	8.7271e-09	8.7271e-09	1	0	0	1	0	0
AACTACAGGT	4	19	10	19.5461	1870081963	150	243685320	190	4.75	0.204644	0.972061	0.0779694	0.00972061	0.000779694	0.316667	5.19796e-09	5.19796e-09	1	0	0	1	0	0
AACTACAGGTATAT	1	4	14	19.5461	1870081963	150	243685320	56	4	0.0511611	0.204644	0.0164146	0.00286502	0.000229805	0.373333	1.53203e-09	1.53203e-09	1	0	0	1	0	0
AACTACATAG	9	37	10	19.5461	1870081963	150	243685320	370	4.11111	0.46045	1.89296	0.151835	0.0189296	0.00151835	0.274074	1.01223e-08	1.01223e-08	1	0	0	1	0	0
AACTACATATTATTAG	1	4	16	19.5461	1870081963	150	243685320	64	4	0.0511611	0.204644	0.0164146	0.00327431	0.000262634	0.426667	1.75089e-09	1.75089e-09	1	0	0	1	0	0
AACTACATCAATAT	4	16	14	19.5461	1870081963	150	243685320	224	4	0.204644	0.818578	0.0656584	0.0114601	0.000919218	0.373333	6.12812e-09	6.12812e-09	1	0	0	1	0	0
AACTACCTAG	1	5	10	19.5461	1870081963	150	243685320	50	5	0.0511611	0.255806	0.0205183	0.00255806	0.000205183	0.333333	1.36788e-09	1.36788e-09	1	0	0	1	0	0
AACTACCTTC	3	12	10	19.5461	1870081963	150	243685320	120	4	0.153483	0.613933	0.0492438	0.00613933	0.000492438	0.266667	3.28292e-09	3.28292e-09	1	0	0	1	0	0
AACTACGCC	19	92	9	19.5461	1870081963	150	243685320	828	4.84211	0.972061	4.70682	0.377536	0.0423614	0.00339782	0.290526	2.26522e-08	2.26522e-08	1	0	0	1	0	0
AACTACT	17	144	7	19.5461	1870081963	150	243685320	1008	8.47059	0.869739	7.3672	0.590926	0.0515704	0.00413648	0.395294	2.75765e-08	2.75765e-08	1	0	0	1	0	0
AACTACTAG	5	50	9	19.5461	1870081963	150	243685320	450	10	0.255806	2.55806	0.205183	0.0230225	0.00184664	0.6	1.2311e-08	1.2311e-08	1	0	0	1	1	0
AACTAG	21	100	6	19.5461	1870081963	150	243685320	600	4.7619	1.07438	5.11611	0.410365	0.0306967	0.00246219	0.190476	1.64146e-08	1.64146e-08	1	0	0	1	0	0
AACTAGAACTT	1	4	11	19.5461	1870081963	150	243685320	44	4	0.0511611	0.204644	0.0164146	0.00225109	0.000180561	0.293333	1.20374e-09	1.20374e-09	1	0	0	1	0	0
AACTAGAGTATGTCT	1	4	15	19.5461	1870081963	150	243685320	60	4	0.0511611	0.204644	0.0164146	0.00306967	0.000246219	0.4	1.64146e-09	1.64146e-09	1	0	0	1	0	0
AACTAGATC	3	18	9	19.5461	1870081963	150	243685320	162	6	0.153483	0.9209	0.0738658	0.0082881	0.000664792	0.36	4.43195e-09	4.43195e-09	1	0	0	1	0	0
AACTAGATCTTAG	1	4	13	19.5461	1870081963	150	243685320	52	4	0.0511611	0.204644	0.0164146	0.00266038	0.00021339	0.346667	1.4226e-09	1.4226e-09	1	0	0	1	0	0
AACTAGC	1	4	7	19.5461	1870081963	150	243685320	28	4	0.0511611	0.204644	0.0164146	0.00143251	0.000114902	0.186667	7.66015e-10	7.66015e-10	1	0	0	1	0	0
AACTAGCATAG	1	4	11	19.5461	1870081963	150	243685320	44	4	0.0511611	0.204644	0.0164146	0.00225109	0.000180561	0.293333	1.20374e-09	1.20374e-09	1	0	0	1	0	0
AACTAGG	1	4	7	19.5461	1870081963	150	243685320	28	4	0.0511611	0.204644	0.0164146	0.00143251	0.000114902	0.186667	7.66015e-10	7.66015e-10	1	0	0	1	0	0
AACTAGT	2	8	7	19.5461	1870081963	150	243685320	56	4	0.102322	0.409289	0.0328292	0.00286502	0.000229805	0.186667	1.53203e-09	1.53203e-09	1	0	0	1	0	0
AACTAGTACTATTAG	1	4	15	19.5461	1870081963	150	243685320	60	4	0.0511611	0.204644	0.0164146	0.00306967	0.000246219	0.4	1.64146e-09	1.64146e-09	1	0	0	1	0	0
AACTAGTATATGTATCTTAG	1	4	20	19.5461	1870081963	150	243685320	80	4	0.0511611	0.204644	0.0164146	0.00409289	0.000328292	0.533333	2.18861e-09	2.18861e-09	1	0	0	1	1	0
AACTAT	10	42	6	19.5461	1870081963	150	243685320	252	4.2	0.511611	2.14877	0.172353	0.0128926	0.00103412	0.168	6.89414e-09	6.89414e-09	1	0	0	1	0	0
AACTATAATATAC	2	8	13	19.5461	1870081963	150	243685320	104	4	0.102322	0.409289	0.0328292	0.00532076	0.00042678	0.346667	2.8452e-09	2.8452e-09	1	0	0	1	0	0
AACTATAC	3	12	8	19.5461	1870081963	150	243685320	96	4	0.153483	0.613933	0.0492438	0.00491147	0.000393951	0.213333	2.62634e-09	2.62634e-09	1	0	0	1	0	0
AACTATACATCAAG	1	8	14	19.5461	1870081963	150	243685320	112	8	0.0511611	0.409289	0.0328292	0.00573005	0.000459609	0.746667	3.06406e-09	3.06406e-09	1	0	0	1	1	0
AACTATACTAG	39	198	11	19.5461	1870081963	150	243685320	2178	5.07692	1.99528	10.1299	0.812523	0.111429	0.00893776	0.372308	5.9585e-08	5.9585e-08	1	0	0	1	0	0
AACTATACTAGAACTATATTAG	1	4	22	19.5461	1870081963	150	243685320	88	4	0.0511611	0.204644	0.0164146	0.00450218	0.000361121	0.586667	2.40748e-09	2.40748e-09	1	0	0	1	1	0
AACTATACTCTTAG	2	8	14	19.5461	1870081963	150	243685320	112	4	0.102322	0.409289	0.0328292	0.00573005	0.000459609	0.373333	3.06406e-09	3.06406e-09	1	0	0	1	0	0
AACTATAGTAG	4	16	11	19.5461	1870081963	150	243685320	176	4	0.204644	0.818578	0.0656584	0.00900436	0.000722243	0.293333	4.81495e-09	4.81495e-09	1	0	0	1	0	0
AACTATATAT	18	72	10	19.5461	1870081963	150	243685320	720	4	0.9209	3.6836	0.295463	0.036836	0.00295463	0.266667	1.96975e-08	1.96975e-08	1	0	0	1	0	0
AACTATATTAG	19	89	11	19.5461	1870081963	150	243685320	979	4.68421	0.972061	4.55334	0.365225	0.0500867	0.00401748	0.343509	2.67832e-08	2.67832e-08	1	0	0	1	0	0
AACTATATTC	6	29	10	19.5461	1870081963	150	243685320	290	4.83333	0.306967	1.48367	0.119006	0.0148367	0.00119006	0.322222	7.93373e-09	7.93373e-09	1	0	0	1	0	0
AACTATATTCTAAG	1	4	14	19.5461	1870081963	150	243685320	56	4	0.0511611	0.204644	0.0164146	0.00286502	0.000229805	0.373333	1.53203e-09	1.53203e-09	1	0	0	1	0	0
AACTATCAGAACTATTAG	1	4	18	19.5461	1870081963	150	243685320	72	4	0.0511611	0.204644	0.0164146	0.0036836	0.000295463	0.48	1.96975e-09	1.96975e-09	1	0	0	1	0	0
AACTATCTATAG	1	9	12	19.5461	1870081963	150	243685320	108	9	0.0511611	0.46045	0.0369329	0.0055254	0.000443195	0.72	2.95463e-09	2.95463e-09	1	0	0	1	1	0
AACTATCTATATTAG	1	4	15	19.5461	1870081963	150	243685320	60	4	0.0511611	0.204644	0.0164146	0.00306967	0.000246219	0.4	1.64146e-09	1.64146e-09	1	0	0	1	0	0
AACTATGATCT	1	11	11	19.5461	1870081963	150	243685320	121	11	0.0511611	0.562772	0.0451402	0.0061905	0.000496542	0.806667	3.31028e-09	3.31028e-09	1	0	0	1	1	0
AACTATGATCTAG	3	12	13	19.5461	1870081963	150	243685320	156	4	0.153483	0.613933	0.0492438	0.00798113	0.00064017	0.346667	4.2678e-09	4.2678e-09	1	0	0	1	0	0
AACTATGTAG	6	36	10	19.5461	1870081963	150	243685320	360	6	0.306967	1.8418	0.147732	0.018418	0.00147732	0.4	9.84877e-09	9.84877e-09	1	0	0	1	0	0
AACTATTACTAG	3	14	12	19.5461	1870081963	150	243685320	168	4.66667	0.153483	0.716256	0.0574511	0.00859507	0.000689414	0.373333	4.59609e-09	4.59609e-09	1	0	0	1	0	0
AACTATTAG	133	967	9	19.5461	1870081963	150	243685320	8703	7.27068	6.80443	49.4728	3.96823	0.445255	0.0357141	0.436241	2.38094e-07	2.38094e-07	1	0	0	1	0	0
AACTATTATAATTAG	1	7	15	19.5461	1870081963	150	243685320	105	7	0.0511611	0.358128	0.0287256	0.00537192	0.000430884	0.7	2.87256e-09	2.87256e-09	1	0	0	1	1	0
AACTATTATACCTGT	1	6	15	19.5461	1870081963	150	243685320	90	6	0.0511611	0.306967	0.0246219	0.0046045	0.000369329	0.6	2.46219e-09	2.46219e-09	1	0	0	1	1	0
AACTATTATAG	1	4	11	19.5461	1870081963	150	243685320	44	4	0.0511611	0.204644	0.0164146	0.00225109	0.000180561	0.293333	1.20374e-09	1.20374e-09	1	0	0	1	0	0
AACTATTCAG	12	83	10	19.5461	1870081963	150	243685320	830	6.91667	0.613933	4.24637	0.340603	0.0424637	0.00340603	0.461111	2.27069e-08	2.27069e-08	1	0	0	1	0	0
AACTATTCTATTCTAT	1	4	16	19.5461	1870081963	150	243685320	64	4	0.0511611	0.204644	0.0164146	0.00327431	0.000262634	0.426667	1.75089e-09	1.75089e-09	1	0	0	1	0	0
AACTATTCTATTCTATTCTAT	1	5	21	19.5461	1870081963	150	243685320	105	5	0.0511611	0.255806	0.0205183	0.00537192	0.000430884	0.7	2.87256e-09	2.87256e-09	1	0	0	1	1	0
AACTATTCTG	3	18	10	19.5461	1870081963	150	243685320	180	6	0.153483	0.9209	0.0738658	0.009209	0.000738658	0.4	4.92438e-09	4.92438e-09	1	0	0	1	0	0
AACTATTGTAG	6	31	11	19.5461	1870081963	150	243685320	341	5.16667	0.306967	1.58599	0.127213	0.0174459	0.00139935	0.378889	9.32897e-09	9.32897e-09	1	0	0	1	0	0
AACTC	1671	28508	5	19.5461	1870081963	150	243685320	142540	17.0604	85.4902	1458.5	116.987	7.29251	0.584935	0.568681	3.89956e-06	3.89956e-06	1	0	0	1	1	0
AACTCAATCGGAATCTT	81	355	17	19.5461	1870081963	150	243685320	6035	4.38272	4.14405	18.1622	1.4568	0.308757	0.0247655	0.496708	1.65104e-07	1.65104e-07	1	0	0	1	0	0
AACTCAATGGAATCAC	33	164	16	19.5461	1870081963	150	243685320	2624	4.9697	1.68832	8.39042	0.672999	0.134247	0.010768	0.530101	7.17866e-08	7.17866e-08	1	0	0	1	1	0
AACTCACCACAATGCCAC	19	90	18	19.5461	1870081963	150	243685320	1620	4.73684	0.972061	4.6045	0.369329	0.082881	0.00664792	0.568421	4.43195e-08	4.43195e-08	1	0	0	1	1	0
AACTCAGGTAACTTAG	1	4	16	19.5461	1870081963	150	243685320	64	4	0.0511611	0.204644	0.0164146	0.00327431	0.000262634	0.426667	1.75089e-09	1.75089e-09	1	0	0	1	0	0
AACTCAGGTATAT	1	4	13	19.5461	1870081963	150	243685320	52	4	0.0511611	0.204644	0.0164146	0.00266038	0.00021339	0.346667	1.4226e-09	1.4226e-09	1	0	0	1	0	0
AACTCATACAG	1	4	11	19.5461	1870081963	150	243685320	44	4	0.0511611	0.204644	0.0164146	0.00225109	0.000180561	0.293333	1.20374e-09	1.20374e-09	1	0	0	1	0	0
AACTCATAG	9	46	9	19.5461	1870081963	150	243685320	414	5.11111	0.46045	2.35341	0.188768	0.0211807	0.00169891	0.306667	1.13261e-08	1.13261e-08	1	0	0	1	0	0
AACTCATAGG	3	12	10	19.5461	1870081963	150	243685320	120	4	0.153483	0.613933	0.0492438	0.00613933	0.000492438	0.266667	3.28292e-09	3.28292e-09	1	0	0	1	0	0
AACTCC	11	51	6	19.5461	1870081963	150	243685320	306	4.63636	0.562772	2.60922	0.209286	0.0156553	0.00125572	0.185455	8.37145e-09	8.37145e-09	1	0	0	1	0	0
AACTCCAATAG	2	8	11	19.5461	1870081963	150	243685320	88	4	0.102322	0.409289	0.0328292	0.00450218	0.000361121	0.293333	2.40748e-09	2.40748e-09	1	0	0	1	0	0
AACTCCATAG	2	19	10	19.5461	1870081963	150	243685320	190	9.5	0.102322	0.972061	0.0779694	0.00972061	0.000779694	0.633333	5.19796e-09	5.19796e-09	1	0	0	1	1	0
AACTCCC	2522	32393	7	19.5461	1870081963	150	243685320	226751	12.8442	129.028	1657.26	132.93	11.6008	0.930507	0.599395	6.20338e-06	6.20338e-06	1	0	0	1	1	0
AACTCCTACCGTCACTTCCCCTTAC	1	4	25	19.5461	1870081963	150	243685320	100	4	0.0511611	0.204644	0.0164146	0.00511611	0.000410365	0.666667	2.73577e-09	2.73577e-09	1	0	0	1	1	0
AACTCCTATTAGACCG	1	5	16	19.5461	1870081963	150	243685320	80	5	0.0511611	0.255806	0.0205183	0.00409289	0.000328292	0.533333	2.18861e-09	2.18861e-09	1	0	0	1	1	0
AACTCCTTCCTTCCTTC	367	1608	17	19.5461	1870081963	150	243685320	27336	4.38147	18.7761	82.2671	6.59867	1.39854	0.112177	0.496567	7.4785e-07	7.4785e-07	1	0	0	1	0	0
AACTCG	15	60	6	19.5461	1870081963	150	243685320	360	4	0.767417	3.06967	0.246219	0.018418	0.00147732	0.16	9.84877e-09	9.84877e-09	1	0	0	1	0	0
AACTCGAT	1	13	8	19.5461	1870081963	150	243685320	104	13	0.0511611	0.665095	0.0533475	0.00532076	0.00042678	0.693333	2.8452e-09	2.8452e-09	1	0	0	1	1	0
AACTCT	35	174	6	19.5461	1870081963	150	243685320	1044	4.97143	1.79064	8.90203	0.714036	0.0534122	0.00428421	0.198857	2.85614e-08	2.85614e-08	1	0	0	1	0	0
AACTCTAGCATTAG	1	9	14	19.5461	1870081963	150	243685320	126	9	0.0511611	0.46045	0.0369329	0.0064463	0.00051706	0.84	3.44707e-09	3.44707e-09	1	0	0	1	1	0
AACTCTATACTAG	5	24	13	19.5461	1870081963	150	243685320	312	4.8	0.255806	1.22787	0.0984877	0.0159623	0.00128034	0.416	8.5356e-09	8.5356e-09	1	0	0	1	0	0
AACTCTATATTAG	2	10	13	19.5461	1870081963	150	243685320	130	5	0.102322	0.511611	0.0410365	0.00665095	0.000533475	0.433333	3.5565e-09	3.5565e-09	1	0	0	1	0	0
AACTCTATATTATATAG	1	4	17	19.5461	1870081963	150	243685320	68	4	0.0511611	0.204644	0.0164146	0.00347896	0.000279048	0.453333	1.86032e-09	1.86032e-09	1	0	0	1	0	0
AACTCTATGATAG	1	5	13	19.5461	1870081963	150	243685320	65	5	0.0511611	0.255806	0.0205183	0.00332547	0.000266737	0.433333	1.77825e-09	1.77825e-09	1	0	0	1	0	0
AACTCTC	4	16	7	19.5461	1870081963	150	243685320	112	4	0.204644	0.818578	0.0656584	0.00573005	0.000459609	0.186667	3.06406e-09	3.06406e-09	1	0	0	1	0	0
AACTCTCATAG	1	5	11	19.5461	1870081963	150	243685320	55	5	0.0511611	0.255806	0.0205183	0.00281386	0.000225701	0.366667	1.50467e-09	1.50467e-09	1	0	0	1	0	0
AACTCTCTAG	3	20	10	19.5461	1870081963	150	243685320	200	6.66667	0.153483	1.02322	0.0820731	0.0102322	0.000820731	0.444444	5.47154e-09	5.47154e-09	1	0	0	1	0	0
AACTCTCTTCGCAATGCGGCATC	1	4	23	19.5461	1870081963	150	243685320	92	4	0.0511611	0.204644	0.0164146	0.00470682	0.000377536	0.613333	2.51691e-09	2.51691e-09	1	0	0	1	1	0
AACTCTGATCTAGAG	2	8	15	19.5461	1870081963	150	243685320	120	4	0.102322	0.409289	0.0328292	0.00613933	0.000492438	0.4	3.28292e-09	3.28292e-09	1	0	0	1	0	0
AACTCTGTAG	3	14	10	19.5461	1870081963	150	243685320	140	4.66667	0.153483	0.716256	0.0574511	0.00716256	0.000574511	0.311111	3.83008e-09	3.83008e-09	1	0	0	1	0	0
AACTCTTAG	1	7	9	19.5461	1870081963	150	243685320	63	7	0.0511611	0.358128	0.0287256	0.00322315	0.00025853	0.42	1.72353e-09	1.72353e-09	1	0	0	1	0	0
AACTG	23	118	5	19.5461	1870081963	150	243685320	590	5.13043	1.17671	6.03701	0.484231	0.0301851	0.00242116	0.171014	1.6141e-08	1.6141e-08	1	0	0	1	0	0
AACTGAATATGTAG	1	10	14	19.5461	1870081963	150	243685320	140	10	0.0511611	0.511611	0.0410365	0.00716256	0.000574511	0.933333	3.83008e-09	3.83008e-09	1	0	0	1	1	0
AACTGAATCTGTAG	2	8	14	19.5461	1870081963	150	243685320	112	4	0.102322	0.409289	0.0328292	0.00573005	0.000459609	0.373333	3.06406e-09	3.06406e-09	1	0	0	1	0	0
AACTGAATTAG	18	88	11	19.5461	1870081963	150	243685320	968	4.88889	0.9209	4.50218	0.361121	0.049524	0.00397234	0.358519	2.64822e-08	2.64822e-08	1	0	0	1	0	0
AACTGACTAG	2	16	10	19.5461	1870081963	150	243685320	160	8	0.102322	0.818578	0.0656584	0.00818578	0.000656584	0.533333	4.37723e-09	4.37723e-09	1	0	0	1	1	0
AACTGATGAATC	1	4	12	19.5461	1870081963	150	243685320	48	4	0.0511611	0.204644	0.0164146	0.00245573	0.000196975	0.32	1.31317e-09	1.31317e-09	1	0	0	1	0	0
AACTGATGACTAT	75	540	13	19.5461	1870081963	150	243685320	7020	7.2	3.83708	27.627	2.21597	0.359151	0.0288076	0.624	1.92051e-07	1.92051e-07	1	0	0	1	1	0
AACTGATGATGC	16	82	12	19.5461	1870081963	150	243685320	984	5.125	0.818578	4.19521	0.3365	0.0503425	0.00403799	0.41	2.692e-08	2.692e-08	1	0	0	1	0	0
AACTGATTAG	3	17	10	19.5461	1870081963	150	243685320	170	5.66667	0.153483	0.869739	0.0697621	0.00869739	0.000697621	0.377778	4.65081e-09	4.65081e-09	1	0	0	1	0	0
AACTGC	5	21	6	19.5461	1870081963	150	243685320	126	4.2	0.255806	1.07438	0.0861767	0.0064463	0.00051706	0.168	3.44707e-09	3.44707e-09	1	0	0	1	0	0
AACTGCAATCCTGGGAC	1	5	17	19.5461	1870081963	150	243685320	85	5	0.0511611	0.255806	0.0205183	0.00434869	0.000348811	0.566667	2.3254e-09	2.3254e-09	1	0	0	1	1	0
AACTGCATAG	2	12	10	19.5461	1870081963	150	243685320	120	6	0.102322	0.613933	0.0492438	0.00613933	0.000492438	0.4	3.28292e-09	3.28292e-09	1	0	0	1	0	0
AACTGCC	3	12	7	19.5461	1870081963	150	243685320	84	4	0.153483	0.613933	0.0492438	0.00429753	0.000344707	0.186667	2.29805e-09	2.29805e-09	1	0	0	1	0	0
AACTGCTG	2	8	8	19.5461	1870081963	150	243685320	64	4	0.102322	0.409289	0.0328292	0.00327431	0.000262634	0.213333	1.75089e-09	1.75089e-09	1	0	0	1	0	0
AACTGG	8	32	6	19.5461	1870081963	150	243685320	192	4	0.409289	1.63716	0.131317	0.00982293	0.000787901	0.16	5.25268e-09	5.25268e-09	1	0	0	1	0	0
AACTGGAAGTTCT	2	12	13	19.5461	1870081963	150	243685320	156	6	0.102322	0.613933	0.0492438	0.00798113	0.00064017	0.52	4.2678e-09	4.2678e-09	1	0	0	1	1	0
AACTGGC	1	5	7	19.5461	1870081963	150	243685320	35	5	0.0511611	0.255806	0.0205183	0.00179064	0.000143628	0.233333	9.57519e-10	9.57519e-10	1	0	0	1	0	0
AACTGGCT	518	6839	8	19.5461	1870081963	150	243685320	54712	13.2027	26.5015	349.891	28.0649	2.79913	0.224519	0.704144	1.49679e-06	1.49679e-06	1	0	0	1	1	0
AACTGGTGGTGATTCAAGCAG	19	85	21	19.5461	1870081963	150	243685320	1785	4.47368	0.972061	4.34869	0.348811	0.0913226	0.00732502	0.626316	4.88335e-08	4.88335e-08	1	0	0	1	1	0
AACTGTACTATTAG	2	11	14	19.5461	1870081963	150	243685320	154	5.5	0.102322	0.562772	0.0451402	0.00787881	0.000631963	0.513333	4.21308e-09	4.21308e-09	1	0	0	1	1	0
AACTGTAGATCAGT	2	10	14	19.5461	1870081963	150	243685320	140	5	0.102322	0.511611	0.0410365	0.00716256	0.000574511	0.466667	3.83008e-09	3.83008e-09	1	0	0	1	0	0
AACTGTATGG	1	7	10	19.5461	1870081963	150	243685320	70	7	0.0511611	0.358128	0.0287256	0.00358128	0.000287256	0.466667	1.91504e-09	1.91504e-09	1	0	0	1	0	0
AACTGTATGTATTGTCC	8	33	17	19.5461	1870081963	150	243685320	561	4.125	0.409289	1.68832	0.135421	0.0287014	0.00230215	0.4675	1.53477e-08	1.53477e-08	1	0	0	1	0	0
AACTGTCACCAATTC	1	4	15	19.5461	1870081963	150	243685320	60	4	0.0511611	0.204644	0.0164146	0.00306967	0.000246219	0.4	1.64146e-09	1.64146e-09	1	0	0	1	0	0
AACTT	20	187	5	19.5461	1870081963	150	243685320	935	9.35	1.02322	9.56713	0.767383	0.0478356	0.00383692	0.311667	2.55794e-08	2.55794e-08	1	0	0	1	0	0
AACTTAATACATATAG	1	4	16	19.5461	1870081963	150	243685320	64	4	0.0511611	0.204644	0.0164146	0.00327431	0.000262634	0.426667	1.75089e-09	1.75089e-09	1	0	0	1	0	0
AACTTAATAG	102	681	10	19.5461	1870081963	150	243685320	6810	6.67647	5.21843	34.8407	2.79459	0.348407	0.0279459	0.445098	1.86306e-07	1.86306e-07	1	0	0	1	0	0
AACTTAATC	10	45	9	19.5461	1870081963	150	243685320	405	4.5	0.511611	2.30225	0.184664	0.0207203	0.00166198	0.27	1.10799e-08	1.10799e-08	1	0	0	1	0	0
AACTTAATTG	2	14	10	19.5461	1870081963	150	243685320	140	7	0.102322	0.716256	0.0574511	0.00716256	0.000574511	0.466667	3.83008e-09	3.83008e-09	1	0	0	1	0	0
AACTTACATAG	3	12	11	19.5461	1870081963	150	243685320	132	4	0.153483	0.613933	0.0492438	0.00675327	0.000541682	0.293333	3.61121e-09	3.61121e-09	1	0	0	1	0	0
AACTTACCAC	6	26	10	19.5461	1870081963	150	243685320	260	4.33333	0.306967	1.33019	0.106695	0.0133019	0.00106695	0.288889	7.113e-09	7.113e-09	1	0	0	1	0	0
AACTTACCTAG	2	15	11	19.5461	1870081963	150	243685320	165	7.5	0.102322	0.767417	0.0615548	0.00844158	0.000677103	0.55	4.51402e-09	4.51402e-09	1	0	0	1	1	0
AACTTACCTGT	1	4	11	19.5461	1870081963	150	243685320	44	4	0.0511611	0.204644	0.0164146	0.00225109	0.000180561	0.293333	1.20374e-09	1.20374e-09	1	0	0	1	0	0
AACTTACCTT	5	20	10	19.5461	1870081963	150	243685320	200	4	0.255806	1.02322	0.0820731	0.0102322	0.000820731	0.266667	5.47154e-09	5.47154e-09	1	0	0	1	0	0
AACTTACGTATAG	1	4	13	19.5461	1870081963	150	243685320	52	4	0.0511611	0.204644	0.0164146	0.00266038	0.00021339	0.346667	1.4226e-09	1.4226e-09	1	0	0	1	0	0
AACTTACTAG	2	14	10	19.5461	1870081963	150	243685320	140	7	0.102322	0.716256	0.0574511	0.00716256	0.000574511	0.466667	3.83008e-09	3.83008e-09	1	0	0	1	0	0
AACTTACTGTAG	1	4	12	19.5461	1870081963	150	243685320	48	4	0.0511611	0.204644	0.0164146	0.00245573	0.000196975	0.32	1.31317e-09	1.31317e-09	1	0	0	1	0	0
AACTTACTTAG	1	5	11	19.5461	1870081963	150	243685320	55	5	0.0511611	0.255806	0.0205183	0.00281386	0.000225701	0.366667	1.50467e-09	1.50467e-09	1	0	0	1	0	0
AACTTAG	26	188	7	19.5461	1870081963	150	243685320	1316	7.23077	1.33019	9.61829	0.771487	0.067328	0.00540041	0.337436	3.60027e-08	3.60027e-08	1	0	0	1	0	0
AACTTAGATC	1	4	10	19.5461	1870081963	150	243685320	40	4	0.0511611	0.204644	0.0164146	0.00204644	0.000164146	0.266667	1.09431e-09	1.09431e-09	1	0	0	1	0	0
AACTTAGGAT	4	19	10	19.5461	1870081963	150	243685320	190	4.75	0.204644	0.972061	0.0779694	0.00972061	0.000779694	0.316667	5.19796e-09	5.19796e-09	1	0	0	1	0	0
AACTTAGTAATAG	1	6	13	19.5461	1870081963	150	243685320	78	6	0.0511611	0.306967	0.0246219	0.00399057	0.000320085	0.52	2.1339e-09	2.1339e-09	1	0	0	1	1	0
AACTTAGTAG	5	21	10	19.5461	1870081963	150	243685320	210	4.2	0.255806	1.07438	0.0861767	0.0107438	0.000861767	0.28	5.74511e-09	5.74511e-09	1	0	0	1	0	0
AACTTAGTAT	4	18	10	19.5461	1870081963	150	243685320	180	4.5	0.204644	0.9209	0.0738658	0.009209	0.000738658	0.3	4.92438e-09	4.92438e-09	1	0	0	1	0	0
AACTTAT	2	8	7	19.5461	1870081963	150	243685320	56	4	0.102322	0.409289	0.0328292	0.00286502	0.000229805	0.186667	1.53203e-09	1.53203e-09	1	0	0	1	0	0
AACTTATACAG	1	5	11	19.5461	1870081963	150	243685320	55	5	0.0511611	0.255806	0.0205183	0.00281386	0.000225701	0.366667	1.50467e-09	1.50467e-09	1	0	0	1	0	0
AACTTATAG	29	181	9	19.5461	1870081963	150	243685320	1629	6.24138	1.48367	9.26016	0.742761	0.0833415	0.00668485	0.374483	4.45657e-08	4.45657e-08	1	0	0	1	0	0
AACTTATATAG	1	6	11	19.5461	1870081963	150	243685320	66	6	0.0511611	0.306967	0.0246219	0.00337663	0.000270841	0.44	1.80561e-09	1.80561e-09	1	0	0	1	0	0
AACTTATATTAG	38	159	12	19.5461	1870081963	150	243685320	1908	4.18421	1.94412	8.13462	0.652481	0.0976154	0.00782977	0.334737	5.21985e-08	5.21985e-08	1	0	0	1	0	0
AACTTATTAG	70	443	10	19.5461	1870081963	150	243685320	4430	6.32857	3.58128	22.6644	1.81792	0.226644	0.0181792	0.421905	1.21195e-07	1.21195e-07	1	0	0	1	0	0
AACTTATTCATAG	2	17	13	19.5461	1870081963	150	243685320	221	8.5	0.102322	0.869739	0.0697621	0.0113066	0.000906907	0.736667	6.04605e-09	6.04605e-09	1	0	0	1	1	0
AACTTATTCTAG	4	17	12	19.5461	1870081963	150	243685320	204	4.25	0.204644	0.869739	0.0697621	0.0104369	0.000837145	0.34	5.58097e-09	5.58097e-09	1	0	0	1	0	0
AACTTC	24	106	6	19.5461	1870081963	150	243685320	636	4.41667	1.22787	5.42308	0.434987	0.0325385	0.00260992	0.176667	1.73995e-08	1.73995e-08	1	0	0	1	0	0
AACTTCATAGTATTAG	3	18	16	19.5461	1870081963	150	243685320	288	6	0.153483	0.9209	0.0738658	0.0147344	0.00118185	0.64	7.87901e-09	7.87901e-09	1	0	0	1	1	0
AACTTCATAT	1	8	10	19.5461	1870081963	150	243685320	80	8	0.0511611	0.409289	0.0328292	0.00409289	0.000328292	0.533333	2.18861e-09	2.18861e-09	1	0	0	1	1	0
AACTTCATTATATTAGATTAG	1	4	21	19.5461	1870081963	150	243685320	84	4	0.0511611	0.204644	0.0164146	0.00429753	0.000344707	0.56	2.29805e-09	2.29805e-09	1	0	0	1	1	0
AACTTCC	52492	776712	7	19.5461	1870081963	150	243685320	5436984	14.7968	2685.55	39737.5	3187.36	278.162	22.3115	0.690516	0.000148743	0.000148743	1	1	1	1	1	1
AACTTCCC	235	2664	8	19.5461	1870081963	150	243685320	21312	11.3362	12.0229	136.293	10.9321	1.09035	0.0874571	0.604596	5.83047e-07	5.83047e-07	1	0	0	1	1	0
AACTTCG	1	4	7	19.5461	1870081963	150	243685320	28	4	0.0511611	0.204644	0.0164146	0.00143251	0.000114902	0.186667	7.66015e-10	7.66015e-10	1	0	0	1	0	0
AACTTCGG	40178	564148	8	19.5461	1870081963	150	243685320	4513184	14.0412	2055.55	28862.4	2315.07	230.9	18.5205	0.748865	0.00012347	0.00012347	1	1	1	1	1	1
AACTTCGGTGTAG	2	8	13	19.5461	1870081963	150	243685320	104	4	0.102322	0.409289	0.0328292	0.00532076	0.00042678	0.346667	2.8452e-09	2.8452e-09	1	0	0	1	0	0
AACTTCT	1	4	7	19.5461	1870081963	150	243685320	28	4	0.0511611	0.204644	0.0164146	0.00143251	0.000114902	0.186667	7.66015e-10	7.66015e-10	1	0	0	1	0	0
AACTTCTATT	1	12	10	19.5461	1870081963	150	243685320	120	12	0.0511611	0.613933	0.0492438	0.00613933	0.000492438	0.8	3.28292e-09	3.28292e-09	1	0	0	1	1	0
AACTTCTTAGTATG	1	4	14	19.5461	1870081963	150	243685320	56	4	0.0511611	0.204644	0.0164146	0.00286502	0.000229805	0.373333	1.53203e-09	1.53203e-09	1	0	0	1	0	0
AACTTCTTCTACTTCT	29	128	16	19.5461	1870081963	150	243685320	2048	4.41379	1.48367	6.54862	0.525268	0.104778	0.00840428	0.470805	5.60285e-08	5.60285e-08	1	0	0	1	0	0
AACTTCTTCTAG	1	7	12	19.5461	1870081963	150	243685320	84	7	0.0511611	0.358128	0.0287256	0.00429753	0.000344707	0.56	2.29805e-09	2.29805e-09	1	0	0	1	1	0
AACTTCTTCTATTAG	1	4	15	19.5461	1870081963	150	243685320	60	4	0.0511611	0.204644	0.0164146	0.00306967	0.000246219	0.4	1.64146e-09	1.64146e-09	1	0	0	1	0	0
AACTTG	78	347	6	19.5461	1870081963	150	243685320	2082	4.44872	3.99057	17.7529	1.42397	0.106517	0.00854381	0.177949	5.69587e-08	5.69587e-08	1	0	0	1	0	0
AACTTGACCATATAT	1	4	15	19.5461	1870081963	150	243685320	60	4	0.0511611	0.204644	0.0164146	0.00306967	0.000246219	0.4	1.64146e-09	1.64146e-09	1	0	0	1	0	0
AACTTGC	5	23	7	19.5461	1870081963	150	243685320	161	4.6	0.255806	1.17671	0.094384	0.00823694	0.000660688	0.214667	4.40459e-09	4.40459e-09	1	0	0	1	0	0
AACTTGCATAC	4	16	11	19.5461	1870081963	150	243685320	176	4	0.204644	0.818578	0.0656584	0.00900436	0.000722243	0.293333	4.81495e-09	4.81495e-09	1	0	0	1	0	0
AACTTGCC	1620	19945	8	19.5461	1870081963	150	243685320	159560	12.3117	82.881	1020.41	81.8474	8.16327	0.654779	0.656626	4.36519e-06	4.36519e-06	1	0	0	1	1	0
AACTTGGG	213	2597	8	19.5461	1870081963	150	243685320	20776	12.1925	10.8973	132.865	10.6572	1.06292	0.0852575	0.650266	5.68383e-07	5.68383e-07	1	0	0	1	1	0
AACTTGTACT	2	9	10	19.5461	1870081963	150	243685320	90	4.5	0.102322	0.46045	0.0369329	0.0046045	0.000369329	0.3	2.46219e-09	2.46219e-09	1	0	0	1	0	0
AACTTGTATAG	3	16	11	19.5461	1870081963	150	243685320	176	5.33333	0.153483	0.818578	0.0656584	0.00900436	0.000722243	0.391111	4.81495e-09	4.81495e-09	1	0	0	1	0	0
AACTTGTC	7591	113124	8	19.5461	1870081963	150	243685320	904992	14.9024	388.364	5787.55	464.222	46.3004	3.71377	0.794794	2.47585e-05	2.47585e-05	1	0	0	1	1	0
AAG	3975	41079	3	19.5461	1870081963	150	243685320	123237	10.3343	203.365	2101.65	168.574	6.30494	0.505722	0.206687	3.37148e-06	3.37148e-06	1	0	0	0	0	0
AAGAAGAAGAAGAAGGAG	19	79	18	19.5461	1870081963	150	243685320	1422	4.15789	0.972061	4.04173	0.324189	0.0727511	0.00583539	0.498947	3.89026e-08	3.89026e-08	1	0	0	1	0	0
AAGAAGACG	5	20	9	19.5461	1870081963	150	243685320	180	4	0.255806	1.02322	0.0820731	0.009209	0.000738658	0.24	4.92438e-09	4.92438e-09	1	0	0	1	0	0
AAGAAGAGAGGGAGGG	4	16	16	19.5461	1870081963	150	243685320	256	4	0.204644	0.818578	0.0656584	0.0130972	0.00105054	0.426667	7.00357e-09	7.00357e-09	1	0	0	1	0	0
AAGAAGATGT	3	15	10	19.5461	1870081963	150	243685320	150	5	0.153483	0.767417	0.0615548	0.00767417	0.000615548	0.333333	4.10365e-09	4.10365e-09	1	0	0	1	0	0
AAGAAGG	30	120	7	19.5461	1870081963	150	243685320	840	4	1.53483	6.13933	0.492438	0.0429753	0.00344707	0.186667	2.29805e-08	2.29805e-08	1	0	0	1	0	0
AAGAAGGATTACATGTCGG	2	9	19	19.5461	1870081963	150	243685320	171	4.5	0.102322	0.46045	0.0369329	0.00874855	0.000701725	0.57	4.67816e-09	4.67816e-09	1	0	0	1	1	0
AAGAAGGCAG	6	26	10	19.5461	1870081963	150	243685320	260	4.33333	0.306967	1.33019	0.106695	0.0133019	0.00106695	0.288889	7.113e-09	7.113e-09	1	0	0	1	0	0
AAGAAGGCAGAAGACAG	76	365	17	19.5461	1870081963	150	243685320	6205	4.80263	3.88824	18.6738	1.49783	0.317455	0.0254632	0.544298	1.69754e-07	1.69754e-07	1	0	0	1	1	0
AAGAAGGCG	1	16	9	19.5461	1870081963	150	243685320	144	16	0.0511611	0.818578	0.0656584	0.0073672	0.000590926	0.96	3.93951e-09	3.93951e-09	1	0	0	1	1	0
AAGAAGGG	25	101	8	19.5461	1870081963	150	243685320	808	4.04	1.27903	5.16727	0.414469	0.0413382	0.00331575	0.215467	2.2105e-08	2.2105e-08	1	0	0	1	0	0
AAGAAGGGGAGTGGGGG	1	4	17	19.5461	1870081963	150	243685320	68	4	0.0511611	0.204644	0.0164146	0.00347896	0.000279048	0.453333	1.86032e-09	1.86032e-09	1	0	0	1	0	0
AAGAAGTGGGAGGG	8	35	14	19.5461	1870081963	150	243685320	490	4.375	0.409289	1.79064	0.143628	0.0250689	0.00201079	0.408333	1.34053e-08	1.34053e-08	1	0	0	1	0	0
AAGAAT	195	1404	6	19.5461	1870081963	150	243685320	8424	7.2	9.97642	71.8302	5.76153	0.430981	0.0345692	0.288	2.30461e-07	2.30461e-07	1	0	0	1	0	0
AAGAATAAGT	10	45	10	19.5461	1870081963	150	243685320	450	4.5	0.511611	2.30225	0.184664	0.0230225	0.00184664	0.3	1.2311e-08	1.2311e-08	1	0	0	1	0	0
AAGAATAAT	24	122	9	19.5461	1870081963	150	243685320	1098	5.08333	1.22787	6.24166	0.500646	0.0561749	0.00450581	0.305	3.00387e-08	3.00387e-08	1	0	0	1	0	0
AAGAATACCTT	3	20	11	19.5461	1870081963	150	243685320	220	6.66667	0.153483	1.02322	0.0820731	0.0112554	0.000902804	0.488889	6.01869e-09	6.01869e-09	1	0	0	1	0	0
AAGAATACG	1	7	9	19.5461	1870081963	150	243685320	63	7	0.0511611	0.358128	0.0287256	0.00322315	0.00025853	0.42	1.72353e-09	1.72353e-09	1	0	0	1	0	0
AAGAATAGATGATG	21	88	14	19.5461	1870081963	150	243685320	1232	4.19048	1.07438	4.50218	0.361121	0.0630305	0.0050557	0.391111	3.37047e-08	3.37047e-08	1	0	0	1	0	0
AAGAATATAATAGAAGG	23	100	17	19.5461	1870081963	150	243685320	1700	4.34783	1.17671	5.11611	0.410365	0.0869739	0.00697621	0.492754	4.65081e-08	4.65081e-08	1	0	0	1	0	0
AAGAATATTAC	5	20	11	19.5461	1870081963	150	243685320	220	4	0.255806	1.02322	0.0820731	0.0112554	0.000902804	0.293333	6.01869e-09	6.01869e-09	1	0	0	1	0	0
AAGAATCATAT	1	4	11	19.5461	1870081963	150	243685320	44	4	0.0511611	0.204644	0.0164146	0.00225109	0.000180561	0.293333	1.20374e-09	1.20374e-09	1	0	0	1	0	0
AAGAATG	2	8	7	19.5461	1870081963	150	243685320	56	4	0.102322	0.409289	0.0328292	0.00286502	0.000229805	0.186667	1.53203e-09	1.53203e-09	1	0	0	1	0	0
AAGAATGG	4	16	8	19.5461	1870081963	150	243685320	128	4	0.204644	0.818578	0.0656584	0.00654862	0.000525268	0.213333	3.50178e-09	3.50178e-09	1	0	0	1	0	0
AAGAATGTACT	2	10	11	19.5461	1870081963	150	243685320	110	5	0.102322	0.511611	0.0410365	0.00562772	0.000451402	0.366667	3.00935e-09	3.00935e-09	1	0	0	1	0	0
AAGAATTCGAATTGAATTG	1	4	19	19.5461	1870081963	150	243685320	76	4	0.0511611	0.204644	0.0164146	0.00388824	0.000311878	0.506667	2.07918e-09	2.07918e-09	1	0	0	1	1	0
AAGAATTCTCCCAAT	4	16	15	19.5461	1870081963	150	243685320	240	4	0.204644	0.818578	0.0656584	0.0122787	0.000984877	0.4	6.56584e-09	6.56584e-09	1	0	0	1	0	0
AAGAATTGTGGACGT	3	13	15	19.5461	1870081963	150	243685320	195	4.33333	0.153483	0.665095	0.0533475	0.00997642	0.000800212	0.433333	5.33475e-09	5.33475e-09	1	0	0	1	0	0
AAGAC	19	101	5	19.5461	1870081963	150	243685320	505	5.31579	0.972061	5.16727	0.414469	0.0258364	0.00207234	0.177193	1.38156e-08	1.38156e-08	1	0	0	1	0	0
AAGACAC	2	8	7	19.5461	1870081963	150	243685320	56	4	0.102322	0.409289	0.0328292	0.00286502	0.000229805	0.186667	1.53203e-09	1.53203e-09	1	0	0	1	0	0
AAGACAG	52	494	7	19.5461	1870081963	150	243685320	3458	9.5	2.66038	25.2736	2.0272	0.176915	0.0141904	0.443333	9.46029e-08	9.46029e-08	1	0	0	1	0	0
AAGACAGGGGAGGG	2	8	14	19.5461	1870081963	150	243685320	112	4	0.102322	0.409289	0.0328292	0.00573005	0.000459609	0.373333	3.06406e-09	3.06406e-09	1	0	0	1	0	0
AAGACATACG	3	21	10	19.5461	1870081963	150	243685320	210	7	0.153483	1.07438	0.0861767	0.0107438	0.000861767	0.466667	5.74511e-09	5.74511e-09	1	0	0	1	0	0
AAGACATAGT	2	13	10	19.5461	1870081963	150	243685320	130	6.5	0.102322	0.665095	0.0533475	0.00665095	0.000533475	0.433333	3.5565e-09	3.5565e-09	1	0	0	1	0	0
AAGACATGG	2	18	9	19.5461	1870081963	150	243685320	162	9	0.102322	0.9209	0.0738658	0.0082881	0.000664792	0.54	4.43195e-09	4.43195e-09	1	0	0	1	1	0
AAGACC	47	258	6	19.5461	1870081963	150	243685320	1548	5.48936	2.40457	13.1996	1.05874	0.0791974	0.00635245	0.219574	4.23497e-08	4.23497e-08	1	0	0	1	0	0
AAGACCAGAC	59	356	10	19.5461	1870081963	150	243685320	3560	6.0339	3.01851	18.2134	1.4609	0.182134	0.014609	0.40226	9.73934e-08	9.73934e-08	1	0	0	1	0	0
AAGACCAGGAGCGAC	1	7	15	19.5461	1870081963	150	243685320	105	7	0.0511611	0.358128	0.0287256	0.00537192	0.000430884	0.7	2.87256e-09	2.87256e-09	1	0	0	1	1	0
AAGACG	39	174	6	19.5461	1870081963	150	243685320	1044	4.46154	1.99528	8.90203	0.714036	0.0534122	0.00428421	0.178462	2.85614e-08	2.85614e-08	1	0	0	1	0	0
AAGACGAATAGTATG	1	4	15	19.5461	1870081963	150	243685320	60	4	0.0511611	0.204644	0.0164146	0.00306967	0.000246219	0.4	1.64146e-09	1.64146e-09	1	0	0	1	0	0
AAGACGAGAGG	1	5	11	19.5461	1870081963	150	243685320	55	5	0.0511611	0.255806	0.0205183	0.00281386	0.000225701	0.366667	1.50467e-09	1.50467e-09	1	0	0	1	0	0
AAGACGGAATGCAG	25	107	14	19.5461	1870081963	150	243685320	1498	4.28	1.27903	5.47424	0.439091	0.0766394	0.00614727	0.399467	4.09818e-08	4.09818e-08	1	0	0	1	0	0
AAGACTACATCGTATG	4	18	16	19.5461	1870081963	150	243685320	288	4.5	0.204644	0.9209	0.0738658	0.0147344	0.00118185	0.48	7.87901e-09	7.87901e-09	1	0	0	1	0	0
AAGACTAG	1	4	8	19.5461	1870081963	150	243685320	32	4	0.0511611	0.204644	0.0164146	0.00163716	0.000131317	0.213333	8.75446e-10	8.75446e-10	1	0	0	1	0	0
AAGACTAGAC	904	5829	10	19.5461	1870081963	150	243685320	58290	6.44801	46.2496	298.218	23.9202	2.98218	0.239202	0.429867	1.59468e-06	1.59468e-06	1	0	0	1	0	0
AAGACTAGTACATTCTAAT	1	4	19	19.5461	1870081963	150	243685320	76	4	0.0511611	0.204644	0.0164146	0.00388824	0.000311878	0.506667	2.07918e-09	2.07918e-09	1	0	0	1	1	0
AAGACTATAC	1	4	10	19.5461	1870081963	150	243685320	40	4	0.0511611	0.204644	0.0164146	0.00204644	0.000164146	0.266667	1.09431e-09	1.09431e-09	1	0	0	1	0	0
AAGACTATG	1	4	9	19.5461	1870081963	150	243685320	36	4	0.0511611	0.204644	0.0164146	0.0018418	0.000147732	0.24	9.84877e-10	9.84877e-10	1	0	0	1	0	0
AAGACTATTCT	1	4	11	19.5461	1870081963	150	243685320	44	4	0.0511611	0.204644	0.0164146	0.00225109	0.000180561	0.293333	1.20374e-09	1.20374e-09	1	0	0	1	0	0
AAGACTCACCCTG	56	374	13	19.5461	1870081963	150	243685320	4862	6.67857	2.86502	19.1343	1.53477	0.248745	0.019952	0.57881	1.33013e-07	1.33013e-07	1	0	0	1	1	0
AAGACTG	2	8	7	19.5461	1870081963	150	243685320	56	4	0.102322	0.409289	0.0328292	0.00286502	0.000229805	0.186667	1.53203e-09	1.53203e-09	1	0	0	1	0	0
AAGACTGACGAGTGG	25	136	15	19.5461	1870081963	150	243685320	2040	5.44	1.27903	6.95791	0.558097	0.104369	0.00837145	0.544	5.58097e-08	5.58097e-08	1	0	0	1	1	0
AAGACTGGAC	87	590	10	19.5461	1870081963	150	243685320	5900	6.78161	4.45102	30.1851	2.42116	0.301851	0.0242116	0.452107	1.6141e-07	1.6141e-07	1	0	0	1	0	0
AAGACTGTAC	1	5	10	19.5461	1870081963	150	243685320	50	5	0.0511611	0.255806	0.0205183	0.00255806	0.000205183	0.333333	1.36788e-09	1.36788e-09	1	0	0	1	0	0
AAGACTGTAG	1	7	10	19.5461	1870081963	150	243685320	70	7	0.0511611	0.358128	0.0287256	0.00358128	0.000287256	0.466667	1.91504e-09	1.91504e-09	1	0	0	1	0	0
AAGACTT	71	287	7	19.5461	1870081963	150	243685320	2009	4.04225	3.63244	14.6832	1.17775	0.102783	0.00824424	0.188638	5.49616e-08	5.49616e-08	1	0	0	1	0	0
AAGACTTGT	1	4	9	19.5461	1870081963	150	243685320	36	4	0.0511611	0.204644	0.0164146	0.0018418	0.000147732	0.24	9.84877e-10	9.84877e-10	1	0	0	1	0	0
AAGAG	443	2909	5	19.5461	1870081963	150	243685320	14545	6.56659	22.6644	148.828	11.9375	0.744138	0.0596876	0.218886	3.97918e-07	3.97918e-07	1	0	0	1	0	0
AAGAGAAGAGG	15	97	11	19.5461	1870081963	150	243685320	1067	6.46667	0.767417	4.96263	0.398054	0.0545889	0.0043786	0.474222	2.91907e-08	2.91907e-08	1	0	0	1	0	0
AAGAGAAGC	2	14	9	19.5461	1870081963	150	243685320	126	7	0.102322	0.716256	0.0574511	0.0064463	0.00051706	0.42	3.44707e-09	3.44707e-09	1	0	0	1	0	0
AAGAGAAGGAAGAGAAGTG	1	4	19	19.5461	1870081963	150	243685320	76	4	0.0511611	0.204644	0.0164146	0.00388824	0.000311878	0.506667	2.07918e-09	2.07918e-09	1	0	0	1	1	0
AAGAGAC	1	12	7	19.5461	1870081963	150	243685320	84	12	0.0511611	0.613933	0.0492438	0.00429753	0.000344707	0.56	2.29805e-09	2.29805e-09	1	0	0	1	1	0
AAGAGAG	270	1602	7	19.5461	1870081963	150	243685320	11214	5.93333	13.8135	81.9601	6.57405	0.573721	0.0460184	0.276889	3.06789e-07	3.06789e-07	1	0	0	1	0	0
AAGAGAGAGAATGG	1	4	14	19.5461	1870081963	150	243685320	56	4	0.0511611	0.204644	0.0164146	0.00286502	0.000229805	0.373333	1.53203e-09	1.53203e-09	1	0	0	1	0	0
AAGAGAGAGAT	2	8	11	19.5461	1870081963	150	243685320	88	4	0.102322	0.409289	0.0328292	0.00450218	0.000361121	0.293333	2.40748e-09	2.40748e-09	1	0	0	1	0	0
AAGAGAGAGC	60	279	10	19.5461	1870081963	150	243685320	2790	4.65	3.06967	14.274	1.14492	0.14274	0.0114492	0.31	7.63279e-08	7.63279e-08	1	0	0	1	0	0
AAGAGAGAGG	107	444	10	19.5461	1870081963	150	243685320	4440	4.14953	5.47424	22.7155	1.82202	0.227155	0.0182202	0.276636	1.21468e-07	1.21468e-07	1	0	0	1	0	0
AAGAGAGAGGG	8	38	11	19.5461	1870081963	150	243685320	418	4.75	0.409289	1.94412	0.155939	0.0213853	0.00171533	0.348333	1.14355e-08	1.14355e-08	1	0	0	1	0	0
AAGAGAGAGGGGGCGAGAG	7	32	19	19.5461	1870081963	150	243685320	608	4.57143	0.358128	1.63716	0.131317	0.031106	0.00249502	0.579048	1.66335e-08	1.66335e-08	1	0	0	1	1	0
AAGAGAGAGGTGGAG	10	42	15	19.5461	1870081963	150	243685320	630	4.2	0.511611	2.14877	0.172353	0.0322315	0.0025853	0.42	1.72353e-08	1.72353e-08	1	0	0	1	0	0
AAGAGAGGACAG	5	21	12	19.5461	1870081963	150	243685320	252	4.2	0.255806	1.07438	0.0861767	0.0128926	0.00103412	0.336	6.89414e-09	6.89414e-09	1	0	0	1	0	0
AAGAGAGGGCGAGG	167	835	14	19.5461	1870081963	150	243685320	11690	5	8.54391	42.7195	3.42655	0.598073	0.0479717	0.466667	3.19811e-07	3.19811e-07	1	0	0	1	0	0
AAGAGAGGGT	1	6	10	19.5461	1870081963	150	243685320	60	6	0.0511611	0.306967	0.0246219	0.00306967	0.000246219	0.4	1.64146e-09	1.64146e-09	1	0	0	1	0	0
AAGAGAGTG	3	12	9	19.5461	1870081963	150	243685320	108	4	0.153483	0.613933	0.0492438	0.0055254	0.000443195	0.24	2.95463e-09	2.95463e-09	1	0	0	1	0	0
AAGAGAGTGGTG	17	70	12	19.5461	1870081963	150	243685320	840	4.11765	0.869739	3.58128	0.287256	0.0429753	0.00344707	0.329412	2.29805e-08	2.29805e-08	1	0	0	1	0	0
AAGAGATACC	1	6	10	19.5461	1870081963	150	243685320	60	6	0.0511611	0.306967	0.0246219	0.00306967	0.000246219	0.4	1.64146e-09	1.64146e-09	1	0	0	1	0	0
AAGAGC	10	70	6	19.5461	1870081963	150	243685320	420	7	0.511611	3.58128	0.287256	0.0214877	0.00172353	0.28	1.14902e-08	1.14902e-08	1	0	0	1	0	0
AAGAGCAAGGAC	27	110	12	19.5461	1870081963	150	243685320	1320	4.07407	1.38135	5.62772	0.451402	0.0675327	0.00541682	0.325926	3.61121e-08	3.61121e-08	1	0	0	1	0	0
AAGAGCAGTGAGAGC	7	28	15	19.5461	1870081963	150	243685320	420	4	0.358128	1.43251	0.114902	0.0214877	0.00172353	0.4	1.14902e-08	1.14902e-08	1	0	0	1	0	0
AAGAGCC	1	4	7	19.5461	1870081963	150	243685320	28	4	0.0511611	0.204644	0.0164146	0.00143251	0.000114902	0.186667	7.66015e-10	7.66015e-10	1	0	0	1	0	0
AAGAGG	300	1448	6	19.5461	1870081963	150	243685320	8688	4.82667	15.3483	74.0813	5.94209	0.444488	0.0356525	0.193067	2.37684e-07	2.37684e-07	1	0	0	1	0	0
AAGAGGAGAGACGT	105	422	14	19.5461	1870081963	150	243685320	5908	4.01905	5.37192	21.59	1.73174	0.30226	0.0242444	0.375111	1.61629e-07	1.61629e-07	1	0	0	1	0	0
AAGAGGAGAGAG	647	2930	12	19.5461	1870081963	150	243685320	35160	4.52859	33.1012	149.902	12.0237	1.79882	0.144284	0.362287	9.61896e-07	9.61896e-07	1	0	0	1	0	0
AAGAGGAGAGC	1	6	11	19.5461	1870081963	150	243685320	66	6	0.0511611	0.306967	0.0246219	0.00337663	0.000270841	0.44	1.80561e-09	1.80561e-09	1	0	0	1	0	0
AAGAGGAGAGG	114	881	11	19.5461	1870081963	150	243685320	9691	7.72807	5.83237	45.0729	3.61532	0.495802	0.0397685	0.566725	2.65123e-07	2.65123e-07	1	0	0	1	1	0
AAGAGGAGAGGGAGAG	151	638	16	19.5461	1870081963	150	243685320	10208	4.22517	7.72533	32.6408	2.61813	0.522253	0.0418901	0.450684	2.79267e-07	2.79267e-07	1	0	0	1	0	0
AAGAGGAGGAGGGGAGG	1	5	17	19.5461	1870081963	150	243685320	85	5	0.0511611	0.255806	0.0205183	0.00434869	0.000348811	0.566667	2.3254e-09	2.3254e-09	1	0	0	1	1	0
AAGAGGAGGGAGAGAG	9	38	16	19.5461	1870081963	150	243685320	608	4.22222	0.46045	1.94412	0.155939	0.031106	0.00249502	0.45037	1.66335e-08	1.66335e-08	1	0	0	1	0	0
AAGAGGG	1	5	7	19.5461	1870081963	150	243685320	35	5	0.0511611	0.255806	0.0205183	0.00179064	0.000143628	0.233333	9.57519e-10	9.57519e-10	1	0	0	1	0	0
AAGAGGGAGAG	17	71	11	19.5461	1870081963	150	243685320	781	4.17647	0.869739	3.63244	0.291359	0.0399568	0.00320495	0.306275	2.13664e-08	2.13664e-08	1	0	0	1	0	0
AAGAGGGAGAGAGAGTGGG	1	4	19	19.5461	1870081963	150	243685320	76	4	0.0511611	0.204644	0.0164146	0.00388824	0.000311878	0.506667	2.07918e-09	2.07918e-09	1	0	0	1	1	0
AAGAGGGGAGGGAGGGAGG	1	4	19	19.5461	1870081963	150	243685320	76	4	0.0511611	0.204644	0.0164146	0.00388824	0.000311878	0.506667	2.07918e-09	2.07918e-09	1	0	0	1	1	0
AAGAGGGGAGGGAGTGGG	3	13	18	19.5461	1870081963	150	243685320	234	4.33333	0.153483	0.665095	0.0533475	0.0119717	0.000960255	0.52	6.4017e-09	6.4017e-09	1	0	0	1	1	0
AAGAGGGGGTG	2	9	11	19.5461	1870081963	150	243685320	99	4.5	0.102322	0.46045	0.0369329	0.00506495	0.000406262	0.33	2.70841e-09	2.70841e-09	1	0	0	1	0	0
AAGAGGT	6	44	7	19.5461	1870081963	150	243685320	308	7.33333	0.306967	2.25109	0.180561	0.0157576	0.00126393	0.342222	8.42617e-09	8.42617e-09	1	0	0	1	0	0
AAGAGGTAAGAGT	69	426	13	19.5461	1870081963	150	243685320	5538	6.17391	3.53012	21.7946	1.74816	0.28333	0.022726	0.535072	1.51507e-07	1.51507e-07	1	0	0	1	1	0
AAGAGGTGGGGGGTGGAGGT	1	4	20	19.5461	1870081963	150	243685320	80	4	0.0511611	0.204644	0.0164146	0.00409289	0.000328292	0.533333	2.18861e-09	2.18861e-09	1	0	0	1	1	0
AAGAGT	599	6817	6	19.5461	1870081963	150	243685320	40902	11.3806	30.6455	348.765	27.9746	2.09259	0.167848	0.455225	1.11898e-06	1.11898e-06	1	0	0	1	0	0
AAGAGTAAGGAGT	84	526	13	19.5461	1870081963	150	243685320	6838	6.2619	4.29753	26.9107	2.15852	0.34984	0.0280608	0.542698	1.87072e-07	1.87072e-07	1	0	0	1	1	0
AAGAGTATC	1	4	9	19.5461	1870081963	150	243685320	36	4	0.0511611	0.204644	0.0164146	0.0018418	0.000147732	0.24	9.84877e-10	9.84877e-10	1	0	0	1	0	0
AAGAGTG	5	21	7	19.5461	1870081963	150	243685320	147	4.2	0.255806	1.07438	0.0861767	0.00752068	0.000603237	0.196	4.02158e-09	4.02158e-09	1	0	0	1	0	0
AAGAGTGAGAG	26	127	11	19.5461	1870081963	150	243685320	1397	4.88462	1.33019	6.49746	0.521164	0.0714721	0.0057328	0.358205	3.82187e-08	3.82187e-08	1	0	0	1	0	0
AAGAGTGT	13	78	8	19.5461	1870081963	150	243685320	624	6	0.665095	3.99057	0.320085	0.0319245	0.00256068	0.32	1.70712e-08	1.70712e-08	1	0	0	1	0	0
AAGAT	17	114	5	19.5461	1870081963	150	243685320	570	6.70588	0.869739	5.83237	0.467816	0.0291618	0.00233908	0.223529	1.55939e-08	1.55939e-08	1	0	0	1	0	0
AAGATACTAG	1	9	10	19.5461	1870081963	150	243685320	90	9	0.0511611	0.46045	0.0369329	0.0046045	0.000369329	0.6	2.46219e-09	2.46219e-09	1	0	0	1	1	0
AAGATACTAT	3	17	10	19.5461	1870081963	150	243685320	170	5.66667	0.153483	0.869739	0.0697621	0.00869739	0.000697621	0.377778	4.65081e-09	4.65081e-09	1	0	0	1	0	0
AAGATACTATTAGATACTAT	1	5	20	19.5461	1870081963	150	243685320	100	5	0.0511611	0.255806	0.0205183	0.00511611	0.000410365	0.666667	2.73577e-09	2.73577e-09	1	0	0	1	1	0
AAGATAG	15	115	7	19.5461	1870081963	150	243685320	805	7.66667	0.767417	5.88353	0.47192	0.0411847	0.00330344	0.357778	2.20229e-08	2.20229e-08	1	0	0	1	0	0
AAGATAGG	1	5	8	19.5461	1870081963	150	243685320	40	5	0.0511611	0.255806	0.0205183	0.00204644	0.000164146	0.266667	1.09431e-09	1.09431e-09	1	0	0	1	0	0
AAGATAT	2	8	7	19.5461	1870081963	150	243685320	56	4	0.102322	0.409289	0.0328292	0.00286502	0.000229805	0.186667	1.53203e-09	1.53203e-09	1	0	0	1	0	0
AAGATATACT	6	26	10	19.5461	1870081963	150	243685320	260	4.33333	0.306967	1.33019	0.106695	0.0133019	0.00106695	0.288889	7.113e-09	7.113e-09	1	0	0	1	0	0
AAGATATATATATGTATAC	3	19	19	19.5461	1870081963	150	243685320	361	6.33333	0.153483	0.972061	0.0779694	0.0184692	0.00148142	0.802222	9.87612e-09	9.87612e-09	1	0	0	1	1	0
AAGATC	1	14	6	19.5461	1870081963	150	243685320	84	14	0.0511611	0.716256	0.0574511	0.00429753	0.000344707	0.56	2.29805e-09	2.29805e-09	1	0	0	1	1	0
AAGATCACAT	6	43	10	19.5461	1870081963	150	243685320	430	7.16667	0.306967	2.19993	0.176457	0.0219993	0.00176457	0.477778	1.17638e-08	1.17638e-08	1	0	0	1	0	0
AAGATCATCCT	2	8	11	19.5461	1870081963	150	243685320	88	4	0.102322	0.409289	0.0328292	0.00450218	0.000361121	0.293333	2.40748e-09	2.40748e-09	1	0	0	1	0	0
AAGATCTAG	1	4	9	19.5461	1870081963	150	243685320	36	4	0.0511611	0.204644	0.0164146	0.0018418	0.000147732	0.24	9.84877e-10	9.84877e-10	1	0	0	1	0	0
AAGATG	123	808	6	19.5461	1870081963	150	243685320	4848	6.56911	6.29282	41.3382	3.31575	0.248029	0.0198945	0.262764	1.3263e-07	1.3263e-07	1	0	0	1	0	0
AAGATGACCAT	1	5	11	19.5461	1870081963	150	243685320	55	5	0.0511611	0.255806	0.0205183	0.00281386	0.000225701	0.366667	1.50467e-09	1.50467e-09	1	0	0	1	0	0
AAGATGACTAATAG	1	6	14	19.5461	1870081963	150	243685320	84	6	0.0511611	0.306967	0.0246219	0.00429753	0.000344707	0.56	2.29805e-09	2.29805e-09	1	0	0	1	1	0
AAGATGACTAATC	1	7	13	19.5461	1870081963	150	243685320	91	7	0.0511611	0.358128	0.0287256	0.00465566	0.000373432	0.606667	2.48955e-09	2.48955e-09	1	0	0	1	1	0
AAGATGAGG	13	82	9	19.5461	1870081963	150	243685320	738	6.30769	0.665095	4.19521	0.3365	0.0377569	0.0030285	0.378462	2.019e-08	2.019e-08	1	0	0	1	0	0
AAGATGAGTCTG	1	4	12	19.5461	1870081963	150	243685320	48	4	0.0511611	0.204644	0.0164146	0.00245573	0.000196975	0.32	1.31317e-09	1.31317e-09	1	0	0	1	0	0
AAGATGATAAT	1	4	11	19.5461	1870081963	150	243685320	44	4	0.0511611	0.204644	0.0164146	0.00225109	0.000180561	0.293333	1.20374e-09	1.20374e-09	1	0	0	1	0	0
AAGATGATAT	5	45	10	19.5461	1870081963	150	243685320	450	9	0.255806	2.30225	0.184664	0.0230225	0.00184664	0.6	1.2311e-08	1.2311e-08	1	0	0	1	1	0
AAGATGATATATT	3	15	13	19.5461	1870081963	150	243685320	195	5	0.153483	0.767417	0.0615548	0.00997642	0.000800212	0.433333	5.33475e-09	5.33475e-09	1	0	0	1	0	0
AAGATGATG	32	156	9	19.5461	1870081963	150	243685320	1404	4.875	1.63716	7.98113	0.64017	0.0718302	0.00576153	0.2925	3.84102e-08	3.84102e-08	1	0	0	1	0	0
AAGATGATGAGG	3	15	12	19.5461	1870081963	150	243685320	180	5	0.153483	0.767417	0.0615548	0.009209	0.000738658	0.4	4.92438e-09	4.92438e-09	1	0	0	1	0	0
AAGATGCT	1	12	8	19.5461	1870081963	150	243685320	96	12	0.0511611	0.613933	0.0492438	0.00491147	0.000393951	0.64	2.62634e-09	2.62634e-09	1	0	0	1	1	0
AAGATGCTACTAT	2	13	13	19.5461	1870081963	150	243685320	169	6.5	0.102322	0.665095	0.0533475	0.00864623	0.000693517	0.563333	4.62345e-09	4.62345e-09	1	0	0	1	1	0
AAGATGCTAG	2	8	10	19.5461	1870081963	150	243685320	80	4	0.102322	0.409289	0.0328292	0.00409289	0.000328292	0.266667	2.18861e-09	2.18861e-09	1	0	0	1	0	0
AAGATGCTAT	5	24	10	19.5461	1870081963	150	243685320	240	4.8	0.255806	1.22787	0.0984877	0.0122787	0.000984877	0.32	6.56584e-09	6.56584e-09	1	0	0	1	0	0
AAGATGCTCTACTG	1	4	14	19.5461	1870081963	150	243685320	56	4	0.0511611	0.204644	0.0164146	0.00286502	0.000229805	0.373333	1.53203e-09	1.53203e-09	1	0	0	1	0	0
AAGATGCTGG	3	17	10	19.5461	1870081963	150	243685320	170	5.66667	0.153483	0.869739	0.0697621	0.00869739	0.000697621	0.377778	4.65081e-09	4.65081e-09	1	0	0	1	0	0
AAGATGCTTAG	3	19	11	19.5461	1870081963	150	243685320	209	6.33333	0.153483	0.972061	0.0779694	0.0106927	0.000857663	0.464444	5.71776e-09	5.71776e-09	1	0	0	1	0	0
AAGATGG	2	14	7	19.5461	1870081963	150	243685320	98	7	0.102322	0.716256	0.0574511	0.00501379	0.000402158	0.326667	2.68105e-09	2.68105e-09	1	0	0	1	0	0
AAGATGGGGAGAGGG	5	21	15	19.5461	1870081963	150	243685320	315	4.2	0.255806	1.07438	0.0861767	0.0161158	0.00129265	0.42	8.61767e-09	8.61767e-09	1	0	0	1	0	0
AAGATGTAG	5	59	9	19.5461	1870081963	150	243685320	531	11.8	0.255806	3.01851	0.242116	0.0271666	0.00217904	0.708	1.45269e-08	1.45269e-08	1	0	0	1	1	0
AAGATGTATAATATAAT	1	6	17	19.5461	1870081963	150	243685320	102	6	0.0511611	0.306967	0.0246219	0.00521843	0.000418573	0.68	2.79048e-09	2.79048e-09	1	0	0	1	1	0
AAGATGTGG	29	135	9	19.5461	1870081963	150	243685320	1215	4.65517	1.48367	6.90675	0.553993	0.0621608	0.00498594	0.27931	3.32396e-08	3.32396e-08	1	0	0	1	0	0
AAGATT	33	144	6	19.5461	1870081963	150	243685320	864	4.36364	1.68832	7.3672	0.590926	0.0442032	0.00354556	0.174545	2.3637e-08	2.3637e-08	1	0	0	1	0	0
AAGATTC	2	8	7	19.5461	1870081963	150	243685320	56	4	0.102322	0.409289	0.0328292	0.00286502	0.000229805	0.186667	1.53203e-09	1.53203e-09	1	0	0	1	0	0
AAGATTCCAG	4	20	10	19.5461	1870081963	150	243685320	200	5	0.204644	1.02322	0.0820731	0.0102322	0.000820731	0.333333	5.47154e-09	5.47154e-09	1	0	0	1	0	0
AAGATTG	3	13	7	19.5461	1870081963	150	243685320	91	4.33333	0.153483	0.665095	0.0533475	0.00465566	0.000373432	0.202222	2.48955e-09	2.48955e-09	1	0	0	1	0	0
AAGC	71	454	4	19.5461	1870081963	150	243685320	1816	6.39437	3.63244	23.2271	1.86306	0.0929086	0.00745223	0.170516	4.96816e-08	4.96816e-08	1	0	0	0	0	0
AAGCAAGGG	1	7	9	19.5461	1870081963	150	243685320	63	7	0.0511611	0.358128	0.0287256	0.00322315	0.00025853	0.42	1.72353e-09	1.72353e-09	1	0	0	1	0	0
AAGCAC	2	8	6	19.5461	1870081963	150	243685320	48	4	0.102322	0.409289	0.0328292	0.00245573	0.000196975	0.16	1.31317e-09	1.31317e-09	1	0	0	1	0	0
AAGCACAGAGAGCG	10	46	14	19.5461	1870081963	150	243685320	644	4.6	0.511611	2.35341	0.188768	0.0329478	0.00264275	0.429333	1.76184e-08	1.76184e-08	1	0	0	1	0	0
AAGCACC	3	14	7	19.5461	1870081963	150	243685320	98	4.66667	0.153483	0.716256	0.0574511	0.00501379	0.000402158	0.217778	2.68105e-09	2.68105e-09	1	0	0	1	0	0
AAGCACTGC	1	4	9	19.5461	1870081963	150	243685320	36	4	0.0511611	0.204644	0.0164146	0.0018418	0.000147732	0.24	9.84877e-10	9.84877e-10	1	0	0	1	0	0
AAGCAG	46	188	6	19.5461	1870081963	150	243685320	1128	4.08696	2.35341	9.61829	0.771487	0.0577097	0.00462892	0.163478	3.08595e-08	3.08595e-08	1	0	0	1	0	0
AAGCAGG	1	4	7	19.5461	1870081963	150	243685320	28	4	0.0511611	0.204644	0.0164146	0.00143251	0.000114902	0.186667	7.66015e-10	7.66015e-10	1	0	0	1	0	0
AAGCAGT	7	33	7	19.5461	1870081963	150	243685320	231	4.71429	0.358128	1.68832	0.135421	0.0118182	0.000947944	0.22	6.31963e-09	6.31963e-09	1	0	0	1	0	0
AAGCAGTGCAT	2	8	11	19.5461	1870081963	150	243685320	88	4	0.102322	0.409289	0.0328292	0.00450218	0.000361121	0.293333	2.40748e-09	2.40748e-09	1	0	0	1	0	0
AAGCAT	17	68	6	19.5461	1870081963	150	243685320	408	4	0.869739	3.47896	0.279048	0.0208737	0.00167429	0.16	1.11619e-08	1.11619e-08	1	0	0	1	0	0
AAGCC	46	265	5	19.5461	1870081963	150	243685320	1325	5.76087	2.35341	13.5577	1.08747	0.0677885	0.00543734	0.192029	3.62489e-08	3.62489e-08	1	0	0	1	0	0
AAGCCACG	1	4	8	19.5461	1870081963	150	243685320	32	4	0.0511611	0.204644	0.0164146	0.00163716	0.000131317	0.213333	8.75446e-10	8.75446e-10	1	0	0	1	0	0
AAGCCAGG	1	5	8	19.5461	1870081963	150	243685320	40	5	0.0511611	0.255806	0.0205183	0.00204644	0.000164146	0.266667	1.09431e-09	1.09431e-09	1	0	0	1	0	0
AAGCCATAC	1	4	9	19.5461	1870081963	150	243685320	36	4	0.0511611	0.204644	0.0164146	0.0018418	0.000147732	0.24	9.84877e-10	9.84877e-10	1	0	0	1	0	0
AAGCCATCC	1	9	9	19.5461	1870081963	150	243685320	81	9	0.0511611	0.46045	0.0369329	0.00414405	0.000332396	0.54	2.21597e-09	2.21597e-09	1	0	0	1	1	0
AAGCCC	58	270	6	19.5461	1870081963	150	243685320	1620	4.65517	2.96734	13.8135	1.10799	0.082881	0.00664792	0.186207	4.43195e-08	4.43195e-08	1	0	0	1	0	0
AAGCCCACG	4	35	9	19.5461	1870081963	150	243685320	315	8.75	0.204644	1.79064	0.143628	0.0161158	0.00129265	0.525	8.61767e-09	8.61767e-09	1	0	0	1	1	0
AAGCCG	47	189	6	19.5461	1870081963	150	243685320	1134	4.02128	2.40457	9.66945	0.77559	0.0580167	0.00465354	0.160851	3.10236e-08	3.10236e-08	1	0	0	1	0	0
AAGCCGCCCGCGGCACCC	18	76	18	19.5461	1870081963	150	243685320	1368	4.22222	0.9209	3.88824	0.311878	0.0699884	0.0056138	0.506667	3.74253e-08	3.74253e-08	1	0	0	1	1	0
AAGCCT	63	916	6	19.5461	1870081963	150	243685320	5496	14.5397	3.22315	46.8636	3.75895	0.281181	0.0225537	0.581587	1.50358e-07	1.50358e-07	1	0	0	1	1	0
AAGCCTG	6	24	7	19.5461	1870081963	150	243685320	168	4	0.306967	1.22787	0.0984877	0.00859507	0.000689414	0.186667	4.59609e-09	4.59609e-09	1	0	0	1	0	0
AAGCG	1	5	5	19.5461	1870081963	150	243685320	25	5	0.0511611	0.255806	0.0205183	0.00127903	0.000102591	0.166667	6.83942e-10	6.83942e-10	1	0	0	1	0	0
AAGCGGC	3	19	7	19.5461	1870081963	150	243685320	133	6.33333	0.153483	0.972061	0.0779694	0.00680443	0.000545786	0.295556	3.63857e-09	3.63857e-09	1	0	0	1	0	0
AAGCT	4	20	5	19.5461	1870081963	150	243685320	100	5	0.204644	1.02322	0.0820731	0.00511611	0.000410365	0.166667	2.73577e-09	2.73577e-09	1	0	0	1	0	0
AAGCTAATAG	3	18	10	19.5461	1870081963	150	243685320	180	6	0.153483	0.9209	0.0738658	0.009209	0.000738658	0.4	4.92438e-09	4.92438e-09	1	0	0	1	0	0
AAGCTAG	22	223	7	19.5461	1870081963	150	243685320	1561	10.1364	1.12554	11.4089	0.915115	0.0798625	0.0064058	0.47303	4.27053e-08	4.27053e-08	1	0	0	1	0	0
AAGCTATCCTGG	1	5	12	19.5461	1870081963	150	243685320	60	5	0.0511611	0.255806	0.0205183	0.00306967	0.000246219	0.4	1.64146e-09	1.64146e-09	1	0	0	1	0	0
AAGCTC	8	39	6	19.5461	1870081963	150	243685320	234	4.875	0.409289	1.99528	0.160042	0.0119717	0.000960255	0.195	6.4017e-09	6.4017e-09	1	0	0	1	0	0
AAGCTCACTTC	1	4	11	19.5461	1870081963	150	243685320	44	4	0.0511611	0.204644	0.0164146	0.00225109	0.000180561	0.293333	1.20374e-09	1.20374e-09	1	0	0	1	0	0
AAGCTCT	17	122	7	19.5461	1870081963	150	243685320	854	7.17647	0.869739	6.24166	0.500646	0.0436916	0.00350452	0.334902	2.33635e-08	2.33635e-08	1	0	0	1	0	0
AAGCTCTG	1	7	8	19.5461	1870081963	150	243685320	56	7	0.0511611	0.358128	0.0287256	0.00286502	0.000229805	0.373333	1.53203e-09	1.53203e-09	1	0	0	1	0	0
AAGCTGCCACTTCAC	1	4	15	19.5461	1870081963	150	243685320	60	4	0.0511611	0.204644	0.0164146	0.00306967	0.000246219	0.4	1.64146e-09	1.64146e-09	1	0	0	1	0	0
AAGCTGG	29	361	7	19.5461	1870081963	150	243685320	2527	12.4483	1.48367	18.4692	1.48142	0.129284	0.0103699	0.58092	6.91329e-08	6.91329e-08	1	0	0	1	1	0
AAGG	772	5058	4	19.5461	1870081963	150	243685320	20232	6.55181	39.4964	258.773	20.7563	1.03509	0.0830251	0.174715	5.53501e-07	5.53501e-07	1	0	0	0	0	0
AAGGAAGGGGGGAGAGGGG	1	4	19	19.5461	1870081963	150	243685320	76	4	0.0511611	0.204644	0.0164146	0.00388824	0.000311878	0.506667	2.07918e-09	2.07918e-09	1	0	0	1	1	0
AAGGAAGGTGT	9	45	11	19.5461	1870081963	150	243685320	495	5	0.46045	2.30225	0.184664	0.0253248	0.00203131	0.366667	1.35421e-08	1.35421e-08	1	0	0	1	0	0
AAGGAATGAC	2	16	10	19.5461	1870081963	150	243685320	160	8	0.102322	0.818578	0.0656584	0.00818578	0.000656584	0.533333	4.37723e-09	4.37723e-09	1	0	0	1	1	0
AAGGAATTGAGAGAG	244	1242	15	19.5461	1870081963	150	243685320	18630	5.09016	12.4833	63.5421	5.09674	0.953132	0.0764511	0.509016	5.09674e-07	5.09674e-07	1	0	0	1	1	0
AAGGAC	2	9	6	19.5461	1870081963	150	243685320	54	4.5	0.102322	0.46045	0.0369329	0.0027627	0.000221597	0.18	1.47732e-09	1.47732e-09	1	0	0	1	0	0
AAGGACC	1	4	7	19.5461	1870081963	150	243685320	28	4	0.0511611	0.204644	0.0164146	0.00143251	0.000114902	0.186667	7.66015e-10	7.66015e-10	1	0	0	1	0	0
AAGGACT	1	5	7	19.5461	1870081963	150	243685320	35	5	0.0511611	0.255806	0.0205183	0.00179064	0.000143628	0.233333	9.57519e-10	9.57519e-10	1	0	0	1	0	0
AAGGACTACATAGT	1	4	14	19.5461	1870081963	150	243685320	56	4	0.0511611	0.204644	0.0164146	0.00286502	0.000229805	0.373333	1.53203e-09	1.53203e-09	1	0	0	1	0	0
AAGGAG	189	1580	6	19.5461	1870081963	150	243685320	9480	8.35979	9.66945	80.8346	6.48377	0.485007	0.0389026	0.334392	2.59351e-07	2.59351e-07	1	0	0	1	0	0
AAGGAGAG	204	1089	8	19.5461	1870081963	150	243685320	8712	5.33824	10.4369	55.7145	4.46888	0.445716	0.035751	0.284706	2.3834e-07	2.3834e-07	1	0	0	1	0	0
AAGGAGAGAG	588	3065	10	19.5461	1870081963	150	243685320	30650	5.21259	30.0827	156.809	12.5777	1.56809	0.125777	0.347506	8.38513e-07	8.38513e-07	1	0	0	1	0	0
AAGGAGAGAGAGGTAG	77	361	16	19.5461	1870081963	150	243685320	5776	4.68831	3.93941	18.4692	1.48142	0.295507	0.0237027	0.500087	1.58018e-07	1.58018e-07	1	0	0	1	1	0
AAGGAGAGAGGGGGGAC	5	20	17	19.5461	1870081963	150	243685320	340	4	0.255806	1.02322	0.0820731	0.0173948	0.00139524	0.453333	9.30161e-09	9.30161e-09	1	0	0	1	0	0
AAGGAGAGGAG	1	4	11	19.5461	1870081963	150	243685320	44	4	0.0511611	0.204644	0.0164146	0.00225109	0.000180561	0.293333	1.20374e-09	1.20374e-09	1	0	0	1	0	0
AAGGAGAGGGGGATTG	3	13	16	19.5461	1870081963	150	243685320	208	4.33333	0.153483	0.665095	0.0533475	0.0106415	0.00085356	0.462222	5.6904e-09	5.6904e-09	1	0	0	1	0	0
AAGGAGAGTG	17	69	10	19.5461	1870081963	150	243685320	690	4.05882	0.869739	3.53012	0.283152	0.0353012	0.00283152	0.270588	1.88768e-08	1.88768e-08	1	0	0	1	0	0
AAGGAGAGTGGAGG	10	42	14	19.5461	1870081963	150	243685320	588	4.2	0.511611	2.14877	0.172353	0.0300827	0.00241295	0.392	1.60863e-08	1.60863e-08	1	0	0	1	0	0
AAGGAGG	1	4	7	19.5461	1870081963	150	243685320	28	4	0.0511611	0.204644	0.0164146	0.00143251	0.000114902	0.186667	7.66015e-10	7.66015e-10	1	0	0	1	0	0
AAGGAGGACAGG	1	5	12	19.5461	1870081963	150	243685320	60	5	0.0511611	0.255806	0.0205183	0.00306967	0.000246219	0.4	1.64146e-09	1.64146e-09	1	0	0	1	0	0
AAGGAGGCGGCGGGGGG	1	4	17	19.5461	1870081963	150	243685320	68	4	0.0511611	0.204644	0.0164146	0.00347896	0.000279048	0.453333	1.86032e-09	1.86032e-09	1	0	0	1	0	0
AAGGAGGCTGG	4	16	11	19.5461	1870081963	150	243685320	176	4	0.204644	0.818578	0.0656584	0.00900436	0.000722243	0.293333	4.81495e-09	4.81495e-09	1	0	0	1	0	0
AAGGAGGGAGATGG	33	194	14	19.5461	1870081963	150	243685320	2716	5.87879	1.68832	9.92526	0.796109	0.138954	0.0111455	0.548687	7.43035e-08	7.43035e-08	1	0	0	1	1	0
AAGGAGT	1	5	7	19.5461	1870081963	150	243685320	35	5	0.0511611	0.255806	0.0205183	0.00179064	0.000143628	0.233333	9.57519e-10	9.57519e-10	1	0	0	1	0	0
AAGGAGTGAGGG	15	64	12	19.5461	1870081963	150	243685320	768	4.26667	0.767417	3.27431	0.262634	0.0392917	0.00315161	0.341333	2.10107e-08	2.10107e-08	1	0	0	1	0	0
AAGGAT	25	236	6	19.5461	1870081963	150	243685320	1416	9.44	1.27903	12.074	0.968462	0.0724441	0.00581077	0.3776	3.87385e-08	3.87385e-08	1	0	0	1	0	0
AAGGATAGAC	1	4	10	19.5461	1870081963	150	243685320	40	4	0.0511611	0.204644	0.0164146	0.00204644	0.000164146	0.266667	1.09431e-09	1.09431e-09	1	0	0	1	0	0
AAGGATGAC	21	101	9	19.5461	1870081963	150	243685320	909	4.80952	1.07438	5.16727	0.414469	0.0465055	0.00373022	0.288571	2.48681e-08	2.48681e-08	1	0	0	1	0	0
AAGGATGAG	14	67	9	19.5461	1870081963	150	243685320	603	4.78571	0.716256	3.42779	0.274945	0.0308502	0.0024745	0.287143	1.64967e-08	1.64967e-08	1	0	0	1	0	0
AAGGATGAT	50	259	9	19.5461	1870081963	150	243685320	2331	5.18	2.55806	13.2507	1.06285	0.119257	0.00956562	0.3108	6.37708e-08	6.37708e-08	1	0	0	1	0	0
AAGGATGGATGAATGG	20	87	16	19.5461	1870081963	150	243685320	1392	4.35	1.02322	4.45102	0.357018	0.0712163	0.00571229	0.464	3.80819e-08	3.80819e-08	1	0	0	1	0	0
AAGGC	2	12	5	19.5461	1870081963	150	243685320	60	6	0.102322	0.613933	0.0492438	0.00306967	0.000246219	0.2	1.64146e-09	1.64146e-09	1	0	0	1	0	0
AAGGCACAGGC	19	106	11	19.5461	1870081963	150	243685320	1166	5.57895	0.972061	5.42308	0.434987	0.0596539	0.00478486	0.409123	3.18991e-08	3.18991e-08	1	0	0	1	0	0
AAGGCAG	18	200	7	19.5461	1870081963	150	243685320	1400	11.1111	0.9209	10.2322	0.820731	0.0716256	0.00574511	0.518519	3.83008e-08	3.83008e-08	1	0	0	1	1	0
AAGGCAGGAGGGTGAGCG	2	10	18	19.5461	1870081963	150	243685320	180	5	0.102322	0.511611	0.0410365	0.009209	0.000738658	0.6	4.92438e-09	4.92438e-09	1	0	0	1	1	0
AAGGCG	13	52	6	19.5461	1870081963	150	243685320	312	4	0.665095	2.66038	0.21339	0.0159623	0.00128034	0.16	8.5356e-09	8.5356e-09	1	0	0	1	0	0
AAGGCGATGAGGCGT	3	14	15	19.5461	1870081963	150	243685320	210	4.66667	0.153483	0.716256	0.0574511	0.0107438	0.000861767	0.466667	5.74511e-09	5.74511e-09	1	0	0	1	0	0
AAGGCGG	1	6	7	19.5461	1870081963	150	243685320	42	6	0.0511611	0.306967	0.0246219	0.00214877	0.000172353	0.28	1.14902e-09	1.14902e-09	1	0	0	1	0	0
AAGGCGTC	97	911	8	19.5461	1870081963	150	243685320	7288	9.39175	4.96263	46.6078	3.73843	0.372862	0.0299074	0.500893	1.99383e-07	1.99383e-07	1	0	0	1	1	0
AAGGCT	3	13	6	19.5461	1870081963	150	243685320	78	4.33333	0.153483	0.665095	0.0533475	0.00399057	0.000320085	0.173333	2.1339e-09	2.1339e-09	1	0	0	1	0	0
AAGGCTAGAC	21	174	10	19.5461	1870081963	150	243685320	1740	8.28571	1.07438	8.90203	0.714036	0.0890203	0.00714036	0.552381	4.76024e-08	4.76024e-08	1	0	0	1	1	0
AAGGCTGGAC	103	832	10	19.5461	1870081963	150	243685320	8320	8.07767	5.2696	42.566	3.41424	0.42566	0.0341424	0.538511	2.27616e-07	2.27616e-07	1	0	0	1	1	0
AAGGG	44	250	5	19.5461	1870081963	150	243685320	1250	5.68182	2.25109	12.7903	1.02591	0.0639514	0.00512957	0.189394	3.41971e-08	3.41971e-08	1	0	0	1	0	0
AAGGGAAGTAG	4	18	11	19.5461	1870081963	150	243685320	198	4.5	0.204644	0.9209	0.0738658	0.0101299	0.000812523	0.33	5.41682e-09	5.41682e-09	1	0	0	1	0	0
AAGGGAGAG	18	85	9	19.5461	1870081963	150	243685320	765	4.72222	0.9209	4.34869	0.348811	0.0391383	0.00313929	0.283333	2.09286e-08	2.09286e-08	1	0	0	1	0	0
AAGGGAGGAGATGG	121	525	14	19.5461	1870081963	150	243685320	7350	4.33884	6.1905	26.8596	2.15442	0.376034	0.0301618	0.404959	2.01079e-07	2.01079e-07	1	0	0	1	0	0
AAGGGAGGGG	2	8	10	19.5461	1870081963	150	243685320	80	4	0.102322	0.409289	0.0328292	0.00409289	0.000328292	0.266667	2.18861e-09	2.18861e-09	1	0	0	1	0	0
AAGGGATG	2	10	8	19.5461	1870081963	150	243685320	80	5	0.102322	0.511611	0.0410365	0.00409289	0.000328292	0.266667	2.18861e-09	2.18861e-09	1	0	0	1	0	0
AAGGGATGAT	1	4	10	19.5461	1870081963	150	243685320	40	4	0.0511611	0.204644	0.0164146	0.00204644	0.000164146	0.266667	1.09431e-09	1.09431e-09	1	0	0	1	0	0
AAGGGATGGGAGGACGGGGGATG	1	4	23	19.5461	1870081963	150	243685320	92	4	0.0511611	0.204644	0.0164146	0.00470682	0.000377536	0.613333	2.51691e-09	2.51691e-09	1	0	0	1	1	0
AAGGGC	40	179	6	19.5461	1870081963	150	243685320	1074	4.475	2.04644	9.15784	0.734554	0.054947	0.00440732	0.179	2.93822e-08	2.93822e-08	1	0	0	1	0	0
AAGGGCAGGAG	1	7	11	19.5461	1870081963	150	243685320	77	7	0.0511611	0.358128	0.0287256	0.00393941	0.000315981	0.513333	2.10654e-09	2.10654e-09	1	0	0	1	1	0
AAGGGCGTGTG	6	32	11	19.5461	1870081963	150	243685320	352	5.33333	0.306967	1.63716	0.131317	0.0180087	0.00144449	0.391111	9.62991e-09	9.62991e-09	1	0	0	1	0	0
AAGGGG	4	18	6	19.5461	1870081963	150	243685320	108	4.5	0.204644	0.9209	0.0738658	0.0055254	0.000443195	0.18	2.95463e-09	2.95463e-09	1	0	0	1	0	0
AAGGGGAGTGG	2	13	11	19.5461	1870081963	150	243685320	143	6.5	0.102322	0.665095	0.0533475	0.00731604	0.000586822	0.476667	3.91215e-09	3.91215e-09	1	0	0	1	0	0
AAGGGGG	1	4	7	19.5461	1870081963	150	243685320	28	4	0.0511611	0.204644	0.0164146	0.00143251	0.000114902	0.186667	7.66015e-10	7.66015e-10	1	0	0	1	0	0
AAGGGGGAGG	2	8	10	19.5461	1870081963	150	243685320	80	4	0.102322	0.409289	0.0328292	0.00409289	0.000328292	0.266667	2.18861e-09	2.18861e-09	1	0	0	1	0	0
AAGGGGGAGTAGAGGTG	2	9	17	19.5461	1870081963	150	243685320	153	4.5	0.102322	0.46045	0.0369329	0.00782765	0.000627859	0.51	4.18573e-09	4.18573e-09	1	0	0	1	1	0
AAGGGGGCGAGAG	1	4	13	19.5461	1870081963	150	243685320	52	4	0.0511611	0.204644	0.0164146	0.00266038	0.00021339	0.346667	1.4226e-09	1.4226e-09	1	0	0	1	0	0
AAGGGGGGGTGTGGAGG	1	5	17	19.5461	1870081963	150	243685320	85	5	0.0511611	0.255806	0.0205183	0.00434869	0.000348811	0.566667	2.3254e-09	2.3254e-09	1	0	0	1	1	0
AAGGGGGTGAG	1	5	11	19.5461	1870081963	150	243685320	55	5	0.0511611	0.255806	0.0205183	0.00281386	0.000225701	0.366667	1.50467e-09	1.50467e-09	1	0	0	1	0	0
AAGGGT	6	30	6	19.5461	1870081963	150	243685320	180	5	0.306967	1.53483	0.12311	0.009209	0.000738658	0.2	4.92438e-09	4.92438e-09	1	0	0	1	0	0
AAGGGTATATC	1	5	11	19.5461	1870081963	150	243685320	55	5	0.0511611	0.255806	0.0205183	0.00281386	0.000225701	0.366667	1.50467e-09	1.50467e-09	1	0	0	1	0	0
AAGGGTCC	27	143	8	19.5461	1870081963	150	243685320	1144	5.2963	1.38135	7.31604	0.586822	0.0585283	0.00469458	0.282469	3.12972e-08	3.12972e-08	1	0	0	1	0	0
AAGGT	103	1399	5	19.5461	1870081963	150	243685320	6995	13.5825	5.2696	71.5744	5.74101	0.357872	0.0287051	0.452751	1.91367e-07	1.91367e-07	1	0	0	1	0	0
AAGGTAATACT	2	11	11	19.5461	1870081963	150	243685320	121	5.5	0.102322	0.562772	0.0451402	0.0061905	0.000496542	0.403333	3.31028e-09	3.31028e-09	1	0	0	1	0	0
AAGGTACCTATACCC	15	64	15	19.5461	1870081963	150	243685320	960	4.26667	0.767417	3.27431	0.262634	0.0491147	0.00393951	0.426667	2.62634e-08	2.62634e-08	1	0	0	1	0	0
AAGGTAGACT	5	42	10	19.5461	1870081963	150	243685320	420	8.4	0.255806	2.14877	0.172353	0.0214877	0.00172353	0.56	1.14902e-08	1.14902e-08	1	0	0	1	1	0
AAGGTAGTAT	2	13	10	19.5461	1870081963	150	243685320	130	6.5	0.102322	0.665095	0.0533475	0.00665095	0.000533475	0.433333	3.5565e-09	3.5565e-09	1	0	0	1	0	0
AAGGTAT	22	144	7	19.5461	1870081963	150	243685320	1008	6.54545	1.12554	7.3672	0.590926	0.0515704	0.00413648	0.305455	2.75765e-08	2.75765e-08	1	0	0	1	0	0
AAGGTATACT	6	45	10	19.5461	1870081963	150	243685320	450	7.5	0.306967	2.30225	0.184664	0.0230225	0.00184664	0.5	1.2311e-08	1.2311e-08	1	0	0	1	0	0
AAGGTATAGT	2	12	10	19.5461	1870081963	150	243685320	120	6	0.102322	0.613933	0.0492438	0.00613933	0.000492438	0.4	3.28292e-09	3.28292e-09	1	0	0	1	0	0
AAGGTATATGTAATATC	1	6	17	19.5461	1870081963	150	243685320	102	6	0.0511611	0.306967	0.0246219	0.00521843	0.000418573	0.68	2.79048e-09	2.79048e-09	1	0	0	1	1	0
AAGGTATATT	1	6	10	19.5461	1870081963	150	243685320	60	6	0.0511611	0.306967	0.0246219	0.00306967	0.000246219	0.4	1.64146e-09	1.64146e-09	1	0	0	1	0	0
AAGGTATCGT	1	5	10	19.5461	1870081963	150	243685320	50	5	0.0511611	0.255806	0.0205183	0.00255806	0.000205183	0.333333	1.36788e-09	1.36788e-09	1	0	0	1	0	0
AAGGTATGACTCAT	2	9	14	19.5461	1870081963	150	243685320	126	4.5	0.102322	0.46045	0.0369329	0.0064463	0.00051706	0.42	3.44707e-09	3.44707e-09	1	0	0	1	0	0
AAGGTATGAGTAT	3	12	13	19.5461	1870081963	150	243685320	156	4	0.153483	0.613933	0.0492438	0.00798113	0.00064017	0.346667	4.2678e-09	4.2678e-09	1	0	0	1	0	0
AAGGTATTACGGGAGATCG	6	26	19	19.5461	1870081963	150	243685320	494	4.33333	0.306967	1.33019	0.106695	0.0252736	0.0020272	0.548889	1.35147e-08	1.35147e-08	1	0	0	1	1	0
AAGGTATTCT	3	14	10	19.5461	1870081963	150	243685320	140	4.66667	0.153483	0.716256	0.0574511	0.00716256	0.000574511	0.311111	3.83008e-09	3.83008e-09	1	0	0	1	0	0
AAGGTC	13	82	6	19.5461	1870081963	150	243685320	492	6.30769	0.665095	4.19521	0.3365	0.0251713	0.002019	0.252308	1.346e-08	1.346e-08	1	0	0	1	0	0
AAGGTCAGGAGGC	28	139	13	19.5461	1870081963	150	243685320	1807	4.96429	1.43251	7.1114	0.570408	0.0924481	0.0074153	0.430238	4.94353e-08	4.94353e-08	1	0	0	1	0	0
AAGGTCAGGAGGT	17	70	13	19.5461	1870081963	150	243685320	910	4.11765	0.869739	3.58128	0.287256	0.0465566	0.00373432	0.356863	2.48955e-08	2.48955e-08	1	0	0	1	0	0
AAGGTCAGT	1	5	9	19.5461	1870081963	150	243685320	45	5	0.0511611	0.255806	0.0205183	0.00230225	0.000184664	0.3	1.2311e-09	1.2311e-09	1	0	0	1	0	0
AAGGTG	35	154	6	19.5461	1870081963	150	243685320	924	4.4	1.79064	7.87881	0.631963	0.0472729	0.00379178	0.176	2.52785e-08	2.52785e-08	1	0	0	1	0	0
AAGGTGAATACT	1	8	12	19.5461	1870081963	150	243685320	96	8	0.0511611	0.409289	0.0328292	0.00491147	0.000393951	0.64	2.62634e-09	2.62634e-09	1	0	0	1	1	0
AAGGTGAT	29	271	8	19.5461	1870081963	150	243685320	2168	9.34483	1.48367	13.8647	1.11209	0.110917	0.00889672	0.498391	5.93115e-08	5.93115e-08	1	0	0	1	0	0
AAGGTGC	1	4	7	19.5461	1870081963	150	243685320	28	4	0.0511611	0.204644	0.0164146	0.00143251	0.000114902	0.186667	7.66015e-10	7.66015e-10	1	0	0	1	0	0
AAGGTGTC	198	2272	8	19.5461	1870081963	150	243685320	18176	11.4747	10.1299	116.238	9.3235	0.929904	0.074588	0.611987	4.97253e-07	4.97253e-07	1	0	0	1	1	0
AAGT	22229	263618	4	19.5461	1870081963	150	243685320	1054472	11.8592	1137.26	13487	1081.8	53.948	4.32719	0.316245	2.88479e-05	2.88479e-05	1	1	1	0	0	0
AAGTAAGTAGT	75	532	11	19.5461	1870081963	150	243685320	5852	7.09333	3.83708	27.2177	2.18314	0.299395	0.0240146	0.520178	1.60097e-07	1.60097e-07	1	0	0	1	1	0
AAGTAATAGTAGGT	2	14	14	19.5461	1870081963	150	243685320	196	7	0.102322	0.716256	0.0574511	0.0100276	0.000804316	0.653333	5.36211e-09	5.36211e-09	1	0	0	1	1	0
AAGTAATATAGT	3	30	12	19.5461	1870081963	150	243685320	360	10	0.153483	1.53483	0.12311	0.018418	0.00147732	0.8	9.84877e-09	9.84877e-09	1	0	0	1	1	0
AAGTAC	2	8	6	19.5461	1870081963	150	243685320	48	4	0.102322	0.409289	0.0328292	0.00245573	0.000196975	0.16	1.31317e-09	1.31317e-09	1	0	0	1	0	0
AAGTACAGTATATC	1	4	14	19.5461	1870081963	150	243685320	56	4	0.0511611	0.204644	0.0164146	0.00286502	0.000229805	0.373333	1.53203e-09	1.53203e-09	1	0	0	1	0	0
AAGTACCCAAGTATCG	1	5	16	19.5461	1870081963	150	243685320	80	5	0.0511611	0.255806	0.0205183	0.00409289	0.000328292	0.533333	2.18861e-09	2.18861e-09	1	0	0	1	1	0
AAGTACTACC	3	12	10	19.5461	1870081963	150	243685320	120	4	0.153483	0.613933	0.0492438	0.00613933	0.000492438	0.266667	3.28292e-09	3.28292e-09	1	0	0	1	0	0
AAGTACTATC	1	4	10	19.5461	1870081963	150	243685320	40	4	0.0511611	0.204644	0.0164146	0.00204644	0.000164146	0.266667	1.09431e-09	1.09431e-09	1	0	0	1	0	0
AAGTACTGC	3	12	9	19.5461	1870081963	150	243685320	108	4	0.153483	0.613933	0.0492438	0.0055254	0.000443195	0.24	2.95463e-09	2.95463e-09	1	0	0	1	0	0
AAGTAG	477	2019	6	19.5461	1870081963	150	243685320	12114	4.2327	24.4039	103.294	8.28528	0.619766	0.0497117	0.169308	3.31411e-07	3.31411e-07	1	0	0	1	0	0
AAGTAGAAGTAGAG	92	544	14	19.5461	1870081963	150	243685320	7616	5.91304	4.70682	27.8316	2.23239	0.389643	0.0312534	0.551884	2.08356e-07	2.08356e-07	1	0	0	1	1	0
AAGTAGAAGTATAG	30	176	14	19.5461	1870081963	150	243685320	2464	5.86667	1.53483	9.00436	0.722243	0.126061	0.0101114	0.547556	6.74093e-08	6.74093e-08	1	0	0	1	1	0
AAGTAGAAGTGTAG	57	363	14	19.5461	1870081963	150	243685320	5082	6.36842	2.91618	18.5715	1.48963	0.260001	0.0208548	0.594386	1.39032e-07	1.39032e-07	1	0	0	1	1	0
AAGTAGAAT	20	197	9	19.5461	1870081963	150	243685320	1773	9.85	1.02322	10.0787	0.80842	0.0907087	0.00727578	0.591	4.85052e-08	4.85052e-08	1	0	0	1	1	0
AAGTAGAGAGAATGAGAG	26	109	18	19.5461	1870081963	150	243685320	1962	4.19231	1.33019	5.57656	0.447298	0.100378	0.00805137	0.503077	5.36758e-08	5.36758e-08	1	0	0	1	1	0
AAGTAGG	1	10	7	19.5461	1870081963	150	243685320	70	10	0.0511611	0.511611	0.0410365	0.00358128	0.000287256	0.466667	1.91504e-09	1.91504e-09	1	0	0	1	0	0
AAGTAGT	199	2675	7	19.5461	1870081963	150	243685320	18725	13.4422	10.1811	136.856	10.9773	0.957992	0.0768409	0.627303	5.12273e-07	5.12273e-07	1	0	0	1	1	0
AAGTAT	44	368	6	19.5461	1870081963	150	243685320	2208	8.36364	2.25109	18.8273	1.51014	0.112964	0.00906087	0.334545	6.04058e-08	6.04058e-08	1	0	0	1	0	0
AAGTATACT	1	4	9	19.5461	1870081963	150	243685320	36	4	0.0511611	0.204644	0.0164146	0.0018418	0.000147732	0.24	9.84877e-10	9.84877e-10	1	0	0	1	0	0
AAGTATAGAATAC	2	9	13	19.5461	1870081963	150	243685320	117	4.5	0.102322	0.46045	0.0369329	0.00598585	0.000480127	0.39	3.20085e-09	3.20085e-09	1	0	0	1	0	0
AAGTATAGATAGGGTG	72	470	16	19.5461	1870081963	150	243685320	7520	6.52778	3.6836	24.0457	1.92872	0.384732	0.0308595	0.696296	2.0573e-07	2.0573e-07	1	0	0	1	1	0
AAGTATAGTAT	1	6	11	19.5461	1870081963	150	243685320	66	6	0.0511611	0.306967	0.0246219	0.00337663	0.000270841	0.44	1.80561e-09	1.80561e-09	1	0	0	1	0	0
AAGTATAGTATT	1	4	12	19.5461	1870081963	150	243685320	48	4	0.0511611	0.204644	0.0164146	0.00245573	0.000196975	0.32	1.31317e-09	1.31317e-09	1	0	0	1	0	0
AAGTATATATC	1	4	11	19.5461	1870081963	150	243685320	44	4	0.0511611	0.204644	0.0164146	0.00225109	0.000180561	0.293333	1.20374e-09	1.20374e-09	1	0	0	1	0	0
AAGTATATCATAC	2	8	13	19.5461	1870081963	150	243685320	104	4	0.102322	0.409289	0.0328292	0.00532076	0.00042678	0.346667	2.8452e-09	2.8452e-09	1	0	0	1	0	0
AAGTATATG	11	88	9	19.5461	1870081963	150	243685320	792	8	0.562772	4.50218	0.361121	0.0405196	0.00325009	0.48	2.16673e-08	2.16673e-08	1	0	0	1	0	0
AAGTATATGT	2	8	10	19.5461	1870081963	150	243685320	80	4	0.102322	0.409289	0.0328292	0.00409289	0.000328292	0.266667	2.18861e-09	2.18861e-09	1	0	0	1	0	0
AAGTATCATAT	1	7	11	19.5461	1870081963	150	243685320	77	7	0.0511611	0.358128	0.0287256	0.00393941	0.000315981	0.513333	2.10654e-09	2.10654e-09	1	0	0	1	1	0
AAGTATCT	12	75	8	19.5461	1870081963	150	243685320	600	6.25	0.613933	3.83708	0.307774	0.0306967	0.00246219	0.333333	1.64146e-08	1.64146e-08	1	0	0	1	0	0
AAGTATGTAGT	1	4	11	19.5461	1870081963	150	243685320	44	4	0.0511611	0.204644	0.0164146	0.00225109	0.000180561	0.293333	1.20374e-09	1.20374e-09	1	0	0	1	0	0
AAGTC	76	395	5	19.5461	1870081963	150	243685320	1975	5.19737	3.88824	20.2086	1.62094	0.101043	0.00810471	0.173246	5.40314e-08	5.40314e-08	1	0	0	1	0	0
AAGTCAATG	6	28	9	19.5461	1870081963	150	243685320	252	4.66667	0.306967	1.43251	0.114902	0.0128926	0.00103412	0.28	6.89414e-09	6.89414e-09	1	0	0	1	0	0
AAGTCAATTCACCAC	34	175	15	19.5461	1870081963	150	243685320	2625	5.14706	1.73948	8.9532	0.718139	0.134298	0.0107721	0.514706	7.18139e-08	7.18139e-08	1	0	0	1	1	0
AAGTCAC	1	4	7	19.5461	1870081963	150	243685320	28	4	0.0511611	0.204644	0.0164146	0.00143251	0.000114902	0.186667	7.66015e-10	7.66015e-10	1	0	0	1	0	0
AAGTCACTAGTAGT	2	10	14	19.5461	1870081963	150	243685320	140	5	0.102322	0.511611	0.0410365	0.00716256	0.000574511	0.466667	3.83008e-09	3.83008e-09	1	0	0	1	0	0
AAGTCATCAT	3	20	10	19.5461	1870081963	150	243685320	200	6.66667	0.153483	1.02322	0.0820731	0.0102322	0.000820731	0.444444	5.47154e-09	5.47154e-09	1	0	0	1	0	0
AAGTCATCATTGGT	5	27	14	19.5461	1870081963	150	243685320	378	5.4	0.255806	1.38135	0.110799	0.0193389	0.00155118	0.504	1.03412e-08	1.03412e-08	1	0	0	1	1	0
AAGTCC	23	116	6	19.5461	1870081963	150	243685320	696	5.04348	1.17671	5.93469	0.476024	0.0356081	0.00285614	0.201739	1.9041e-08	1.9041e-08	1	0	0	1	0	0
AAGTCCATACTATG	1	4	14	19.5461	1870081963	150	243685320	56	4	0.0511611	0.204644	0.0164146	0.00286502	0.000229805	0.373333	1.53203e-09	1.53203e-09	1	0	0	1	0	0
AAGTCG	6	24	6	19.5461	1870081963	150	243685320	144	4	0.306967	1.22787	0.0984877	0.0073672	0.000590926	0.16	3.93951e-09	3.93951e-09	1	0	0	1	0	0
AAGTCGC	14	151	7	19.5461	1870081963	150	243685320	1057	10.7857	0.716256	7.72533	0.619652	0.0540773	0.00433756	0.503333	2.89171e-08	2.89171e-08	1	0	0	1	1	0
AAGTCTC	1	4	7	19.5461	1870081963	150	243685320	28	4	0.0511611	0.204644	0.0164146	0.00143251	0.000114902	0.186667	7.66015e-10	7.66015e-10	1	0	0	1	0	0
AAGTCTCACCCTG	17	84	13	19.5461	1870081963	150	243685320	1092	4.94118	0.869739	4.29753	0.344707	0.0558679	0.00448119	0.428235	2.98746e-08	2.98746e-08	1	0	0	1	0	0
AAGTG	65	334	5	19.5461	1870081963	150	243685320	1670	5.13846	3.32547	17.0878	1.37062	0.0854391	0.0068531	0.171282	4.56873e-08	4.56873e-08	1	0	0	1	0	0
AAGTGAAT	6	51	8	19.5461	1870081963	150	243685320	408	8.5	0.306967	2.60922	0.209286	0.0208737	0.00167429	0.453333	1.11619e-08	1.11619e-08	1	0	0	1	0	0
AAGTGAATCATC	3	15	12	19.5461	1870081963	150	243685320	180	5	0.153483	0.767417	0.0615548	0.009209	0.000738658	0.4	4.92438e-09	4.92438e-09	1	0	0	1	0	0
AAGTGAG	1	4	7	19.5461	1870081963	150	243685320	28	4	0.0511611	0.204644	0.0164146	0.00143251	0.000114902	0.186667	7.66015e-10	7.66015e-10	1	0	0	1	0	0
AAGTGAGT	83	577	8	19.5461	1870081963	150	243685320	4616	6.95181	4.24637	29.52	2.36781	0.23616	0.0189425	0.370763	1.26283e-07	1.26283e-07	1	0	0	1	0	0
AAGTGATAG	100	1183	9	19.5461	1870081963	150	243685320	10647	11.83	5.11611	60.5236	4.85462	0.544712	0.0436916	0.7098	2.91277e-07	2.91277e-07	1	0	0	1	1	0
AAGTGATAGATGAT	7	38	14	19.5461	1870081963	150	243685320	532	5.42857	0.358128	1.94412	0.155939	0.0272177	0.00218314	0.506667	1.45543e-08	1.45543e-08	1	0	0	1	1	0
AAGTGATTGATGAGG	10	53	15	19.5461	1870081963	150	243685320	795	5.3	0.511611	2.71154	0.217494	0.0406731	0.0032624	0.53	2.17494e-08	2.17494e-08	1	0	0	1	1	0
AAGTGC	25	100	6	19.5461	1870081963	150	243685320	600	4	1.27903	5.11611	0.410365	0.0306967	0.00246219	0.16	1.64146e-08	1.64146e-08	1	0	0	1	0	0
AAGTGCC	1	4	7	19.5461	1870081963	150	243685320	28	4	0.0511611	0.204644	0.0164146	0.00143251	0.000114902	0.186667	7.66015e-10	7.66015e-10	1	0	0	1	0	0
AAGTGG	48	234	6	19.5461	1870081963	150	243685320	1404	4.875	2.45573	11.9717	0.960255	0.0718302	0.00576153	0.195	3.84102e-08	3.84102e-08	1	0	0	1	0	0
AAGTGGG	5	28	7	19.5461	1870081963	150	243685320	196	5.6	0.255806	1.43251	0.114902	0.0100276	0.000804316	0.261333	5.36211e-09	5.36211e-09	1	0	0	1	0	0
AAGTGGGAT	16	83	9	19.5461	1870081963	150	243685320	747	5.1875	0.818578	4.24637	0.340603	0.0382174	0.00306543	0.31125	2.04362e-08	2.04362e-08	1	0	0	1	0	0
AAGTGGTCTGC	7	28	11	19.5461	1870081963	150	243685320	308	4	0.358128	1.43251	0.114902	0.0157576	0.00126393	0.293333	8.42617e-09	8.42617e-09	1	0	0	1	0	0
AAGTGTCC	191	978	8	19.5461	1870081963	150	243685320	7824	5.12042	9.77177	50.0356	4.01337	0.400285	0.032107	0.273089	2.14047e-07	2.14047e-07	1	0	0	1	0	0
AAGTGTCG	118	808	8	19.5461	1870081963	150	243685320	6464	6.84746	6.03701	41.3382	3.31575	0.330705	0.026526	0.365198	1.7684e-07	1.7684e-07	1	0	0	1	0	0
AAT	26694	235817	3	19.5461	1870081963	150	243685320	707451	8.83408	1365.69	12064.7	967.711	36.194	2.90313	0.176682	1.93542e-05	1.93542e-05	1	1	0	0	0	0
AATAATAATAGTAATATAGT	5	21	20	19.5461	1870081963	150	243685320	420	4.2	0.255806	1.07438	0.0861767	0.0214877	0.00172353	0.56	1.14902e-08	1.14902e-08	1	0	0	1	1	0
AATAATAATATG	1	12	12	19.5461	1870081963	150	243685320	144	12	0.0511611	0.613933	0.0492438	0.0073672	0.000590926	0.96	3.93951e-09	3.93951e-09	1	0	0	1	1	0
AATAATAATGC	15	104	11	19.5461	1870081963	150	243685320	1144	6.93333	0.767417	5.32076	0.42678	0.0585283	0.00469458	0.508444	3.12972e-08	3.12972e-08	1	0	0	1	1	0
AATAATAC	21	250	8	19.5461	1870081963	150	243685320	2000	11.9048	1.07438	12.7903	1.02591	0.102322	0.00820731	0.634921	5.47154e-08	5.47154e-08	1	0	0	1	1	0
AATAATACAATACTAATAC	23	131	19	19.5461	1870081963	150	243685320	2489	5.69565	1.17671	6.70211	0.537579	0.12734	0.010214	0.721449	6.80933e-08	6.80933e-08	1	0	0	1	1	0
AATAATACTAG	1	5	11	19.5461	1870081963	150	243685320	55	5	0.0511611	0.255806	0.0205183	0.00281386	0.000225701	0.366667	1.50467e-09	1.50467e-09	1	0	0	1	0	0
AATAATATATATATACC	2	8	17	19.5461	1870081963	150	243685320	136	4	0.102322	0.409289	0.0328292	0.00695791	0.000558097	0.453333	3.72065e-09	3.72065e-09	1	0	0	1	0	0
AATAATATATTGT	1	4	13	19.5461	1870081963	150	243685320	52	4	0.0511611	0.204644	0.0164146	0.00266038	0.00021339	0.346667	1.4226e-09	1.4226e-09	1	0	0	1	0	0
AATAATATCT	2	9	10	19.5461	1870081963	150	243685320	90	4.5	0.102322	0.46045	0.0369329	0.0046045	0.000369329	0.3	2.46219e-09	2.46219e-09	1	0	0	1	0	0
AATAATC	1	4	7	19.5461	1870081963	150	243685320	28	4	0.0511611	0.204644	0.0164146	0.00143251	0.000114902	0.186667	7.66015e-10	7.66015e-10	1	0	0	1	0	0
AATAATCAG	3	16	9	19.5461	1870081963	150	243685320	144	5.33333	0.153483	0.818578	0.0656584	0.0073672	0.000590926	0.32	3.93951e-09	3.93951e-09	1	0	0	1	0	0
AATAATG	4	16	7	19.5461	1870081963	150	243685320	112	4	0.204644	0.818578	0.0656584	0.00573005	0.000459609	0.186667	3.06406e-09	3.06406e-09	1	0	0	1	0	0
AATAATGACC	1	5	10	19.5461	1870081963	150	243685320	50	5	0.0511611	0.255806	0.0205183	0.00255806	0.000205183	0.333333	1.36788e-09	1.36788e-09	1	0	0	1	0	0
AATAATGAT	5	34	9	19.5461	1870081963	150	243685320	306	6.8	0.255806	1.73948	0.139524	0.0156553	0.00125572	0.408	8.37145e-09	8.37145e-09	1	0	0	1	0	0
AATAATGATAC	17	137	11	19.5461	1870081963	150	243685320	1507	8.05882	0.869739	7.00907	0.5622	0.0770998	0.00618421	0.59098	4.1228e-08	4.1228e-08	1	0	0	1	1	0
AATAATGATC	1	4	10	19.5461	1870081963	150	243685320	40	4	0.0511611	0.204644	0.0164146	0.00204644	0.000164146	0.266667	1.09431e-09	1.09431e-09	1	0	0	1	0	0
AATAATGATT	2	10	10	19.5461	1870081963	150	243685320	100	5	0.102322	0.511611	0.0410365	0.00511611	0.000410365	0.333333	2.73577e-09	2.73577e-09	1	0	0	1	0	0
AATAATGGAATGG	13	57	13	19.5461	1870081963	150	243685320	741	4.38462	0.665095	2.91618	0.233908	0.0379104	0.00304081	0.38	2.0272e-08	2.0272e-08	1	0	0	1	0	0
AATAATGT	40	515	8	19.5461	1870081963	150	243685320	4120	12.875	2.04644	26.348	2.11338	0.210784	0.0169071	0.686667	1.12714e-07	1.12714e-07	1	0	0	1	1	0
AATAATGTAATTAATGTAATGT	38	171	22	19.5461	1870081963	150	243685320	3762	4.5	1.94412	8.74855	0.701725	0.192468	0.0154379	0.66	1.0292e-07	1.0292e-07	1	0	0	1	1	0
AATAATT	12	52	7	19.5461	1870081963	150	243685320	364	4.33333	0.613933	2.66038	0.21339	0.0186226	0.00149373	0.202222	9.9582e-09	9.9582e-09	1	0	0	1	0	0
AATAATTACT	2	8	10	19.5461	1870081963	150	243685320	80	4	0.102322	0.409289	0.0328292	0.00409289	0.000328292	0.266667	2.18861e-09	2.18861e-09	1	0	0	1	0	0
AATAATTCAATAT	2	8	13	19.5461	1870081963	150	243685320	104	4	0.102322	0.409289	0.0328292	0.00532076	0.00042678	0.346667	2.8452e-09	2.8452e-09	1	0	0	1	0	0
AATAATTCAGGT	1	4	12	19.5461	1870081963	150	243685320	48	4	0.0511611	0.204644	0.0164146	0.00245573	0.000196975	0.32	1.31317e-09	1.31317e-09	1	0	0	1	0	0
AATAATTCT	4	46	9	19.5461	1870081963	150	243685320	414	11.5	0.204644	2.35341	0.188768	0.0211807	0.00169891	0.69	1.13261e-08	1.13261e-08	1	0	0	1	1	0
AATAATTGT	11	50	9	19.5461	1870081963	150	243685320	450	4.54545	0.562772	2.55806	0.205183	0.0230225	0.00184664	0.272727	1.2311e-08	1.2311e-08	1	0	0	1	0	0
AATAC	64	575	5	19.5461	1870081963	150	243685320	2875	8.98438	3.27431	29.4176	2.3596	0.147088	0.011798	0.299479	7.86533e-08	7.86533e-08	1	0	0	1	0	0
AATACAATCT	1	6	10	19.5461	1870081963	150	243685320	60	6	0.0511611	0.306967	0.0246219	0.00306967	0.000246219	0.4	1.64146e-09	1.64146e-09	1	0	0	1	0	0
AATACACACATGC	4	16	13	19.5461	1870081963	150	243685320	208	4	0.204644	0.818578	0.0656584	0.0106415	0.00085356	0.346667	5.6904e-09	5.6904e-09	1	0	0	1	0	0
AATACACAGGT	4	16	11	19.5461	1870081963	150	243685320	176	4	0.204644	0.818578	0.0656584	0.00900436	0.000722243	0.293333	4.81495e-09	4.81495e-09	1	0	0	1	0	0
AATACACCTAG	2	8	11	19.5461	1870081963	150	243685320	88	4	0.102322	0.409289	0.0328292	0.00450218	0.000361121	0.293333	2.40748e-09	2.40748e-09	1	0	0	1	0	0
AATACAG	1	4	7	19.5461	1870081963	150	243685320	28	4	0.0511611	0.204644	0.0164146	0.00143251	0.000114902	0.186667	7.66015e-10	7.66015e-10	1	0	0	1	0	0
AATACAT	49	513	7	19.5461	1870081963	150	243685320	3591	10.4694	2.50689	26.2457	2.10517	0.18372	0.0147362	0.488571	9.82415e-08	9.82415e-08	1	0	0	1	0	0
AATACATATATATACAT	21	85	17	19.5461	1870081963	150	243685320	1445	4.04762	1.07438	4.34869	0.348811	0.0739278	0.00592978	0.45873	3.95319e-08	3.95319e-08	1	0	0	1	0	0
AATACATCAATAT	1	5	13	19.5461	1870081963	150	243685320	65	5	0.0511611	0.255806	0.0205183	0.00332547	0.000266737	0.433333	1.77825e-09	1.77825e-09	1	0	0	1	0	0
AATACATCTACCTGT	1	5	15	19.5461	1870081963	150	243685320	75	5	0.0511611	0.255806	0.0205183	0.00383708	0.000307774	0.5	2.05183e-09	2.05183e-09	1	0	0	1	0	0
AATACATT	30	190	8	19.5461	1870081963	150	243685320	1520	6.33333	1.53483	9.72061	0.779694	0.0777649	0.00623755	0.337778	4.15837e-08	4.15837e-08	1	0	0	1	0	0
AATACATTACACTAC	69	424	15	19.5461	1870081963	150	243685320	6360	6.14493	3.53012	21.6923	1.73995	0.325385	0.0260992	0.614493	1.73995e-07	1.73995e-07	1	0	0	1	1	0
AATACATTCT	2	15	10	19.5461	1870081963	150	243685320	150	7.5	0.102322	0.767417	0.0615548	0.00767417	0.000615548	0.5	4.10365e-09	4.10365e-09	1	0	0	1	0	0
AATACC	3	15	6	19.5461	1870081963	150	243685320	90	5	0.153483	0.767417	0.0615548	0.0046045	0.000369329	0.2	2.46219e-09	2.46219e-09	1	0	0	1	0	0
AATACCTAG	6	30	9	19.5461	1870081963	150	243685320	270	5	0.306967	1.53483	0.12311	0.0138135	0.00110799	0.3	7.38658e-09	7.38658e-09	1	0	0	1	0	0
AATACG	48	201	6	19.5461	1870081963	150	243685320	1206	4.1875	2.45573	10.2834	0.824834	0.0617003	0.00494901	0.1675	3.29934e-08	3.29934e-08	1	0	0	1	0	0
AATACGATAC	54	501	10	19.5461	1870081963	150	243685320	5010	9.27778	2.7627	25.6317	2.05593	0.256317	0.0205593	0.618519	1.37062e-07	1.37062e-07	1	0	0	1	1	0
AATACGATG	1	4	9	19.5461	1870081963	150	243685320	36	4	0.0511611	0.204644	0.0164146	0.0018418	0.000147732	0.24	9.84877e-10	9.84877e-10	1	0	0	1	0	0
AATACT	120	815	6	19.5461	1870081963	150	243685320	4890	6.79167	6.13933	41.6963	3.34448	0.250178	0.0200669	0.271667	1.33779e-07	1.33779e-07	1	0	0	1	0	0
AATACTACAGGT	5	27	12	19.5461	1870081963	150	243685320	324	5.4	0.255806	1.38135	0.110799	0.0165762	0.00132958	0.432	8.86389e-09	8.86389e-09	1	0	0	1	0	0
AATACTACCTG	2	8	11	19.5461	1870081963	150	243685320	88	4	0.102322	0.409289	0.0328292	0.00450218	0.000361121	0.293333	2.40748e-09	2.40748e-09	1	0	0	1	0	0
AATACTACT	1	5	9	19.5461	1870081963	150	243685320	45	5	0.0511611	0.255806	0.0205183	0.00230225	0.000184664	0.3	1.2311e-09	1.2311e-09	1	0	0	1	0	0
AATACTACTG	4	22	10	19.5461	1870081963	150	243685320	220	5.5	0.204644	1.12554	0.0902804	0.0112554	0.000902804	0.366667	6.01869e-09	6.01869e-09	1	0	0	1	0	0
AATACTATAT	4	22	10	19.5461	1870081963	150	243685320	220	5.5	0.204644	1.12554	0.0902804	0.0112554	0.000902804	0.366667	6.01869e-09	6.01869e-09	1	0	0	1	0	0
AATACTATG	4	16	9	19.5461	1870081963	150	243685320	144	4	0.204644	0.818578	0.0656584	0.0073672	0.000590926	0.24	3.93951e-09	3.93951e-09	1	0	0	1	0	0
AATACTATTG	2	8	10	19.5461	1870081963	150	243685320	80	4	0.102322	0.409289	0.0328292	0.00409289	0.000328292	0.266667	2.18861e-09	2.18861e-09	1	0	0	1	0	0
AATACTCAT	1	6	9	19.5461	1870081963	150	243685320	54	6	0.0511611	0.306967	0.0246219	0.0027627	0.000221597	0.36	1.47732e-09	1.47732e-09	1	0	0	1	0	0
AATACTCTATATTATAGT	1	5	18	19.5461	1870081963	150	243685320	90	5	0.0511611	0.255806	0.0205183	0.0046045	0.000369329	0.6	2.46219e-09	2.46219e-09	1	0	0	1	1	0
AATACTGACC	1	7	10	19.5461	1870081963	150	243685320	70	7	0.0511611	0.358128	0.0287256	0.00358128	0.000287256	0.466667	1.91504e-09	1.91504e-09	1	0	0	1	0	0
AATACTGATGTAATGGTGGT	89	380	20	19.5461	1870081963	150	243685320	7600	4.26966	4.55334	19.4412	1.55939	0.388824	0.0311878	0.569288	2.07918e-07	2.07918e-07	1	0	0	1	1	0
AATAG	108	619	5	19.5461	1870081963	150	243685320	3095	5.73148	5.5254	31.6687	2.54016	0.158344	0.0127008	0.191049	8.4672e-08	8.4672e-08	1	0	0	1	0	0
AATAGAATAGGAATAGT	42	222	17	19.5461	1870081963	150	243685320	3774	5.28571	2.14877	11.3578	0.911011	0.193082	0.0154872	0.599048	1.03248e-07	1.03248e-07	1	0	0	1	1	0
AATAGAATAGGAATGGT	40	253	17	19.5461	1870081963	150	243685320	4301	6.325	2.04644	12.9438	1.03822	0.220044	0.0176498	0.716833	1.17665e-07	1.17665e-07	1	0	0	1	1	0
AATAGAATAGTATAG	52	346	15	19.5461	1870081963	150	243685320	5190	6.65385	2.66038	17.7017	1.41986	0.265526	0.021298	0.665385	1.41986e-07	1.41986e-07	1	0	0	1	1	0
AATAGAATGG	72	672	10	19.5461	1870081963	150	243685320	6720	9.33333	3.6836	34.3803	2.75765	0.343803	0.0275765	0.622222	1.83844e-07	1.83844e-07	1	0	0	1	1	0
AATAGAATTCCTCT	1	4	14	19.5461	1870081963	150	243685320	56	4	0.0511611	0.204644	0.0164146	0.00286502	0.000229805	0.373333	1.53203e-09	1.53203e-09	1	0	0	1	0	0
AATAGACTACTATAT	1	4	15	19.5461	1870081963	150	243685320	60	4	0.0511611	0.204644	0.0164146	0.00306967	0.000246219	0.4	1.64146e-09	1.64146e-09	1	0	0	1	0	0
AATAGAG	15	216	7	19.5461	1870081963	150	243685320	1512	14.4	0.767417	11.0508	0.886389	0.0773556	0.00620472	0.672	4.13648e-08	4.13648e-08	1	0	0	1	1	0
AATAGAGAGACTGG	15	71	14	19.5461	1870081963	150	243685320	994	4.73333	0.767417	3.63244	0.291359	0.0508541	0.00407903	0.441778	2.71935e-08	2.71935e-08	1	0	0	1	0	0
AATAGAGAGAG	81	539	11	19.5461	1870081963	150	243685320	5929	6.65432	4.14405	27.5758	2.21187	0.303334	0.0243306	0.487984	1.62204e-07	1.62204e-07	1	0	0	1	0	0
AATAGAGAGAGAGGGAG	117	521	17	19.5461	1870081963	150	243685320	8857	4.45299	5.98585	26.6549	2.138	0.453134	0.0363461	0.504672	2.42307e-07	2.42307e-07	1	0	0	1	1	0
AATAGAGTATC	2	23	11	19.5461	1870081963	150	243685320	253	11.5	0.102322	1.17671	0.094384	0.0129438	0.00103822	0.843333	6.92149e-09	6.92149e-09	1	0	0	1	1	0
AATAGATAGAT	99	820	11	19.5461	1870081963	150	243685320	9020	8.28283	5.06495	41.9521	3.365	0.461473	0.037015	0.607407	2.46766e-07	2.46766e-07	1	0	0	1	1	0
AATAGATCACC	1	7	11	19.5461	1870081963	150	243685320	77	7	0.0511611	0.358128	0.0287256	0.00393941	0.000315981	0.513333	2.10654e-09	2.10654e-09	1	0	0	1	1	0
AATAGATCAT	1	5	10	19.5461	1870081963	150	243685320	50	5	0.0511611	0.255806	0.0205183	0.00255806	0.000205183	0.333333	1.36788e-09	1.36788e-09	1	0	0	1	0	0
AATAGATGG	27	285	9	19.5461	1870081963	150	243685320	2565	10.5556	1.38135	14.5809	1.16954	0.131228	0.0105259	0.633333	7.01725e-08	7.01725e-08	1	0	0	1	1	0
AATAGC	15	60	6	19.5461	1870081963	150	243685320	360	4	0.767417	3.06967	0.246219	0.018418	0.00147732	0.16	9.84877e-09	9.84877e-09	1	0	0	1	0	0
AATAGCATC	2	8	9	19.5461	1870081963	150	243685320	72	4	0.102322	0.409289	0.0328292	0.0036836	0.000295463	0.24	1.96975e-09	1.96975e-09	1	0	0	1	0	0
AATAGCATCC	1	5	10	19.5461	1870081963	150	243685320	50	5	0.0511611	0.255806	0.0205183	0.00255806	0.000205183	0.333333	1.36788e-09	1.36788e-09	1	0	0	1	0	0
AATAGCC	16	76	7	19.5461	1870081963	150	243685320	532	4.75	0.818578	3.88824	0.311878	0.0272177	0.00218314	0.221667	1.45543e-08	1.45543e-08	1	0	0	1	0	0
AATAGCTGGAGGG	6	27	13	19.5461	1870081963	150	243685320	351	4.5	0.306967	1.38135	0.110799	0.0179576	0.00144038	0.39	9.60255e-09	9.60255e-09	1	0	0	1	0	0
AATAGG	8	54	6	19.5461	1870081963	150	243685320	324	6.75	0.409289	2.7627	0.221597	0.0165762	0.00132958	0.27	8.86389e-09	8.86389e-09	1	0	0	1	0	0
AATAGGAGTAG	112	1141	11	19.5461	1870081963	150	243685320	12551	10.1875	5.73005	58.3748	4.68227	0.642123	0.0515049	0.747083	3.43366e-07	3.43366e-07	1	0	0	1	1	0
AATAGGATAGG	11	48	11	19.5461	1870081963	150	243685320	528	4.36364	0.562772	2.45573	0.196975	0.0270131	0.00216673	0.32	1.44449e-08	1.44449e-08	1	0	0	1	0	0
AATAGGG	1	7	7	19.5461	1870081963	150	243685320	49	7	0.0511611	0.358128	0.0287256	0.00250689	0.000201079	0.326667	1.34053e-09	1.34053e-09	1	0	0	1	0	0
AATAGGTAGT	2	8	10	19.5461	1870081963	150	243685320	80	4	0.102322	0.409289	0.0328292	0.00409289	0.000328292	0.266667	2.18861e-09	2.18861e-09	1	0	0	1	0	0
AATAGT	33	207	6	19.5461	1870081963	150	243685320	1242	6.27273	1.68832	10.5904	0.849456	0.0635421	0.00509674	0.250909	3.39782e-08	3.39782e-08	1	0	0	1	0	0
AATAGTACTC	6	26	10	19.5461	1870081963	150	243685320	260	4.33333	0.306967	1.33019	0.106695	0.0133019	0.00106695	0.288889	7.113e-09	7.113e-09	1	0	0	1	0	0
AATAGTACTG	15	76	10	19.5461	1870081963	150	243685320	760	5.06667	0.767417	3.88824	0.311878	0.0388824	0.00311878	0.337778	2.07918e-08	2.07918e-08	1	0	0	1	0	0
AATAGTAGCAGTGGT	73	450	15	19.5461	1870081963	150	243685320	6750	6.16438	3.73476	23.0225	1.84664	0.345338	0.0276997	0.616438	1.84664e-07	1.84664e-07	1	0	0	1	1	0
AATAGTAGTGGTAGTGGT	41	199	18	19.5461	1870081963	150	243685320	3582	4.85366	2.09761	10.1811	0.816627	0.183259	0.0146993	0.582439	9.79952e-08	9.79952e-08	1	0	0	1	1	0
AATAGTAT	35	222	8	19.5461	1870081963	150	243685320	1776	6.34286	1.79064	11.3578	0.911011	0.0908621	0.00728809	0.338286	4.85873e-08	4.85873e-08	1	0	0	1	0	0
AATAGTATAGATGC	1	4	14	19.5461	1870081963	150	243685320	56	4	0.0511611	0.204644	0.0164146	0.00286502	0.000229805	0.373333	1.53203e-09	1.53203e-09	1	0	0	1	0	0
AATAGTATC	3	16	9	19.5461	1870081963	150	243685320	144	5.33333	0.153483	0.818578	0.0656584	0.0073672	0.000590926	0.32	3.93951e-09	3.93951e-09	1	0	0	1	0	0
AATAGTCTATAGT	2	10	13	19.5461	1870081963	150	243685320	130	5	0.102322	0.511611	0.0410365	0.00665095	0.000533475	0.433333	3.5565e-09	3.5565e-09	1	0	0	1	0	0
AATAGTG	9	55	7	19.5461	1870081963	150	243685320	385	6.11111	0.46045	2.81386	0.225701	0.019697	0.00157991	0.285185	1.05327e-08	1.05327e-08	1	0	0	1	0	0
AATAGTGT	24	284	8	19.5461	1870081963	150	243685320	2272	11.8333	1.22787	14.5298	1.16544	0.116238	0.0093235	0.631111	6.21567e-08	6.21567e-08	1	0	0	1	1	0
AATAT	219	1184	5	19.5461	1870081963	150	243685320	5920	5.40639	11.2043	60.5748	4.85873	0.302874	0.0242936	0.180213	1.61958e-07	1.61958e-07	1	0	0	1	0	0
AATATAATGT	110	575	10	19.5461	1870081963	150	243685320	5750	5.22727	5.62772	29.4176	2.3596	0.294176	0.023596	0.348485	1.57307e-07	1.57307e-07	1	0	0	1	0	0
AATATAATTCT	6	29	11	19.5461	1870081963	150	243685320	319	4.83333	0.306967	1.48367	0.119006	0.0163204	0.00130907	0.354444	8.7271e-09	8.7271e-09	1	0	0	1	0	0
AATATAC	2	10	7	19.5461	1870081963	150	243685320	70	5	0.102322	0.511611	0.0410365	0.00358128	0.000287256	0.233333	1.91504e-09	1.91504e-09	1	0	0	1	0	0
AATATACAGGTAT	1	4	13	19.5461	1870081963	150	243685320	52	4	0.0511611	0.204644	0.0164146	0.00266038	0.00021339	0.346667	1.4226e-09	1.4226e-09	1	0	0	1	0	0
AATATACAGTG	1	4	11	19.5461	1870081963	150	243685320	44	4	0.0511611	0.204644	0.0164146	0.00225109	0.000180561	0.293333	1.20374e-09	1.20374e-09	1	0	0	1	0	0
AATATACATAT	14	58	11	19.5461	1870081963	150	243685320	638	4.14286	0.716256	2.96734	0.238012	0.0326408	0.00261813	0.30381	1.74542e-08	1.74542e-08	1	0	0	1	0	0
AATATACCTG	7	30	10	19.5461	1870081963	150	243685320	300	4.28571	0.358128	1.53483	0.12311	0.0153483	0.0012311	0.285714	8.20731e-09	8.20731e-09	1	0	0	1	0	0
AATATACCTGT	4	19	11	19.5461	1870081963	150	243685320	209	4.75	0.204644	0.972061	0.0779694	0.0106927	0.000857663	0.348333	5.71776e-09	5.71776e-09	1	0	0	1	0	0
AATATACCTGTAC	2	11	13	19.5461	1870081963	150	243685320	143	5.5	0.102322	0.562772	0.0451402	0.00731604	0.000586822	0.476667	3.91215e-09	3.91215e-09	1	0	0	1	0	0
AATATACT	7	28	8	19.5461	1870081963	150	243685320	224	4	0.358128	1.43251	0.114902	0.0114601	0.000919218	0.213333	6.12812e-09	6.12812e-09	1	0	0	1	0	0
AATATAG	2	10	7	19.5461	1870081963	150	243685320	70	5	0.102322	0.511611	0.0410365	0.00358128	0.000287256	0.233333	1.91504e-09	1.91504e-09	1	0	0	1	0	0
AATATAGATCTG	2	8	12	19.5461	1870081963	150	243685320	96	4	0.102322	0.409289	0.0328292	0.00491147	0.000393951	0.32	2.62634e-09	2.62634e-09	1	0	0	1	0	0
AATATAGT	5	46	8	19.5461	1870081963	150	243685320	368	9.2	0.255806	2.35341	0.188768	0.0188273	0.00151014	0.490667	1.00676e-08	1.00676e-08	1	0	0	1	0	0
AATATAGTACTGATGAT	5	28	17	19.5461	1870081963	150	243685320	476	5.6	0.255806	1.43251	0.114902	0.0243527	0.00195334	0.634667	1.30223e-08	1.30223e-08	1	0	0	1	1	0
AATATAGTATAGTAT	25	112	15	19.5461	1870081963	150	243685320	1680	4.48	1.27903	5.73005	0.459609	0.0859507	0.00689414	0.448	4.59609e-08	4.59609e-08	1	0	0	1	0	0
AATATAGTCGC	1	4	11	19.5461	1870081963	150	243685320	44	4	0.0511611	0.204644	0.0164146	0.00225109	0.000180561	0.293333	1.20374e-09	1.20374e-09	1	0	0	1	0	0
AATATAT	37	161	7	19.5461	1870081963	150	243685320	1127	4.35135	1.89296	8.23694	0.660688	0.0576586	0.00462482	0.203063	3.08321e-08	3.08321e-08	1	0	0	1	0	0
AATATATACCAGGT	1	4	14	19.5461	1870081963	150	243685320	56	4	0.0511611	0.204644	0.0164146	0.00286502	0.000229805	0.373333	1.53203e-09	1.53203e-09	1	0	0	1	0	0
AATATATCAGGTAC	1	7	14	19.5461	1870081963	150	243685320	98	7	0.0511611	0.358128	0.0287256	0.00501379	0.000402158	0.653333	2.68105e-09	2.68105e-09	1	0	0	1	1	0
AATATATGAGTCATC	1	4	15	19.5461	1870081963	150	243685320	60	4	0.0511611	0.204644	0.0164146	0.00306967	0.000246219	0.4	1.64146e-09	1.64146e-09	1	0	0	1	0	0
AATATATGATG	2	13	11	19.5461	1870081963	150	243685320	143	6.5	0.102322	0.665095	0.0533475	0.00731604	0.000586822	0.476667	3.91215e-09	3.91215e-09	1	0	0	1	0	0
AATATATGCTG	2	10	11	19.5461	1870081963	150	243685320	110	5	0.102322	0.511611	0.0410365	0.00562772	0.000451402	0.366667	3.00935e-09	3.00935e-09	1	0	0	1	0	0
AATATC	8	32	6	19.5461	1870081963	150	243685320	192	4	0.409289	1.63716	0.131317	0.00982293	0.000787901	0.16	5.25268e-09	5.25268e-09	1	0	0	1	0	0
AATATCAGGT	5	24	10	19.5461	1870081963	150	243685320	240	4.8	0.255806	1.22787	0.0984877	0.0122787	0.000984877	0.32	6.56584e-09	6.56584e-09	1	0	0	1	0	0
AATATCTAG	26	104	9	19.5461	1870081963	150	243685320	936	4	1.33019	5.32076	0.42678	0.0478868	0.00384102	0.24	2.56068e-08	2.56068e-08	1	0	0	1	0	0
AATATCTATACAC	51	224	13	19.5461	1870081963	150	243685320	2912	4.39216	2.60922	11.4601	0.919218	0.148981	0.0119498	0.380654	7.96656e-08	7.96656e-08	1	0	0	1	0	0
AATATCTGGCTCGGACG	24	109	17	19.5461	1870081963	150	243685320	1853	4.54167	1.22787	5.57656	0.447298	0.0948015	0.00760407	0.514722	5.06938e-08	5.06938e-08	1	0	0	1	1	0
AATATG	7	28	6	19.5461	1870081963	150	243685320	168	4	0.358128	1.43251	0.114902	0.00859507	0.000689414	0.16	4.59609e-09	4.59609e-09	1	0	0	1	0	0
AATATGAATCCC	1	4	12	19.5461	1870081963	150	243685320	48	4	0.0511611	0.204644	0.0164146	0.00245573	0.000196975	0.32	1.31317e-09	1.31317e-09	1	0	0	1	0	0
AATATGAATCGTAG	1	4	14	19.5461	1870081963	150	243685320	56	4	0.0511611	0.204644	0.0164146	0.00286502	0.000229805	0.373333	1.53203e-09	1.53203e-09	1	0	0	1	0	0
AATATGATAT	69	425	10	19.5461	1870081963	150	243685320	4250	6.15942	3.53012	21.7435	1.74405	0.217435	0.0174405	0.410628	1.1627e-07	1.1627e-07	1	0	0	1	0	0
AATATGATCT	3	40	10	19.5461	1870081963	150	243685320	400	13.3333	0.153483	2.04644	0.164146	0.0204644	0.00164146	0.888889	1.09431e-08	1.09431e-08	1	0	0	1	1	0
AATATGCAGCT	31	162	11	19.5461	1870081963	150	243685320	1782	5.22581	1.58599	8.2881	0.664792	0.0911691	0.00731271	0.383226	4.87514e-08	4.87514e-08	1	0	0	1	0	0
AATATGGAGC	13	60	10	19.5461	1870081963	150	243685320	600	4.61538	0.665095	3.06967	0.246219	0.0306967	0.00246219	0.307692	1.64146e-08	1.64146e-08	1	0	0	1	0	0
AATATGGGTACTGTCT	1	5	16	19.5461	1870081963	150	243685320	80	5	0.0511611	0.255806	0.0205183	0.00409289	0.000328292	0.533333	2.18861e-09	2.18861e-09	1	0	0	1	1	0
AATATGT	2	8	7	19.5461	1870081963	150	243685320	56	4	0.102322	0.409289	0.0328292	0.00286502	0.000229805	0.186667	1.53203e-09	1.53203e-09	1	0	0	1	0	0
AATATGTACT	6	26	10	19.5461	1870081963	150	243685320	260	4.33333	0.306967	1.33019	0.106695	0.0133019	0.00106695	0.288889	7.113e-09	7.113e-09	1	0	0	1	0	0
AATATGTAT	8	46	9	19.5461	1870081963	150	243685320	414	5.75	0.409289	2.35341	0.188768	0.0211807	0.00169891	0.345	1.13261e-08	1.13261e-08	1	0	0	1	0	0
AATATGTCAATGTC	63	402	14	19.5461	1870081963	150	243685320	5628	6.38095	3.22315	20.5668	1.64967	0.287935	0.0230954	0.595556	1.53969e-07	1.53969e-07	1	0	0	1	1	0
AATATGTG	1	4	8	19.5461	1870081963	150	243685320	32	4	0.0511611	0.204644	0.0164146	0.00163716	0.000131317	0.213333	8.75446e-10	8.75446e-10	1	0	0	1	0	0
AATATT	80	334	6	19.5461	1870081963	150	243685320	2004	4.175	4.09289	17.0878	1.37062	0.102527	0.00822372	0.167	5.48248e-08	5.48248e-08	1	0	0	1	0	0
AATATTC	4	17	7	19.5461	1870081963	150	243685320	119	4.25	0.204644	0.869739	0.0697621	0.00608817	0.000488335	0.198333	3.25556e-09	3.25556e-09	1	0	0	1	0	0
AATATTCTAC	2	8	10	19.5461	1870081963	150	243685320	80	4	0.102322	0.409289	0.0328292	0.00409289	0.000328292	0.266667	2.18861e-09	2.18861e-09	1	0	0	1	0	0
AATATTCTGTGTACGCCTCCATAC	1	4	24	19.5461	1870081963	150	243685320	96	4	0.0511611	0.204644	0.0164146	0.00491147	0.000393951	0.64	2.62634e-09	2.62634e-09	1	0	0	1	1	0
AATC	914	5866	4	19.5461	1870081963	150	243685320	23464	6.41794	46.7613	300.111	24.072	1.20044	0.0962881	0.171145	6.41921e-07	6.41921e-07	1	0	0	0	0	0
AATCAC	18	80	6	19.5461	1870081963	150	243685320	480	4.44444	0.9209	4.09289	0.328292	0.0245573	0.00196975	0.177778	1.31317e-08	1.31317e-08	1	0	0	1	0	0
AATCACCAGTGAGGATG	5	23	17	19.5461	1870081963	150	243685320	391	4.6	0.255806	1.17671	0.094384	0.020004	0.00160453	0.521333	1.06969e-08	1.06969e-08	1	0	0	1	1	0
AATCACCCCC	3	13	10	19.5461	1870081963	150	243685320	130	4.33333	0.153483	0.665095	0.0533475	0.00665095	0.000533475	0.288889	3.5565e-09	3.5565e-09	1	0	0	1	0	0
AATCACCGAGCGGCCAC	1	4	17	19.5461	1870081963	150	243685320	68	4	0.0511611	0.204644	0.0164146	0.00347896	0.000279048	0.453333	1.86032e-09	1.86032e-09	1	0	0	1	0	0
AATCACT	13	92	7	19.5461	1870081963	150	243685320	644	7.07692	0.665095	4.70682	0.377536	0.0329478	0.00264275	0.330256	1.76184e-08	1.76184e-08	1	0	0	1	0	0
AATCAG	30	126	6	19.5461	1870081963	150	243685320	756	4.2	1.53483	6.4463	0.51706	0.0386778	0.00310236	0.168	2.06824e-08	2.06824e-08	1	0	0	1	0	0
AATCAGATAGAGAGAC	3	13	16	19.5461	1870081963	150	243685320	208	4.33333	0.153483	0.665095	0.0533475	0.0106415	0.00085356	0.462222	5.6904e-09	5.6904e-09	1	0	0	1	0	0
AATCAGCAATTGAT	1	4	14	19.5461	1870081963	150	243685320	56	4	0.0511611	0.204644	0.0164146	0.00286502	0.000229805	0.373333	1.53203e-09	1.53203e-09	1	0	0	1	0	0
AATCAGT	1	4	7	19.5461	1870081963	150	243685320	28	4	0.0511611	0.204644	0.0164146	0.00143251	0.000114902	0.186667	7.66015e-10	7.66015e-10	1	0	0	1	0	0
AATCAGTCCT	1	5	10	19.5461	1870081963	150	243685320	50	5	0.0511611	0.255806	0.0205183	0.00255806	0.000205183	0.333333	1.36788e-09	1.36788e-09	1	0	0	1	0	0
AATCAT	31	126	6	19.5461	1870081963	150	243685320	756	4.06452	1.58599	6.4463	0.51706	0.0386778	0.00310236	0.162581	2.06824e-08	2.06824e-08	1	0	0	1	0	0
AATCATACGATGAG	2	8	14	19.5461	1870081963	150	243685320	112	4	0.102322	0.409289	0.0328292	0.00573005	0.000459609	0.373333	3.06406e-09	3.06406e-09	1	0	0	1	0	0
AATCATACTG	1	6	10	19.5461	1870081963	150	243685320	60	6	0.0511611	0.306967	0.0246219	0.00306967	0.000246219	0.4	1.64146e-09	1.64146e-09	1	0	0	1	0	0
AATCATAGTATGG	1	5	13	19.5461	1870081963	150	243685320	65	5	0.0511611	0.255806	0.0205183	0.00332547	0.000266737	0.433333	1.77825e-09	1.77825e-09	1	0	0	1	0	0
AATCATATATG	2	8	11	19.5461	1870081963	150	243685320	88	4	0.102322	0.409289	0.0328292	0.00450218	0.000361121	0.293333	2.40748e-09	2.40748e-09	1	0	0	1	0	0
AATCATATC	48	322	9	19.5461	1870081963	150	243685320	2898	6.70833	2.45573	16.4739	1.32138	0.148265	0.0118924	0.4025	7.92826e-08	7.92826e-08	1	0	0	1	0	0
AATCATC	1	4	7	19.5461	1870081963	150	243685320	28	4	0.0511611	0.204644	0.0164146	0.00143251	0.000114902	0.186667	7.66015e-10	7.66015e-10	1	0	0	1	0	0
AATCC	20	103	5	19.5461	1870081963	150	243685320	515	5.15	1.02322	5.2696	0.422676	0.026348	0.00211338	0.171667	1.40892e-08	1.40892e-08	1	0	0	1	0	0
AATCCAATCTCC	60	380	12	19.5461	1870081963	150	243685320	4560	6.33333	3.06967	19.4412	1.55939	0.233295	0.0187127	0.506667	1.24751e-07	1.24751e-07	1	0	0	1	1	0
AATCCAC	5	20	7	19.5461	1870081963	150	243685320	140	4	0.255806	1.02322	0.0820731	0.00716256	0.000574511	0.186667	3.83008e-09	3.83008e-09	1	0	0	1	0	0
AATCCACTACC	16	98	11	19.5461	1870081963	150	243685320	1078	6.125	0.818578	5.01379	0.402158	0.0551517	0.00442374	0.449167	2.94916e-08	2.94916e-08	1	0	0	1	0	0
AATCCATC	1	4	8	19.5461	1870081963	150	243685320	32	4	0.0511611	0.204644	0.0164146	0.00163716	0.000131317	0.213333	8.75446e-10	8.75446e-10	1	0	0	1	0	0
AATCCATCGGGTAATTCATCT	1	4	21	19.5461	1870081963	150	243685320	84	4	0.0511611	0.204644	0.0164146	0.00429753	0.000344707	0.56	2.29805e-09	2.29805e-09	1	0	0	1	1	0
AATCCC	6	30	6	19.5461	1870081963	150	243685320	180	5	0.306967	1.53483	0.12311	0.009209	0.000738658	0.2	4.92438e-09	4.92438e-09	1	0	0	1	0	0
AATCCCT	4	16	7	19.5461	1870081963	150	243685320	112	4	0.204644	0.818578	0.0656584	0.00573005	0.000459609	0.186667	3.06406e-09	3.06406e-09	1	0	0	1	0	0
AATCCG	17	68	6	19.5461	1870081963	150	243685320	408	4	0.869739	3.47896	0.279048	0.0208737	0.00167429	0.16	1.11619e-08	1.11619e-08	1	0	0	1	0	0
AATCCT	32	138	6	19.5461	1870081963	150	243685320	828	4.3125	1.63716	7.06023	0.566304	0.0423614	0.00339782	0.1725	2.26522e-08	2.26522e-08	1	0	0	1	0	0
AATCCTCGATTCCTAG	11	51	16	19.5461	1870081963	150	243685320	816	4.63636	0.562772	2.60922	0.209286	0.0417475	0.00334858	0.494545	2.23239e-08	2.23239e-08	1	0	0	1	0	0
[truncated: 827 more rows]
