# Supplementary material for: Profiles of telomeric repeats in Insecta reveal diverse forms of telomeric motifs in Hymenopterans
Source: Life Sci Alliance. 2022 Apr 1;5(7):e202101163. doi: 10.26508/lsa.202101163 (PMC8977481; doi:10.26508/lsa.202101163)
Supplement: Supplemental Data 5. — Tandem repeat statistics and TRIP TRM calls for arthropods species that are not listed in Supplemental Data 2 or Supplemental Data 3. [file LSA-2021-01163_Supplemental_Data_5.zip › DataS5/SARPE_output.csv.2.filtered.xlsx]

## Sheet: Sheet1
Unnamed: 0	reads	repeats	unit_len	avg_genome_cov	genome_size	eff_read_len	num_reads	repeats_total_len	repeats_per_read	reads_per_genome	repeats_per_genome	repeats_per_million_reads	repeats_len_per_genome	repeats_len_per_million_reads	percent_repeats_len_per_read	percent_repeats_len_per_genome	percent_repeat_unit_in_sequences	avg_genome_cov_filter	repeat_containing_reads_filter	repeats_len_per_million_reads_filter	unit_len_filter	percent_repeats_len_per_read_filter	qualified
AAAAAAAATTAATTTAAATT	61	253	20	98.8093	473527192	150	311925790	5060	4.14754	0.617351	2.56049	0.81109	0.0512098	0.0162218	0.553005	1.08145e-07	1.08145e-07	1	0	0	1	1	0
AAAAAAATAT	245	1001	10	98.8093	473527192	150	311925790	10010	4.08571	2.47952	10.1306	3.2091	0.101306	0.032091	0.272381	2.1394e-07	2.1394e-07	1	0	0	1	0	0
AAAAAAC	203	814	7	98.8093	473527192	150	311925790	5698	4.00985	2.05446	8.23809	2.6096	0.0576667	0.0182672	0.187126	1.21781e-07	1.21781e-07	1	0	0	1	0	0
AAAAAAG	1	4	7	98.8093	473527192	150	311925790	28	4	0.0101205	0.040482	0.0128236	0.000283374	8.97649e-05	0.186667	5.98433e-10	5.98433e-10	1	0	0	1	0	0
AAAAAAT	143	577	7	98.8093	473527192	150	311925790	4039	4.03497	1.44723	5.83953	1.8498	0.0408767	0.0129486	0.188298	8.6324e-08	8.6324e-08	1	0	0	1	0	0
AAAAAATAAAATAAATAAAT	14	72	20	98.8093	473527192	150	311925790	1440	5.14286	0.141687	0.728677	0.230824	0.0145735	0.00461648	0.685714	3.07766e-08	3.07766e-08	1	0	0	1	1	0
AAAAAC	8032	33067	6	98.8093	473527192	150	311925790	198402	4.11691	81.2879	334.655	106.009	2.00793	0.636055	0.164676	4.24037e-06	4.24037e-06	1	0	0	1	0	0
AAAAACG	26	104	7	98.8093	473527192	150	311925790	728	4	0.263133	1.05253	0.333413	0.00736773	0.00233389	0.186667	1.55593e-08	1.55593e-08	1	0	0	1	0	0
AAAAAG	389	1563	6	98.8093	473527192	150	311925790	9378	4.01799	3.93688	15.8184	5.01081	0.0949101	0.0300648	0.16072	2.00432e-07	2.00432e-07	1	0	0	1	0	0
AAAAAGAGAG	16	77	10	98.8093	473527192	150	311925790	770	4.8125	0.161928	0.779279	0.246854	0.00779279	0.00246854	0.320833	1.64569e-08	1.64569e-08	1	0	0	1	0	0
AAAAAGG	4	16	7	98.8093	473527192	150	311925790	112	4	0.040482	0.161928	0.0512943	0.0011335	0.00035906	0.186667	2.39373e-09	2.39373e-09	1	0	0	1	0	0
AAAAAGTGTGTAAATATATG	146	655	20	98.8093	473527192	150	311925790	13100	4.4863	1.47759	6.62893	2.09986	0.132579	0.0419972	0.598174	2.79981e-07	2.79981e-07	1	0	0	1	1	0
AAAAAGTTATTCGAAT	73	321	16	98.8093	473527192	150	311925790	5136	4.39726	0.738797	3.24868	1.02909	0.0519789	0.0164655	0.469041	1.0977e-07	1.0977e-07	1	0	0	1	0	0
AAAAAT	3617	14898	6	98.8093	473527192	150	311925790	89388	4.11888	36.6059	150.775	47.7614	0.904652	0.286568	0.164755	1.91045e-06	1.91045e-06	1	0	0	1	0	0
AAAAATAGACAT	33	175	12	98.8093	473527192	150	311925790	2100	5.30303	0.333977	1.77109	0.561031	0.0212531	0.00673237	0.424242	4.48825e-08	4.48825e-08	1	0	0	1	0	0
AAAAATG	28	112	7	98.8093	473527192	150	311925790	784	4	0.283374	1.1335	0.35906	0.00793448	0.00251342	0.186667	1.67561e-08	1.67561e-08	1	0	0	1	0	0
AAAAATGACTTGTCATTTAC	41	189	20	98.8093	473527192	150	311925790	3780	4.60976	0.414941	1.91278	0.605913	0.0382555	0.0121183	0.614634	8.07884e-08	8.07884e-08	1	0	0	1	1	0
AAAAATGACTTGTCATTTAG	35	175	20	98.8093	473527192	150	311925790	3500	5	0.354218	1.77109	0.561031	0.0354218	0.0112206	0.666667	7.48041e-08	7.48041e-08	1	0	0	1	1	0
AAAAATGGATAAATTTTCTATAG	31	133	23	98.8093	473527192	150	311925790	3059	4.29032	0.313736	1.34603	0.426383	0.0309586	0.00980682	0.657849	6.53788e-08	6.53788e-08	1	0	0	1	1	0
AAAAATT	353	3509	7	98.8093	473527192	150	311925790	24563	9.94051	3.57254	35.5129	11.2495	0.24859	0.0787463	0.46389	5.24975e-07	5.24975e-07	1	0	0	1	0	0
AAAAC	3446	19610	5	98.8093	473527192	150	311925790	98050	5.69066	34.8753	198.463	62.8675	0.992316	0.314338	0.189689	2.09558e-06	2.09558e-06	1	0	0	1	0	0
AAAACAG	32	128	7	98.8093	473527192	150	311925790	896	4	0.323856	1.29543	0.410354	0.00906798	0.00287248	0.186667	1.91499e-08	1.91499e-08	1	0	0	1	0	0
AAAACAT	1633	21742	7	98.8093	473527192	150	311925790	152194	13.3141	16.5268	220.04	69.7025	1.54028	0.487917	0.621327	3.25278e-06	3.25278e-06	1	0	0	1	1	0
AAAACC	115	460	6	98.8093	473527192	150	311925790	2760	4	1.16386	4.65543	1.47471	0.0279326	0.00884826	0.16	5.89884e-08	5.89884e-08	1	0	0	1	0	0
AAAACCAACTTGGCC	992	4296	15	98.8093	473527192	150	311925790	64440	4.33065	10.0395	43.4777	13.7725	0.652166	0.206588	0.433065	1.37725e-06	1.37725e-06	1	0	0	1	0	0
AAAACCCT	2	14	8	98.8093	473527192	150	311925790	112	7	0.020241	0.141687	0.0448825	0.0011335	0.00035906	0.373333	2.39373e-09	2.39373e-09	1	0	0	1	0	0
AAAACG	75	300	6	98.8093	473527192	150	311925790	1800	4	0.759038	3.03615	0.961767	0.0182169	0.0057706	0.16	3.84707e-08	3.84707e-08	1	0	0	1	0	0
AAAACGT	24	170	7	98.8093	473527192	150	311925790	1190	7.08333	0.242892	1.72049	0.545001	0.0120434	0.00381501	0.330556	2.54334e-08	2.54334e-08	1	0	0	1	0	0
AAAAG	515	3024	5	98.8093	473527192	150	311925790	15120	5.87184	5.21206	30.6044	9.69461	0.153022	0.0484731	0.195728	3.23154e-07	3.23154e-07	1	0	0	1	0	0
AAAAGAAGAC	2	8	10	98.8093	473527192	150	311925790	80	4	0.020241	0.0809641	0.0256471	0.000809641	0.000256471	0.266667	1.70981e-09	1.70981e-09	1	0	0	1	0	0
AAAAGC	82	328	6	98.8093	473527192	150	311925790	1968	4	0.829882	3.31953	1.05153	0.0199172	0.00630919	0.16	4.20613e-08	4.20613e-08	1	0	0	1	0	0
AAAAGCAAAGT	1	10	11	98.8093	473527192	150	311925790	110	10	0.0101205	0.101205	0.0320589	0.00111326	0.000352648	0.733333	2.35099e-09	2.35099e-09	1	0	0	1	1	0
AAAAGCG	1	4	7	98.8093	473527192	150	311925790	28	4	0.0101205	0.040482	0.0128236	0.000283374	8.97649e-05	0.186667	5.98433e-10	5.98433e-10	1	0	0	1	0	0
AAAAGCTGAAGAAGAGGCCGACGC	2	8	24	98.8093	473527192	150	311925790	192	4	0.020241	0.0809641	0.0256471	0.00194314	0.000615531	0.64	4.10354e-09	4.10354e-09	1	0	0	1	1	0
AAAAGG	2	9	6	98.8093	473527192	150	311925790	54	4.5	0.020241	0.0910846	0.028853	0.000546508	0.000173118	0.18	1.15412e-09	1.15412e-09	1	0	0	1	0	0
AAAAGT	63	252	6	98.8093	473527192	150	311925790	1512	4	0.637592	2.55037	0.807884	0.0153022	0.00484731	0.16	3.23154e-08	3.23154e-08	1	0	0	1	0	0
AAAAGTTGGATATTATCTC	43	173	19	98.8093	473527192	150	311925790	3287	4.02326	0.435182	1.75085	0.554619	0.0332661	0.0105378	0.509612	7.02518e-08	7.02518e-08	1	0	0	1	1	0
AAAAT	11824	77161	5	98.8093	473527192	150	311925790	385805	6.52579	119.665	780.909	247.37	3.90454	1.23685	0.217526	8.24566e-06	8.24566e-06	1	0	0	1	0	0
AAAATAAAT	3667	17609	9	98.8093	473527192	150	311925790	158481	4.80202	37.1119	178.212	56.4525	1.60391	0.508073	0.288121	3.38715e-06	3.38715e-06	1	0	0	1	0	0
AAAATAAATT	79	328	10	98.8093	473527192	150	311925790	3280	4.1519	0.79952	3.31953	1.05153	0.0331953	0.0105153	0.276793	7.01021e-08	7.01021e-08	1	0	0	1	0	0
AAAATAGAAT	134	709	10	98.8093	473527192	150	311925790	7090	5.29104	1.35615	7.17544	2.27298	0.0717544	0.0227298	0.352736	1.51532e-07	1.51532e-07	1	0	0	1	0	0
AAAATAGAATAGACT	44	222	15	98.8093	473527192	150	311925790	3330	5.04545	0.445302	2.24675	0.711708	0.0337013	0.0106756	0.504545	7.11708e-08	7.11708e-08	1	0	0	1	1	0
AAAATC	82	328	6	98.8093	473527192	150	311925790	1968	4	0.829882	3.31953	1.05153	0.0199172	0.00630919	0.16	4.20613e-08	4.20613e-08	1	0	0	1	0	0
AAAATG	266	1193	6	98.8093	473527192	150	311925790	7158	4.48496	2.69206	12.0738	3.82463	0.0724426	0.0229478	0.179398	1.52985e-07	1.52985e-07	1	0	0	1	0	0
AAAATGTAAAC	38	225	11	98.8093	473527192	150	311925790	2475	5.92105	0.384579	2.27711	0.721325	0.0250483	0.00793458	0.434211	5.28972e-08	5.28972e-08	1	0	0	1	0	0
AAAATT	606	2466	6	98.8093	473527192	150	311925790	14796	4.06931	6.13303	24.9572	7.90573	0.149743	0.0474344	0.162772	3.16229e-07	3.16229e-07	1	0	0	1	0	0
AAAATTT	29	142	7	98.8093	473527192	150	311925790	994	4.89655	0.293495	1.43711	0.455236	0.0100598	0.00318666	0.228506	2.12444e-08	2.12444e-08	1	0	0	1	0	0
AAAC	9099	56899	4	98.8093	473527192	150	311925790	227596	6.25332	92.0865	575.847	182.412	2.30339	0.729648	0.166755	4.86432e-06	4.86432e-06	1	0	0	0	0	0
AAACAAAGTGGTGTTTAT	101	418	18	98.8093	473527192	150	311925790	7524	4.13861	1.02217	4.23037	1.34006	0.0761467	0.0241211	0.496634	1.60807e-07	1.60807e-07	1	0	0	1	0	0
AAACAAATGTATAT	196	967	14	98.8093	473527192	150	311925790	13538	4.93367	1.98362	9.78653	3.1001	0.137011	0.0434013	0.460476	2.89342e-07	2.89342e-07	1	0	0	1	0	0
AAACAACGATGTTTACTATGT	40	172	21	98.8093	473527192	150	311925790	3612	4.3	0.40482	1.74073	0.551413	0.0365553	0.0115797	0.602	7.71978e-08	7.71978e-08	1	0	0	1	1	0
AAACAATGTTTACACACAATGT	39	158	22	98.8093	473527192	150	311925790	3476	4.05128	0.3947	1.59904	0.506531	0.0351789	0.0111437	0.594188	7.42912e-08	7.42912e-08	1	0	0	1	1	0
AAACAC	800	3229	6	98.8093	473527192	150	311925790	19374	4.03625	8.09641	32.6791	10.3518	0.196075	0.0621109	0.16145	4.14073e-07	4.14073e-07	1	0	0	1	0	0
AAACACAGTGTAGC	228	1254	14	98.8093	473527192	150	311925790	17556	5.5	2.30748	12.6911	4.02019	0.177676	0.0562826	0.513333	3.75217e-07	3.75217e-07	1	0	0	1	1	0
AAACACAGTGTATGGT	46	199	16	98.8093	473527192	150	311925790	3184	4.32609	0.465543	2.01398	0.637972	0.0322237	0.0102076	0.461449	6.80504e-08	6.80504e-08	1	0	0	1	0	0
AAACACATCGGTGTATAT	77	385	18	98.8093	473527192	150	311925790	6930	5	0.779279	3.8964	1.23427	0.0701351	0.0222168	0.6	1.48112e-07	1.48112e-07	1	0	0	1	1	0
AAACACATCT	26	123	10	98.8093	473527192	150	311925790	1230	4.73077	0.263133	1.24482	0.394325	0.0124482	0.00394325	0.315385	2.62883e-08	2.62883e-08	1	0	0	1	0	0
AAACACTGGTTTACATAAGGT	68	317	21	98.8093	473527192	150	311925790	6657	4.66176	0.688195	3.2082	1.01627	0.0673722	0.0213416	0.652647	1.42277e-07	1.42277e-07	1	0	0	1	1	0
AAACAG	358	1432	6	98.8093	473527192	150	311925790	8592	4	3.62314	14.4926	4.59084	0.0869554	0.027545	0.16	1.83633e-07	1.83633e-07	1	0	0	1	0	0
AAACAGAGTGTAGT	40	177	14	98.8093	473527192	150	311925790	2478	4.425	0.40482	1.79133	0.567443	0.0250786	0.0079442	0.413	5.29613e-08	5.29613e-08	1	0	0	1	0	0
AAACAGTGGTTTACATAAGGT	204	867	21	98.8093	473527192	150	311925790	18207	4.25	2.06458	8.77448	2.77951	0.184264	0.0583697	0.595	3.89131e-07	3.89131e-07	1	0	0	1	1	0
AAACAGTTATCGATAT	315	1416	16	98.8093	473527192	150	311925790	22656	4.49524	3.18796	14.3306	4.53954	0.22929	0.0726327	0.479492	4.84218e-07	4.84218e-07	1	0	0	1	0	0
AAACAGTTTACACAGTCATAT	25	105	21	98.8093	473527192	150	311925790	2205	4.2	0.253013	1.06265	0.336619	0.0223157	0.00706899	0.588	4.71266e-08	4.71266e-08	1	0	0	1	1	0
AAACAT	2292	39492	6	98.8093	473527192	150	311925790	236952	17.2304	23.1962	399.679	126.607	2.39807	0.759642	0.689215	5.06428e-06	5.06428e-06	1	0	0	1	1	0
AAACATCATACGC	94	536	13	98.8093	473527192	150	311925790	6968	5.70213	0.951328	5.42459	1.71836	0.0705197	0.0223386	0.494184	1.48924e-07	1.48924e-07	1	0	0	1	0	0
AAACATCATACTC	118	932	13	98.8093	473527192	150	311925790	12116	7.89831	1.19422	9.43231	2.98789	0.12262	0.0388426	0.68452	2.5895e-07	2.5895e-07	1	0	0	1	1	0
AAACATCGTTGTTGT	119	587	15	98.8093	473527192	150	311925790	8805	4.93277	1.20434	5.94074	1.88186	0.0891111	0.0282279	0.493277	1.88186e-07	1.88186e-07	1	0	0	1	0	0
AAACATCGTTTACATAGT	102	460	18	98.8093	473527192	150	311925790	8280	4.5098	1.03229	4.65543	1.47471	0.0837978	0.0265448	0.541176	1.76965e-07	1.76965e-07	1	0	0	1	1	0
AAACATGCTTGATGAT	114	710	16	98.8093	473527192	150	311925790	11360	6.22807	1.15374	7.18556	2.27618	0.114969	0.0364189	0.664327	2.42793e-07	2.42793e-07	1	0	0	1	1	0
AAACATGTAGCATC	344	2332	14	98.8093	473527192	150	311925790	32648	6.77907	3.48146	23.601	7.47614	0.330414	0.104666	0.632713	6.97773e-07	6.97773e-07	1	0	0	1	1	0
AAACATGTTGTATC	1124	6054	14	98.8093	473527192	150	311925790	84756	5.38612	11.3755	61.2696	19.4085	0.857774	0.271718	0.502705	1.81146e-06	1.81146e-06	1	0	0	1	1	0
AAACATGTTTCGATGTTAAG	60	254	20	98.8093	473527192	150	311925790	5080	4.23333	0.607231	2.57061	0.814296	0.0514122	0.0162859	0.564444	1.08573e-07	1.08573e-07	1	0	0	1	1	0
AAACATTAACAT	38	199	12	98.8093	473527192	150	311925790	2388	5.23684	0.384579	2.01398	0.637972	0.0241678	0.00765567	0.418947	5.10378e-08	5.10378e-08	1	0	0	1	0	0
AAACC	525	2648	5	98.8093	473527192	150	311925790	13240	5.04381	5.31327	26.7991	8.4892	0.133996	0.042446	0.168127	2.82973e-07	2.82973e-07	1	0	0	1	0	0
AAACCC	65	260	6	98.8093	473527192	150	311925790	1560	4	0.657833	2.63133	0.833532	0.015788	0.00500119	0.16	3.33413e-08	3.33413e-08	1	0	0	1	0	0
AAACCCT	316	2878	7	98.8093	473527192	150	311925790	20146	9.10759	3.19808	29.1268	9.22655	0.203888	0.0645859	0.425021	4.30572e-07	4.30572e-07	1	0	0	1	0	0
AAACCG	21	84	6	98.8093	473527192	150	311925790	504	4	0.212531	0.850123	0.269295	0.00510074	0.00161577	0.16	1.07718e-08	1.07718e-08	1	0	0	1	0	0
AAACCT	60	240	6	98.8093	473527192	150	311925790	1440	4	0.607231	2.42892	0.769414	0.0145735	0.00461648	0.16	3.07766e-08	3.07766e-08	1	0	0	1	0	0
AAACCTAACC	67	507	10	98.8093	473527192	150	311925790	5070	7.56716	0.678074	5.1311	1.62539	0.051311	0.0162539	0.504478	1.08359e-07	1.08359e-07	1	0	0	1	1	0
AAACCTAACCT	62	453	11	98.8093	473527192	150	311925790	4983	7.30645	0.627472	4.58459	1.45227	0.0504305	0.015975	0.535806	1.065e-07	1.065e-07	1	0	0	1	1	0
AAACG	62	310	5	98.8093	473527192	150	311925790	1550	5	0.627472	3.13736	0.993826	0.0156868	0.00496913	0.166667	3.31275e-08	3.31275e-08	1	0	0	1	0	0
AAACGG	1	4	6	98.8093	473527192	150	311925790	24	4	0.0101205	0.040482	0.0128236	0.000242892	7.69414e-05	0.16	5.12943e-10	5.12943e-10	1	0	0	1	0	0
AAACGGAACAGCGTT	207	1014	15	98.8093	473527192	150	311925790	15210	4.89855	2.09495	10.2622	3.25077	0.153933	0.0487616	0.489855	3.25077e-07	3.25077e-07	1	0	0	1	0	0
AAACGT	116	464	6	98.8093	473527192	150	311925790	2784	4	1.17398	4.69592	1.48753	0.0281755	0.0089252	0.16	5.95013e-08	5.95013e-08	1	0	0	1	0	0
AAACGTAGTAATAGTAGTAGT	31	134	21	98.8093	473527192	150	311925790	2814	4.32258	0.313736	1.35615	0.429589	0.0284791	0.00902138	0.605161	6.01425e-08	6.01425e-08	1	0	0	1	1	0
AAACGTAGTAGT	44	367	12	98.8093	473527192	150	311925790	4404	8.34091	0.445302	3.71423	1.17656	0.0445707	0.0141187	0.667273	9.4125e-08	9.4125e-08	1	0	0	1	1	0
AAACT	115	1399	5	98.8093	473527192	150	311925790	6995	12.1652	1.16386	14.1586	4.48504	0.070793	0.0224252	0.405507	1.49501e-07	1.49501e-07	1	0	0	1	0	0
AAACTAAAT	52	231	9	98.8093	473527192	150	311925790	2079	4.44231	0.526266	2.33784	0.740561	0.0210405	0.00666505	0.266538	4.44336e-08	4.44336e-08	1	0	0	1	0	0
AAACTACTACT	228	2138	11	98.8093	473527192	150	311925790	23518	9.37719	2.30748	21.6376	6.85419	0.238014	0.0753961	0.687661	5.02641e-07	5.02641e-07	1	0	0	1	1	0
AAACTACTCAGT	263	1124	12	98.8093	473527192	150	311925790	13488	4.27376	2.66169	11.3755	3.60342	0.136505	0.0432411	0.341901	2.88274e-07	2.88274e-07	1	0	0	1	0	0
AAACTATAGTTGACGTT	121	687	17	98.8093	473527192	150	311925790	11679	5.67769	1.22458	6.95279	2.20245	0.118197	0.0374416	0.643471	2.49611e-07	2.49611e-07	1	0	0	1	1	0
AAACTG	100	488	6	98.8093	473527192	150	311925790	2928	4.88	1.01205	4.93881	1.56447	0.0296329	0.00938685	0.1952	6.2579e-08	6.2579e-08	1	0	0	1	0	0
AAACTGGTGTCAGTG	108	598	15	98.8093	473527192	150	311925790	8970	5.53704	1.09302	6.05206	1.91712	0.090781	0.0287568	0.553704	1.91712e-07	1.91712e-07	1	0	0	1	1	0
AAACTTT	1	4	7	98.8093	473527192	150	311925790	28	4	0.0101205	0.040482	0.0128236	0.000283374	8.97649e-05	0.186667	5.98433e-10	5.98433e-10	1	0	0	1	0	0
AAAG	3859	24450	4	98.8093	473527192	150	311925790	97800	6.33584	39.055	247.446	78.384	0.989786	0.313536	0.168956	2.09024e-06	2.09024e-06	1	0	0	0	0	0
AAAGAAG	45	180	7	98.8093	473527192	150	311925790	1260	4	0.455423	1.82169	0.57706	0.0127518	0.00403942	0.186667	2.69295e-08	2.69295e-08	1	0	0	1	0	0
AAAGAC	125	500	6	98.8093	473527192	150	311925790	3000	4	1.26506	5.06025	1.60295	0.0303615	0.00961767	0.16	6.41178e-08	6.41178e-08	1	0	0	1	0	0
AAAGAG	274	1165	6	98.8093	473527192	150	311925790	6990	4.25182	2.77302	11.7904	3.73486	0.0707424	0.0224092	0.170073	1.49395e-07	1.49395e-07	1	0	0	1	0	0
AAAGAGGCTACATTAG	54	222	16	98.8093	473527192	150	311925790	3552	4.11111	0.546508	2.24675	0.711708	0.0359481	0.0113873	0.438519	7.59155e-08	7.59155e-08	1	0	0	1	0	0
AAAGAT	20	195	6	98.8093	473527192	150	311925790	1170	9.75	0.20241	1.9735	0.625149	0.011841	0.00375089	0.39	2.50059e-08	2.50059e-08	1	0	0	1	0	0
AAAGC	326	1687	5	98.8093	473527192	150	311925790	8435	5.17485	3.29929	17.0733	5.40834	0.0853665	0.0270417	0.172495	1.80278e-07	1.80278e-07	1	0	0	1	0	0
AAAGCAT	21	85	7	98.8093	473527192	150	311925790	595	4.04762	0.212531	0.860243	0.272501	0.0060217	0.0019075	0.188889	1.27167e-08	1.27167e-08	1	0	0	1	0	0
AAAGCATAGC	46	237	10	98.8093	473527192	150	311925790	2370	5.15217	0.465543	2.39856	0.759796	0.0239856	0.00759796	0.343478	5.06531e-08	5.06531e-08	1	0	0	1	0	0
AAAGCC	1	4	6	98.8093	473527192	150	311925790	24	4	0.0101205	0.040482	0.0128236	0.000242892	7.69414e-05	0.16	5.12943e-10	5.12943e-10	1	0	0	1	0	0
AAAGCCT	1	4	7	98.8093	473527192	150	311925790	28	4	0.0101205	0.040482	0.0128236	0.000283374	8.97649e-05	0.186667	5.98433e-10	5.98433e-10	1	0	0	1	0	0
AAAGCGAG	22202	105248	8	98.8093	473527192	150	311925790	841984	4.74047	224.696	1065.16	337.414	8.52131	2.69931	0.252825	1.79954e-05	1.79954e-05	1	1	0	1	0	0
AAAGG	167	966	5	98.8093	473527192	150	311925790	4830	5.78443	1.69013	9.77641	3.09689	0.0488821	0.0154845	0.192814	1.0323e-07	1.0323e-07	1	0	0	1	0	0
AAAGGC	102	443	6	98.8093	473527192	150	311925790	2658	4.34314	1.03229	4.48339	1.42021	0.0269003	0.00852126	0.173725	5.68084e-08	5.68084e-08	1	0	0	1	0	0
AAAGGCTAGTCTAGT	328	1658	15	98.8093	473527192	150	311925790	24870	5.05488	3.31953	16.7798	5.31537	0.251697	0.0797305	0.505488	5.31537e-07	5.31537e-07	1	0	0	1	1	0
AAAGGG	1	4	6	98.8093	473527192	150	311925790	24	4	0.0101205	0.040482	0.0128236	0.000242892	7.69414e-05	0.16	5.12943e-10	5.12943e-10	1	0	0	1	0	0
AAAGGT	28	112	6	98.8093	473527192	150	311925790	672	4	0.283374	1.1335	0.35906	0.00680098	0.00215436	0.16	1.43624e-08	1.43624e-08	1	0	0	1	0	0
AAAGGTAACTTTAACT	68	410	16	98.8093	473527192	150	311925790	6560	6.02941	0.688195	4.14941	1.31442	0.0663905	0.0210306	0.643137	1.40204e-07	1.40204e-07	1	0	0	1	1	0
AAAGGTAACTTTAACTTT	141	581	18	98.8093	473527192	150	311925790	10458	4.12057	1.42699	5.88002	1.86262	0.10584	0.0335272	0.494468	2.23515e-07	2.23515e-07	1	0	0	1	0	0
AAAGGTGACTTTAAAGTT	111	453	18	98.8093	473527192	150	311925790	8154	4.08108	1.12338	4.58459	1.45227	0.0825226	0.0261408	0.48973	1.74272e-07	1.74272e-07	1	0	0	1	0	0
AAAGT	653	3468	5	98.8093	473527192	150	311925790	17340	5.31087	6.60869	35.0979	11.118	0.17549	0.0555901	0.177029	3.70601e-07	3.70601e-07	1	0	0	1	0	0
AAAGTAAGT	125	1207	9	98.8093	473527192	150	311925790	10863	9.656	1.26506	12.2155	3.86951	0.109939	0.0348256	0.57936	2.32171e-07	2.32171e-07	1	0	0	1	1	0
AAAGTAATGT	229	1092	10	98.8093	473527192	150	311925790	10920	4.76856	2.3176	11.0516	3.50083	0.110516	0.0350083	0.317904	2.33389e-07	2.33389e-07	1	0	0	1	0	0
AAAGTG	62	248	6	98.8093	473527192	150	311925790	1488	4	0.627472	2.50989	0.795061	0.0150593	0.00477037	0.16	3.18024e-08	3.18024e-08	1	0	0	1	0	0
AAAGTGACTGTGGTCAGT	80	331	18	98.8093	473527192	150	311925790	5958	4.1375	0.809641	3.34989	1.06115	0.060298	0.0191007	0.4965	1.27338e-07	1.27338e-07	1	0	0	1	0	0
AAAGTGTGTAAATATATAAG	197	804	20	98.8093	473527192	150	311925790	16080	4.08122	1.99374	8.13689	2.57754	0.162738	0.0515507	0.544162	3.43671e-07	3.43671e-07	1	0	0	1	1	0
AAAGTTAAAGTTAACT	54	257	16	98.8093	473527192	150	311925790	4112	4.75926	0.546508	2.60097	0.823914	0.0416155	0.0131826	0.507654	8.78842e-08	8.78842e-08	1	0	0	1	1	0
AAAGTTC	35	140	7	98.8093	473527192	150	311925790	980	4	0.354218	1.41687	0.448825	0.0099181	0.00314177	0.186667	2.09452e-08	2.09452e-08	1	0	0	1	0	0
AAAT	13897	90993	4	98.8093	473527192	150	311925790	363972	6.54767	140.645	920.896	291.714	3.68358	1.16685	0.174605	7.77903e-06	7.77903e-06	1	1	0	0	0	0
AAATAAATAGT	26	118	11	98.8093	473527192	150	311925790	1298	4.53846	0.263133	1.19422	0.378295	0.0131364	0.00416125	0.332821	2.77416e-08	2.77416e-08	1	0	0	1	0	0
AAATAAC	30	120	7	98.8093	473527192	150	311925790	840	4	0.303615	1.21446	0.384707	0.00850123	0.00269295	0.186667	1.7953e-08	1.7953e-08	1	0	0	1	0	0
AAATAAT	59	236	7	98.8093	473527192	150	311925790	1652	4	0.59711	2.38844	0.75659	0.0167191	0.00529613	0.186667	3.53075e-08	3.53075e-08	1	0	0	1	0	0
AAATAATATATAAT	139	688	14	98.8093	473527192	150	311925790	9632	4.94964	1.40675	6.96291	2.20565	0.0974807	0.0308791	0.461966	2.05861e-07	2.05861e-07	1	0	0	1	0	0
AAATAC	374	1496	6	98.8093	473527192	150	311925790	8976	4	3.78507	15.1403	4.79601	0.0908417	0.0287761	0.16	1.91841e-07	1.91841e-07	1	0	0	1	0	0
AAATAG	105	420	6	98.8093	473527192	150	311925790	2520	4	1.06265	4.25061	1.34647	0.0255037	0.00807884	0.16	5.3859e-08	5.3859e-08	1	0	0	1	0	0
AAATAGAATCG	1306	10312	11	98.8093	473527192	150	311925790	113432	7.89587	13.2174	104.363	33.0591	1.14799	0.363651	0.57903	2.42434e-06	2.42434e-06	1	0	0	1	1	0
AAATAT	230	1784	6	98.8093	473527192	150	311925790	10704	7.75652	2.32772	18.055	5.71931	0.10833	0.0343159	0.310261	2.28772e-07	2.28772e-07	1	0	0	1	0	0
AAATC	183	946	5	98.8093	473527192	150	311925790	4730	5.1694	1.85205	9.574	3.03277	0.04787	0.0151639	0.172313	1.01092e-07	1.01092e-07	1	0	0	1	0	0
AAATCAATC	134	1108	9	98.8093	473527192	150	311925790	9972	8.26866	1.35615	11.2135	3.55213	0.100922	0.0319691	0.496119	2.13128e-07	2.13128e-07	1	0	0	1	0	0
AAATCAATTC	104	603	10	98.8093	473527192	150	311925790	6030	5.79808	1.05253	6.10267	1.93315	0.0610267	0.0193315	0.386538	1.28877e-07	1.28877e-07	1	0	0	1	0	0
AAATCG	1	4	6	98.8093	473527192	150	311925790	24	4	0.0101205	0.040482	0.0128236	0.000242892	7.69414e-05	0.16	5.12943e-10	5.12943e-10	1	0	0	1	0	0
AAATCT	10	40	6	98.8093	473527192	150	311925790	240	4	0.101205	0.40482	0.128236	0.00242892	0.000769414	0.16	5.12943e-09	5.12943e-09	1	0	0	1	0	0
AAATG	472	2925	5	98.8093	473527192	150	311925790	14625	6.19703	4.77688	29.6025	9.37723	0.148012	0.0468862	0.206568	3.12574e-07	3.12574e-07	1	0	0	1	0	0
AAATGAAATGGAGTGGAATG	76	312	20	98.8093	473527192	150	311925790	6240	4.10526	0.769159	3.1576	1.00024	0.063152	0.0200048	0.547368	1.33365e-07	1.33365e-07	1	0	0	1	1	0
AAATGC	211	865	6	98.8093	473527192	150	311925790	5190	4.09953	2.13543	8.75424	2.7731	0.0525254	0.0166386	0.163981	1.10924e-07	1.10924e-07	1	0	0	1	0	0
AAATGCT	1	5	7	98.8093	473527192	150	311925790	35	5	0.0101205	0.0506025	0.0160295	0.000354218	0.000112206	0.233333	7.48041e-10	7.48041e-10	1	0	0	1	0	0
AAATGG	36	144	6	98.8093	473527192	150	311925790	864	4	0.364338	1.45735	0.461648	0.00874412	0.00276989	0.16	1.84659e-08	1.84659e-08	1	0	0	1	0	0
AAATGT	135	2082	6	98.8093	473527192	150	311925790	12492	15.4222	1.36627	21.0709	6.67466	0.126425	0.040048	0.616889	2.66987e-07	2.66987e-07	1	0	0	1	1	0
AAATGTAATGT	184	2060	11	98.8093	473527192	150	311925790	22660	11.1957	1.86217	20.8482	6.60413	0.229331	0.0726455	0.821014	4.84303e-07	4.84303e-07	1	0	0	1	1	0
AAATGTG	1	5	7	98.8093	473527192	150	311925790	35	5	0.0101205	0.0506025	0.0160295	0.000354218	0.000112206	0.233333	7.48041e-10	7.48041e-10	1	0	0	1	0	0
AAATT	2478	13673	5	98.8093	473527192	150	311925790	68365	5.51776	25.0786	138.378	43.8341	0.691889	0.219171	0.183925	1.46114e-06	1.46114e-06	1	0	0	1	0	0
AAATTAT	26	105	7	98.8093	473527192	150	311925790	735	4.03846	0.263133	1.06265	0.336619	0.00743857	0.00235633	0.188462	1.57089e-08	1.57089e-08	1	0	0	1	0	0
AAATTC	322	1310	6	98.8093	473527192	150	311925790	7860	4.06832	3.2588	13.2579	4.19972	0.0795472	0.0251983	0.162733	1.67989e-07	1.67989e-07	1	0	0	1	0	0
AAATTG	59	236	6	98.8093	473527192	150	311925790	1416	4	0.59711	2.38844	0.75659	0.0143306	0.00453954	0.16	3.02636e-08	3.02636e-08	1	0	0	1	0	0
AAATTGATTGATCATCATC	114	545	19	98.8093	473527192	150	311925790	10355	4.7807	1.15374	5.51568	1.74721	0.104798	0.033197	0.605556	2.21313e-07	2.21313e-07	1	0	0	1	1	0
AAATTT	236	1000	6	98.8093	473527192	150	311925790	6000	4.23729	2.38844	10.1205	3.20589	0.0607231	0.0192353	0.169492	1.28236e-07	1.28236e-07	1	0	0	1	0	0
AAATTTAATTG	45	211	11	98.8093	473527192	150	311925790	2321	4.68889	0.455423	2.13543	0.676443	0.0234897	0.00744087	0.343852	4.96058e-08	4.96058e-08	1	0	0	1	0	0
AAC	48837	410839	3	98.8093	473527192	150	311925790	1232517	8.41245	494.255	4157.9	1317.1	12.4737	3.95131	0.168249	2.63421e-05	2.63421e-05	1	1	0	0	0	0
AACAACAACAATTAC	62	258	15	98.8093	473527192	150	311925790	3870	4.16129	0.627472	2.61109	0.82712	0.0391664	0.0124068	0.416129	8.2712e-08	8.2712e-08	1	0	0	1	0	0
AACAACAACACTAC	85	345	14	98.8093	473527192	150	311925790	4830	4.05882	0.860243	3.49158	1.10603	0.0488821	0.0154845	0.378824	1.0323e-07	1.0323e-07	1	0	0	1	0	0
AACAACCAATGTAGTC	48	224	16	98.8093	473527192	150	311925790	3584	4.66667	0.485784	2.26699	0.71812	0.0362719	0.0114899	0.497778	7.65994e-08	7.65994e-08	1	0	0	1	0	0
AACAACGTTAACACTGTT	181	872	18	98.8093	473527192	150	311925790	15696	4.81768	1.83181	8.82508	2.79554	0.158852	0.0503197	0.578122	3.35464e-07	3.35464e-07	1	0	0	1	1	0
AACAAG	375	1561	6	98.8093	473527192	150	311925790	9366	4.16267	3.79519	15.7981	5.0044	0.0947887	0.0300264	0.166507	2.00176e-07	2.00176e-07	1	0	0	1	0	0
AACAAGACTGATTG	70	313	14	98.8093	473527192	150	311925790	4382	4.47143	0.708436	3.16772	1.00344	0.0443481	0.0140482	0.417333	9.36548e-08	9.36548e-08	1	0	0	1	0	0
AACAAT	601	2517	6	98.8093	473527192	150	311925790	15102	4.18802	6.08243	25.4733	8.06923	0.15284	0.0484154	0.167521	3.22769e-07	3.22769e-07	1	0	0	1	0	0
AACAATACGTTAACACTGTT	527	2165	20	98.8093	473527192	150	311925790	43300	4.10816	5.33351	21.9109	6.94075	0.438218	0.138815	0.547755	9.25434e-07	9.25434e-07	1	0	0	1	1	0
AACAATGATCAATCATT	47	188	17	98.8093	473527192	150	311925790	3196	4	0.475664	1.90266	0.602707	0.0323451	0.010246	0.453333	6.83068e-08	6.83068e-08	1	0	0	1	0	0
AACAC	1561	8602	5	98.8093	473527192	150	311925790	43010	5.51057	15.7981	87.0566	27.5771	0.435283	0.137885	0.183686	9.19236e-07	9.19236e-07	1	0	0	1	0	0
AACACAAGCAGTGTCCAG	92	440	18	98.8093	473527192	150	311925790	7920	4.78261	0.931087	4.45302	1.41059	0.0801544	0.0253907	0.573913	1.69271e-07	1.69271e-07	1	0	0	1	1	0
AACACAC	33	132	7	98.8093	473527192	150	311925790	924	4	0.333977	1.33591	0.423178	0.00935135	0.00296224	0.186667	1.97483e-08	1.97483e-08	1	0	0	1	0	0
AACACAGTGTAGTC	180	965	14	98.8093	473527192	150	311925790	13510	5.36111	1.82169	9.76629	3.09368	0.136728	0.0433116	0.50037	2.88744e-07	2.88744e-07	1	0	0	1	1	0
AACACAGTGTCCTG	79	401	14	98.8093	473527192	150	311925790	5614	5.07595	0.79952	4.05832	1.28556	0.0568165	0.0179979	0.473755	1.19986e-07	1.19986e-07	1	0	0	1	0	0
AACACAGTTAATATGCATT	163	653	19	98.8093	473527192	150	311925790	12407	4.00613	1.64964	6.60869	2.09345	0.125565	0.0397755	0.507444	2.6517e-07	2.6517e-07	1	0	0	1	1	0
AACACC	824	3687	6	98.8093	473527192	150	311925790	22122	4.47451	8.3393	37.3143	11.8201	0.223886	0.0709207	0.178981	4.72805e-07	4.72805e-07	1	0	0	1	0	0
AACACT	19	76	6	98.8093	473527192	150	311925790	456	4	0.19229	0.769159	0.243648	0.00461495	0.00146189	0.16	9.74591e-09	9.74591e-09	1	0	0	1	0	0
AACACTGTCTGTTAACAT	81	326	18	98.8093	473527192	150	311925790	5868	4.02469	0.819761	3.29929	1.04512	0.0593872	0.0188122	0.482963	1.25414e-07	1.25414e-07	1	0	0	1	0	0
AACACTGTTAATATACATT	255	1045	19	98.8093	473527192	150	311925790	19855	4.09804	2.58073	10.5759	3.35016	0.200943	0.063653	0.519085	4.24353e-07	4.24353e-07	1	0	0	1	1	0
AACACTGTTAATATGCATT	216	889	19	98.8093	473527192	150	311925790	16891	4.11574	2.18603	8.99713	2.85004	0.170946	0.0541507	0.521327	3.61005e-07	3.61005e-07	1	0	0	1	1	0
AACACTTCTACTGTT	189	786	15	98.8093	473527192	150	311925790	11790	4.15873	1.91278	7.95472	2.51983	0.119321	0.0377975	0.415873	2.51983e-07	2.51983e-07	1	0	0	1	0	0
AACAG	1484	8199	5	98.8093	473527192	150	311925790	40995	5.52493	15.0188	82.9781	26.2851	0.41489	0.131425	0.184164	8.7617e-07	8.7617e-07	1	0	0	1	0	0
AACAGAAGAG	121	718	10	98.8093	473527192	150	311925790	7180	5.93388	1.22458	7.26653	2.30183	0.0726653	0.0230183	0.395592	1.53455e-07	1.53455e-07	1	0	0	1	0	0
AACAGAATAG	98	424	10	98.8093	473527192	150	311925790	4240	4.32653	0.99181	4.2911	1.3593	0.042911	0.013593	0.288435	9.06198e-08	9.06198e-08	1	0	0	1	0	0
AACAGAC	32	128	7	98.8093	473527192	150	311925790	896	4	0.323856	1.29543	0.410354	0.00906798	0.00287248	0.186667	1.91499e-08	1.91499e-08	1	0	0	1	0	0
AACAGC	4137	17153	6	98.8093	473527192	150	311925790	102918	4.14624	41.8685	173.597	54.9906	1.04158	0.329944	0.16585	2.19963e-06	2.19963e-06	1	0	0	1	0	0
AACAGCACGGCAAGCACG	1	4	18	98.8093	473527192	150	311925790	72	4	0.0101205	0.040482	0.0128236	0.000728677	0.000230824	0.48	1.53883e-09	1.53883e-09	1	0	0	1	0	0
AACAGCCTGCTCTGCACTGTT	29	120	21	98.8093	473527192	150	311925790	2520	4.13793	0.293495	1.21446	0.384707	0.0255037	0.00807884	0.57931	5.3859e-08	5.3859e-08	1	0	0	1	1	0
AACAGCGTGAAGCGG	50	285	15	98.8093	473527192	150	311925790	4275	5.7	0.506025	2.88435	0.913679	0.0432652	0.0137052	0.57	9.13679e-08	9.13679e-08	1	0	0	1	1	0
AACAGG	120	480	6	98.8093	473527192	150	311925790	2880	4	1.21446	4.85784	1.53883	0.0291471	0.00923297	0.16	6.15531e-08	6.15531e-08	1	0	0	1	0	0
AACAGT	146	615	6	98.8093	473527192	150	311925790	3690	4.21233	1.47759	6.22411	1.97162	0.0373447	0.0118297	0.168493	7.88649e-08	7.88649e-08	1	0	0	1	0	0
AACAGTTATCGATAAT	125	565	16	98.8093	473527192	150	311925790	9040	4.52	1.26506	5.71809	1.81133	0.0914894	0.0289813	0.482133	1.93208e-07	1.93208e-07	1	0	0	1	0	0
AACAT	668	4952	5	98.8093	473527192	150	311925790	24760	7.41317	6.7605	50.1168	15.8756	0.250584	0.0793779	0.247106	5.29186e-07	5.29186e-07	1	0	0	1	0	0
AACATAACATAT	234	1186	12	98.8093	473527192	150	311925790	14232	5.06838	2.3682	12.0029	3.80219	0.144035	0.0456262	0.40547	3.04175e-07	3.04175e-07	1	0	0	1	0	0
AACATAACCT	91	391	10	98.8093	473527192	150	311925790	3910	4.2967	0.920966	3.95712	1.2535	0.0395712	0.012535	0.286447	8.35669e-08	8.35669e-08	1	0	0	1	0	0
AACATAC	2	9	7	98.8093	473527192	150	311925790	63	4.5	0.020241	0.0910846	0.028853	0.000637592	0.000201971	0.21	1.34647e-09	1.34647e-09	1	0	0	1	0	0
AACATC	206	824	6	98.8093	473527192	150	311925790	4944	4	2.08482	8.3393	2.64165	0.0500358	0.0158499	0.16	1.05666e-07	1.05666e-07	1	0	0	1	0	0
AACATCAATCATAAT	131	655	15	98.8093	473527192	150	311925790	9825	5	1.32579	6.62893	2.09986	0.099434	0.0314979	0.5	2.09986e-07	2.09986e-07	1	0	0	1	0	0
AACATG	753	3206	6	98.8093	473527192	150	311925790	19236	4.25764	7.62074	32.4464	10.2781	0.194678	0.0616685	0.170305	4.11123e-07	4.11123e-07	1	0	0	1	0	0
AACATT	197	1991	6	98.8093	473527192	150	311925790	11946	10.1066	1.99374	20.1499	6.38293	0.1209	0.0382976	0.404264	2.55317e-07	2.55317e-07	1	0	0	1	0	0
AACATTAGAAGACACACG	33	134	18	98.8093	473527192	150	311925790	2412	4.06061	0.333977	1.35615	0.429589	0.0244107	0.00773261	0.487273	5.15507e-08	5.15507e-08	1	0	0	1	0	0
AACATTC	37	148	7	98.8093	473527192	150	311925790	1036	4	0.374459	1.49784	0.474472	0.0104848	0.0033213	0.186667	2.2142e-08	2.2142e-08	1	0	0	1	0	0
AACC	5001	32229	4	98.8093	473527192	150	311925790	128916	6.44451	50.6127	326.174	103.323	1.3047	0.413291	0.171854	2.75527e-06	2.75527e-06	1	0	0	0	0	0
AACCAC	2	8	6	98.8093	473527192	150	311925790	48	4	0.020241	0.0809641	0.0256471	0.000485784	0.000153883	0.16	1.02589e-09	1.02589e-09	1	0	0	1	0	0
AACCAG	3	12	6	98.8093	473527192	150	311925790	72	4	0.0303615	0.121446	0.0384707	0.000728677	0.000230824	0.16	1.53883e-09	1.53883e-09	1	0	0	1	0	0
AACCAGC	1	4	7	98.8093	473527192	150	311925790	28	4	0.0101205	0.040482	0.0128236	0.000283374	8.97649e-05	0.186667	5.98433e-10	5.98433e-10	1	0	0	1	0	0
AACCAGGCGGTCCAGGAC	1	4	18	98.8093	473527192	150	311925790	72	4	0.0101205	0.040482	0.0128236	0.000728677	0.000230824	0.48	1.53883e-09	1.53883e-09	1	0	0	1	0	0
AACCAGTCAGCTACACTGT	151	607	19	98.8093	473527192	150	311925790	11533	4.01987	1.5282	6.14315	1.94598	0.11672	0.0369735	0.509183	2.4649e-07	2.4649e-07	1	0	0	1	1	0
AACCATAACCT	35	161	11	98.8093	473527192	150	311925790	1771	4.6	0.354218	1.6294	0.516148	0.0179234	0.00567763	0.337333	3.78509e-08	3.78509e-08	1	0	0	1	0	0
AACCC	99	495	5	98.8093	473527192	150	311925790	2475	5	1.00193	5.00965	1.58692	0.0250483	0.00793458	0.166667	5.28972e-08	5.28972e-08	1	0	0	1	0	0
AACCCC	66	265	6	98.8093	473527192	150	311925790	1590	4.01515	0.667954	2.68194	0.849561	0.0160916	0.00509737	0.160606	3.39824e-08	3.39824e-08	1	0	0	1	0	0
AACCCG	35	140	6	98.8093	473527192	150	311925790	840	4	0.354218	1.41687	0.448825	0.00850123	0.00269295	0.16	1.7953e-08	1.7953e-08	1	0	0	1	0	0
AACCCT	2	9	6	98.8093	473527192	150	311925790	54	4.5	0.020241	0.0910846	0.028853	0.000546508	0.000173118	0.18	1.15412e-09	1.15412e-09	1	0	0	1	0	0
AACCG	62	359	5	98.8093	473527192	150	311925790	1795	5.79032	0.627472	3.63326	1.15091	0.0181663	0.00575457	0.193011	3.83638e-08	3.83638e-08	1	0	0	1	0	0
AACCGCCGCCGG	1	4	12	98.8093	473527192	150	311925790	48	4	0.0101205	0.040482	0.0128236	0.000485784	0.000153883	0.32	1.02589e-09	1.02589e-09	1	0	0	1	0	0
AACCGGTAACTAAGTT	80	405	16	98.8093	473527192	150	311925790	6480	5.0625	0.809641	4.09881	1.29839	0.0655809	0.0207742	0.54	1.38494e-07	1.38494e-07	1	0	0	1	1	0
AACCGTTCAATGCATTGAC	45	261	19	98.8093	473527192	150	311925790	4959	5.8	0.455423	2.64145	0.836737	0.0501876	0.015898	0.734667	1.05987e-07	1.05987e-07	1	0	0	1	1	0
AACCT	26257	165172	5	98.8093	473527192	150	311925790	825860	6.29059	265.734	1671.62	529.523	8.35812	2.64762	0.209686	1.76508e-05	1.76508e-05	1	1	0	1	0	0
AACCTG	8	43	6	98.8093	473527192	150	311925790	258	5.375	0.0809641	0.435182	0.137853	0.00261109	0.00082712	0.215	5.51413e-09	5.51413e-09	1	0	0	1	0	0
AACCTGCTACCCAGCT	73	351	16	98.8093	473527192	150	311925790	5616	4.80822	0.738797	3.5523	1.12527	0.0568368	0.0180043	0.512877	1.20029e-07	1.20029e-07	1	0	0	1	1	0
AACCTT	44	253	6	98.8093	473527192	150	311925790	1518	5.75	0.445302	2.56049	0.81109	0.0153629	0.00486654	0.23	3.24436e-08	3.24436e-08	1	0	0	1	0	0
AACG	1643	10230	4	98.8093	473527192	150	311925790	40920	6.22642	16.628	103.533	32.7963	0.414131	0.131185	0.166038	8.74567e-07	8.74567e-07	1	0	0	0	0	0
AACGAC	610	2440	6	98.8093	473527192	150	311925790	14640	4	6.17351	24.694	7.82237	0.148164	0.0469342	0.16	3.12895e-07	3.12895e-07	1	0	0	1	0	0
AACGACGACCCTAGAC	1	5	16	98.8093	473527192	150	311925790	80	5	0.0101205	0.0506025	0.0160295	0.000809641	0.000256471	0.533333	1.70981e-09	1.70981e-09	1	0	0	1	1	0
AACGACGTAAGTCGAAT	92	402	17	98.8093	473527192	150	311925790	6834	4.36957	0.931087	4.06844	1.28877	0.0691636	0.0219091	0.495217	1.4606e-07	1.4606e-07	1	0	0	1	0	0
AACGACGTCCCTAGAC	475	2186	16	98.8093	473527192	150	311925790	34976	4.60211	4.80724	22.1234	7.00808	0.353975	0.112129	0.490891	7.47528e-07	7.47528e-07	1	0	0	1	0	0
AACGAT	21	84	6	98.8093	473527192	150	311925790	504	4	0.212531	0.850123	0.269295	0.00510074	0.00161577	0.16	1.07718e-08	1.07718e-08	1	0	0	1	0	0
AACGC	1	5	5	98.8093	473527192	150	311925790	25	5	0.0101205	0.0506025	0.0160295	0.000253013	8.01473e-05	0.166667	5.34315e-10	5.34315e-10	1	0	0	1	0	0
AACGCC	89	458	6	98.8093	473527192	150	311925790	2748	5.14607	0.900725	4.63519	1.4683	0.0278112	0.00880979	0.205843	5.87319e-08	5.87319e-08	1	0	0	1	0	0
AACGCG	1	4	6	98.8093	473527192	150	311925790	24	4	0.0101205	0.040482	0.0128236	0.000242892	7.69414e-05	0.16	5.12943e-10	5.12943e-10	1	0	0	1	0	0
AACGCGGGACG	1	4	11	98.8093	473527192	150	311925790	44	4	0.0101205	0.040482	0.0128236	0.000445302	0.000141059	0.293333	9.40395e-10	9.40395e-10	1	0	0	1	0	0
AACGCTACTACGCTT	338	1504	15	98.8093	473527192	150	311925790	22560	4.4497	3.42073	15.2212	4.82166	0.228319	0.0723249	0.44497	4.82166e-07	4.82166e-07	1	0	0	1	0	0
AACGCTG	1	4	7	98.8093	473527192	150	311925790	28	4	0.0101205	0.040482	0.0128236	0.000283374	8.97649e-05	0.186667	5.98433e-10	5.98433e-10	1	0	0	1	0	0
AACGCTGCCCCGCTC	61	250	15	98.8093	473527192	150	311925790	3750	4.09836	0.617351	2.53013	0.801473	0.0379519	0.0120221	0.409836	8.01473e-08	8.01473e-08	1	0	0	1	0	0
AACGG	45	225	5	98.8093	473527192	150	311925790	1125	5	0.455423	2.27711	0.721325	0.0113856	0.00360663	0.166667	2.40442e-08	2.40442e-08	1	0	0	1	0	0
AACGGC	417	1925	6	98.8093	473527192	150	311925790	11550	4.61631	4.22025	19.482	6.17134	0.116892	0.037028	0.184652	2.46854e-07	2.46854e-07	1	0	0	1	0	0
AACGGG	28	112	6	98.8093	473527192	150	311925790	672	4	0.283374	1.1335	0.35906	0.00680098	0.00215436	0.16	1.43624e-08	1.43624e-08	1	0	0	1	0	0
AACGGT	209	836	6	98.8093	473527192	150	311925790	5016	4	2.11519	8.46075	2.68012	0.0507645	0.0160807	0.16	1.07205e-07	1.07205e-07	1	0	0	1	0	0
AACGT	1868	9608	5	98.8093	473527192	150	311925790	48040	5.14347	18.9051	97.2379	30.8022	0.486189	0.154011	0.171449	1.02674e-06	1.02674e-06	1	0	0	1	0	0
AACGTAAGCATAGAG	248	1008	15	98.8093	473527192	150	311925790	15120	4.06452	2.50989	10.2015	3.23154	0.153022	0.0484731	0.406452	3.23154e-07	3.23154e-07	1	0	0	1	0	0
AACGTACGTAACTT	82	408	14	98.8093	473527192	150	311925790	5712	4.97561	0.829882	4.12917	1.308	0.0578084	0.018312	0.46439	1.2208e-07	1.2208e-07	1	0	0	1	0	0
AACGTAGTGTAC	262	1278	12	98.8093	473527192	150	311925790	15336	4.87786	2.65157	12.934	4.09713	0.155208	0.0491655	0.390229	3.2777e-07	3.2777e-07	1	0	0	1	0	0
AACGTC	31	124	6	98.8093	473527192	150	311925790	744	4	0.313736	1.25494	0.39753	0.00752966	0.00238518	0.16	1.59012e-08	1.59012e-08	1	0	0	1	0	0
AACGTCGGG	3	18	9	98.8093	473527192	150	311925790	162	6	0.0303615	0.182169	0.057706	0.00163952	0.000519354	0.36	3.46236e-09	3.46236e-09	1	0	0	1	0	0
AACGTG	40	160	6	98.8093	473527192	150	311925790	960	4	0.40482	1.61928	0.512943	0.00971569	0.00307766	0.16	2.05177e-08	2.05177e-08	1	0	0	1	0	0
AACT	266	1596	4	98.8093	473527192	150	311925790	6384	6	2.69206	16.1523	5.1166	0.0646093	0.0204664	0.16	1.36443e-07	1.36443e-07	1	0	0	0	0	0
AACTAC	765	3172	6	98.8093	473527192	150	311925790	19032	4.14641	7.74219	32.1023	10.1691	0.192614	0.0610145	0.165856	4.06763e-07	4.06763e-07	1	0	0	1	0	0
AACTACCAATGTAGTC	504	2308	16	98.8093	473527192	150	311925790	36928	4.57937	5.10074	23.3581	7.3992	0.37373	0.118387	0.488466	7.89248e-07	7.89248e-07	1	0	0	1	0	0
AACTAGGTAGGC	20	107	12	98.8093	473527192	150	311925790	1284	5.35	0.20241	1.08289	0.34303	0.0129947	0.00411636	0.428	2.74424e-08	2.74424e-08	1	0	0	1	0	0
AACTC	236	1180	5	98.8093	473527192	150	311925790	5900	5	2.38844	11.9422	3.78295	0.059711	0.0189148	0.166667	1.26098e-07	1.26098e-07	1	0	0	1	0	0
AACTCTCTACGGACAGT	41	169	17	98.8093	473527192	150	311925790	2873	4.12195	0.414941	1.71037	0.541796	0.0290762	0.00921052	0.467154	6.14035e-08	6.14035e-08	1	0	0	1	0	0
AACTCTCTATAGACAGT	108	662	17	98.8093	473527192	150	311925790	11254	6.12963	1.09302	6.69978	2.1223	0.113896	0.0360791	0.694691	2.40527e-07	2.40527e-07	1	0	0	1	1	0
AACTG	582	3076	5	98.8093	473527192	150	311925790	15380	5.28522	5.89014	31.1307	9.86132	0.155653	0.0493066	0.176174	3.28711e-07	3.28711e-07	1	0	0	1	0	0
AACTGC	509	2112	6	98.8093	473527192	150	311925790	12672	4.14931	5.15134	21.3745	6.77084	0.128247	0.040625	0.165972	2.70834e-07	2.70834e-07	1	0	0	1	0	0
AACTGGCTAGTAT	35	182	13	98.8093	473527192	150	311925790	2366	5.2	0.354218	1.84193	0.583472	0.0239451	0.00758514	0.450667	5.05676e-08	5.05676e-08	1	0	0	1	0	0
AACTGGCTGCCTTGTCTGGCT	1	4	21	98.8093	473527192	150	311925790	84	4	0.0101205	0.040482	0.0128236	0.000850123	0.000269295	0.56	1.7953e-09	1.7953e-09	1	0	0	1	1	0
AACTGT	126	504	6	98.8093	473527192	150	311925790	3024	4	1.27518	5.10074	1.61577	0.0306044	0.00969461	0.16	6.46308e-08	6.46308e-08	1	0	0	1	0	0
AACTT	129	755	5	98.8093	473527192	150	311925790	3775	5.85271	1.30555	7.64098	2.42045	0.0382049	0.0121022	0.19509	8.06816e-08	8.06816e-08	1	0	0	1	0	0
AACTTAC	5	23	7	98.8093	473527192	150	311925790	161	4.6	0.0506025	0.232772	0.0737355	0.0016294	0.000516148	0.214667	3.44099e-09	3.44099e-09	1	0	0	1	0	0
AAG	2379	20911	3	98.8093	473527192	150	311925790	62733	8.78983	24.0767	211.63	67.0384	0.63489	0.201115	0.175797	1.34077e-06	1.34077e-06	1	0	0	0	0	0
AAGAAGAAGAG	123	576	11	98.8093	473527192	150	311925790	6336	4.68293	1.24482	5.82941	1.84659	0.0641235	0.0203125	0.343415	1.35417e-07	1.35417e-07	1	0	0	1	0	0
AAGAAT	10	40	6	98.8093	473527192	150	311925790	240	4	0.101205	0.40482	0.128236	0.00242892	0.000769414	0.16	5.12943e-09	5.12943e-09	1	0	0	1	0	0
AAGAATATAAT	31	136	11	98.8093	473527192	150	311925790	1496	4.3871	0.313736	1.37639	0.436001	0.0151403	0.00479601	0.32172	3.19734e-08	3.19734e-08	1	0	0	1	0	0
AAGAC	473	4224	5	98.8093	473527192	150	311925790	21120	8.93023	4.787	42.749	13.5417	0.213745	0.0677084	0.297674	4.51389e-07	4.51389e-07	1	0	0	1	0	0
AAGACAAGAG	120	784	10	98.8093	473527192	150	311925790	7840	6.53333	1.21446	7.93448	2.51342	0.0793448	0.0251342	0.435556	1.67561e-07	1.67561e-07	1	0	0	1	0	0
AAGACAT	130	548	7	98.8093	473527192	150	311925790	3836	4.21538	1.31567	5.54604	1.75683	0.0388223	0.0122978	0.196718	8.19853e-08	8.19853e-08	1	0	0	1	0	0
AAGACC	22	130	6	98.8093	473527192	150	311925790	780	5.90909	0.222651	1.31567	0.416766	0.007894	0.00250059	0.236364	1.66706e-08	1.66706e-08	1	0	0	1	0	0
AAGACG	103	412	6	98.8093	473527192	150	311925790	2472	4	1.04241	4.16965	1.32083	0.0250179	0.00792496	0.16	5.28331e-08	5.28331e-08	1	0	0	1	0	0
AAGACT	45	180	6	98.8093	473527192	150	311925790	1080	4	0.455423	1.82169	0.57706	0.0109302	0.00346236	0.16	2.30824e-08	2.30824e-08	1	0	0	1	0	0
AAGACTAGACT	68	779	11	98.8093	473527192	150	311925790	8569	11.4559	0.688195	7.88388	2.49739	0.0867226	0.0274713	0.840098	1.83142e-07	1.83142e-07	1	0	0	1	1	0
AAGACTATAGAC	365	1495	12	98.8093	473527192	150	311925790	17940	4.09589	3.69399	15.1302	4.79281	0.181562	0.0575137	0.327671	3.83425e-07	3.83425e-07	1	0	0	1	0	0
AAGACTGAGCCAGCAAGC	293	1277	18	98.8093	473527192	150	311925790	22986	4.35836	2.96531	12.9239	4.09392	0.23263	0.0736906	0.523003	4.91271e-07	4.91271e-07	1	0	0	1	1	0
AAGACTGTGGTCTAAGTAT	512	2738	19	98.8093	473527192	150	311925790	52022	5.34766	5.1817	27.71	8.77773	0.526489	0.166777	0.67737	1.11185e-06	1.11185e-06	1	0	0	1	1	0
AAGAG	729	9166	5	98.8093	473527192	150	311925790	45830	12.5734	7.37785	92.7646	29.3852	0.463823	0.146926	0.419113	9.79506e-07	9.79506e-07	1	0	0	1	0	0
AAGAGAATAG	144	797	10	98.8093	473527192	150	311925790	7970	5.53472	1.45735	8.06605	2.55509	0.0806605	0.0255509	0.368981	1.7034e-07	1.7034e-07	1	0	0	1	0	0
AAGAGAATTG	7	39	10	98.8093	473527192	150	311925790	390	5.57143	0.0708436	0.3947	0.12503	0.003947	0.0012503	0.371429	8.33532e-09	8.33532e-09	1	0	0	1	0	0
AAGAGC	138	552	6	98.8093	473527192	150	311925790	3312	4	1.39663	5.58652	1.76965	0.0335191	0.0106179	0.16	7.07861e-08	7.07861e-08	1	0	0	1	0	0
AAGAGCCAAGTACGG	1	7	15	98.8093	473527192	150	311925790	105	7	0.0101205	0.0708436	0.0224412	0.00106265	0.000336619	0.7	2.24412e-09	2.24412e-09	1	0	0	1	1	0
AAGAGG	5	21	6	98.8093	473527192	150	311925790	126	4.2	0.0506025	0.212531	0.0673237	0.00127518	0.000403942	0.168	2.69295e-09	2.69295e-09	1	0	0	1	0	0
AAGAGT	67	268	6	98.8093	473527192	150	311925790	1608	4	0.678074	2.7123	0.859179	0.0162738	0.00515507	0.16	3.43671e-08	3.43671e-08	1	0	0	1	0	0
AAGAGTAGAC	22	106	10	98.8093	473527192	150	311925790	1060	4.81818	0.222651	1.07277	0.339824	0.0107277	0.00339824	0.321212	2.2655e-08	2.2655e-08	1	0	0	1	0	0
AAGAT	41	242	5	98.8093	473527192	150	311925790	1210	5.90244	0.414941	2.44916	0.775826	0.0122458	0.00387913	0.196748	2.58609e-08	2.58609e-08	1	0	0	1	0	0
AAGC	60	361	4	98.8093	473527192	150	311925790	1444	6.01667	0.607231	3.6535	1.15733	0.014614	0.00462931	0.160444	3.0862e-08	3.0862e-08	1	0	0	0	0	0
AAGCAC	51	229	6	98.8093	473527192	150	311925790	1374	4.4902	0.516146	2.3176	0.734149	0.0139056	0.00440489	0.179608	2.9366e-08	2.9366e-08	1	0	0	1	0	0
AAGCACTCATGACAT	64	272	15	98.8093	473527192	150	311925790	4080	4.25	0.647713	2.75278	0.872002	0.0412917	0.01308	0.425	8.72002e-08	8.72002e-08	1	0	0	1	0	0
AAGCAG	1	4	6	98.8093	473527192	150	311925790	24	4	0.0101205	0.040482	0.0128236	0.000242892	7.69414e-05	0.16	5.12943e-10	5.12943e-10	1	0	0	1	0	0
AAGCAGT	50	200	7	98.8093	473527192	150	311925790	1400	4	0.506025	2.0241	0.641178	0.0141687	0.00448825	0.186667	2.99216e-08	2.99216e-08	1	0	0	1	0	0
AAGCATCAATCT	96	424	12	98.8093	473527192	150	311925790	5088	4.41667	0.971569	4.2911	1.3593	0.0514932	0.0163116	0.353333	1.08744e-07	1.08744e-07	1	0	0	1	0	0
AAGCATTATACTGTGATTC	55	277	19	98.8093	473527192	150	311925790	5263	5.03636	0.556628	2.80338	0.888032	0.0532642	0.0168726	0.637939	1.12484e-07	1.12484e-07	1	0	0	1	1	0
AAGCC	402	2115	5	98.8093	473527192	150	311925790	10575	5.26119	4.06844	21.4049	6.78046	0.107024	0.0339023	0.175373	2.26015e-07	2.26015e-07	1	0	0	1	0	0
AAGCCAGACTGAGCCAGC	2	8	18	98.8093	473527192	150	311925790	144	4	0.020241	0.0809641	0.0256471	0.00145735	0.000461648	0.48	3.07766e-09	3.07766e-09	1	0	0	1	0	0
AAGCCAGCTATTC	210	1177	13	98.8093	473527192	150	311925790	15301	5.60476	2.12531	11.9118	3.77333	0.154854	0.0490533	0.485746	3.27022e-07	3.27022e-07	1	0	0	1	0	0
AAGCCAGGAGCC	38	166	12	98.8093	473527192	150	311925790	1992	4.36842	0.384579	1.68	0.532178	0.0201601	0.00638613	0.349474	4.25742e-08	4.25742e-08	1	0	0	1	0	0
AAGCCC	2	8	6	98.8093	473527192	150	311925790	48	4	0.020241	0.0809641	0.0256471	0.000485784	0.000153883	0.16	1.02589e-09	1.02589e-09	1	0	0	1	0	0
AAGCCG	1	4	6	98.8093	473527192	150	311925790	24	4	0.0101205	0.040482	0.0128236	0.000242892	7.69414e-05	0.16	5.12943e-10	5.12943e-10	1	0	0	1	0	0
AAGCCTGCTATATAGCCAGC	77	322	20	98.8093	473527192	150	311925790	6440	4.18182	0.779279	3.2588	1.0323	0.0651761	0.0206459	0.557576	1.3764e-07	1.3764e-07	1	0	0	1	1	0
AAGCCTTAAGCTGACCTT	141	877	18	98.8093	473527192	150	311925790	15786	6.21986	1.42699	8.87569	2.81157	0.159762	0.0506082	0.746383	3.37388e-07	3.37388e-07	1	0	0	1	1	0
AAGCCTTCTCTATAC	295	1216	15	98.8093	473527192	150	311925790	18240	4.12203	2.98555	12.3065	3.89836	0.184598	0.0584754	0.412203	3.89836e-07	3.89836e-07	1	0	0	1	0	0
AAGCG	21	105	5	98.8093	473527192	150	311925790	525	5	0.212531	1.06265	0.336619	0.00531327	0.00168309	0.166667	1.12206e-08	1.12206e-08	1	0	0	1	0	0
AAGCGAG	38	170	7	98.8093	473527192	150	311925790	1190	4.47368	0.384579	1.72049	0.545001	0.0120434	0.00381501	0.208772	2.54334e-08	2.54334e-08	1	0	0	1	0	0
AAGCGG	42	205	6	98.8093	473527192	150	311925790	1230	4.88095	0.425061	2.0747	0.657208	0.0124482	0.00394325	0.195238	2.62883e-08	2.62883e-08	1	0	0	1	0	0
AAGCTACTACTACT	72	305	14	98.8093	473527192	150	311925790	4270	4.23611	0.728677	3.08676	0.977797	0.0432146	0.0136892	0.39537	9.1261e-08	9.1261e-08	1	0	0	1	0	0
AAGCTACTCTAGC	57	229	13	98.8093	473527192	150	311925790	2977	4.01754	0.576869	2.3176	0.734149	0.0301288	0.00954394	0.348187	6.36262e-08	6.36262e-08	1	0	0	1	0	0
AAGCTC	34	136	6	98.8093	473527192	150	311925790	816	4	0.344097	1.37639	0.436001	0.00825834	0.00261601	0.16	1.744e-08	1.744e-08	1	0	0	1	0	0
AAGCTG	2	8	6	98.8093	473527192	150	311925790	48	4	0.020241	0.0809641	0.0256471	0.000485784	0.000153883	0.16	1.02589e-09	1.02589e-09	1	0	0	1	0	0
AAGG	378	2325	4	98.8093	473527192	150	311925790	9300	6.15079	3.82555	23.5302	7.4537	0.0941207	0.0298148	0.164021	1.98765e-07	1.98765e-07	1	0	0	0	0	0
AAGGAG	64	256	6	98.8093	473527192	150	311925790	1536	4	0.647713	2.59085	0.820708	0.0155451	0.00492425	0.16	3.28283e-08	3.28283e-08	1	0	0	1	0	0
AAGGAGCG	1	5	8	98.8093	473527192	150	311925790	40	5	0.0101205	0.0506025	0.0160295	0.00040482	0.000128236	0.266667	8.54904e-10	8.54904e-10	1	0	0	1	0	0
AAGGC	872	4863	5	98.8093	473527192	150	311925790	24315	5.57683	8.82508	49.216	15.5902	0.24608	0.0779512	0.185894	5.19675e-07	5.19675e-07	1	0	0	1	0	0
AAGGCAATGGATTGGGAGTATT	2	8	22	98.8093	473527192	150	311925790	176	4	0.020241	0.0809641	0.0256471	0.00178121	0.000564237	0.586667	3.76158e-09	3.76158e-09	1	0	0	1	1	0
AAGGCAGCTAGCCAGAC	53	213	17	98.8093	473527192	150	311925790	3621	4.01887	0.536387	2.15567	0.682855	0.0366464	0.0116085	0.455472	7.73902e-08	7.73902e-08	1	0	0	1	0	0
AAGGCG	3	13	6	98.8093	473527192	150	311925790	78	4.33333	0.0303615	0.131567	0.0416766	0.0007894	0.000250059	0.173333	1.66706e-09	1.66706e-09	1	0	0	1	0	0
AAGGCTGGTATAGAG	3	12	15	98.8093	473527192	150	311925790	180	4	0.0303615	0.121446	0.0384707	0.00182169	0.00057706	0.4	3.84707e-09	3.84707e-09	1	0	0	1	0	0
AAGGG	47	235	5	98.8093	473527192	150	311925790	1175	5	0.475664	2.37832	0.753384	0.0118916	0.00376692	0.166667	2.51128e-08	2.51128e-08	1	0	0	1	0	0
AAGGGAG	32	205	7	98.8093	473527192	150	311925790	1435	6.40625	0.323856	2.0747	0.657208	0.0145229	0.00460045	0.298958	3.06697e-08	3.06697e-08	1	0	0	1	0	0
AAGGGC	19	76	6	98.8093	473527192	150	311925790	456	4	0.19229	0.769159	0.243648	0.00461495	0.00146189	0.16	9.74591e-09	9.74591e-09	1	0	0	1	0	0
AAGGGG	1	4	6	98.8093	473527192	150	311925790	24	4	0.0101205	0.040482	0.0128236	0.000242892	7.69414e-05	0.16	5.12943e-10	5.12943e-10	1	0	0	1	0	0
AAGGGGG	2	8	7	98.8093	473527192	150	311925790	56	4	0.020241	0.0809641	0.0256471	0.000566749	0.00017953	0.186667	1.19687e-09	1.19687e-09	1	0	0	1	0	0
AAGGGGGGCACTTGACGGGTC	64	260	21	98.8093	473527192	150	311925790	5460	4.0625	0.647713	2.63133	0.833532	0.055258	0.0175042	0.56875	1.16694e-07	1.16694e-07	1	0	0	1	1	0
AAGGT	272	1619	5	98.8093	473527192	150	311925790	8095	5.95221	2.75278	16.3851	5.19034	0.0819255	0.0259517	0.198407	1.73011e-07	1.73011e-07	1	0	0	1	0	0
AAGGTG	1	4	6	98.8093	473527192	150	311925790	24	4	0.0101205	0.040482	0.0128236	0.000242892	7.69414e-05	0.16	5.12943e-10	5.12943e-10	1	0	0	1	0	0
AAGT	3285	20204	4	98.8093	473527192	150	311925790	80816	6.15038	33.2459	204.475	64.7718	0.817899	0.259087	0.16401	1.72725e-06	1.72725e-06	1	0	0	0	0	0
AAGTAAGTAGT	343	1759	11	98.8093	473527192	150	311925790	19349	5.12828	3.47133	17.802	5.63916	0.195822	0.0620308	0.376074	4.13539e-07	4.13539e-07	1	0	0	1	0	0
AAGTAAGTATGT	379	1803	12	98.8093	473527192	150	311925790	21636	4.75726	3.83567	18.2473	5.78022	0.218967	0.0693627	0.38058	4.62418e-07	4.62418e-07	1	0	0	1	0	0
AAGTAC	70	280	6	98.8093	473527192	150	311925790	1680	4	0.708436	2.83374	0.897649	0.0170025	0.0053859	0.16	3.5906e-08	3.5906e-08	1	0	0	1	0	0
AAGTACAAGTGAATC	1	10	15	98.8093	473527192	150	311925790	150	10	0.0101205	0.101205	0.0320589	0.00151808	0.000480884	1	3.20589e-09	3.20589e-09	1	0	0	1	1	0
AAGTACACTTACACT	281	1246	15	98.8093	473527192	150	311925790	18690	4.43416	2.84386	12.6102	3.99454	0.189152	0.0599181	0.443416	3.99454e-07	3.99454e-07	1	0	0	1	0	0
AAGTACGTATAGTACGTAT	63	255	19	98.8093	473527192	150	311925790	4845	4.04762	0.637592	2.58073	0.817502	0.0490339	0.0155325	0.512698	1.0355e-07	1.0355e-07	1	0	0	1	1	0
AAGTAG	595	7659	6	98.8093	473527192	150	311925790	45954	12.8723	6.0217	77.513	24.5539	0.465078	0.147324	0.514891	9.82157e-07	9.82157e-07	1	0	0	1	1	0
AAGTAGTACTAGTAGT	54	250	16	98.8093	473527192	150	311925790	4000	4.62963	0.546508	2.53013	0.801473	0.040482	0.0128236	0.493827	8.54904e-08	8.54904e-08	1	0	0	1	0	0
AAGTAGTACTAGTAGTAGTAGT	189	760	22	98.8093	473527192	150	311925790	16720	4.02116	1.91278	7.69159	2.43648	0.169215	0.0536025	0.589771	3.5735e-07	3.5735e-07	1	0	0	1	1	0
AAGTAT	87	617	6	98.8093	473527192	150	311925790	3702	7.09195	0.880484	6.24435	1.97803	0.0374661	0.0118682	0.283678	7.91214e-08	7.91214e-08	1	0	0	1	0	0
AAGTATT	2	8	7	98.8093	473527192	150	311925790	56	4	0.020241	0.0809641	0.0256471	0.000566749	0.00017953	0.186667	1.19687e-09	1.19687e-09	1	0	0	1	0	0
AAGTC	107	643	5	98.8093	473527192	150	311925790	3215	6.00935	1.08289	6.50749	2.06139	0.0325374	0.0103069	0.200312	6.87129e-08	6.87129e-08	1	0	0	1	0	0
AAGTCATAGTC	137	1061	11	98.8093	473527192	150	311925790	11671	7.74453	1.38651	10.7379	3.40145	0.118116	0.037416	0.567932	2.4944e-07	2.4944e-07	1	0	0	1	1	0
AAGTCC	1	4	6	98.8093	473527192	150	311925790	24	4	0.0101205	0.040482	0.0128236	0.000242892	7.69414e-05	0.16	5.12943e-10	5.12943e-10	1	0	0	1	0	0
AAGTCCACAGTC	287	1158	12	98.8093	473527192	150	311925790	13896	4.03484	2.90459	11.7196	3.71242	0.140635	0.0445491	0.322787	2.96994e-07	2.96994e-07	1	0	0	1	0	0
AAGTCCAGTGATAGTACAGTAC	136	626	22	98.8093	473527192	150	311925790	13772	4.60294	1.37639	6.33544	2.00689	0.13938	0.0441515	0.675098	2.94344e-07	2.94344e-07	1	0	0	1	1	0
AAGTCTAGTC	309	3230	10	98.8093	473527192	150	311925790	32300	10.4531	3.12724	32.6892	10.355	0.326892	0.10355	0.696872	6.90335e-07	6.90335e-07	1	0	0	1	1	0
AAGTG	296	1480	5	98.8093	473527192	150	311925790	7400	5	2.99567	14.9784	4.74472	0.0748918	0.0237236	0.166667	1.58157e-07	1.58157e-07	1	0	0	1	0	0
AAGTGC	257	1106	6	98.8093	473527192	150	311925790	6636	4.3035	2.60097	11.1933	3.54572	0.0671597	0.0212743	0.17214	1.41829e-07	1.41829e-07	1	0	0	1	0	0
AAGTGCT	1	5	7	98.8093	473527192	150	311925790	35	5	0.0101205	0.0506025	0.0160295	0.000354218	0.000112206	0.233333	7.48041e-10	7.48041e-10	1	0	0	1	0	0
AAGTGG	1	4	6	98.8093	473527192	150	311925790	24	4	0.0101205	0.040482	0.0128236	0.000242892	7.69414e-05	0.16	5.12943e-10	5.12943e-10	1	0	0	1	0	0
AAGTGGC	46	184	7	98.8093	473527192	150	311925790	1288	4	0.465543	1.86217	0.589884	0.0130352	0.00412919	0.186667	2.75279e-08	2.75279e-08	1	0	0	1	0	0
AAGTGT	290	1290	6	98.8093	473527192	150	311925790	7740	4.44828	2.93495	13.0555	4.1356	0.0783327	0.0248136	0.177931	1.65424e-07	1.65424e-07	1	0	0	1	0	0
AAT	14464	213202	3	98.8093	473527192	150	311925790	639606	14.7402	146.383	2157.71	683.502	6.47314	2.05051	0.294804	1.367e-05	1.367e-05	1	1	0	0	0	0
AATAATAATAATCGGT	35	159	16	98.8093	473527192	150	311925790	2544	4.54286	0.354218	1.60916	0.509737	0.0257466	0.00815579	0.484571	5.43719e-08	5.43719e-08	1	0	0	1	0	0
AATAATAATAT	57	300	11	98.8093	473527192	150	311925790	3300	5.26316	0.576869	3.03615	0.961767	0.0333977	0.0105794	0.385965	7.05296e-08	7.05296e-08	1	0	0	1	0	0
AATAATT	19	76	7	98.8093	473527192	150	311925790	532	4	0.19229	0.769159	0.243648	0.00538411	0.00170553	0.186667	1.13702e-08	1.13702e-08	1	0	0	1	0	0
AATAC	1929	10059	5	98.8093	473527192	150	311925790	50295	5.21462	19.5225	101.802	32.2481	0.509011	0.16124	0.173821	1.07494e-06	1.07494e-06	1	0	0	1	0	0
AATACAATAG	915	6431	10	98.8093	473527192	150	311925790	64310	7.02842	9.26027	65.085	20.6171	0.65085	0.206171	0.468561	1.37447e-06	1.37447e-06	1	0	0	1	0	0
AATACAATAGAATAG	557	2728	15	98.8093	473527192	150	311925790	40920	4.89767	5.63712	27.6088	8.74567	0.414131	0.131185	0.489767	8.74567e-07	8.74567e-07	1	0	0	1	0	0
AATACAGATGTAG	92	742	13	98.8093	473527192	150	311925790	9646	8.06522	0.931087	7.50942	2.37877	0.0976224	0.030924	0.698986	2.0616e-07	2.0616e-07	1	0	0	1	1	0
AATACATGATTGATC	79	319	15	98.8093	473527192	150	311925790	4785	4.03797	0.79952	3.22844	1.02268	0.0484266	0.0153402	0.403797	1.02268e-07	1.02268e-07	1	0	0	1	0	0
AATACC	27	108	6	98.8093	473527192	150	311925790	648	4	0.273254	1.09302	0.346236	0.00655809	0.00207742	0.16	1.38494e-08	1.38494e-08	1	0	0	1	0	0
AATACG	35	140	6	98.8093	473527192	150	311925790	840	4	0.354218	1.41687	0.448825	0.00850123	0.00269295	0.16	1.7953e-08	1.7953e-08	1	0	0	1	0	0
AATACGACTACAGACTGTAGGC	1	4	22	98.8093	473527192	150	311925790	88	4	0.0101205	0.040482	0.0128236	0.000890605	0.000282118	0.586667	1.88079e-09	1.88079e-09	1	0	0	1	1	0
AATACTAGACTAG	1	4	13	98.8093	473527192	150	311925790	52	4	0.0101205	0.040482	0.0128236	0.000526266	0.000166706	0.346667	1.11138e-09	1.11138e-09	1	0	0	1	0	0
AATACTG	39	156	7	98.8093	473527192	150	311925790	1092	4	0.3947	1.5788	0.500119	0.0110516	0.00350083	0.186667	2.33389e-08	2.33389e-08	1	0	0	1	0	0
AATAG	436195	10689646	5	98.8093	473527192	150	311925790	53448230	24.5066	4414.52	108185	34269.8	540.923	171.349	0.816886	0.00114233	0.00114233	1	1	1	1	1	1
AATAGAATAGAG	14	67	12	98.8093	473527192	150	311925790	804	4.78571	0.141687	0.678074	0.214795	0.00813689	0.00257754	0.382857	1.71836e-08	1.71836e-08	1	0	0	1	0	0
AATAGAATCG	8931	74487	10	98.8093	473527192	150	311925790	744870	8.34028	90.3863	753.846	238.797	7.53846	2.38797	0.556018	1.59198e-05	1.59198e-05	1	0	0	1	1	0
AATAGAATGG	163	982	10	98.8093	473527192	150	311925790	9820	6.02454	1.64964	9.93834	3.14818	0.0993834	0.0314818	0.401636	2.09879e-07	2.09879e-07	1	0	0	1	0	0
AATAGAATTC	93	434	10	98.8093	473527192	150	311925790	4340	4.66667	0.941207	4.3923	1.39136	0.043923	0.0139136	0.311111	9.27571e-08	9.27571e-08	1	0	0	1	0	0
AATAGAATTG	78813	437441	10	98.8093	473527192	150	311925790	4374410	5.55037	797.628	4427.13	1402.39	44.2713	14.0239	0.370024	9.34925e-05	9.34925e-05	1	1	1	1	0	0
AATAGACTATAG	62195	281688	12	98.8093	473527192	150	311925790	3380256	4.52911	629.445	2850.83	903.061	34.2099	10.8367	0.362329	7.22449e-05	7.22449e-05	1	1	1	1	0	0
AATAGAGTAG	41	194	10	98.8093	473527192	150	311925790	1940	4.73171	0.414941	1.96338	0.621943	0.0196338	0.00621943	0.315447	4.14629e-08	4.14629e-08	1	0	0	1	0	0
AATAGATTAG	4994	21424	10	98.8093	473527192	150	311925790	214240	4.28995	50.5418	216.822	68.683	2.16822	0.68683	0.285997	4.57887e-06	4.57887e-06	1	0	0	1	0	0
AATAGC	1536	9002	6	98.8093	473527192	150	311925790	54012	5.86068	15.5451	91.1048	28.8594	0.546629	0.173157	0.234427	1.15438e-06	1.15438e-06	1	0	0	1	0	0
AATAGCATAGC	348	3529	11	98.8093	473527192	150	311925790	38819	10.1408	3.52194	35.7153	11.3136	0.392868	0.124449	0.743659	8.29663e-07	8.29663e-07	1	0	0	1	1	0
AATAGCATATGATATAG	155	664	17	98.8093	473527192	150	311925790	11288	4.28387	1.56868	6.72002	2.12871	0.11424	0.0361881	0.485505	2.41254e-07	2.41254e-07	1	0	0	1	0	0
AATAGCTAGCCCAGCTGGCTAG	1	4	22	98.8093	473527192	150	311925790	88	4	0.0101205	0.040482	0.0128236	0.000890605	0.000282118	0.586667	1.88079e-09	1.88079e-09	1	0	0	1	1	0
AATAGGATAG	152	929	10	98.8093	473527192	150	311925790	9290	6.11184	1.53832	9.40195	2.97827	0.0940195	0.0297827	0.407456	1.98551e-07	1.98551e-07	1	0	0	1	0	0
AATAGGT	26	162	7	98.8093	473527192	150	311925790	1134	6.23077	0.263133	1.63952	0.519354	0.0114767	0.00363548	0.290769	2.42365e-08	2.42365e-08	1	0	0	1	0	0
AATAGGTAATAGT	3606	26175	13	98.8093	473527192	150	311925790	340275	7.25874	36.4946	264.904	83.9142	3.44376	1.09088	0.62909	7.27256e-06	7.27256e-06	1	0	0	1	1	0
AATAGGTAGT	224	2648	10	98.8093	473527192	150	311925790	26480	11.8214	2.26699	26.7991	8.4892	0.267991	0.084892	0.788095	5.65947e-07	5.65947e-07	1	0	0	1	1	0
AATAGT	7553	141687	6	98.8093	473527192	150	311925790	850122	18.759	76.4402	1433.94	454.233	8.60367	2.7254	0.750361	1.81693e-05	1.81693e-05	1	0	0	1	1	0
AATAGTAATTGCT	53	270	13	98.8093	473527192	150	311925790	3510	5.09434	0.536387	2.73254	0.86559	0.035523	0.0112527	0.441509	7.50178e-08	7.50178e-08	1	0	0	1	0	0
AATAGTGTACACGAG	47	239	15	98.8093	473527192	150	311925790	3585	5.08511	0.475664	2.4188	0.766208	0.036282	0.0114931	0.508511	7.66208e-08	7.66208e-08	1	0	0	1	1	0
AATAT	3706	76094	5	98.8093	473527192	150	311925790	380470	20.5326	37.5066	770.11	243.949	3.85055	1.21975	0.684422	8.13163e-06	8.13163e-06	1	0	0	1	1	0
AATATACTAGCCAGGTAGGATAG	101	430	23	98.8093	473527192	150	311925790	9890	4.25743	1.02217	4.35182	1.37853	0.100092	0.0317063	0.652805	2.11375e-07	2.11375e-07	1	0	0	1	1	0
AATATAT	18	162	7	98.8093	473527192	150	311925790	1134	9	0.182169	1.63952	0.519354	0.0114767	0.00363548	0.42	2.42365e-08	2.42365e-08	1	0	0	1	0	0
AATATATACATACACAT	60	299	17	98.8093	473527192	150	311925790	5083	4.98333	0.607231	3.02603	0.958561	0.0514426	0.0162955	0.564778	1.08637e-07	1.08637e-07	1	0	0	1	1	0
AATATATACATACATACACAT	27	112	21	98.8093	473527192	150	311925790	2352	4.14815	0.273254	1.1335	0.35906	0.0238034	0.00754026	0.580741	5.02684e-08	5.02684e-08	1	0	0	1	1	0
AATATT	111	444	6	98.8093	473527192	150	311925790	2664	4	1.12338	4.49351	1.42342	0.026961	0.00854049	0.16	5.69366e-08	5.69366e-08	1	0	0	1	0	0
AATC	766	4625	4	98.8093	473527192	150	311925790	18500	6.03786	7.75231	46.8074	14.8272	0.187229	0.059309	0.16101	3.95393e-07	3.95393e-07	1	0	0	0	0	0
AATCAATGATTGAC	27	109	14	98.8093	473527192	150	311925790	1526	4.03704	0.273254	1.10314	0.349442	0.0154439	0.00489219	0.37679	3.26146e-08	3.26146e-08	1	0	0	1	0	0
AATCAC	98	392	6	98.8093	473527192	150	311925790	2352	4	0.99181	3.96724	1.25671	0.0238034	0.00754026	0.16	5.02684e-08	5.02684e-08	1	0	0	1	0	0
AATCAG	2	8	6	98.8093	473527192	150	311925790	48	4	0.020241	0.0809641	0.0256471	0.000485784	0.000153883	0.16	1.02589e-09	1.02589e-09	1	0	0	1	0	0
AATCAGCCAGAGACT	40	193	15	98.8093	473527192	150	311925790	2895	4.825	0.40482	1.95326	0.618737	0.0292989	0.00928105	0.4825	6.18737e-08	6.18737e-08	1	0	0	1	0	0
AATCC	195	975	5	98.8093	473527192	150	311925790	4875	5	1.9735	9.8675	3.12574	0.0493375	0.0156287	0.166667	1.04191e-07	1.04191e-07	1	0	0	1	0	0
AATCCGCTCCGCGGGGCGC	1	5	19	98.8093	473527192	150	311925790	95	5	0.0101205	0.0506025	0.0160295	0.000961448	0.00030456	0.633333	2.0304e-09	2.0304e-09	1	0	0	1	1	0
AATCCT	110	440	6	98.8093	473527192	150	311925790	2640	4	1.11326	4.45302	1.41059	0.0267181	0.00846355	0.16	5.64237e-08	5.64237e-08	1	0	0	1	0	0
AATCG	138	2070	5	98.8093	473527192	150	311925790	10350	15	1.39663	20.9495	6.63619	0.104747	0.033181	0.5	2.21206e-07	2.21206e-07	1	0	0	1	0	0
AATCGAATGG	35	194	10	98.8093	473527192	150	311925790	1940	5.54286	0.354218	1.96338	0.621943	0.0196338	0.00621943	0.369524	4.14629e-08	4.14629e-08	1	0	0	1	0	0
AATCGC	82	328	6	98.8093	473527192	150	311925790	1968	4	0.829882	3.31953	1.05153	0.0199172	0.00630919	0.16	4.20613e-08	4.20613e-08	1	0	0	1	0	0
AATCGCATAG	42	259	10	98.8093	473527192	150	311925790	2590	6.16667	0.425061	2.62121	0.830326	0.0262121	0.00830326	0.411111	5.5355e-08	5.5355e-08	1	0	0	1	0	0
AATCGG	1	4	6	98.8093	473527192	150	311925790	24	4	0.0101205	0.040482	0.0128236	0.000242892	7.69414e-05	0.16	5.12943e-10	5.12943e-10	1	0	0	1	0	0
AATCGT	112	448	6	98.8093	473527192	150	311925790	2688	4	1.1335	4.53399	1.43624	0.0272039	0.00861743	0.16	5.74496e-08	5.74496e-08	1	0	0	1	0	0
AATCT	238	1650	5	98.8093	473527192	150	311925790	8250	6.93277	2.40868	16.6988	5.28972	0.0834942	0.0264486	0.231092	1.76324e-07	1.76324e-07	1	0	0	1	0	0
AATCTC	1	4	6	98.8093	473527192	150	311925790	24	4	0.0101205	0.040482	0.0128236	0.000242892	7.69414e-05	0.16	5.12943e-10	5.12943e-10	1	0	0	1	0	0
AATG	12746	80633	4	98.8093	473527192	150	311925790	322532	6.32614	128.996	816.047	258.501	3.26419	1.034	0.168697	6.89335e-06	6.89335e-06	1	1	0	0	0	0
AATGAC	279	1967	6	98.8093	473527192	150	311925790	11802	7.05018	2.82362	19.907	6.30599	0.119442	0.0378359	0.282007	2.52239e-07	2.52239e-07	1	0	0	1	0	0
AATGAG	82	328	6	98.8093	473527192	150	311925790	1968	4	0.829882	3.31953	1.05153	0.0199172	0.00630919	0.16	4.20613e-08	4.20613e-08	1	0	0	1	0	0
AATGAT	91	364	6	98.8093	473527192	150	311925790	2184	4	0.920966	3.68387	1.16694	0.0221032	0.00700167	0.16	4.66778e-08	4.66778e-08	1	0	0	1	0	0
AATGATCAGACGGGGT	1	5	16	98.8093	473527192	150	311925790	80	5	0.0101205	0.0506025	0.0160295	0.000809641	0.000256471	0.533333	1.70981e-09	1.70981e-09	1	0	0	1	1	0
AATGC	406	2180	5	98.8093	473527192	150	311925790	10900	5.36946	4.10893	22.0627	6.98884	0.110314	0.0349442	0.178982	2.32961e-07	2.32961e-07	1	0	0	1	0	0
AATGCC	198	869	6	98.8093	473527192	150	311925790	5214	4.38889	2.00386	8.79472	2.78592	0.0527683	0.0167155	0.175556	1.11437e-07	1.11437e-07	1	0	0	1	0	0
AATGCG	68	272	6	98.8093	473527192	150	311925790	1632	4	0.688195	2.75278	0.872002	0.0165167	0.00523201	0.16	3.48801e-08	3.48801e-08	1	0	0	1	0	0
AATGCT	27	108	6	98.8093	473527192	150	311925790	648	4	0.273254	1.09302	0.346236	0.00655809	0.00207742	0.16	1.38494e-08	1.38494e-08	1	0	0	1	0	0
AATGG	111	757	5	98.8093	473527192	150	311925790	3785	6.81982	1.12338	7.66123	2.42686	0.0383061	0.0121343	0.227327	8.08953e-08	8.08953e-08	1	0	0	1	0	0
AATGGC	497	2129	6	98.8093	473527192	150	311925790	12774	4.2837	5.02989	21.5466	6.82534	0.129279	0.040952	0.171348	2.73014e-07	2.73014e-07	1	0	0	1	0	0
AATGGG	49	196	6	98.8093	473527192	150	311925790	1176	4	0.495905	1.98362	0.628355	0.0119017	0.00377013	0.16	2.51342e-08	2.51342e-08	1	0	0	1	0	0
AATGGT	225	1029	6	98.8093	473527192	150	311925790	6174	4.57333	2.27711	10.414	3.29886	0.062484	0.0197932	0.182933	1.31954e-07	1.31954e-07	1	0	0	1	0	0
AATGT	361	2449	5	98.8093	473527192	150	311925790	12245	6.78393	3.6535	24.7851	7.85123	0.123926	0.0392561	0.226131	2.61708e-07	2.61708e-07	1	0	0	1	0	0
AATGTAC	1	4	7	98.8093	473527192	150	311925790	28	4	0.0101205	0.040482	0.0128236	0.000283374	8.97649e-05	0.186667	5.98433e-10	5.98433e-10	1	0	0	1	0	0
AATGTAGCCAGCTACC	307	1261	16	98.8093	473527192	150	311925790	20176	4.10749	3.107	12.762	4.04263	0.204191	0.0646821	0.438132	4.31214e-07	4.31214e-07	1	0	0	1	0	0
AATGTATGT	1533	13252	9	98.8093	473527192	150	311925790	119268	8.64449	15.5147	134.117	42.4845	1.20705	0.38236	0.518669	2.54907e-06	2.54907e-06	1	0	0	1	1	0
AATGTC	13	78	6	98.8093	473527192	150	311925790	468	6	0.131567	0.7894	0.250059	0.0047364	0.00150036	0.24	1.00024e-08	1.00024e-08	1	0	0	1	0	0
AATGTG	101	404	6	98.8093	473527192	150	311925790	2424	4	1.02217	4.08869	1.29518	0.0245321	0.00777108	0.16	5.18072e-08	5.18072e-08	1	0	0	1	0	0
AATT	1399	8716	4	98.8093	473527192	150	311925790	34864	6.23016	14.1586	88.2104	27.9425	0.352841	0.11177	0.166138	7.45134e-07	7.45134e-07	1	0	0	0	0	0
AATTAC	241	964	6	98.8093	473527192	150	311925790	5784	4	2.43904	9.75617	3.09048	0.058537	0.0185429	0.16	1.23619e-07	1.23619e-07	1	0	0	1	0	0
AATTAGG	1	5	7	98.8093	473527192	150	311925790	35	5	0.0101205	0.0506025	0.0160295	0.000354218	0.000112206	0.233333	7.48041e-10	7.48041e-10	1	0	0	1	0	0
AATTAT	49	215	6	98.8093	473527192	150	311925790	1290	4.38776	0.495905	2.17591	0.689267	0.0130555	0.0041356	0.17551	2.75707e-08	2.75707e-08	1	0	0	1	0	0
AATTC	2616	30127	5	98.8093	473527192	150	311925790	150635	11.5164	26.4753	304.901	96.5839	1.5245	0.482919	0.383881	3.21946e-06	3.21946e-06	1	0	0	1	0	0
AATTCAATTCC	28	136	11	98.8093	473527192	150	311925790	1496	4.85714	0.283374	1.37639	0.436001	0.0151403	0.00479601	0.35619	3.19734e-08	3.19734e-08	1	0	0	1	0	0
AATTGC	205	821	6	98.8093	473527192	150	311925790	4926	4.00488	2.0747	8.30894	2.63204	0.0498536	0.0157922	0.160195	1.05281e-07	1.05281e-07	1	0	0	1	0	0
AC	68853	916038	2	98.8093	473527192	150	311925790	1832076	13.3043	696.827	9270.77	2936.72	18.5415	5.87344	0.17739	3.91562e-05	3.91562e-05	1	1	1	0	0	0
ACACACC	40	194	7	98.8093	473527192	150	311925790	1358	4.85	0.40482	1.96338	0.621943	0.0137437	0.0043536	0.226333	2.9024e-08	2.9024e-08	1	0	0	1	0	0
ACACAG	231	929	6	98.8093	473527192	150	311925790	5574	4.02165	2.33784	9.40195	2.97827	0.0564117	0.0178696	0.160866	1.19131e-07	1.19131e-07	1	0	0	1	0	0
ACACAGC	20	80	7	98.8093	473527192	150	311925790	560	4	0.20241	0.809641	0.256471	0.00566749	0.0017953	0.186667	1.19687e-08	1.19687e-08	1	0	0	1	0	0
ACACAGCACAGC	22	96	12	98.8093	473527192	150	311925790	1152	4.36364	0.222651	0.971569	0.307766	0.0116588	0.00369319	0.349091	2.46212e-08	2.46212e-08	1	0	0	1	0	0
ACACAGTACAGC	22	88	12	98.8093	473527192	150	311925790	1056	4	0.222651	0.890605	0.282118	0.0106873	0.00338542	0.32	2.25695e-08	2.25695e-08	1	0	0	1	0	0
ACACAT	3140	13368	6	98.8093	473527192	150	311925790	80208	4.25732	31.7784	135.291	42.8563	0.811746	0.257138	0.170293	1.71425e-06	1.71425e-06	1	0	0	1	0	0
ACACATCACACTCACC	22	112	16	98.8093	473527192	150	311925790	1792	5.09091	0.222651	1.1335	0.35906	0.018136	0.00574496	0.54303	3.82997e-08	3.82997e-08	1	0	0	1	1	0
ACACC	993	5432	5	98.8093	473527192	150	311925790	27160	5.47029	10.0497	54.9746	17.4144	0.274873	0.087072	0.182343	5.8048e-07	5.8048e-07	1	0	0	1	0	0
ACACCC	46	186	6	98.8093	473527192	150	311925790	1116	4.04348	0.465543	1.88241	0.596296	0.0112945	0.00357777	0.161739	2.38518e-08	2.38518e-08	1	0	0	1	0	0
ACACCG	113	452	6	98.8093	473527192	150	311925790	2712	4	1.14362	4.57447	1.44906	0.0274468	0.00869438	0.16	5.79625e-08	5.79625e-08	1	0	0	1	0	0
ACACCGCTGTATACAT	61	251	16	98.8093	473527192	150	311925790	4016	4.11475	0.617351	2.54025	0.804679	0.040644	0.0128749	0.438907	8.58324e-08	8.58324e-08	1	0	0	1	0	0
ACACCT	213	944	6	98.8093	473527192	150	311925790	5664	4.43192	2.15567	9.55376	3.02636	0.0573226	0.0181582	0.177277	1.21054e-07	1.21054e-07	1	0	0	1	0	0
ACACG	130	650	5	98.8093	473527192	150	311925790	3250	5	1.31567	6.57833	2.08383	0.0328917	0.0104191	0.166667	6.9461e-08	6.9461e-08	1	0	0	1	0	0
ACACGC	88	352	6	98.8093	473527192	150	311925790	2112	4	0.890605	3.56242	1.12847	0.0213745	0.00677084	0.16	4.51389e-08	4.51389e-08	1	0	0	1	0	0
ACACGT	516	2288	6	98.8093	473527192	150	311925790	13728	4.43411	5.22218	23.1557	7.33508	0.138934	0.0440105	0.177364	2.93403e-07	2.93403e-07	1	0	0	1	0	0
ACACT	359	1905	5	98.8093	473527192	150	311925790	9525	5.30641	3.63326	19.2796	6.10722	0.0963979	0.0305361	0.17688	2.03574e-07	2.03574e-07	1	0	0	1	0	0
ACACTAGACCAGACT	40	213	15	98.8093	473527192	150	311925790	3195	5.325	0.40482	2.15567	0.682855	0.032335	0.0102428	0.5325	6.82855e-08	6.82855e-08	1	0	0	1	1	0
ACACTAGACTAGGCTAG	66	273	17	98.8093	473527192	150	311925790	4641	4.13636	0.667954	2.7629	0.875208	0.0469693	0.0148785	0.468788	9.91903e-08	9.91903e-08	1	0	0	1	0	0
ACACTC	29	116	6	98.8093	473527192	150	311925790	696	4	0.293495	1.17398	0.371883	0.00704387	0.0022313	0.16	1.48753e-08	1.48753e-08	1	0	0	1	0	0
ACACTCTCACTCTCTC	43	173	16	98.8093	473527192	150	311925790	2768	4.02326	0.435182	1.75085	0.554619	0.0280136	0.00887391	0.429147	5.91594e-08	5.91594e-08	1	0	0	1	0	0
ACACTG	75	300	6	98.8093	473527192	150	311925790	1800	4	0.759038	3.03615	0.961767	0.0182169	0.0057706	0.16	3.84707e-08	3.84707e-08	1	0	0	1	0	0
ACACTGAGTACTAGTACTG	226	986	19	98.8093	473527192	150	311925790	18734	4.36283	2.28724	9.97882	3.16101	0.189598	0.0600592	0.552625	4.00394e-07	4.00394e-07	1	0	0	1	1	0
ACACTGTGCTGCTGTATAG	30	128	19	98.8093	473527192	150	311925790	2432	4.26667	0.303615	1.29543	0.410354	0.0246131	0.00779673	0.540444	5.19782e-08	5.19782e-08	1	0	0	1	1	0
ACAG	14654	94785	4	98.8093	473527192	150	311925790	379140	6.4682	148.306	959.273	303.87	3.83709	1.21548	0.172485	8.10321e-06	8.10321e-06	1	1	0	0	0	0
ACAGACAGAG	1	4	10	98.8093	473527192	150	311925790	40	4	0.0101205	0.040482	0.0128236	0.00040482	0.000128236	0.266667	8.54904e-10	8.54904e-10	1	0	0	1	0	0
ACAGACAGTAGCTCACT	126	601	17	98.8093	473527192	150	311925790	10217	4.76984	1.27518	6.08243	1.92674	0.103401	0.0327546	0.540582	2.18364e-07	2.18364e-07	1	0	0	1	1	0
ACAGACG	50	200	7	98.8093	473527192	150	311925790	1400	4	0.506025	2.0241	0.641178	0.0141687	0.00448825	0.186667	2.99216e-08	2.99216e-08	1	0	0	1	0	0
ACAGACTACGGCT	1	4	13	98.8093	473527192	150	311925790	52	4	0.0101205	0.040482	0.0128236	0.000526266	0.000166706	0.346667	1.11138e-09	1.11138e-09	1	0	0	1	0	0
ACAGACTGGACT	74	308	12	98.8093	473527192	150	311925790	3696	4.16216	0.748918	3.11712	0.987414	0.0374054	0.011849	0.332973	7.89931e-08	7.89931e-08	1	0	0	1	0	0
ACAGAG	294	1331	6	98.8093	473527192	150	311925790	7986	4.52721	2.97543	13.4704	4.26704	0.0808224	0.0256022	0.181088	1.70682e-07	1.70682e-07	1	0	0	1	0	0
ACAGAT	97	388	6	98.8093	473527192	150	311925790	2328	4	0.981689	3.92676	1.24389	0.0235605	0.00746331	0.16	4.97554e-08	4.97554e-08	1	0	0	1	0	0
ACAGC	663	3482	5	98.8093	473527192	150	311925790	17410	5.25189	6.7099	35.2396	11.1629	0.176198	0.0558146	0.175063	3.72097e-07	3.72097e-07	1	0	0	1	0	0
ACAGCC	212	848	6	98.8093	473527192	150	311925790	5088	4	2.14555	8.58219	2.7186	0.0514932	0.0163116	0.16	1.08744e-07	1.08744e-07	1	0	0	1	0	0
ACAGCG	98	392	6	98.8093	473527192	150	311925790	2352	4	0.99181	3.96724	1.25671	0.0238034	0.00754026	0.16	5.02684e-08	5.02684e-08	1	0	0	1	0	0
ACAGCGGCGTATATAG	39	167	16	98.8093	473527192	150	311925790	2672	4.28205	0.3947	1.69013	0.535384	0.027042	0.00856614	0.456752	5.71076e-08	5.71076e-08	1	0	0	1	0	0
ACAGCT	55	220	6	98.8093	473527192	150	311925790	1320	4	0.556628	2.22651	0.705296	0.0133591	0.00423178	0.16	2.82118e-08	2.82118e-08	1	0	0	1	0	0
ACAGG	237	1247	5	98.8093	473527192	150	311925790	6235	5.2616	2.39856	12.6203	3.99775	0.0631014	0.0199887	0.175387	1.33258e-07	1.33258e-07	1	0	0	1	0	0
ACAGGC	185	844	6	98.8093	473527192	150	311925790	5064	4.56216	1.87229	8.54171	2.70577	0.0512503	0.0162346	0.182486	1.08231e-07	1.08231e-07	1	0	0	1	0	0
ACAGGG	19	76	6	98.8093	473527192	150	311925790	456	4	0.19229	0.769159	0.243648	0.00461495	0.00146189	0.16	9.74591e-09	9.74591e-09	1	0	0	1	0	0
ACAGGT	86	344	6	98.8093	473527192	150	311925790	2064	4	0.870364	3.48146	1.10283	0.0208887	0.00661696	0.16	4.41131e-08	4.41131e-08	1	0	0	1	0	0
ACAGGTAGCTAGTCCGCTAT	136	686	20	98.8093	473527192	150	311925790	13720	5.04412	1.37639	6.94267	2.19924	0.138853	0.0439848	0.672549	2.93232e-07	2.93232e-07	1	0	0	1	1	0
ACAGT	433	2299	5	98.8093	473527192	150	311925790	11495	5.30947	4.38218	23.2671	7.37034	0.116335	0.0368517	0.176982	2.45678e-07	2.45678e-07	1	0	0	1	0	0
ACAGTAGACTAG	95	383	12	98.8093	473527192	150	311925790	4596	4.03158	0.961448	3.87616	1.22786	0.0465139	0.0147343	0.322526	9.82285e-08	9.82285e-08	1	0	0	1	0	0
ACAGTAGTATAT	104	541	12	98.8093	473527192	150	311925790	6492	5.20192	1.05253	5.4752	1.73439	0.0657023	0.0208126	0.416154	1.38751e-07	1.38751e-07	1	0	0	1	0	0
ACAGTC	255	1020	6	98.8093	473527192	150	311925790	6120	4	2.58073	10.3229	3.27001	0.0619375	0.0196201	0.16	1.308e-07	1.308e-07	1	0	0	1	0	0
ACAGTCCT	42	174	8	98.8093	473527192	150	311925790	1392	4.14286	0.425061	1.76097	0.557825	0.0140877	0.0044626	0.220952	2.97507e-08	2.97507e-08	1	0	0	1	0	0
ACAGTCTAGTCT	6743	28368	12	98.8093	473527192	150	311925790	340416	4.20703	68.2426	287.099	90.9447	3.44518	1.09134	0.336562	7.27558e-06	7.27558e-06	1	0	0	1	0	0
ACAGTG	163	706	6	98.8093	473527192	150	311925790	4236	4.33129	1.64964	7.14508	2.26336	0.0428705	0.0135802	0.173252	9.05344e-08	9.05344e-08	1	0	0	1	0	0
ACAT	106351	717904	4	98.8093	473527192	150	311925790	2871616	6.75033	1076.33	7265.55	2301.52	29.0622	9.20609	0.180009	6.13739e-05	6.13739e-05	1	1	1	0	0	0
ACATACGTACTACCT	50	279	15	98.8093	473527192	150	311925790	4185	5.58	0.506025	2.82362	0.894444	0.0423543	0.0134167	0.558	8.94444e-08	8.94444e-08	1	0	0	1	1	0
ACATAG	3678	59172	6	98.8093	473527192	150	311925790	355032	16.0881	37.2232	598.851	189.699	3.5931	1.13819	0.643524	7.58796e-06	7.58796e-06	1	0	0	1	1	0
ACATAGACTAG	870	8767	11	98.8093	473527192	150	311925790	96437	10.077	8.80484	88.7265	28.106	0.975992	0.309166	0.738981	2.06111e-06	2.06111e-06	1	0	0	1	1	0
ACATAT	689	4209	6	98.8093	473527192	150	311925790	25254	6.10885	6.97303	42.5972	13.4936	0.255583	0.0809616	0.244354	5.39744e-07	5.39744e-07	1	0	0	1	0	0
ACATC	182	973	5	98.8093	473527192	150	311925790	4865	5.34615	1.84193	9.84726	3.11933	0.0492363	0.0155967	0.178205	1.03978e-07	1.03978e-07	1	0	0	1	0	0
ACATCC	108	486	6	98.8093	473527192	150	311925790	2916	4.5	1.09302	4.91857	1.55806	0.0295114	0.00934838	0.18	6.23225e-08	6.23225e-08	1	0	0	1	0	0
ACATCG	158	675	6	98.8093	473527192	150	311925790	4050	4.27215	1.59904	6.83134	2.16398	0.0409881	0.0129839	0.170886	8.6559e-08	8.6559e-08	1	0	0	1	0	0
ACATCGACGACG	1	4	12	98.8093	473527192	150	311925790	48	4	0.0101205	0.040482	0.0128236	0.000485784	0.000153883	0.32	1.02589e-09	1.02589e-09	1	0	0	1	0	0
ACATCT	225	1592	6	98.8093	473527192	150	311925790	9552	7.07556	2.27711	16.1119	5.10378	0.0966711	0.0306227	0.283022	2.04151e-07	2.04151e-07	1	0	0	1	0	0
ACATG	302	1649	5	98.8093	473527192	150	311925790	8245	5.46026	3.05639	16.6887	5.28651	0.0834436	0.0264326	0.182009	1.76217e-07	1.76217e-07	1	0	0	1	0	0
ACATGC	581	2428	6	98.8093	473527192	150	311925790	14568	4.179	5.88002	24.5726	7.7839	0.147436	0.0467034	0.16716	3.11356e-07	3.11356e-07	1	0	0	1	0	0
ACATGG	183	732	6	98.8093	473527192	150	311925790	4392	4	1.85205	7.40821	2.34671	0.0444493	0.0140803	0.16	9.38685e-08	9.38685e-08	1	0	0	1	0	0
ACATGT	146	584	6	98.8093	473527192	150	311925790	3504	4	1.47759	5.91038	1.87224	0.0354623	0.0112334	0.16	7.48896e-08	7.48896e-08	1	0	0	1	0	0
ACC	4537	39800	3	98.8093	473527192	150	311925790	119400	8.77232	45.9168	402.796	127.594	1.20839	0.382783	0.175446	2.55189e-06	2.55189e-06	1	0	0	0	0	0
ACCACCT	1	4	7	98.8093	473527192	150	311925790	28	4	0.0101205	0.040482	0.0128236	0.000283374	8.97649e-05	0.186667	5.98433e-10	5.98433e-10	1	0	0	1	0	0
ACCACT	355	1804	6	98.8093	473527192	150	311925790	10824	5.08169	3.59278	18.2574	5.78343	0.109544	0.0347006	0.203268	2.31337e-07	2.31337e-07	1	0	0	1	0	0
ACCACTC	17	68	7	98.8093	473527192	150	311925790	476	4	0.172049	0.688195	0.218001	0.00481736	0.001526	0.186667	1.01734e-08	1.01734e-08	1	0	0	1	0	0
ACCAG	405	2045	5	98.8093	473527192	150	311925790	10225	5.04938	4.09881	20.6964	6.55605	0.103482	0.0327802	0.168313	2.18535e-07	2.18535e-07	1	0	0	1	0	0
ACCAGC	964	4325	6	98.8093	473527192	150	311925790	25950	4.48651	9.75617	43.7712	13.8655	0.262627	0.0831929	0.179461	5.54619e-07	5.54619e-07	1	0	0	1	0	0
ACCAGCC	21	84	7	98.8093	473527192	150	311925790	588	4	0.212531	0.850123	0.269295	0.00595086	0.00188506	0.186667	1.25671e-08	1.25671e-08	1	0	0	1	0	0
ACCAGCCAGACTAGCT	64	265	16	98.8093	473527192	150	311925790	4240	4.14062	0.647713	2.68194	0.849561	0.042911	0.013593	0.441667	9.06198e-08	9.06198e-08	1	0	0	1	0	0
ACCAGG	44	176	6	98.8093	473527192	150	311925790	1056	4	0.445302	1.78121	0.564237	0.0106873	0.00338542	0.16	2.25695e-08	2.25695e-08	1	0	0	1	0	0
ACCAGT	24	96	6	98.8093	473527192	150	311925790	576	4	0.242892	0.971569	0.307766	0.00582941	0.00184659	0.16	1.23106e-08	1.23106e-08	1	0	0	1	0	0
ACCAT	2590	19155	5	98.8093	473527192	150	311925790	95775	7.39575	26.2121	193.858	61.4088	0.969292	0.307044	0.246525	2.04696e-06	2.04696e-06	1	0	0	1	0	0
ACCATAGACTAG	446	3852	12	98.8093	473527192	150	311925790	46224	8.63677	4.51375	38.9842	12.3491	0.46781	0.148189	0.690942	9.87927e-07	9.87927e-07	1	0	0	1	1	0
ACCATAGACTAGACTAG	35	156	17	98.8093	473527192	150	311925790	2652	4.45714	0.354218	1.5788	0.500119	0.0268396	0.00850202	0.505143	5.66801e-08	5.66801e-08	1	0	0	1	1	0
ACCATAT	1	4	7	98.8093	473527192	150	311925790	28	4	0.0101205	0.040482	0.0128236	0.000283374	8.97649e-05	0.186667	5.98433e-10	5.98433e-10	1	0	0	1	0	0
ACCATC	965	3890	6	98.8093	473527192	150	311925790	23340	4.03109	9.76629	39.3688	12.4709	0.236213	0.0748255	0.161244	4.98837e-07	4.98837e-07	1	0	0	1	0	0
ACCATCATG	1	4	9	98.8093	473527192	150	311925790	36	4	0.0101205	0.040482	0.0128236	0.000364338	0.000115412	0.24	7.69414e-10	7.69414e-10	1	0	0	1	0	0
ACCATG	235	1130	6	98.8093	473527192	150	311925790	6780	4.80851	2.37832	11.4362	3.62266	0.0686171	0.0217359	0.19234	1.44906e-07	1.44906e-07	1	0	0	1	0	0
ACCC	4	24	4	98.8093	473527192	150	311925790	96	6	0.040482	0.242892	0.0769414	0.000971569	0.000307766	0.16	2.05177e-09	2.05177e-09	1	0	0	0	0	0
ACCCAG	1	4	6	98.8093	473527192	150	311925790	24	4	0.0101205	0.040482	0.0128236	0.000242892	7.69414e-05	0.16	5.12943e-10	5.12943e-10	1	0	0	1	0	0
ACCCAGCT	2	8	8	98.8093	473527192	150	311925790	64	4	0.020241	0.0809641	0.0256471	0.000647713	0.000205177	0.213333	1.36785e-09	1.36785e-09	1	0	0	1	0	0
ACCCAT	235	999	6	98.8093	473527192	150	311925790	5994	4.25106	2.37832	10.1104	3.20268	0.0606623	0.0192161	0.170043	1.28107e-07	1.28107e-07	1	0	0	1	0	0
ACCCC	3	15	5	98.8093	473527192	150	311925790	75	5	0.0303615	0.151808	0.0480884	0.000759038	0.000240442	0.166667	1.60295e-09	1.60295e-09	1	0	0	1	0	0
ACCCCC	7	28	6	98.8093	473527192	150	311925790	168	4	0.0708436	0.283374	0.0897649	0.00170025	0.00053859	0.16	3.5906e-09	3.5906e-09	1	0	0	1	0	0
ACCCCCC	1	4	7	98.8093	473527192	150	311925790	28	4	0.0101205	0.040482	0.0128236	0.000283374	8.97649e-05	0.186667	5.98433e-10	5.98433e-10	1	0	0	1	0	0
ACCCCG	1	4	6	98.8093	473527192	150	311925790	24	4	0.0101205	0.040482	0.0128236	0.000242892	7.69414e-05	0.16	5.12943e-10	5.12943e-10	1	0	0	1	0	0
ACCCGACG	1	6	8	98.8093	473527192	150	311925790	48	6	0.0101205	0.0607231	0.0192353	0.000485784	0.000153883	0.32	1.02589e-09	1.02589e-09	1	0	0	1	0	0
ACCCGC	1	5	6	98.8093	473527192	150	311925790	30	5	0.0101205	0.0506025	0.0160295	0.000303615	9.61767e-05	0.2	6.41178e-10	6.41178e-10	1	0	0	1	0	0
ACCCGTCG	2	8	8	98.8093	473527192	150	311925790	64	4	0.020241	0.0809641	0.0256471	0.000647713	0.000205177	0.213333	1.36785e-09	1.36785e-09	1	0	0	1	0	0
ACCCT	24	161	5	98.8093	473527192	150	311925790	805	6.70833	0.242892	1.6294	0.516148	0.00814701	0.00258074	0.223611	1.72049e-08	1.72049e-08	1	0	0	1	0	0
ACCCTG	42	168	6	98.8093	473527192	150	311925790	1008	4	0.425061	1.70025	0.53859	0.0102015	0.00323154	0.16	2.15436e-08	2.15436e-08	1	0	0	1	0	0
ACCG	362	2288	4	98.8093	473527192	150	311925790	9152	6.32044	3.66362	23.1557	7.33508	0.0926229	0.0293403	0.168545	1.95602e-07	1.95602e-07	1	0	0	0	0	0
ACCGACCGGCCCGAG	1	4	15	98.8093	473527192	150	311925790	60	4	0.0101205	0.040482	0.0128236	0.000607231	0.000192353	0.4	1.28236e-09	1.28236e-09	1	0	0	1	0	0
ACCGATCTATCT	50	205	12	98.8093	473527192	150	311925790	2460	4.1	0.506025	2.0747	0.657208	0.0248965	0.00788649	0.328	5.25766e-08	5.25766e-08	1	0	0	1	0	0
ACCGC	71	438	5	98.8093	473527192	150	311925790	2190	6.16901	0.718556	4.43278	1.40418	0.0221639	0.0070209	0.205634	4.6806e-08	4.6806e-08	1	0	0	1	0	0
ACCGCC	196	827	6	98.8093	473527192	150	311925790	4962	4.21939	1.98362	8.36966	2.65127	0.050218	0.0159076	0.168776	1.06051e-07	1.06051e-07	1	0	0	1	0	0
ACCGCCGAG	1	13	9	98.8093	473527192	150	311925790	117	13	0.0101205	0.131567	0.0416766	0.0011841	0.000375089	0.78	2.50059e-09	2.50059e-09	1	0	0	1	1	0
ACCGCTC	61	244	7	98.8093	473527192	150	311925790	1708	4	0.617351	2.4694	0.782237	0.0172858	0.00547566	0.186667	3.65044e-08	3.65044e-08	1	0	0	1	0	0
ACCGCTGGCTAGTATGGCTAGT	1	4	22	98.8093	473527192	150	311925790	88	4	0.0101205	0.040482	0.0128236	0.000890605	0.000282118	0.586667	1.88079e-09	1.88079e-09	1	0	0	1	1	0
ACCGG	22	110	5	98.8093	473527192	150	311925790	550	5	0.222651	1.11326	0.352648	0.00556628	0.00176324	0.166667	1.17549e-08	1.17549e-08	1	0	0	1	0	0
ACCGGC	66	331	6	98.8093	473527192	150	311925790	1986	5.01515	0.667954	3.34989	1.06115	0.0200993	0.0063669	0.200606	4.2446e-08	4.2446e-08	1	0	0	1	0	0
ACCGGG	44	176	6	98.8093	473527192	150	311925790	1056	4	0.445302	1.78121	0.564237	0.0106873	0.00338542	0.16	2.25695e-08	2.25695e-08	1	0	0	1	0	0
ACCGTC	141	564	6	98.8093	473527192	150	311925790	3384	4	1.42699	5.70797	1.80812	0.0342478	0.0108487	0.16	7.23249e-08	7.23249e-08	1	0	0	1	0	0
ACCT	500	3308	4	98.8093	473527192	150	311925790	13232	6.616	5.06025	33.4786	10.6051	0.133915	0.0424203	0.176427	2.82802e-07	2.82802e-07	1	0	0	0	0	0
ACCTACTAGACGCACT	43	199	16	98.8093	473527192	150	311925790	3184	4.62791	0.435182	2.01398	0.637972	0.0322237	0.0102076	0.493643	6.80504e-08	6.80504e-08	1	0	0	1	0	0
ACCTAG	315	5691	6	98.8093	473527192	150	311925790	34146	18.0667	3.18796	57.5958	18.2447	0.345575	0.109468	0.722667	7.29789e-07	7.29789e-07	1	0	0	1	1	0
ACCTAGTAGACT	292	1605	12	98.8093	473527192	150	311925790	19260	5.49658	2.95519	16.2434	5.14545	0.194921	0.0617455	0.439726	4.11636e-07	4.11636e-07	1	0	0	1	0	0
ACCTAT	93	400	6	98.8093	473527192	150	311925790	2400	4.30108	0.941207	4.0482	1.28236	0.0242892	0.00769414	0.172043	5.12943e-08	5.12943e-08	1	0	0	1	0	0
ACCTC	16	93	5	98.8093	473527192	150	311925790	465	5.8125	0.161928	0.941207	0.298148	0.00470604	0.00149074	0.19375	9.93826e-09	9.93826e-09	1	0	0	1	0	0
ACCTCC	4	18	6	98.8093	473527192	150	311925790	108	4.5	0.040482	0.182169	0.057706	0.00109302	0.000346236	0.18	2.30824e-09	2.30824e-09	1	0	0	1	0	0
ACCTCT	1	4	6	98.8093	473527192	150	311925790	24	4	0.0101205	0.040482	0.0128236	0.000242892	7.69414e-05	0.16	5.12943e-10	5.12943e-10	1	0	0	1	0	0
ACCTG	237	1185	5	98.8093	473527192	150	311925790	5925	5	2.39856	11.9928	3.79898	0.059964	0.0189949	0.166667	1.26633e-07	1.26633e-07	1	0	0	1	0	0
ACCTGC	2	10	6	98.8093	473527192	150	311925790	60	5	0.020241	0.101205	0.0320589	0.000607231	0.000192353	0.2	1.28236e-09	1.28236e-09	1	0	0	1	0	0
ACCTGG	2	8	6	98.8093	473527192	150	311925790	48	4	0.020241	0.0809641	0.0256471	0.000485784	0.000153883	0.16	1.02589e-09	1.02589e-09	1	0	0	1	0	0
ACCTGGCCGCAGC	3	12	13	98.8093	473527192	150	311925790	156	4	0.0303615	0.121446	0.0384707	0.0015788	0.000500119	0.346667	3.33413e-09	3.33413e-09	1	0	0	1	0	0
ACG	662	6036	3	98.8093	473527192	150	311925790	18108	9.11782	6.69978	61.0874	19.3508	0.183262	0.0580523	0.182356	3.87015e-07	3.87015e-07	1	0	0	0	0	0
ACGACGGGATCG	1	6	12	98.8093	473527192	150	311925790	72	6	0.0101205	0.0607231	0.0192353	0.000728677	0.000230824	0.48	1.53883e-09	1.53883e-09	1	0	0	1	0	0
ACGACT	75	351	6	98.8093	473527192	150	311925790	2106	4.68	0.759038	3.5523	1.12527	0.0213138	0.00675161	0.1872	4.50107e-08	4.50107e-08	1	0	0	1	0	0
ACGAGACTAGAG	1	4	12	98.8093	473527192	150	311925790	48	4	0.0101205	0.040482	0.0128236	0.000485784	0.000153883	0.32	1.02589e-09	1.02589e-09	1	0	0	1	0	0
ACGAGACTATAG	615	2666	12	98.8093	473527192	150	311925790	31992	4.33496	6.22411	26.9813	8.5469	0.323775	0.102563	0.346797	6.83752e-07	6.83752e-07	1	0	0	1	0	0
ACGAGC	2	8	6	98.8093	473527192	150	311925790	48	4	0.020241	0.0809641	0.0256471	0.000485784	0.000153883	0.16	1.02589e-09	1.02589e-09	1	0	0	1	0	0
ACGAGCCC	1	4	8	98.8093	473527192	150	311925790	32	4	0.0101205	0.040482	0.0128236	0.000323856	0.000102589	0.213333	6.83923e-10	6.83923e-10	1	0	0	1	0	0
ACGAGG	46	262	6	98.8093	473527192	150	311925790	1572	5.69565	0.465543	2.65157	0.839943	0.0159094	0.00503966	0.227826	3.35977e-08	3.35977e-08	1	0	0	1	0	0
ACGAGT	190	790	6	98.8093	473527192	150	311925790	4740	4.15789	1.9229	7.9952	2.53265	0.0479712	0.0151959	0.166316	1.01306e-07	1.01306e-07	1	0	0	1	0	0
ACGAT	1528	7830	5	98.8093	473527192	150	311925790	39150	5.12435	15.4641	79.2436	25.1021	0.396218	0.125511	0.170812	8.36737e-07	8.36737e-07	1	0	0	1	0	0
ACGATAGACTAG	170	968	12	98.8093	473527192	150	311925790	11616	5.69412	1.72049	9.79665	3.1033	0.11756	0.0372396	0.455529	2.48264e-07	2.48264e-07	1	0	0	1	0	0
ACGATG	801	3335	6	98.8093	473527192	150	311925790	20010	4.16355	8.10653	33.7519	10.6916	0.202511	0.0641499	0.166542	4.27666e-07	4.27666e-07	1	0	0	1	0	0
ACGC	78	468	4	98.8093	473527192	150	311925790	1872	6	0.7894	4.7364	1.50036	0.0189456	0.00600143	0.16	4.00095e-08	4.00095e-08	1	0	0	0	0	0
ACGCAT	48	192	6	98.8093	473527192	150	311925790	1152	4	0.485784	1.94314	0.615531	0.0116588	0.00369319	0.16	2.46212e-08	2.46212e-08	1	0	0	1	0	0
ACGCCC	1	5	6	98.8093	473527192	150	311925790	30	5	0.0101205	0.0506025	0.0160295	0.000303615	9.61767e-05	0.2	6.41178e-10	6.41178e-10	1	0	0	1	0	0
ACGCCG	1	4	6	98.8093	473527192	150	311925790	24	4	0.0101205	0.040482	0.0128236	0.000242892	7.69414e-05	0.16	5.12943e-10	5.12943e-10	1	0	0	1	0	0
ACGCT	43	256	5	98.8093	473527192	150	311925790	1280	5.95349	0.435182	2.59085	0.820708	0.0129543	0.00410354	0.19845	2.73569e-08	2.73569e-08	1	0	0	1	0	0
ACGCTAGACTAG	116	472	12	98.8093	473527192	150	311925790	5664	4.06897	1.17398	4.77688	1.51318	0.0573226	0.0181582	0.325517	1.21054e-07	1.21054e-07	1	0	0	1	0	0
ACGCTG	54	216	6	98.8093	473527192	150	311925790	1296	4	0.546508	2.18603	0.692472	0.0131162	0.00415483	0.16	2.76989e-08	2.76989e-08	1	0	0	1	0	0
ACGG	793	5406	4	98.8093	473527192	150	311925790	21624	6.81715	8.02556	54.7115	17.331	0.218846	0.0693242	0.181791	4.62161e-07	4.62161e-07	1	0	0	0	0	0
ACGGAT	47	188	6	98.8093	473527192	150	311925790	1128	4	0.475664	1.90266	0.602707	0.0114159	0.00361624	0.16	2.41083e-08	2.41083e-08	1	0	0	1	0	0
ACGGCC	2	12	6	98.8093	473527192	150	311925790	72	6	0.020241	0.121446	0.0384707	0.000728677	0.000230824	0.24	1.53883e-09	1.53883e-09	1	0	0	1	0	0
ACGGCT	138	552	6	98.8093	473527192	150	311925790	3312	4	1.39663	5.58652	1.76965	0.0335191	0.0106179	0.16	7.07861e-08	7.07861e-08	1	0	0	1	0	0
ACGGGAGG	34	151	8	98.8093	473527192	150	311925790	1208	4.44118	0.344097	1.5282	0.48409	0.0122256	0.00387272	0.236863	2.58181e-08	2.58181e-08	1	0	0	1	0	0
ACGGGC	174	738	6	98.8093	473527192	150	311925790	4428	4.24138	1.76097	7.46894	2.36595	0.0448136	0.0141957	0.169655	9.46379e-08	9.46379e-08	1	0	0	1	0	0
ACGGGCT	1	4	7	98.8093	473527192	150	311925790	28	4	0.0101205	0.040482	0.0128236	0.000283374	8.97649e-05	0.186667	5.98433e-10	5.98433e-10	1	0	0	1	0	0
ACGGGG	1	4	6	98.8093	473527192	150	311925790	24	4	0.0101205	0.040482	0.0128236	0.000242892	7.69414e-05	0.16	5.12943e-10	5.12943e-10	1	0	0	1	0	0
ACGT	475	2863	4	98.8093	473527192	150	311925790	11452	6.02737	4.80724	28.975	9.17847	0.1159	0.0367139	0.16073	2.44759e-07	2.44759e-07	1	0	0	0	0	0
ACGTACTAGACT	1413	8379	12	98.8093	473527192	150	311925790	100548	5.92994	14.3003	84.7997	26.8622	1.0176	0.322346	0.474395	2.14897e-06	2.14897e-06	1	0	0	1	0	0
ACGTAG	14	56	6	98.8093	473527192	150	311925790	336	4	0.141687	0.566749	0.17953	0.00340049	0.00107718	0.16	7.1812e-09	7.1812e-09	1	0	0	1	0	0
ACGTAT	8	32	6	98.8093	473527192	150	311925790	192	4	0.0809641	0.323856	0.102589	0.00194314	0.000615531	0.16	4.10354e-09	4.10354e-09	1	0	0	1	0	0
ACGTATATAG	27	153	10	98.8093	473527192	150	311925790	1530	5.66667	0.273254	1.54844	0.490501	0.0154844	0.00490501	0.377778	3.27001e-08	3.27001e-08	1	0	0	1	0	0
ACGTC	105	528	5	98.8093	473527192	150	311925790	2640	5.02857	1.06265	5.34363	1.69271	0.0267181	0.00846355	0.167619	5.64237e-08	5.64237e-08	1	0	0	1	0	0
ACT	9005	95143	3	98.8093	473527192	150	311925790	285429	10.5656	91.1352	962.896	305.018	2.88869	0.915054	0.211311	6.10036e-06	6.10036e-06	1	0	0	0	0	0
ACTACTACTACTCT	144	685	14	98.8093	473527192	150	311925790	9590	4.75694	1.45735	6.93255	2.19604	0.0970557	0.0307445	0.443981	2.04963e-07	2.04963e-07	1	0	0	1	0	0
ACTACTACTAG	624	2978	11	98.8093	473527192	150	311925790	32758	4.77244	6.3152	30.1389	9.54714	0.331528	0.105019	0.349979	7.00124e-07	7.00124e-07	1	0	0	1	0	0
ACTACTACTAT	298	1221	11	98.8093	473527192	150	311925790	13431	4.09732	3.01591	12.3571	3.91439	0.135929	0.0430583	0.30047	2.87055e-07	2.87055e-07	1	0	0	1	0	0
ACTACTACTATAGTAT	287	1196	16	98.8093	473527192	150	311925790	19136	4.16725	2.90459	12.1041	3.83425	0.193666	0.0613479	0.444506	4.08986e-07	4.08986e-07	1	0	0	1	0	0
ACTACTAGACTAG	617	3645	13	98.8093	473527192	150	311925790	47385	5.90762	6.24435	36.8893	11.6855	0.47956	0.151911	0.511994	1.01274e-06	1.01274e-06	1	0	0	1	1	0
ACTACTATAT	92	653	10	98.8093	473527192	150	311925790	6530	7.09783	0.931087	6.60869	2.09345	0.0660869	0.0209345	0.473188	1.39563e-07	1.39563e-07	1	0	0	1	0	0
ACTACTATATACTAT	261	1221	15	98.8093	473527192	150	311925790	18315	4.67816	2.64145	12.3571	3.91439	0.185357	0.0587159	0.467816	3.91439e-07	3.91439e-07	1	0	0	1	0	0
ACTAG	9571	183826	5	98.8093	473527192	150	311925790	919130	19.2066	96.8634	1860.41	589.326	9.30206	2.94663	0.640219	1.96442e-05	1.96442e-05	1	0	0	1	1	0
ACTAGACTAGAG	21694	89598	12	98.8093	473527192	150	311925790	1075176	4.13008	219.554	906.777	287.241	10.8813	3.4469	0.330407	2.29793e-05	2.29793e-05	1	1	0	1	0	0
ACTAGACTAGAGTAG	29	124	15	98.8093	473527192	150	311925790	1860	4.27586	0.293495	1.25494	0.39753	0.0188241	0.00596296	0.427586	3.9753e-08	3.9753e-08	1	0	0	1	0	0
ACTAGACTCG	19	97	10	98.8093	473527192	150	311925790	970	5.10526	0.19229	0.981689	0.310971	0.00981689	0.00310971	0.340351	2.07314e-08	2.07314e-08	1	0	0	1	0	0
ACTAGAG	71	294	7	98.8093	473527192	150	311925790	2058	4.14085	0.718556	2.97543	0.942532	0.020828	0.00659772	0.193239	4.39848e-08	4.39848e-08	1	0	0	1	0	0
ACTAGAGTAG	246	1084	10	98.8093	473527192	150	311925790	10840	4.4065	2.48965	10.9706	3.47519	0.109706	0.0347519	0.293767	2.31679e-07	2.31679e-07	1	0	0	1	0	0
ACTAGC	73	292	6	98.8093	473527192	150	311925790	1752	4	0.738797	2.95519	0.93612	0.0177311	0.00561672	0.16	3.74448e-08	3.74448e-08	1	0	0	1	0	0
ACTAGCCAGCCAGTG	53	249	15	98.8093	473527192	150	311925790	3735	4.69811	0.536387	2.52001	0.798267	0.0378001	0.011974	0.469811	7.98267e-08	7.98267e-08	1	0	0	1	0	0
ACTAGCCAGCTAGCCTGCTAT	75	320	21	98.8093	473527192	150	311925790	6720	4.26667	0.759038	3.23856	1.02589	0.0680098	0.0215436	0.597333	1.43624e-07	1.43624e-07	1	0	0	1	1	0
ACTAGCCTGCTAGCCAGCTAT	92	384	21	98.8093	473527192	150	311925790	8064	4.17391	0.931087	3.88628	1.23106	0.0816118	0.0258523	0.584348	1.72349e-07	1.72349e-07	1	0	0	1	1	0
ACTAGCCTGCTAT	62	253	13	98.8093	473527192	150	311925790	3289	4.08065	0.627472	2.56049	0.81109	0.0332864	0.0105442	0.353656	7.02945e-08	7.02945e-08	1	0	0	1	0	0
ACTAGCTCAGTGCCATACTG	105	428	20	98.8093	473527192	150	311925790	8560	4.07619	1.06265	4.33158	1.37212	0.0866316	0.0274424	0.543492	1.82949e-07	1.82949e-07	1	0	0	1	1	0
ACTAT	37990	1018144	5	98.8093	473527192	150	311925790	5090720	26.8003	384.478	10304.1	3264.06	51.5207	16.3203	0.893344	0.000108802	0.000108802	1	1	1	1	1	1
ACTATACTATAG	12249	50673	12	98.8093	473527192	150	311925790	608076	4.13691	123.966	512.837	162.452	6.15404	1.94943	0.330953	1.29962e-05	1.29962e-05	1	1	0	1	0	0
ACTATACTCAT	15	70	11	98.8093	473527192	150	311925790	770	4.66667	0.151808	0.708436	0.224412	0.00779279	0.00246854	0.342222	1.64569e-08	1.64569e-08	1	0	0	1	0	0
ACTATAG	1379	13802	7	98.8093	473527192	150	311925790	96614	10.0087	13.9562	139.683	44.2477	0.977783	0.309734	0.467073	2.06489e-06	2.06489e-06	1	0	0	1	0	0
ACTATAGACTATAT	57	382	14	98.8093	473527192	150	311925790	5348	6.70175	0.576869	3.86603	1.22465	0.0541245	0.0171451	0.625497	1.14301e-07	1.14301e-07	1	0	0	1	1	0
ACTATAGACTGG	2781	11225	12	98.8093	473527192	150	311925790	134700	4.03632	28.1451	113.603	35.9861	1.36323	0.431833	0.322905	2.87889e-06	2.87889e-06	1	0	0	1	0	0
ACTATC	50	251	6	98.8093	473527192	150	311925790	1506	5.02	0.506025	2.54025	0.804679	0.0152415	0.00482807	0.2008	3.21871e-08	3.21871e-08	1	0	0	1	0	0
ACTATG	48	192	6	98.8093	473527192	150	311925790	1152	4	0.485784	1.94314	0.615531	0.0116588	0.00369319	0.16	2.46212e-08	2.46212e-08	1	0	0	1	0	0
ACTC	4523	29207	4	98.8093	473527192	150	311925790	116828	6.45744	45.7751	295.59	93.6345	1.18236	0.374538	0.172198	2.49692e-06	2.49692e-06	1	0	0	0	0	0
ACTCAG	22	88	6	98.8093	473527192	150	311925790	528	4	0.222651	0.890605	0.282118	0.00534363	0.00169271	0.16	1.12847e-08	1.12847e-08	1	0	0	1	0	0
ACTCAT	451	1840	6	98.8093	473527192	150	311925790	11040	4.07982	4.56435	18.6217	5.89884	0.11173	0.035393	0.163193	2.35954e-07	2.35954e-07	1	0	0	1	0	0
ACTCC	151	947	5	98.8093	473527192	150	311925790	4735	6.27152	1.5282	9.58412	3.03598	0.0479206	0.0151799	0.209051	1.01199e-07	1.01199e-07	1	0	0	1	0	0
ACTCCC	1	5	6	98.8093	473527192	150	311925790	30	5	0.0101205	0.0506025	0.0160295	0.000303615	9.61767e-05	0.2	6.41178e-10	6.41178e-10	1	0	0	1	0	0
ACTCCG	37	148	6	98.8093	473527192	150	311925790	888	4	0.374459	1.49784	0.474472	0.00898701	0.00284683	0.16	1.89789e-08	1.89789e-08	1	0	0	1	0	0
ACTCCT	7	29	6	98.8093	473527192	150	311925790	174	4.14286	0.0708436	0.293495	0.0929708	0.00176097	0.000557825	0.165714	3.71883e-09	3.71883e-09	1	0	0	1	0	0
ACTCGC	148	592	6	98.8093	473527192	150	311925790	3552	4	1.49784	5.99134	1.89789	0.0359481	0.0113873	0.16	7.59155e-08	7.59155e-08	1	0	0	1	0	0
ACTCGG	1	5	6	98.8093	473527192	150	311925790	30	5	0.0101205	0.0506025	0.0160295	0.000303615	9.61767e-05	0.2	6.41178e-10	6.41178e-10	1	0	0	1	0	0
ACTCT	4560	55006	5	98.8093	473527192	150	311925790	275030	12.0627	46.1495	556.689	176.343	2.78344	0.881716	0.402091	5.87811e-06	5.87811e-06	1	0	0	1	0	0
ACTCTC	254	1043	6	98.8093	473527192	150	311925790	6258	4.1063	2.57061	10.5557	3.34374	0.0633341	0.0200625	0.164252	1.3375e-07	1.3375e-07	1	0	0	1	0	0
ACTG	3424	22002	4	98.8093	473527192	150	311925790	88008	6.42582	34.6526	222.671	70.536	0.890686	0.282144	0.171355	1.88096e-06	1.88096e-06	1	0	0	0	0	0
ACTGAG	33	133	6	98.8093	473527192	150	311925790	798	4.0303	0.333977	1.34603	0.426383	0.00807617	0.0025583	0.161212	1.70553e-08	1.70553e-08	1	0	0	1	0	0
ACTGAGCCAGCCAGCCAG	65	300	18	98.8093	473527192	150	311925790	5400	4.61538	0.657833	3.03615	0.961767	0.0546508	0.0173118	0.553846	1.15412e-07	1.15412e-07	1	0	0	1	1	0
ACTGC	248	1259	5	98.8093	473527192	150	311925790	6295	5.07661	2.50989	12.7417	4.03622	0.0637086	0.0201811	0.16922	1.34541e-07	1.34541e-07	1	0	0	1	0	0
ACTGCC	986	4209	6	98.8093	473527192	150	311925790	25254	4.26876	9.97882	42.5972	13.4936	0.255583	0.0809616	0.170751	5.39744e-07	5.39744e-07	1	0	0	1	0	0
ACTGCG	38	187	6	98.8093	473527192	150	311925790	1122	4.92105	0.384579	1.89254	0.599502	0.0113552	0.00359701	0.196842	2.39801e-08	2.39801e-08	1	0	0	1	0	0
ACTGCT	434	1736	6	98.8093	473527192	150	311925790	10416	4	4.3923	17.5692	5.56543	0.105415	0.0333926	0.16	2.22617e-07	2.22617e-07	1	0	0	1	0	0
ACTGCTGCTCCCAGG	1	4	15	98.8093	473527192	150	311925790	60	4	0.0101205	0.040482	0.0128236	0.000607231	0.000192353	0.4	1.28236e-09	1.28236e-09	1	0	0	1	0	0
ACTGG	107	566	5	98.8093	473527192	150	311925790	2830	5.28972	1.08289	5.72821	1.81453	0.028641	0.00907267	0.176324	6.04845e-08	6.04845e-08	1	0	0	1	0	0
ACTGGC	476	2303	6	98.8093	473527192	150	311925790	13818	4.83824	4.81736	23.3075	7.38317	0.139845	0.044299	0.193529	2.95327e-07	2.95327e-07	1	0	0	1	0	0
AG	155719	2167077	2	98.8093	473527192	150	311925790	4334154	13.9166	1575.96	21931.9	6947.41	43.8638	13.8948	0.185554	9.26322e-05	9.26322e-05	1	1	1	0	0	0
AGAGAT	513	6713	6	98.8093	473527192	150	311925790	40278	13.0858	5.19182	67.939	21.5211	0.407634	0.129127	0.523431	8.60846e-07	8.60846e-07	1	0	0	1	1	0
AGAGC	2	10	5	98.8093	473527192	150	311925790	50	5	0.020241	0.101205	0.0320589	0.000506025	0.000160295	0.166667	1.06863e-09	1.06863e-09	1	0	0	1	0	0
AGAGCC	2	8	6	98.8093	473527192	150	311925790	48	4	0.020241	0.0809641	0.0256471	0.000485784	0.000153883	0.16	1.02589e-09	1.02589e-09	1	0	0	1	0	0
AGAGCG	82	328	6	98.8093	473527192	150	311925790	1968	4	0.829882	3.31953	1.05153	0.0199172	0.00630919	0.16	4.20613e-08	4.20613e-08	1	0	0	1	0	0
AGAGG	3	16	5	98.8093	473527192	150	311925790	80	5.33333	0.0303615	0.161928	0.0512943	0.000809641	0.000256471	0.177778	1.70981e-09	1.70981e-09	1	0	0	1	0	0
AGAGGC	2	21	6	98.8093	473527192	150	311925790	126	10.5	0.020241	0.212531	0.0673237	0.00127518	0.000403942	0.42	2.69295e-09	2.69295e-09	1	0	0	1	0	0
AGAGGG	112	450	6	98.8093	473527192	150	311925790	2700	4.01786	1.1335	4.55423	1.44265	0.0273254	0.0086559	0.160714	5.7706e-08	5.7706e-08	1	0	0	1	0	0
AGAT	570	3719	4	98.8093	473527192	150	311925790	14876	6.52456	5.76869	37.6382	11.9227	0.150553	0.0476908	0.173988	3.17939e-07	3.17939e-07	1	0	0	0	0	0
AGATAT	218	2830	6	98.8093	473527192	150	311925790	16980	12.9817	2.20627	28.641	9.07267	0.171846	0.054436	0.519266	3.62907e-07	3.62907e-07	1	0	0	1	1	0
AGATATAT	47	217	8	98.8093	473527192	150	311925790	1736	4.61702	0.475664	2.19615	0.695678	0.0175692	0.00556543	0.246241	3.71028e-08	3.71028e-08	1	0	0	1	0	0
AGATCC	27	108	6	98.8093	473527192	150	311925790	648	4	0.273254	1.09302	0.346236	0.00655809	0.00207742	0.16	1.38494e-08	1.38494e-08	1	0	0	1	0	0
AGATCG	1	4	6	98.8093	473527192	150	311925790	24	4	0.0101205	0.040482	0.0128236	0.000242892	7.69414e-05	0.16	5.12943e-10	5.12943e-10	1	0	0	1	0	0
AGATG	82	410	5	98.8093	473527192	150	311925790	2050	5	0.829882	4.14941	1.31442	0.020747	0.00657208	0.166667	4.38138e-08	4.38138e-08	1	0	0	1	0	0
AGATGC	48	192	6	98.8093	473527192	150	311925790	1152	4	0.485784	1.94314	0.615531	0.0116588	0.00369319	0.16	2.46212e-08	2.46212e-08	1	0	0	1	0	0
AGATGG	3	12	6	98.8093	473527192	150	311925790	72	4	0.0303615	0.121446	0.0384707	0.000728677	0.000230824	0.16	1.53883e-09	1.53883e-09	1	0	0	1	0	0
AGATGGG	1	5	7	98.8093	473527192	150	311925790	35	5	0.0101205	0.0506025	0.0160295	0.000354218	0.000112206	0.233333	7.48041e-10	7.48041e-10	1	0	0	1	0	0
AGC	4494	39097	3	98.8093	473527192	150	311925790	117291	8.69982	45.4816	395.682	125.341	1.18704	0.376022	0.173996	2.50681e-06	2.50681e-06	1	0	0	0	0	0
AGCAGG	375	2376	6	98.8093	473527192	150	311925790	14256	6.336	3.79519	24.0463	7.6172	0.144278	0.0457032	0.25344	3.04688e-07	3.04688e-07	1	0	0	1	0	0
AGCAT	806	5739	5	98.8093	473527192	150	311925790	28695	7.12035	8.15713	58.0816	18.3986	0.290408	0.091993	0.237345	6.13287e-07	6.13287e-07	1	0	0	1	0	0
AGCATC	692	2871	6	98.8093	473527192	150	311925790	17226	4.14884	7.00339	29.056	9.20411	0.174336	0.0552247	0.165954	3.68164e-07	3.68164e-07	1	0	0	1	0	0
AGCATCC	1	4	7	98.8093	473527192	150	311925790	28	4	0.0101205	0.040482	0.0128236	0.000283374	8.97649e-05	0.186667	5.98433e-10	5.98433e-10	1	0	0	1	0	0
AGCATG	280	1165	6	98.8093	473527192	150	311925790	6990	4.16071	2.83374	11.7904	3.73486	0.0707424	0.0224092	0.166429	1.49395e-07	1.49395e-07	1	0	0	1	0	0
AGCC	5603	40973	4	98.8093	473527192	150	311925790	163892	7.31269	56.7052	414.668	131.355	1.65867	0.52542	0.195005	3.5028e-06	3.5028e-06	1	0	0	0	0	0
AGCCAGCTAGCCCGCTATCCT	1	4	21	98.8093	473527192	150	311925790	84	4	0.0101205	0.040482	0.0128236	0.000850123	0.000269295	0.56	1.7953e-09	1.7953e-09	1	0	0	1	1	0
AGCCAT	1183	16586	6	98.8093	473527192	150	311925790	99516	14.0203	11.9726	167.859	53.1729	1.00715	0.319037	0.560811	2.12692e-06	2.12692e-06	1	0	0	1	1	0
AGCCATG	1	5	7	98.8093	473527192	150	311925790	35	5	0.0101205	0.0506025	0.0160295	0.000354218	0.000112206	0.233333	7.48041e-10	7.48041e-10	1	0	0	1	0	0
AGCCC	41	206	5	98.8093	473527192	150	311925790	1030	5.02439	0.414941	2.08482	0.660413	0.0104241	0.00330207	0.16748	2.20138e-08	2.20138e-08	1	0	0	1	0	0
AGCCCC	72	288	6	98.8093	473527192	150	311925790	1728	4	0.728677	2.91471	0.923297	0.0174882	0.00553978	0.16	3.69319e-08	3.69319e-08	1	0	0	1	0	0
AGCCCG	3	13	6	98.8093	473527192	150	311925790	78	4.33333	0.0303615	0.131567	0.0416766	0.0007894	0.000250059	0.173333	1.66706e-09	1.66706e-09	1	0	0	1	0	0
AGCCCTG	1	4	7	98.8093	473527192	150	311925790	28	4	0.0101205	0.040482	0.0128236	0.000283374	8.97649e-05	0.186667	5.98433e-10	5.98433e-10	1	0	0	1	0	0
AGCCGC	53	262	6	98.8093	473527192	150	311925790	1572	4.9434	0.536387	2.65157	0.839943	0.0159094	0.00503966	0.197736	3.35977e-08	3.35977e-08	1	0	0	1	0	0
AGCCGG	3	12	6	98.8093	473527192	150	311925790	72	4	0.0303615	0.121446	0.0384707	0.000728677	0.000230824	0.16	1.53883e-09	1.53883e-09	1	0	0	1	0	0
AGCCGGCTC	2	8	9	98.8093	473527192	150	311925790	72	4	0.020241	0.0809641	0.0256471	0.000728677	0.000230824	0.24	1.53883e-09	1.53883e-09	1	0	0	1	0	0
AGCCT	28	140	5	98.8093	473527192	150	311925790	700	5	0.283374	1.41687	0.448825	0.00708436	0.00224412	0.166667	1.49608e-08	1.49608e-08	1	0	0	1	0	0
AGCG	39	270	4	98.8093	473527192	150	311925790	1080	6.92308	0.3947	2.73254	0.86559	0.0109302	0.00346236	0.184615	2.30824e-08	2.30824e-08	1	0	0	0	0	0
AGCGCCC	1	9	7	98.8093	473527192	150	311925790	63	9	0.0101205	0.0910846	0.028853	0.000637592	0.000201971	0.42	1.34647e-09	1.34647e-09	1	0	0	1	0	0
AGCGCCCG	1	4	8	98.8093	473527192	150	311925790	32	4	0.0101205	0.040482	0.0128236	0.000323856	0.000102589	0.213333	6.83923e-10	6.83923e-10	1	0	0	1	0	0
AGCGGG	2	8	6	98.8093	473527192	150	311925790	48	4	0.020241	0.0809641	0.0256471	0.000485784	0.000153883	0.16	1.02589e-09	1.02589e-09	1	0	0	1	0	0
AGCGGGG	3	12	7	98.8093	473527192	150	311925790	84	4	0.0303615	0.121446	0.0384707	0.000850123	0.000269295	0.186667	1.7953e-09	1.7953e-09	1	0	0	1	0	0
AGCT	43	258	4	98.8093	473527192	150	311925790	1032	6	0.435182	2.61109	0.82712	0.0104444	0.00330848	0.16	2.20565e-08	2.20565e-08	1	0	0	0	0	0
AGCTC	135	676	5	98.8093	473527192	150	311925790	3380	5.00741	1.36627	6.84146	2.16718	0.0342073	0.0108359	0.166914	7.22394e-08	7.22394e-08	1	0	0	1	0	0
AGG	857	7491	3	98.8093	473527192	150	311925790	22473	8.74096	8.67328	75.8127	24.0153	0.227438	0.072046	0.174819	4.80307e-07	4.80307e-07	1	0	0	0	0	0
AGGAGGG	6	28	7	98.8093	473527192	150	311925790	196	4.66667	0.0607231	0.283374	0.0897649	0.00198362	0.000628355	0.217778	4.18903e-09	4.18903e-09	1	0	0	1	0	0
AGGAT	701	5083	5	98.8093	473527192	150	311925790	25415	7.25107	7.09448	51.4426	16.2955	0.257213	0.0814777	0.241702	5.43185e-07	5.43185e-07	1	0	0	1	0	0
AGGATAGGATAT	286	1823	12	98.8093	473527192	150	311925790	21876	6.37413	2.89447	18.4497	5.84434	0.221396	0.0701321	0.50993	4.67547e-07	4.67547e-07	1	0	0	1	1	0
AGGATAGGGAT	113	589	11	98.8093	473527192	150	311925790	6479	5.21239	1.14362	5.96098	1.88827	0.0655708	0.020771	0.382242	1.38473e-07	1.38473e-07	1	0	0	1	0	0
AGGATG	32	128	6	98.8093	473527192	150	311925790	768	4	0.323856	1.29543	0.410354	0.00777255	0.00246212	0.16	1.64142e-08	1.64142e-08	1	0	0	1	0	0
AGGC	3693	24774	4	98.8093	473527192	150	311925790	99096	6.70837	37.375	250.726	79.4227	1.0029	0.317691	0.17889	2.11794e-06	2.11794e-06	1	0	0	0	0	0
AGGCAT	559	7280	6	98.8093	473527192	150	311925790	43680	13.0233	5.65736	73.6773	23.3389	0.442064	0.140033	0.52093	9.33555e-07	9.33555e-07	1	0	0	1	1	0
AGGCC	85	472	5	98.8093	473527192	150	311925790	2360	5.55294	0.860243	4.77688	1.51318	0.0238844	0.0075659	0.185098	5.04393e-08	5.04393e-08	1	0	0	1	0	0
AGGCCG	1	4	6	98.8093	473527192	150	311925790	24	4	0.0101205	0.040482	0.0128236	0.000242892	7.69414e-05	0.16	5.12943e-10	5.12943e-10	1	0	0	1	0	0
AGGCG	39	195	5	98.8093	473527192	150	311925790	975	5	0.3947	1.9735	0.625149	0.0098675	0.00312574	0.166667	2.08383e-08	2.08383e-08	1	0	0	1	0	0
AGGCGC	1	4	6	98.8093	473527192	150	311925790	24	4	0.0101205	0.040482	0.0128236	0.000242892	7.69414e-05	0.16	5.12943e-10	5.12943e-10	1	0	0	1	0	0
AGGCGG	36	147	6	98.8093	473527192	150	311925790	882	4.08333	0.364338	1.48771	0.471266	0.00892629	0.0028276	0.163333	1.88506e-08	1.88506e-08	1	0	0	1	0	0
AGGCGGC	1	10	7	98.8093	473527192	150	311925790	70	10	0.0101205	0.101205	0.0320589	0.000708436	0.000224412	0.466667	1.49608e-09	1.49608e-09	1	0	0	1	0	0
AGGG	2	13	4	98.8093	473527192	150	311925790	52	6.5	0.020241	0.131567	0.0416766	0.000526266	0.000166706	0.173333	1.11138e-09	1.11138e-09	1	0	0	0	0	0
AGGGC	2	16	5	98.8093	473527192	150	311925790	80	8	0.020241	0.161928	0.0512943	0.000809641	0.000256471	0.266667	1.70981e-09	1.70981e-09	1	0	0	1	0	0
AGGGCG	3	13	6	98.8093	473527192	150	311925790	78	4.33333	0.0303615	0.131567	0.0416766	0.0007894	0.000250059	0.173333	1.66706e-09	1.66706e-09	1	0	0	1	0	0
AGGGCGCG	41	192	8	98.8093	473527192	150	311925790	1536	4.68293	0.414941	1.94314	0.615531	0.0155451	0.00492425	0.249756	3.28283e-08	3.28283e-08	1	0	0	1	0	0
AGGGG	3	18	5	98.8093	473527192	150	311925790	90	6	0.0303615	0.182169	0.057706	0.000910846	0.00028853	0.2	1.92353e-09	1.92353e-09	1	0	0	1	0	0
AGGGGC	18	89	6	98.8093	473527192	150	311925790	534	4.94444	0.182169	0.900725	0.285324	0.00540435	0.00171195	0.197778	1.1413e-08	1.1413e-08	1	0	0	1	0	0
AGGGGG	16	66	6	98.8093	473527192	150	311925790	396	4.125	0.161928	0.667954	0.211589	0.00400772	0.00126953	0.165	8.46355e-09	8.46355e-09	1	0	0	1	0	0
AGGGGGG	2	8	7	98.8093	473527192	150	311925790	56	4	0.020241	0.0809641	0.0256471	0.000566749	0.00017953	0.186667	1.19687e-09	1.19687e-09	1	0	0	1	0	0
AT	44271	703515	2	98.8093	473527192	150	311925790	1407030	15.8911	448.045	7119.93	2255.39	14.2399	4.51078	0.211881	3.00719e-05	3.00719e-05	1	1	1	0	0	0
ATATATATATATATCCCATATC	564	2709	22	98.8093	473527192	150	311925790	59598	4.80319	5.70797	27.4165	8.68476	0.603162	0.191065	0.704468	1.27376e-06	1.27376e-06	1	0	0	1	1	0
ATATC	233	3194	5	98.8093	473527192	150	311925790	15970	13.7082	2.35808	32.3249	10.2396	0.161625	0.0511981	0.456938	3.41321e-07	3.41321e-07	1	0	0	1	0	0
ATATCC	108	432	6	98.8093	473527192	150	311925790	2592	4	1.09302	4.37206	1.38494	0.0262324	0.00830967	0.16	5.53978e-08	5.53978e-08	1	0	0	1	0	0
ATC	20536	181809	3	98.8093	473527192	150	311925790	545427	8.85318	207.835	1840	582.86	5.52	1.74858	0.177064	1.16572e-05	1.16572e-05	1	1	0	0	0	0
ATCATG	202	903	6	98.8093	473527192	150	311925790	5418	4.4703	2.04434	9.13882	2.89492	0.0548329	0.0173695	0.178812	1.15797e-07	1.15797e-07	1	0	0	1	0	0
ATCC	6168	40075	4	98.8093	473527192	150	311925790	160300	6.49724	62.4233	405.579	128.476	1.62232	0.513904	0.17326	3.42603e-06	3.42603e-06	1	0	0	0	0	0
ATCCC	30	150	5	98.8093	473527192	150	311925790	750	5	0.303615	1.51808	0.480884	0.00759038	0.00240442	0.166667	1.60295e-08	1.60295e-08	1	0	0	1	0	0
ATCCCC	1	4	6	98.8093	473527192	150	311925790	24	4	0.0101205	0.040482	0.0128236	0.000242892	7.69414e-05	0.16	5.12943e-10	5.12943e-10	1	0	0	1	0	0
ATCG	196	1176	4	98.8093	473527192	150	311925790	4704	6	1.98362	11.9017	3.77013	0.0476069	0.0150805	0.16	1.00537e-07	1.00537e-07	1	0	0	0	0	0
ATCGC	94	565	5	98.8093	473527192	150	311925790	2825	6.01064	0.951328	5.71809	1.81133	0.0285904	0.00905664	0.200355	6.03776e-08	6.03776e-08	1	0	0	1	0	0
ATCGCC	192	838	6	98.8093	473527192	150	311925790	5028	4.36458	1.94314	8.48099	2.68654	0.0508859	0.0161192	0.174583	1.07461e-07	1.07461e-07	1	0	0	1	0	0
ATCGGC	2	12	6	98.8093	473527192	150	311925790	72	6	0.020241	0.121446	0.0384707	0.000728677	0.000230824	0.24	1.53883e-09	1.53883e-09	1	0	0	1	0	0
ATGC	205	1293	4	98.8093	473527192	150	311925790	5172	6.30732	2.0747	13.0858	4.14522	0.0523433	0.0165809	0.168195	1.10539e-07	1.10539e-07	1	0	0	0	0	0
ATGCC	824	4248	5	98.8093	473527192	150	311925790	21240	5.15534	8.3393	42.9919	13.6186	0.21496	0.0680931	0.171845	4.53954e-07	4.53954e-07	1	0	0	1	0	0
ATGCCC	163	720	6	98.8093	473527192	150	311925790	4320	4.41718	1.64964	7.28677	2.30824	0.0437206	0.0138494	0.176687	9.23297e-08	9.23297e-08	1	0	0	1	0	0
ATGCCCC	27	108	7	98.8093	473527192	150	311925790	756	4	0.273254	1.09302	0.346236	0.00765111	0.00242365	0.186667	1.61577e-08	1.61577e-08	1	0	0	1	0	0
ATGGCC	1	4	6	98.8093	473527192	150	311925790	24	4	0.0101205	0.040482	0.0128236	0.000242892	7.69414e-05	0.16	5.12943e-10	5.12943e-10	1	0	0	1	0	0
CCCCCG	4	16	6	98.8093	473527192	150	311925790	96	4	0.040482	0.161928	0.0512943	0.000971569	0.000307766	0.16	2.05177e-09	2.05177e-09	1	0	0	1	0	0
CCCCGG	1	4	6	98.8093	473527192	150	311925790	24	4	0.0101205	0.040482	0.0128236	0.000242892	7.69414e-05	0.16	5.12943e-10	5.12943e-10	1	0	0	1	0	0
CCCG	4	26	4	98.8093	473527192	150	311925790	104	6.5	0.040482	0.263133	0.0833532	0.00105253	0.000333413	0.173333	2.22275e-09	2.22275e-09	1	0	0	0	0	0
CCCGCCG	1	4	7	98.8093	473527192	150	311925790	28	4	0.0101205	0.040482	0.0128236	0.000283374	8.97649e-05	0.186667	5.98433e-10	5.98433e-10	1	0	0	1	0	0
CCCGCG	1	5	6	98.8093	473527192	150	311925790	30	5	0.0101205	0.0506025	0.0160295	0.000303615	9.61767e-05	0.2	6.41178e-10	6.41178e-10	1	0	0	1	0	0
CCGCGG	40	160	6	98.8093	473527192	150	311925790	960	4	0.40482	1.61928	0.512943	0.00971569	0.00307766	0.16	2.05177e-08	2.05177e-08	1	0	0	1	0	0
