# Supplementary material for: Profiles of telomeric repeats in Insecta reveal diverse forms of telomeric motifs in Hymenopterans
Source: Life Sci Alliance. 2022 Apr 1;5(7):e202101163. doi: 10.26508/lsa.202101163 (PMC8977481; doi:10.26508/lsa.202101163)
Supplement: Supplemental Data 5. — Tandem repeat statistics and TRIP TRM calls for arthropods species that are not listed in Supplemental Data 2 or Supplemental Data 3. [file LSA-2021-01163_Supplemental_Data_5.zip › DataS5/TIMPO_output.csv.5.filtered.xlsx]

## Sheet: Sheet1
Unnamed: 0	reads	repeats	unit_len	avg_genome_cov	genome_size	eff_read_len	num_reads	repeats_total_len	repeats_per_read	reads_per_genome	repeats_per_genome	repeats_per_million_reads	repeats_len_per_genome	repeats_len_per_million_reads	percent_repeats_len_per_read	percent_repeats_len_per_genome	percent_repeat_unit_in_sequences	avg_genome_cov_filter	repeat_containing_reads_filter	repeats_len_per_million_reads_filter	unit_len_filter	percent_repeats_len_per_read_filter	qualified
AAAAAAAATC	2	10	10	24.38	1100654316	150	178859122	100	5	0.0820345	0.410172	0.0559099	0.00410172	0.000559099	0.333333	3.72662e-09	3.72733e-09	1	0	0	1	0	0
AAAAAAAATCTATTTTCCTTCCCTC	1	5	25	24.38	1100654316	150	178859122	125	5	0.0410172	0.205086	0.027955	0.00512715	0.000698874	0.833333	4.65828e-09	4.65916e-09	1	0	0	1	1	0
AAAAAAATCAAAAAACTTGG	17	72	20	24.38	1100654316	150	178859122	1440	4.23529	0.697293	2.95324	0.402551	0.0590648	0.00805103	0.564706	5.36634e-08	5.36735e-08	1	0	0	1	1	0
AAAAAAATGTATATGACC	81	329	18	24.38	1100654316	150	178859122	5922	4.06173	3.3224	13.4947	1.83944	0.242904	0.0331099	0.487407	2.20691e-07	2.20732e-07	1	0	0	1	0	0
AAAAAAATGTATTAGACC	8	35	18	24.38	1100654316	150	178859122	630	4.375	0.328138	1.4356	0.195685	0.0258409	0.00352233	0.525	2.34777e-08	2.34822e-08	1	0	0	1	1	0
AAAAAAATT	14	76	9	24.38	1100654316	150	178859122	684	5.42857	0.574241	3.11731	0.424915	0.0280558	0.00382424	0.325714	2.54901e-08	2.54949e-08	1	0	0	1	0	0
AAAAAAATTT	5	23	10	24.38	1100654316	150	178859122	230	4.6	0.205086	0.943396	0.128593	0.00943396	0.00128593	0.306667	8.57123e-09	8.57286e-09	1	0	0	1	0	0
AAAAAAC	16	64	7	24.38	1100654316	150	178859122	448	4	0.656276	2.6251	0.357824	0.0183757	0.00250476	0.186667	1.66953e-08	1.66984e-08	1	0	0	1	0	0
AAAAAACAAAGAGCACAAGG	94	482	20	24.38	1100654316	150	178859122	9640	5.12766	3.85562	19.7703	2.69486	0.395406	0.0538972	0.683688	3.59246e-07	3.59314e-07	1	0	0	1	1	0
AAAAAACAAATATAGCCAACACAAG	1	4	25	24.38	1100654316	150	178859122	100	4	0.0410172	0.164069	0.022364	0.00410172	0.000559099	0.666667	3.72662e-09	3.72733e-09	1	0	0	1	1	0
AAAAAACAATTTGGT	25	119	15	24.38	1100654316	150	178859122	1785	4.76	1.02543	4.88105	0.665328	0.0732158	0.00997992	0.476	6.65202e-08	6.65328e-08	1	0	0	1	0	0
AAAAAACTTGGAAAAAATC	34	139	19	24.38	1100654316	150	178859122	2641	4.08824	1.39459	5.70139	0.777148	0.108326	0.0147658	0.517843	9.84201e-08	9.84387e-08	1	0	0	1	1	0
AAAAAAG	5	33	7	24.38	1100654316	150	178859122	231	6.6	0.205086	1.35357	0.184503	0.00947498	0.00129152	0.308	8.6085e-09	8.61013e-09	1	0	0	1	0	0
AAAAAAGAG	9	50	9	24.38	1100654316	150	178859122	450	5.55556	0.369155	2.05086	0.27955	0.0184578	0.00251595	0.333333	1.67698e-08	1.6773e-08	1	0	0	1	0	0
AAAAAAGAT	7	28	9	24.38	1100654316	150	178859122	252	4	0.287121	1.14848	0.156548	0.0103363	0.00140893	0.24	9.39109e-09	9.39287e-09	1	0	0	1	0	0
AAAAAAGGTCGTGGGGAT	8	35	18	24.38	1100654316	150	178859122	630	4.375	0.328138	1.4356	0.195685	0.0258409	0.00352233	0.525	2.34777e-08	2.34822e-08	1	0	0	1	1	0
AAAAAAGTGTGAGTGGGAAT	66	273	20	24.38	1100654316	150	178859122	5460	4.13636	2.70714	11.1977	1.52634	0.223954	0.0305268	0.551515	2.03474e-07	2.03512e-07	1	0	0	1	1	0
AAAAAAT	22	101	7	24.38	1100654316	150	178859122	707	4.59091	0.902379	4.14274	0.56469	0.0289992	0.00395283	0.214242	2.63472e-08	2.63522e-08	1	0	0	1	0	0
AAAAAATAAT	47	197	10	24.38	1100654316	150	178859122	1970	4.19149	1.92781	8.08039	1.10143	0.0808039	0.0110143	0.279433	7.34145e-08	7.34284e-08	1	0	0	1	0	0
AAAAAATG	1	4	8	24.38	1100654316	150	178859122	32	4	0.0410172	0.164069	0.022364	0.00131255	0.000178912	0.213333	1.19252e-09	1.19275e-09	1	0	0	1	0	0
AAAAAATTT	19	76	9	24.38	1100654316	150	178859122	684	4	0.779327	3.11731	0.424915	0.0280558	0.00382424	0.24	2.54901e-08	2.54949e-08	1	0	0	1	0	0
AAAAAATTTT	2	8	10	24.38	1100654316	150	178859122	80	4	0.0820345	0.328138	0.0447279	0.00328138	0.000447279	0.266667	2.9813e-09	2.98186e-09	1	0	0	1	0	0
AAAAAC	99	449	6	24.38	1100654316	150	178859122	2694	4.53535	4.06071	18.4167	2.51036	0.1105	0.0150621	0.181414	1.00395e-07	1.00414e-07	1	0	0	1	0	0
AAAAACAAATACACACATAC	48	229	20	24.38	1100654316	150	178859122	4580	4.77083	1.96883	9.39295	1.28034	0.187859	0.0256067	0.636111	1.70679e-07	1.70712e-07	1	0	0	1	1	0
AAAAACAACAACAAT	1	4	15	24.38	1100654316	150	178859122	60	4	0.0410172	0.164069	0.022364	0.00246103	0.00033546	0.4	2.23597e-09	2.2364e-09	1	0	0	1	0	0
AAAAACAACAAT	5	20	12	24.38	1100654316	150	178859122	240	4	0.205086	0.820345	0.11182	0.00984413	0.00134184	0.32	8.94389e-09	8.94559e-09	1	0	0	1	0	0
AAAAACAAGTCAAATATT	80	438	18	24.38	1100654316	150	178859122	7884	5.475	3.28138	17.9655	2.44885	0.32338	0.0440794	0.657	2.93807e-07	2.93863e-07	1	0	0	1	1	0
AAAAACAAGTCCAATATT	1	4	18	24.38	1100654316	150	178859122	72	4	0.0410172	0.164069	0.022364	0.00295324	0.000402551	0.48	2.68317e-09	2.68368e-09	1	0	0	1	0	0
AAAAACACATTGTTATGATAT	1	4	21	24.38	1100654316	150	178859122	84	4	0.0410172	0.164069	0.022364	0.00344545	0.000469643	0.56	3.13036e-09	3.13096e-09	1	0	0	1	1	0
AAAAACATACATGCATACACT	19	78	21	24.38	1100654316	150	178859122	1638	4.10526	0.779327	3.19934	0.436097	0.0671862	0.00915805	0.574737	6.10421e-08	6.10536e-08	1	0	0	1	1	0
AAAAACATGGTC	6	28	12	24.38	1100654316	150	178859122	336	4.66667	0.246103	1.14848	0.156548	0.0137818	0.00187857	0.373333	1.25215e-08	1.25238e-08	1	0	0	1	0	0
AAAAACATTTT	31	214	11	24.38	1100654316	150	178859122	2354	6.90323	1.27153	8.77769	1.19647	0.0965546	0.0131612	0.506237	8.77247e-08	8.77413e-08	1	0	0	1	1	0
AAAAACC	2	24	7	24.38	1100654316	150	178859122	168	12	0.0820345	0.984413	0.134184	0.00689089	0.000939287	0.56	6.26073e-09	6.26191e-09	1	0	0	1	1	0
AAAAACCATACATATACT	27	109	18	24.38	1100654316	150	178859122	1962	4.03704	1.10747	4.47088	0.609418	0.0804758	0.0109695	0.484444	7.31163e-08	7.31302e-08	1	0	0	1	0	0
AAAAACT	6	39	7	24.38	1100654316	150	178859122	273	6.5	0.246103	1.59967	0.218049	0.0111977	0.00152634	0.303333	1.01737e-08	1.01756e-08	1	0	0	1	0	0
AAAAACTTAAAACT	242	1107	14	24.38	1100654316	150	178859122	15498	4.57438	9.92617	45.4061	6.18923	0.635685	0.0866492	0.426942	5.77552e-07	5.77661e-07	1	0	0	1	0	0
AAAAAG	31	128	6	24.38	1100654316	150	178859122	768	4.12903	1.27153	5.25021	0.715647	0.0315012	0.00429388	0.165161	2.86205e-08	2.86259e-08	1	0	0	1	0	0
AAAAAGAGAG	23	157	10	24.38	1100654316	150	178859122	1570	6.82609	0.943396	6.4397	0.877786	0.064397	0.00877786	0.455072	5.8508e-08	5.85191e-08	1	0	0	1	0	0
AAAAAGAGGAGAGTG	29	120	15	24.38	1100654316	150	178859122	1800	4.13793	1.1895	4.92207	0.670919	0.073831	0.0100638	0.413793	6.70792e-08	6.70919e-08	1	0	0	1	0	0
AAAAAGGTT	268	2782	9	24.38	1100654316	150	178859122	25038	10.3806	10.9926	114.11	15.5541	1.02699	0.139987	0.622836	9.33072e-07	9.33248e-07	1	0	0	1	1	0
AAAAAGT	272	1761	7	24.38	1100654316	150	178859122	12327	6.47426	11.1567	72.2313	9.84574	0.505619	0.0689202	0.302132	4.59381e-07	4.59468e-07	1	0	0	1	0	0
AAAAAGTGTTTTACTAT	15	68	17	24.38	1100654316	150	178859122	1156	4.53333	0.615258	2.78917	0.380187	0.0474159	0.00646319	0.513778	4.30798e-08	4.30879e-08	1	0	0	1	1	0
AAAAAT	615	3015	6	24.38	1100654316	150	178859122	18090	4.90244	25.2256	123.667	16.8568	0.742002	0.101141	0.196098	6.74146e-07	6.74274e-07	1	0	0	1	0	0
AAAAATAAAATAAT	39	156	14	24.38	1100654316	150	178859122	2184	4	1.59967	6.39869	0.872195	0.0895816	0.0122107	0.373333	8.13894e-08	8.14049e-08	1	0	0	1	0	0
AAAAATAAATATATAT	32	169	16	24.38	1100654316	150	178859122	2704	5.28125	1.31255	6.93191	0.944878	0.110911	0.015118	0.563333	1.00768e-07	1.00787e-07	1	0	0	1	1	0
AAAAATACACACATACACAT	24	102	20	24.38	1100654316	150	178859122	2040	4.25	0.984413	4.18376	0.570281	0.0836751	0.0114056	0.566667	7.60231e-08	7.60375e-08	1	0	0	1	1	0
AAAAATACCCCATACTC	1	4	17	24.38	1100654316	150	178859122	68	4	0.0410172	0.164069	0.022364	0.00278917	0.000380187	0.453333	2.5341e-09	2.53458e-09	1	0	0	1	0	0
AAAAATAGGTCTCCAGTCGT	17	76	20	24.38	1100654316	150	178859122	1520	4.47059	0.697293	3.11731	0.424915	0.0623462	0.00849831	0.596078	5.66447e-08	5.66554e-08	1	0	0	1	1	0
AAAAATATAATAATATTAT	16	65	19	24.38	1100654316	150	178859122	1235	4.0625	0.656276	2.66612	0.363415	0.0506563	0.00690488	0.514583	4.60238e-08	4.60325e-08	1	0	0	1	1	0
AAAAATATT	5	20	9	24.38	1100654316	150	178859122	180	4	0.205086	0.820345	0.11182	0.0073831	0.00100638	0.24	6.70792e-09	6.70919e-09	1	0	0	1	0	0
AAAAATC	1	5	7	24.38	1100654316	150	178859122	35	5	0.0410172	0.205086	0.027955	0.0014356	0.000195685	0.233333	1.30432e-09	1.30456e-09	1	0	0	1	0	0
AAAAATCCAGACTC	8	32	14	24.38	1100654316	150	178859122	448	4	0.328138	1.31255	0.178912	0.0183757	0.00250476	0.373333	1.66953e-08	1.66984e-08	1	0	0	1	0	0
AAAAATG	1	4	7	24.38	1100654316	150	178859122	28	4	0.0410172	0.164069	0.022364	0.00114848	0.000156548	0.186667	1.04345e-09	1.04365e-09	1	0	0	1	0	0
AAAAATGAT	48	315	9	24.38	1100654316	150	178859122	2835	6.5625	1.96883	12.9204	1.76116	0.116284	0.0158505	0.39375	1.0565e-07	1.0567e-07	1	0	0	1	0	0
AAAAATGGAATTAATTAGTCG	5	20	21	24.38	1100654316	150	178859122	420	4	0.205086	0.820345	0.11182	0.0172272	0.00234822	0.56	1.56518e-08	1.56548e-08	1	0	0	1	1	0
AAAAATT	18	77	7	24.38	1100654316	150	178859122	539	4.27778	0.73831	3.15833	0.430506	0.0221083	0.00301354	0.19963	2.00865e-08	2.00903e-08	1	0	0	1	0	0
AAAAATTAAAAGTT	1	4	14	24.38	1100654316	150	178859122	56	4	0.0410172	0.164069	0.022364	0.00229696	0.000313096	0.373333	2.08691e-09	2.0873e-09	1	0	0	1	0	0
AAAAATTGTT	1	4	10	24.38	1100654316	150	178859122	40	4	0.0410172	0.164069	0.022364	0.00164069	0.00022364	0.266667	1.49065e-09	1.49093e-09	1	0	0	1	0	0
AAAAC	376	2151	5	24.38	1100654316	150	178859122	10755	5.72074	15.4225	88.2281	12.0262	0.44114	0.0601311	0.190691	4.00798e-07	4.00874e-07	1	0	0	1	0	0
AAAACAAACATACATAC	303	2006	17	24.38	1100654316	150	178859122	34102	6.62046	12.4282	82.2806	11.2155	1.39877	0.190664	0.750319	1.27085e-06	1.27109e-06	1	0	0	1	1	0
AAAACAAACCACTACATATCACTAT	2	9	25	24.38	1100654316	150	178859122	225	4.5	0.0820345	0.369155	0.0503189	0.00922888	0.00125797	0.75	8.3849e-09	8.38649e-09	1	0	0	1	1	0
AAAACAAATGTATGT	20	122	15	24.38	1100654316	150	178859122	1830	6.1	0.820345	5.0041	0.682101	0.0750615	0.0102315	0.61	6.81972e-08	6.82101e-08	1	0	0	1	1	0
AAAACAACC	18	84	9	24.38	1100654316	150	178859122	756	4.66667	0.73831	3.44545	0.469643	0.031009	0.00422679	0.28	2.81733e-08	2.81786e-08	1	0	0	1	0	0
AAAACACAAGTCGGGAGG	59	248	18	24.38	1100654316	150	178859122	4464	4.20339	2.42002	10.1723	1.38657	0.183101	0.0249582	0.504407	1.66356e-07	1.66388e-07	1	0	0	1	1	0
AAAACACACAACACACT	28	117	17	24.38	1100654316	150	178859122	1989	4.17857	1.14848	4.79902	0.654146	0.0815833	0.0111205	0.473571	7.41225e-08	7.41366e-08	1	0	0	1	0	0
AAAACACACACACATT	10	41	16	24.38	1100654316	150	178859122	656	4.1	0.410172	1.68171	0.229231	0.0269073	0.00366769	0.437333	2.44466e-08	2.44513e-08	1	0	0	1	0	0
AAAACACCCTT	28	131	11	24.38	1100654316	150	178859122	1441	4.67857	1.14848	5.37326	0.73242	0.0591058	0.00805662	0.343095	5.37006e-08	5.37108e-08	1	0	0	1	0	0
AAAACACTCAACACACT	64	348	17	24.38	1100654316	150	178859122	5916	5.4375	2.6251	14.274	1.94567	0.242658	0.0330763	0.61625	2.20467e-07	2.20509e-07	1	0	0	1	1	0
AAAACAT	5	20	7	24.38	1100654316	150	178859122	140	4	0.205086	0.820345	0.11182	0.00574241	0.000782739	0.186667	5.21727e-09	5.21826e-09	1	0	0	1	0	0
AAAACATAATGCTCCAAGAAAC	15	61	22	24.38	1100654316	150	178859122	1342	4.06667	0.615258	2.50205	0.341051	0.0550451	0.00750311	0.596444	5.00113e-08	5.00207e-08	1	0	0	1	1	0
AAAACATAC	42	214	9	24.38	1100654316	150	178859122	1926	5.09524	1.72272	8.77769	1.19647	0.0789992	0.0107683	0.305714	7.17747e-08	7.17883e-08	1	0	0	1	0	0
AAAACATACATAC	29	118	13	24.38	1100654316	150	178859122	1534	4.06897	1.1895	4.84003	0.659737	0.0629204	0.00857658	0.352644	5.71664e-08	5.71772e-08	1	0	0	1	0	0
AAAACATACATACACACATT	23	112	20	24.38	1100654316	150	178859122	2240	4.86957	0.943396	4.59393	0.626191	0.0918786	0.0125238	0.649275	8.34763e-08	8.34922e-08	1	0	0	1	1	0
AAAACATGTTTCAAGACTT	23	94	19	24.38	1100654316	150	178859122	1786	4.08696	0.943396	3.85562	0.525553	0.0732568	0.00998551	0.517681	6.65575e-08	6.65701e-08	1	0	0	1	1	0
AAAACC	25	110	6	24.38	1100654316	150	178859122	660	4.4	1.02543	4.51189	0.615009	0.0270714	0.00369006	0.176	2.45957e-08	2.46004e-08	1	0	0	1	0	0
AAAACCAACAGACAAATGAC	21	86	20	24.38	1100654316	150	178859122	1720	4.09524	0.861362	3.52748	0.480825	0.0705496	0.00961651	0.546032	6.40979e-08	6.411e-08	1	0	0	1	1	0
AAAACCATTTTGG	320	2021	13	24.38	1100654316	150	178859122	26273	6.31562	13.1255	82.8958	11.2994	1.07765	0.146892	0.547354	9.79095e-07	9.79281e-07	1	0	0	1	1	0
AAAACCCCAGATAATCCTGTGTCT	33	132	24	24.38	1100654316	150	178859122	3168	4	1.35357	5.41427	0.738011	0.129943	0.0177123	0.64	1.18059e-07	1.18082e-07	1	0	0	1	1	0
AAAACCCTAACCCTCCTCCCCCT	4	17	23	24.38	1100654316	150	178859122	391	4.25	0.164069	0.697293	0.0950469	0.0160377	0.00218608	0.651667	1.45711e-08	1.45739e-08	1	0	0	1	1	0
AAAACGAAACAAGTTGAGAAG	75	316	21	24.38	1100654316	150	178859122	6636	4.21333	3.07629	12.9614	1.76675	0.27219	0.0371018	0.589867	2.47299e-07	2.47346e-07	1	0	0	1	1	0
AAAACT	80	382	6	24.38	1100654316	150	178859122	2292	4.775	3.28138	15.6686	2.13576	0.0940115	0.0128146	0.191	8.54142e-08	8.54304e-08	1	0	0	1	0	0
AAAACTAATACT	18	78	12	24.38	1100654316	150	178859122	936	4.33333	0.73831	3.19934	0.436097	0.0383921	0.00523317	0.346667	3.48812e-08	3.48878e-08	1	0	0	1	0	0
AAAACTAGGTACAAAGCAAC	1	4	20	24.38	1100654316	150	178859122	80	4	0.0410172	0.164069	0.022364	0.00328138	0.000447279	0.533333	2.9813e-09	2.98186e-09	1	0	0	1	1	0
AAAACTATAAACTT	14	58	14	24.38	1100654316	150	178859122	812	4.14286	0.574241	2.379	0.324278	0.033306	0.00453989	0.386667	3.02602e-08	3.02659e-08	1	0	0	1	0	0
AAAACTATTACTATT	20	83	15	24.38	1100654316	150	178859122	1245	4.15	0.820345	3.40443	0.464052	0.0510664	0.00696079	0.415	4.63964e-08	4.64052e-08	1	0	0	1	0	0
AAAACTGTC	14	66	9	24.38	1100654316	150	178859122	594	4.71429	0.574241	2.70714	0.369006	0.0243642	0.00332105	0.282857	2.21361e-08	2.21403e-08	1	0	0	1	0	0
AAAACTT	504	5870	7	24.38	1100654316	150	178859122	41090	11.6468	20.6727	240.771	32.8191	1.6854	0.229734	0.543519	1.53127e-06	1.53156e-06	1	0	0	1	1	0
AAAACTTGTTC	8	45	11	24.38	1100654316	150	178859122	495	5.625	0.328138	1.84578	0.251595	0.0203035	0.00276754	0.4125	1.84468e-08	1.84503e-08	1	0	0	1	0	0
AAAAG	5	26	5	24.38	1100654316	150	178859122	130	5.2	0.205086	1.06645	0.145366	0.00533224	0.000726829	0.173333	4.84461e-09	4.84553e-09	1	0	0	1	0	0
AAAAGAAGGGACAGAC	1	6	16	24.38	1100654316	150	178859122	96	6	0.0410172	0.246103	0.033546	0.00393765	0.000536735	0.64	3.57756e-09	3.57824e-09	1	0	0	1	1	0
AAAAGAATAATAAGTATAATAAT	43	174	23	24.38	1100654316	150	178859122	4002	4.04651	1.76374	7.137	0.972833	0.164151	0.0223752	0.620465	1.49139e-07	1.49168e-07	1	0	0	1	1	0
AAAAGACACAACACGCT	151	760	17	24.38	1100654316	150	178859122	12920	5.03311	6.1936	31.1731	4.24915	0.529943	0.0722356	0.570419	4.8148e-07	4.81571e-07	1	0	0	1	1	0
AAAAGACACTTG	1	4	12	24.38	1100654316	150	178859122	48	4	0.0410172	0.164069	0.022364	0.00196883	0.000268368	0.32	1.78878e-09	1.78912e-09	1	0	0	1	0	0
AAAAGAGAGAGAGTGAAGGT	1	4	20	24.38	1100654316	150	178859122	80	4	0.0410172	0.164069	0.022364	0.00328138	0.000447279	0.533333	2.9813e-09	2.98186e-09	1	0	0	1	1	0
AAAAGAGCGAGAG	7	41	13	24.38	1100654316	150	178859122	533	5.85714	0.287121	1.68171	0.229231	0.0218622	0.00298	0.507619	1.98629e-08	1.98667e-08	1	0	0	1	1	0
AAAAGAGGGAGAGAGG	15	76	16	24.38	1100654316	150	178859122	1216	5.06667	0.615258	3.11731	0.424915	0.0498769	0.00679865	0.540444	4.53157e-08	4.53243e-08	1	0	0	1	1	0
AAAAGAGTT	8	59	9	24.38	1100654316	150	178859122	531	7.375	0.328138	2.42002	0.329869	0.0217801	0.00296882	0.4425	1.97884e-08	1.97921e-08	1	0	0	1	0	0
AAAAGAT	1	4	7	24.38	1100654316	150	178859122	28	4	0.0410172	0.164069	0.022364	0.00114848	0.000156548	0.186667	1.04345e-09	1.04365e-09	1	0	0	1	0	0
AAAAGATT	1	6	8	24.38	1100654316	150	178859122	48	6	0.0410172	0.246103	0.033546	0.00196883	0.000268368	0.32	1.78878e-09	1.78912e-09	1	0	0	1	0	0
AAAAGC	5	20	6	24.38	1100654316	150	178859122	120	4	0.205086	0.820345	0.11182	0.00492207	0.000670919	0.16	4.47195e-09	4.47279e-09	1	0	0	1	0	0
AAAAGCC	10	82	7	24.38	1100654316	150	178859122	574	8.2	0.410172	3.36341	0.458461	0.0235439	0.00320923	0.382667	2.13908e-08	2.13949e-08	1	0	0	1	0	0
AAAAGCT	136	1464	7	24.38	1100654316	150	178859122	10248	10.7647	5.57834	60.0492	8.18521	0.420345	0.0572965	0.502353	3.81904e-07	3.81977e-07	1	0	0	1	1	0
AAAAGCTCCCATCATAAGTCCACC	1	5	24	24.38	1100654316	150	178859122	120	5	0.0410172	0.205086	0.027955	0.00492207	0.000670919	0.8	4.47195e-09	4.47279e-09	1	0	0	1	1	0
AAAAGCTGCCTCGAGATGGACT	1	5	22	24.38	1100654316	150	178859122	110	5	0.0410172	0.205086	0.027955	0.00451189	0.000615009	0.733333	4.09928e-09	4.10006e-09	1	0	0	1	1	0
AAAAGG	11	44	6	24.38	1100654316	150	178859122	264	4	0.451189	1.80476	0.246004	0.0108285	0.00147602	0.16	9.83828e-09	9.84015e-09	1	0	0	1	0	0
AAAAGGAAGT	1	15	10	24.38	1100654316	150	178859122	150	15	0.0410172	0.615258	0.0838649	0.00615258	0.000838649	1	5.58993e-09	5.59099e-09	1	0	0	1	1	0
AAAAGGACAGACAGAC	57	249	16	24.38	1100654316	150	178859122	3984	4.36842	2.33798	10.2133	1.39216	0.163413	0.0222745	0.465965	1.48469e-07	1.48497e-07	1	0	0	1	0	0
AAAAGGGACCAGAAC	2	8	15	24.38	1100654316	150	178859122	120	4	0.0820345	0.328138	0.0447279	0.00492207	0.000670919	0.4	4.47195e-09	4.47279e-09	1	0	0	1	0	0
AAAAGGGCGTTTAGCCT	5	28	17	24.38	1100654316	150	178859122	476	5.6	0.205086	1.14848	0.156548	0.0195242	0.00266131	0.634667	1.77387e-08	1.77421e-08	1	0	0	1	1	0
AAAAGGGGACACAAC	33	140	15	24.38	1100654316	150	178859122	2100	4.24242	1.35357	5.74241	0.782739	0.0861362	0.0117411	0.424242	7.82591e-08	7.82739e-08	1	0	0	1	0	0
AAAAGGGGACAGAAC	1209	4865	15	24.38	1100654316	150	178859122	72975	4.02399	49.5898	199.549	27.2002	2.99323	0.408003	0.402399	2.7195e-06	2.72002e-06	1	0	0	1	0	0
AAAAGGGGACAGAAG	1	5	15	24.38	1100654316	150	178859122	75	5	0.0410172	0.205086	0.027955	0.00307629	0.000419324	0.5	2.79497e-09	2.7955e-09	1	0	0	1	0	0
AAAAGGGGACGGAAC	2	14	15	24.38	1100654316	150	178859122	210	7	0.0820345	0.574241	0.0782739	0.00861362	0.00117411	0.7	7.82591e-09	7.82739e-09	1	0	0	1	1	0
AAAAGGGGCCAGAAC	1892	7842	15	24.38	1100654316	150	178859122	117630	4.14482	77.6046	321.657	43.8446	4.82486	0.657668	0.414482	4.38363e-06	4.38446e-06	1	0	0	1	0	0
AAAAGGGGGCAGGAC	1	4	15	24.38	1100654316	150	178859122	60	4	0.0410172	0.164069	0.022364	0.00246103	0.00033546	0.4	2.23597e-09	2.2364e-09	1	0	0	1	0	0
AAAAGGGGTTTAAG	8	47	14	24.38	1100654316	150	178859122	658	5.875	0.328138	1.92781	0.262777	0.0269893	0.00367887	0.548333	2.45212e-08	2.45258e-08	1	0	0	1	1	0
AAAAGGGTATGGTGTGTGAAT	1	4	21	24.38	1100654316	150	178859122	84	4	0.0410172	0.164069	0.022364	0.00344545	0.000469643	0.56	3.13036e-09	3.13096e-09	1	0	0	1	1	0
AAAAGGT	4	21	7	24.38	1100654316	150	178859122	147	5.25	0.164069	0.861362	0.117411	0.00602953	0.000821876	0.245	5.47813e-09	5.47917e-09	1	0	0	1	0	0
AAAAGGTTT	312	3091	9	24.38	1100654316	150	178859122	27819	9.90705	12.7974	126.784	17.2818	1.14106	0.155536	0.594423	1.03671e-06	1.03691e-06	1	0	0	1	1	0
AAAAGT	38	152	6	24.38	1100654316	150	178859122	912	4	1.55865	6.23462	0.849831	0.0374077	0.00509899	0.16	3.39868e-08	3.39932e-08	1	0	0	1	0	0
AAAAGTAAGAGAGTGAAGGT	55	250	20	24.38	1100654316	150	178859122	5000	4.54545	2.25595	10.2543	1.39775	0.205086	0.027955	0.606061	1.86331e-07	1.86366e-07	1	0	0	1	1	0
AAAAGTAGTTTGGTCT	10	41	16	24.38	1100654316	150	178859122	656	4.1	0.410172	1.68171	0.229231	0.0269073	0.00366769	0.437333	2.44466e-08	2.44513e-08	1	0	0	1	0	0
AAAAGTATTCATCTACCATGC	1	4	21	24.38	1100654316	150	178859122	84	4	0.0410172	0.164069	0.022364	0.00344545	0.000469643	0.56	3.13036e-09	3.13096e-09	1	0	0	1	1	0
AAAAGTC	507	6588	7	24.38	1100654316	150	178859122	46116	12.9941	20.7957	270.221	36.8335	1.89155	0.257834	0.606391	1.71857e-06	1.71889e-06	1	0	0	1	1	0
AAAAGTCAGTAGGCCT	31	124	16	24.38	1100654316	150	178859122	1984	4	1.27153	5.08614	0.693283	0.0813782	0.0110925	0.426667	7.39362e-08	7.39502e-08	1	0	0	1	0	0
AAAAGTCGTTCGGCCT	1	5	16	24.38	1100654316	150	178859122	80	5	0.0410172	0.205086	0.027955	0.00328138	0.000447279	0.533333	2.9813e-09	2.98186e-09	1	0	0	1	1	0
AAAAGTCTTCATTTGT	48	303	16	24.38	1100654316	150	178859122	4848	6.3125	1.96883	12.4282	1.69407	0.198852	0.0271051	0.673333	1.80667e-07	1.80701e-07	1	0	0	1	1	0
AAAAGTG	14	56	7	24.38	1100654316	150	178859122	392	4	0.574241	2.29696	0.313096	0.0160788	0.00219167	0.186667	1.46084e-08	1.46111e-08	1	0	0	1	0	0
AAAAGTGAGAGAGTGAAGGT	160	705	20	24.38	1100654316	150	178859122	14100	4.40625	6.56276	28.9171	3.94165	0.578343	0.078833	0.5875	5.25454e-07	5.25553e-07	1	0	0	1	1	0
AAAAGTGC	1	10	8	24.38	1100654316	150	178859122	80	10	0.0410172	0.410172	0.0559099	0.00328138	0.000447279	0.533333	2.9813e-09	2.98186e-09	1	0	0	1	1	0
AAAAGTT	89966	1304284	7	24.38	1100654316	150	178859122	9129988	14.4975	3690.16	53498.1	7292.24	374.487	51.0457	0.676551	0.00034024	0.000340305	1	1	1	1	1	1
AAAAGTTACAAGCT	45	191	14	24.38	1100654316	150	178859122	2674	4.24444	1.84578	7.83429	1.06788	0.10968	0.0149503	0.396148	9.96499e-08	9.96688e-08	1	0	0	1	0	0
AAAAGTTAGAAGTT	1	4	14	24.38	1100654316	150	178859122	56	4	0.0410172	0.164069	0.022364	0.00229696	0.000313096	0.373333	2.08691e-09	2.0873e-09	1	0	0	1	0	0
AAAAGTTCAAACCTAGCCAAACT	62	252	23	24.38	1100654316	150	178859122	5796	4.06452	2.54307	10.3363	1.40893	0.237736	0.0324054	0.623226	2.15995e-07	2.16036e-07	1	0	0	1	1	0
AAAAGTTT	2041	25022	8	24.38	1100654316	150	178859122	200176	12.2597	83.7162	1026.33	139.898	8.21066	1.11918	0.653849	7.4598e-06	7.46122e-06	1	0	0	1	1	0
AAAAT	3070	21886	5	24.38	1100654316	150	178859122	109430	7.12899	125.923	897.703	122.364	4.48852	0.611822	0.237633	4.07804e-06	4.07882e-06	1	0	0	1	0	0
AAAATAAACAT	3	13	11	24.38	1100654316	150	178859122	143	4.33333	0.123052	0.533224	0.0726829	0.00586546	0.000799512	0.317778	5.32907e-09	5.33008e-09	1	0	0	1	0	0
AAAATAAATTAATT	2	19	14	24.38	1100654316	150	178859122	266	9.5	0.0820345	0.779327	0.106229	0.0109106	0.0014872	0.886667	9.91281e-09	9.91469e-09	1	0	0	1	1	0
AAAATAACTATATATATAT	16	65	19	24.38	1100654316	150	178859122	1235	4.0625	0.656276	2.66612	0.363415	0.0506563	0.00690488	0.514583	4.60238e-08	4.60325e-08	1	0	0	1	1	0
AAAATAATAAT	200	837	11	24.38	1100654316	150	178859122	9207	4.185	8.20345	34.3314	4.67966	0.377646	0.0514763	0.3069	3.4311e-07	3.43175e-07	1	0	0	1	0	0
AAAATAATAATAAAATGAT	41	193	19	24.38	1100654316	150	178859122	3667	4.70732	1.68171	7.91632	1.07906	0.15041	0.0205022	0.59626	1.36655e-07	1.36681e-07	1	0	0	1	1	0
AAAATAATT	29	132	9	24.38	1100654316	150	178859122	1188	4.55172	1.1895	5.41427	0.738011	0.0487285	0.0066421	0.273103	4.42723e-08	4.42807e-08	1	0	0	1	0	0
AAAATAC	21	84	7	24.38	1100654316	150	178859122	588	4	0.861362	3.44545	0.469643	0.0241181	0.0032875	0.186667	2.19125e-08	2.19167e-08	1	0	0	1	0	0
AAAATACAATACCATACCATACCAT	1	4	25	24.38	1100654316	150	178859122	100	4	0.0410172	0.164069	0.022364	0.00410172	0.000559099	0.666667	3.72662e-09	3.72733e-09	1	0	0	1	1	0
AAAATACAGT	34	144	10	24.38	1100654316	150	178859122	1440	4.23529	1.39459	5.90648	0.805103	0.0590648	0.00805103	0.282353	5.36634e-08	5.36735e-08	1	0	0	1	0	0
AAAATACTACACACACAGGCGACT	1	4	24	24.38	1100654316	150	178859122	96	4	0.0410172	0.164069	0.022364	0.00393765	0.000536735	0.64	3.57756e-09	3.57824e-09	1	0	0	1	1	0
AAAATACTCGACTCGAGCTCTTTGT	2	8	25	24.38	1100654316	150	178859122	200	4	0.0820345	0.328138	0.0447279	0.00820345	0.0011182	0.666667	7.45324e-09	7.45466e-09	1	0	0	1	1	0
AAAATAGGGTAGGAAGAGAAGAG	1	4	23	24.38	1100654316	150	178859122	92	4	0.0410172	0.164069	0.022364	0.00377358	0.000514371	0.613333	3.42849e-09	3.42914e-09	1	0	0	1	1	0
AAAATAT	37	148	7	24.38	1100654316	150	178859122	1036	4	1.51764	6.07055	0.827467	0.0424938	0.00579227	0.186667	3.86078e-08	3.86151e-08	1	0	0	1	0	0
AAAATATAACTT	100	846	12	24.38	1100654316	150	178859122	10152	8.46	4.10172	34.7006	4.72998	0.416407	0.0567598	0.6768	3.78327e-07	3.78398e-07	1	0	0	1	1	0
AAAATATATATATTATACAT	19	87	20	24.38	1100654316	150	178859122	1740	4.57895	0.779327	3.5685	0.486416	0.07137	0.00972833	0.610526	6.48432e-08	6.48555e-08	1	0	0	1	1	0
AAAATATATATTTATCTATATT	7	29	22	24.38	1100654316	150	178859122	638	4.14286	0.287121	1.1895	0.162139	0.026169	0.00356705	0.607619	2.37758e-08	2.37804e-08	1	0	0	1	1	0
AAAATATATTT	8	44	11	24.38	1100654316	150	178859122	484	5.5	0.328138	1.80476	0.246004	0.0198523	0.00270604	0.403333	1.80369e-08	1.80403e-08	1	0	0	1	0	0
AAAATATGTTAGCATTG	39	181	17	24.38	1100654316	150	178859122	3077	4.64103	1.59967	7.42412	1.01197	0.12621	0.0172035	0.525983	1.14668e-07	1.1469e-07	1	0	0	1	1	0
AAAATC	25	116	6	24.38	1100654316	150	178859122	696	4.64	1.02543	4.758	0.648555	0.028548	0.00389133	0.1856	2.59373e-08	2.59422e-08	1	0	0	1	0	0
AAAATCACTAAAATCGTT	16	79	18	24.38	1100654316	150	178859122	1422	4.9375	0.656276	3.24036	0.441688	0.0583265	0.00795039	0.5925	5.29926e-08	5.30026e-08	1	0	0	1	1	0
AAAATCATT	1	4	9	24.38	1100654316	150	178859122	36	4	0.0410172	0.164069	0.022364	0.00147662	0.000201276	0.24	1.34158e-09	1.34184e-09	1	0	0	1	0	0
AAAATCATTTATCTCCGTC	79	432	19	24.38	1100654316	150	178859122	8208	5.46835	3.24036	17.7194	2.41531	0.336669	0.0458909	0.692658	3.05881e-07	3.05939e-07	1	0	0	1	1	0
AAAATCT	1	7	7	24.38	1100654316	150	178859122	49	7	0.0410172	0.287121	0.0391369	0.00200984	0.000273959	0.326667	1.82604e-09	1.82639e-09	1	0	0	1	0	0
AAAATG	123	525	6	24.38	1100654316	150	178859122	3150	4.26829	5.04512	21.534	2.93527	0.129204	0.0176116	0.170732	1.17389e-07	1.17411e-07	1	0	0	1	0	0
AAAATGATGATGATGATG	19	78	18	24.38	1100654316	150	178859122	1404	4.10526	0.779327	3.19934	0.436097	0.0575882	0.00784975	0.492632	5.23218e-08	5.23317e-08	1	0	0	1	0	0
AAAATGC	33	132	7	24.38	1100654316	150	178859122	924	4	1.35357	5.41427	0.738011	0.0378999	0.00516608	0.186667	3.4434e-08	3.44405e-08	1	0	0	1	0	0
AAAATGCTGTGCATCTAAAT	10	42	20	24.38	1100654316	150	178859122	840	4.2	0.410172	1.72272	0.234822	0.0344545	0.00469643	0.56	3.13036e-08	3.13096e-08	1	0	0	1	1	0
AAAATGG	18	72	7	24.38	1100654316	150	178859122	504	4	0.73831	2.95324	0.402551	0.0206727	0.00281786	0.186667	1.87822e-08	1.87857e-08	1	0	0	1	0	0
AAAATGT	7	28	7	24.38	1100654316	150	178859122	196	4	0.287121	1.14848	0.156548	0.00803938	0.00109583	0.186667	7.30418e-09	7.30556e-09	1	0	0	1	0	0
AAAATGTATTTGGT	1	4	14	24.38	1100654316	150	178859122	56	4	0.0410172	0.164069	0.022364	0.00229696	0.000313096	0.373333	2.08691e-09	2.0873e-09	1	0	0	1	0	0
AAAATT	748	3242	6	24.38	1100654316	150	178859122	19452	4.33422	30.6809	132.978	18.126	0.797867	0.108756	0.173369	7.24903e-07	7.2504e-07	1	0	0	1	0	0
AAAATTAGTGAGAGAG	2	17	16	24.38	1100654316	150	178859122	272	8.5	0.0820345	0.697293	0.0950469	0.0111567	0.00152075	0.906667	1.01364e-08	1.01383e-08	1	0	0	1	1	0
AAAATTATTTATCTCCGTC	96	527	19	24.38	1100654316	150	178859122	10013	5.48958	3.93765	21.6161	2.94645	0.410705	0.0559826	0.695347	3.73147e-07	3.73217e-07	1	0	0	1	1	0
AAAATTC	66	265	7	24.38	1100654316	150	178859122	1855	4.01515	2.70714	10.8696	1.48161	0.076087	0.0103713	0.187374	6.91288e-08	6.91419e-08	1	0	0	1	0	0
AAAATTCCCCATCTCCGTC	38	166	19	24.38	1100654316	150	178859122	3154	4.36842	1.55865	6.80886	0.928105	0.129368	0.017634	0.553333	1.17538e-07	1.1756e-07	1	0	0	1	1	0
AAAATTCCTCATCTCCGTC	99	443	19	24.38	1100654316	150	178859122	8417	4.47475	4.06071	18.1706	2.47681	0.345242	0.0470594	0.566801	3.1367e-07	3.13729e-07	1	0	0	1	1	0
AAAATTG	13	67	7	24.38	1100654316	150	178859122	469	5.15385	0.533224	2.74815	0.374596	0.0192371	0.00262218	0.240513	1.74779e-08	1.74812e-08	1	0	0	1	0	0
AAAATTT	178	1071	7	24.38	1100654316	150	178859122	7497	6.01685	7.30107	43.9295	5.98795	0.307506	0.0419157	0.280787	2.79385e-07	2.79438e-07	1	0	0	1	0	0
AAAC	22055	145112	4	24.38	1100654316	150	178859122	580448	6.57955	904.635	5952.09	811.32	23.8084	3.24528	0.175455	2.16311e-05	2.16352e-05	1	1	0	0	0	0
AAACAAACAAC	42	336	11	24.38	1100654316	150	178859122	3696	8	1.72272	13.7818	1.87857	0.1516	0.0206643	0.586667	1.37736e-07	1.37762e-07	1	0	0	1	1	0
AAACAAACAC	22	94	10	24.38	1100654316	150	178859122	940	4.27273	0.902379	3.85562	0.525553	0.0385562	0.00525553	0.284848	3.50302e-08	3.50369e-08	1	0	0	1	0	0
AAACAAC	10	42	7	24.38	1100654316	150	178859122	294	4.2	0.410172	1.72272	0.234822	0.0120591	0.00164375	0.196	1.09563e-08	1.09583e-08	1	0	0	1	0	0
AAACAACACTTATACTCAGAG	2	8	21	24.38	1100654316	150	178859122	168	4	0.0820345	0.328138	0.0447279	0.00689089	0.000939287	0.56	6.26073e-09	6.26191e-09	1	0	0	1	1	0
AAACAACTACCTCCCAGTGTGGT	1	6	23	24.38	1100654316	150	178859122	138	6	0.0410172	0.246103	0.033546	0.00566038	0.000771557	0.92	5.14274e-09	5.14371e-09	1	0	0	1	1	0
AAACAACTACTCGCTGACAG	1	4	20	24.38	1100654316	150	178859122	80	4	0.0410172	0.164069	0.022364	0.00328138	0.000447279	0.533333	2.9813e-09	2.98186e-09	1	0	0	1	1	0
AAACAAG	20	99	7	24.38	1100654316	150	178859122	693	4.95	0.820345	4.06071	0.553508	0.0284249	0.00387456	0.231	2.58255e-08	2.58304e-08	1	0	0	1	0	0
AAACAAGAG	14	61	9	24.38	1100654316	150	178859122	549	4.35714	0.574241	2.50205	0.341051	0.0225185	0.00306945	0.261429	2.04592e-08	2.0463e-08	1	0	0	1	0	0
AAACAAGAGAAACAGGAG	43	181	18	24.38	1100654316	150	178859122	3258	4.2093	1.76374	7.42412	1.01197	0.133634	0.0182155	0.505116	1.21413e-07	1.21436e-07	1	0	0	1	1	0
AAACAAGC	1	4	8	24.38	1100654316	150	178859122	32	4	0.0410172	0.164069	0.022364	0.00131255	0.000178912	0.213333	1.19252e-09	1.19275e-09	1	0	0	1	0	0
AAACAAGCTTGATTCTACTTAGAC	55	231	24	24.38	1100654316	150	178859122	5544	4.2	2.25595	9.47498	1.29152	0.2274	0.0309965	0.672	2.06604e-07	2.06643e-07	1	0	0	1	1	0
AAACAAGTCAAATATTAG	8	36	18	24.38	1100654316	150	178859122	648	4.5	0.328138	1.47662	0.201276	0.0265792	0.00362296	0.54	2.41485e-08	2.41531e-08	1	0	0	1	1	0
AAACAAGTTGAGAAGAGAACG	52	242	21	24.38	1100654316	150	178859122	5082	4.65385	2.1329	9.92617	1.35302	0.20845	0.0284134	0.651538	1.89387e-07	1.89423e-07	1	0	0	1	1	0
AAACAAT	12	48	7	24.38	1100654316	150	178859122	336	4	0.492207	1.96883	0.268368	0.0137818	0.00187857	0.186667	1.25215e-08	1.25238e-08	1	0	0	1	0	0
AAACAATT	8	40	8	24.38	1100654316	150	178859122	320	5	0.328138	1.64069	0.22364	0.0131255	0.00178912	0.266667	1.19252e-08	1.19275e-08	1	0	0	1	0	0
AAACAC	264	1281	6	24.38	1100654316	150	178859122	7686	4.85227	10.8285	52.5431	7.16206	0.315258	0.0429724	0.194091	2.86428e-07	2.86482e-07	1	0	0	1	0	0
AAACACAAACAT	8	33	12	24.38	1100654316	150	178859122	396	4.125	0.328138	1.35357	0.184503	0.0162428	0.00221403	0.33	1.47574e-08	1.47602e-08	1	0	0	1	0	0
AAACACAAATACACACAC	8	32	18	24.38	1100654316	150	178859122	576	4	0.328138	1.31255	0.178912	0.0236259	0.00322041	0.48	2.14653e-08	2.14694e-08	1	0	0	1	0	0
AAACACAACGCACACAC	1	6	17	24.38	1100654316	150	178859122	102	6	0.0410172	0.246103	0.033546	0.00418376	0.000570281	0.68	3.80115e-09	3.80187e-09	1	0	0	1	1	0
AAACACAACT	1	9	10	24.38	1100654316	150	178859122	90	9	0.0410172	0.369155	0.0503189	0.00369155	0.000503189	0.6	3.35396e-09	3.3546e-09	1	0	0	1	1	0
AAACACAC	857	4086	8	24.38	1100654316	150	178859122	32688	4.76779	35.1518	167.596	22.8448	1.34077	0.182758	0.254282	1.21816e-06	1.21839e-06	1	0	0	1	0	0
AAACACACAAGGACGC	11	47	16	24.38	1100654316	150	178859122	752	4.27273	0.451189	1.92781	0.262777	0.030845	0.00420443	0.455758	2.80242e-08	2.80295e-08	1	0	0	1	0	0
AAACACACACATACACTAG	21	86	19	24.38	1100654316	150	178859122	1634	4.09524	0.861362	3.52748	0.480825	0.0670221	0.00913568	0.51873	6.0893e-08	6.09045e-08	1	0	0	1	1	0
AAACACACGC	1	5	10	24.38	1100654316	150	178859122	50	5	0.0410172	0.205086	0.027955	0.00205086	0.00027955	0.333333	1.86331e-09	1.86366e-09	1	0	0	1	0	0
AAACACACGCACGC	3	13	14	24.38	1100654316	150	178859122	182	4.33333	0.123052	0.533224	0.0726829	0.00746514	0.00101756	0.404444	6.78245e-09	6.78374e-09	1	0	0	1	0	0
AAACACACTCTCTCTT	18	91	16	24.38	1100654316	150	178859122	1456	5.05556	0.73831	3.73257	0.50878	0.0597211	0.00814049	0.539259	5.42596e-08	5.42699e-08	1	0	0	1	1	0
AAACACACTCTT	22	136	12	24.38	1100654316	150	178859122	1632	6.18182	0.902379	5.57834	0.760375	0.0669401	0.0091245	0.494545	6.08185e-08	6.083e-08	1	0	0	1	0	0
AAACACAGAGT	2	8	11	24.38	1100654316	150	178859122	88	4	0.0820345	0.328138	0.0447279	0.00360952	0.000492007	0.293333	3.27943e-09	3.28005e-09	1	0	0	1	0	0
AAACACAGCACATAAATACAT	6	26	21	24.38	1100654316	150	178859122	546	4.33333	0.246103	1.06645	0.145366	0.0223954	0.00305268	0.606667	2.03474e-08	2.03512e-08	1	0	0	1	1	0
AAACACAGCACATTAAATACAT	17	73	22	24.38	1100654316	150	178859122	1606	4.29412	0.697293	2.99426	0.408142	0.0658737	0.00897913	0.629804	5.98496e-08	5.98609e-08	1	0	0	1	1	0
AAACACAGTGAGAAAGG	38	177	17	24.38	1100654316	150	178859122	3009	4.65789	1.55865	7.26005	0.989606	0.123421	0.0168233	0.527895	1.12134e-07	1.12155e-07	1	0	0	1	1	0
AAACACAT	22	107	8	24.38	1100654316	150	178859122	856	4.86364	0.902379	4.38884	0.598236	0.0351107	0.00478589	0.259394	3.18999e-08	3.19059e-08	1	0	0	1	0	0
AAACACCTATGACCATTG	47	197	18	24.38	1100654316	150	178859122	3546	4.19149	1.92781	8.08039	1.10143	0.145447	0.0198257	0.502979	1.32146e-07	1.32171e-07	1	0	0	1	1	0
AAACACGAG	1	4	9	24.38	1100654316	150	178859122	36	4	0.0410172	0.164069	0.022364	0.00147662	0.000201276	0.24	1.34158e-09	1.34184e-09	1	0	0	1	0	0
AAACACGATCT	15	62	11	24.38	1100654316	150	178859122	682	4.13333	0.615258	2.54307	0.346642	0.0279737	0.00381306	0.303111	2.54156e-08	2.54204e-08	1	0	0	1	0	0
AAACACGCGC	6	65	10	24.38	1100654316	150	178859122	650	10.8333	0.246103	2.66612	0.363415	0.0266612	0.00363415	0.722222	2.4223e-08	2.42276e-08	1	0	0	1	1	0
AAACACT	9	36	7	24.38	1100654316	150	178859122	252	4	0.369155	1.47662	0.201276	0.0103363	0.00140893	0.186667	9.39109e-09	9.39287e-09	1	0	0	1	0	0
AAACACTCACCCCATCACACAGAG	1	4	24	24.38	1100654316	150	178859122	96	4	0.0410172	0.164069	0.022364	0.00393765	0.000536735	0.64	3.57756e-09	3.57824e-09	1	0	0	1	1	0
AAACACTGCGCCTATATCC	1	5	19	24.38	1100654316	150	178859122	95	5	0.0410172	0.205086	0.027955	0.00389664	0.000531144	0.633333	3.54029e-09	3.54096e-09	1	0	0	1	1	0
AAACACTGTAACTTCAC	19	87	17	24.38	1100654316	150	178859122	1479	4.57895	0.779327	3.5685	0.486416	0.0606645	0.00826908	0.518947	5.51167e-08	5.51272e-08	1	0	0	1	1	0
AAACACTGTAACTTCAT	83	335	17	24.38	1100654316	150	178859122	5695	4.03614	3.40443	13.7408	1.87298	0.233593	0.0318407	0.45743	2.12231e-07	2.12271e-07	1	0	0	1	0	0
AAACACTTGGGC	8	34	12	24.38	1100654316	150	178859122	408	4.25	0.328138	1.39459	0.190094	0.016735	0.00228112	0.34	1.52046e-08	1.52075e-08	1	0	0	1	0	0
AAACACTTGTCTCCTAACCTC	33	149	21	24.38	1100654316	150	178859122	3129	4.51515	1.35357	6.11157	0.833058	0.128343	0.0174942	0.632121	1.16606e-07	1.16628e-07	1	0	0	1	1	0
AAACAGAACTAC	10	46	12	24.38	1100654316	150	178859122	552	4.6	0.410172	1.88679	0.257186	0.0226415	0.00308623	0.368	2.0571e-08	2.05749e-08	1	0	0	1	0	0
AAACAGAGG	65	322	9	24.38	1100654316	150	178859122	2898	4.95385	2.66612	13.2075	1.8003	0.118868	0.0162027	0.297231	1.07998e-07	1.08018e-07	1	0	0	1	0	0
AAACAGC	1	4	7	24.38	1100654316	150	178859122	28	4	0.0410172	0.164069	0.022364	0.00114848	0.000156548	0.186667	1.04345e-09	1.04365e-09	1	0	0	1	0	0
AAACAGCAGGACTTGATAC	93	385	19	24.38	1100654316	150	178859122	7315	4.13978	3.8146	15.7916	2.15253	0.300041	0.0408981	0.524373	2.72602e-07	2.72654e-07	1	0	0	1	1	0
AAACAGCTCAGGCAAGTTTC	180	733	20	24.38	1100654316	150	178859122	14660	4.07222	7.3831	30.0656	4.0982	0.601313	0.0819639	0.542963	5.46323e-07	5.46426e-07	1	0	0	1	1	0
AAACAGGACTGTCTTCTAGTAT	6	24	22	24.38	1100654316	150	178859122	528	4	0.246103	0.984413	0.134184	0.0216571	0.00295204	0.586667	1.96766e-08	1.96803e-08	1	0	0	1	1	0
AAACAGGCC	1	5	9	24.38	1100654316	150	178859122	45	5	0.0410172	0.205086	0.027955	0.00184578	0.000251595	0.3	1.67698e-09	1.6773e-09	1	0	0	1	0	0
AAACAGGTGTGAGAGTCAGGAAG	19	77	23	24.38	1100654316	150	178859122	1771	4.05263	0.779327	3.15833	0.430506	0.0726415	0.00990165	0.621404	6.59985e-08	6.6011e-08	1	0	0	1	1	0
AAACAGTTGGG	7	30	11	24.38	1100654316	150	178859122	330	4.28571	0.287121	1.23052	0.16773	0.0135357	0.00184503	0.314286	1.22979e-08	1.23002e-08	1	0	0	1	0	0
AAACAT	221	916	6	24.38	1100654316	150	178859122	5496	4.1448	9.06481	37.5718	5.12135	0.225431	0.0307281	0.165792	2.04815e-07	2.04854e-07	1	0	0	1	0	0
AAACATAACATAACACAACAAT	1	5	22	24.38	1100654316	150	178859122	110	5	0.0410172	0.205086	0.027955	0.00451189	0.000615009	0.733333	4.09928e-09	4.10006e-09	1	0	0	1	1	0
AAACATAACCT	6	63	11	24.38	1100654316	150	178859122	693	10.5	0.246103	2.58409	0.352233	0.0284249	0.00387456	0.77	2.58255e-08	2.58304e-08	1	0	0	1	1	0
AAACATAACCTAACCT	9	41	16	24.38	1100654316	150	178859122	656	4.55556	0.369155	1.68171	0.229231	0.0269073	0.00366769	0.485926	2.44466e-08	2.44513e-08	1	0	0	1	0	0
AAACATAC	173	696	8	24.38	1100654316	150	178859122	5568	4.02312	7.09598	28.548	3.89133	0.228384	0.0311306	0.214566	2.07498e-07	2.07538e-07	1	0	0	1	0	0
AAACATACAC	59	332	10	24.38	1100654316	150	178859122	3320	5.62712	2.42002	13.6177	1.85621	0.136177	0.0185621	0.375141	1.23724e-07	1.23747e-07	1	0	0	1	0	0
AAACATACACACACATACAC	10	42	20	24.38	1100654316	150	178859122	840	4.2	0.410172	1.72272	0.234822	0.0344545	0.00469643	0.56	3.13036e-08	3.13096e-08	1	0	0	1	1	0
AAACATACATATATAC	9	41	16	24.38	1100654316	150	178859122	656	4.55556	0.369155	1.68171	0.229231	0.0269073	0.00366769	0.485926	2.44466e-08	2.44513e-08	1	0	0	1	0	0
AAACATACATGCAATC	6	28	16	24.38	1100654316	150	178859122	448	4.66667	0.246103	1.14848	0.156548	0.0183757	0.00250476	0.497778	1.66953e-08	1.66984e-08	1	0	0	1	0	0
AAACATACTT	12	75	10	24.38	1100654316	150	178859122	750	6.25	0.492207	3.07629	0.419324	0.0307629	0.00419324	0.416667	2.79497e-08	2.7955e-08	1	0	0	1	0	0
AAACATAGCCTCATCTGACAACT	49	198	23	24.38	1100654316	150	178859122	4554	4.04082	2.00984	8.12141	1.10702	0.186792	0.0254614	0.619592	1.6971e-07	1.69743e-07	1	0	0	1	1	0
AAACATATAT	8	32	10	24.38	1100654316	150	178859122	320	4	0.328138	1.31255	0.178912	0.0131255	0.00178912	0.266667	1.19252e-08	1.19275e-08	1	0	0	1	0	0
AAACATATG	12	69	9	24.38	1100654316	150	178859122	621	5.75	0.492207	2.83019	0.385778	0.0254717	0.00347201	0.345	2.31423e-08	2.31467e-08	1	0	0	1	0	0
AAACATC	1	5	7	24.38	1100654316	150	178859122	35	5	0.0410172	0.205086	0.027955	0.0014356	0.000195685	0.233333	1.30432e-09	1.30456e-09	1	0	0	1	0	0
AAACATCCTC	1	5	10	24.38	1100654316	150	178859122	50	5	0.0410172	0.205086	0.027955	0.00205086	0.00027955	0.333333	1.86331e-09	1.86366e-09	1	0	0	1	0	0
AAACATGACCAACCCATCAC	2	8	20	24.38	1100654316	150	178859122	160	4	0.0820345	0.328138	0.0447279	0.00656276	0.000894559	0.533333	5.9626e-09	5.96373e-09	1	0	0	1	1	0
AAACATGGAATAATACAC	1	6	18	24.38	1100654316	150	178859122	108	6	0.0410172	0.246103	0.033546	0.00442986	0.000603827	0.72	4.02475e-09	4.02551e-09	1	0	0	1	1	0
AAACATGGC	11	49	9	24.38	1100654316	150	178859122	441	4.45455	0.451189	2.00984	0.273959	0.0180886	0.00246563	0.267273	1.64344e-08	1.64375e-08	1	0	0	1	0	0
AAACATGGTACAAAGGGT	26	107	18	24.38	1100654316	150	178859122	1926	4.11538	1.06645	4.38884	0.598236	0.0789992	0.0107683	0.493846	7.17747e-08	7.17883e-08	1	0	0	1	0	0
AAACATT	7	28	7	24.38	1100654316	150	178859122	196	4	0.287121	1.14848	0.156548	0.00803938	0.00109583	0.186667	7.30418e-09	7.30556e-09	1	0	0	1	0	0
AAACATTACATAC	58	460	13	24.38	1100654316	150	178859122	5980	7.93103	2.379	18.8679	2.57186	0.245283	0.0334341	0.687356	2.22852e-07	2.22894e-07	1	0	0	1	1	0
AAACATTAGGTAACCTCAC	2	9	19	24.38	1100654316	150	178859122	171	4.5	0.0820345	0.369155	0.0503189	0.00701395	0.00095606	0.57	6.37252e-09	6.37373e-09	1	0	0	1	1	0
AAACATTGCCACTTCACTAGT	1	4	21	24.38	1100654316	150	178859122	84	4	0.0410172	0.164069	0.022364	0.00344545	0.000469643	0.56	3.13036e-09	3.13096e-09	1	0	0	1	1	0
AAACC	285	1653	5	24.38	1100654316	150	178859122	8265	5.8	11.6899	67.8015	9.24191	0.339007	0.0462096	0.193333	3.08005e-07	3.08064e-07	1	0	0	1	0	0
AAACCACTACTATTACTAC	15	80	19	24.38	1100654316	150	178859122	1520	5.33333	0.615258	3.28138	0.447279	0.0623462	0.00849831	0.675556	5.66447e-08	5.66554e-08	1	0	0	1	1	0
AAACCAGATATATCAACT	22	96	18	24.38	1100654316	150	178859122	1728	4.36364	0.902379	3.93765	0.536735	0.0708778	0.00966123	0.523636	6.4396e-08	6.44082e-08	1	0	0	1	1	0
AAACCAGGGTTGAGCGTCACTCCTG	2	8	25	24.38	1100654316	150	178859122	200	4	0.0820345	0.328138	0.0447279	0.00820345	0.0011182	0.666667	7.45324e-09	7.45466e-09	1	0	0	1	1	0
AAACCAT	2	8	7	24.38	1100654316	150	178859122	56	4	0.0820345	0.328138	0.0447279	0.00229696	0.000313096	0.186667	2.08691e-09	2.0873e-09	1	0	0	1	0	0
AAACCATATAT	23	105	11	24.38	1100654316	150	178859122	1155	4.56522	0.943396	4.30681	0.587054	0.0473749	0.0064576	0.334783	4.30425e-08	4.30506e-08	1	0	0	1	0	0
AAACCATTCCATAC	14	64	14	24.38	1100654316	150	178859122	896	4.57143	0.574241	2.6251	0.357824	0.0367514	0.00500953	0.426667	3.33905e-08	3.33969e-08	1	0	0	1	0	0
AAACCATTGAAGGCGATGATGACT	1	5	24	24.38	1100654316	150	178859122	120	5	0.0410172	0.205086	0.027955	0.00492207	0.000670919	0.8	4.47195e-09	4.47279e-09	1	0	0	1	1	0
AAACCC	5	20	6	24.38	1100654316	150	178859122	120	4	0.205086	0.820345	0.11182	0.00492207	0.000670919	0.16	4.47195e-09	4.47279e-09	1	0	0	1	0	0
AAACCCAATGGCAAGATACCTGGC	10	42	24	24.38	1100654316	150	178859122	1008	4.2	0.410172	1.72272	0.234822	0.0413454	0.00563572	0.672	3.75644e-08	3.75715e-08	1	0	0	1	1	0
AAACCCACTCCCTAATC	1	5	17	24.38	1100654316	150	178859122	85	5	0.0410172	0.205086	0.027955	0.00348646	0.000475234	0.566667	3.16763e-09	3.16823e-09	1	0	0	1	1	0
AAACCCACTGTCTTTC	34	178	16	24.38	1100654316	150	178859122	2848	5.23529	1.39459	7.30107	0.995197	0.116817	0.0159231	0.558431	1.06134e-07	1.06154e-07	1	0	0	1	1	0
AAACCCACTTTCTC	15	69	14	24.38	1100654316	150	178859122	966	4.6	0.615258	2.83019	0.385778	0.0396226	0.0054009	0.429333	3.59992e-08	3.6006e-08	1	0	0	1	0	0
AAACCCATCCACCAAT	2	8	16	24.38	1100654316	150	178859122	128	4	0.0820345	0.328138	0.0447279	0.00525021	0.000715647	0.426667	4.77008e-09	4.77098e-09	1	0	0	1	0	0
AAACCCC	2	21	7	24.38	1100654316	150	178859122	147	10.5	0.0820345	0.861362	0.117411	0.00602953	0.000821876	0.49	5.47813e-09	5.47917e-09	1	0	0	1	0	0
AAACCCCGGTAGTCC	20	85	15	24.38	1100654316	150	178859122	1275	4.25	0.820345	3.48646	0.475234	0.052297	0.00712852	0.425	4.75144e-08	4.75234e-08	1	0	0	1	0	0
AAACCCT	111	1435	7	24.38	1100654316	150	178859122	10045	12.9279	4.55291	58.8597	8.02307	0.412018	0.0561615	0.603303	3.74339e-07	3.7441e-07	1	0	0	1	1	0
AAACCGC	24	97	7	24.38	1100654316	150	178859122	679	4.04167	0.984413	3.97867	0.542326	0.0278507	0.00379628	0.188611	2.53038e-08	2.53086e-08	1	0	0	1	0	0
AAACCT	45	278	6	24.38	1100654316	150	178859122	1668	6.17778	1.84578	11.4028	1.5543	0.0684167	0.00932578	0.247111	6.21601e-08	6.21718e-08	1	0	0	1	0	0
AAACCTAACC	4	18	10	24.38	1100654316	150	178859122	180	4.5	0.164069	0.73831	0.100638	0.0073831	0.00100638	0.3	6.70792e-09	6.70919e-09	1	0	0	1	0	0
AAACCTAACCC	18	83	11	24.38	1100654316	150	178859122	913	4.61111	0.73831	3.40443	0.464052	0.0374487	0.00510458	0.338148	3.40241e-08	3.40305e-08	1	0	0	1	0	0
AAACCTAATCCAACC	46	309	15	24.38	1100654316	150	178859122	4635	6.71739	1.88679	12.6743	1.72762	0.190115	0.0259142	0.671739	1.72729e-07	1.72762e-07	1	0	0	1	1	0
AAACCTAC	1	4	8	24.38	1100654316	150	178859122	32	4	0.0410172	0.164069	0.022364	0.00131255	0.000178912	0.213333	1.19252e-09	1.19275e-09	1	0	0	1	0	0
AAACCTCAAT	29	206	10	24.38	1100654316	150	178859122	2060	7.10345	1.1895	8.44955	1.15174	0.0844955	0.0115174	0.473563	7.67684e-08	7.6783e-08	1	0	0	1	0	0
AAACCTCAGGGTGC	1	4	14	24.38	1100654316	150	178859122	56	4	0.0410172	0.164069	0.022364	0.00229696	0.000313096	0.373333	2.08691e-09	2.0873e-09	1	0	0	1	0	0
AAACCTG	11	44	7	24.38	1100654316	150	178859122	308	4	0.451189	1.80476	0.246004	0.0126333	0.00172203	0.186667	1.1478e-08	1.14802e-08	1	0	0	1	0	0
AAACCTTACCT	7	48	11	24.38	1100654316	150	178859122	528	6.85714	0.287121	1.96883	0.268368	0.0216571	0.00295204	0.502857	1.96766e-08	1.96803e-08	1	0	0	1	1	0
AAACCTTTGAACCATT	18	83	16	24.38	1100654316	150	178859122	1328	4.61111	0.73831	3.40443	0.464052	0.0544709	0.00742484	0.491852	4.94895e-08	4.94989e-08	1	0	0	1	0	0
AAACG	20	100	5	24.38	1100654316	150	178859122	500	5	0.820345	4.10172	0.559099	0.0205086	0.0027955	0.166667	1.86331e-08	1.86366e-08	1	0	0	1	0	0
AAACGACAGTGGTAG	51	260	15	24.38	1100654316	150	178859122	3900	5.09804	2.09188	10.6645	1.45366	0.159967	0.0218049	0.509804	1.45338e-07	1.45366e-07	1	0	0	1	1	0
AAACGACTTAAGGCC	48	238	15	24.38	1100654316	150	178859122	3570	4.95833	1.96883	9.7621	1.33066	0.146432	0.0199598	0.495833	1.3304e-07	1.33066e-07	1	0	0	1	0	0
AAACGCAG	2	13	8	24.38	1100654316	150	178859122	104	6.5	0.0820345	0.533224	0.0726829	0.00426579	0.000581463	0.346667	3.87569e-09	3.87642e-09	1	0	0	1	0	0
AAACGCCCTTTAGGCT	4	19	16	24.38	1100654316	150	178859122	304	4.75	0.164069	0.779327	0.106229	0.0124692	0.00169966	0.506667	1.13289e-08	1.13311e-08	1	0	0	1	1	0
AAACGCTTGGGC	26	133	12	24.38	1100654316	150	178859122	1596	5.11538	1.06645	5.45529	0.743602	0.0654635	0.00892322	0.409231	5.94769e-08	5.94882e-08	1	0	0	1	0	0
AAACGGAGAGCGAAGAAAG	19	93	19	24.38	1100654316	150	178859122	1767	4.89474	0.779327	3.8146	0.519962	0.0724774	0.00987928	0.62	6.58494e-08	6.58619e-08	1	0	0	1	1	0
AAACGT	18	97	6	24.38	1100654316	150	178859122	582	5.38889	0.73831	3.97867	0.542326	0.023872	0.00325396	0.215556	2.16889e-08	2.16931e-08	1	0	0	1	0	0
AAACGTAAATGT	15	104	12	24.38	1100654316	150	178859122	1248	6.93333	0.615258	4.26579	0.581463	0.0511895	0.00697756	0.554667	4.65082e-08	4.65171e-08	1	0	0	1	1	0
AAACGTAACTT	8	38	11	24.38	1100654316	150	178859122	418	4.75	0.328138	1.55865	0.212458	0.0171452	0.00233703	0.348333	1.55773e-08	1.55802e-08	1	0	0	1	0	0
AAACGTAGCAC	15	97	11	24.38	1100654316	150	178859122	1067	6.46667	0.615258	3.97867	0.542326	0.0437654	0.00596559	0.474222	3.97631e-08	3.97706e-08	1	0	0	1	0	0
AAACGTATATATGTATATAT	6	25	20	24.38	1100654316	150	178859122	500	4.16667	0.246103	1.02543	0.139775	0.0205086	0.0027955	0.555556	1.86331e-08	1.86366e-08	1	0	0	1	1	0
AAACT	902	8240	5	24.38	1100654316	150	178859122	41200	9.13525	36.9975	337.982	46.0698	1.68991	0.230349	0.304508	1.53537e-06	1.53566e-06	1	0	0	1	0	0
AAACTAACCC	23	127	10	24.38	1100654316	150	178859122	1270	5.52174	0.943396	5.20919	0.710056	0.0520919	0.00710056	0.368116	4.73281e-08	4.73371e-08	1	0	0	1	0	0
AAACTAACCT	43	202	10	24.38	1100654316	150	178859122	2020	4.69767	1.76374	8.28548	1.12938	0.0828548	0.0112938	0.313178	7.52778e-08	7.5292e-08	1	0	0	1	0	0
AAACTAACTTAACTCGCCT	30	124	19	24.38	1100654316	150	178859122	2356	4.13333	1.23052	5.08614	0.693283	0.0966366	0.0131724	0.523556	8.77992e-08	8.78159e-08	1	0	0	1	1	0
AAACTAACTTT	13	90	11	24.38	1100654316	150	178859122	990	6.92308	0.533224	3.69155	0.503189	0.0406071	0.00553508	0.507692	3.68936e-08	3.69006e-08	1	0	0	1	1	0
AAACTAC	26	104	7	24.38	1100654316	150	178859122	728	4	1.06645	4.26579	0.581463	0.0298605	0.00407024	0.186667	2.71298e-08	2.7135e-08	1	0	0	1	0	0
AAACTACAGCAGGT	24	141	14	24.38	1100654316	150	178859122	1974	5.875	0.984413	5.78343	0.78833	0.080968	0.0110366	0.548333	7.35635e-08	7.35775e-08	1	0	0	1	1	0
AAACTAGCCTAACCT	48	219	15	24.38	1100654316	150	178859122	3285	4.5625	1.96883	8.98277	1.22443	0.134742	0.0183664	0.45625	1.2242e-07	1.22443e-07	1	0	0	1	0	0
AAACTATAGCAGGT	51	257	14	24.38	1100654316	150	178859122	3598	5.03922	2.09188	10.5414	1.43689	0.14758	0.0201164	0.470327	1.34084e-07	1.34109e-07	1	0	0	1	0	0
AAACTATCTTAATTTAGTCTTAT	29	123	23	24.38	1100654316	150	178859122	2829	4.24138	1.1895	5.04512	0.687692	0.116038	0.0158169	0.650345	1.05426e-07	1.05446e-07	1	0	0	1	1	0
AAACTATGGTG	6	24	11	24.38	1100654316	150	178859122	264	4	0.246103	0.984413	0.134184	0.0108285	0.00147602	0.293333	9.83828e-09	9.84015e-09	1	0	0	1	0	0
AAACTC	3	12	6	24.38	1100654316	150	178859122	72	4	0.123052	0.492207	0.0670919	0.00295324	0.000402551	0.16	2.68317e-09	2.68368e-09	1	0	0	1	0	0
AAACTCACTC	61	512	10	24.38	1100654316	150	178859122	5120	8.39344	2.50205	21.0008	2.86259	0.210008	0.0286259	0.559563	1.90803e-07	1.90839e-07	1	0	0	1	1	0
AAACTCAGATCCTCGACTCC	125	508	20	24.38	1100654316	150	178859122	10160	4.064	5.12715	20.8368	2.84022	0.416735	0.0568045	0.541867	3.78625e-07	3.78697e-07	1	0	0	1	1	0
AAACTCC	9	36	7	24.38	1100654316	150	178859122	252	4	0.369155	1.47662	0.201276	0.0103363	0.00140893	0.186667	9.39109e-09	9.39287e-09	1	0	0	1	0	0
AAACTCG	109	791	7	24.38	1100654316	150	178859122	5537	7.25688	4.47088	32.4446	4.42248	0.227112	0.0309573	0.338654	2.06343e-07	2.06382e-07	1	0	0	1	0	0
AAACTCGCCT	14	59	10	24.38	1100654316	150	178859122	590	4.21429	0.574241	2.42002	0.329869	0.0242002	0.00329869	0.280952	2.19871e-08	2.19912e-08	1	0	0	1	0	0
AAACTCGCGC	11	53	10	24.38	1100654316	150	178859122	530	4.81818	0.451189	2.17391	0.296323	0.0217391	0.00296323	0.321212	1.97511e-08	1.97548e-08	1	0	0	1	0	0
AAACTCT	7	34	7	24.38	1100654316	150	178859122	238	4.85714	0.287121	1.39459	0.190094	0.0097621	0.00133066	0.226667	8.86936e-09	8.87104e-09	1	0	0	1	0	0
AAACTCTCTATCTC	58	385	14	24.38	1100654316	150	178859122	5390	6.63793	2.379	15.7916	2.15253	0.221083	0.0301354	0.61954	2.00865e-07	2.00903e-07	1	0	0	1	1	0
AAACTCTCTCCCTTTC	83	354	16	24.38	1100654316	150	178859122	5664	4.26506	3.40443	14.5201	1.97921	0.232322	0.0316674	0.45494	2.11076e-07	2.11116e-07	1	0	0	1	0	0
AAACTGAGAGG	2	11	11	24.38	1100654316	150	178859122	121	5.5	0.0820345	0.451189	0.0615009	0.00496308	0.00067651	0.403333	4.50921e-09	4.51007e-09	1	0	0	1	0	0
AAACTGATCTGAAC	20	88	14	24.38	1100654316	150	178859122	1232	4.4	0.820345	3.60952	0.492007	0.0505332	0.0068881	0.410667	4.5912e-08	4.59207e-08	1	0	0	1	0	0
AAACTGC	28	114	7	24.38	1100654316	150	178859122	798	4.07143	1.14848	4.67596	0.637373	0.0327317	0.00446161	0.19	2.97384e-08	2.97441e-08	1	0	0	1	0	0
AAACTGGTTCAGGACAAGTCACTG	1	4	24	24.38	1100654316	150	178859122	96	4	0.0410172	0.164069	0.022364	0.00393765	0.000536735	0.64	3.57756e-09	3.57824e-09	1	0	0	1	1	0
AAACTGT	10	40	7	24.38	1100654316	150	178859122	280	4	0.410172	1.64069	0.22364	0.0114848	0.00156548	0.186667	1.04345e-08	1.04365e-08	1	0	0	1	0	0
AAACTGTGAAG	5	26	11	24.38	1100654316	150	178859122	286	5.2	0.205086	1.06645	0.145366	0.0117309	0.00159902	0.381333	1.06581e-08	1.06602e-08	1	0	0	1	0	0
AAACTGTGACACTTGGAC	4	16	18	24.38	1100654316	150	178859122	288	4	0.164069	0.656276	0.0894559	0.011813	0.00161021	0.48	1.07327e-08	1.07347e-08	1	0	0	1	0	0
AAACTT	88	527	6	24.38	1100654316	150	178859122	3162	5.98864	3.60952	21.6161	2.94645	0.129696	0.0176787	0.239545	1.17836e-07	1.17858e-07	1	0	0	1	0	0
AAACTTATCTCCACCTTCCT	1	6	20	24.38	1100654316	150	178859122	120	6	0.0410172	0.246103	0.033546	0.00492207	0.000670919	0.8	4.47195e-09	4.47279e-09	1	0	0	1	1	0
AAACTTC	16	64	7	24.38	1100654316	150	178859122	448	4	0.656276	2.6251	0.357824	0.0183757	0.00250476	0.186667	1.66953e-08	1.66984e-08	1	0	0	1	0	0
AAACTTG	4107	66868	7	24.38	1100654316	150	178859122	468076	16.2815	168.458	2742.74	373.858	19.1992	2.61701	0.759802	1.74434e-05	1.74467e-05	1	0	0	1	1	0
AAACTTGCG	6	60	9	24.38	1100654316	150	178859122	540	10	0.246103	2.46103	0.33546	0.0221493	0.00301914	0.6	2.01238e-08	2.01276e-08	1	0	0	1	1	0
AAACTTGGAGGAGATATAT	21	85	19	24.38	1100654316	150	178859122	1615	4.04762	0.861362	3.48646	0.475234	0.0662428	0.00902945	0.512698	6.01849e-08	6.01964e-08	1	0	0	1	1	0
AAACTTT	423	4657	7	24.38	1100654316	150	178859122	32599	11.0095	17.3503	191.017	26.0373	1.33712	0.182261	0.513775	1.21484e-06	1.21507e-06	1	0	0	1	1	0
AAAG	1637	11188	4	24.38	1100654316	150	178859122	44752	6.83445	67.1452	458.901	62.552	1.8356	0.250208	0.182252	1.66774e-06	1.66805e-06	1	0	0	0	0	0
AAAGAAAGAG	21	131	10	24.38	1100654316	150	178859122	1310	6.2381	0.861362	5.37326	0.73242	0.0537326	0.0073242	0.415873	4.88187e-08	4.8828e-08	1	0	0	1	0	0
AAAGAAC	19	89	7	24.38	1100654316	150	178859122	623	4.68421	0.779327	3.65053	0.497598	0.0255537	0.00348319	0.218596	2.32169e-08	2.32213e-08	1	0	0	1	0	0
AAAGAAGAGAGAGAGAG	18	73	17	24.38	1100654316	150	178859122	1241	4.05556	0.73831	2.99426	0.408142	0.0509024	0.00693842	0.45963	4.62474e-08	4.62561e-08	1	0	0	1	0	0
AAAGAAGTGAGAG	19	94	13	24.38	1100654316	150	178859122	1222	4.94737	0.779327	3.85562	0.525553	0.0501231	0.00683219	0.428772	4.55393e-08	4.5548e-08	1	0	0	1	0	0
AAAGAC	2	8	6	24.38	1100654316	150	178859122	48	4	0.0820345	0.328138	0.0447279	0.00196883	0.000268368	0.16	1.78878e-09	1.78912e-09	1	0	0	1	0	0
AAAGACAAGGGACAGCTATGAAGG	1	4	24	24.38	1100654316	150	178859122	96	4	0.0410172	0.164069	0.022364	0.00393765	0.000536735	0.64	3.57756e-09	3.57824e-09	1	0	0	1	1	0
AAAGACACAATACGCTG	12	58	17	24.38	1100654316	150	178859122	986	4.83333	0.492207	2.379	0.324278	0.040443	0.00551272	0.547778	3.67445e-08	3.67515e-08	1	0	0	1	1	0
AAAGACAGACAG	145	652	12	24.38	1100654316	150	178859122	7824	4.49655	5.9475	26.7432	3.64533	0.320919	0.0437439	0.359724	2.91571e-07	2.91626e-07	1	0	0	1	0	0
AAAGACAGACAT	57	383	12	24.38	1100654316	150	178859122	4596	6.7193	2.33798	15.7096	2.14135	0.188515	0.0256962	0.537544	1.71276e-07	1.71308e-07	1	0	0	1	1	0
AAAGACAGAG	23	186	10	24.38	1100654316	150	178859122	1860	8.08696	0.943396	7.6292	1.03992	0.076292	0.0103992	0.53913	6.93152e-08	6.93283e-08	1	0	0	1	1	0
AAAGACAGAGACAGAGAGAG	1	4	20	24.38	1100654316	150	178859122	80	4	0.0410172	0.164069	0.022364	0.00328138	0.000447279	0.533333	2.9813e-09	2.98186e-09	1	0	0	1	1	0
AAAGACAGGCAT	2	9	12	24.38	1100654316	150	178859122	108	4.5	0.0820345	0.369155	0.0503189	0.00442986	0.000603827	0.36	4.02475e-09	4.02551e-09	1	0	0	1	0	0
AAAGACGACGAC	11	48	12	24.38	1100654316	150	178859122	576	4.36364	0.451189	1.96883	0.268368	0.0236259	0.00322041	0.349091	2.14653e-08	2.14694e-08	1	0	0	1	0	0
AAAGAG	27	108	6	24.38	1100654316	150	178859122	648	4	1.10747	4.42986	0.603827	0.0265792	0.00362296	0.16	2.41485e-08	2.41531e-08	1	0	0	1	0	0
AAAGAGAAAGAGAC	10	55	14	24.38	1100654316	150	178859122	770	5.5	0.410172	2.25595	0.307505	0.0315833	0.00430506	0.513333	2.8695e-08	2.87004e-08	1	0	0	1	1	0
AAAGAGACACAG	8	48	12	24.38	1100654316	150	178859122	576	6	0.328138	1.96883	0.268368	0.0236259	0.00322041	0.48	2.14653e-08	2.14694e-08	1	0	0	1	0	0
AAAGAGAGAGTGTG	17	73	14	24.38	1100654316	150	178859122	1022	4.29412	0.697293	2.99426	0.408142	0.0419196	0.00571399	0.400784	3.80861e-08	3.80933e-08	1	0	0	1	0	0
AAAGAGAGAGTGTTCGAAGGT	1	4	21	24.38	1100654316	150	178859122	84	4	0.0410172	0.164069	0.022364	0.00344545	0.000469643	0.56	3.13036e-09	3.13096e-09	1	0	0	1	1	0
AAAGAGAGAGTGTTCGAATGT	109	442	21	24.38	1100654316	150	178859122	9282	4.05505	4.47088	18.1296	2.47122	0.380722	0.0518956	0.567706	3.45905e-07	3.45971e-07	1	0	0	1	1	0
AAAGAGAGGG	1	4	10	24.38	1100654316	150	178859122	40	4	0.0410172	0.164069	0.022364	0.00164069	0.00022364	0.266667	1.49065e-09	1.49093e-09	1	0	0	1	0	0
AAAGAGAGGGAGAGAGAG	9	38	18	24.38	1100654316	150	178859122	684	4.22222	0.369155	1.55865	0.212458	0.0280558	0.00382424	0.506667	2.54901e-08	2.54949e-08	1	0	0	1	1	0
AAAGAGAGGGGAG	12	48	13	24.38	1100654316	150	178859122	624	4	0.492207	1.96883	0.268368	0.0255947	0.00348878	0.346667	2.32541e-08	2.32585e-08	1	0	0	1	0	0
AAAGAGAGTGATCT	13	57	14	24.38	1100654316	150	178859122	798	4.38462	0.533224	2.33798	0.318687	0.0327317	0.00446161	0.409231	2.97384e-08	2.97441e-08	1	0	0	1	0	0
AAAGAGATGGAGAG	4	17	14	24.38	1100654316	150	178859122	238	4.25	0.164069	0.697293	0.0950469	0.0097621	0.00133066	0.396667	8.86936e-09	8.87104e-09	1	0	0	1	0	0
AAAGAGATTGATCT	9	40	14	24.38	1100654316	150	178859122	560	4.44444	0.369155	1.64069	0.22364	0.0229696	0.00313096	0.414815	2.08691e-08	2.0873e-08	1	0	0	1	0	0
AAAGAGCCGCAAGTCTG	1	8	17	24.38	1100654316	150	178859122	136	8	0.0410172	0.328138	0.0447279	0.00557834	0.000760375	0.906667	5.06821e-09	5.06917e-09	1	0	0	1	1	0
AAAGAGGAGG	5	32	10	24.38	1100654316	150	178859122	320	6.4	0.205086	1.31255	0.178912	0.0131255	0.00178912	0.426667	1.19252e-08	1.19275e-08	1	0	0	1	0	0
AAAGAGGAGTATGGAGG	16	64	17	24.38	1100654316	150	178859122	1088	4	0.656276	2.6251	0.357824	0.0446267	0.006083	0.453333	4.05456e-08	4.05533e-08	1	0	0	1	0	0
AAAGAGTATGAGGGTGAT	26	114	18	24.38	1100654316	150	178859122	2052	4.38462	1.06645	4.67596	0.637373	0.0841674	0.0114727	0.526154	7.64703e-08	7.64848e-08	1	0	0	1	1	0
AAAGAGTGAGTTGGAG	26	138	16	24.38	1100654316	150	178859122	2208	5.30769	1.06645	5.66038	0.771557	0.090566	0.0123449	0.566154	8.22838e-08	8.22994e-08	1	0	0	1	1	0
AAAGAGTGATAGGCCAAGATC	71	296	21	24.38	1100654316	150	178859122	6216	4.16901	2.91222	12.1411	1.65493	0.254963	0.0347536	0.583662	2.31647e-07	2.31691e-07	1	0	0	1	1	0
AAAGAT	38	158	6	24.38	1100654316	150	178859122	948	4.15789	1.55865	6.48072	0.883377	0.0388843	0.00530026	0.166316	3.53284e-08	3.53351e-08	1	0	0	1	0	0
AAAGATACATACATAC	18	76	16	24.38	1100654316	150	178859122	1216	4.22222	0.73831	3.11731	0.424915	0.0498769	0.00679865	0.45037	4.53157e-08	4.53243e-08	1	0	0	1	0	0
AAAGATGAAGATGATGAT	17	82	18	24.38	1100654316	150	178859122	1476	4.82353	0.697293	3.36341	0.458461	0.0605414	0.0082523	0.578824	5.50049e-08	5.50154e-08	1	0	0	1	1	0
AAAGATGAT	12	76	9	24.38	1100654316	150	178859122	684	6.33333	0.492207	3.11731	0.424915	0.0280558	0.00382424	0.38	2.54901e-08	2.54949e-08	1	0	0	1	0	0
AAAGATGATGATGATGATGAT	20	91	21	24.38	1100654316	150	178859122	1911	4.55	0.820345	3.73257	0.50878	0.0783839	0.0106844	0.637	7.12157e-08	7.12292e-08	1	0	0	1	1	0
AAAGATGGCCTTACAGTATG	15	72	20	24.38	1100654316	150	178859122	1440	4.8	0.615258	2.95324	0.402551	0.0590648	0.00805103	0.64	5.36634e-08	5.36735e-08	1	0	0	1	1	0
AAAGATGGGTAGATAG	14	65	16	24.38	1100654316	150	178859122	1040	4.64286	0.574241	2.66612	0.363415	0.0426579	0.00581463	0.495238	3.87569e-08	3.87642e-08	1	0	0	1	0	0
AAAGC	25	149	5	24.38	1100654316	150	178859122	745	5.96	1.02543	6.11157	0.833058	0.0305578	0.00416529	0.198667	2.77633e-08	2.77686e-08	1	0	0	1	0	0
AAAGCAACACACGT	2	10	14	24.38	1100654316	150	178859122	140	5	0.0820345	0.410172	0.0559099	0.00574241	0.000782739	0.466667	5.21727e-09	5.21826e-09	1	0	0	1	0	0
AAAGCAACACAGGCCTACATG	15	61	21	24.38	1100654316	150	178859122	1281	4.06667	0.615258	2.50205	0.341051	0.0525431	0.00716206	0.569333	4.7738e-08	4.77471e-08	1	0	0	1	1	0
AAAGCAC	4	16	7	24.38	1100654316	150	178859122	112	4	0.164069	0.656276	0.0894559	0.00459393	0.000626191	0.186667	4.17382e-09	4.17461e-09	1	0	0	1	0	0
AAAGCACACACACACT	3	15	16	24.38	1100654316	150	178859122	240	5	0.123052	0.615258	0.0838649	0.00984413	0.00134184	0.533333	8.94389e-09	8.94559e-09	1	0	0	1	1	0
AAAGCAT	1	5	7	24.38	1100654316	150	178859122	35	5	0.0410172	0.205086	0.027955	0.0014356	0.000195685	0.233333	1.30432e-09	1.30456e-09	1	0	0	1	0	0
AAAGCCAATATTGACCAATAATG	1	4	23	24.38	1100654316	150	178859122	92	4	0.0410172	0.164069	0.022364	0.00377358	0.000514371	0.613333	3.42849e-09	3.42914e-09	1	0	0	1	1	0
AAAGCCC	1	5	7	24.38	1100654316	150	178859122	35	5	0.0410172	0.205086	0.027955	0.0014356	0.000195685	0.233333	1.30432e-09	1.30456e-09	1	0	0	1	0	0
AAAGCT	7	28	6	24.38	1100654316	150	178859122	168	4	0.287121	1.14848	0.156548	0.00689089	0.000939287	0.16	6.26073e-09	6.26191e-09	1	0	0	1	0	0
AAAGCTAGGTCTTAT	8	38	15	24.38	1100654316	150	178859122	570	4.75	0.328138	1.55865	0.212458	0.0233798	0.00318687	0.475	2.12417e-08	2.12458e-08	1	0	0	1	0	0
AAAGCTGACATTATTTGACTGAACC	1	5	25	24.38	1100654316	150	178859122	125	5	0.0410172	0.205086	0.027955	0.00512715	0.000698874	0.833333	4.65828e-09	4.65916e-09	1	0	0	1	1	0
AAAGG	13	65	5	24.38	1100654316	150	178859122	325	5	0.533224	2.66612	0.363415	0.0133306	0.00181707	0.166667	1.21115e-08	1.21138e-08	1	0	0	1	0	0
AAAGGAC	4	16	7	24.38	1100654316	150	178859122	112	4	0.164069	0.656276	0.0894559	0.00459393	0.000626191	0.186667	4.17382e-09	4.17461e-09	1	0	0	1	0	0
AAAGGACAGTTG	1	5	12	24.38	1100654316	150	178859122	60	5	0.0410172	0.205086	0.027955	0.00246103	0.00033546	0.4	2.23597e-09	2.2364e-09	1	0	0	1	0	0
AAAGGAGATTAGAATCTCATGGT	41	176	23	24.38	1100654316	150	178859122	4048	4.29268	1.68171	7.21903	0.984015	0.166038	0.0226323	0.658211	1.50854e-07	1.50882e-07	1	0	0	1	1	0
AAAGGAGGATAGACACCGG	44	176	19	24.38	1100654316	150	178859122	3344	4	1.80476	7.21903	0.984015	0.137162	0.0186963	0.506667	1.24618e-07	1.24642e-07	1	0	0	1	1	0
AAAGGAGT	29	166	8	24.38	1100654316	150	178859122	1328	5.72414	1.1895	6.80886	0.928105	0.0544709	0.00742484	0.305287	4.94895e-08	4.94989e-08	1	0	0	1	0	0
AAAGGAGTGAGAG	25	165	13	24.38	1100654316	150	178859122	2145	6.6	1.02543	6.76784	0.922514	0.087982	0.0119927	0.572	7.9936e-08	7.99512e-08	1	0	0	1	1	0
AAAGGC	5	20	6	24.38	1100654316	150	178859122	120	4	0.205086	0.820345	0.11182	0.00492207	0.000670919	0.16	4.47195e-09	4.47279e-09	1	0	0	1	0	0
AAAGGCACCACTG	15	70	13	24.38	1100654316	150	178859122	910	4.66667	0.615258	2.87121	0.391369	0.0373257	0.0050878	0.404444	3.39123e-08	3.39187e-08	1	0	0	1	0	0
AAAGGCACTTGGCCT	142	721	15	24.38	1100654316	150	178859122	10815	5.07746	5.82445	29.5734	4.03111	0.443601	0.0604666	0.507746	4.03034e-07	4.03111e-07	1	0	0	1	1	0
AAAGGCGTCTGGCCT	6	28	15	24.38	1100654316	150	178859122	420	4.66667	0.246103	1.14848	0.156548	0.0172272	0.00234822	0.466667	1.56518e-08	1.56548e-08	1	0	0	1	0	0
AAAGGCT	7	62	7	24.38	1100654316	150	178859122	434	8.85714	0.287121	2.54307	0.346642	0.0178015	0.00242649	0.413333	1.61735e-08	1.61766e-08	1	0	0	1	0	0
AAAGGG	1	6	6	24.38	1100654316	150	178859122	36	6	0.0410172	0.246103	0.033546	0.00147662	0.000201276	0.24	1.34158e-09	1.34184e-09	1	0	0	1	0	0
AAAGGGCACTCCT	12	63	13	24.38	1100654316	150	178859122	819	5.25	0.492207	2.58409	0.352233	0.0335931	0.00457902	0.455	3.0521e-08	3.05268e-08	1	0	0	1	0	0
AAAGGGCCAACCTCAACTCTAT	2	8	22	24.38	1100654316	150	178859122	176	4	0.0820345	0.328138	0.0447279	0.00721903	0.000984015	0.586667	6.55885e-09	6.5601e-09	1	0	0	1	1	0
AAAGGGGACAGAACG	1	4	15	24.38	1100654316	150	178859122	60	4	0.0410172	0.164069	0.022364	0.00246103	0.00033546	0.4	2.23597e-09	2.2364e-09	1	0	0	1	0	0
AAAGGGGAGAGAG	11	45	13	24.38	1100654316	150	178859122	585	4.09091	0.451189	1.84578	0.251595	0.0239951	0.00327073	0.354545	2.18007e-08	2.18049e-08	1	0	0	1	0	0
AAAGGGGAGGGCGGGAGAGAGAG	1	4	23	24.38	1100654316	150	178859122	92	4	0.0410172	0.164069	0.022364	0.00377358	0.000514371	0.613333	3.42849e-09	3.42914e-09	1	0	0	1	1	0
AAAGGGGTCACAGTAGAGAGCAG	1	4	23	24.38	1100654316	150	178859122	92	4	0.0410172	0.164069	0.022364	0.00377358	0.000514371	0.613333	3.42849e-09	3.42914e-09	1	0	0	1	1	0
AAAGGT	17	68	6	24.38	1100654316	150	178859122	408	4	0.697293	2.78917	0.380187	0.016735	0.00228112	0.16	1.52046e-08	1.52075e-08	1	0	0	1	0	0
AAAGGTAGATGT	22	177	12	24.38	1100654316	150	178859122	2124	8.04545	0.902379	7.26005	0.989606	0.0871206	0.0118753	0.643636	7.91535e-08	7.91685e-08	1	0	0	1	1	0
AAAGGTAGGAAC	36	157	12	24.38	1100654316	150	178859122	1884	4.36111	1.47662	6.4397	0.877786	0.0772765	0.0105334	0.348889	7.02096e-08	7.02229e-08	1	0	0	1	0	0
AAAGGTC	45	192	7	24.38	1100654316	150	178859122	1344	4.26667	1.84578	7.87531	1.07347	0.0551272	0.00751429	0.199111	5.00858e-08	5.00953e-08	1	0	0	1	0	0
AAAGGTGGCGAGAG	26	129	14	24.38	1100654316	150	178859122	1806	4.96154	1.06645	5.29122	0.721238	0.0740771	0.0100973	0.463077	6.73028e-08	6.73155e-08	1	0	0	1	0	0
AAAGGTT	1506	20595	7	24.38	1100654316	150	178859122	144165	13.6753	61.7719	844.75	115.146	5.91325	0.806025	0.638181	5.37248e-06	5.3735e-06	1	0	0	1	1	0
AAAGGTTAAATGGTTC	21	107	16	24.38	1100654316	150	178859122	1712	5.09524	0.861362	4.38884	0.598236	0.0702215	0.00957178	0.543492	6.37998e-08	6.38119e-08	1	0	0	1	1	0
AAAGGTTACATGGTTC	34	167	16	24.38	1100654316	150	178859122	2672	4.91176	1.39459	6.84988	0.933696	0.109598	0.0149391	0.523922	9.95753e-08	9.95942e-08	1	0	0	1	1	0
AAAGT	490	3085	5	24.38	1100654316	150	178859122	15425	6.29592	20.0984	126.538	17.2482	0.632691	0.0862411	0.209864	5.74831e-07	5.7494e-07	1	0	0	1	0	0
AAAGTAAATCATCGATATAG	41	183	20	24.38	1100654316	150	178859122	3660	4.46341	1.68171	7.50615	1.02315	0.150123	0.020463	0.595122	1.36394e-07	1.3642e-07	1	0	0	1	1	0
AAAGTAACACACTC	11	56	14	24.38	1100654316	150	178859122	784	5.09091	0.451189	2.29696	0.313096	0.0321575	0.00438334	0.475152	2.92167e-08	2.92223e-08	1	0	0	1	0	0
AAAGTAACATACGT	93	676	14	24.38	1100654316	150	178859122	9464	7.26882	3.8146	27.7276	3.77951	0.388187	0.0529132	0.678423	3.52688e-07	3.52754e-07	1	0	0	1	1	0
AAAGTAACATACTC	30	174	14	24.38	1100654316	150	178859122	2436	5.8	1.23052	7.137	0.972833	0.099918	0.0136197	0.541333	9.07805e-08	9.07977e-08	1	0	0	1	1	0
AAAGTAACTAGACAGTCACT	104	516	20	24.38	1100654316	150	178859122	10320	4.96154	4.26579	21.1649	2.88495	0.423298	0.057699	0.661538	3.84587e-07	3.8466e-07	1	0	0	1	1	0
AAAGTAAGGT	10	70	10	24.38	1100654316	150	178859122	700	7	0.410172	2.87121	0.391369	0.0287121	0.00391369	0.466667	2.60864e-08	2.60913e-08	1	0	0	1	0	0
AAAGTACAGAGTAC	117	879	14	24.38	1100654316	150	178859122	12306	7.51282	4.79902	36.0541	4.91448	0.504758	0.0688028	0.701197	4.58598e-07	4.58685e-07	1	0	0	1	1	0
AAAGTAT	9	36	7	24.38	1100654316	150	178859122	252	4	0.369155	1.47662	0.201276	0.0103363	0.00140893	0.186667	9.39109e-09	9.39287e-09	1	0	0	1	0	0
AAAGTATATGAGTGTCT	35	191	17	24.38	1100654316	150	178859122	3247	5.45714	1.4356	7.83429	1.06788	0.133183	0.018154	0.618476	1.21003e-07	1.21026e-07	1	0	0	1	1	0
AAAGTATGAGGGTG	10	47	14	24.38	1100654316	150	178859122	658	4.7	0.410172	1.92781	0.262777	0.0269893	0.00367887	0.438667	2.45212e-08	2.45258e-08	1	0	0	1	0	0
AAAGTC	64	266	6	24.38	1100654316	150	178859122	1596	4.15625	2.6251	10.9106	1.4872	0.0654635	0.00892322	0.16625	5.94769e-08	5.94882e-08	1	0	0	1	0	0
AAAGTCACC	36	207	9	24.38	1100654316	150	178859122	1863	5.75	1.47662	8.49057	1.15734	0.0764151	0.010416	0.345	6.9427e-08	6.94401e-08	1	0	0	1	0	0
AAAGTCTCC	33	142	9	24.38	1100654316	150	178859122	1278	4.30303	1.35357	5.82445	0.793921	0.05242	0.00714529	0.258182	4.76262e-08	4.76353e-08	1	0	0	1	0	0
AAAGTCTCTCTG	16	73	12	24.38	1100654316	150	178859122	876	4.5625	0.656276	2.99426	0.408142	0.0359311	0.00489771	0.365	3.26452e-08	3.26514e-08	1	0	0	1	0	0
AAAGTCTGTTCAGCCTAGT	15	73	19	24.38	1100654316	150	178859122	1387	4.86667	0.615258	2.99426	0.408142	0.0568909	0.00775471	0.616444	5.16882e-08	5.1698e-08	1	0	0	1	1	0
AAAGTG	96	580	6	24.38	1100654316	150	178859122	3480	6.04167	3.93765	23.79	3.24278	0.14274	0.0194567	0.241667	1.29686e-07	1.29711e-07	1	0	0	1	0	0
AAAGTGACATACTC	101	715	14	24.38	1100654316	150	178859122	10010	7.07921	4.14274	29.3273	3.99756	0.410582	0.0559658	0.660726	3.73035e-07	3.73106e-07	1	0	0	1	1	0
AAAGTGAGAGCAGGAC	1	4	16	24.38	1100654316	150	178859122	64	4	0.0410172	0.164069	0.022364	0.0026251	0.000357824	0.426667	2.38504e-09	2.38549e-09	1	0	0	1	0	0
AAAGTGC	12	48	7	24.38	1100654316	150	178859122	336	4	0.492207	1.96883	0.268368	0.0137818	0.00187857	0.186667	1.25215e-08	1.25238e-08	1	0	0	1	0	0
AAAGTGGAATACTC	10	57	14	24.38	1100654316	150	178859122	798	5.7	0.410172	2.33798	0.318687	0.0327317	0.00446161	0.532	2.97384e-08	2.97441e-08	1	0	0	1	1	0
AAAGTGTG	20	93	8	24.38	1100654316	150	178859122	744	4.65	0.820345	3.8146	0.519962	0.0305168	0.0041597	0.248	2.77261e-08	2.77313e-08	1	0	0	1	0	0
AAAGTT	66	272	6	24.38	1100654316	150	178859122	1632	4.12121	2.70714	11.1567	1.52075	0.0669401	0.0091245	0.164848	6.08185e-08	6.083e-08	1	0	0	1	0	0
AAAGTTAAGTTACACTTCATTGTAG	1	4	25	24.38	1100654316	150	178859122	100	4	0.0410172	0.164069	0.022364	0.00410172	0.000559099	0.666667	3.72662e-09	3.72733e-09	1	0	0	1	1	0
AAAGTTACAAAGTTC	12	54	15	24.38	1100654316	150	178859122	810	4.5	0.492207	2.21493	0.301914	0.033224	0.0045287	0.45	3.01856e-08	3.01914e-08	1	0	0	1	0	0
AAAGTTACAAGTTC	943	6761	14	24.38	1100654316	150	178859122	94654	7.16967	38.6792	277.317	37.8007	3.88244	0.52921	0.669169	3.5274e-06	3.52807e-06	1	0	0	1	1	0
AAAGTTACAAGTTG	90	671	14	24.38	1100654316	150	178859122	9394	7.45556	3.69155	27.5226	3.75156	0.385316	0.0525218	0.695852	3.50079e-07	3.50145e-07	1	0	0	1	1	0
AAAGTTACTCGATG	27	110	14	24.38	1100654316	150	178859122	1540	4.07407	1.10747	4.51189	0.615009	0.0631665	0.00861013	0.380247	5.739e-08	5.74009e-08	1	0	0	1	0	0
AAAGTTAGGTCTTGT	42	186	15	24.38	1100654316	150	178859122	2790	4.42857	1.72272	7.6292	1.03992	0.114438	0.0155989	0.442857	1.03973e-07	1.03992e-07	1	0	0	1	0	0
AAAGTTATCTGGTAGAT	1015	4180	17	24.38	1100654316	150	178859122	71060	4.11823	41.6325	171.452	23.3703	2.91468	0.397296	0.466732	2.64814e-06	2.64864e-06	1	0	0	1	0	0
AAAGTTC	1946	21989	7	24.38	1100654316	150	178859122	153923	11.2996	79.8195	901.928	122.94	6.31349	0.860582	0.527314	5.73613e-06	5.73722e-06	1	0	0	1	1	0
AAAGTTG	572	8729	7	24.38	1100654316	150	178859122	61103	15.2605	23.4619	358.039	48.8038	2.50628	0.341626	0.712156	2.27708e-06	2.27751e-06	1	0	0	1	1	0
AAAGTTGATTATGGTGAAGACGAT	1	6	24	24.38	1100654316	150	178859122	144	6	0.0410172	0.246103	0.033546	0.00590648	0.000805103	0.96	5.36634e-09	5.36735e-09	1	0	0	1	1	0
AAAT	10183	72738	4	24.38	1100654316	150	178859122	290952	7.14308	417.678	2983.51	406.678	11.934	1.62671	0.190482	1.08427e-05	1.08447e-05	1	0	0	0	0	0
AAATAAATAAT	32	154	11	24.38	1100654316	150	178859122	1694	4.8125	1.31255	6.31665	0.861013	0.0694832	0.00947114	0.352917	6.3129e-08	6.31409e-08	1	0	0	1	0	0
AAATAAATAATGAT	25	121	14	24.38	1100654316	150	178859122	1694	4.84	1.02543	4.96308	0.67651	0.0694832	0.00947114	0.451733	6.3129e-08	6.31409e-08	1	0	0	1	0	0
AAATAAATATTATTAATATTTATG	16	68	24	24.38	1100654316	150	178859122	1632	4.25	0.656276	2.78917	0.380187	0.0669401	0.0091245	0.68	6.08185e-08	6.083e-08	1	0	0	1	1	0
AAATAAT	117	631	7	24.38	1100654316	150	178859122	4417	5.39316	4.79902	25.8819	3.52792	0.181173	0.0246954	0.251681	1.64605e-07	1.64636e-07	1	0	0	1	0	0
AAATAATAACAATAAC	12	57	16	24.38	1100654316	150	178859122	912	4.75	0.492207	2.33798	0.318687	0.0374077	0.00509899	0.506667	3.39868e-08	3.39932e-08	1	0	0	1	1	0
AAATAATAACAATAAT	25	134	16	24.38	1100654316	150	178859122	2144	5.36	1.02543	5.49631	0.749193	0.0879409	0.0119871	0.571733	7.98988e-08	7.99139e-08	1	0	0	1	1	0
AAATAATAATGATGAT	32	138	16	24.38	1100654316	150	178859122	2208	4.3125	1.31255	5.66038	0.771557	0.090566	0.0123449	0.46	8.22838e-08	8.22994e-08	1	0	0	1	0	0
AAATAATTATATATATTT	18	74	18	24.38	1100654316	150	178859122	1332	4.11111	0.73831	3.03527	0.413733	0.0546349	0.0074472	0.493333	4.96386e-08	4.9648e-08	1	0	0	1	0	0
AAATAC	69	316	6	24.38	1100654316	150	178859122	1896	4.57971	2.83019	12.9614	1.76675	0.0777687	0.0106005	0.183188	7.06568e-08	7.06701e-08	1	0	0	1	0	0
AAATACACGGTACTCT	43	213	16	24.38	1100654316	150	178859122	3408	4.95349	1.76374	8.73667	1.19088	0.139787	0.0190541	0.528372	1.27003e-07	1.27027e-07	1	0	0	1	1	0
AAATACAT	102	846	8	24.38	1100654316	150	178859122	6768	8.29412	4.18376	34.7006	4.72998	0.277605	0.0378398	0.442353	2.52218e-07	2.52266e-07	1	0	0	1	0	0
AAATACATACAT	463	1996	12	24.38	1100654316	150	178859122	23952	4.31102	18.991	81.8704	11.1596	0.982445	0.133915	0.344881	8.92601e-07	8.9277e-07	1	0	0	1	0	0
AAATACATACATAC	60	313	14	24.38	1100654316	150	178859122	4382	5.21667	2.46103	12.8384	1.74998	0.179737	0.0244997	0.486889	1.63301e-07	1.63332e-07	1	0	0	1	0	0
AAATACATACATACATAT	46	207	18	24.38	1100654316	150	178859122	3726	4.5	1.88679	8.49057	1.15734	0.15283	0.020832	0.54	1.38854e-07	1.3888e-07	1	0	0	1	1	0
AAATACATACATAT	23	100	14	24.38	1100654316	150	178859122	1400	4.34783	0.943396	4.10172	0.559099	0.0574241	0.00782739	0.405797	5.21727e-08	5.21826e-08	1	0	0	1	0	0
AAATACATACATATAT	131	551	16	24.38	1100654316	150	178859122	8816	4.20611	5.37326	22.6005	3.08064	0.361608	0.0492902	0.448651	3.28539e-07	3.28601e-07	1	0	0	1	0	0
AAATACATACGTATATAT	49	304	18	24.38	1100654316	150	178859122	5472	6.20408	2.00984	12.4692	1.69966	0.224446	0.0305939	0.74449	2.03921e-07	2.03959e-07	1	0	0	1	1	0
AAATACATAT	2	8	10	24.38	1100654316	150	178859122	80	4	0.0820345	0.328138	0.0447279	0.00328138	0.000447279	0.266667	2.9813e-09	2.98186e-09	1	0	0	1	0	0
AAATACG	1	4	7	24.38	1100654316	150	178859122	28	4	0.0410172	0.164069	0.022364	0.00114848	0.000156548	0.186667	1.04345e-09	1.04365e-09	1	0	0	1	0	0
AAATACGC	1	4	8	24.38	1100654316	150	178859122	32	4	0.0410172	0.164069	0.022364	0.00131255	0.000178912	0.213333	1.19252e-09	1.19275e-09	1	0	0	1	0	0
AAATACTCTCTCTC	31	142	14	24.38	1100654316	150	178859122	1988	4.58065	1.27153	5.82445	0.793921	0.0815422	0.0111149	0.427527	7.40852e-08	7.40993e-08	1	0	0	1	0	0
AAATACTGTGTAACACCTTGGG	17	74	22	24.38	1100654316	150	178859122	1628	4.35294	0.697293	3.03527	0.413733	0.066776	0.00910214	0.638431	6.06694e-08	6.06809e-08	1	0	0	1	1	0
AAATACTTATATATATAT	21	85	18	24.38	1100654316	150	178859122	1530	4.04762	0.861362	3.48646	0.475234	0.0627564	0.00855422	0.485714	5.70173e-08	5.70281e-08	1	0	0	1	0	0
AAATAG	1	4	6	24.38	1100654316	150	178859122	24	4	0.0410172	0.164069	0.022364	0.000984413	0.000134184	0.16	8.94389e-10	8.94559e-10	1	0	0	1	0	0
AAATAGACTT	23	175	10	24.38	1100654316	150	178859122	1750	7.6087	0.943396	7.17801	0.978424	0.0717801	0.00978424	0.507246	6.52159e-08	6.52282e-08	1	0	0	1	1	0
AAATAGAGGTTGCTATAGATTG	9	43	22	24.38	1100654316	150	178859122	946	4.77778	0.369155	1.76374	0.240413	0.0388023	0.00528908	0.700741	3.52538e-08	3.52605e-08	1	0	0	1	1	0
AAATAGCGAT	14	60	10	24.38	1100654316	150	178859122	600	4.28571	0.574241	2.46103	0.33546	0.0246103	0.0033546	0.285714	2.23597e-08	2.2364e-08	1	0	0	1	0	0
AAATAGGACTGGAGAGGGAGG	1	4	21	24.38	1100654316	150	178859122	84	4	0.0410172	0.164069	0.022364	0.00344545	0.000469643	0.56	3.13036e-09	3.13096e-09	1	0	0	1	1	0
AAATAGTATATATATGTAT	6	33	19	24.38	1100654316	150	178859122	627	5.5	0.246103	1.35357	0.184503	0.0257178	0.00350555	0.696667	2.33659e-08	2.33703e-08	1	0	0	1	1	0
AAATAT	293	1382	6	24.38	1100654316	150	178859122	8292	4.71672	12.018	56.6858	7.72675	0.340115	0.0463605	0.188669	3.09012e-07	3.0907e-07	1	0	0	1	0	0
AAATATAACACGGTTAGTT	1	4	19	24.38	1100654316	150	178859122	76	4	0.0410172	0.164069	0.022364	0.00311731	0.000424915	0.506667	2.83223e-09	2.83277e-09	1	0	0	1	1	0
AAATATACACAT	21	123	12	24.38	1100654316	150	178859122	1476	5.85714	0.861362	5.04512	0.687692	0.0605414	0.0082523	0.468571	5.50049e-08	5.50154e-08	1	0	0	1	0	0
AAATATACATACATATATAC	1	4	20	24.38	1100654316	150	178859122	80	4	0.0410172	0.164069	0.022364	0.00328138	0.000447279	0.533333	2.9813e-09	2.98186e-09	1	0	0	1	1	0
AAATATACATATAT	26	142	14	24.38	1100654316	150	178859122	1988	5.46154	1.06645	5.82445	0.793921	0.0815422	0.0111149	0.509744	7.40852e-08	7.40993e-08	1	0	0	1	1	0
AAATATAGGTTAGGTT	44	209	16	24.38	1100654316	150	178859122	3344	4.75	1.80476	8.5726	1.16852	0.137162	0.0186963	0.506667	1.24618e-07	1.24642e-07	1	0	0	1	1	0
AAATATATAAATATATATTCG	15	68	21	24.38	1100654316	150	178859122	1428	4.53333	0.615258	2.78917	0.380187	0.0585726	0.00798394	0.634667	5.32162e-08	5.32262e-08	1	0	0	1	1	0
AAATATATACATATAT	17	79	16	24.38	1100654316	150	178859122	1264	4.64706	0.697293	3.24036	0.441688	0.0518458	0.00706701	0.495686	4.71045e-08	4.71134e-08	1	0	0	1	0	0
AAATATATATAAATATTGG	22	93	19	24.38	1100654316	150	178859122	1767	4.22727	0.902379	3.8146	0.519962	0.0724774	0.00987928	0.535455	6.58494e-08	6.58619e-08	1	0	0	1	1	0
AAATATATATATAAATGT	2	9	18	24.38	1100654316	150	178859122	162	4.5	0.0820345	0.369155	0.0503189	0.00664479	0.000905741	0.54	6.03713e-09	6.03827e-09	1	0	0	1	1	0
AAATATATATATACAC	6	24	16	24.38	1100654316	150	178859122	384	4	0.246103	0.984413	0.134184	0.0157506	0.00214694	0.426667	1.43102e-08	1.43129e-08	1	0	0	1	0	0
AAATATATATATATACAT	6	25	18	24.38	1100654316	150	178859122	450	4.16667	0.246103	1.02543	0.139775	0.0184578	0.00251595	0.5	1.67698e-08	1.6773e-08	1	0	0	1	0	0
AAATATATATTCGATATATAT	19	82	21	24.38	1100654316	150	178859122	1722	4.31579	0.779327	3.36341	0.458461	0.0706317	0.00962769	0.604211	6.41724e-08	6.41846e-08	1	0	0	1	1	0
AAATATCAATGTCTAGTTACACT	19	80	23	24.38	1100654316	150	178859122	1840	4.21053	0.779327	3.28138	0.447279	0.0754717	0.0102874	0.645614	6.85698e-08	6.85828e-08	1	0	0	1	1	0
AAATATG	14	56	7	24.38	1100654316	150	178859122	392	4	0.574241	2.29696	0.313096	0.0160788	0.00219167	0.186667	1.46084e-08	1.46111e-08	1	0	0	1	0	0
AAATATGAAT	8	32	10	24.38	1100654316	150	178859122	320	4	0.328138	1.31255	0.178912	0.0131255	0.00178912	0.266667	1.19252e-08	1.19275e-08	1	0	0	1	0	0
AAATATGGGTTAGGTT	9	41	16	24.38	1100654316	150	178859122	656	4.55556	0.369155	1.68171	0.229231	0.0269073	0.00366769	0.485926	2.44466e-08	2.44513e-08	1	0	0	1	0	0
AAATATGT	83	384	8	24.38	1100654316	150	178859122	3072	4.62651	3.40443	15.7506	2.14694	0.126005	0.0171755	0.246747	1.14482e-07	1.14504e-07	1	0	0	1	0	0
AAATATGTATGTATATATAC	24	104	20	24.38	1100654316	150	178859122	2080	4.33333	0.984413	4.26579	0.581463	0.0853158	0.0116293	0.577778	7.75137e-08	7.75284e-08	1	0	0	1	1	0
AAATATGTATGTATATATATATAT	1	4	24	24.38	1100654316	150	178859122	96	4	0.0410172	0.164069	0.022364	0.00393765	0.000536735	0.64	3.57756e-09	3.57824e-09	1	0	0	1	1	0
AAATATGTATGTATGTATC	15	63	19	24.38	1100654316	150	178859122	1197	4.2	0.615258	2.58409	0.352233	0.0490976	0.00669242	0.532	4.46077e-08	4.46161e-08	1	0	0	1	1	0
AAATATTATC	13	61	10	24.38	1100654316	150	178859122	610	4.69231	0.533224	2.50205	0.341051	0.0250205	0.00341051	0.312821	2.27324e-08	2.27367e-08	1	0	0	1	0	0
AAATATTATCAATATTATC	2	10	19	24.38	1100654316	150	178859122	190	5	0.0820345	0.410172	0.0559099	0.00779327	0.00106229	0.633333	7.08058e-09	7.08192e-09	1	0	0	1	1	0
AAATATTTAC	8	32	10	24.38	1100654316	150	178859122	320	4	0.328138	1.31255	0.178912	0.0131255	0.00178912	0.266667	1.19252e-08	1.19275e-08	1	0	0	1	0	0
AAATATTTATACATATATAT	18	76	20	24.38	1100654316	150	178859122	1520	4.22222	0.73831	3.11731	0.424915	0.0623462	0.00849831	0.562963	5.66447e-08	5.66554e-08	1	0	0	1	1	0
AAATC	82	429	5	24.38	1100654316	150	178859122	2145	5.23171	3.36341	17.5964	2.39854	0.087982	0.0119927	0.17439	7.9936e-08	7.99512e-08	1	0	0	1	0	0
AAATCAAATCATCGATATAG	20	94	20	24.38	1100654316	150	178859122	1880	4.7	0.820345	3.85562	0.525553	0.0771124	0.0105111	0.626667	7.00605e-08	7.00738e-08	1	0	0	1	1	0
AAATCAATCAATCAAT	9	36	16	24.38	1100654316	150	178859122	576	4	0.369155	1.47662	0.201276	0.0236259	0.00322041	0.426667	2.14653e-08	2.14694e-08	1	0	0	1	0	0
AAATCAATCATTC	20	130	13	24.38	1100654316	150	178859122	1690	6.5	0.820345	5.33224	0.726829	0.0693191	0.00944878	0.563333	6.29799e-08	6.29918e-08	1	0	0	1	1	0
AAATCAATCCACT	1	5	13	24.38	1100654316	150	178859122	65	5	0.0410172	0.205086	0.027955	0.00266612	0.000363415	0.433333	2.4223e-09	2.42276e-09	1	0	0	1	0	0
AAATCACACTCTACCAAATCT	27	120	21	24.38	1100654316	150	178859122	2520	4.44444	1.10747	4.92207	0.670919	0.103363	0.0140893	0.622222	9.39109e-08	9.39287e-08	1	0	0	1	1	0
AAATCACCCCATGACC	25	123	16	24.38	1100654316	150	178859122	1968	4.92	1.02543	5.04512	0.687692	0.0807219	0.0110031	0.5248	7.33399e-08	7.33538e-08	1	0	0	1	1	0
AAATCACTCTCTAT	6	24	14	24.38	1100654316	150	178859122	336	4	0.246103	0.984413	0.134184	0.0137818	0.00187857	0.373333	1.25215e-08	1.25238e-08	1	0	0	1	0	0
AAATCC	70	344	6	24.38	1100654316	150	178859122	2064	4.91429	2.87121	14.1099	1.9233	0.0846596	0.0115398	0.196571	7.69175e-08	7.69321e-08	1	0	0	1	0	0
AAATCCACAGCTAGAATACCTAAC	1	4	24	24.38	1100654316	150	178859122	96	4	0.0410172	0.164069	0.022364	0.00393765	0.000536735	0.64	3.57756e-09	3.57824e-09	1	0	0	1	1	0
AAATCCACTAAGT	1	8	13	24.38	1100654316	150	178859122	104	8	0.0410172	0.328138	0.0447279	0.00426579	0.000581463	0.693333	3.87569e-09	3.87642e-09	1	0	0	1	1	0
AAATCG	19	96	6	24.38	1100654316	150	178859122	576	5.05263	0.779327	3.93765	0.536735	0.0236259	0.00322041	0.202105	2.14653e-08	2.14694e-08	1	0	0	1	0	0
AAATCT	75	330	6	24.38	1100654316	150	178859122	1980	4.4	3.07629	13.5357	1.84503	0.0812141	0.0110702	0.176	7.37871e-08	7.38011e-08	1	0	0	1	0	0
AAATCTAACTT	26	105	11	24.38	1100654316	150	178859122	1155	4.03846	1.06645	4.30681	0.587054	0.0473749	0.0064576	0.296154	4.30425e-08	4.30506e-08	1	0	0	1	0	0
AAATCTC	11	44	7	24.38	1100654316	150	178859122	308	4	0.451189	1.80476	0.246004	0.0126333	0.00172203	0.186667	1.1478e-08	1.14802e-08	1	0	0	1	0	0
AAATCTGTTAGTCTCC	23	98	16	24.38	1100654316	150	178859122	1568	4.26087	0.943396	4.01969	0.547917	0.064315	0.00876668	0.454493	5.84334e-08	5.84445e-08	1	0	0	1	0	0
AAATG	39	209	5	24.38	1100654316	150	178859122	1045	5.35897	1.59967	8.5726	1.16852	0.042863	0.00584259	0.178632	3.89432e-08	3.89506e-08	1	0	0	1	0	0
AAATGAG	8	32	7	24.38	1100654316	150	178859122	224	4	0.328138	1.31255	0.178912	0.00918786	0.00125238	0.186667	8.34763e-09	8.34922e-09	1	0	0	1	0	0
AAATGAGAACCC	6	24	12	24.38	1100654316	150	178859122	288	4	0.246103	0.984413	0.134184	0.011813	0.00161021	0.32	1.07327e-08	1.07347e-08	1	0	0	1	0	0
AAATGAT	28	112	7	24.38	1100654316	150	178859122	784	4	1.14848	4.59393	0.626191	0.0321575	0.00438334	0.186667	2.92167e-08	2.92223e-08	1	0	0	1	0	0
AAATGC	126	791	6	24.38	1100654316	150	178859122	4746	6.27778	5.16817	32.4446	4.42248	0.194668	0.0265349	0.251111	1.76865e-07	1.76899e-07	1	0	0	1	0	0
AAATGCATTGTAATG	1	6	15	24.38	1100654316	150	178859122	90	6	0.0410172	0.246103	0.033546	0.00369155	0.000503189	0.6	3.35396e-09	3.3546e-09	1	0	0	1	1	0
AAATGCT	37	148	7	24.38	1100654316	150	178859122	1036	4	1.51764	6.07055	0.827467	0.0424938	0.00579227	0.186667	3.86078e-08	3.86151e-08	1	0	0	1	0	0
AAATGG	49	216	6	24.38	1100654316	150	178859122	1296	4.40816	2.00984	8.85972	1.20765	0.0531583	0.00724593	0.176327	4.8297e-08	4.83062e-08	1	0	0	1	0	0
AAATGGAAGAAGAATGGGTG	1	4	20	24.38	1100654316	150	178859122	80	4	0.0410172	0.164069	0.022364	0.00328138	0.000447279	0.533333	2.9813e-09	2.98186e-09	1	0	0	1	1	0
AAATGGACACC	12	50	11	24.38	1100654316	150	178859122	550	4.16667	0.492207	2.05086	0.27955	0.0225595	0.00307505	0.305556	2.04964e-08	2.05003e-08	1	0	0	1	0	0
AAATGGTGAC	10	49	10	24.38	1100654316	150	178859122	490	4.9	0.410172	2.00984	0.273959	0.0200984	0.00273959	0.326667	1.82604e-08	1.82639e-08	1	0	0	1	0	0
AAATGGTT	50	574	8	24.38	1100654316	150	178859122	4592	11.48	2.05086	23.5439	3.20923	0.188351	0.0256738	0.612267	1.71126e-07	1.71159e-07	1	0	0	1	1	0
AAATGGTTCAATGGTT	1	4	16	24.38	1100654316	150	178859122	64	4	0.0410172	0.164069	0.022364	0.0026251	0.000357824	0.426667	2.38504e-09	2.38549e-09	1	0	0	1	0	0
AAATGGTTCGAAGGTT	15	84	16	24.38	1100654316	150	178859122	1344	5.6	0.615258	3.44545	0.469643	0.0551272	0.00751429	0.597333	5.00858e-08	5.00953e-08	1	0	0	1	1	0
AAATGGTTGATGT	21	87	13	24.38	1100654316	150	178859122	1131	4.14286	0.861362	3.5685	0.486416	0.0463905	0.00632341	0.359048	4.21481e-08	4.21561e-08	1	0	0	1	0	0
AAATGT	1704	9440	6	24.38	1100654316	150	178859122	56640	5.53991	69.8934	387.203	52.779	2.32322	0.316674	0.221596	2.11076e-06	2.11116e-06	1	0	0	1	0	0
AAATGTAAATTT	63	594	12	24.38	1100654316	150	178859122	7128	9.42857	2.58409	24.3642	3.32105	0.292371	0.0398526	0.754286	2.65634e-07	2.65684e-07	1	0	0	1	1	0
AAATGTAAGTGT	1	4	12	24.38	1100654316	150	178859122	48	4	0.0410172	0.164069	0.022364	0.00196883	0.000268368	0.32	1.78878e-09	1.78912e-09	1	0	0	1	0	0
AAATGTAATGT	19	134	11	24.38	1100654316	150	178859122	1474	7.05263	0.779327	5.49631	0.749193	0.0604594	0.00824112	0.517193	5.49304e-08	5.49408e-08	1	0	0	1	1	0
AAATGTAGATGT	280	2868	12	24.38	1100654316	150	178859122	34416	10.2429	11.4848	117.637	16.035	1.41165	0.19242	0.819429	1.28255e-06	1.2828e-06	1	0	0	1	1	0
AAATGTATACATGCAT	22	91	16	24.38	1100654316	150	178859122	1456	4.13636	0.902379	3.73257	0.50878	0.0597211	0.00814049	0.441212	5.42596e-08	5.42699e-08	1	0	0	1	0	0
AAATGTATCTCCTAT	23	122	15	24.38	1100654316	150	178859122	1830	5.30435	0.943396	5.0041	0.682101	0.0750615	0.0102315	0.530435	6.81972e-08	6.82101e-08	1	0	0	1	1	0
AAATGTCC	19	84	8	24.38	1100654316	150	178859122	672	4.42105	0.779327	3.44545	0.469643	0.0275636	0.00375715	0.235789	2.50429e-08	2.50476e-08	1	0	0	1	0	0
AAATGTG	15	64	7	24.38	1100654316	150	178859122	448	4.26667	0.615258	2.6251	0.357824	0.0183757	0.00250476	0.199111	1.66953e-08	1.66984e-08	1	0	0	1	0	0
AAATGTGTGT	5	20	10	24.38	1100654316	150	178859122	200	4	0.205086	0.820345	0.11182	0.00820345	0.0011182	0.266667	7.45324e-09	7.45466e-09	1	0	0	1	0	0
AAATGTT	309	1835	7	24.38	1100654316	150	178859122	12845	5.93851	12.6743	75.2666	10.2595	0.526866	0.0718163	0.277131	4.78685e-07	4.78775e-07	1	0	0	1	0	0
AAATGTTAATGGT	10	50	13	24.38	1100654316	150	178859122	650	5	0.410172	2.05086	0.27955	0.0266612	0.00363415	0.433333	2.4223e-08	2.42276e-08	1	0	0	1	0	0
AAATGTTAGC	1	8	10	24.38	1100654316	150	178859122	80	8	0.0410172	0.328138	0.0447279	0.00328138	0.000447279	0.533333	2.9813e-09	2.98186e-09	1	0	0	1	1	0
AAATT	3239	17975	5	24.38	1100654316	150	178859122	89875	5.54955	132.855	737.285	100.498	3.68642	0.50249	0.184985	3.3493e-06	3.34994e-06	1	0	0	1	0	0
AAATTAC	9	45	7	24.38	1100654316	150	178859122	315	5	0.369155	1.84578	0.251595	0.0129204	0.00176116	0.233333	1.17389e-08	1.17411e-08	1	0	0	1	0	0
AAATTAGATT	16	83	10	24.38	1100654316	150	178859122	830	5.1875	0.656276	3.40443	0.464052	0.0340443	0.00464052	0.345833	3.0931e-08	3.09368e-08	1	0	0	1	0	0
AAATTAGGTTAGGCTACGTT	3	13	20	24.38	1100654316	150	178859122	260	4.33333	0.123052	0.533224	0.0726829	0.0106645	0.00145366	0.577778	9.68922e-09	9.69105e-09	1	0	0	1	1	0
AAATTAGTATGTATGT	11	45	16	24.38	1100654316	150	178859122	720	4.09091	0.451189	1.84578	0.251595	0.0295324	0.00402551	0.436364	2.68317e-08	2.68368e-08	1	0	0	1	0	0
AAATTAT	3	22	7	24.38	1100654316	150	178859122	154	7.33333	0.123052	0.902379	0.123002	0.00631665	0.000861013	0.342222	5.739e-09	5.74009e-09	1	0	0	1	0	0
AAATTATACCGTGAGTACATTAT	33	139	23	24.38	1100654316	150	178859122	3197	4.21212	1.35357	5.70139	0.777148	0.131132	0.0178744	0.645859	1.1914e-07	1.19163e-07	1	0	0	1	1	0
AAATTATCTCTCTC	43	224	14	24.38	1100654316	150	178859122	3136	5.2093	1.76374	9.18786	1.25238	0.12863	0.0175334	0.486202	1.16867e-07	1.16889e-07	1	0	0	1	0	0
AAATTATGAAG	1	4	11	24.38	1100654316	150	178859122	44	4	0.0410172	0.164069	0.022364	0.00180476	0.000246004	0.293333	1.63971e-09	1.64002e-09	1	0	0	1	0	0
AAATTC	166	733	6	24.38	1100654316	150	178859122	4398	4.41566	6.80886	30.0656	4.0982	0.180394	0.0245892	0.176627	1.63897e-07	1.63928e-07	1	0	0	1	0	0
AAATTCAACCCTACCT	21	109	16	24.38	1100654316	150	178859122	1744	5.19048	0.861362	4.47088	0.609418	0.071534	0.00975069	0.553651	6.49923e-08	6.50046e-08	1	0	0	1	1	0
AAATTCAACCTTACCT	75	402	16	24.38	1100654316	150	178859122	6432	5.36	3.07629	16.4889	2.24758	0.263823	0.0359613	0.571733	2.39696e-07	2.39742e-07	1	0	0	1	1	0
AAATTCT	20	80	7	24.38	1100654316	150	178859122	560	4	0.820345	3.28138	0.447279	0.0229696	0.00313096	0.186667	2.08691e-08	2.0873e-08	1	0	0	1	0	0
AAATTCTCCTACCTCAT	6	26	17	24.38	1100654316	150	178859122	442	4.33333	0.246103	1.06645	0.145366	0.0181296	0.00247122	0.491111	1.64717e-08	1.64748e-08	1	0	0	1	0	0
AAATTCTCCTACCTCTT	11	45	17	24.38	1100654316	150	178859122	765	4.09091	0.451189	1.84578	0.251595	0.0313782	0.00427711	0.463636	2.85087e-08	2.85141e-08	1	0	0	1	0	0
AAATTG	1930	9371	6	24.38	1100654316	150	178859122	56226	4.85544	79.1632	384.372	52.3932	2.30623	0.314359	0.194218	2.09533e-06	2.09573e-06	1	0	0	1	0	0
AAATTGG	19	76	7	24.38	1100654316	150	178859122	532	4	0.779327	3.11731	0.424915	0.0218212	0.00297441	0.186667	1.98256e-08	1.98294e-08	1	0	0	1	0	0
AAATTGGGACACCACAAGTTGGC	1	4	23	24.38	1100654316	150	178859122	92	4	0.0410172	0.164069	0.022364	0.00377358	0.000514371	0.613333	3.42849e-09	3.42914e-09	1	0	0	1	1	0
AAATTGT	16	78	7	24.38	1100654316	150	178859122	546	4.875	0.656276	3.19934	0.436097	0.0223954	0.00305268	0.2275	2.03474e-08	2.03512e-08	1	0	0	1	0	0
AAATTGTTG	1	5	9	24.38	1100654316	150	178859122	45	5	0.0410172	0.205086	0.027955	0.00184578	0.000251595	0.3	1.67698e-09	1.6773e-09	1	0	0	1	0	0
AAATTT	267	1121	6	24.38	1100654316	150	178859122	6726	4.1985	10.9516	45.9803	6.2675	0.275882	0.037605	0.16794	2.50653e-07	2.507e-07	1	0	0	1	0	0
AAATTTC	110	465	7	24.38	1100654316	150	178859122	3255	4.22727	4.51189	19.073	2.59981	0.133511	0.0181987	0.197273	1.21302e-07	1.21325e-07	1	0	0	1	0	0
AAC	9483	115687	3	24.38	1100654316	150	178859122	347061	12.1994	388.966	4745.16	646.805	14.2355	1.94042	0.243988	1.29337e-05	1.29361e-05	1	0	0	0	0	0
AACAACAACCAC	56	258	12	24.38	1100654316	150	178859122	3096	4.60714	2.29696	10.5824	1.44248	0.126989	0.0173097	0.368571	1.15376e-07	1.15398e-07	1	0	0	1	0	0
AACAACAACTACTAC	26	123	15	24.38	1100654316	150	178859122	1845	4.73077	1.06645	5.04512	0.687692	0.0756768	0.0103154	0.473077	6.87562e-08	6.87692e-08	1	0	0	1	0	0
AACAACAAT	416	2358	9	24.38	1100654316	150	178859122	21222	5.66827	17.0632	96.7186	13.1836	0.870468	0.118652	0.340096	7.90864e-07	7.91014e-07	1	0	0	1	0	0
AACAACACCAACGAC	14	70	15	24.38	1100654316	150	178859122	1050	5	0.574241	2.87121	0.391369	0.0430681	0.00587054	0.5	3.91295e-08	3.91369e-08	1	0	0	1	0	0
AACAACACCGCC	1	4	12	24.38	1100654316	150	178859122	48	4	0.0410172	0.164069	0.022364	0.00196883	0.000268368	0.32	1.78878e-09	1.78912e-09	1	0	0	1	0	0
AACAACAG	1	4	8	24.38	1100654316	150	178859122	32	4	0.0410172	0.164069	0.022364	0.00131255	0.000178912	0.213333	1.19252e-09	1.19275e-09	1	0	0	1	0	0
AACAACAGC	91	432	9	24.38	1100654316	150	178859122	3888	4.74725	3.73257	17.7194	2.41531	0.159475	0.0217378	0.284835	1.44891e-07	1.44919e-07	1	0	0	1	0	0
AACAACATACACAC	7	29	14	24.38	1100654316	150	178859122	406	4.14286	0.287121	1.1895	0.162139	0.016653	0.00226994	0.386667	1.51301e-08	1.5133e-08	1	0	0	1	0	0
AACAACATAGT	28	145	11	24.38	1100654316	150	178859122	1595	5.17857	1.14848	5.9475	0.810694	0.0654225	0.00891763	0.379762	5.94396e-08	5.94509e-08	1	0	0	1	0	0
AACAACATGAGAGTATGATGAT	1	4	22	24.38	1100654316	150	178859122	88	4	0.0410172	0.164069	0.022364	0.00360952	0.000492007	0.586667	3.27943e-09	3.28005e-09	1	0	0	1	1	0
AACAACATTATT	9	38	12	24.38	1100654316	150	178859122	456	4.22222	0.369155	1.55865	0.212458	0.0187039	0.00254949	0.337778	1.69934e-08	1.69966e-08	1	0	0	1	0	0
AACAACCACAGC	2	11	12	24.38	1100654316	150	178859122	132	5.5	0.0820345	0.451189	0.0615009	0.00541427	0.000738011	0.44	4.91914e-09	4.92007e-09	1	0	0	1	0	0
AACAACCACCAC	27	131	12	24.38	1100654316	150	178859122	1572	4.85185	1.10747	5.37326	0.73242	0.0644791	0.00878904	0.388148	5.85825e-08	5.85936e-08	1	0	0	1	0	0
AACAACCAT	15	96	9	24.38	1100654316	150	178859122	864	6.4	0.615258	3.93765	0.536735	0.0354389	0.00483062	0.384	3.2198e-08	3.22041e-08	1	0	0	1	0	0
AACAACGAGGACACTGG	2	8	17	24.38	1100654316	150	178859122	136	4	0.0820345	0.328138	0.0447279	0.00557834	0.000760375	0.453333	5.06821e-09	5.06917e-09	1	0	0	1	0	0
AACAACGTGGAATCCG	13	59	16	24.38	1100654316	150	178859122	944	4.53846	0.533224	2.42002	0.329869	0.0387203	0.0052779	0.484103	3.51793e-08	3.5186e-08	1	0	0	1	0	0
AACAACTACAACAAT	18	82	15	24.38	1100654316	150	178859122	1230	4.55556	0.73831	3.36341	0.458461	0.0504512	0.00687692	0.455556	4.58375e-08	4.58461e-08	1	0	0	1	0	0
AACAACTACTAC	53	412	12	24.38	1100654316	150	178859122	4944	7.77358	2.17391	16.8991	2.30349	0.202789	0.0276419	0.621887	1.84244e-07	1.84279e-07	1	0	0	1	1	0
AACAACTCTC	5	23	10	24.38	1100654316	150	178859122	230	4.6	0.205086	0.943396	0.128593	0.00943396	0.00128593	0.306667	8.57123e-09	8.57286e-09	1	0	0	1	0	0
AACAAG	11	44	6	24.38	1100654316	150	178859122	264	4	0.451189	1.80476	0.246004	0.0108285	0.00147602	0.16	9.83828e-09	9.84015e-09	1	0	0	1	0	0
AACAAGAAGGAGAAGGAG	1	4	18	24.38	1100654316	150	178859122	72	4	0.0410172	0.164069	0.022364	0.00295324	0.000402551	0.48	2.68317e-09	2.68368e-09	1	0	0	1	0	0
AACAAGAGTAGTCTAGAGTTG	1	4	21	24.38	1100654316	150	178859122	84	4	0.0410172	0.164069	0.022364	0.00344545	0.000469643	0.56	3.13036e-09	3.13096e-09	1	0	0	1	1	0
AACAAGATGGTAGAGGT	1	4	17	24.38	1100654316	150	178859122	68	4	0.0410172	0.164069	0.022364	0.00278917	0.000380187	0.453333	2.5341e-09	2.53458e-09	1	0	0	1	0	0
AACAAGC	20	133	7	24.38	1100654316	150	178859122	931	6.65	0.820345	5.45529	0.743602	0.038187	0.00520521	0.310333	3.46949e-08	3.47014e-08	1	0	0	1	0	0
AACAAGCCTGATGTCACACGTTG	11	50	23	24.38	1100654316	150	178859122	1150	4.54545	0.451189	2.05086	0.27955	0.0471698	0.00642964	0.69697	4.28562e-08	4.28643e-08	1	0	0	1	1	0
AACAAGCTGAC	1	4	11	24.38	1100654316	150	178859122	44	4	0.0410172	0.164069	0.022364	0.00180476	0.000246004	0.293333	1.63971e-09	1.64002e-09	1	0	0	1	0	0
AACAAGG	5	22	7	24.38	1100654316	150	178859122	154	4.4	0.205086	0.902379	0.123002	0.00631665	0.000861013	0.205333	5.739e-09	5.74009e-09	1	0	0	1	0	0
AACAAGGTAT	5	29	10	24.38	1100654316	150	178859122	290	5.8	0.205086	1.1895	0.162139	0.011895	0.00162139	0.386667	1.08072e-08	1.08093e-08	1	0	0	1	0	0
AACAAGT	75	817	7	24.38	1100654316	150	178859122	5719	10.8933	3.07629	33.5111	4.56784	0.234578	0.0319749	0.508356	2.13126e-07	2.13166e-07	1	0	0	1	1	0
AACAAGTTACAGTTG	1	5	15	24.38	1100654316	150	178859122	75	5	0.0410172	0.205086	0.027955	0.00307629	0.000419324	0.5	2.79497e-09	2.7955e-09	1	0	0	1	0	0
AACAAT	1412	15579	6	24.38	1100654316	150	178859122	93474	11.0333	57.9163	639.007	87.1021	3.83404	0.522612	0.441331	3.48342e-06	3.48408e-06	1	0	0	1	0	0
AACAATAACTCT	9	39	12	24.38	1100654316	150	178859122	468	4.33333	0.369155	1.59967	0.218049	0.0191961	0.00261658	0.346667	1.74406e-08	1.74439e-08	1	0	0	1	0	0
AACAATAAT	492	2135	9	24.38	1100654316	150	178859122	19215	4.33943	20.1805	87.5718	11.9368	0.788146	0.107431	0.260366	7.1607e-07	7.16206e-07	1	0	0	1	0	0
AACAATAATAACTCG	19	81	15	24.38	1100654316	150	178859122	1215	4.26316	0.779327	3.3224	0.45287	0.0498359	0.00679306	0.426316	4.52785e-08	4.5287e-08	1	0	0	1	0	0
AACAATACATACAATACAC	41	167	19	24.38	1100654316	150	178859122	3173	4.07317	1.68171	6.84988	0.933696	0.130148	0.0177402	0.515935	1.18246e-07	1.18268e-07	1	0	0	1	1	0
AACAATATTAATATTAAT	25	114	18	24.38	1100654316	150	178859122	2052	4.56	1.02543	4.67596	0.637373	0.0841674	0.0114727	0.5472	7.64703e-08	7.64848e-08	1	0	0	1	1	0
AACAATCAGTACATCGG	1	4	17	24.38	1100654316	150	178859122	68	4	0.0410172	0.164069	0.022364	0.00278917	0.000380187	0.453333	2.5341e-09	2.53458e-09	1	0	0	1	0	0
AACAATG	20	112	7	24.38	1100654316	150	178859122	784	5.6	0.820345	4.59393	0.626191	0.0321575	0.00438334	0.261333	2.92167e-08	2.92223e-08	1	0	0	1	0	0
AACAC	438	2522	5	24.38	1100654316	150	178859122	12610	5.75799	17.9655	103.445	14.1005	0.517227	0.0705024	0.191933	4.69927e-07	4.70016e-07	1	0	0	1	0	0
AACACAACAT	1	4	10	24.38	1100654316	150	178859122	40	4	0.0410172	0.164069	0.022364	0.00164069	0.00022364	0.266667	1.49065e-09	1.49093e-09	1	0	0	1	0	0
AACACAACCAC	9	36	11	24.38	1100654316	150	178859122	396	4	0.369155	1.47662	0.201276	0.0162428	0.00221403	0.293333	1.47574e-08	1.47602e-08	1	0	0	1	0	0
AACACAACGC	1	4	10	24.38	1100654316	150	178859122	40	4	0.0410172	0.164069	0.022364	0.00164069	0.00022364	0.266667	1.49065e-09	1.49093e-09	1	0	0	1	0	0
AACACAAGACTAGAT	27	156	15	24.38	1100654316	150	178859122	2340	5.77778	1.10747	6.39869	0.872195	0.0959803	0.0130829	0.577778	8.7203e-08	8.72195e-08	1	0	0	1	1	0
AACACAAGGGGACGG	6	24	15	24.38	1100654316	150	178859122	360	4	0.246103	0.984413	0.134184	0.0147662	0.00201276	0.4	1.34158e-08	1.34184e-08	1	0	0	1	0	0
AACACAAGGT	2	8	10	24.38	1100654316	150	178859122	80	4	0.0820345	0.328138	0.0447279	0.00328138	0.000447279	0.266667	2.9813e-09	2.98186e-09	1	0	0	1	0	0
AACACAATAGG	6	24	11	24.38	1100654316	150	178859122	264	4	0.246103	0.984413	0.134184	0.0108285	0.00147602	0.293333	9.83828e-09	9.84015e-09	1	0	0	1	0	0
AACACAATGC	24	100	10	24.38	1100654316	150	178859122	1000	4.16667	0.984413	4.10172	0.559099	0.0410172	0.00559099	0.277778	3.72662e-08	3.72733e-08	1	0	0	1	0	0
AACACAC	11	44	7	24.38	1100654316	150	178859122	308	4	0.451189	1.80476	0.246004	0.0126333	0.00172203	0.186667	1.1478e-08	1.14802e-08	1	0	0	1	0	0
AACACACAC	134	1016	9	24.38	1100654316	150	178859122	9144	7.58209	5.49631	41.6735	5.68045	0.375062	0.051124	0.454925	3.40762e-07	3.40827e-07	1	0	0	1	0	0
AACACACACAC	67	316	11	24.38	1100654316	150	178859122	3476	4.71642	2.74815	12.9614	1.76675	0.142576	0.0194343	0.345871	1.29537e-07	1.29562e-07	1	0	0	1	0	0
AACACACAT	12	49	9	24.38	1100654316	150	178859122	441	4.08333	0.492207	2.00984	0.273959	0.0180886	0.00246563	0.245	1.64344e-08	1.64375e-08	1	0	0	1	0	0
AACACACGCACACTC	16	64	15	24.38	1100654316	150	178859122	960	4	0.656276	2.6251	0.357824	0.0393765	0.00536735	0.4	3.57756e-08	3.57824e-08	1	0	0	1	0	0
AACACACTAC	94	562	10	24.38	1100654316	150	178859122	5620	5.97872	3.85562	23.0517	3.14214	0.230517	0.0314214	0.398582	2.09436e-07	2.09476e-07	1	0	0	1	0	0
AACACACTCACTC	11	48	13	24.38	1100654316	150	178859122	624	4.36364	0.451189	1.96883	0.268368	0.0255947	0.00348878	0.378182	2.32541e-08	2.32585e-08	1	0	0	1	0	0
AACACACTTC	9	44	10	24.38	1100654316	150	178859122	440	4.88889	0.369155	1.80476	0.246004	0.0180476	0.00246004	0.325926	1.63971e-08	1.64002e-08	1	0	0	1	0	0
AACACAGCAC	12	48	10	24.38	1100654316	150	178859122	480	4	0.492207	1.96883	0.268368	0.0196883	0.00268368	0.266667	1.78878e-08	1.78912e-08	1	0	0	1	0	0
AACACATACAT	3	15	11	24.38	1100654316	150	178859122	165	5	0.123052	0.615258	0.0838649	0.00676784	0.000922514	0.366667	6.14893e-09	6.15009e-09	1	0	0	1	0	0
AACACATGGT	11	44	10	24.38	1100654316	150	178859122	440	4	0.451189	1.80476	0.246004	0.0180476	0.00246004	0.266667	1.63971e-08	1.64002e-08	1	0	0	1	0	0
AACACATGTTAATTATACT	1	5	19	24.38	1100654316	150	178859122	95	5	0.0410172	0.205086	0.027955	0.00389664	0.000531144	0.633333	3.54029e-09	3.54096e-09	1	0	0	1	1	0
AACACC	65	354	6	24.38	1100654316	150	178859122	2124	5.44615	2.66612	14.5201	1.97921	0.0871206	0.0118753	0.217846	7.91535e-08	7.91685e-08	1	0	0	1	0	0
AACACCACTACC	3	12	12	24.38	1100654316	150	178859122	144	4	0.123052	0.492207	0.0670919	0.00590648	0.000805103	0.32	5.36634e-09	5.36735e-09	1	0	0	1	0	0
AACACCACTGGGAAG	43	201	15	24.38	1100654316	150	178859122	3015	4.67442	1.76374	8.24446	1.12379	0.123667	0.0168568	0.467442	1.12358e-07	1.12379e-07	1	0	0	1	0	0
AACACCACTGGGGAG	29	153	15	24.38	1100654316	150	178859122	2295	5.27586	1.1895	6.27564	0.855422	0.0941345	0.0128313	0.527586	8.5526e-08	8.55422e-08	1	0	0	1	1	0
AACACCACTGGTAAG	15	104	15	24.38	1100654316	150	178859122	1560	6.93333	0.615258	4.26579	0.581463	0.0639869	0.00872195	0.693333	5.81353e-08	5.81463e-08	1	0	0	1	1	0
AACACCAGCATCCCCCCCT	1	4	19	24.38	1100654316	150	178859122	76	4	0.0410172	0.164069	0.022364	0.00311731	0.000424915	0.506667	2.83223e-09	2.83277e-09	1	0	0	1	1	0
AACACCATC	3	12	9	24.38	1100654316	150	178859122	108	4	0.123052	0.492207	0.0670919	0.00442986	0.000603827	0.24	4.02475e-09	4.02551e-09	1	0	0	1	0	0
AACACCATCTGGTC	1	4	14	24.38	1100654316	150	178859122	56	4	0.0410172	0.164069	0.022364	0.00229696	0.000313096	0.373333	2.08691e-09	2.0873e-09	1	0	0	1	0	0
AACACCATGCTC	24	103	12	24.38	1100654316	150	178859122	1236	4.29167	0.984413	4.22477	0.575872	0.0506973	0.00691047	0.343333	4.6061e-08	4.60698e-08	1	0	0	1	0	0
AACACCCACATTATTAACCTC	32	143	21	24.38	1100654316	150	178859122	3003	4.46875	1.31255	5.86546	0.799512	0.123175	0.0167898	0.625625	1.1191e-07	1.11932e-07	1	0	0	1	1	0
AACACCCACATTATTAACTTC	5	25	21	24.38	1100654316	150	178859122	525	5	0.205086	1.02543	0.139775	0.021534	0.00293527	0.7	1.95648e-08	1.95685e-08	1	0	0	1	1	0
AACACCCTGTCT	46	202	12	24.38	1100654316	150	178859122	2424	4.3913	1.88679	8.28548	1.12938	0.0994258	0.0135526	0.351304	9.03333e-08	9.03504e-08	1	0	0	1	0	0
AACACCCTTCCC	30	159	12	24.38	1100654316	150	178859122	1908	5.3	1.23052	6.52174	0.888968	0.0782609	0.0106676	0.424	7.1104e-08	7.11174e-08	1	0	0	1	0	0
AACACCTTGTCT	1	4	12	24.38	1100654316	150	178859122	48	4	0.0410172	0.164069	0.022364	0.00196883	0.000268368	0.32	1.78878e-09	1.78912e-09	1	0	0	1	0	0
AACACG	16	64	6	24.38	1100654316	150	178859122	384	4	0.656276	2.6251	0.357824	0.0157506	0.00214694	0.16	1.43102e-08	1.43129e-08	1	0	0	1	0	0
AACACGAAG	2	12	9	24.38	1100654316	150	178859122	108	6	0.0820345	0.492207	0.0670919	0.00442986	0.000603827	0.36	4.02475e-09	4.02551e-09	1	0	0	1	0	0
AACACGACAC	10	52	10	24.38	1100654316	150	178859122	520	5.2	0.410172	2.1329	0.290732	0.021329	0.00290732	0.346667	1.93784e-08	1.93821e-08	1	0	0	1	0	0
AACACGAGGTGCTCATGTAGTG	1	6	22	24.38	1100654316	150	178859122	132	6	0.0410172	0.246103	0.033546	0.00541427	0.000738011	0.88	4.91914e-09	4.92007e-09	1	0	0	1	1	0
AACACGCAACTCGC	60	287	14	24.38	1100654316	150	178859122	4018	4.78333	2.46103	11.7719	1.60461	0.164807	0.0224646	0.446444	1.49736e-07	1.49764e-07	1	0	0	1	0	0
AACACGCCTAGCATACTT	2	8	18	24.38	1100654316	150	178859122	144	4	0.0820345	0.328138	0.0447279	0.00590648	0.000805103	0.48	5.36634e-09	5.36735e-09	1	0	0	1	0	0
AACACGG	26	113	7	24.38	1100654316	150	178859122	791	4.34615	1.06645	4.63495	0.631782	0.0324446	0.00442248	0.202821	2.94776e-08	2.94832e-08	1	0	0	1	0	0
AACACGT	3	22	7	24.38	1100654316	150	178859122	154	7.33333	0.123052	0.902379	0.123002	0.00631665	0.000861013	0.342222	5.739e-09	5.74009e-09	1	0	0	1	0	0
AACACT	105	611	6	24.38	1100654316	150	178859122	3666	5.81905	4.30681	25.0615	3.4161	0.150369	0.0204966	0.232762	1.36618e-07	1.36644e-07	1	0	0	1	0	0
AACACTACACT	43	185	11	24.38	1100654316	150	178859122	2035	4.30233	1.76374	7.58819	1.03433	0.0834701	0.0113777	0.315504	7.58368e-08	7.58511e-08	1	0	0	1	0	0
AACACTACGGTT	21	92	12	24.38	1100654316	150	178859122	1104	4.38095	0.861362	3.77358	0.514371	0.045283	0.00617246	0.350476	4.11419e-08	4.11497e-08	1	0	0	1	0	0
AACACTAGC	8	33	9	24.38	1100654316	150	178859122	297	4.125	0.328138	1.35357	0.184503	0.0121821	0.00166052	0.2475	1.10681e-08	1.10702e-08	1	0	0	1	0	0
AACACTATACC	7	37	11	24.38	1100654316	150	178859122	407	5.28571	0.287121	1.51764	0.206867	0.016694	0.00227553	0.387619	1.51674e-08	1.51702e-08	1	0	0	1	0	0
AACACTATCACTACCAGT	1	6	18	24.38	1100654316	150	178859122	108	6	0.0410172	0.246103	0.033546	0.00442986	0.000603827	0.72	4.02475e-09	4.02551e-09	1	0	0	1	1	0
AACACTCACTCACT	13	62	14	24.38	1100654316	150	178859122	868	4.76923	0.533224	2.54307	0.346642	0.035603	0.00485298	0.445128	3.23471e-08	3.23532e-08	1	0	0	1	0	0
AACACTCACTTAACCT	27	128	16	24.38	1100654316	150	178859122	2048	4.74074	1.10747	5.25021	0.715647	0.0840033	0.0114504	0.505679	7.63212e-08	7.63357e-08	1	0	0	1	1	0
AACACTCACTTAACTT	21	96	16	24.38	1100654316	150	178859122	1536	4.57143	0.861362	3.93765	0.536735	0.0630025	0.00858776	0.487619	5.72409e-08	5.72518e-08	1	0	0	1	0	0
AACACTCCACTTACCTCGAC	41	164	20	24.38	1100654316	150	178859122	3280	4	1.68171	6.72683	0.916923	0.134537	0.0183385	0.533333	1.22233e-07	1.22256e-07	1	0	0	1	1	0
AACACTCCG	5	29	9	24.38	1100654316	150	178859122	261	5.8	0.205086	1.1895	0.162139	0.0107055	0.00145925	0.348	9.72648e-09	9.72833e-09	1	0	0	1	0	0
AACACTCCT	75	471	9	24.38	1100654316	150	178859122	4239	6.28	3.07629	19.3191	2.63336	0.173872	0.0237002	0.3768	1.57972e-07	1.58001e-07	1	0	0	1	0	0
AACACTCTCTCCCACTCAAT	8	32	20	24.38	1100654316	150	178859122	640	4	0.328138	1.31255	0.178912	0.026251	0.00357824	0.533333	2.38504e-08	2.38549e-08	1	0	0	1	1	0
AACACTG	37	179	7	24.38	1100654316	150	178859122	1253	4.83784	1.51764	7.34208	1.00079	0.0513946	0.00700551	0.225766	4.66946e-08	4.67034e-08	1	0	0	1	0	0
AACACTGGACTAGAT	35	171	15	24.38	1100654316	150	178859122	2565	4.88571	1.4356	7.01395	0.95606	0.105209	0.0143409	0.488571	9.55879e-08	9.5606e-08	1	0	0	1	0	0
AACACTGGACTATAT	15	99	15	24.38	1100654316	150	178859122	1485	6.6	0.615258	4.06071	0.553508	0.0609106	0.00830262	0.66	5.53403e-08	5.53508e-08	1	0	0	1	1	0
AACACTT	1	4	7	24.38	1100654316	150	178859122	28	4	0.0410172	0.164069	0.022364	0.00114848	0.000156548	0.186667	1.04345e-09	1.04365e-09	1	0	0	1	0	0
AACAG	65	353	5	24.38	1100654316	150	178859122	1765	5.43077	2.66612	14.4791	1.97362	0.0723954	0.0098681	0.181026	6.57749e-08	6.57873e-08	1	0	0	1	0	0
AACAGAAGGGGCCAG	3	12	15	24.38	1100654316	150	178859122	180	4	0.123052	0.492207	0.0670919	0.0073831	0.00100638	0.4	6.70792e-09	6.70919e-09	1	0	0	1	0	0
AACAGAGTC	6	24	9	24.38	1100654316	150	178859122	216	4	0.246103	0.984413	0.134184	0.00885972	0.00120765	0.24	8.0495e-09	8.05103e-09	1	0	0	1	0	0
AACAGAGTCG	4	16	10	24.38	1100654316	150	178859122	160	4	0.164069	0.656276	0.0894559	0.00656276	0.000894559	0.266667	5.9626e-09	5.96373e-09	1	0	0	1	0	0
AACAGAGTTC	6	24	10	24.38	1100654316	150	178859122	240	4	0.246103	0.984413	0.134184	0.00984413	0.00134184	0.266667	8.94389e-09	8.94559e-09	1	0	0	1	0	0
AACAGC	33	183	6	24.38	1100654316	150	178859122	1098	5.54545	1.35357	7.50615	1.02315	0.0450369	0.00613891	0.221818	4.09183e-08	4.09261e-08	1	0	0	1	0	0
AACAGCAC	1	4	8	24.38	1100654316	150	178859122	32	4	0.0410172	0.164069	0.022364	0.00131255	0.000178912	0.213333	1.19252e-09	1.19275e-09	1	0	0	1	0	0
AACAGCAGC	19	237	9	24.38	1100654316	150	178859122	2133	12.4737	0.779327	9.72108	1.32507	0.0874897	0.0119256	0.748421	7.94888e-08	7.95039e-08	1	0	0	1	1	0
AACAGCAGTTGTAGT	77	381	15	24.38	1100654316	150	178859122	5715	4.94805	3.15833	15.6276	2.13017	0.234413	0.0319525	0.494805	2.12976e-07	2.13017e-07	1	0	0	1	0	0
AACAGCC	4	16	7	24.38	1100654316	150	178859122	112	4	0.164069	0.656276	0.0894559	0.00459393	0.000626191	0.186667	4.17382e-09	4.17461e-09	1	0	0	1	0	0
AACAGCCCCAGCCAGGATATCCTC	1	4	24	24.38	1100654316	150	178859122	96	4	0.0410172	0.164069	0.022364	0.00393765	0.000536735	0.64	3.57756e-09	3.57824e-09	1	0	0	1	1	0
AACAGCCTTGTGTCCTCTGT	1	4	20	24.38	1100654316	150	178859122	80	4	0.0410172	0.164069	0.022364	0.00328138	0.000447279	0.533333	2.9813e-09	2.98186e-09	1	0	0	1	1	0
AACAGG	10	40	6	24.38	1100654316	150	178859122	240	4	0.410172	1.64069	0.22364	0.00984413	0.00134184	0.16	8.94389e-09	8.94559e-09	1	0	0	1	0	0
AACAGGAC	2	10	8	24.38	1100654316	150	178859122	80	5	0.0820345	0.410172	0.0559099	0.00328138	0.000447279	0.266667	2.9813e-09	2.98186e-09	1	0	0	1	0	0
AACAGGACTATG	3	23	12	24.38	1100654316	150	178859122	276	7.66667	0.123052	0.943396	0.128593	0.0113208	0.00154311	0.613333	1.02855e-08	1.02874e-08	1	0	0	1	1	0
AACAGGGTAC	1	8	10	24.38	1100654316	150	178859122	80	8	0.0410172	0.328138	0.0447279	0.00328138	0.000447279	0.533333	2.9813e-09	2.98186e-09	1	0	0	1	1	0
AACAGGT	12	59	7	24.38	1100654316	150	178859122	413	4.91667	0.492207	2.42002	0.329869	0.0169401	0.00230908	0.229444	1.53909e-08	1.53939e-08	1	0	0	1	0	0
AACAGGTC	14	61	8	24.38	1100654316	150	178859122	488	4.35714	0.574241	2.50205	0.341051	0.0200164	0.0027284	0.232381	1.81859e-08	1.81894e-08	1	0	0	1	0	0
AACAGT	25	202	6	24.38	1100654316	150	178859122	1212	8.08	1.02543	8.28548	1.12938	0.0497129	0.00677628	0.3232	4.51667e-08	4.51752e-08	1	0	0	1	0	0
AACAGTAC	37	177	8	24.38	1100654316	150	178859122	1416	4.78378	1.51764	7.26005	0.989606	0.0580804	0.00791685	0.255135	5.2769e-08	5.2779e-08	1	0	0	1	0	0
AACAGTCCGAGACCTGT	1	4	17	24.38	1100654316	150	178859122	68	4	0.0410172	0.164069	0.022364	0.00278917	0.000380187	0.453333	2.5341e-09	2.53458e-09	1	0	0	1	0	0
AACAGTCGGGT	1	8	11	24.38	1100654316	150	178859122	88	8	0.0410172	0.328138	0.0447279	0.00360952	0.000492007	0.586667	3.27943e-09	3.28005e-09	1	0	0	1	1	0
AACAGTCGTGTAAGCCT	37	163	17	24.38	1100654316	150	178859122	2771	4.40541	1.51764	6.68581	0.911332	0.113659	0.0154926	0.499279	1.03265e-07	1.03284e-07	1	0	0	1	0	0
AACAGTGATTGCTAC	20	96	15	24.38	1100654316	150	178859122	1440	4.8	0.820345	3.93765	0.536735	0.0590648	0.00805103	0.48	5.36634e-08	5.36735e-08	1	0	0	1	0	0
AACAGTTGAGG	3	12	11	24.38	1100654316	150	178859122	132	4	0.123052	0.492207	0.0670919	0.00541427	0.000738011	0.293333	4.91914e-09	4.92007e-09	1	0	0	1	0	0
AACAT	1595	15918	5	24.38	1100654316	150	178859122	79590	9.97994	65.4225	652.912	88.9974	3.26456	0.444987	0.332665	2.96602e-06	2.96658e-06	1	0	0	1	0	0
AACATAACATACAT	120	520	14	24.38	1100654316	150	178859122	7280	4.33333	4.92207	21.329	2.90732	0.298605	0.0407024	0.404444	2.71298e-07	2.7135e-07	1	0	0	1	0	0
AACATAACATACATTAGTT	1	5	19	24.38	1100654316	150	178859122	95	5	0.0410172	0.205086	0.027955	0.00389664	0.000531144	0.633333	3.54029e-09	3.54096e-09	1	0	0	1	1	0
AACATAACATAG	20	80	12	24.38	1100654316	150	178859122	960	4	0.820345	3.28138	0.447279	0.0393765	0.00536735	0.32	3.57756e-08	3.57824e-08	1	0	0	1	0	0
AACATAACATAGAT	22	121	14	24.38	1100654316	150	178859122	1694	5.5	0.902379	4.96308	0.67651	0.0694832	0.00947114	0.513333	6.3129e-08	6.31409e-08	1	0	0	1	1	0
AACATAACG	12	74	9	24.38	1100654316	150	178859122	666	6.16667	0.492207	3.03527	0.413733	0.0273175	0.0037236	0.37	2.48193e-08	2.4824e-08	1	0	0	1	0	0
AACATAACT	221	2660	9	24.38	1100654316	150	178859122	23940	12.0362	9.06481	109.106	14.872	0.981952	0.133848	0.722172	8.92153e-07	8.92322e-07	1	0	0	1	1	0
AACATAAGGGGACAG	5270	24043	15	24.38	1100654316	150	178859122	360645	4.56224	216.161	986.177	134.424	14.7927	2.01636	0.456224	1.34399e-05	1.34424e-05	1	0	0	1	0	0
AACATAAGGGGACGG	66	282	15	24.38	1100654316	150	178859122	4230	4.27273	2.70714	11.5669	1.57666	0.173503	0.0236499	0.427273	1.57636e-07	1.57666e-07	1	0	0	1	0	0
AACATAATGGGACAG	62	317	15	24.38	1100654316	150	178859122	4755	5.1129	2.54307	13.0025	1.77234	0.195037	0.0265852	0.51129	1.77201e-07	1.77234e-07	1	0	0	1	1	0
AACATAC	23	93	7	24.38	1100654316	150	178859122	651	4.04348	0.943396	3.8146	0.519962	0.0267022	0.00363974	0.188696	2.42603e-08	2.42649e-08	1	0	0	1	0	0
AACATACAC	25	152	9	24.38	1100654316	150	178859122	1368	6.08	1.02543	6.23462	0.849831	0.0561116	0.00764848	0.3648	5.09802e-08	5.09899e-08	1	0	0	1	0	0
AACATACACACATGCAT	16	87	17	24.38	1100654316	150	178859122	1479	5.4375	0.656276	3.5685	0.486416	0.0606645	0.00826908	0.61625	5.51167e-08	5.51272e-08	1	0	0	1	1	0
AACATACAT	733	4452	9	24.38	1100654316	150	178859122	40068	6.07367	30.0656	182.609	24.8911	1.64348	0.22402	0.36442	1.49318e-06	1.49347e-06	1	0	0	1	0	0
AACATACATACAT	395	1662	13	24.38	1100654316	150	178859122	21606	4.20759	16.2018	68.1706	9.29223	0.886218	0.120799	0.364658	8.05174e-07	8.05327e-07	1	0	0	1	0	0
AACATACATACATACATAT	62	254	19	24.38	1100654316	150	178859122	4826	4.09677	2.54307	10.4184	1.42011	0.197949	0.0269821	0.518925	1.79847e-07	1.79881e-07	1	0	0	1	1	0
AACATACATACATAT	30	143	15	24.38	1100654316	150	178859122	2145	4.76667	1.23052	5.86546	0.799512	0.087982	0.0119927	0.476667	7.9936e-08	7.99512e-08	1	0	0	1	0	0
AACATACATACATATAACATAT	20	100	22	24.38	1100654316	150	178859122	2200	5	0.820345	4.10172	0.559099	0.0902379	0.0123002	0.733333	8.19857e-08	8.20012e-08	1	0	0	1	1	0
AACATACATAT	73	310	11	24.38	1100654316	150	178859122	3410	4.24658	2.99426	12.7153	1.73321	0.139869	0.0190653	0.311416	1.27078e-07	1.27102e-07	1	0	0	1	0	0
AACATACATATAT	27	183	13	24.38	1100654316	150	178859122	2379	6.77778	1.10747	7.50615	1.02315	0.09758	0.013301	0.587407	8.86563e-08	8.86731e-08	1	0	0	1	1	0
AACATACATT	8	42	10	24.38	1100654316	150	178859122	420	5.25	0.328138	1.72272	0.234822	0.0172272	0.00234822	0.35	1.56518e-08	1.56548e-08	1	0	0	1	0	0
AACATACCAT	37	269	10	24.38	1100654316	150	178859122	2690	7.27027	1.51764	11.0336	1.50398	0.110336	0.0150398	0.484685	1.00246e-07	1.00265e-07	1	0	0	1	0	0
AACATACCATACAT	15	61	14	24.38	1100654316	150	178859122	854	4.06667	0.615258	2.50205	0.341051	0.0350287	0.00477471	0.379556	3.18254e-08	3.18314e-08	1	0	0	1	0	0
AACATACCGT	47	404	10	24.38	1100654316	150	178859122	4040	8.59574	1.92781	16.571	2.25876	0.16571	0.0225876	0.57305	1.50556e-07	1.50584e-07	1	0	0	1	1	0
AACATACCT	53	481	9	24.38	1100654316	150	178859122	4329	9.07547	2.17391	19.7293	2.68927	0.177564	0.0242034	0.544528	1.61325e-07	1.61356e-07	1	0	0	1	1	0
AACATACGT	7	40	9	24.38	1100654316	150	178859122	360	5.71429	0.287121	1.64069	0.22364	0.0147662	0.00201276	0.342857	1.34158e-08	1.34184e-08	1	0	0	1	0	0
AACATAG	3	12	7	24.38	1100654316	150	178859122	84	4	0.123052	0.492207	0.0670919	0.00344545	0.000469643	0.186667	3.13036e-09	3.13096e-09	1	0	0	1	0	0
AACATAGATAGATAC	22	111	15	24.38	1100654316	150	178859122	1665	5.04545	0.902379	4.55291	0.6206	0.0682937	0.009309	0.504545	6.20483e-08	6.206e-08	1	0	0	1	1	0
AACATAGCCTAACT	15	78	14	24.38	1100654316	150	178859122	1092	5.2	0.615258	3.19934	0.436097	0.0447908	0.00610536	0.485333	4.06947e-08	4.07024e-08	1	0	0	1	0	0
AACATAGCT	50	570	9	24.38	1100654316	150	178859122	5130	11.4	2.05086	23.3798	3.18687	0.210418	0.0286818	0.684	1.91176e-07	1.91212e-07	1	0	0	1	1	0
AACATAGGTGGAGACTTGTCGT	1	4	22	24.38	1100654316	150	178859122	88	4	0.0410172	0.164069	0.022364	0.00360952	0.000492007	0.586667	3.27943e-09	3.28005e-09	1	0	0	1	1	0
AACATAT	64	878	7	24.38	1100654316	150	178859122	6146	13.7188	2.6251	36.0131	4.90889	0.252092	0.0343622	0.640208	2.29038e-07	2.29082e-07	1	0	0	1	1	0
AACATATAATATATATTATATAT	1	4	23	24.38	1100654316	150	178859122	92	4	0.0410172	0.164069	0.022364	0.00377358	0.000514371	0.613333	3.42849e-09	3.42914e-09	1	0	0	1	1	0
AACATATAT	23	92	9	24.38	1100654316	150	178859122	828	4	0.943396	3.77358	0.514371	0.0339623	0.00462934	0.24	3.08564e-08	3.08623e-08	1	0	0	1	0	0
AACATATTAC	16	116	10	24.38	1100654316	150	178859122	1160	7.25	0.656276	4.758	0.648555	0.04758	0.00648555	0.483333	4.32288e-08	4.3237e-08	1	0	0	1	0	0
AACATATTGGACCAG	1188	5078	15	24.38	1100654316	150	178859122	76170	4.27441	48.7285	208.285	28.3911	3.12428	0.425866	0.427441	2.83857e-06	2.83911e-06	1	0	0	1	0	0
AACATC	272	1181	6	24.38	1100654316	150	178859122	7086	4.34191	11.1567	48.4413	6.60296	0.290648	0.0396178	0.173676	2.64068e-07	2.64118e-07	1	0	0	1	0	0
AACATCACAT	22	107	10	24.38	1100654316	150	178859122	1070	4.86364	0.902379	4.38884	0.598236	0.0438884	0.00598236	0.324242	3.98749e-08	3.98824e-08	1	0	0	1	0	0
AACATCATCAGGTC	22	108	14	24.38	1100654316	150	178859122	1512	4.90909	0.902379	4.42986	0.603827	0.062018	0.00845358	0.458182	5.63465e-08	5.63572e-08	1	0	0	1	0	0
AACATCATCTGGTC	19	93	14	24.38	1100654316	150	178859122	1302	4.89474	0.779327	3.8146	0.519962	0.0534044	0.00727947	0.456842	4.85206e-08	4.85298e-08	1	0	0	1	0	0
AACATCCAGAATAC	1	4	14	24.38	1100654316	150	178859122	56	4	0.0410172	0.164069	0.022364	0.00229696	0.000313096	0.373333	2.08691e-09	2.0873e-09	1	0	0	1	0	0
AACATCCCC	11	47	9	24.38	1100654316	150	178859122	423	4.27273	0.451189	1.92781	0.262777	0.0173503	0.00236499	0.256364	1.57636e-08	1.57666e-08	1	0	0	1	0	0
AACATCG	12	59	7	24.38	1100654316	150	178859122	413	4.91667	0.492207	2.42002	0.329869	0.0169401	0.00230908	0.229444	1.53909e-08	1.53939e-08	1	0	0	1	0	0
AACATG	152	766	6	24.38	1100654316	150	178859122	4596	5.03947	6.23462	31.4192	4.2827	0.188515	0.0256962	0.201579	1.71276e-07	1.71308e-07	1	0	0	1	0	0
AACATGACTTGCAGG	2	8	15	24.38	1100654316	150	178859122	120	4	0.0820345	0.328138	0.0447279	0.00492207	0.000670919	0.4	4.47195e-09	4.47279e-09	1	0	0	1	0	0
AACATGATG	2	10	9	24.38	1100654316	150	178859122	90	5	0.0820345	0.410172	0.0559099	0.00369155	0.000503189	0.3	3.35396e-09	3.3546e-09	1	0	0	1	0	0
AACATGATGATACAT	1	4	15	24.38	1100654316	150	178859122	60	4	0.0410172	0.164069	0.022364	0.00246103	0.00033546	0.4	2.23597e-09	2.2364e-09	1	0	0	1	0	0
AACATGC	16	77	7	24.38	1100654316	150	178859122	539	4.8125	0.656276	3.15833	0.430506	0.0221083	0.00301354	0.224583	2.00865e-08	2.00903e-08	1	0	0	1	0	0
AACATGCAAGGAGGTT	4	20	16	24.38	1100654316	150	178859122	320	5	0.164069	0.820345	0.11182	0.0131255	0.00178912	0.533333	1.19252e-08	1.19275e-08	1	0	0	1	1	0
AACATGCAT	46	215	9	24.38	1100654316	150	178859122	1935	4.67391	1.88679	8.8187	1.20206	0.0793683	0.0108186	0.280435	7.21101e-08	7.21238e-08	1	0	0	1	0	0
AACATGG	30	127	7	24.38	1100654316	150	178859122	889	4.23333	1.23052	5.20919	0.710056	0.0364643	0.00497039	0.197556	3.31297e-08	3.31359e-08	1	0	0	1	0	0
AACATGGTG	6	24	9	24.38	1100654316	150	178859122	216	4	0.246103	0.984413	0.134184	0.00885972	0.00120765	0.24	8.0495e-09	8.05103e-09	1	0	0	1	0	0
AACATGT	267	3377	7	24.38	1100654316	150	178859122	23639	12.6479	10.9516	138.515	18.8808	0.969606	0.132165	0.590237	8.80936e-07	8.81103e-07	1	0	0	1	1	0
AACATGTACCATT	12	70	13	24.38	1100654316	150	178859122	910	5.83333	0.492207	2.87121	0.391369	0.0373257	0.0050878	0.505556	3.39123e-08	3.39187e-08	1	0	0	1	1	0
AACATGTCCTTCC	1	6	13	24.38	1100654316	150	178859122	78	6	0.0410172	0.246103	0.033546	0.00319934	0.000436097	0.52	2.90677e-09	2.90732e-09	1	0	0	1	1	0
AACATGTGGGGAGACTCTG	33	134	19	24.38	1100654316	150	178859122	2546	4.06061	1.35357	5.49631	0.749193	0.10443	0.0142347	0.514343	9.48798e-08	9.48978e-08	1	0	0	1	1	0
AACATGTTCC	1	4	10	24.38	1100654316	150	178859122	40	4	0.0410172	0.164069	0.022364	0.00164069	0.00022364	0.266667	1.49065e-09	1.49093e-09	1	0	0	1	0	0
AACATT	377	2457	6	24.38	1100654316	150	178859122	14742	6.51724	15.4635	100.779	13.7371	0.604676	0.0824224	0.26069	5.49379e-07	5.49483e-07	1	0	0	1	0	0
AACATTAACATTATTATT	40	200	18	24.38	1100654316	150	178859122	3600	5	1.64069	8.20345	1.1182	0.147662	0.0201276	0.6	1.34158e-07	1.34184e-07	1	0	0	1	1	0
AACATTAATCT	30	136	11	24.38	1100654316	150	178859122	1496	4.53333	1.23052	5.57834	0.760375	0.0613618	0.00836412	0.332444	5.57503e-08	5.57608e-08	1	0	0	1	0	0
AACATTAATTATATGTATATAT	1	4	22	24.38	1100654316	150	178859122	88	4	0.0410172	0.164069	0.022364	0.00360952	0.000492007	0.586667	3.27943e-09	3.28005e-09	1	0	0	1	1	0
AACATTACAT	31	262	10	24.38	1100654316	150	178859122	2620	8.45161	1.27153	10.7465	1.46484	0.107465	0.0146484	0.563441	9.76375e-08	9.7656e-08	1	0	0	1	1	0
AACATTACATACAT	135	626	14	24.38	1100654316	150	178859122	8764	4.63704	5.53733	25.6768	3.49996	0.359475	0.0489995	0.43279	3.26601e-07	3.26663e-07	1	0	0	1	0	0
AACATTACATT	30	305	11	24.38	1100654316	150	178859122	3355	10.1667	1.23052	12.5103	1.70525	0.137613	0.0187578	0.745556	1.25028e-07	1.25052e-07	1	0	0	1	1	0
AACATTACT	45	237	9	24.38	1100654316	150	178859122	2133	5.26667	1.84578	9.72108	1.32507	0.0874897	0.0119256	0.316	7.94888e-08	7.95039e-08	1	0	0	1	0	0
AACATTCCTCGTCTCCGTC	50	230	19	24.38	1100654316	150	178859122	4370	4.6	2.05086	9.43396	1.28593	0.179245	0.0244326	0.582667	1.62853e-07	1.62884e-07	1	0	0	1	1	0
AACATTCGTGTCTAGGGTGAGGGG	1	4	24	24.38	1100654316	150	178859122	96	4	0.0410172	0.164069	0.022364	0.00393765	0.000536735	0.64	3.57756e-09	3.57824e-09	1	0	0	1	1	0
AACATTGAACTTGT	93	470	14	24.38	1100654316	150	178859122	6580	5.05376	3.8146	19.2781	2.62777	0.269893	0.0367887	0.471685	2.45212e-07	2.45258e-07	1	0	0	1	0	0
AACATTGCT	13	85	9	24.38	1100654316	150	178859122	765	6.53846	0.533224	3.48646	0.475234	0.0313782	0.00427711	0.392308	2.85087e-08	2.85141e-08	1	0	0	1	0	0
AACATTGTC	2	9	9	24.38	1100654316	150	178859122	81	4.5	0.0820345	0.369155	0.0503189	0.0033224	0.00045287	0.27	3.01856e-09	3.01914e-09	1	0	0	1	0	0
AACATTGTG	23	100	9	24.38	1100654316	150	178859122	900	4.34783	0.943396	4.10172	0.559099	0.0369155	0.00503189	0.26087	3.35396e-08	3.3546e-08	1	0	0	1	0	0
AACC	580	4322	4	24.38	1100654316	150	178859122	17288	7.45172	23.79	177.276	24.1643	0.709106	0.0966571	0.198713	6.44258e-07	6.44381e-07	1	0	0	0	0	0
AACCAATG	1	6	8	24.38	1100654316	150	178859122	48	6	0.0410172	0.246103	0.033546	0.00196883	0.000268368	0.32	1.78878e-09	1.78912e-09	1	0	0	1	0	0
AACCAC	31	221	6	24.38	1100654316	150	178859122	1326	7.12903	1.27153	9.06481	1.23561	0.0543888	0.00741366	0.285161	4.9415e-08	4.94244e-08	1	0	0	1	0	0
AACCACACAC	6	28	10	24.38	1100654316	150	178859122	280	4.66667	0.246103	1.14848	0.156548	0.0114848	0.00156548	0.311111	1.04345e-08	1.04365e-08	1	0	0	1	0	0
AACCACAGATCACACATTAC	86	404	20	24.38	1100654316	150	178859122	8080	4.69767	3.52748	16.571	2.25876	0.331419	0.0451752	0.626357	3.01111e-07	3.01168e-07	1	0	0	1	1	0
AACCACAGT	22	92	9	24.38	1100654316	150	178859122	828	4.18182	0.902379	3.77358	0.514371	0.0339623	0.00462934	0.250909	3.08564e-08	3.08623e-08	1	0	0	1	0	0
AACCACC	13	72	7	24.38	1100654316	150	178859122	504	5.53846	0.533224	2.95324	0.402551	0.0206727	0.00281786	0.258462	1.87822e-08	1.87857e-08	1	0	0	1	0	0
AACCACCAC	15	70	9	24.38	1100654316	150	178859122	630	4.66667	0.615258	2.87121	0.391369	0.0258409	0.00352233	0.28	2.34777e-08	2.34822e-08	1	0	0	1	0	0
AACCACCCACACAC	10	42	14	24.38	1100654316	150	178859122	588	4.2	0.410172	1.72272	0.234822	0.0241181	0.0032875	0.392	2.19125e-08	2.19167e-08	1	0	0	1	0	0
AACCACG	2	8	7	24.38	1100654316	150	178859122	56	4	0.0820345	0.328138	0.0447279	0.00229696	0.000313096	0.186667	2.08691e-09	2.0873e-09	1	0	0	1	0	0
AACCACGATGTATACAAGAT	57	243	20	24.38	1100654316	150	178859122	4860	4.26316	2.33798	9.96719	1.35861	0.199344	0.0271722	0.568421	1.81114e-07	1.81148e-07	1	0	0	1	1	0
AACCACT	7	28	7	24.38	1100654316	150	178859122	196	4	0.287121	1.14848	0.156548	0.00803938	0.00109583	0.186667	7.30418e-09	7.30556e-09	1	0	0	1	0	0
AACCAG	59	300	6	24.38	1100654316	150	178859122	1800	5.08475	2.42002	12.3052	1.6773	0.073831	0.0100638	0.20339	6.70792e-08	6.70919e-08	1	0	0	1	0	0
AACCAGAGGT	5	26	10	24.38	1100654316	150	178859122	260	5.2	0.205086	1.06645	0.145366	0.0106645	0.00145366	0.346667	9.68922e-09	9.69105e-09	1	0	0	1	0	0
AACCAGATC	1	4	9	24.38	1100654316	150	178859122	36	4	0.0410172	0.164069	0.022364	0.00147662	0.000201276	0.24	1.34158e-09	1.34184e-09	1	0	0	1	0	0
AACCAGGGCT	2	8	10	24.38	1100654316	150	178859122	80	4	0.0820345	0.328138	0.0447279	0.00328138	0.000447279	0.266667	2.9813e-09	2.98186e-09	1	0	0	1	0	0
AACCAGGGTT	6877	27692	10	24.38	1100654316	150	178859122	276920	4.02676	282.075	1135.85	154.826	11.3585	1.54826	0.26845	1.03198e-05	1.03217e-05	1	0	0	1	0	0
AACCAT	54	286	6	24.38	1100654316	150	178859122	1716	5.2963	2.21493	11.7309	1.59902	0.0703856	0.00959414	0.211852	6.39488e-08	6.3961e-08	1	0	0	1	0	0
AACCATATG	8	42	9	24.38	1100654316	150	178859122	378	5.25	0.328138	1.72272	0.234822	0.0155045	0.0021134	0.315	1.40866e-08	1.40893e-08	1	0	0	1	0	0
AACCATC	2	8	7	24.38	1100654316	150	178859122	56	4	0.0820345	0.328138	0.0447279	0.00229696	0.000313096	0.186667	2.08691e-09	2.0873e-09	1	0	0	1	0	0
AACCATCACCATGGC	2	8	15	24.38	1100654316	150	178859122	120	4	0.0820345	0.328138	0.0447279	0.00492207	0.000670919	0.4	4.47195e-09	4.47279e-09	1	0	0	1	0	0
AACCATGGAGTATTGTGATCGTCG	1	4	24	24.38	1100654316	150	178859122	96	4	0.0410172	0.164069	0.022364	0.00393765	0.000536735	0.64	3.57756e-09	3.57824e-09	1	0	0	1	1	0
AACCATGTAACCTTCG	7	28	16	24.38	1100654316	150	178859122	448	4	0.287121	1.14848	0.156548	0.0183757	0.00250476	0.426667	1.66953e-08	1.66984e-08	1	0	0	1	0	0
AACCATTG	17	83	8	24.38	1100654316	150	178859122	664	4.88235	0.697293	3.40443	0.464052	0.0272354	0.00371242	0.260392	2.47448e-08	2.47495e-08	1	0	0	1	0	0
AACCC	305	2759	5	24.38	1100654316	150	178859122	13795	9.0459	12.5103	113.167	15.4255	0.565833	0.0771277	0.30153	5.14088e-07	5.14185e-07	1	0	0	1	0	0
AACCCAACCT	81	415	10	24.38	1100654316	150	178859122	4150	5.12346	3.3224	17.0221	2.32026	0.170221	0.0232026	0.341564	1.54655e-07	1.54684e-07	1	0	0	1	0	0
AACCCAACTTAACCT	15	63	15	24.38	1100654316	150	178859122	945	4.2	0.615258	2.58409	0.352233	0.0387613	0.00528349	0.42	3.52166e-08	3.52233e-08	1	0	0	1	0	0
AACCCACACTC	18	77	11	24.38	1100654316	150	178859122	847	4.27778	0.73831	3.15833	0.430506	0.0347416	0.00473557	0.313704	3.15645e-08	3.15705e-08	1	0	0	1	0	0
AACCCACCATG	6	24	11	24.38	1100654316	150	178859122	264	4	0.246103	0.984413	0.134184	0.0108285	0.00147602	0.293333	9.83828e-09	9.84015e-09	1	0	0	1	0	0
AACCCACG	1	4	8	24.38	1100654316	150	178859122	32	4	0.0410172	0.164069	0.022364	0.00131255	0.000178912	0.213333	1.19252e-09	1.19275e-09	1	0	0	1	0	0
AACCCACTCTCTCTCT	8	39	16	24.38	1100654316	150	178859122	624	4.875	0.328138	1.59967	0.218049	0.0255947	0.00348878	0.52	2.32541e-08	2.32585e-08	1	0	0	1	1	0
AACCCAGCCTAACCT	28	123	15	24.38	1100654316	150	178859122	1845	4.39286	1.14848	5.04512	0.687692	0.0756768	0.0103154	0.439286	6.87562e-08	6.87692e-08	1	0	0	1	0	0
AACCCC	12	48	6	24.38	1100654316	150	178859122	288	4	0.492207	1.96883	0.268368	0.011813	0.00161021	0.16	1.07327e-08	1.07347e-08	1	0	0	1	0	0
AACCCCAT	8	32	8	24.38	1100654316	150	178859122	256	4	0.328138	1.31255	0.178912	0.0105004	0.00143129	0.213333	9.54015e-09	9.54196e-09	1	0	0	1	0	0
AACCCCC	10	46	7	24.38	1100654316	150	178859122	322	4.6	0.410172	1.88679	0.257186	0.0132075	0.0018003	0.214667	1.19997e-08	1.2002e-08	1	0	0	1	0	0
AACCCCG	661	4238	7	24.38	1100654316	150	178859122	29666	6.4115	27.1124	173.831	23.6946	1.21682	0.165862	0.299203	1.10554e-06	1.10575e-06	1	0	0	1	0	0
AACCCCGGC	1	4	9	24.38	1100654316	150	178859122	36	4	0.0410172	0.164069	0.022364	0.00147662	0.000201276	0.24	1.34158e-09	1.34184e-09	1	0	0	1	0	0
AACCCCGGGG	6	26	10	24.38	1100654316	150	178859122	260	4.33333	0.246103	1.06645	0.145366	0.0106645	0.00145366	0.288889	9.68922e-09	9.69105e-09	1	0	0	1	0	0
AACCCCGGTG	9884	42120	10	24.38	1100654316	150	178859122	421200	4.26143	405.414	1727.65	235.493	17.2765	2.35493	0.284096	1.56965e-05	1.56995e-05	1	0	0	1	0	0
AACCCCTCCGATCTAGTTCT	2	9	20	24.38	1100654316	150	178859122	180	4.5	0.0820345	0.369155	0.0503189	0.0073831	0.00100638	0.6	6.70792e-09	6.70919e-09	1	0	0	1	1	0
AACCCG	18	89	6	24.38	1100654316	150	178859122	534	4.94444	0.73831	3.65053	0.497598	0.0219032	0.00298559	0.197778	1.99002e-08	1.99039e-08	1	0	0	1	0	0
AACCCGACCT	6	50	10	24.38	1100654316	150	178859122	500	8.33333	0.246103	2.05086	0.27955	0.0205086	0.0027955	0.555556	1.86331e-08	1.86366e-08	1	0	0	1	1	0
AACCCGC	35	354	7	24.38	1100654316	150	178859122	2478	10.1143	1.4356	14.5201	1.97921	0.101641	0.0138545	0.472	9.23457e-08	9.23632e-08	1	0	0	1	0	0
AACCCGG	7	47	7	24.38	1100654316	150	178859122	329	6.71429	0.287121	1.92781	0.262777	0.0134947	0.00183944	0.313333	1.22606e-08	1.22629e-08	1	0	0	1	0	0
AACCCGT	255	3182	7	24.38	1100654316	150	178859122	22274	12.4784	10.4594	130.517	17.7905	0.913618	0.124534	0.582327	8.30068e-07	8.30225e-07	1	0	0	1	1	0
AACCCT	27	244	6	24.38	1100654316	150	178859122	1464	9.03704	1.10747	10.0082	1.3642	0.0600492	0.00818521	0.361481	5.45577e-08	5.45681e-08	1	0	0	1	0	0
AACCCTCACCAGACCT	1	4	16	24.38	1100654316	150	178859122	64	4	0.0410172	0.164069	0.022364	0.0026251	0.000357824	0.426667	2.38504e-09	2.38549e-09	1	0	0	1	0	0
AACCCTGGCG	18	73	10	24.38	1100654316	150	178859122	730	4.05556	0.73831	2.99426	0.408142	0.0299426	0.00408142	0.27037	2.72043e-08	2.72095e-08	1	0	0	1	0	0
AACCCTGGTG	35801	164520	10	24.38	1100654316	150	178859122	1645200	4.5954	1468.46	6748.15	919.83	67.4815	9.1983	0.30636	6.13104e-05	6.1322e-05	1	1	1	1	0	0
AACCCTT	1	4	7	24.38	1100654316	150	178859122	28	4	0.0410172	0.164069	0.022364	0.00114848	0.000156548	0.186667	1.04345e-09	1.04365e-09	1	0	0	1	0	0
AACCCTTGATCACTTG	13	53	16	24.38	1100654316	150	178859122	848	4.07692	0.533224	2.17391	0.296323	0.0347826	0.00474116	0.434872	3.16018e-08	3.16077e-08	1	0	0	1	0	0
AACCCTTGATCCCTTG	6	32	16	24.38	1100654316	150	178859122	512	5.33333	0.246103	1.31255	0.178912	0.0210008	0.00286259	0.568889	1.90803e-08	1.90839e-08	1	0	0	1	1	0
AACCGAC	29	182	7	24.38	1100654316	150	178859122	1274	6.27586	1.1895	7.46514	1.01756	0.0522559	0.00712292	0.292874	4.74772e-08	4.74862e-08	1	0	0	1	0	0
AACCGAGTCT	52	233	10	24.38	1100654316	150	178859122	2330	4.48077	2.1329	9.55701	1.3027	0.0955701	0.013027	0.298718	8.68303e-08	8.68467e-08	1	0	0	1	0	0
AACCGATATAGCACACAGTATC	2	8	22	24.38	1100654316	150	178859122	176	4	0.0820345	0.328138	0.0447279	0.00721903	0.000984015	0.586667	6.55885e-09	6.5601e-09	1	0	0	1	1	0
AACCGC	1	4	6	24.38	1100654316	150	178859122	24	4	0.0410172	0.164069	0.022364	0.000984413	0.000134184	0.16	8.94389e-10	8.94559e-10	1	0	0	1	0	0
AACCGGACGGAC	45	279	12	24.38	1100654316	150	178859122	3348	6.2	1.84578	11.4438	1.55989	0.137326	0.0187186	0.496	1.24767e-07	1.24791e-07	1	0	0	1	0	0
AACCGGGATATTAGATACTCTACT	1	6	24	24.38	1100654316	150	178859122	144	6	0.0410172	0.246103	0.033546	0.00590648	0.000805103	0.96	5.36634e-09	5.36735e-09	1	0	0	1	1	0
AACCGT	20	86	6	24.38	1100654316	150	178859122	516	4.3	0.820345	3.52748	0.480825	0.0211649	0.00288495	0.172	1.92294e-08	1.9233e-08	1	0	0	1	0	0
AACCGTGACCTGTGT	54	226	15	24.38	1100654316	150	178859122	3390	4.18519	2.21493	9.26989	1.26356	0.139048	0.0189535	0.418519	1.26332e-07	1.26356e-07	1	0	0	1	0	0
AACCGTGAGGGGTGGCG	1	4	17	24.38	1100654316	150	178859122	68	4	0.0410172	0.164069	0.022364	0.00278917	0.000380187	0.453333	2.5341e-09	2.53458e-09	1	0	0	1	0	0
AACCT	95748	1470889	5	24.38	1100654316	150	178859122	7354445	15.3621	3927.32	60331.8	8223.73	301.659	41.1186	0.51207	0.000274072	0.000274124	1	1	1	1	1	1
AACCTAACCTT	9	37	11	24.38	1100654316	150	178859122	407	4.11111	0.369155	1.51764	0.206867	0.016694	0.00227553	0.301481	1.51674e-08	1.51702e-08	1	0	0	1	0	0
AACCTAAGGGGACGG	18	76	15	24.38	1100654316	150	178859122	1140	4.22222	0.73831	3.11731	0.424915	0.0467596	0.00637373	0.422222	4.24835e-08	4.24915e-08	1	0	0	1	0	0
AACCTAAGGGGACTG	29	117	15	24.38	1100654316	150	178859122	1755	4.03448	1.1895	4.79902	0.654146	0.0719852	0.00981219	0.403448	6.54022e-08	6.54146e-08	1	0	0	1	0	0
AACCTAAGGGGGCGG	6	29	15	24.38	1100654316	150	178859122	435	4.83333	0.246103	1.1895	0.162139	0.0178425	0.00243208	0.483333	1.62108e-08	1.62139e-08	1	0	0	1	0	0
AACCTAATAT	24	131	10	24.38	1100654316	150	178859122	1310	5.45833	0.984413	5.37326	0.73242	0.0537326	0.0073242	0.363889	4.88187e-08	4.8828e-08	1	0	0	1	0	0
AACCTAC	1	6	7	24.38	1100654316	150	178859122	42	6	0.0410172	0.246103	0.033546	0.00172272	0.000234822	0.28	1.56518e-09	1.56548e-09	1	0	0	1	0	0
AACCTACAGTAAGCGTGTAC	1	5	20	24.38	1100654316	150	178859122	100	5	0.0410172	0.205086	0.027955	0.00410172	0.000559099	0.666667	3.72662e-09	3.72733e-09	1	0	0	1	1	0
AACCTACCC	53	447	9	24.38	1100654316	150	178859122	4023	8.43396	2.17391	18.3347	2.49917	0.165012	0.0224926	0.506038	1.49922e-07	1.4995e-07	1	0	0	1	1	0
AACCTACCT	225	2105	9	24.38	1100654316	150	178859122	18945	9.35556	9.22888	86.3413	11.769	0.777071	0.105921	0.561333	7.06009e-07	7.06142e-07	1	0	0	1	1	0
AACCTACCTACCT	308	2108	13	24.38	1100654316	150	178859122	27404	6.84416	12.6333	86.4643	11.7858	1.12404	0.153216	0.59316	1.02124e-06	1.02144e-06	1	0	0	1	1	0
AACCTAGAGTCT	15	96	12	24.38	1100654316	150	178859122	1152	6.4	0.615258	3.93765	0.536735	0.0472518	0.00644082	0.512	4.29307e-08	4.29388e-08	1	0	0	1	1	0
AACCTAGCCT	84	374	10	24.38	1100654316	150	178859122	3740	4.45238	3.44545	15.3404	2.09103	0.153404	0.0209103	0.296825	1.39376e-07	1.39402e-07	1	0	0	1	0	0
AACCTAGCCTATCCAACTT	50	216	19	24.38	1100654316	150	178859122	4104	4.32	2.05086	8.85972	1.20765	0.168335	0.0229454	0.5472	1.52941e-07	1.5297e-07	1	0	0	1	1	0
AACCTAGCTT	4	16	10	24.38	1100654316	150	178859122	160	4	0.164069	0.656276	0.0894559	0.00656276	0.000894559	0.266667	5.9626e-09	5.96373e-09	1	0	0	1	0	0
AACCTAGGGTCGGCAGACAGTGTGG	1	5	25	24.38	1100654316	150	178859122	125	5	0.0410172	0.205086	0.027955	0.00512715	0.000698874	0.833333	4.65828e-09	4.65916e-09	1	0	0	1	1	0
AACCTAT	187	2815	7	24.38	1100654316	150	178859122	19705	15.0535	7.67022	115.463	15.7386	0.808244	0.110171	0.702496	7.34331e-07	7.3447e-07	1	0	0	1	1	0
AACCTC	55	224	6	24.38	1100654316	150	178859122	1344	4.07273	2.25595	9.18786	1.25238	0.0551272	0.00751429	0.162909	5.00858e-08	5.00953e-08	1	0	0	1	0	0
AACCTCAGG	1	6	9	24.38	1100654316	150	178859122	54	6	0.0410172	0.246103	0.033546	0.00221493	0.000301914	0.36	2.01238e-09	2.01276e-09	1	0	0	1	0	0
AACCTCATCATC	27	153	12	24.38	1100654316	150	178859122	1836	5.66667	1.10747	6.27564	0.855422	0.0753076	0.0102651	0.453333	6.84208e-08	6.84337e-08	1	0	0	1	0	0
AACCTCC	13	55	7	24.38	1100654316	150	178859122	385	4.23077	0.533224	2.25595	0.307505	0.0157916	0.00215253	0.197436	1.43475e-08	1.43502e-08	1	0	0	1	0	0
AACCTCG	10	74	7	24.38	1100654316	150	178859122	518	7.4	0.410172	3.03527	0.413733	0.0212469	0.00289613	0.345333	1.93039e-08	1.93076e-08	1	0	0	1	0	0
AACCTCGCCT	45	353	10	24.38	1100654316	150	178859122	3530	7.84444	1.84578	14.4791	1.97362	0.144791	0.0197362	0.522963	1.3155e-07	1.31575e-07	1	0	0	1	1	0
AACCTCTAATTCCATGTACCAG	2	8	22	24.38	1100654316	150	178859122	176	4	0.0820345	0.328138	0.0447279	0.00721903	0.000984015	0.586667	6.55885e-09	6.5601e-09	1	0	0	1	1	0
AACCTCTGTCTTGAGTGAAGT	1	5	21	24.38	1100654316	150	178859122	105	5	0.0410172	0.205086	0.027955	0.00430681	0.000587054	0.7	3.91295e-09	3.91369e-09	1	0	0	1	1	0
AACCTG	19	76	6	24.38	1100654316	150	178859122	456	4	0.779327	3.11731	0.424915	0.0187039	0.00254949	0.16	1.69934e-08	1.69966e-08	1	0	0	1	0	0
AACCTGACAT	41	331	10	24.38	1100654316	150	178859122	3310	8.07317	1.68171	13.5767	1.85062	0.135767	0.0185062	0.538211	1.23351e-07	1.23375e-07	1	0	0	1	1	0
AACCTGACCC	2	8	10	24.38	1100654316	150	178859122	80	4	0.0820345	0.328138	0.0447279	0.00328138	0.000447279	0.266667	2.9813e-09	2.98186e-09	1	0	0	1	0	0
AACCTGACCT	83	406	10	24.38	1100654316	150	178859122	4060	4.89157	3.40443	16.653	2.26994	0.16653	0.0226994	0.326104	1.51301e-07	1.5133e-07	1	0	0	1	0	0
AACCTGACCTAGCCT	150	673	15	24.38	1100654316	150	178859122	10095	4.48667	6.15258	27.6046	3.76274	0.414069	0.0564411	0.448667	3.76203e-07	3.76274e-07	1	0	0	1	0	0
AACCTGG	17	165	7	24.38	1100654316	150	178859122	1155	9.70588	0.697293	6.76784	0.922514	0.0473749	0.0064576	0.452941	4.30425e-08	4.30506e-08	1	0	0	1	0	0
AACCTGT	9864	149083	7	24.38	1100654316	150	178859122	1043581	15.1138	404.594	6114.97	833.522	42.8048	5.83465	0.705313	3.88903e-05	3.88977e-05	1	0	1	1	1	0
AACCTT	199	3630	6	24.38	1100654316	150	178859122	21780	18.2412	8.16243	148.893	20.2953	0.893355	0.121772	0.729648	8.11658e-07	8.11812e-07	1	0	0	1	1	0
AACCTTACTTAGC	12	54	13	24.38	1100654316	150	178859122	702	4.5	0.492207	2.21493	0.301914	0.0287941	0.00392488	0.39	2.61609e-08	2.61658e-08	1	0	0	1	0	0
AACCTTAGATAATACGG	5	21	17	24.38	1100654316	150	178859122	357	4.2	0.205086	0.861362	0.117411	0.0146432	0.00199598	0.476	1.3304e-08	1.33066e-08	1	0	0	1	0	0
AACCTTCCTATTAATCC	22	94	17	24.38	1100654316	150	178859122	1598	4.27273	0.902379	3.85562	0.525553	0.0655455	0.00893441	0.484242	5.95514e-08	5.95627e-08	1	0	0	1	0	0
AACCTTCGCCAGACCT	1	4	16	24.38	1100654316	150	178859122	64	4	0.0410172	0.164069	0.022364	0.0026251	0.000357824	0.426667	2.38504e-09	2.38549e-09	1	0	0	1	0	0
AACCTTG	274	2062	7	24.38	1100654316	150	178859122	14434	7.52555	11.2387	84.5775	11.5286	0.592043	0.0807004	0.351192	5.37901e-07	5.38003e-07	1	0	0	1	0	0
AACG	65	428	4	24.38	1100654316	150	178859122	1712	6.58462	2.66612	17.5554	2.39294	0.0702215	0.00957178	0.17559	6.37998e-08	6.38119e-08	1	0	0	0	0	0
AACGAACGT	11	62	9	24.38	1100654316	150	178859122	558	5.63636	0.451189	2.54307	0.346642	0.0228876	0.00311977	0.338182	2.07946e-08	2.07985e-08	1	0	0	1	0	0
AACGAAGGCG	7	28	10	24.38	1100654316	150	178859122	280	4	0.287121	1.14848	0.156548	0.0114848	0.00156548	0.266667	1.04345e-08	1.04365e-08	1	0	0	1	0	0
AACGAC	20	80	6	24.38	1100654316	150	178859122	480	4	0.820345	3.28138	0.447279	0.0196883	0.00268368	0.16	1.78878e-08	1.78912e-08	1	0	0	1	0	0
AACGACAATAATAAT	5	25	15	24.38	1100654316	150	178859122	375	5	0.205086	1.02543	0.139775	0.0153815	0.00209662	0.5	1.39748e-08	1.39775e-08	1	0	0	1	0	0
AACGACAGCTCGCC	1	5	14	24.38	1100654316	150	178859122	70	5	0.0410172	0.205086	0.027955	0.00287121	0.000391369	0.466667	2.60864e-09	2.60913e-09	1	0	0	1	0	0
AACGAGAGAGTG	12	52	12	24.38	1100654316	150	178859122	624	4.33333	0.492207	2.1329	0.290732	0.0255947	0.00348878	0.346667	2.32541e-08	2.32585e-08	1	0	0	1	0	0
AACGAGCACGC	9	48	11	24.38	1100654316	150	178859122	528	5.33333	0.369155	1.96883	0.268368	0.0216571	0.00295204	0.391111	1.96766e-08	1.96803e-08	1	0	0	1	0	0
AACGAGCCT	4	16	9	24.38	1100654316	150	178859122	144	4	0.164069	0.656276	0.0894559	0.00590648	0.000805103	0.24	5.36634e-09	5.36735e-09	1	0	0	1	0	0
AACGAGTGAGAGACAT	8	34	16	24.38	1100654316	150	178859122	544	4.25	0.328138	1.39459	0.190094	0.0223134	0.0030415	0.453333	2.02728e-08	2.02767e-08	1	0	0	1	0	0
AACGAT	772	14223	6	24.38	1100654316	150	178859122	85338	18.4236	31.6653	583.388	79.5207	3.50033	0.477124	0.736943	3.18022e-06	3.18083e-06	1	0	0	1	1	0
AACGATAAT	25	112	9	24.38	1100654316	150	178859122	1008	4.48	1.02543	4.59393	0.626191	0.0413454	0.00563572	0.2688	3.75644e-08	3.75715e-08	1	0	0	1	0	0
AACGATC	5	20	7	24.38	1100654316	150	178859122	140	4	0.205086	0.820345	0.11182	0.00574241	0.000782739	0.186667	5.21727e-09	5.21826e-09	1	0	0	1	0	0
AACGATG	33	340	7	24.38	1100654316	150	178859122	2380	10.303	1.35357	13.9459	1.90094	0.097621	0.0133066	0.480808	8.86936e-08	8.87104e-08	1	0	0	1	0	0
AACGATGAT	76	489	9	24.38	1100654316	150	178859122	4401	6.43421	3.11731	20.0574	2.734	0.180517	0.024606	0.386053	1.64009e-07	1.6404e-07	1	0	0	1	0	0
AACGC	78	417	5	24.38	1100654316	150	178859122	2085	5.34615	3.19934	17.1042	2.33144	0.0855209	0.0116572	0.178205	7.77001e-08	7.77148e-08	1	0	0	1	0	0
AACGCAAGACTAGGT	39	177	15	24.38	1100654316	150	178859122	2655	4.53846	1.59967	7.26005	0.989606	0.108901	0.0148441	0.453846	9.89418e-08	9.89606e-08	1	0	0	1	0	0
AACGCAAGGTGG	2	8	12	24.38	1100654316	150	178859122	96	4	0.0820345	0.328138	0.0447279	0.00393765	0.000536735	0.32	3.57756e-09	3.57824e-09	1	0	0	1	0	0
AACGCAC	7	39	7	24.38	1100654316	150	178859122	273	5.57143	0.287121	1.59967	0.218049	0.0111977	0.00152634	0.26	1.01737e-08	1.01756e-08	1	0	0	1	0	0
AACGCCATCTTGAATACTGT	12	49	20	24.38	1100654316	150	178859122	980	4.08333	0.492207	2.00984	0.273959	0.0401969	0.00547917	0.544444	3.65209e-08	3.65278e-08	1	0	0	1	1	0
AACGCCATCTTGCGTACTGT	14	58	20	24.38	1100654316	150	178859122	1160	4.14286	0.574241	2.379	0.324278	0.04758	0.00648555	0.552381	4.32288e-08	4.3237e-08	1	0	0	1	1	0
AACGCTACAGGACAATC	25	120	17	24.38	1100654316	150	178859122	2040	4.8	1.02543	4.92207	0.670919	0.0836751	0.0114056	0.544	7.60231e-08	7.60375e-08	1	0	0	1	1	0
AACGG	14	70	5	24.38	1100654316	150	178859122	350	5	0.574241	2.87121	0.391369	0.014356	0.00195685	0.166667	1.30432e-08	1.30456e-08	1	0	0	1	0	0
AACGGAC	9	36	7	24.38	1100654316	150	178859122	252	4	0.369155	1.47662	0.201276	0.0103363	0.00140893	0.186667	9.39109e-09	9.39287e-09	1	0	0	1	0	0
AACGGACGCTCTCAAT	5	32	16	24.38	1100654316	150	178859122	512	6.4	0.205086	1.31255	0.178912	0.0210008	0.00286259	0.682667	1.90803e-08	1.90839e-08	1	0	0	1	1	0
AACGGAGCTGTC	1	4	12	24.38	1100654316	150	178859122	48	4	0.0410172	0.164069	0.022364	0.00196883	0.000268368	0.32	1.78878e-09	1.78912e-09	1	0	0	1	0	0
AACGGCATAAGACCT	2	8	15	24.38	1100654316	150	178859122	120	4	0.0820345	0.328138	0.0447279	0.00492207	0.000670919	0.4	4.47195e-09	4.47279e-09	1	0	0	1	0	0
AACGGGTGTCTTAC	15	65	14	24.38	1100654316	150	178859122	910	4.33333	0.615258	2.66612	0.363415	0.0373257	0.0050878	0.404444	3.39123e-08	3.39187e-08	1	0	0	1	0	0
AACGGT	17	71	6	24.38	1100654316	150	178859122	426	4.17647	0.697293	2.91222	0.39696	0.0174733	0.00238176	0.167059	1.58754e-08	1.58784e-08	1	0	0	1	0	0
AACGGTAAT	1	5	9	24.38	1100654316	150	178859122	45	5	0.0410172	0.205086	0.027955	0.00184578	0.000251595	0.3	1.67698e-09	1.6773e-09	1	0	0	1	0	0
AACGGTG	6	24	7	24.38	1100654316	150	178859122	168	4	0.246103	0.984413	0.134184	0.00689089	0.000939287	0.186667	6.26073e-09	6.26191e-09	1	0	0	1	0	0
AACGT	518	2852	5	24.38	1100654316	150	178859122	14260	5.50579	21.2469	116.981	15.9455	0.584906	0.0797276	0.183526	5.31416e-07	5.31517e-07	1	0	0	1	0	0
AACGTAACT	43	339	9	24.38	1100654316	150	178859122	3051	7.88372	1.76374	13.9048	1.89535	0.125144	0.0170581	0.473023	1.13699e-07	1.13721e-07	1	0	0	1	0	0
AACGTAAGAAGTCATACTAGTACCT	1	4	25	24.38	1100654316	150	178859122	100	4	0.0410172	0.164069	0.022364	0.00410172	0.000559099	0.666667	3.72662e-09	3.72733e-09	1	0	0	1	1	0
AACGTAATGT	70	438	10	24.38	1100654316	150	178859122	4380	6.25714	2.87121	17.9655	2.44885	0.179655	0.0244885	0.417143	1.63226e-07	1.63257e-07	1	0	0	1	0	0
AACGTAC	3	30	7	24.38	1100654316	150	178859122	210	10	0.123052	1.23052	0.16773	0.00861362	0.00117411	0.466667	7.82591e-09	7.82739e-09	1	0	0	1	0	0
AACGTACCGCACAC	5	21	14	24.38	1100654316	150	178859122	294	4.2	0.205086	0.861362	0.117411	0.0120591	0.00164375	0.392	1.09563e-08	1.09583e-08	1	0	0	1	0	0
AACGTACGCATG	4	22	12	24.38	1100654316	150	178859122	264	5.5	0.164069	0.902379	0.123002	0.0108285	0.00147602	0.44	9.83828e-09	9.84015e-09	1	0	0	1	0	0
AACGTC	11	61	6	24.38	1100654316	150	178859122	366	5.54545	0.451189	2.50205	0.341051	0.0150123	0.0020463	0.221818	1.36394e-08	1.3642e-08	1	0	0	1	0	0
AACGTCCTCCTCT	12	49	13	24.38	1100654316	150	178859122	637	4.08333	0.492207	2.00984	0.273959	0.026128	0.00356146	0.353889	2.37386e-08	2.37431e-08	1	0	0	1	0	0
AACGTGGAGCTGG	16	70	13	24.38	1100654316	150	178859122	910	4.375	0.656276	2.87121	0.391369	0.0373257	0.0050878	0.379167	3.39123e-08	3.39187e-08	1	0	0	1	0	0
AACGTGGAGTTGG	9	41	13	24.38	1100654316	150	178859122	533	4.55556	0.369155	1.68171	0.229231	0.0218622	0.00298	0.394815	1.98629e-08	1.98667e-08	1	0	0	1	0	0
AACGTGT	802	9441	7	24.38	1100654316	150	178859122	66087	11.7718	32.8958	387.244	52.7846	2.71071	0.369492	0.549352	2.46281e-06	2.46328e-06	1	0	0	1	1	0
AACGTTACTTG	24	130	11	24.38	1100654316	150	178859122	1430	5.41667	0.984413	5.33224	0.726829	0.0586546	0.00799512	0.397222	5.32907e-08	5.33008e-08	1	0	0	1	0	0
AACT	839	7847	4	24.38	1100654316	150	178859122	31388	9.3528	34.4135	321.862	43.8725	1.28745	0.17549	0.249408	1.16971e-06	1.16993e-06	1	0	0	0	0	0
AACTAC	103	970	6	24.38	1100654316	150	178859122	5820	9.41748	4.22477	39.7867	5.42326	0.23872	0.0325396	0.376699	2.16889e-07	2.16931e-07	1	0	0	1	0	0
AACTACCAACTGGTACCTC	2	8	19	24.38	1100654316	150	178859122	152	4	0.0820345	0.328138	0.0447279	0.00623462	0.000849831	0.506667	5.66447e-09	5.66554e-09	1	0	0	1	1	0
AACTACCTGCCTGTCT	18	72	16	24.38	1100654316	150	178859122	1152	4	0.73831	2.95324	0.402551	0.0472518	0.00644082	0.426667	4.29307e-08	4.29388e-08	1	0	0	1	0	0
AACTACGGTG	8	63	10	24.38	1100654316	150	178859122	630	7.875	0.328138	2.58409	0.352233	0.0258409	0.00352233	0.525	2.34777e-08	2.34822e-08	1	0	0	1	1	0
AACTACTAC	32	251	9	24.38	1100654316	150	178859122	2259	7.84375	1.31255	10.2953	1.40334	0.0926579	0.0126301	0.470625	8.41844e-08	8.42003e-08	1	0	0	1	0	0
AACTACTACT	13	113	10	24.38	1100654316	150	178859122	1130	8.69231	0.533224	4.63495	0.631782	0.0463495	0.00631782	0.579487	4.21108e-08	4.21188e-08	1	0	0	1	1	0
AACTAG	15	85	6	24.38	1100654316	150	178859122	510	5.66667	0.615258	3.48646	0.475234	0.0209188	0.00285141	0.226667	1.90058e-08	1.90094e-08	1	0	0	1	0	0
AACTAGAAGGAGAAG	22	100	15	24.38	1100654316	150	178859122	1500	4.54545	0.902379	4.10172	0.559099	0.0615258	0.00838649	0.454545	5.58993e-08	5.59099e-08	1	0	0	1	0	0
AACTAGAAGGAGGAGGAG	10	55	18	24.38	1100654316	150	178859122	990	5.5	0.410172	2.25595	0.307505	0.0406071	0.00553508	0.66	3.68936e-08	3.69006e-08	1	0	0	1	1	0
AACTAGACT	10	53	9	24.38	1100654316	150	178859122	477	5.3	0.410172	2.17391	0.296323	0.0195652	0.0026669	0.318	1.7776e-08	1.77794e-08	1	0	0	1	0	0
AACTAGAGTAG	15	102	11	24.38	1100654316	150	178859122	1122	6.8	0.615258	4.18376	0.570281	0.0460213	0.00627309	0.498667	4.18127e-08	4.18206e-08	1	0	0	1	0	0
AACTAGATTGGAGAGACGTGATGG	1	4	24	24.38	1100654316	150	178859122	96	4	0.0410172	0.164069	0.022364	0.00393765	0.000536735	0.64	3.57756e-09	3.57824e-09	1	0	0	1	1	0
AACTAGC	4	18	7	24.38	1100654316	150	178859122	126	4.5	0.164069	0.73831	0.100638	0.00516817	0.000704465	0.21	4.69554e-09	4.69643e-09	1	0	0	1	0	0
AACTAGCC	15	60	8	24.38	1100654316	150	178859122	480	4	0.615258	2.46103	0.33546	0.0196883	0.00268368	0.213333	1.78878e-08	1.78912e-08	1	0	0	1	0	0
AACTAGCCCCAAGTCTGACTATGT	3	12	24	24.38	1100654316	150	178859122	288	4	0.123052	0.492207	0.0670919	0.011813	0.00161021	0.64	1.07327e-08	1.07347e-08	1	0	0	1	1	0
AACTAGG	12	48	7	24.38	1100654316	150	178859122	336	4	0.492207	1.96883	0.268368	0.0137818	0.00187857	0.186667	1.25215e-08	1.25238e-08	1	0	0	1	0	0
AACTAGT	4	32	7	24.38	1100654316	150	178859122	224	8	0.164069	1.31255	0.178912	0.00918786	0.00125238	0.373333	8.34763e-09	8.34922e-09	1	0	0	1	0	0
AACTAT	48	671	6	24.38	1100654316	150	178859122	4026	13.9792	1.96883	27.5226	3.75156	0.165135	0.0225093	0.559167	1.50034e-07	1.50062e-07	1	0	0	1	1	0
AACTATATATGTATATAT	8	33	18	24.38	1100654316	150	178859122	594	4.125	0.328138	1.35357	0.184503	0.0243642	0.00332105	0.495	2.21361e-08	2.21403e-08	1	0	0	1	0	0
AACTATATT	3	13	9	24.38	1100654316	150	178859122	117	4.33333	0.123052	0.533224	0.0726829	0.00479902	0.000654146	0.26	4.36015e-09	4.36097e-09	1	0	0	1	0	0
AACTATG	30	120	7	24.38	1100654316	150	178859122	840	4	1.23052	4.92207	0.670919	0.0344545	0.00469643	0.186667	3.13036e-08	3.13096e-08	1	0	0	1	0	0
AACTATGGTG	16	98	10	24.38	1100654316	150	178859122	980	6.125	0.656276	4.01969	0.547917	0.0401969	0.00547917	0.408333	3.65209e-08	3.65278e-08	1	0	0	1	0	0
AACTATGTATT	2	10	11	24.38	1100654316	150	178859122	110	5	0.0820345	0.410172	0.0559099	0.00451189	0.000615009	0.366667	4.09928e-09	4.10006e-09	1	0	0	1	0	0
AACTATT	1	5	7	24.38	1100654316	150	178859122	35	5	0.0410172	0.205086	0.027955	0.0014356	0.000195685	0.233333	1.30432e-09	1.30456e-09	1	0	0	1	0	0
AACTATTAT	9	70	9	24.38	1100654316	150	178859122	630	7.77778	0.369155	2.87121	0.391369	0.0258409	0.00352233	0.466667	2.34777e-08	2.34822e-08	1	0	0	1	0	0
AACTATTATTCT	12	55	12	24.38	1100654316	150	178859122	660	4.58333	0.492207	2.25595	0.307505	0.0270714	0.00369006	0.366667	2.45957e-08	2.46004e-08	1	0	0	1	0	0
AACTATTG	1	5	8	24.38	1100654316	150	178859122	40	5	0.0410172	0.205086	0.027955	0.00164069	0.00022364	0.266667	1.49065e-09	1.49093e-09	1	0	0	1	0	0
AACTC	2469	38872	5	24.38	1100654316	150	178859122	194360	15.744	101.272	1594.42	217.333	7.97211	1.08667	0.524801	7.24306e-06	7.24444e-06	1	0	0	1	1	0
AACTCAAGGGAAGGATGT	27	115	18	24.38	1100654316	150	178859122	2070	4.25926	1.10747	4.71698	0.642964	0.0849057	0.0115734	0.511111	7.71411e-08	7.71557e-08	1	0	0	1	1	0
AACTCACCC	6	47	9	24.38	1100654316	150	178859122	423	7.83333	0.246103	1.92781	0.262777	0.0173503	0.00236499	0.47	1.57636e-08	1.57666e-08	1	0	0	1	0	0
AACTCACCCTC	30	120	11	24.38	1100654316	150	178859122	1320	4	1.23052	4.92207	0.670919	0.0541427	0.00738011	0.293333	4.91914e-08	4.92007e-08	1	0	0	1	0	0
AACTCACT	10	52	8	24.38	1100654316	150	178859122	416	5.2	0.410172	2.1329	0.290732	0.0170632	0.00232585	0.277333	1.55027e-08	1.55057e-08	1	0	0	1	0	0
AACTCATCTCACACCCCATTATAT	1	4	24	24.38	1100654316	150	178859122	96	4	0.0410172	0.164069	0.022364	0.00393765	0.000536735	0.64	3.57756e-09	3.57824e-09	1	0	0	1	1	0
AACTCCACTCC	2	10	11	24.38	1100654316	150	178859122	110	5	0.0820345	0.410172	0.0559099	0.00451189	0.000615009	0.366667	4.09928e-09	4.10006e-09	1	0	0	1	0	0
AACTCCG	2	25	7	24.38	1100654316	150	178859122	175	12.5	0.0820345	1.02543	0.139775	0.00717801	0.000978424	0.583333	6.52159e-09	6.52282e-09	1	0	0	1	1	0
AACTCCGGCG	64	428	10	24.38	1100654316	150	178859122	4280	6.6875	2.6251	17.5554	2.39294	0.175554	0.0239294	0.445833	1.59499e-07	1.5953e-07	1	0	0	1	0	0
AACTCCGGTC	7	50	10	24.38	1100654316	150	178859122	500	7.14286	0.287121	2.05086	0.27955	0.0205086	0.0027955	0.47619	1.86331e-08	1.86366e-08	1	0	0	1	0	0
AACTCCGGTG	832	5228	10	24.38	1100654316	150	178859122	52280	6.28365	34.1263	214.438	29.2297	2.14438	0.292297	0.41891	1.94828e-06	1.94865e-06	1	0	0	1	0	0
AACTCCTCGTC	1	5	11	24.38	1100654316	150	178859122	55	5	0.0410172	0.205086	0.027955	0.00225595	0.000307505	0.366667	2.04964e-09	2.05003e-09	1	0	0	1	0	0
AACTCCTTGTCCC	8	35	13	24.38	1100654316	150	178859122	455	4.375	0.328138	1.4356	0.195685	0.0186628	0.0025439	0.379167	1.69561e-08	1.69593e-08	1	0	0	1	0	0
AACTCG	1	5	6	24.38	1100654316	150	178859122	30	5	0.0410172	0.205086	0.027955	0.00123052	0.00016773	0.2	1.11799e-09	1.1182e-09	1	0	0	1	0	0
AACTCGC	2831	30922	7	24.38	1100654316	150	178859122	216454	10.9226	116.12	1268.33	172.885	8.87834	1.21019	0.509723	8.06642e-06	8.06795e-06	1	0	0	1	1	0
AACTCGG	1489	13775	7	24.38	1100654316	150	178859122	96425	9.25118	61.0747	565.012	77.0159	3.95509	0.539111	0.431722	3.5934e-06	3.59408e-06	1	0	0	1	0	0
AACTCGGGTG	739	3295	10	24.38	1100654316	150	178859122	32950	4.45873	30.3117	135.152	18.4223	1.35152	0.184223	0.297249	1.22792e-06	1.22815e-06	1	0	0	1	0	0
AACTCGT	6624	84326	7	24.38	1100654316	150	178859122	590282	12.7304	271.698	3458.82	471.466	24.2117	3.30026	0.594084	2.19976e-05	2.20017e-05	1	0	0	1	1	0
AACTCT	7	28	6	24.38	1100654316	150	178859122	168	4	0.287121	1.14848	0.156548	0.00689089	0.000939287	0.16	6.26073e-09	6.26191e-09	1	0	0	1	0	0
AACTCTAATAAT	16	104	12	24.38	1100654316	150	178859122	1248	6.5	0.656276	4.26579	0.581463	0.0511895	0.00697756	0.52	4.65082e-08	4.65171e-08	1	0	0	1	1	0
AACTCTAGC	57	259	9	24.38	1100654316	150	178859122	2331	4.54386	2.33798	10.6235	1.44807	0.0956112	0.0130326	0.272632	8.68676e-08	8.6884e-08	1	0	0	1	0	0
AACTCTAGCAC	38	257	11	24.38	1100654316	150	178859122	2827	6.76316	1.55865	10.5414	1.43689	0.115956	0.0158057	0.495965	1.05352e-07	1.05372e-07	1	0	0	1	0	0
AACTCTC	51	694	7	24.38	1100654316	150	178859122	4858	13.6078	2.09188	28.466	3.88015	0.199262	0.027161	0.635033	1.81039e-07	1.81074e-07	1	0	0	1	1	0
AACTCTCGTG	25	190	10	24.38	1100654316	150	178859122	1900	7.6	1.02543	7.79327	1.06229	0.0779327	0.0106229	0.506667	7.08058e-08	7.08192e-08	1	0	0	1	1	0
AACTCTCTCTC	9	46	11	24.38	1100654316	150	178859122	506	5.11111	0.369155	1.88679	0.257186	0.0207547	0.00282904	0.374815	1.88567e-08	1.88603e-08	1	0	0	1	0	0
AACTCTG	1	4	7	24.38	1100654316	150	178859122	28	4	0.0410172	0.164069	0.022364	0.00114848	0.000156548	0.186667	1.04345e-09	1.04365e-09	1	0	0	1	0	0
AACTCTGGCC	6	39	10	24.38	1100654316	150	178859122	390	6.5	0.246103	1.59967	0.218049	0.0159967	0.00218049	0.433333	1.45338e-08	1.45366e-08	1	0	0	1	0	0
AACTCTGGCG	406	2959	10	24.38	1100654316	150	178859122	29590	7.28818	16.653	121.37	16.5437	1.2137	0.165437	0.485878	1.10271e-06	1.10292e-06	1	0	0	1	0	0
AACTCTGGGG	41	299	10	24.38	1100654316	150	178859122	2990	7.29268	1.68171	12.2642	1.67171	0.122642	0.0167171	0.486179	1.11426e-07	1.11447e-07	1	0	0	1	0	0
AACTCTGGTC	96	850	10	24.38	1100654316	150	178859122	8500	8.85417	3.93765	34.8646	4.75234	0.348646	0.0475234	0.590278	3.16763e-07	3.16823e-07	1	0	0	1	1	0
AACTCTGGTG	26815	148375	10	24.38	1100654316	150	178859122	1483750	5.53328	1099.88	6085.93	829.564	60.8593	8.29564	0.368886	5.52938e-05	5.53042e-05	1	1	1	1	0	0
AACTCTT	7093	106373	7	24.38	1100654316	150	178859122	744611	14.9969	290.935	4363.13	594.731	30.5419	4.16311	0.699855	2.77488e-05	2.77541e-05	1	0	1	1	1	0
AACTG	113	720	5	24.38	1100654316	150	178859122	3600	6.37168	4.63495	29.5324	4.02551	0.147662	0.0201276	0.212389	1.34158e-07	1.34184e-07	1	0	0	1	0	0
AACTGAC	15	87	7	24.38	1100654316	150	178859122	609	5.8	0.615258	3.5685	0.486416	0.0249795	0.00340491	0.270667	2.26951e-08	2.26994e-08	1	0	0	1	0	0
AACTGACCCTTAGGCC	16	77	16	24.38	1100654316	150	178859122	1232	4.8125	0.656276	3.15833	0.430506	0.0505332	0.0068881	0.513333	4.5912e-08	4.59207e-08	1	0	0	1	1	0
AACTGACTATTAGGCC	26	121	16	24.38	1100654316	150	178859122	1936	4.65385	1.06645	4.96308	0.67651	0.0794094	0.0108242	0.49641	7.21474e-08	7.21611e-08	1	0	0	1	0	0
AACTGACTATTAGGTC	11	44	16	24.38	1100654316	150	178859122	704	4	0.451189	1.80476	0.246004	0.0288761	0.00393606	0.426667	2.62354e-08	2.62404e-08	1	0	0	1	0	0
AACTGACTGAACTTC	5	23	15	24.38	1100654316	150	178859122	345	4.6	0.205086	0.943396	0.128593	0.0141509	0.00192889	0.46	1.28568e-08	1.28593e-08	1	0	0	1	0	0
AACTGAG	17	68	7	24.38	1100654316	150	178859122	476	4	0.697293	2.78917	0.380187	0.0195242	0.00266131	0.186667	1.77387e-08	1.77421e-08	1	0	0	1	0	0
AACTGAGCTAGGACATAC	45	228	18	24.38	1100654316	150	178859122	4104	5.06667	1.84578	9.35193	1.27475	0.168335	0.0229454	0.608	1.52941e-07	1.5297e-07	1	0	0	1	1	0
AACTGAGTACAAGAGTG	12	66	17	24.38	1100654316	150	178859122	1122	5.5	0.492207	2.70714	0.369006	0.0460213	0.00627309	0.623333	4.18127e-08	4.18206e-08	1	0	0	1	1	0
AACTGC	98	992	6	24.38	1100654316	150	178859122	5952	10.1224	4.01969	40.6891	5.54626	0.244135	0.0332776	0.404898	2.21809e-07	2.21851e-07	1	0	0	1	0	0
AACTGGACTG	3	15	10	24.38	1100654316	150	178859122	150	5	0.123052	0.615258	0.0838649	0.00615258	0.000838649	0.333333	5.58993e-09	5.59099e-09	1	0	0	1	0	0
AACTGGC	5	20	7	24.38	1100654316	150	178859122	140	4	0.205086	0.820345	0.11182	0.00574241	0.000782739	0.186667	5.21727e-09	5.21826e-09	1	0	0	1	0	0
AACTGGG	6	24	7	24.38	1100654316	150	178859122	168	4	0.246103	0.984413	0.134184	0.00689089	0.000939287	0.186667	6.26073e-09	6.26191e-09	1	0	0	1	0	0
AACTGGT	328	4707	7	24.38	1100654316	150	178859122	32949	14.3506	13.4537	193.068	26.3168	1.35148	0.184218	0.669695	1.22788e-06	1.22812e-06	1	0	0	1	1	0
AACTGGTGGTG	9	36	11	24.38	1100654316	150	178859122	396	4	0.369155	1.47662	0.201276	0.0162428	0.00221403	0.293333	1.47574e-08	1.47602e-08	1	0	0	1	0	0
AACTGT	13	52	6	24.38	1100654316	150	178859122	312	4	0.533224	2.1329	0.290732	0.0127974	0.00174439	0.16	1.16271e-08	1.16293e-08	1	0	0	1	0	0
AACTGTC	16	64	7	24.38	1100654316	150	178859122	448	4	0.656276	2.6251	0.357824	0.0183757	0.00250476	0.186667	1.66953e-08	1.66984e-08	1	0	0	1	0	0
AACTGTCGCCC	2	9	11	24.38	1100654316	150	178859122	99	4.5	0.0820345	0.369155	0.0503189	0.00406071	0.000553508	0.33	3.68936e-09	3.69006e-09	1	0	0	1	0	0
AACTGTG	8	32	7	24.38	1100654316	150	178859122	224	4	0.328138	1.31255	0.178912	0.00918786	0.00125238	0.186667	8.34763e-09	8.34922e-09	1	0	0	1	0	0
AACTT	171	970	5	24.38	1100654316	150	178859122	4850	5.67251	7.01395	39.7867	5.42326	0.198934	0.0271163	0.189084	1.80741e-07	1.80775e-07	1	0	0	1	0	0
AACTTAAGTCGATGGTCC	15	75	18	24.38	1100654316	150	178859122	1350	5	0.615258	3.07629	0.419324	0.0553733	0.00754784	0.6	5.03094e-08	5.03189e-08	1	0	0	1	1	0
AACTTAC	98	1224	7	24.38	1100654316	150	178859122	8568	12.4898	4.01969	50.2051	6.84337	0.351436	0.0479036	0.582857	3.19297e-07	3.19357e-07	1	0	0	1	1	0
AACTTACAGTGACACTACCCT	2	8	21	24.38	1100654316	150	178859122	168	4	0.0820345	0.328138	0.0447279	0.00689089	0.000939287	0.56	6.26073e-09	6.26191e-09	1	0	0	1	1	0
AACTTACAT	53	717	9	24.38	1100654316	150	178859122	6453	13.5283	2.17391	29.4094	4.00874	0.264684	0.0360787	0.811698	2.40479e-07	2.40524e-07	1	0	0	1	1	0
AACTTAG	12	94	7	24.38	1100654316	150	178859122	658	7.83333	0.492207	3.85562	0.525553	0.0269893	0.00367887	0.365556	2.45212e-08	2.45258e-08	1	0	0	1	0	0
AACTTAT	14164	165213	7	24.38	1100654316	150	178859122	1156491	11.6643	580.968	6776.58	923.705	47.4361	6.46593	0.544334	4.3098e-05	4.31062e-05	1	1	1	1	1	1
AACTTC	125	657	6	24.38	1100654316	150	178859122	3942	5.256	5.12715	26.9483	3.67328	0.16169	0.0220397	0.21024	1.46903e-07	1.46931e-07	1	0	0	1	0	0
AACTTCACATAAGACTTAGAG	51	241	21	24.38	1100654316	150	178859122	5061	4.72549	2.09188	9.88515	1.34743	0.207588	0.028296	0.661569	1.88604e-07	1.8864e-07	1	0	0	1	1	0
AACTTCACATAGACTTAGAG	54	257	20	24.38	1100654316	150	178859122	5140	4.75926	2.21493	10.5414	1.43689	0.210829	0.0287377	0.634568	1.91548e-07	1.91585e-07	1	0	0	1	1	0
AACTTCACATAGGCTTAGAG	13	52	20	24.38	1100654316	150	178859122	1040	4	0.533224	2.1329	0.290732	0.0426579	0.00581463	0.533333	3.87569e-08	3.87642e-08	1	0	0	1	1	0
AACTTCAGTAATGACCTTATCCTCT	1	4	25	24.38	1100654316	150	178859122	100	4	0.0410172	0.164069	0.022364	0.00410172	0.000559099	0.666667	3.72662e-09	3.72733e-09	1	0	0	1	1	0
AACTTCC	3	12	7	24.38	1100654316	150	178859122	84	4	0.123052	0.492207	0.0670919	0.00344545	0.000469643	0.186667	3.13036e-09	3.13096e-09	1	0	0	1	0	0
AACTTCT	215	3482	7	24.38	1100654316	150	178859122	24374	16.1953	8.8187	142.822	19.4678	0.999754	0.136275	0.755783	9.08327e-07	9.08499e-07	1	0	0	1	1	0
AACTTCTTGAAT	1	4	12	24.38	1100654316	150	178859122	48	4	0.0410172	0.164069	0.022364	0.00196883	0.000268368	0.32	1.78878e-09	1.78912e-09	1	0	0	1	0	0
AACTTG	14152	102797	6	24.38	1100654316	150	178859122	616782	7.26378	580.476	4216.45	574.737	25.2987	3.44842	0.290551	2.29851e-05	2.29895e-05	1	1	0	1	0	0
AACTTGAATCCGCGT	13	58	15	24.38	1100654316	150	178859122	870	4.46154	0.533224	2.379	0.324278	0.035685	0.00486416	0.446154	3.24216e-08	3.24278e-08	1	0	0	1	0	0
AACTTGATG	12	48	9	24.38	1100654316	150	178859122	432	4	0.492207	1.96883	0.268368	0.0177194	0.00241531	0.24	1.6099e-08	1.61021e-08	1	0	0	1	0	0
AACTTGC	1206	15411	7	24.38	1100654316	150	178859122	107877	12.7786	49.4668	632.116	86.1628	4.42482	0.603139	0.596335	4.02017e-06	4.02093e-06	1	0	0	1	1	0
AACTTGCAATGCATC	97	653	15	24.38	1100654316	150	178859122	9795	6.73196	3.97867	26.7842	3.65092	0.401764	0.0547638	0.673196	3.65023e-07	3.65092e-07	1	0	0	1	1	0
AACTTGG	4053	34941	7	24.38	1100654316	150	178859122	244587	8.62102	166.243	1433.18	195.355	10.0323	1.36748	0.402314	9.11483e-06	9.11656e-06	1	0	0	1	0	0
AACTTGT	218866	3384977	7	24.38	1100654316	150	178859122	23694839	15.466	8977.28	138842	18925.4	971.897	132.478	0.721746	0.000883017	0.000883184	1	1	1	1	1	1
AAG	2641	28566	3	24.38	1100654316	150	178859122	85698	10.8164	108.326	1171.7	159.712	3.51509	0.479137	0.216327	3.19364e-06	3.19425e-06	1	0	0	0	0	0
AAGAAGAGACACGACAG	2	8	17	24.38	1100654316	150	178859122	136	4	0.0820345	0.328138	0.0447279	0.00557834	0.000760375	0.453333	5.06821e-09	5.06917e-09	1	0	0	1	0	0
AAGAAGAGGGTGAGTGTGTG	1	4	20	24.38	1100654316	150	178859122	80	4	0.0410172	0.164069	0.022364	0.00328138	0.000447279	0.533333	2.9813e-09	2.98186e-09	1	0	0	1	1	0
AAGAAGT	10	57	7	24.38	1100654316	150	178859122	399	5.7	0.410172	2.33798	0.318687	0.0163659	0.00223081	0.266	1.48692e-08	1.4872e-08	1	0	0	1	0	0
AAGAAT	14	66	6	24.38	1100654316	150	178859122	396	4.71429	0.574241	2.70714	0.369006	0.0162428	0.00221403	0.188571	1.47574e-08	1.47602e-08	1	0	0	1	0	0
AAGAATCAGTGTG	1	5	13	24.38	1100654316	150	178859122	65	5	0.0410172	0.205086	0.027955	0.00266612	0.000363415	0.433333	2.4223e-09	2.42276e-09	1	0	0	1	0	0
AAGAC	74	475	5	24.38	1100654316	150	178859122	2375	6.41892	3.03527	19.4832	2.65572	0.0974159	0.0132786	0.213964	8.85073e-08	8.8524e-08	1	0	0	1	0	0
AAGACAAGCCGTG	35	158	13	24.38	1100654316	150	178859122	2054	4.51429	1.4356	6.48072	0.883377	0.0842494	0.0114839	0.391238	7.65448e-08	7.65593e-08	1	0	0	1	0	0
AAGACACACG	16	72	10	24.38	1100654316	150	178859122	720	4.5	0.656276	2.95324	0.402551	0.0295324	0.00402551	0.3	2.68317e-08	2.68368e-08	1	0	0	1	0	0
AAGACACCGGGCCGAC	7	29	16	24.38	1100654316	150	178859122	464	4.14286	0.287121	1.1895	0.162139	0.019032	0.00259422	0.441905	1.72915e-08	1.72948e-08	1	0	0	1	0	0
AAGACAG	16	64	7	24.38	1100654316	150	178859122	448	4	0.656276	2.6251	0.357824	0.0183757	0.00250476	0.186667	1.66953e-08	1.66984e-08	1	0	0	1	0	0
AAGACAGACAGACAT	25	119	15	24.38	1100654316	150	178859122	1785	4.76	1.02543	4.88105	0.665328	0.0732158	0.00997992	0.476	6.65202e-08	6.65328e-08	1	0	0	1	0	0
AAGACAGAGAGAGG	254	1237	14	24.38	1100654316	150	178859122	17318	4.87008	10.4184	50.7383	6.91606	0.710336	0.0968248	0.454541	6.45376e-07	6.45499e-07	1	0	0	1	0	0
AAGACAGGGGTCTATAGAGGACACC	2	8	25	24.38	1100654316	150	178859122	200	4	0.0820345	0.328138	0.0447279	0.00820345	0.0011182	0.666667	7.45324e-09	7.45466e-09	1	0	0	1	1	0
AAGACAGGTG	1	4	10	24.38	1100654316	150	178859122	40	4	0.0410172	0.164069	0.022364	0.00164069	0.00022364	0.266667	1.49065e-09	1.49093e-09	1	0	0	1	0	0
AAGACAT	5	20	7	24.38	1100654316	150	178859122	140	4	0.205086	0.820345	0.11182	0.00574241	0.000782739	0.186667	5.21727e-09	5.21826e-09	1	0	0	1	0	0
AAGACATGGTGGC	14	80	13	24.38	1100654316	150	178859122	1040	5.71429	0.574241	3.28138	0.447279	0.0426579	0.00581463	0.495238	3.87569e-08	3.87642e-08	1	0	0	1	0	0
AAGACC	37	222	6	24.38	1100654316	150	178859122	1332	6	1.51764	9.10582	1.2412	0.0546349	0.0074472	0.24	4.96386e-08	4.9648e-08	1	0	0	1	0	0
AAGACCATATGATCTGC	67	277	17	24.38	1100654316	150	178859122	4709	4.13433	2.74815	11.3618	1.5487	0.19315	0.026328	0.468557	1.75487e-07	1.7552e-07	1	0	0	1	0	0
AAGACCT	6	45	7	24.38	1100654316	150	178859122	315	7.5	0.246103	1.84578	0.251595	0.0129204	0.00176116	0.35	1.17389e-08	1.17411e-08	1	0	0	1	0	0
AAGACCTACACACTCACCAGAC	2	10	22	24.38	1100654316	150	178859122	220	5	0.0820345	0.410172	0.0559099	0.00902379	0.00123002	0.733333	8.19857e-09	8.20012e-09	1	0	0	1	1	0
AAGACGACGACG	43	258	12	24.38	1100654316	150	178859122	3096	6	1.76374	10.5824	1.44248	0.126989	0.0173097	0.48	1.15376e-07	1.15398e-07	1	0	0	1	0	0
AAGACGACGATGATG	74	364	15	24.38	1100654316	150	178859122	5460	4.91892	3.03527	14.9303	2.03512	0.223954	0.0305268	0.491892	2.03474e-07	2.03512e-07	1	0	0	1	0	0
AAGACGC	6	24	7	24.38	1100654316	150	178859122	168	4	0.246103	0.984413	0.134184	0.00689089	0.000939287	0.186667	6.26073e-09	6.26191e-09	1	0	0	1	0	0
AAGACGCT	4	16	8	24.38	1100654316	150	178859122	128	4	0.164069	0.656276	0.0894559	0.00525021	0.000715647	0.213333	4.77008e-09	4.77098e-09	1	0	0	1	0	0
AAGACGTAGTGGT	27	109	13	24.38	1100654316	150	178859122	1417	4.03704	1.10747	4.47088	0.609418	0.0581214	0.00792244	0.349877	5.28062e-08	5.28162e-08	1	0	0	1	0	0
AAGACT	19	85	6	24.38	1100654316	150	178859122	510	4.47368	0.779327	3.48646	0.475234	0.0209188	0.00285141	0.178947	1.90058e-08	1.90094e-08	1	0	0	1	0	0
AAGACTGTG	77	719	9	24.38	1100654316	150	178859122	6471	9.33766	3.15833	29.4914	4.01992	0.265422	0.0361793	0.56026	2.4115e-07	2.41195e-07	1	0	0	1	1	0
AAGACTGTGGAATG	18	102	14	24.38	1100654316	150	178859122	1428	5.66667	0.73831	4.18376	0.570281	0.0585726	0.00798394	0.528889	5.32162e-08	5.32262e-08	1	0	0	1	1	0
AAGACTTGCTACTGTAATGATAGAC	2	8	25	24.38	1100654316	150	178859122	200	4	0.0820345	0.328138	0.0447279	0.00820345	0.0011182	0.666667	7.45324e-09	7.45466e-09	1	0	0	1	1	0
AAGAG	18	148	5	24.38	1100654316	150	178859122	740	8.22222	0.73831	6.07055	0.827467	0.0303527	0.00413733	0.274074	2.7577e-08	2.75822e-08	1	0	0	1	0	0
AAGAGACAGGCGAGGACTAG	1	4	20	24.38	1100654316	150	178859122	80	4	0.0410172	0.164069	0.022364	0.00328138	0.000447279	0.533333	2.9813e-09	2.98186e-09	1	0	0	1	1	0
AAGAGACAGGGGAC	1	4	14	24.38	1100654316	150	178859122	56	4	0.0410172	0.164069	0.022364	0.00229696	0.000313096	0.373333	2.08691e-09	2.0873e-09	1	0	0	1	0	0
AAGAGACCCCTACACTCCCACCTT	1	5	24	24.38	1100654316	150	178859122	120	5	0.0410172	0.205086	0.027955	0.00492207	0.000670919	0.8	4.47195e-09	4.47279e-09	1	0	0	1	1	0
AAGAGAGGGAGAGCGAC	4	17	17	24.38	1100654316	150	178859122	289	4.25	0.164069	0.697293	0.0950469	0.011854	0.0016158	0.481667	1.07699e-08	1.0772e-08	1	0	0	1	0	0
AAGAGATGGGT	3	12	11	24.38	1100654316	150	178859122	132	4	0.123052	0.492207	0.0670919	0.00541427	0.000738011	0.293333	4.91914e-09	4.92007e-09	1	0	0	1	0	0
AAGAGCACATGTAGGACACTC	1	4	21	24.38	1100654316	150	178859122	84	4	0.0410172	0.164069	0.022364	0.00344545	0.000469643	0.56	3.13036e-09	3.13096e-09	1	0	0	1	1	0
AAGAGCGAGAGGAAGG	33	144	16	24.38	1100654316	150	178859122	2304	4.36364	1.35357	5.90648	0.805103	0.0945037	0.0128816	0.465455	8.58614e-08	8.58776e-08	1	0	0	1	0	0
AAGAGCTAG	9	43	9	24.38	1100654316	150	178859122	387	4.77778	0.369155	1.76374	0.240413	0.0158737	0.00216371	0.286667	1.4422e-08	1.44248e-08	1	0	0	1	0	0
AAGAGCTGTCAGGC	14	56	14	24.38	1100654316	150	178859122	784	4	0.574241	2.29696	0.313096	0.0321575	0.00438334	0.373333	2.92167e-08	2.92223e-08	1	0	0	1	0	0
AAGAGG	25	126	6	24.38	1100654316	150	178859122	756	5.04	1.02543	5.16817	0.704465	0.031009	0.00422679	0.2016	2.81733e-08	2.81786e-08	1	0	0	1	0	0
AAGAGGAAGG	22	102	10	24.38	1100654316	150	178859122	1020	4.63636	0.902379	4.18376	0.570281	0.0418376	0.00570281	0.309091	3.80115e-08	3.80187e-08	1	0	0	1	0	0
AAGAGGACAGTCAAGGAAGG	1	4	20	24.38	1100654316	150	178859122	80	4	0.0410172	0.164069	0.022364	0.00328138	0.000447279	0.533333	2.9813e-09	2.98186e-09	1	0	0	1	1	0
AAGAGGACTGT	2	8	11	24.38	1100654316	150	178859122	88	4	0.0820345	0.328138	0.0447279	0.00360952	0.000492007	0.293333	3.27943e-09	3.28005e-09	1	0	0	1	0	0
AAGAGGC	23	115	7	24.38	1100654316	150	178859122	805	5	0.943396	4.71698	0.642964	0.0330189	0.00450075	0.233333	2.99993e-08	3.0005e-08	1	0	0	1	0	0
AAGAGGCTATACTAGATTGAATC	118	478	23	24.38	1100654316	150	178859122	10994	4.05085	4.84003	19.6062	2.67249	0.450943	0.0614674	0.62113	4.09705e-07	4.09782e-07	1	0	0	1	1	0
AAGAGGG	20	80	7	24.38	1100654316	150	178859122	560	4	0.820345	3.28138	0.447279	0.0229696	0.00313096	0.186667	2.08691e-08	2.0873e-08	1	0	0	1	0	0
AAGAGGGAGAGAGAGG	2	8	16	24.38	1100654316	150	178859122	128	4	0.0820345	0.328138	0.0447279	0.00525021	0.000715647	0.426667	4.77008e-09	4.77098e-09	1	0	0	1	0	0
AAGAGGGC	22	106	8	24.38	1100654316	150	178859122	848	4.81818	0.902379	4.34783	0.592645	0.0347826	0.00474116	0.25697	3.16018e-08	3.16077e-08	1	0	0	1	0	0
AAGAGGT	1	5	7	24.38	1100654316	150	178859122	35	5	0.0410172	0.205086	0.027955	0.0014356	0.000195685	0.233333	1.30432e-09	1.30456e-09	1	0	0	1	0	0
AAGAGGTGGGT	1	5	11	24.38	1100654316	150	178859122	55	5	0.0410172	0.205086	0.027955	0.00225595	0.000307505	0.366667	2.04964e-09	2.05003e-09	1	0	0	1	0	0
AAGAGTAGAGGT	2	9	12	24.38	1100654316	150	178859122	108	4.5	0.0820345	0.369155	0.0503189	0.00442986	0.000603827	0.36	4.02475e-09	4.02551e-09	1	0	0	1	0	0
AAGAGTATGTGTGTG	1	4	15	24.38	1100654316	150	178859122	60	4	0.0410172	0.164069	0.022364	0.00246103	0.00033546	0.4	2.23597e-09	2.2364e-09	1	0	0	1	0	0
AAGAGTC	330	4444	7	24.38	1100654316	150	178859122	31108	13.4667	13.5357	182.281	24.8464	1.27596	0.173925	0.628444	1.15928e-06	1.1595e-06	1	0	0	1	1	0
AAGAGTCCCCACTATCACTGCCATT	10	40	25	24.38	1100654316	150	178859122	1000	4	0.410172	1.64069	0.22364	0.0410172	0.00559099	0.666667	3.72662e-08	3.72733e-08	1	0	0	1	1	0
AAGAGTCGAGGT	21	103	12	24.38	1100654316	150	178859122	1236	4.90476	0.861362	4.22477	0.575872	0.0506973	0.00691047	0.392381	4.6061e-08	4.60698e-08	1	0	0	1	0	0
AAGAGTCTCG	1	4	10	24.38	1100654316	150	178859122	40	4	0.0410172	0.164069	0.022364	0.00164069	0.00022364	0.266667	1.49065e-09	1.49093e-09	1	0	0	1	0	0
AAGAGTG	11	76	7	24.38	1100654316	150	178859122	532	6.90909	0.451189	3.11731	0.424915	0.0218212	0.00297441	0.322424	1.98256e-08	1.98294e-08	1	0	0	1	0	0
AAGAGTGAGAGAGTGAAGGT	1	4	20	24.38	1100654316	150	178859122	80	4	0.0410172	0.164069	0.022364	0.00328138	0.000447279	0.533333	2.9813e-09	2.98186e-09	1	0	0	1	1	0
AAGAGTGCAAGTGTGCAATTGTGC	1	4	24	24.38	1100654316	150	178859122	96	4	0.0410172	0.164069	0.022364	0.00393765	0.000536735	0.64	3.57756e-09	3.57824e-09	1	0	0	1	1	0
AAGAGTGTGTGAGTGT	10	43	16	24.38	1100654316	150	178859122	688	4.3	0.410172	1.76374	0.240413	0.0282199	0.0038466	0.458667	2.56392e-08	2.5644e-08	1	0	0	1	0	0
AAGAT	58	299	5	24.38	1100654316	150	178859122	1495	5.15517	2.379	12.2642	1.67171	0.0613208	0.00835853	0.171839	5.5713e-08	5.57236e-08	1	0	0	1	0	0
AAGATAC	168	1559	7	24.38	1100654316	150	178859122	10913	9.27976	6.89089	63.9459	8.71636	0.447621	0.0610145	0.433056	4.06686e-07	4.06763e-07	1	0	0	1	0	0
AAGATAG	5	20	7	24.38	1100654316	150	178859122	140	4	0.205086	0.820345	0.11182	0.00574241	0.000782739	0.186667	5.21727e-09	5.21826e-09	1	0	0	1	0	0
AAGATAGATAGAT	20	94	13	24.38	1100654316	150	178859122	1222	4.7	0.820345	3.85562	0.525553	0.0501231	0.00683219	0.407333	4.55393e-08	4.5548e-08	1	0	0	1	0	0
AAGATATACAGTGGTCAC	1	5	18	24.38	1100654316	150	178859122	90	5	0.0410172	0.205086	0.027955	0.00369155	0.000503189	0.6	3.35396e-09	3.3546e-09	1	0	0	1	1	0
AAGATCGCCATATCTGTAGT	1	6	20	24.38	1100654316	150	178859122	120	6	0.0410172	0.246103	0.033546	0.00492207	0.000670919	0.8	4.47195e-09	4.47279e-09	1	0	0	1	1	0
AAGATCGGGAGCTTGG	25	105	16	24.38	1100654316	150	178859122	1680	4.2	1.02543	4.30681	0.587054	0.0689089	0.00939287	0.448	6.26073e-08	6.26191e-08	1	0	0	1	0	0
AAGATG	240	2489	6	24.38	1100654316	150	178859122	14934	10.3708	9.84413	102.092	13.916	0.612551	0.0834959	0.414833	5.56534e-07	5.56639e-07	1	0	0	1	0	0
AAGATGAGTAGAG	45	247	13	24.38	1100654316	150	178859122	3211	5.48889	1.84578	10.1313	1.38098	0.131706	0.0179527	0.475704	1.19662e-07	1.19685e-07	1	0	0	1	0	0
AAGATGAGTAGAGTAGAG	3	12	18	24.38	1100654316	150	178859122	216	4	0.123052	0.492207	0.0670919	0.00885972	0.00120765	0.48	8.0495e-09	8.05103e-09	1	0	0	1	0	0
AAGATGATTGTCTGTGGTCCTGAG	1	4	24	24.38	1100654316	150	178859122	96	4	0.0410172	0.164069	0.022364	0.00393765	0.000536735	0.64	3.57756e-09	3.57824e-09	1	0	0	1	1	0
AAGATGC	2	17	7	24.38	1100654316	150	178859122	119	8.5	0.0820345	0.697293	0.0950469	0.00488105	0.000665328	0.396667	4.43468e-09	4.43552e-09	1	0	0	1	0	0
AAGATGGCGTGACAGTATTC	11	46	20	24.38	1100654316	150	178859122	920	4.18182	0.451189	1.88679	0.257186	0.0377358	0.00514371	0.557576	3.42849e-08	3.42914e-08	1	0	0	1	1	0
AAGATGGTG	21	98	9	24.38	1100654316	150	178859122	882	4.66667	0.861362	4.01969	0.547917	0.0361772	0.00493126	0.28	3.28688e-08	3.2875e-08	1	0	0	1	0	0
AAGATT	43	173	6	24.38	1100654316	150	178859122	1038	4.02326	1.76374	7.09598	0.967242	0.0425759	0.00580345	0.16093	3.86823e-08	3.86897e-08	1	0	0	1	0	0
AAGATTACCG	1	4	10	24.38	1100654316	150	178859122	40	4	0.0410172	0.164069	0.022364	0.00164069	0.00022364	0.266667	1.49065e-09	1.49093e-09	1	0	0	1	0	0
AAGATTACCTAAGATTGCCG	3	12	20	24.38	1100654316	150	178859122	240	4	0.123052	0.492207	0.0670919	0.00984413	0.00134184	0.533333	8.94389e-09	8.94559e-09	1	0	0	1	1	0
AAGATTATATATAT	5	24	14	24.38	1100654316	150	178859122	336	4.8	0.205086	0.984413	0.134184	0.0137818	0.00187857	0.448	1.25215e-08	1.25238e-08	1	0	0	1	0	0
AAGATTC	36	179	7	24.38	1100654316	150	178859122	1253	4.97222	1.47662	7.34208	1.00079	0.0513946	0.00700551	0.232037	4.66946e-08	4.67034e-08	1	0	0	1	0	0
AAGATTCATAGGGACTTAC	10	43	19	24.38	1100654316	150	178859122	817	4.3	0.410172	1.76374	0.240413	0.0335111	0.00456784	0.544667	3.04465e-08	3.04523e-08	1	0	0	1	1	0
AAGC	132	925	4	24.38	1100654316	150	178859122	3700	7.00758	5.41427	37.9409	5.17167	0.151764	0.0206867	0.186869	1.37885e-07	1.37911e-07	1	0	0	0	0	0
AAGCAAGCATGC	89	587	12	24.38	1100654316	150	178859122	7044	6.59551	3.65053	24.0771	3.28191	0.288925	0.039383	0.52764	2.62503e-07	2.62553e-07	1	0	0	1	1	0
AAGCAC	1	4	6	24.38	1100654316	150	178859122	24	4	0.0410172	0.164069	0.022364	0.000984413	0.000134184	0.16	8.94389e-10	8.94559e-10	1	0	0	1	0	0
AAGCACACACATGCAC	21	98	16	24.38	1100654316	150	178859122	1568	4.66667	0.861362	4.01969	0.547917	0.064315	0.00876668	0.497778	5.84334e-08	5.84445e-08	1	0	0	1	0	0
AAGCACCTAGCACC	1	4	14	24.38	1100654316	150	178859122	56	4	0.0410172	0.164069	0.022364	0.00229696	0.000313096	0.373333	2.08691e-09	2.0873e-09	1	0	0	1	0	0
AAGCACGATGC	27	162	11	24.38	1100654316	150	178859122	1782	6	1.10747	6.64479	0.905741	0.0730927	0.00996315	0.44	6.64084e-08	6.6421e-08	1	0	0	1	0	0
AAGCACT	3	15	7	24.38	1100654316	150	178859122	105	5	0.123052	0.615258	0.0838649	0.00430681	0.000587054	0.233333	3.91295e-09	3.91369e-09	1	0	0	1	0	0
AAGCACTAGATG	12	50	12	24.38	1100654316	150	178859122	600	4.16667	0.492207	2.05086	0.27955	0.0246103	0.0033546	0.333333	2.23597e-08	2.2364e-08	1	0	0	1	0	0
AAGCAGACCGGAGATCTGAC	1	5	20	24.38	1100654316	150	178859122	100	5	0.0410172	0.205086	0.027955	0.00410172	0.000559099	0.666667	3.72662e-09	3.72733e-09	1	0	0	1	1	0
AAGCAGT	5	20	7	24.38	1100654316	150	178859122	140	4	0.205086	0.820345	0.11182	0.00574241	0.000782739	0.186667	5.21727e-09	5.21826e-09	1	0	0	1	0	0
AAGCATAC	17	73	8	24.38	1100654316	150	178859122	584	4.29412	0.697293	2.99426	0.408142	0.0239541	0.00326514	0.22902	2.17635e-08	2.17676e-08	1	0	0	1	0	0
AAGCATCAGTGTG	83	541	13	24.38	1100654316	150	178859122	7033	6.51807	3.40443	22.1903	3.02473	0.288474	0.0393214	0.5649	2.62093e-07	2.62143e-07	1	0	0	1	1	0
AAGCATG	11	44	7	24.38	1100654316	150	178859122	308	4	0.451189	1.80476	0.246004	0.0126333	0.00172203	0.186667	1.1478e-08	1.14802e-08	1	0	0	1	0	0
AAGCATGAGAGAGAGC	5	22	16	24.38	1100654316	150	178859122	352	4.4	0.205086	0.902379	0.123002	0.0144381	0.00196803	0.469333	1.31177e-08	1.31202e-08	1	0	0	1	0	0
AAGCATGC	5	30	8	24.38	1100654316	150	178859122	240	6	0.205086	1.23052	0.16773	0.00984413	0.00134184	0.32	8.94389e-09	8.94559e-09	1	0	0	1	0	0
AAGCATGTATGC	9	46	12	24.38	1100654316	150	178859122	552	5.11111	0.369155	1.88679	0.257186	0.0226415	0.00308623	0.408889	2.0571e-08	2.05749e-08	1	0	0	1	0	0
AAGCC	95	786	5	24.38	1100654316	150	178859122	3930	8.27368	3.89664	32.2395	4.39452	0.161198	0.0219726	0.275789	1.46456e-07	1.46484e-07	1	0	0	1	0	0
AAGCCAC	414	4417	7	24.38	1100654316	150	178859122	30919	10.6691	16.9811	181.173	24.6954	1.26821	0.172868	0.49789	1.15223e-06	1.15245e-06	1	0	0	1	0	0
AAGCCATAGCTTGGTC	24	119	16	24.38	1100654316	150	178859122	1904	4.95833	0.984413	4.88105	0.665328	0.0780968	0.0106452	0.528889	7.09549e-08	7.09683e-08	1	0	0	1	1	0
AAGCCCCAC	25	108	9	24.38	1100654316	150	178859122	972	4.32	1.02543	4.42986	0.603827	0.0398687	0.00543444	0.2592	3.62228e-08	3.62296e-08	1	0	0	1	0	0
AAGCCCG	22	125	7	24.38	1100654316	150	178859122	875	5.68182	0.902379	5.12715	0.698874	0.0358901	0.00489212	0.265152	3.26079e-08	3.26141e-08	1	0	0	1	0	0
AAGCCCTAC	5	21	9	24.38	1100654316	150	178859122	189	4.2	0.205086	0.861362	0.117411	0.00775226	0.0010567	0.252	7.04332e-09	7.04465e-09	1	0	0	1	0	0
AAGCCG	13	52	6	24.38	1100654316	150	178859122	312	4	0.533224	2.1329	0.290732	0.0127974	0.00174439	0.16	1.16271e-08	1.16293e-08	1	0	0	1	0	0
AAGCCT	7	28	6	24.38	1100654316	150	178859122	168	4	0.287121	1.14848	0.156548	0.00689089	0.000939287	0.16	6.26073e-09	6.26191e-09	1	0	0	1	0	0
AAGCCTC	34	411	7	24.38	1100654316	150	178859122	2877	12.0882	1.39459	16.8581	2.2979	0.118007	0.0160853	0.564118	1.07215e-07	1.07235e-07	1	0	0	1	1	0
AAGCCTGGACAC	63	252	12	24.38	1100654316	150	178859122	3024	4	2.58409	10.3363	1.40893	0.124036	0.0169072	0.32	1.12693e-07	1.12714e-07	1	0	0	1	0	0
AAGCCTGTGATTGTCACTCCTCTCC	1	4	25	24.38	1100654316	150	178859122	100	4	0.0410172	0.164069	0.022364	0.00410172	0.000559099	0.666667	3.72662e-09	3.72733e-09	1	0	0	1	1	0
AAGCCTT	11	44	7	24.38	1100654316	150	178859122	308	4	0.451189	1.80476	0.246004	0.0126333	0.00172203	0.186667	1.1478e-08	1.14802e-08	1	0	0	1	0	0
AAGCCTTAGCTTGGTC	29	130	16	24.38	1100654316	150	178859122	2080	4.48276	1.1895	5.33224	0.726829	0.0853158	0.0116293	0.478161	7.75137e-08	7.75284e-08	1	0	0	1	0	0
AAGCG	8	40	5	24.38	1100654316	150	178859122	200	5	0.328138	1.64069	0.22364	0.00820345	0.0011182	0.166667	7.45324e-09	7.45466e-09	1	0	0	1	0	0
AAGCGAAGTCG	9	46	11	24.38	1100654316	150	178859122	506	5.11111	0.369155	1.88679	0.257186	0.0207547	0.00282904	0.374815	1.88567e-08	1.88603e-08	1	0	0	1	0	0
AAGCGAGACTAGTG	42	251	14	24.38	1100654316	150	178859122	3514	5.97619	1.72272	10.2953	1.40334	0.144135	0.0196467	0.557778	1.30954e-07	1.30978e-07	1	0	0	1	1	0
AAGCGCAGTACCTGCTGC	10	44	18	24.38	1100654316	150	178859122	792	4.4	0.410172	1.80476	0.246004	0.0324856	0.00442807	0.528	2.95148e-08	2.95204e-08	1	0	0	1	1	0
AAGCGT	8	32	6	24.38	1100654316	150	178859122	192	4	0.328138	1.31255	0.178912	0.00787531	0.00107347	0.16	7.15511e-09	7.15647e-09	1	0	0	1	0	0
AAGCGTGCCACTATTGGC	11	45	18	24.38	1100654316	150	178859122	810	4.09091	0.451189	1.84578	0.251595	0.033224	0.0045287	0.490909	3.01856e-08	3.01914e-08	1	0	0	1	0	0
AAGCT	782	4222	5	24.38	1100654316	150	178859122	21110	5.39898	32.0755	173.175	23.6052	0.865874	0.118026	0.179966	7.8669e-07	7.86839e-07	1	0	0	1	0	0
AAGCTAC	3881	53319	7	24.38	1100654316	150	178859122	373233	13.7385	159.188	2187	298.106	15.309	2.08674	0.641129	1.3909e-05	1.39116e-05	1	0	0	1	1	0
AAGCTAGGTG	26	141	10	24.38	1100654316	150	178859122	1410	5.42308	1.06645	5.78343	0.78833	0.0578343	0.0078833	0.361538	5.25454e-08	5.25553e-08	1	0	0	1	0	0
AAGCTAT	17	171	7	24.38	1100654316	150	178859122	1197	10.0588	0.697293	7.01395	0.95606	0.0490976	0.00669242	0.469412	4.46077e-08	4.46161e-08	1	0	0	1	0	0
AAGCTATGCT	5	20	10	24.38	1100654316	150	178859122	200	4	0.205086	0.820345	0.11182	0.00820345	0.0011182	0.266667	7.45324e-09	7.45466e-09	1	0	0	1	0	0
AAGCTATGTCACC	27	116	13	24.38	1100654316	150	178859122	1508	4.2963	1.10747	4.758	0.648555	0.061854	0.00843122	0.372346	5.61975e-08	5.62081e-08	1	0	0	1	0	0
AAGCTATGTCCTCTCCCCTC	1	4	20	24.38	1100654316	150	178859122	80	4	0.0410172	0.164069	0.022364	0.00328138	0.000447279	0.533333	2.9813e-09	2.98186e-09	1	0	0	1	1	0
AAGCTC	75	333	6	24.38	1100654316	150	178859122	1998	4.44	3.07629	13.6587	1.8618	0.0819524	0.0111708	0.1776	7.44579e-08	7.4472e-08	1	0	0	1	0	0
AAGCTCGTGGCTGAGCAATGTGTG	1	4	24	24.38	1100654316	150	178859122	96	4	0.0410172	0.164069	0.022364	0.00393765	0.000536735	0.64	3.57756e-09	3.57824e-09	1	0	0	1	1	0
AAGCTG	19	104	6	24.38	1100654316	150	178859122	624	5.47368	0.779327	4.26579	0.581463	0.0255947	0.00348878	0.218947	2.32541e-08	2.32585e-08	1	0	0	1	0	0
AAGCTGAATGT	10	47	11	24.38	1100654316	150	178859122	517	4.7	0.410172	1.92781	0.262777	0.0212059	0.00289054	0.344667	1.92666e-08	1.92703e-08	1	0	0	1	0	0
AAGCTGC	13	144	7	24.38	1100654316	150	178859122	1008	11.0769	0.533224	5.90648	0.805103	0.0413454	0.00563572	0.516923	3.75644e-08	3.75715e-08	1	0	0	1	1	0
AAGCTGGAC	1	5	9	24.38	1100654316	150	178859122	45	5	0.0410172	0.205086	0.027955	0.00184578	0.000251595	0.3	1.67698e-09	1.6773e-09	1	0	0	1	0	0
AAGCTTC	146	2010	7	24.38	1100654316	150	178859122	14070	13.7671	5.98852	82.4446	11.2379	0.577112	0.0786653	0.642466	5.24336e-07	5.24435e-07	1	0	0	1	1	0
AAGG	430	3533	4	24.38	1100654316	150	178859122	14132	8.21628	17.6374	144.914	19.753	0.579655	0.0790119	0.219101	5.26646e-07	5.26746e-07	1	0	0	0	0	0
AAGGAAGGAAGGGATG	1	4	16	24.38	1100654316	150	178859122	64	4	0.0410172	0.164069	0.022364	0.0026251	0.000357824	0.426667	2.38504e-09	2.38549e-09	1	0	0	1	0	0
AAGGAAGGAATGGAATG	1	4	17	24.38	1100654316	150	178859122	68	4	0.0410172	0.164069	0.022364	0.00278917	0.000380187	0.453333	2.5341e-09	2.53458e-09	1	0	0	1	0	0
AAGGAAGGAGAGAG	22	89	14	24.38	1100654316	150	178859122	1246	4.04545	0.902379	3.65053	0.497598	0.0511075	0.00696638	0.377576	4.64337e-08	4.64425e-08	1	0	0	1	0	0
AAGGAAGGGGGGGGC	1	5	15	24.38	1100654316	150	178859122	75	5	0.0410172	0.205086	0.027955	0.00307629	0.000419324	0.5	2.79497e-09	2.7955e-09	1	0	0	1	0	0
AAGGAAGGTGGGGTGCTAGAGAGG	1	5	24	24.38	1100654316	150	178859122	120	5	0.0410172	0.205086	0.027955	0.00492207	0.000670919	0.8	4.47195e-09	4.47279e-09	1	0	0	1	1	0
AAGGAC	12	48	6	24.38	1100654316	150	178859122	288	4	0.492207	1.96883	0.268368	0.011813	0.00161021	0.16	1.07327e-08	1.07347e-08	1	0	0	1	0	0
AAGGACC	8	32	7	24.38	1100654316	150	178859122	224	4	0.328138	1.31255	0.178912	0.00918786	0.00125238	0.186667	8.34763e-09	8.34922e-09	1	0	0	1	0	0
AAGGAG	15	73	6	24.38	1100654316	150	178859122	438	4.86667	0.615258	2.99426	0.408142	0.0179655	0.00244885	0.194667	1.63226e-08	1.63257e-08	1	0	0	1	0	0
AAGGAGACATGGTCTCTATCCAC	1	4	23	24.38	1100654316	150	178859122	92	4	0.0410172	0.164069	0.022364	0.00377358	0.000514371	0.613333	3.42849e-09	3.42914e-09	1	0	0	1	1	0
AAGGAGACTAGAGG	55	252	14	24.38	1100654316	150	178859122	3528	4.58182	2.25595	10.3363	1.40893	0.144709	0.019725	0.427636	1.31475e-07	1.315e-07	1	0	0	1	0	0
AAGGAGAGAGATGGAG	4	16	16	24.38	1100654316	150	178859122	256	4	0.164069	0.656276	0.0894559	0.0105004	0.00143129	0.426667	9.54015e-09	9.54196e-09	1	0	0	1	0	0
AAGGAGAGGG	6	28	10	24.38	1100654316	150	178859122	280	4.66667	0.246103	1.14848	0.156548	0.0114848	0.00156548	0.311111	1.04345e-08	1.04365e-08	1	0	0	1	0	0
AAGGAGAGGGTAATGGT	21	86	17	24.38	1100654316	150	178859122	1462	4.09524	0.861362	3.52748	0.480825	0.0599672	0.00817403	0.464127	5.44832e-08	5.44935e-08	1	0	0	1	0	0
AAGGAGG	1	4	7	24.38	1100654316	150	178859122	28	4	0.0410172	0.164069	0.022364	0.00114848	0.000156548	0.186667	1.04345e-09	1.04365e-09	1	0	0	1	0	0
AAGGAGGAG	1	4	9	24.38	1100654316	150	178859122	36	4	0.0410172	0.164069	0.022364	0.00147662	0.000201276	0.24	1.34158e-09	1.34184e-09	1	0	0	1	0	0
AAGGAGGAGGAGGAGGAG	1	4	18	24.38	1100654316	150	178859122	72	4	0.0410172	0.164069	0.022364	0.00295324	0.000402551	0.48	2.68317e-09	2.68368e-09	1	0	0	1	0	0
AAGGAGGGGGAC	1	4	12	24.38	1100654316	150	178859122	48	4	0.0410172	0.164069	0.022364	0.00196883	0.000268368	0.32	1.78878e-09	1.78912e-09	1	0	0	1	0	0
AAGGAGTACACGAATGATAGC	38	176	21	24.38	1100654316	150	178859122	3696	4.63158	1.55865	7.21903	0.984015	0.1516	0.0206643	0.648421	1.37736e-07	1.37762e-07	1	0	0	1	1	0
AAGGAGTG	56	228	8	24.38	1100654316	150	178859122	1824	4.07143	2.29696	9.35193	1.27475	0.0748154	0.010198	0.217143	6.79736e-08	6.79865e-08	1	0	0	1	0	0
AAGGAT	22	150	6	24.38	1100654316	150	178859122	900	6.81818	0.902379	6.15258	0.838649	0.0369155	0.00503189	0.272727	3.35396e-08	3.3546e-08	1	0	0	1	0	0
AAGGATACATG	1	4	11	24.38	1100654316	150	178859122	44	4	0.0410172	0.164069	0.022364	0.00180476	0.000246004	0.293333	1.63971e-09	1.64002e-09	1	0	0	1	0	0
AAGGC	28	145	5	24.38	1100654316	150	178859122	725	5.17857	1.14848	5.9475	0.810694	0.0297375	0.00405347	0.172619	2.7018e-08	2.70231e-08	1	0	0	1	0	0
AAGGCACTAGGC	33	146	12	24.38	1100654316	150	178859122	1752	4.42424	1.35357	5.98852	0.816285	0.0718622	0.00979542	0.353939	6.52904e-08	6.53028e-08	1	0	0	1	0	0
AAGGCAGGC	9	42	9	24.38	1100654316	150	178859122	378	4.66667	0.369155	1.72272	0.234822	0.0155045	0.0021134	0.28	1.40866e-08	1.40893e-08	1	0	0	1	0	0
AAGGCAGTGATAGAC	1	4	15	24.38	1100654316	150	178859122	60	4	0.0410172	0.164069	0.022364	0.00246103	0.00033546	0.4	2.23597e-09	2.2364e-09	1	0	0	1	0	0
AAGGCAGTGTG	5	21	11	24.38	1100654316	150	178859122	231	4.2	0.205086	0.861362	0.117411	0.00947498	0.00129152	0.308	8.6085e-09	8.61013e-09	1	0	0	1	0	0
AAGGCG	1	9	6	24.38	1100654316	150	178859122	54	9	0.0410172	0.369155	0.0503189	0.00221493	0.000301914	0.36	2.01238e-09	2.01276e-09	1	0	0	1	0	0
AAGGCTAGGTCAGAT	21	101	15	24.38	1100654316	150	178859122	1515	4.80952	0.861362	4.14274	0.56469	0.0621411	0.00847035	0.480952	5.64583e-08	5.6469e-08	1	0	0	1	0	0
AAGGCTG	8	32	7	24.38	1100654316	150	178859122	224	4	0.328138	1.31255	0.178912	0.00918786	0.00125238	0.186667	8.34763e-09	8.34922e-09	1	0	0	1	0	0
AAGGGC	24	176	6	24.38	1100654316	150	178859122	1056	7.33333	0.984413	7.21903	0.984015	0.0433142	0.00590409	0.293333	3.93531e-08	3.93606e-08	1	0	0	1	0	0
AAGGGCCGAATGAGAG	1	4	16	24.38	1100654316	150	178859122	64	4	0.0410172	0.164069	0.022364	0.0026251	0.000357824	0.426667	2.38504e-09	2.38549e-09	1	0	0	1	0	0
AAGGGG	1	4	6	24.38	1100654316	150	178859122	24	4	0.0410172	0.164069	0.022364	0.000984413	0.000134184	0.16	8.94389e-10	8.94559e-10	1	0	0	1	0	0
AAGGGGGTG	1	4	9	24.38	1100654316	150	178859122	36	4	0.0410172	0.164069	0.022364	0.00147662	0.000201276	0.24	1.34158e-09	1.34184e-09	1	0	0	1	0	0
AAGGGT	20	90	6	24.38	1100654316	150	178859122	540	4.5	0.820345	3.69155	0.503189	0.0221493	0.00301914	0.18	2.01238e-08	2.01276e-08	1	0	0	1	0	0
AAGGGTACATG	1	4	11	24.38	1100654316	150	178859122	44	4	0.0410172	0.164069	0.022364	0.00180476	0.000246004	0.293333	1.63971e-09	1.64002e-09	1	0	0	1	0	0
AAGGGTCAGGTGGCCT	1	4	16	24.38	1100654316	150	178859122	64	4	0.0410172	0.164069	0.022364	0.0026251	0.000357824	0.426667	2.38504e-09	2.38549e-09	1	0	0	1	0	0
AAGGGTG	2	8	7	24.38	1100654316	150	178859122	56	4	0.0820345	0.328138	0.0447279	0.00229696	0.000313096	0.186667	2.08691e-09	2.0873e-09	1	0	0	1	0	0
AAGGGTGGTGC	15	65	11	24.38	1100654316	150	178859122	715	4.33333	0.615258	2.66612	0.363415	0.0293273	0.00399756	0.317778	2.66453e-08	2.66504e-08	1	0	0	1	0	0
AAGGT	104	567	5	24.38	1100654316	150	178859122	2835	5.45192	4.26579	23.2568	3.17009	0.116284	0.0158505	0.181731	1.0565e-07	1.0567e-07	1	0	0	1	0	0
AAGGTAATAGT	4	24	11	24.38	1100654316	150	178859122	264	6	0.164069	0.984413	0.134184	0.0108285	0.00147602	0.44	9.83828e-09	9.84015e-09	1	0	0	1	0	0
AAGGTAATGATAGAC	1	4	15	24.38	1100654316	150	178859122	60	4	0.0410172	0.164069	0.022364	0.00246103	0.00033546	0.4	2.23597e-09	2.2364e-09	1	0	0	1	0	0
AAGGTAGCAC	29	168	10	24.38	1100654316	150	178859122	1680	5.7931	1.1895	6.89089	0.939287	0.0689089	0.00939287	0.386207	6.26073e-08	6.26191e-08	1	0	0	1	0	0
AAGGTAGGAGTC	27	116	12	24.38	1100654316	150	178859122	1392	4.2963	1.10747	4.758	0.648555	0.057096	0.00778266	0.343704	5.18746e-08	5.18844e-08	1	0	0	1	0	0
AAGGTAGTAGGTAGT	24	142	15	24.38	1100654316	150	178859122	2130	5.91667	0.984413	5.82445	0.793921	0.0873667	0.0119088	0.591667	7.93771e-08	7.93921e-08	1	0	0	1	1	0
AAGGTAGTAGT	15	134	11	24.38	1100654316	150	178859122	1474	8.93333	0.615258	5.49631	0.749193	0.0604594	0.00824112	0.655111	5.49304e-08	5.49408e-08	1	0	0	1	1	0
AAGGTAGTAGTAGT	15	106	14	24.38	1100654316	150	178859122	1484	7.06667	0.615258	4.34783	0.592645	0.0608696	0.00829703	0.659556	5.53031e-08	5.53136e-08	1	0	0	1	1	0
AAGGTC	57	277	6	24.38	1100654316	150	178859122	1662	4.85965	2.33798	11.3618	1.5487	0.0681706	0.00929223	0.194386	6.19365e-08	6.19482e-08	1	0	0	1	0	0
AAGGTCCTATCACACT	33	133	16	24.38	1100654316	150	178859122	2128	4.0303	1.35357	5.45529	0.743602	0.0872847	0.0118976	0.429899	7.93025e-08	7.93175e-08	1	0	0	1	0	0
AAGGTCT	12	48	7	24.38	1100654316	150	178859122	336	4	0.492207	1.96883	0.268368	0.0137818	0.00187857	0.186667	1.25215e-08	1.25238e-08	1	0	0	1	0	0
AAGGTCTG	9	44	8	24.38	1100654316	150	178859122	352	4.88889	0.369155	1.80476	0.246004	0.0144381	0.00196803	0.260741	1.31177e-08	1.31202e-08	1	0	0	1	0	0
AAGGTG	17	85	6	24.38	1100654316	150	178859122	510	5	0.697293	3.48646	0.475234	0.0209188	0.00285141	0.2	1.90058e-08	1.90094e-08	1	0	0	1	0	0
AAGGTGACTGTGTACAT	1	4	17	24.38	1100654316	150	178859122	68	4	0.0410172	0.164069	0.022364	0.00278917	0.000380187	0.453333	2.5341e-09	2.53458e-09	1	0	0	1	0	0
AAGGTGATAGCGAGTATG	1	4	18	24.38	1100654316	150	178859122	72	4	0.0410172	0.164069	0.022364	0.00295324	0.000402551	0.48	2.68317e-09	2.68368e-09	1	0	0	1	0	0
AAGGTGATAGTATG	2	10	14	24.38	1100654316	150	178859122	140	5	0.0820345	0.410172	0.0559099	0.00574241	0.000782739	0.466667	5.21727e-09	5.21826e-09	1	0	0	1	0	0
AAGGTGG	17	68	7	24.38	1100654316	150	178859122	476	4	0.697293	2.78917	0.380187	0.0195242	0.00266131	0.186667	1.77387e-08	1.77421e-08	1	0	0	1	0	0
AAGGTGGACACC	9	38	12	24.38	1100654316	150	178859122	456	4.22222	0.369155	1.55865	0.212458	0.0187039	0.00254949	0.337778	1.69934e-08	1.69966e-08	1	0	0	1	0	0
AAGGTGGCCG	16	86	10	24.38	1100654316	150	178859122	860	5.375	0.656276	3.52748	0.480825	0.0352748	0.00480825	0.358333	3.2049e-08	3.2055e-08	1	0	0	1	0	0
AAGGTGGCTAAGT	2	10	13	24.38	1100654316	150	178859122	130	5	0.0820345	0.410172	0.0559099	0.00533224	0.000726829	0.433333	4.84461e-09	4.84553e-09	1	0	0	1	0	0
AAGGTGGGGATGTAGGGGATT	1	4	21	24.38	1100654316	150	178859122	84	4	0.0410172	0.164069	0.022364	0.00344545	0.000469643	0.56	3.13036e-09	3.13096e-09	1	0	0	1	1	0
AAGGTGGTAGTAGT	17	83	14	24.38	1100654316	150	178859122	1162	4.88235	0.697293	3.40443	0.464052	0.047662	0.00649673	0.455686	4.33033e-08	4.33116e-08	1	0	0	1	0	0
AAGGTGTCTAAGT	15	64	13	24.38	1100654316	150	178859122	832	4.26667	0.615258	2.6251	0.357824	0.0341263	0.00465171	0.369778	3.10055e-08	3.10114e-08	1	0	0	1	0	0
AAGT	879	8510	4	24.38	1100654316	150	178859122	34040	9.68146	36.0541	349.057	47.5793	1.39623	0.190317	0.258172	1.26854e-06	1.26878e-06	1	0	0	0	0	0
AAGTAC	2	8	6	24.38	1100654316	150	178859122	48	4	0.0820345	0.328138	0.0447279	0.00196883	0.000268368	0.16	1.78878e-09	1.78912e-09	1	0	0	1	0	0
AAGTACAGAGTACG	38	241	14	24.38	1100654316	150	178859122	3374	6.34211	1.55865	9.88515	1.34743	0.138392	0.018864	0.59193	1.25736e-07	1.2576e-07	1	0	0	1	1	0
AAGTACAGT	18	119	9	24.38	1100654316	150	178859122	1071	6.61111	0.73831	4.88105	0.665328	0.0439295	0.00598795	0.396667	3.99121e-08	3.99197e-08	1	0	0	1	0	0
AAGTACAGTACAGT	64	267	14	24.38	1100654316	150	178859122	3738	4.17188	2.6251	10.9516	1.49279	0.153322	0.0208991	0.389375	1.39301e-07	1.39328e-07	1	0	0	1	0	0
AAGTACATACATAC	31	160	14	24.38	1100654316	150	178859122	2240	5.16129	1.27153	6.56276	0.894559	0.0918786	0.0125238	0.48172	8.34763e-08	8.34922e-08	1	0	0	1	0	0
AAGTACC	23	92	7	24.38	1100654316	150	178859122	644	4	0.943396	3.77358	0.514371	0.0264151	0.0036006	0.186667	2.39994e-08	2.4004e-08	1	0	0	1	0	0
AAGTACGTACATATATACGT	15	60	20	24.38	1100654316	150	178859122	1200	4	0.615258	2.46103	0.33546	0.0492207	0.00670919	0.533333	4.47195e-08	4.47279e-08	1	0	0	1	1	0
AAGTAG	39	317	6	24.38	1100654316	150	178859122	1902	8.12821	1.59967	13.0025	1.77234	0.0780148	0.0106341	0.325128	7.08804e-08	7.08938e-08	1	0	0	1	0	0
AAGTAGC	8	32	7	24.38	1100654316	150	178859122	224	4	0.328138	1.31255	0.178912	0.00918786	0.00125238	0.186667	8.34763e-09	8.34922e-09	1	0	0	1	0	0
AAGTAGTAGT	21	96	10	24.38	1100654316	150	178859122	960	4.57143	0.861362	3.93765	0.536735	0.0393765	0.00536735	0.304762	3.57756e-08	3.57824e-08	1	0	0	1	0	0
AAGTAGTAGTAGTAGTAGTGG	3	15	21	24.38	1100654316	150	178859122	315	5	0.123052	0.615258	0.0838649	0.0129204	0.00176116	0.7	1.17389e-08	1.17411e-08	1	0	0	1	1	0
AAGTAGTAGTAGTAGTGG	6	24	18	24.38	1100654316	150	178859122	432	4	0.246103	0.984413	0.134184	0.0177194	0.00241531	0.48	1.6099e-08	1.61021e-08	1	0	0	1	0	0
AAGTAGTGATAGTGATCATAGTGTC	1	6	25	24.38	1100654316	150	178859122	150	6	0.0410172	0.246103	0.033546	0.00615258	0.000838649	1	5.58993e-09	5.59099e-09	1	0	0	1	1	0
AAGTAGTGTGCTGATATTAT	23	96	20	24.38	1100654316	150	178859122	1920	4.17391	0.943396	3.93765	0.536735	0.0787531	0.0107347	0.556522	7.15511e-08	7.15647e-08	1	0	0	1	1	0
AAGTAT	68	314	6	24.38	1100654316	150	178859122	1884	4.61765	2.78917	12.8794	1.75557	0.0772765	0.0105334	0.184706	7.02096e-08	7.02229e-08	1	0	0	1	0	0
AAGTATATATGTATGT	15	60	16	24.38	1100654316	150	178859122	960	4	0.615258	2.46103	0.33546	0.0393765	0.00536735	0.426667	3.57756e-08	3.57824e-08	1	0	0	1	0	0
AAGTATC	42	441	7	24.38	1100654316	150	178859122	3087	10.5	1.72272	18.0886	2.46563	0.12662	0.0172594	0.49	1.15041e-07	1.15063e-07	1	0	0	1	0	0
AAGTATCAAGTCAC	40	249	14	24.38	1100654316	150	178859122	3486	6.225	1.64069	10.2133	1.39216	0.142986	0.0194902	0.581	1.2991e-07	1.29935e-07	1	0	0	1	1	0
AAGTATCACT	1	4	10	24.38	1100654316	150	178859122	40	4	0.0410172	0.164069	0.022364	0.00164069	0.00022364	0.266667	1.49065e-09	1.49093e-09	1	0	0	1	0	0
AAGTATGGAGT	4	29	11	24.38	1100654316	150	178859122	319	7.25	0.164069	1.1895	0.162139	0.0130845	0.00178353	0.531667	1.18879e-08	1.18902e-08	1	0	0	1	1	0
AAGTATGGT	10	51	9	24.38	1100654316	150	178859122	459	5.1	0.410172	2.09188	0.285141	0.0188269	0.00256627	0.306	1.71052e-08	1.71084e-08	1	0	0	1	0	0
AAGTATGTAATTATGTCCTC	15	64	20	24.38	1100654316	150	178859122	1280	4.26667	0.615258	2.6251	0.357824	0.0525021	0.00715647	0.568889	4.77008e-08	4.77098e-08	1	0	0	1	1	0
AAGTATGTATGTAT	40	160	14	24.38	1100654316	150	178859122	2240	4	1.64069	6.56276	0.894559	0.0918786	0.0125238	0.373333	8.34763e-08	8.34922e-08	1	0	0	1	0	0
AAGTC	530	10628	5	24.38	1100654316	150	178859122	53140	20.0528	21.7391	435.931	59.4211	2.17966	0.297105	0.668428	1.98033e-06	1.9807e-06	1	0	0	1	1	0
AAGTCAC	2574	35239	7	24.38	1100654316	150	178859122	246673	13.6904	105.578	1445.41	197.021	10.1178	1.37915	0.638884	9.19257e-06	9.19431e-06	1	0	0	1	1	0
AAGTCACCACTATGTC	75	304	16	24.38	1100654316	150	178859122	4864	4.05333	3.07629	12.4692	1.69966	0.199508	0.0271946	0.432356	1.81263e-07	1.81297e-07	1	0	0	1	0	0
AAGTCAGGTC	1	11	10	24.38	1100654316	150	178859122	110	11	0.0410172	0.451189	0.0615009	0.00451189	0.000615009	0.733333	4.09928e-09	4.10006e-09	1	0	0	1	1	0
AAGTCAGTCCAC	43	246	12	24.38	1100654316	150	178859122	2952	5.72093	1.76374	10.0902	1.37538	0.121083	0.0165046	0.457674	1.1001e-07	1.10031e-07	1	0	0	1	0	0
AAGTCAT	7	51	7	24.38	1100654316	150	178859122	357	7.28571	0.287121	2.09188	0.285141	0.0146432	0.00199598	0.34	1.3304e-08	1.33066e-08	1	0	0	1	0	0
AAGTCC	247	1690	6	24.38	1100654316	150	178859122	10140	6.84211	10.1313	69.3191	9.44878	0.415915	0.0566927	0.273684	3.77879e-07	3.77951e-07	1	0	0	1	0	0
AAGTCCACGAT	1	4	11	24.38	1100654316	150	178859122	44	4	0.0410172	0.164069	0.022364	0.00180476	0.000246004	0.293333	1.63971e-09	1.64002e-09	1	0	0	1	0	0
AAGTCG	10	41	6	24.38	1100654316	150	178859122	246	4.1	0.410172	1.68171	0.229231	0.0100902	0.00137538	0.164	9.16749e-09	9.16923e-09	1	0	0	1	0	0
AAGTCGATCTATCGCTAG	1	7	18	24.38	1100654316	150	178859122	126	7	0.0410172	0.287121	0.0391369	0.00516817	0.000704465	0.84	4.69554e-09	4.69643e-09	1	0	0	1	1	0
AAGTCGATCTCTCGCCAG	1	4	18	24.38	1100654316	150	178859122	72	4	0.0410172	0.164069	0.022364	0.00295324	0.000402551	0.48	2.68317e-09	2.68368e-09	1	0	0	1	0	0
AAGTCGC	52	524	7	24.38	1100654316	150	178859122	3668	10.0769	2.1329	21.493	2.92968	0.150451	0.0205078	0.470256	1.36692e-07	1.36718e-07	1	0	0	1	0	0
AAGTCGTAGCTAGCTC	65	292	16	24.38	1100654316	150	178859122	4672	4.49231	2.66612	11.977	1.63257	0.191632	0.0261211	0.479179	1.74108e-07	1.74141e-07	1	0	0	1	0	0
AAGTCGTGTGCTGTCATATTAT	1	4	22	24.38	1100654316	150	178859122	88	4	0.0410172	0.164069	0.022364	0.00360952	0.000492007	0.586667	3.27943e-09	3.28005e-09	1	0	0	1	1	0
AAGTCT	17	68	6	24.38	1100654316	150	178859122	408	4	0.697293	2.78917	0.380187	0.016735	0.00228112	0.16	1.52046e-08	1.52075e-08	1	0	0	1	0	0
AAGTCTC	182	2520	7	24.38	1100654316	150	178859122	17640	13.8462	7.46514	103.363	14.0893	0.723544	0.0986251	0.646154	6.57376e-07	6.57501e-07	1	0	0	1	1	0
AAGTCTGGT	1	7	9	24.38	1100654316	150	178859122	63	7	0.0410172	0.287121	0.0391369	0.00258409	0.000352233	0.42	2.34777e-09	2.34822e-09	1	0	0	1	0	0
AAGTG	98	585	5	24.38	1100654316	150	178859122	2925	5.96939	4.01969	23.9951	3.27073	0.119975	0.0163537	0.19898	1.09004e-07	1.09024e-07	1	0	0	1	0	0
AAGTGAC	355	4757	7	24.38	1100654316	150	178859122	33299	13.4	14.5611	195.119	26.5964	1.36583	0.186174	0.625333	1.24093e-06	1.24116e-06	1	0	0	1	1	0
AAGTGAG	10	41	7	24.38	1100654316	150	178859122	287	4.1	0.410172	1.68171	0.229231	0.0117719	0.00160461	0.191333	1.06954e-08	1.06974e-08	1	0	0	1	0	0
AAGTGAGGACAGAGAGATGTGGAG	1	4	24	24.38	1100654316	150	178859122	96	4	0.0410172	0.164069	0.022364	0.00393765	0.000536735	0.64	3.57756e-09	3.57824e-09	1	0	0	1	1	0
AAGTGAGTG	15	131	9	24.38	1100654316	150	178859122	1179	8.73333	0.615258	5.37326	0.73242	0.0483593	0.00659178	0.524	4.39369e-08	4.39452e-08	1	0	0	1	1	0
AAGTGAGTGAGGGGAT	1	4	16	24.38	1100654316	150	178859122	64	4	0.0410172	0.164069	0.022364	0.0026251	0.000357824	0.426667	2.38504e-09	2.38549e-09	1	0	0	1	0	0
AAGTGC	52	232	6	24.38	1100654316	150	178859122	1392	4.46154	2.1329	9.516	1.29711	0.057096	0.00778266	0.178462	5.18746e-08	5.18844e-08	1	0	0	1	0	0
AAGTGCC	5	20	7	24.38	1100654316	150	178859122	140	4	0.205086	0.820345	0.11182	0.00574241	0.000782739	0.186667	5.21727e-09	5.21826e-09	1	0	0	1	0	0
AAGTGCTACATGGT	1	4	14	24.38	1100654316	150	178859122	56	4	0.0410172	0.164069	0.022364	0.00229696	0.000313096	0.373333	2.08691e-09	2.0873e-09	1	0	0	1	0	0
AAGTGCTGT	1	4	9	24.38	1100654316	150	178859122	36	4	0.0410172	0.164069	0.022364	0.00147662	0.000201276	0.24	1.34158e-09	1.34184e-09	1	0	0	1	0	0
AAGTGG	8	32	6	24.38	1100654316	150	178859122	192	4	0.328138	1.31255	0.178912	0.00787531	0.00107347	0.16	7.15511e-09	7.15647e-09	1	0	0	1	0	0
AAGTGGC	185	2143	7	24.38	1100654316	150	178859122	15001	11.5838	7.58819	87.8999	11.9815	0.615299	0.0838705	0.540577	5.59031e-07	5.59137e-07	1	0	0	1	1	0
AAGTGGG	1	6	7	24.38	1100654316	150	178859122	42	6	0.0410172	0.246103	0.033546	0.00172272	0.000234822	0.28	1.56518e-09	1.56548e-09	1	0	0	1	0	0
AAGTGGT	16	104	7	24.38	1100654316	150	178859122	728	6.5	0.656276	4.26579	0.581463	0.0298605	0.00407024	0.303333	2.71298e-08	2.7135e-08	1	0	0	1	0	0
AAGTGGTAGGTG	44	315	12	24.38	1100654316	150	178859122	3780	7.15909	1.80476	12.9204	1.76116	0.155045	0.021134	0.572727	1.40866e-07	1.40893e-07	1	0	0	1	1	0
AAGTGGTCGGTG	50	284	12	24.38	1100654316	150	178859122	3408	5.68	2.05086	11.6489	1.58784	0.139787	0.0190541	0.4544	1.27003e-07	1.27027e-07	1	0	0	1	0	0
AAGTGGTCTGTG	6	35	12	24.38	1100654316	150	178859122	420	5.83333	0.246103	1.4356	0.195685	0.0172272	0.00234822	0.466667	1.56518e-08	1.56548e-08	1	0	0	1	0	0
AAGTGT	48	199	6	24.38	1100654316	150	178859122	1194	4.14583	1.96883	8.16243	1.11261	0.0489746	0.00667564	0.165833	4.44959e-08	4.45043e-08	1	0	0	1	0	0
AAGTGTC	7	28	7	24.38	1100654316	150	178859122	196	4	0.287121	1.14848	0.156548	0.00803938	0.00109583	0.186667	7.30418e-09	7.30556e-09	1	0	0	1	0	0
AAGTGTCCTC	6	26	10	24.38	1100654316	150	178859122	260	4.33333	0.246103	1.06645	0.145366	0.0106645	0.00145366	0.288889	9.68922e-09	9.69105e-09	1	0	0	1	0	0
AAGTGTCTCGCTGCGCT	1	4	17	24.38	1100654316	150	178859122	68	4	0.0410172	0.164069	0.022364	0.00278917	0.000380187	0.453333	2.5341e-09	2.53458e-09	1	0	0	1	0	0
AAGTGTCTGCCC	13	94	12	24.38	1100654316	150	178859122	1128	7.23077	0.533224	3.85562	0.525553	0.0462674	0.00630664	0.578462	4.20363e-08	4.20443e-08	1	0	0	1	1	0
AAGTGTG	73	462	7	24.38	1100654316	150	178859122	3234	6.32877	2.99426	18.95	2.58304	0.13265	0.0180813	0.295342	1.20519e-07	1.20542e-07	1	0	0	1	0	0
AAGTGTGC	40	167	8	24.38	1100654316	150	178859122	1336	4.175	1.64069	6.84988	0.933696	0.054799	0.00746957	0.222667	4.97877e-08	4.97971e-08	1	0	0	1	0	0
AAGTGTGT	54	339	8	24.38	1100654316	150	178859122	2712	6.27778	2.21493	13.9048	1.89535	0.111239	0.0151628	0.334815	1.01066e-07	1.01085e-07	1	0	0	1	0	0
AAGTGTGTAG	32	208	10	24.38	1100654316	150	178859122	2080	6.5	1.31255	8.53158	1.16293	0.0853158	0.0116293	0.433333	7.75137e-08	7.75284e-08	1	0	0	1	0	0
AAGTGTGTGTG	13	62	11	24.38	1100654316	150	178859122	682	4.76923	0.533224	2.54307	0.346642	0.0279737	0.00381306	0.349744	2.54156e-08	2.54204e-08	1	0	0	1	0	0
AAT	900195	13467571	3	24.38	1100654316	150	178859122	40402713	14.9607	36923.5	552402	75297.1	1657.21	225.891	0.299215	0.00150566	0.00150594	1	1	1	0	0	0
AATAATAATAATATTGT	16	67	17	24.38	1100654316	150	178859122	1139	4.1875	0.656276	2.74815	0.374596	0.0467186	0.00636814	0.474583	4.24462e-08	4.24543e-08	1	0	0	1	0	0
AATAATAATACATAT	4	20	15	24.38	1100654316	150	178859122	300	5	0.164069	0.820345	0.11182	0.0123052	0.0016773	0.5	1.11799e-08	1.1182e-08	1	0	0	1	0	0
AATAATAATAGTATT	4	16	15	24.38	1100654316	150	178859122	240	4	0.164069	0.656276	0.0894559	0.00984413	0.00134184	0.4	8.94389e-09	8.94559e-09	1	0	0	1	0	0
AATAATAATGATGGT	13	70	15	24.38	1100654316	150	178859122	1050	5.38462	0.533224	2.87121	0.391369	0.0430681	0.00587054	0.538462	3.91295e-08	3.91369e-08	1	0	0	1	1	0
AATAATAATTCAATTAT	13	56	17	24.38	1100654316	150	178859122	952	4.30769	0.533224	2.29696	0.313096	0.0390484	0.00532262	0.488205	3.54774e-08	3.54842e-08	1	0	0	1	0	0
AATAATACATAT	31	127	12	24.38	1100654316	150	178859122	1524	4.09677	1.27153	5.20919	0.710056	0.0625103	0.00852067	0.327742	5.67937e-08	5.68045e-08	1	0	0	1	0	0
AATAATAGC	14	62	9	24.38	1100654316	150	178859122	558	4.42857	0.574241	2.54307	0.346642	0.0228876	0.00311977	0.265714	2.07946e-08	2.07985e-08	1	0	0	1	0	0
AATAATAGT	464	2378	9	24.38	1100654316	150	178859122	21402	5.125	19.032	97.539	13.2954	0.877851	0.119658	0.3075	7.97572e-07	7.97723e-07	1	0	0	1	0	0
AATAATATAC	1	4	10	24.38	1100654316	150	178859122	40	4	0.0410172	0.164069	0.022364	0.00164069	0.00022364	0.266667	1.49065e-09	1.49093e-09	1	0	0	1	0	0
AATAATATTAT	5	21	11	24.38	1100654316	150	178859122	231	4.2	0.205086	0.861362	0.117411	0.00947498	0.00129152	0.308	8.6085e-09	8.61013e-09	1	0	0	1	0	0
AATAATCAT	178	797	9	24.38	1100654316	150	178859122	7173	4.47753	7.30107	32.6907	4.45602	0.294217	0.0401042	0.268652	2.67311e-07	2.67361e-07	1	0	0	1	0	0
AATAATG	14	56	7	24.38	1100654316	150	178859122	392	4	0.574241	2.29696	0.313096	0.0160788	0.00219167	0.186667	1.46084e-08	1.46111e-08	1	0	0	1	0	0
AATAATGAT	1868	9764	9	24.38	1100654316	150	178859122	87876	5.22698	76.6202	400.492	54.5905	3.60443	0.491314	0.313619	3.27481e-06	3.27543e-06	1	0	0	1	0	0
AATAATGATAATTATTAT	1	4	18	24.38	1100654316	150	178859122	72	4	0.0410172	0.164069	0.022364	0.00295324	0.000402551	0.48	2.68317e-09	2.68368e-09	1	0	0	1	0	0
AATAATGATTAT	16	92	12	24.38	1100654316	150	178859122	1104	5.75	0.656276	3.77358	0.514371	0.045283	0.00617246	0.46	4.11419e-08	4.11497e-08	1	0	0	1	0	0
AATAATGATTGAT	1	6	13	24.38	1100654316	150	178859122	78	6	0.0410172	0.246103	0.033546	0.00319934	0.000436097	0.52	2.90677e-09	2.90732e-09	1	0	0	1	1	0
AATAATGCT	5	27	9	24.38	1100654316	150	178859122	243	5.4	0.205086	1.10747	0.150957	0.00996719	0.00135861	0.324	9.05569e-09	9.05741e-09	1	0	0	1	0	0
AATAATT	25	117	7	24.38	1100654316	150	178859122	819	4.68	1.02543	4.79902	0.654146	0.0335931	0.00457902	0.2184	3.0521e-08	3.05268e-08	1	0	0	1	0	0
AATAATTAATT	10	53	11	24.38	1100654316	150	178859122	583	5.3	0.410172	2.17391	0.296323	0.023913	0.00325955	0.388667	2.17262e-08	2.17303e-08	1	0	0	1	0	0
AATAATTAT	355	1469	9	24.38	1100654316	150	178859122	13221	4.13803	14.5611	60.2543	8.21317	0.542289	0.0739185	0.248282	4.92697e-07	4.9279e-07	1	0	0	1	0	0
AATAATTCTATAT	11	44	13	24.38	1100654316	150	178859122	572	4	0.451189	1.80476	0.246004	0.0234619	0.00319805	0.346667	2.13163e-08	2.13203e-08	1	0	0	1	0	0
AATAATTGT	4	28	9	24.38	1100654316	150	178859122	252	7	0.164069	1.14848	0.156548	0.0103363	0.00140893	0.42	9.39109e-09	9.39287e-09	1	0	0	1	0	0
AATAC	1637	10863	5	24.38	1100654316	150	178859122	54315	6.63592	67.1452	445.57	60.735	2.22785	0.303675	0.221197	2.02411e-06	2.0245e-06	1	0	0	1	0	0
AATACAATACGTAC	12	56	14	24.38	1100654316	150	178859122	784	4.66667	0.492207	2.29696	0.313096	0.0321575	0.00438334	0.435556	2.92167e-08	2.92223e-08	1	0	0	1	0	0
AATACAATAT	1	5	10	24.38	1100654316	150	178859122	50	5	0.0410172	0.205086	0.027955	0.00205086	0.00027955	0.333333	1.86331e-09	1.86366e-09	1	0	0	1	0	0
AATACAATGC	2	8	10	24.38	1100654316	150	178859122	80	4	0.0820345	0.328138	0.0447279	0.00328138	0.000447279	0.266667	2.9813e-09	2.98186e-09	1	0	0	1	0	0
AATACAC	45	195	7	24.38	1100654316	150	178859122	1365	4.33333	1.84578	7.99836	1.09024	0.0559885	0.0076317	0.202222	5.08684e-08	5.0878e-08	1	0	0	1	0	0
AATACACAC	34	180	9	24.38	1100654316	150	178859122	1620	5.29412	1.39459	7.3831	1.00638	0.0664479	0.00905741	0.317647	6.03713e-08	6.03827e-08	1	0	0	1	0	0
AATACACACAT	12	61	11	24.38	1100654316	150	178859122	671	5.08333	0.492207	2.50205	0.341051	0.0275226	0.00375156	0.372778	2.50056e-08	2.50104e-08	1	0	0	1	0	0
AATACACCCTGTCCAGT	9	36	17	24.38	1100654316	150	178859122	612	4	0.369155	1.47662	0.201276	0.0251025	0.00342169	0.453333	2.28069e-08	2.28112e-08	1	0	0	1	0	0
AATACAGCGTAG	5	20	12	24.38	1100654316	150	178859122	240	4	0.205086	0.820345	0.11182	0.00984413	0.00134184	0.32	8.94389e-09	8.94559e-09	1	0	0	1	0	0
AATACAGGGTAG	61	276	12	24.38	1100654316	150	178859122	3312	4.52459	2.50205	11.3208	1.54311	0.135849	0.0185174	0.361967	1.23426e-07	1.23449e-07	1	0	0	1	0	0
AATACAGTGACACCCT	18	78	16	24.38	1100654316	150	178859122	1248	4.33333	0.73831	3.19934	0.436097	0.0511895	0.00697756	0.462222	4.65082e-08	4.65171e-08	1	0	0	1	0	0
AATACAT	3	12	7	24.38	1100654316	150	178859122	84	4	0.123052	0.492207	0.0670919	0.00344545	0.000469643	0.186667	3.13036e-09	3.13096e-09	1	0	0	1	0	0
AATACATAC	430	3180	9	24.38	1100654316	150	178859122	28620	7.39535	17.6374	130.435	17.7794	1.17391	0.160014	0.443721	1.06656e-06	1.06676e-06	1	0	0	1	0	0
AATACATACATAC	366	1578	13	24.38	1100654316	150	178859122	20514	4.31148	15.0123	64.7252	8.82259	0.841427	0.114694	0.373661	7.64479e-07	7.64624e-07	1	0	0	1	0	0
AATACATACATTACATAC	264	1529	18	24.38	1100654316	150	178859122	27522	5.79167	10.8285	62.7153	8.54863	1.12888	0.153875	0.695	1.02564e-06	1.02584e-06	1	0	0	1	1	0
AATACATACATTC	67	290	13	24.38	1100654316	150	178859122	3770	4.32836	2.74815	11.895	1.62139	0.154635	0.021078	0.375124	1.40494e-07	1.4052e-07	1	0	0	1	0	0
AATACATCACTCCTCTATTAT	238	998	21	24.38	1100654316	150	178859122	20958	4.19328	9.7621	40.9352	5.57981	0.859639	0.117176	0.587059	7.81025e-07	7.81173e-07	1	0	0	1	1	0
AATACATCAGCAGCTCGTAC	1	4	20	24.38	1100654316	150	178859122	80	4	0.0410172	0.164069	0.022364	0.00328138	0.000447279	0.533333	2.9813e-09	2.98186e-09	1	0	0	1	1	0
AATACATTACATAC	38	180	14	24.38	1100654316	150	178859122	2520	4.73684	1.55865	7.3831	1.00638	0.103363	0.0140893	0.442105	9.39109e-08	9.39287e-08	1	0	0	1	0	0
AATACC	150	2437	6	24.38	1100654316	150	178859122	14622	16.2467	6.15258	99.959	13.6252	0.599754	0.0817515	0.649867	5.44907e-07	5.4501e-07	1	0	0	1	1	0
AATACCATAC	79	734	10	24.38	1100654316	150	178859122	7340	9.29114	3.24036	30.1066	4.10379	0.301066	0.0410379	0.619409	2.73534e-07	2.73586e-07	1	0	0	1	1	0
AATACCTCTCATGACC	39	199	16	24.38	1100654316	150	178859122	3184	5.10256	1.59967	8.16243	1.11261	0.130599	0.0178017	0.544274	1.18656e-07	1.18678e-07	1	0	0	1	1	0
AATACG	21	84	6	24.38	1100654316	150	178859122	504	4	0.861362	3.44545	0.469643	0.0206727	0.00281786	0.16	1.87822e-08	1.87857e-08	1	0	0	1	0	0
AATACGC	6	24	7	24.38	1100654316	150	178859122	168	4	0.246103	0.984413	0.134184	0.00689089	0.000939287	0.186667	6.26073e-09	6.26191e-09	1	0	0	1	0	0
AATACT	320	2070	6	24.38	1100654316	150	178859122	12420	6.46875	13.1255	84.9057	11.5734	0.509434	0.0694401	0.25875	4.62846e-07	4.62934e-07	1	0	0	1	0	0
AATACTATGCGTGCGATG	9	40	18	24.38	1100654316	150	178859122	720	4.44444	0.369155	1.64069	0.22364	0.0295324	0.00402551	0.533333	2.68317e-08	2.68368e-08	1	0	0	1	1	0
AATACTCT	23	121	8	24.38	1100654316	150	178859122	968	5.26087	0.943396	4.96308	0.67651	0.0397047	0.00541208	0.28058	3.60737e-08	3.60805e-08	1	0	0	1	0	0
AATACTGCTG	1	5	10	24.38	1100654316	150	178859122	50	5	0.0410172	0.205086	0.027955	0.00205086	0.00027955	0.333333	1.86331e-09	1.86366e-09	1	0	0	1	0	0
AATACTGTAC	8	54	10	24.38	1100654316	150	178859122	540	6.75	0.328138	2.21493	0.301914	0.0221493	0.00301914	0.45	2.01238e-08	2.01276e-08	1	0	0	1	0	0
AATAG	98	530	5	24.38	1100654316	150	178859122	2650	5.40816	4.01969	21.7391	2.96323	0.108696	0.0148161	0.180272	9.87555e-08	9.87742e-08	1	0	0	1	0	0
AATAGAC	9	36	7	24.38	1100654316	150	178859122	252	4	0.369155	1.47662	0.201276	0.0103363	0.00140893	0.186667	9.39109e-09	9.39287e-09	1	0	0	1	0	0
AATAGACCGC	5	25	10	24.38	1100654316	150	178859122	250	5	0.205086	1.02543	0.139775	0.0102543	0.00139775	0.333333	9.31656e-09	9.31832e-09	1	0	0	1	0	0
AATAGAT	31	245	7	24.38	1100654316	150	178859122	1715	7.90323	1.27153	10.0492	1.36979	0.0703445	0.00958855	0.368817	6.39116e-08	6.39237e-08	1	0	0	1	0	0
AATAGC	28	159	6	24.38	1100654316	150	178859122	954	5.67857	1.14848	6.52174	0.888968	0.0391304	0.00533381	0.227143	3.5552e-08	3.55587e-08	1	0	0	1	0	0
AATAGCAATAGT	16	78	12	24.38	1100654316	150	178859122	936	4.875	0.656276	3.19934	0.436097	0.0383921	0.00523317	0.39	3.48812e-08	3.48878e-08	1	0	0	1	0	0
AATAGCC	7	28	7	24.38	1100654316	150	178859122	196	4	0.287121	1.14848	0.156548	0.00803938	0.00109583	0.186667	7.30418e-09	7.30556e-09	1	0	0	1	0	0
AATAGCTG	2	8	8	24.38	1100654316	150	178859122	64	4	0.0820345	0.328138	0.0447279	0.0026251	0.000357824	0.213333	2.38504e-09	2.38549e-09	1	0	0	1	0	0
AATAGGC	26	117	7	24.38	1100654316	150	178859122	819	4.5	1.06645	4.79902	0.654146	0.0335931	0.00457902	0.21	3.0521e-08	3.05268e-08	1	0	0	1	0	0
AATAGGTG	1	4	8	24.38	1100654316	150	178859122	32	4	0.0410172	0.164069	0.022364	0.00131255	0.000178912	0.213333	1.19252e-09	1.19275e-09	1	0	0	1	0	0
AATAGT	560	4473	6	24.38	1100654316	150	178859122	26838	7.9875	22.9696	183.47	25.0085	1.10082	0.150051	0.3195	1.00015e-06	1.00034e-06	1	0	0	1	0	0
AATAGTAATTGT	11	49	12	24.38	1100654316	150	178859122	588	4.45455	0.451189	2.00984	0.273959	0.0241181	0.0032875	0.356364	2.19125e-08	2.19167e-08	1	0	0	1	0	0
AATAGTAGT	295	1758	9	24.38	1100654316	150	178859122	15822	5.95932	12.1001	72.1083	9.82896	0.648975	0.0884607	0.357559	5.89626e-07	5.89738e-07	1	0	0	1	0	0
AATAGTC	28	145	7	24.38	1100654316	150	178859122	1015	5.17857	1.14848	5.9475	0.810694	0.0416325	0.00567486	0.241667	3.78252e-08	3.78324e-08	1	0	0	1	0	0
AATAGTCTACATACAGGCT	128	535	19	24.38	1100654316	150	178859122	10165	4.17969	5.25021	21.9442	2.99118	0.41694	0.0568324	0.529427	3.78811e-07	3.78883e-07	1	0	0	1	1	0
AATAT	6546	67227	5	24.38	1100654316	150	178859122	336135	10.2699	268.499	2757.47	375.866	13.7873	1.87933	0.342331	1.25265e-05	1.25289e-05	1	0	0	1	0	0
AATATAATATACTAT	11	49	15	24.38	1100654316	150	178859122	735	4.45455	0.451189	2.00984	0.273959	0.0301477	0.00410938	0.445455	2.73907e-08	2.73959e-08	1	0	0	1	0	0
AATATAATCT	10	57	10	24.38	1100654316	150	178859122	570	5.7	0.410172	2.33798	0.318687	0.0233798	0.00318687	0.38	2.12417e-08	2.12458e-08	1	0	0	1	0	0
AATATAC	105	469	7	24.38	1100654316	150	178859122	3283	4.46667	4.30681	19.2371	2.62218	0.13466	0.0183552	0.208444	1.22345e-07	1.22368e-07	1	0	0	1	0	0
AATATACACAG	6	24	11	24.38	1100654316	150	178859122	264	4	0.246103	0.984413	0.134184	0.0108285	0.00147602	0.293333	9.83828e-09	9.84015e-09	1	0	0	1	0	0
AATATACATTATATAATATAT	1	4	21	24.38	1100654316	150	178859122	84	4	0.0410172	0.164069	0.022364	0.00344545	0.000469643	0.56	3.13036e-09	3.13096e-09	1	0	0	1	1	0
AATATACC	13	55	8	24.38	1100654316	150	178859122	440	4.23077	0.533224	2.25595	0.307505	0.0180476	0.00246004	0.225641	1.63971e-08	1.64002e-08	1	0	0	1	0	0
AATATAG	1	6	7	24.38	1100654316	150	178859122	42	6	0.0410172	0.246103	0.033546	0.00172272	0.000234822	0.28	1.56518e-09	1.56548e-09	1	0	0	1	0	0
AATATAGACTGCTCTC	92	378	16	24.38	1100654316	150	178859122	6048	4.1087	3.77358	15.5045	2.1134	0.248072	0.0338143	0.438261	2.25386e-07	2.25429e-07	1	0	0	1	0	0
AATATAT	224	986	7	24.38	1100654316	150	178859122	6902	4.40179	9.18786	40.443	5.51272	0.283101	0.038589	0.205417	2.57211e-07	2.5726e-07	1	0	0	1	0	0
AATATATAATTATATATTAT	1	4	20	24.38	1100654316	150	178859122	80	4	0.0410172	0.164069	0.022364	0.00328138	0.000447279	0.533333	2.9813e-09	2.98186e-09	1	0	0	1	1	0
AATATATACACATATATATAT	11	44	21	24.38	1100654316	150	178859122	924	4	0.451189	1.80476	0.246004	0.0378999	0.00516608	0.56	3.4434e-08	3.44405e-08	1	0	0	1	1	0
AATATATACATACATACAT	14	58	19	24.38	1100654316	150	178859122	1102	4.14286	0.574241	2.379	0.324278	0.045201	0.00616127	0.524762	4.10674e-08	4.10752e-08	1	0	0	1	1	0
AATATATATAATCCTATATAT	11	48	21	24.38	1100654316	150	178859122	1008	4.36364	0.451189	1.96883	0.268368	0.0413454	0.00563572	0.610909	3.75644e-08	3.75715e-08	1	0	0	1	1	0
AATATATATATAATTAT	4	16	17	24.38	1100654316	150	178859122	272	4	0.164069	0.656276	0.0894559	0.0111567	0.00152075	0.453333	1.01364e-08	1.01383e-08	1	0	0	1	0	0
AATATATATATATTAG	6	33	16	24.38	1100654316	150	178859122	528	5.5	0.246103	1.35357	0.184503	0.0216571	0.00295204	0.586667	1.96766e-08	1.96803e-08	1	0	0	1	1	0
AATATATATGTGTATATAT	3	12	19	24.38	1100654316	150	178859122	228	4	0.123052	0.492207	0.0670919	0.00935193	0.00127475	0.506667	8.4967e-09	8.49831e-09	1	0	0	1	1	0
AATATATATTATATATAG	27	130	18	24.38	1100654316	150	178859122	2340	4.81481	1.10747	5.33224	0.726829	0.0959803	0.0130829	0.577778	8.7203e-08	8.72195e-08	1	0	0	1	1	0
AATATATGT	18	137	9	24.38	1100654316	150	178859122	1233	7.61111	0.73831	5.61936	0.765966	0.0505742	0.00689369	0.456667	4.59493e-08	4.5958e-08	1	0	0	1	0	0
AATATATTATACATATAT	12	57	18	24.38	1100654316	150	178859122	1026	4.75	0.492207	2.33798	0.318687	0.0420837	0.00573636	0.57	3.82351e-08	3.82424e-08	1	0	0	1	1	0
AATATC	62	267	6	24.38	1100654316	150	178859122	1602	4.30645	2.54307	10.9516	1.49279	0.0657096	0.00895677	0.172258	5.97005e-08	5.97118e-08	1	0	0	1	0	0
AATATCATC	42	259	9	24.38	1100654316	150	178859122	2331	6.16667	1.72272	10.6235	1.44807	0.0956112	0.0130326	0.37	8.68676e-08	8.6884e-08	1	0	0	1	0	0
AATATCATCATC	1	5	12	24.38	1100654316	150	178859122	60	5	0.0410172	0.205086	0.027955	0.00246103	0.00033546	0.4	2.23597e-09	2.2364e-09	1	0	0	1	0	0
AATATCATCATCATCATC	1	5	18	24.38	1100654316	150	178859122	90	5	0.0410172	0.205086	0.027955	0.00369155	0.000503189	0.6	3.35396e-09	3.3546e-09	1	0	0	1	1	0
AATATCCAGT	4	16	10	24.38	1100654316	150	178859122	160	4	0.164069	0.656276	0.0894559	0.00656276	0.000894559	0.266667	5.9626e-09	5.96373e-09	1	0	0	1	0	0
AATATCCCACAATGAGGACTACCAG	2	8	25	24.38	1100654316	150	178859122	200	4	0.0820345	0.328138	0.0447279	0.00820345	0.0011182	0.666667	7.45324e-09	7.45466e-09	1	0	0	1	1	0
AATATCGACCCACC	1	4	14	24.38	1100654316	150	178859122	56	4	0.0410172	0.164069	0.022364	0.00229696	0.000313096	0.373333	2.08691e-09	2.0873e-09	1	0	0	1	0	0
AATATG	101	535	6	24.38	1100654316	150	178859122	3210	5.29703	4.14274	21.9442	2.99118	0.131665	0.0179471	0.211881	1.19625e-07	1.19647e-07	1	0	0	1	0	0
AATATGACC	4	19	9	24.38	1100654316	150	178859122	171	4.75	0.164069	0.779327	0.106229	0.00701395	0.00095606	0.285	6.37252e-09	6.37373e-09	1	0	0	1	0	0
AATATGATGATGATG	11	47	15	24.38	1100654316	150	178859122	705	4.27273	0.451189	1.92781	0.262777	0.0289171	0.00394165	0.427273	2.62727e-08	2.62777e-08	1	0	0	1	0	0
AATATGC	5	20	7	24.38	1100654316	150	178859122	140	4	0.205086	0.820345	0.11182	0.00574241	0.000782739	0.186667	5.21727e-09	5.21826e-09	1	0	0	1	0	0
AATATGG	8	32	7	24.38	1100654316	150	178859122	224	4	0.328138	1.31255	0.178912	0.00918786	0.00125238	0.186667	8.34763e-09	8.34922e-09	1	0	0	1	0	0
AATATGGCCACCACTACACT	2	8	20	24.38	1100654316	150	178859122	160	4	0.0820345	0.328138	0.0447279	0.00656276	0.000894559	0.533333	5.9626e-09	5.96373e-09	1	0	0	1	1	0
AATATGT	10	40	7	24.38	1100654316	150	178859122	280	4	0.410172	1.64069	0.22364	0.0114848	0.00156548	0.186667	1.04345e-08	1.04365e-08	1	0	0	1	0	0
AATATT	135	660	6	24.38	1100654316	150	178859122	3960	4.88889	5.53733	27.0714	3.69006	0.162428	0.0221403	0.195556	1.47574e-07	1.47602e-07	1	0	0	1	0	0
AATATTC	4	18	7	24.38	1100654316	150	178859122	126	4.5	0.164069	0.73831	0.100638	0.00516817	0.000704465	0.21	4.69554e-09	4.69643e-09	1	0	0	1	0	0
AATATTGACTGTCTGC	14	57	16	24.38	1100654316	150	178859122	912	4.07143	0.574241	2.33798	0.318687	0.0374077	0.00509899	0.434286	3.39868e-08	3.39932e-08	1	0	0	1	0	0
AATC	2002	13917	4	24.38	1100654316	150	178859122	55668	6.95155	82.1165	570.837	77.8098	2.28335	0.311239	0.185375	2.07454e-06	2.07493e-06	1	0	0	0	0	0
AATCAC	136	647	6	24.38	1100654316	150	178859122	3882	4.75735	5.57834	26.5381	3.61737	0.159229	0.0217042	0.190294	1.44667e-07	1.44695e-07	1	0	0	1	0	0
AATCACCCACTC	1	4	12	24.38	1100654316	150	178859122	48	4	0.0410172	0.164069	0.022364	0.00196883	0.000268368	0.32	1.78878e-09	1.78912e-09	1	0	0	1	0	0
AATCACGC	1	11	8	24.38	1100654316	150	178859122	88	11	0.0410172	0.451189	0.0615009	0.00360952	0.000492007	0.586667	3.27943e-09	3.28005e-09	1	0	0	1	1	0
AATCACTATCAGCCACGC	8	38	18	24.38	1100654316	150	178859122	684	4.75	0.328138	1.55865	0.212458	0.0280558	0.00382424	0.57	2.54901e-08	2.54949e-08	1	0	0	1	1	0
AATCAG	10	40	6	24.38	1100654316	150	178859122	240	4	0.410172	1.64069	0.22364	0.00984413	0.00134184	0.16	8.94389e-09	8.94559e-09	1	0	0	1	0	0
AATCAGC	10	86	7	24.38	1100654316	150	178859122	602	8.6	0.410172	3.52748	0.480825	0.0246924	0.00336578	0.401333	2.24343e-08	2.24385e-08	1	0	0	1	0	0
AATCAT	521	3786	6	24.38	1100654316	150	178859122	22716	7.26679	21.37	155.291	21.1675	0.931747	0.127005	0.290672	8.46539e-07	8.467e-07	1	0	0	1	0	0
AATCATAATGAT	18	86	12	24.38	1100654316	150	178859122	1032	4.77778	0.73831	3.52748	0.480825	0.0423298	0.0057699	0.382222	3.84587e-08	3.8466e-08	1	0	0	1	0	0
AATCATACATAC	7	38	12	24.38	1100654316	150	178859122	456	5.42857	0.287121	1.55865	0.212458	0.0187039	0.00254949	0.434286	1.69934e-08	1.69966e-08	1	0	0	1	0	0
AATCATC	14	57	7	24.38	1100654316	150	178859122	399	4.07143	0.574241	2.33798	0.318687	0.0163659	0.00223081	0.19	1.48692e-08	1.4872e-08	1	0	0	1	0	0
AATCATCAT	255	1022	9	24.38	1100654316	150	178859122	9198	4.00784	10.4594	41.9196	5.71399	0.377276	0.0514259	0.240471	3.42775e-07	3.4284e-07	1	0	0	1	0	0
AATCATCATCATCATTAT	32	133	18	24.38	1100654316	150	178859122	2394	4.15625	1.31255	5.45529	0.743602	0.0981952	0.0133848	0.49875	8.92153e-08	8.92322e-08	1	0	0	1	0	0
AATCATCATTATC	1	9	13	24.38	1100654316	150	178859122	117	9	0.0410172	0.369155	0.0503189	0.00479902	0.000654146	0.78	4.36015e-09	4.36097e-09	1	0	0	1	1	0
AATCATCCTCATCAT	2	12	15	24.38	1100654316	150	178859122	180	6	0.0820345	0.492207	0.0670919	0.0073831	0.00100638	0.6	6.70792e-09	6.70919e-09	1	0	0	1	1	0
AATCATG	8	39	7	24.38	1100654316	150	178859122	273	4.875	0.328138	1.59967	0.218049	0.0111977	0.00152634	0.2275	1.01737e-08	1.01756e-08	1	0	0	1	0	0
AATCATTAT	23	109	9	24.38	1100654316	150	178859122	981	4.73913	0.943396	4.47088	0.609418	0.0402379	0.00548476	0.284348	3.65582e-08	3.65651e-08	1	0	0	1	0	0
AATCC	84	499	5	24.38	1100654316	150	178859122	2495	5.94048	3.44545	20.4676	2.78991	0.102338	0.0139495	0.198016	9.29792e-08	9.29968e-08	1	0	0	1	0	0
AATCCAC	5	20	7	24.38	1100654316	150	178859122	140	4	0.205086	0.820345	0.11182	0.00574241	0.000782739	0.186667	5.21727e-09	5.21826e-09	1	0	0	1	0	0
AATCCAG	1	4	7	24.38	1100654316	150	178859122	28	4	0.0410172	0.164069	0.022364	0.00114848	0.000156548	0.186667	1.04345e-09	1.04365e-09	1	0	0	1	0	0
AATCCAGTGTCCACT	9	36	15	24.38	1100654316	150	178859122	540	4	0.369155	1.47662	0.201276	0.0221493	0.00301914	0.4	2.01238e-08	2.01276e-08	1	0	0	1	0	0
AATCCATCC	10	48	9	24.38	1100654316	150	178859122	432	4.8	0.410172	1.96883	0.268368	0.0177194	0.00241531	0.288	1.6099e-08	1.61021e-08	1	0	0	1	0	0
AATCCC	21	84	6	24.38	1100654316	150	178859122	504	4	0.861362	3.44545	0.469643	0.0206727	0.00281786	0.16	1.87822e-08	1.87857e-08	1	0	0	1	0	0
AATCCCCCTGT	4	16	11	24.38	1100654316	150	178859122	176	4	0.164069	0.656276	0.0894559	0.00721903	0.000984015	0.293333	6.55885e-09	6.5601e-09	1	0	0	1	0	0
AATCCCG	2	8	7	24.38	1100654316	150	178859122	56	4	0.0820345	0.328138	0.0447279	0.00229696	0.000313096	0.186667	2.08691e-09	2.0873e-09	1	0	0	1	0	0
AATCCCTCTGT	2	8	11	24.38	1100654316	150	178859122	88	4	0.0820345	0.328138	0.0447279	0.00360952	0.000492007	0.293333	3.27943e-09	3.28005e-09	1	0	0	1	0	0
AATCCG	9	36	6	24.38	1100654316	150	178859122	216	4	0.369155	1.47662	0.201276	0.00885972	0.00120765	0.16	8.0495e-09	8.05103e-09	1	0	0	1	0	0
AATCCT	8	96	6	24.38	1100654316	150	178859122	576	12	0.328138	3.93765	0.536735	0.0236259	0.00322041	0.48	2.14653e-08	2.14694e-08	1	0	0	1	0	0
AATCCTC	8	32	7	24.38	1100654316	150	178859122	224	4	0.328138	1.31255	0.178912	0.00918786	0.00125238	0.186667	8.34763e-09	8.34922e-09	1	0	0	1	0	0
AATCCTG	1	5	7	24.38	1100654316	150	178859122	35	5	0.0410172	0.205086	0.027955	0.0014356	0.000195685	0.233333	1.30432e-09	1.30456e-09	1	0	0	1	0	0
AATCCTGT	9	36	8	24.38	1100654316	150	178859122	288	4	0.369155	1.47662	0.201276	0.011813	0.00161021	0.213333	1.07327e-08	1.07347e-08	1	0	0	1	0	0
AATCG	45	225	5	24.38	1100654316	150	178859122	1125	5	1.84578	9.22888	1.25797	0.0461444	0.00628987	0.166667	4.19245e-08	4.19324e-08	1	0	0	1	0	0
AATCGCCGTCGCCCTCAG	5	20	18	24.38	1100654316	150	178859122	360	4	0.205086	0.820345	0.11182	0.0147662	0.00201276	0.48	1.34158e-08	1.34184e-08	1	0	0	1	0	0
AATCGG	16	64	6	24.38	1100654316	150	178859122	384	4	0.656276	2.6251	0.357824	0.0157506	0.00214694	0.16	1.43102e-08	1.43129e-08	1	0	0	1	0	0
AATCGT	5	40	6	24.38	1100654316	150	178859122	240	8	0.205086	1.64069	0.22364	0.00984413	0.00134184	0.32	8.94389e-09	8.94559e-09	1	0	0	1	0	0
AATCT	279	1623	5	24.38	1100654316	150	178859122	8115	5.8172	11.4438	66.571	9.07418	0.332855	0.0453709	0.193907	3.02415e-07	3.02473e-07	1	0	0	1	0	0
AATCTAC	9	36	7	24.38	1100654316	150	178859122	252	4	0.369155	1.47662	0.201276	0.0103363	0.00140893	0.186667	9.39109e-09	9.39287e-09	1	0	0	1	0	0
AATCTATCCCATCTATCT	4	22	18	24.38	1100654316	150	178859122	396	5.5	0.164069	0.902379	0.123002	0.0162428	0.00221403	0.66	1.47574e-08	1.47602e-08	1	0	0	1	1	0
AATCTC	38	171	6	24.38	1100654316	150	178859122	1026	4.5	1.55865	7.01395	0.95606	0.0420837	0.00573636	0.18	3.82351e-08	3.82424e-08	1	0	0	1	0	0
AATCTCACACAC	1	7	12	24.38	1100654316	150	178859122	84	7	0.0410172	0.287121	0.0391369	0.00344545	0.000469643	0.56	3.13036e-09	3.13096e-09	1	0	0	1	1	0
AATCTCATGTCATCAT	20	112	16	24.38	1100654316	150	178859122	1792	5.6	0.820345	4.59393	0.626191	0.0735029	0.0100191	0.597333	6.67811e-08	6.67937e-08	1	0	0	1	1	0
AATCTCCCTGTAT	31	178	13	24.38	1100654316	150	178859122	2314	5.74194	1.27153	7.30107	0.995197	0.0949139	0.0129376	0.497634	8.6234e-08	8.62504e-08	1	0	0	1	0	0
AATCTCG	4	16	7	24.38	1100654316	150	178859122	112	4	0.164069	0.656276	0.0894559	0.00459393	0.000626191	0.186667	4.17382e-09	4.17461e-09	1	0	0	1	0	0
AATCTCGTAG	12	53	10	24.38	1100654316	150	178859122	530	4.41667	0.492207	2.17391	0.296323	0.0217391	0.00296323	0.294444	1.97511e-08	1.97548e-08	1	0	0	1	0	0
AATCTCTCACACACT	6	26	15	24.38	1100654316	150	178859122	390	4.33333	0.246103	1.06645	0.145366	0.0159967	0.00218049	0.433333	1.45338e-08	1.45366e-08	1	0	0	1	0	0
AATCTG	74	313	6	24.38	1100654316	150	178859122	1878	4.22973	3.03527	12.8384	1.74998	0.0770304	0.0104999	0.169189	6.9986e-08	6.99992e-08	1	0	0	1	0	0
AATG	1347	11665	4	24.38	1100654316	150	178859122	46660	8.65999	55.2502	478.466	65.2189	1.91386	0.260876	0.230933	1.73884e-06	1.73917e-06	1	0	0	0	0	0
AATGAATGTATG	3	12	12	24.38	1100654316	150	178859122	144	4	0.123052	0.492207	0.0670919	0.00590648	0.000805103	0.32	5.36634e-09	5.36735e-09	1	0	0	1	0	0
AATGAC	261	1238	6	24.38	1100654316	150	178859122	7428	4.7433	10.7055	50.7793	6.92165	0.304676	0.0415299	0.189732	2.76813e-07	2.76866e-07	1	0	0	1	0	0
AATGACAG	18	82	8	24.38	1100654316	150	178859122	656	4.55556	0.73831	3.36341	0.458461	0.0269073	0.00366769	0.242963	2.44466e-08	2.44513e-08	1	0	0	1	0	0
AATGACC	10	66	7	24.38	1100654316	150	178859122	462	6.6	0.410172	2.70714	0.369006	0.01895	0.00258304	0.308	1.7217e-08	1.72203e-08	1	0	0	1	0	0
AATGACGAT	203	1381	9	24.38	1100654316	150	178859122	12429	6.80296	8.3265	56.6448	7.72116	0.509803	0.0694904	0.408177	4.63182e-07	4.6327e-07	1	0	0	1	0	0
AATGACGC	7	28	8	24.38	1100654316	150	178859122	224	4	0.287121	1.14848	0.156548	0.00918786	0.00125238	0.213333	8.34763e-09	8.34922e-09	1	0	0	1	0	0
AATGACTGACCTGACCGG	22	98	18	24.38	1100654316	150	178859122	1764	4.45455	0.902379	4.01969	0.547917	0.0723544	0.00986251	0.534545	6.57376e-08	6.57501e-08	1	0	0	1	1	0
AATGACTGAGTG	12	58	12	24.38	1100654316	150	178859122	696	4.83333	0.492207	2.379	0.324278	0.028548	0.00389133	0.386667	2.59373e-08	2.59422e-08	1	0	0	1	0	0
AATGAG	18	72	6	24.38	1100654316	150	178859122	432	4	0.73831	2.95324	0.402551	0.0177194	0.00241531	0.16	1.6099e-08	1.61021e-08	1	0	0	1	0	0
AATGAGAGGAGC	4	16	12	24.38	1100654316	150	178859122	192	4	0.164069	0.656276	0.0894559	0.00787531	0.00107347	0.32	7.15511e-09	7.15647e-09	1	0	0	1	0	0
AATGAGC	53	266	7	24.38	1100654316	150	178859122	1862	5.01887	2.17391	10.9106	1.4872	0.0763741	0.0104104	0.234214	6.93897e-08	6.94029e-08	1	0	0	1	0	0
AATGAGG	11	44	7	24.38	1100654316	150	178859122	308	4	0.451189	1.80476	0.246004	0.0126333	0.00172203	0.186667	1.1478e-08	1.14802e-08	1	0	0	1	0	0
AATGAT	4151	34031	6	24.38	1100654316	150	178859122	204186	8.19827	170.263	1395.86	190.267	8.37514	1.1416	0.327931	7.60924e-06	7.61068e-06	1	0	0	1	0	0
AATGATAGT	45	268	9	24.38	1100654316	150	178859122	2412	5.95556	1.84578	10.9926	1.49839	0.0989336	0.0134855	0.357333	8.98861e-08	8.99032e-08	1	0	0	1	0	0
AATGATATATATATATATAT	5	20	20	24.38	1100654316	150	178859122	400	4	0.205086	0.820345	0.11182	0.0164069	0.0022364	0.533333	1.49065e-08	1.49093e-08	1	0	0	1	1	0
AATGATATGAT	11	55	11	24.38	1100654316	150	178859122	605	5	0.451189	2.25595	0.307505	0.0248154	0.00338255	0.366667	2.25461e-08	2.25503e-08	1	0	0	1	0	0
AATGATC	9	36	7	24.38	1100654316	150	178859122	252	4	0.369155	1.47662	0.201276	0.0103363	0.00140893	0.186667	9.39109e-09	9.39287e-09	1	0	0	1	0	0
AATGATGAT	8843	66104	9	24.38	1100654316	150	178859122	594936	7.47529	362.715	2711.4	369.587	24.4026	3.32628	0.448517	2.2171e-05	2.21752e-05	1	0	0	1	0	0
AATGATGTATGT	2	8	12	24.38	1100654316	150	178859122	96	4	0.0820345	0.328138	0.0447279	0.00393765	0.000536735	0.32	3.57756e-09	3.57824e-09	1	0	0	1	0	0
AATGC	96	614	5	24.38	1100654316	150	178859122	3070	6.39583	3.93765	25.1846	3.43287	0.125923	0.0171643	0.213194	1.14407e-07	1.14429e-07	1	0	0	1	0	0
AATGCAATGT	57	317	10	24.38	1100654316	150	178859122	3170	5.5614	2.33798	13.0025	1.77234	0.130025	0.0177234	0.37076	1.18134e-07	1.18156e-07	1	0	0	1	0	0
AATGCAC	40	223	7	24.38	1100654316	150	178859122	1561	5.575	1.64069	9.14684	1.24679	0.0640279	0.00872754	0.260167	5.81726e-08	5.81836e-08	1	0	0	1	0	0
AATGCATACATT	5	20	12	24.38	1100654316	150	178859122	240	4	0.205086	0.820345	0.11182	0.00984413	0.00134184	0.32	8.94389e-09	8.94559e-09	1	0	0	1	0	0
AATGCATGTATG	4	16	12	24.38	1100654316	150	178859122	192	4	0.164069	0.656276	0.0894559	0.00787531	0.00107347	0.32	7.15511e-09	7.15647e-09	1	0	0	1	0	0
AATGCC	29	158	6	24.38	1100654316	150	178859122	948	5.44828	1.1895	6.48072	0.883377	0.0388843	0.00530026	0.217931	3.53284e-08	3.53351e-08	1	0	0	1	0	0
AATGCCGT	7	35	8	24.38	1100654316	150	178859122	280	5	0.287121	1.4356	0.195685	0.0114848	0.00156548	0.266667	1.04345e-08	1.04365e-08	1	0	0	1	0	0
AATGCCTCTGT	17	103	11	24.38	1100654316	150	178859122	1133	6.05882	0.697293	4.22477	0.575872	0.0464725	0.00633459	0.444314	4.22226e-08	4.22306e-08	1	0	0	1	0	0
AATGCGATGT	27	128	10	24.38	1100654316	150	178859122	1280	4.74074	1.10747	5.25021	0.715647	0.0525021	0.00715647	0.316049	4.77008e-08	4.77098e-08	1	0	0	1	0	0
AATGCGTGT	2	9	9	24.38	1100654316	150	178859122	81	4.5	0.0820345	0.369155	0.0503189	0.0033224	0.00045287	0.27	3.01856e-09	3.01914e-09	1	0	0	1	0	0
AATGCT	5	20	6	24.38	1100654316	150	178859122	120	4	0.205086	0.820345	0.11182	0.00492207	0.000670919	0.16	4.47195e-09	4.47279e-09	1	0	0	1	0	0
AATGCTCC	1	4	8	24.38	1100654316	150	178859122	32	4	0.0410172	0.164069	0.022364	0.00131255	0.000178912	0.213333	1.19252e-09	1.19275e-09	1	0	0	1	0	0
AATGCTGTGC	3	12	10	24.38	1100654316	150	178859122	120	4	0.123052	0.492207	0.0670919	0.00492207	0.000670919	0.266667	4.47195e-09	4.47279e-09	1	0	0	1	0	0
AATGG	61	344	5	24.38	1100654316	150	178859122	1720	5.63934	2.50205	14.1099	1.9233	0.0705496	0.00961651	0.187978	6.40979e-08	6.411e-08	1	0	0	1	0	0
AATGGAGT	19	81	8	24.38	1100654316	150	178859122	648	4.26316	0.779327	3.3224	0.45287	0.0265792	0.00362296	0.227368	2.41485e-08	2.41531e-08	1	0	0	1	0	0
AATGGAT	17	68	7	24.38	1100654316	150	178859122	476	4	0.697293	2.78917	0.380187	0.0195242	0.00266131	0.186667	1.77387e-08	1.77421e-08	1	0	0	1	0	0
AATGGC	12	48	6	24.38	1100654316	150	178859122	288	4	0.492207	1.96883	0.268368	0.011813	0.00161021	0.16	1.07327e-08	1.07347e-08	1	0	0	1	0	0
AATGGCCGACCG	7	29	12	24.38	1100654316	150	178859122	348	4.14286	0.287121	1.1895	0.162139	0.014274	0.00194567	0.331429	1.29686e-08	1.29711e-08	1	0	0	1	0	0
AATGGCTATGATGAG	1	7	15	24.38	1100654316	150	178859122	105	7	0.0410172	0.287121	0.0391369	0.00430681	0.000587054	0.7	3.91295e-09	3.91369e-09	1	0	0	1	1	0
AATGGCTGGCTGAGTG	27	117	16	24.38	1100654316	150	178859122	1872	4.33333	1.10747	4.79902	0.654146	0.0767842	0.0104663	0.462222	6.97624e-08	6.97756e-08	1	0	0	1	0	0
AATGGG	7	31	6	24.38	1100654316	150	178859122	186	4.42857	0.287121	1.27153	0.173321	0.0076292	0.00103992	0.177143	6.93152e-09	6.93283e-09	1	0	0	1	0	0
AATGGGC	14	56	7	24.38	1100654316	150	178859122	392	4	0.574241	2.29696	0.313096	0.0160788	0.00219167	0.186667	1.46084e-08	1.46111e-08	1	0	0	1	0	0
AATGGT	162	833	6	24.38	1100654316	150	178859122	4998	5.14198	6.64479	34.1674	4.6573	0.205004	0.0279438	0.205679	1.86257e-07	1.86292e-07	1	0	0	1	0	0
AATGGTAGT	6	34	9	24.38	1100654316	150	178859122	306	5.66667	0.246103	1.39459	0.190094	0.0125513	0.00171084	0.34	1.14035e-08	1.14056e-08	1	0	0	1	0	0
AATGGTAGTGGT	10	68	12	24.38	1100654316	150	178859122	816	6.8	0.410172	2.78917	0.380187	0.0334701	0.00456225	0.544	3.04092e-08	3.0415e-08	1	0	0	1	1	0
AATGGTATCGGT	12	85	12	24.38	1100654316	150	178859122	1020	7.08333	0.492207	3.48646	0.475234	0.0418376	0.00570281	0.566667	3.80115e-08	3.80187e-08	1	0	0	1	1	0
AATGGTG	91	405	7	24.38	1100654316	150	178859122	2835	4.45055	3.73257	16.612	2.26435	0.116284	0.0158505	0.207692	1.0565e-07	1.0567e-07	1	0	0	1	0	0
AATGGTGAT	9	40	9	24.38	1100654316	150	178859122	360	4.44444	0.369155	1.64069	0.22364	0.0147662	0.00201276	0.266667	1.34158e-08	1.34184e-08	1	0	0	1	0	0
AATGGTGT	6	24	8	24.38	1100654316	150	178859122	192	4	0.246103	0.984413	0.134184	0.00787531	0.00107347	0.213333	7.15511e-09	7.15647e-09	1	0	0	1	0	0
AATGT	1040	9364	5	24.38	1100654316	150	178859122	46820	9.00385	42.6579	384.085	52.3541	1.92043	0.26177	0.300128	1.7448e-06	1.74514e-06	1	0	0	1	0	0
AATGTAC	6	24	7	24.38	1100654316	150	178859122	168	4	0.246103	0.984413	0.134184	0.00689089	0.000939287	0.186667	6.26073e-09	6.26191e-09	1	0	0	1	0	0
AATGTACATGTGTACT	12	53	16	24.38	1100654316	150	178859122	848	4.41667	0.492207	2.17391	0.296323	0.0347826	0.00474116	0.471111	3.16018e-08	3.16077e-08	1	0	0	1	0	0
AATGTAG	46	224	7	24.38	1100654316	150	178859122	1568	4.86957	1.88679	9.18786	1.25238	0.064315	0.00876668	0.227246	5.84334e-08	5.84445e-08	1	0	0	1	0	0
AATGTAGACTGTGG	16	93	14	24.38	1100654316	150	178859122	1302	5.8125	0.656276	3.8146	0.519962	0.0534044	0.00727947	0.5425	4.85206e-08	4.85298e-08	1	0	0	1	1	0
AATGTAGCATGT	58	261	12	24.38	1100654316	150	178859122	3132	4.5	2.379	10.7055	1.45925	0.128466	0.017511	0.36	1.16718e-07	1.1674e-07	1	0	0	1	0	0
AATGTAGGCCTATGT	26	122	15	24.38	1100654316	150	178859122	1830	4.69231	1.06645	5.0041	0.682101	0.0750615	0.0102315	0.469231	6.81972e-08	6.82101e-08	1	0	0	1	0	0
AATGTAGGT	6	53	9	24.38	1100654316	150	178859122	477	8.83333	0.246103	2.17391	0.296323	0.0195652	0.0026669	0.53	1.7776e-08	1.77794e-08	1	0	0	1	1	0
AATGTAT	9	36	7	24.38	1100654316	150	178859122	252	4	0.369155	1.47662	0.201276	0.0103363	0.00140893	0.186667	9.39109e-09	9.39287e-09	1	0	0	1	0	0
AATGTATG	65	286	8	24.38	1100654316	150	178859122	2288	4.4	2.66612	11.7309	1.59902	0.0938474	0.0127922	0.234667	8.52651e-08	8.52813e-08	1	0	0	1	0	0
AATGTATGC	36	167	9	24.38	1100654316	150	178859122	1503	4.63889	1.47662	6.84988	0.933696	0.0616489	0.00840326	0.278333	5.60111e-08	5.60217e-08	1	0	0	1	0	0
AATGTATGGTATGG	44	234	14	24.38	1100654316	150	178859122	3276	5.31818	1.80476	9.59803	1.30829	0.134372	0.0183161	0.496364	1.22084e-07	1.22107e-07	1	0	0	1	0	0
AATGTATGT	952	5876	9	24.38	1100654316	150	178859122	52884	6.17227	39.0484	241.017	32.8527	2.16916	0.295674	0.370336	1.97079e-06	1.97116e-06	1	0	0	1	0	0
AATGTATGTAGGT	15	77	13	24.38	1100654316	150	178859122	1001	5.13333	0.615258	3.15833	0.430506	0.0410582	0.00559658	0.444889	3.73035e-08	3.73106e-08	1	0	0	1	0	0
AATGTATGTATAT	33	190	13	24.38	1100654316	150	178859122	2470	5.75758	1.35357	7.79327	1.06229	0.101313	0.0138098	0.49899	9.20476e-08	9.2065e-08	1	0	0	1	0	0
AATGTATGTATCG	24	111	13	24.38	1100654316	150	178859122	1443	4.625	0.984413	4.55291	0.6206	0.0591879	0.0080678	0.400833	5.37752e-08	5.37853e-08	1	0	0	1	0	0
AATGTATGTATGT	741	3113	13	24.38	1100654316	150	178859122	40469	4.20108	30.3938	127.687	17.4048	1.65993	0.226262	0.364094	1.50813e-06	1.50841e-06	1	0	0	1	0	0
AATGTATGTATGTATGTG	10	46	18	24.38	1100654316	150	178859122	828	4.6	0.410172	1.88679	0.257186	0.0339623	0.00462934	0.552	3.08564e-08	3.08623e-08	1	0	0	1	1	0
AATGTATGTGT	8	53	11	24.38	1100654316	150	178859122	583	6.625	0.328138	2.17391	0.296323	0.023913	0.00325955	0.485833	2.17262e-08	2.17303e-08	1	0	0	1	0	0
AATGTC	85	520	6	24.38	1100654316	150	178859122	3120	6.11765	3.48646	21.329	2.90732	0.127974	0.0174439	0.244706	1.16271e-07	1.16293e-07	1	0	0	1	0	0
AATGTCCCTGTAT	12	82	13	24.38	1100654316	150	178859122	1066	6.83333	0.492207	3.36341	0.458461	0.0437244	0.00596	0.592222	3.97258e-08	3.97333e-08	1	0	0	1	1	0
AATGTCGTGT	32	139	10	24.38	1100654316	150	178859122	1390	4.34375	1.31255	5.70139	0.777148	0.0570139	0.00777148	0.289583	5.18e-08	5.18099e-08	1	0	0	1	0	0
AATGTCTGTATG	12	56	12	24.38	1100654316	150	178859122	672	4.66667	0.492207	2.29696	0.313096	0.0275636	0.00375715	0.373333	2.50429e-08	2.50476e-08	1	0	0	1	0	0
AATGTG	83516	608728	6	24.38	1100654316	150	178859122	3652368	7.28876	3425.59	24968.3	3403.39	149.81	20.4204	0.29155	0.00013611	0.000136136	1	1	1	1	0	0
AATGTGAC	25	104	8	24.38	1100654316	150	178859122	832	4.16	1.02543	4.26579	0.581463	0.0341263	0.00465171	0.221867	3.10055e-08	3.10114e-08	1	0	0	1	0	0
AATGTGC	1	4	7	24.38	1100654316	150	178859122	28	4	0.0410172	0.164069	0.022364	0.00114848	0.000156548	0.186667	1.04345e-09	1.04365e-09	1	0	0	1	0	0
AATGTGG	16	64	7	24.38	1100654316	150	178859122	448	4	0.656276	2.6251	0.357824	0.0183757	0.00250476	0.186667	1.66953e-08	1.66984e-08	1	0	0	1	0	0
AATGTGGCG	39	183	9	24.38	1100654316	150	178859122	1647	4.69231	1.59967	7.50615	1.02315	0.0675554	0.00920836	0.281538	6.13775e-08	6.13891e-08	1	0	0	1	0	0
AATGTGGTC	20	86	9	24.38	1100654316	150	178859122	774	4.3	0.820345	3.52748	0.480825	0.0317473	0.00432743	0.258	2.88441e-08	2.88495e-08	1	0	0	1	0	0
AATGTGT	41	204	7	24.38	1100654316	150	178859122	1428	4.97561	1.68171	8.36751	1.14056	0.0585726	0.00798394	0.232195	5.32162e-08	5.32262e-08	1	0	0	1	0	0
AATGTGTGT	12	55	9	24.38	1100654316	150	178859122	495	4.58333	0.492207	2.25595	0.307505	0.0203035	0.00276754	0.275	1.84468e-08	1.84503e-08	1	0	0	1	0	0
AATGTGTGTGT	1	4	11	24.38	1100654316	150	178859122	44	4	0.0410172	0.164069	0.022364	0.00180476	0.000246004	0.293333	1.63971e-09	1.64002e-09	1	0	0	1	0	0
AATT	1876	11972	4	24.38	1100654316	150	178859122	47888	6.38166	76.9483	491.058	66.9354	1.96423	0.267741	0.170178	1.7846e-06	1.78494e-06	1	0	0	0	0	0
AATTAC	102	585	6	24.38	1100654316	150	178859122	3510	5.73529	4.18376	23.9951	3.27073	0.14397	0.0196244	0.229412	1.30804e-07	1.30829e-07	1	0	0	1	0	0
AATTACATACATACAT	10	42	16	24.38	1100654316	150	178859122	672	4.2	0.410172	1.72272	0.234822	0.0275636	0.00375715	0.448	2.50429e-08	2.50476e-08	1	0	0	1	0	0
AATTACATATATACAC	20	99	16	24.38	1100654316	150	178859122	1584	4.95	0.820345	4.06071	0.553508	0.0649713	0.00885613	0.528	5.90297e-08	5.90409e-08	1	0	0	1	1	0
AATTACT	9	36	7	24.38	1100654316	150	178859122	252	4	0.369155	1.47662	0.201276	0.0103363	0.00140893	0.186667	9.39109e-09	9.39287e-09	1	0	0	1	0	0
AATTAGC	11	44	7	24.38	1100654316	150	178859122	308	4	0.451189	1.80476	0.246004	0.0126333	0.00172203	0.186667	1.1478e-08	1.14802e-08	1	0	0	1	0	0
AATTAT	244	1258	6	24.38	1100654316	150	178859122	7548	5.15574	10.0082	51.5997	7.03347	0.309598	0.0422008	0.20623	2.81285e-07	2.81339e-07	1	0	0	1	0	0
AATTATC	11	44	7	24.38	1100654316	150	178859122	308	4	0.451189	1.80476	0.246004	0.0126333	0.00172203	0.186667	1.1478e-08	1.14802e-08	1	0	0	1	0	0
AATTATGAC	11	44	9	24.38	1100654316	150	178859122	396	4	0.451189	1.80476	0.246004	0.0162428	0.00221403	0.24	1.47574e-08	1.47602e-08	1	0	0	1	0	0
AATTC	157	851	5	24.38	1100654316	150	178859122	4255	5.42038	6.4397	34.9057	4.75793	0.174528	0.0237897	0.180679	1.58568e-07	1.58598e-07	1	0	0	1	0	0
AATTCC	3	12	6	24.38	1100654316	150	178859122	72	4	0.123052	0.492207	0.0670919	0.00295324	0.000402551	0.16	2.68317e-09	2.68368e-09	1	0	0	1	0	0
AATTCG	6	24	6	24.38	1100654316	150	178859122	144	4	0.246103	0.984413	0.134184	0.00590648	0.000805103	0.16	5.36634e-09	5.36735e-09	1	0	0	1	0	0
AATTGC	13	52	6	24.38	1100654316	150	178859122	312	4	0.533224	2.1329	0.290732	0.0127974	0.00174439	0.16	1.16271e-08	1.16293e-08	1	0	0	1	0	0
AC	379777	9336255	2	24.38	1100654316	150	178859122	18672510	24.5835	15577.4	382947	52198.9	765.895	104.398	0.32778	0.000695854	0.000695986	1	1	1	0	0	0
ACACACACACACACCACG	1	4	18	24.38	1100654316	150	178859122	72	4	0.0410172	0.164069	0.022364	0.00295324	0.000402551	0.48	2.68317e-09	2.68368e-09	1	0	0	1	0	0
ACACACACACC	33	132	11	24.38	1100654316	150	178859122	1452	4	1.35357	5.41427	0.738011	0.059557	0.00811812	0.293333	5.41106e-08	5.41208e-08	1	0	0	1	0	0
ACACACACACCCCCCCCC	1	4	18	24.38	1100654316	150	178859122	72	4	0.0410172	0.164069	0.022364	0.00295324	0.000402551	0.48	2.68317e-09	2.68368e-09	1	0	0	1	0	0
ACACACACACTG	6	30	12	24.38	1100654316	150	178859122	360	5	0.246103	1.23052	0.16773	0.0147662	0.00201276	0.4	1.34158e-08	1.34184e-08	1	0	0	1	0	0
ACACACACAG	419	1788	10	24.38	1100654316	150	178859122	17880	4.2673	17.1862	73.3388	9.99669	0.733388	0.0999669	0.284487	6.6632e-07	6.66446e-07	1	0	0	1	0	0
ACACACACAGACTC	15	60	14	24.38	1100654316	150	178859122	840	4	0.615258	2.46103	0.33546	0.0344545	0.00469643	0.373333	3.13036e-08	3.13096e-08	1	0	0	1	0	0
ACACACACAGACTG	39	223	14	24.38	1100654316	150	178859122	3122	5.71795	1.59967	9.14684	1.24679	0.128056	0.0174551	0.533675	1.16345e-07	1.16367e-07	1	0	0	1	1	0
ACACACACATACTCTAT	27	123	17	24.38	1100654316	150	178859122	2091	4.55556	1.10747	5.04512	0.687692	0.085767	0.0116908	0.516296	7.79237e-08	7.79384e-08	1	0	0	1	1	0
ACACACACATATCC	16	87	14	24.38	1100654316	150	178859122	1218	5.4375	0.656276	3.5685	0.486416	0.049959	0.00680983	0.5075	4.53903e-08	4.53989e-08	1	0	0	1	1	0
ACACACACGAGCATGC	17	80	16	24.38	1100654316	150	178859122	1280	4.70588	0.697293	3.28138	0.447279	0.0525021	0.00715647	0.501961	4.77008e-08	4.77098e-08	1	0	0	1	1	0
ACACACACGTATATAT	8	39	16	24.38	1100654316	150	178859122	624	4.875	0.328138	1.59967	0.218049	0.0255947	0.00348878	0.52	2.32541e-08	2.32585e-08	1	0	0	1	1	0
ACACACACTC	163	835	10	24.38	1100654316	150	178859122	8350	5.1227	6.68581	34.2494	4.66848	0.342494	0.0466848	0.341513	3.11173e-07	3.11232e-07	1	0	0	1	0	0
ACACACAG	403	1686	8	24.38	1100654316	150	178859122	13488	4.18362	16.5299	69.155	9.42641	0.55324	0.0754113	0.223127	5.02647e-07	5.02742e-07	1	0	0	1	0	0
ACACACAGACTG	156	1153	12	24.38	1100654316	150	178859122	13836	7.39103	6.39869	47.2929	6.44641	0.567514	0.077357	0.591282	5.15615e-07	5.15713e-07	1	0	0	1	1	0
ACACACAGAGACAGACAGACAG	1	4	22	24.38	1100654316	150	178859122	88	4	0.0410172	0.164069	0.022364	0.00360952	0.000492007	0.586667	3.27943e-09	3.28005e-09	1	0	0	1	1	0
ACACACAGAGAGACAG	24	150	16	24.38	1100654316	150	178859122	2400	6.25	0.984413	6.15258	0.838649	0.0984413	0.0134184	0.666667	8.94389e-08	8.94559e-08	1	0	0	1	1	0
ACACACAGC	5	26	9	24.38	1100654316	150	178859122	234	5.2	0.205086	1.06645	0.145366	0.00959803	0.00130829	0.312	8.7203e-09	8.72195e-09	1	0	0	1	0	0
ACACACAT	792752	4099039	8	24.38	1100654316	150	178859122	32792312	5.17064	32516.5	168131	22917.7	1345.05	183.342	0.275768	0.00122205	0.00122228	1	1	1	1	0	0
ACACACATACATACATCAT	27	120	19	24.38	1100654316	150	178859122	2280	4.44444	1.10747	4.92207	0.670919	0.0935193	0.0127475	0.562963	8.4967e-08	8.49831e-08	1	0	0	1	1	0
ACACACATACATAGC	1	4	15	24.38	1100654316	150	178859122	60	4	0.0410172	0.164069	0.022364	0.00246103	0.00033546	0.4	2.23597e-09	2.2364e-09	1	0	0	1	0	0
ACACACATACATAGCCT	57	228	17	24.38	1100654316	150	178859122	3876	4	2.33798	9.35193	1.27475	0.158983	0.0216707	0.453333	1.44444e-07	1.44471e-07	1	0	0	1	0	0
ACACACATACATG	69	515	13	24.38	1100654316	150	178859122	6695	7.46377	2.83019	21.1239	2.87936	0.27461	0.0374317	0.64686	2.49497e-07	2.49545e-07	1	0	0	1	1	0
ACACACATAG	12	68	10	24.38	1100654316	150	178859122	680	5.66667	0.492207	2.78917	0.380187	0.0278917	0.00380187	0.377778	2.5341e-08	2.53458e-08	1	0	0	1	0	0
ACACACATATACACATATATACAT	3	15	24	24.38	1100654316	150	178859122	360	5	0.123052	0.615258	0.0838649	0.0147662	0.00201276	0.8	1.34158e-08	1.34184e-08	1	0	0	1	1	0
ACACACATATATACATATATAT	1	4	22	24.38	1100654316	150	178859122	88	4	0.0410172	0.164069	0.022364	0.00360952	0.000492007	0.586667	3.27943e-09	3.28005e-09	1	0	0	1	1	0
ACACACATATCC	22	93	12	24.38	1100654316	150	178859122	1116	4.22727	0.902379	3.8146	0.519962	0.0457752	0.00623955	0.338182	4.15891e-08	4.1597e-08	1	0	0	1	0	0
ACACACATATCCTCC	113	476	15	24.38	1100654316	150	178859122	7140	4.21239	4.63495	19.5242	2.66131	0.292863	0.0399197	0.421239	2.66081e-07	2.66131e-07	1	0	0	1	0	0
ACACACATGCATACAGACATACAG	1	5	24	24.38	1100654316	150	178859122	120	5	0.0410172	0.205086	0.027955	0.00492207	0.000670919	0.8	4.47195e-09	4.47279e-09	1	0	0	1	1	0
ACACACATGTATATAT	25	102	16	24.38	1100654316	150	178859122	1632	4.08	1.02543	4.18376	0.570281	0.0669401	0.0091245	0.4352	6.08185e-08	6.083e-08	1	0	0	1	0	0
ACACACC	79	357	7	24.38	1100654316	150	178859122	2499	4.51899	3.24036	14.6432	1.99598	0.102502	0.0139719	0.210886	9.31283e-08	9.31459e-08	1	0	0	1	0	0
ACACACCACCACACAG	4	18	16	24.38	1100654316	150	178859122	288	4.5	0.164069	0.73831	0.100638	0.011813	0.00161021	0.48	1.07327e-08	1.07347e-08	1	0	0	1	0	0
ACACACCAT	21	115	9	24.38	1100654316	150	178859122	1035	5.47619	0.861362	4.71698	0.642964	0.0424528	0.00578668	0.328571	3.85705e-08	3.85778e-08	1	0	0	1	0	0
ACACACCT	91	582	8	24.38	1100654316	150	178859122	4656	6.3956	3.73257	23.872	3.25396	0.190976	0.0260317	0.341099	1.73512e-07	1.73544e-07	1	0	0	1	0	0
ACACACGC	817	3511	8	24.38	1100654316	150	178859122	28088	4.29743	33.5111	144.011	19.63	1.15209	0.15704	0.229196	1.04673e-06	1.04693e-06	1	0	0	1	0	0
ACACACGCAT	3	12	10	24.38	1100654316	150	178859122	120	4	0.123052	0.492207	0.0670919	0.00492207	0.000670919	0.266667	4.47195e-09	4.47279e-09	1	0	0	1	0	0
ACACACGCGC	75	433	10	24.38	1100654316	150	178859122	4330	5.77333	3.07629	17.7605	2.4209	0.177605	0.024209	0.384889	1.61363e-07	1.61393e-07	1	0	0	1	0	0
ACACACGCGCAT	5	20	12	24.38	1100654316	150	178859122	240	4	0.205086	0.820345	0.11182	0.00984413	0.00134184	0.32	8.94389e-09	8.94559e-09	1	0	0	1	0	0
ACACACGT	288	1650	8	24.38	1100654316	150	178859122	13200	5.72917	11.813	67.6784	9.22514	0.541427	0.0738011	0.305556	4.91914e-07	4.92007e-07	1	0	0	1	0	0
ACACACGTATATATACATAT	57	256	20	24.38	1100654316	150	178859122	5120	4.49123	2.33798	10.5004	1.43129	0.210008	0.0286259	0.59883	1.90803e-07	1.90839e-07	1	0	0	1	1	0
ACACACT	100	610	7	24.38	1100654316	150	178859122	4270	6.1	4.10172	25.0205	3.41051	0.175144	0.0238735	0.284667	1.59127e-07	1.59157e-07	1	0	0	1	0	0
ACACACTAGACCACAT	32	159	16	24.38	1100654316	150	178859122	2544	4.96875	1.31255	6.52174	0.888968	0.104348	0.0142235	0.53	9.48053e-08	9.48232e-08	1	0	0	1	1	0
ACACACTCACTCGC	2	8	14	24.38	1100654316	150	178859122	112	4	0.0820345	0.328138	0.0447279	0.00459393	0.000626191	0.373333	4.17382e-09	4.17461e-09	1	0	0	1	0	0
ACACACTCCAT	1	6	11	24.38	1100654316	150	178859122	66	6	0.0410172	0.246103	0.033546	0.00270714	0.000369006	0.44	2.45957e-09	2.46004e-09	1	0	0	1	0	0
ACACACTCGCAT	8	45	12	24.38	1100654316	150	178859122	540	5.625	0.328138	1.84578	0.251595	0.0221493	0.00301914	0.45	2.01238e-08	2.01276e-08	1	0	0	1	0	0
ACACACTCTC	64	258	10	24.38	1100654316	150	178859122	2580	4.03125	2.6251	10.5824	1.44248	0.105824	0.0144248	0.26875	9.61469e-08	9.61651e-08	1	0	0	1	0	0
ACACACTCTCGTGC	19	114	14	24.38	1100654316	150	178859122	1596	6	0.779327	4.67596	0.637373	0.0654635	0.00892322	0.56	5.94769e-08	5.94882e-08	1	0	0	1	1	0
ACACACTGACCC	7	30	12	24.38	1100654316	150	178859122	360	4.28571	0.287121	1.23052	0.16773	0.0147662	0.00201276	0.342857	1.34158e-08	1.34184e-08	1	0	0	1	0	0
ACACAG	69	443	6	24.38	1100654316	150	178859122	2658	6.42029	2.83019	18.1706	2.47681	0.109024	0.0148609	0.256812	9.90536e-08	9.90724e-08	1	0	0	1	0	0
ACACAGAG	3	23	8	24.38	1100654316	150	178859122	184	7.66667	0.123052	0.943396	0.128593	0.00754717	0.00102874	0.408889	6.85698e-09	6.85828e-09	1	0	0	1	0	0
ACACAGAGACAG	12	72	12	24.38	1100654316	150	178859122	864	6	0.492207	2.95324	0.402551	0.0354389	0.00483062	0.48	3.2198e-08	3.22041e-08	1	0	0	1	0	0
ACACAGAGAGACAG	3	14	14	24.38	1100654316	150	178859122	196	4.66667	0.123052	0.574241	0.0782739	0.00803938	0.00109583	0.435556	7.30418e-09	7.30556e-09	1	0	0	1	0	0
ACACAGAGATAGACAGAGAG	13	63	20	24.38	1100654316	150	178859122	1260	4.84615	0.533224	2.58409	0.352233	0.0516817	0.00704465	0.646154	4.69554e-08	4.69643e-08	1	0	0	1	1	0
ACACAGATAGAGACAGAG	10	50	18	24.38	1100654316	150	178859122	900	5	0.410172	2.05086	0.27955	0.0369155	0.00503189	0.6	3.35396e-08	3.3546e-08	1	0	0	1	1	0
ACACAGGGAGAG	8	33	12	24.38	1100654316	150	178859122	396	4.125	0.328138	1.35357	0.184503	0.0162428	0.00221403	0.33	1.47574e-08	1.47602e-08	1	0	0	1	0	0
ACACAGT	62	346	7	24.38	1100654316	150	178859122	2422	5.58065	2.54307	14.192	1.93448	0.0993437	0.0135414	0.26043	9.02588e-08	9.02759e-08	1	0	0	1	0	0
ACACAT	32195	177609	6	24.38	1100654316	150	178859122	1065654	5.51666	1320.55	7285.03	993.011	43.7102	5.95806	0.220667	3.97129e-05	3.97204e-05	1	1	1	1	0	0
ACACATACAT	259	1209	10	24.38	1100654316	150	178859122	12090	4.66795	10.6235	49.5898	6.75951	0.495898	0.0675951	0.311197	4.50549e-07	4.50634e-07	1	0	0	1	0	0
ACACATACATATACATATAT	11	54	20	24.38	1100654316	150	178859122	1080	4.90909	0.451189	2.21493	0.301914	0.0442986	0.00603827	0.654545	4.02475e-08	4.02551e-08	1	0	0	1	1	0
ACACATACATATGC	14	74	14	24.38	1100654316	150	178859122	1036	5.28571	0.574241	3.03527	0.413733	0.0424938	0.00579227	0.493333	3.86078e-08	3.86151e-08	1	0	0	1	0	0
ACACATACATCC	21	92	12	24.38	1100654316	150	178859122	1104	4.38095	0.861362	3.77358	0.514371	0.045283	0.00617246	0.350476	4.11419e-08	4.11497e-08	1	0	0	1	0	0
ACACATACGC	2	8	10	24.38	1100654316	150	178859122	80	4	0.0820345	0.328138	0.0447279	0.00328138	0.000447279	0.266667	2.9813e-09	2.98186e-09	1	0	0	1	0	0
ACACATAT	334	2391	8	24.38	1100654316	150	178859122	19128	7.15868	13.6998	98.0722	13.3681	0.784578	0.106945	0.381796	7.12828e-07	7.12963e-07	1	0	0	1	0	0
ACACATATAT	122	536	10	24.38	1100654316	150	178859122	5360	4.39344	5.0041	21.9852	2.99677	0.219852	0.0299677	0.292896	1.99747e-07	1.99785e-07	1	0	0	1	0	0
ACACATC	206	982	7	24.38	1100654316	150	178859122	6874	4.76699	8.44955	40.2789	5.49035	0.281952	0.0384325	0.22246	2.56168e-07	2.56217e-07	1	0	0	1	0	0
ACACATCCACCC	9	63	12	24.38	1100654316	150	178859122	756	7	0.369155	2.58409	0.352233	0.031009	0.00422679	0.56	2.81733e-08	2.81786e-08	1	0	0	1	1	0
ACACATCCTGCTGTACT	27	110	17	24.38	1100654316	150	178859122	1870	4.07407	1.10747	4.51189	0.615009	0.0767022	0.0104552	0.461728	6.96878e-08	6.9701e-08	1	0	0	1	0	0
ACACATG	39	177	7	24.38	1100654316	150	178859122	1239	4.53846	1.59967	7.26005	0.989606	0.0508203	0.00692724	0.211795	4.61728e-08	4.61816e-08	1	0	0	1	0	0
ACACATGCGC	5	45	10	24.38	1100654316	150	178859122	450	9	0.205086	1.84578	0.251595	0.0184578	0.00251595	0.6	1.67698e-08	1.6773e-08	1	0	0	1	1	0
ACACATGTACGCAT	38	213	14	24.38	1100654316	150	178859122	2982	5.60526	1.55865	8.73667	1.19088	0.122313	0.0166723	0.523158	1.11128e-07	1.11149e-07	1	0	0	1	1	0
ACACC	304	2271	5	24.38	1100654316	150	178859122	11355	7.47039	12.4692	93.1501	12.6971	0.465751	0.0634857	0.249013	4.23158e-07	4.23238e-07	1	0	0	1	0	0
ACACCACGTACCGC	25	109	14	24.38	1100654316	150	178859122	1526	4.36	1.02543	4.47088	0.609418	0.0625923	0.00853185	0.406933	5.68683e-08	5.6879e-08	1	0	0	1	0	0
ACACCACTGGGC	9	36	12	24.38	1100654316	150	178859122	432	4	0.369155	1.47662	0.201276	0.0177194	0.00241531	0.32	1.6099e-08	1.61021e-08	1	0	0	1	0	0
ACACCAG	17	84	7	24.38	1100654316	150	178859122	588	4.94118	0.697293	3.44545	0.469643	0.0241181	0.0032875	0.230588	2.19125e-08	2.19167e-08	1	0	0	1	0	0
ACACCAGAGGTC	39	274	12	24.38	1100654316	150	178859122	3288	7.02564	1.59967	11.2387	1.53193	0.134865	0.0183832	0.562051	1.22531e-07	1.22555e-07	1	0	0	1	1	0
ACACCAT	18	78	7	24.38	1100654316	150	178859122	546	4.33333	0.73831	3.19934	0.436097	0.0223954	0.00305268	0.202222	2.03474e-08	2.03512e-08	1	0	0	1	0	0
ACACCC	180	836	6	24.38	1100654316	150	178859122	5016	4.64444	7.3831	34.2904	4.67407	0.205742	0.0280444	0.185778	1.86927e-07	1.86963e-07	1	0	0	1	0	0
ACACCCCT	4	16	8	24.38	1100654316	150	178859122	128	4	0.164069	0.656276	0.0894559	0.00525021	0.000715647	0.213333	4.77008e-09	4.77098e-09	1	0	0	1	0	0
ACACCCGT	1	8	8	24.38	1100654316	150	178859122	64	8	0.0410172	0.328138	0.0447279	0.0026251	0.000357824	0.426667	2.38504e-09	2.38549e-09	1	0	0	1	0	0
ACACCCTC	18	73	8	24.38	1100654316	150	178859122	584	4.05556	0.73831	2.99426	0.408142	0.0239541	0.00326514	0.216296	2.17635e-08	2.17676e-08	1	0	0	1	0	0
ACACCG	14	56	6	24.38	1100654316	150	178859122	336	4	0.574241	2.29696	0.313096	0.0137818	0.00187857	0.16	1.25215e-08	1.25238e-08	1	0	0	1	0	0
ACACCGC	17	81	7	24.38	1100654316	150	178859122	567	4.76471	0.697293	3.3224	0.45287	0.0232568	0.00317009	0.222353	2.11299e-08	2.1134e-08	1	0	0	1	0	0
ACACCGCAT	6	39	9	24.38	1100654316	150	178859122	351	6.5	0.246103	1.59967	0.218049	0.014397	0.00196244	0.39	1.30804e-08	1.30829e-08	1	0	0	1	0	0
ACACCGTACC	1	4	10	24.38	1100654316	150	178859122	40	4	0.0410172	0.164069	0.022364	0.00164069	0.00022364	0.266667	1.49065e-09	1.49093e-09	1	0	0	1	0	0
ACACCT	8	32	6	24.38	1100654316	150	178859122	192	4	0.328138	1.31255	0.178912	0.00787531	0.00107347	0.16	7.15511e-09	7.15647e-09	1	0	0	1	0	0
ACACCTACCTCCT	2	8	13	24.38	1100654316	150	178859122	104	4	0.0820345	0.328138	0.0447279	0.00426579	0.000581463	0.346667	3.87569e-09	3.87642e-09	1	0	0	1	0	0
ACACCTAT	10	73	8	24.38	1100654316	150	178859122	584	7.3	0.410172	2.99426	0.408142	0.0239541	0.00326514	0.389333	2.17635e-08	2.17676e-08	1	0	0	1	0	0
ACACCTG	25	158	7	24.38	1100654316	150	178859122	1106	6.32	1.02543	6.48072	0.883377	0.0453651	0.00618364	0.294933	4.12164e-08	4.12243e-08	1	0	0	1	0	0
ACACCTGTACC	205	917	11	24.38	1100654316	150	178859122	10087	4.47317	8.40853	37.6128	5.12694	0.413741	0.0563963	0.328033	3.75904e-07	3.75976e-07	1	0	0	1	0	0
ACACG	724	4732	5	24.38	1100654316	150	178859122	23660	6.53591	29.6965	194.094	26.4566	0.970468	0.132283	0.217864	8.81719e-07	8.81886e-07	1	0	0	1	0	0
ACACGAGGG	4	16	9	24.38	1100654316	150	178859122	144	4	0.164069	0.656276	0.0894559	0.00590648	0.000805103	0.24	5.36634e-09	5.36735e-09	1	0	0	1	0	0
ACACGAT	23	110	7	24.38	1100654316	150	178859122	770	4.78261	0.943396	4.51189	0.615009	0.0315833	0.00430506	0.223188	2.8695e-08	2.87004e-08	1	0	0	1	0	0
ACACGC	912	5320	6	24.38	1100654316	150	178859122	31920	5.83333	37.4077	218.212	29.7441	1.30927	0.178464	0.233333	1.18954e-06	1.18976e-06	1	0	0	1	0	0
ACACGCACGC	13	71	10	24.38	1100654316	150	178859122	710	5.46154	0.533224	2.91222	0.39696	0.0291222	0.0039696	0.364103	2.6459e-08	2.6464e-08	1	0	0	1	0	0
ACACGCACGTAT	8	43	12	24.38	1100654316	150	178859122	516	5.375	0.328138	1.76374	0.240413	0.0211649	0.00288495	0.43	1.92294e-08	1.9233e-08	1	0	0	1	0	0
ACACGCAG	16	117	8	24.38	1100654316	150	178859122	936	7.3125	0.656276	4.79902	0.654146	0.0383921	0.00523317	0.39	3.48812e-08	3.48878e-08	1	0	0	1	0	0
ACACGCAT	200	1179	8	24.38	1100654316	150	178859122	9432	5.895	8.20345	48.3593	6.59178	0.386874	0.0527342	0.3144	3.51495e-07	3.51562e-07	1	0	0	1	0	0
ACACGCATACATACGT	24	105	16	24.38	1100654316	150	178859122	1680	4.375	0.984413	4.30681	0.587054	0.0689089	0.00939287	0.466667	6.26073e-08	6.26191e-08	1	0	0	1	0	0
ACACGCATATATAT	36	179	14	24.38	1100654316	150	178859122	2506	4.97222	1.47662	7.34208	1.00079	0.102789	0.014011	0.464074	9.33892e-08	9.34068e-08	1	0	0	1	0	0
ACACGCC	5	25	7	24.38	1100654316	150	178859122	175	5	0.205086	1.02543	0.139775	0.00717801	0.000978424	0.233333	6.52159e-09	6.52282e-09	1	0	0	1	0	0
ACACGCCACG	13	87	10	24.38	1100654316	150	178859122	870	6.69231	0.533224	3.5685	0.486416	0.035685	0.00486416	0.446154	3.24216e-08	3.24278e-08	1	0	0	1	0	0
ACACGCCCCCTCCACCC	1	4	17	24.38	1100654316	150	178859122	68	4	0.0410172	0.164069	0.022364	0.00278917	0.000380187	0.453333	2.5341e-09	2.53458e-09	1	0	0	1	0	0
ACACGCGC	70	509	8	24.38	1100654316	150	178859122	4072	7.27143	2.87121	20.8778	2.84582	0.167022	0.0227665	0.38781	1.51748e-07	1.51777e-07	1	0	0	1	0	0
ACACGCGGGTGGATATGTGG	1	4	20	24.38	1100654316	150	178859122	80	4	0.0410172	0.164069	0.022364	0.00328138	0.000447279	0.533333	2.9813e-09	2.98186e-09	1	0	0	1	1	0
ACACGCGTACAT	8	48	12	24.38	1100654316	150	178859122	576	6	0.328138	1.96883	0.268368	0.0236259	0.00322041	0.48	2.14653e-08	2.14694e-08	1	0	0	1	0	0
ACACGCT	14	60	7	24.38	1100654316	150	178859122	420	4.28571	0.574241	2.46103	0.33546	0.0172272	0.00234822	0.2	1.56518e-08	1.56548e-08	1	0	0	1	0	0
ACACGCTCTC	7	28	10	24.38	1100654316	150	178859122	280	4	0.287121	1.14848	0.156548	0.0114848	0.00156548	0.266667	1.04345e-08	1.04365e-08	1	0	0	1	0	0
ACACGG	27	108	6	24.38	1100654316	150	178859122	648	4	1.10747	4.42986	0.603827	0.0265792	0.00362296	0.16	2.41485e-08	2.41531e-08	1	0	0	1	0	0
ACACGGAGGTGGAGG	16	66	15	24.38	1100654316	150	178859122	990	4.125	0.656276	2.70714	0.369006	0.0406071	0.00553508	0.4125	3.68936e-08	3.69006e-08	1	0	0	1	0	0
ACACGGC	7	28	7	24.38	1100654316	150	178859122	196	4	0.287121	1.14848	0.156548	0.00803938	0.00109583	0.186667	7.30418e-09	7.30556e-09	1	0	0	1	0	0
ACACGGT	51	246	7	24.38	1100654316	150	178859122	1722	4.82353	2.09188	10.0902	1.37538	0.0706317	0.00962769	0.225098	6.41724e-08	6.41846e-08	1	0	0	1	0	0
ACACGT	27	220	6	24.38	1100654316	150	178859122	1320	8.14815	1.10747	9.02379	1.23002	0.0541427	0.00738011	0.325926	4.91914e-08	4.92007e-08	1	0	0	1	0	0
ACACGTACAT	7	29	10	24.38	1100654316	150	178859122	290	4.14286	0.287121	1.1895	0.162139	0.011895	0.00162139	0.27619	1.08072e-08	1.08093e-08	1	0	0	1	0	0
ACACGTAG	15	128	8	24.38	1100654316	150	178859122	1024	8.53333	0.615258	5.25021	0.715647	0.0420016	0.00572518	0.455111	3.81606e-08	3.81678e-08	1	0	0	1	0	0
ACACGTAT	22	123	8	24.38	1100654316	150	178859122	984	5.59091	0.902379	5.04512	0.687692	0.040361	0.00550154	0.298182	3.667e-08	3.66769e-08	1	0	0	1	0	0
ACACGTC	14	57	7	24.38	1100654316	150	178859122	399	4.07143	0.574241	2.33798	0.318687	0.0163659	0.00223081	0.19	1.48692e-08	1.4872e-08	1	0	0	1	0	0
ACACT	370	2891	5	24.38	1100654316	150	178859122	14455	7.81351	15.1764	118.581	16.1636	0.592904	0.0808178	0.26045	5.38683e-07	5.38785e-07	1	0	0	1	0	0
ACACTACAT	46	208	9	24.38	1100654316	150	178859122	1872	4.52174	1.88679	8.53158	1.16293	0.0767842	0.0104663	0.271304	6.97624e-08	6.97756e-08	1	0	0	1	0	0
ACACTACATACAT	4	16	13	24.38	1100654316	150	178859122	208	4	0.164069	0.656276	0.0894559	0.00853158	0.00116293	0.346667	7.75137e-09	7.75284e-09	1	0	0	1	0	0
ACACTACTGCT	192	847	11	24.38	1100654316	150	178859122	9317	4.41146	7.87531	34.7416	4.73557	0.382158	0.0520913	0.323507	3.47209e-07	3.47275e-07	1	0	0	1	0	0
ACACTAG	4	16	7	24.38	1100654316	150	178859122	112	4	0.164069	0.656276	0.0894559	0.00459393	0.000626191	0.186667	4.17382e-09	4.17461e-09	1	0	0	1	0	0
ACACTAGAGCTCCTG	16	84	15	24.38	1100654316	150	178859122	1260	5.25	0.656276	3.44545	0.469643	0.0516817	0.00704465	0.525	4.69554e-08	4.69643e-08	1	0	0	1	1	0
ACACTAT	59	282	7	24.38	1100654316	150	178859122	1974	4.77966	2.42002	11.5669	1.57666	0.080968	0.0110366	0.223051	7.35635e-08	7.35775e-08	1	0	0	1	0	0
ACACTATG	16	76	8	24.38	1100654316	150	178859122	608	4.75	0.656276	3.11731	0.424915	0.0249385	0.00339932	0.253333	2.26579e-08	2.26622e-08	1	0	0	1	0	0
ACACTC	136865	983453	6	24.38	1100654316	150	178859122	5900718	7.18557	5613.82	40338.5	5498.48	242.031	32.9909	0.287423	0.000219897	0.000219939	1	1	1	1	0	0
ACACTCACTAG	2	10	11	24.38	1100654316	150	178859122	110	5	0.0820345	0.410172	0.0559099	0.00451189	0.000615009	0.366667	4.09928e-09	4.10006e-09	1	0	0	1	0	0
ACACTCAGGCCAGGTC	1	6	16	24.38	1100654316	150	178859122	96	6	0.0410172	0.246103	0.033546	0.00393765	0.000536735	0.64	3.57756e-09	3.57824e-09	1	0	0	1	1	0
ACACTCAGTAG	50	391	11	24.38	1100654316	150	178859122	4301	7.82	2.05086	16.0377	2.18608	0.176415	0.0240469	0.573467	1.60282e-07	1.60312e-07	1	0	0	1	1	0
ACACTCAGTCCAGCTCACAG	1	5	20	24.38	1100654316	150	178859122	100	5	0.0410172	0.205086	0.027955	0.00410172	0.000559099	0.666667	3.72662e-09	3.72733e-09	1	0	0	1	1	0
ACACTCAT	8	64	8	24.38	1100654316	150	178859122	512	8	0.328138	2.6251	0.357824	0.0210008	0.00286259	0.426667	1.90803e-08	1.90839e-08	1	0	0	1	0	0
ACACTCCACTC	5	22	11	24.38	1100654316	150	178859122	242	4.4	0.205086	0.902379	0.123002	0.00992617	0.00135302	0.322667	9.01843e-09	9.02013e-09	1	0	0	1	0	0
ACACTCCGTCCTCTC	15	91	15	24.38	1100654316	150	178859122	1365	6.06667	0.615258	3.73257	0.50878	0.0559885	0.0076317	0.606667	5.08684e-08	5.0878e-08	1	0	0	1	1	0
ACACTCGC	46	337	8	24.38	1100654316	150	178859122	2696	7.32609	1.88679	13.8228	1.88416	0.110582	0.0150733	0.390725	1.0047e-07	1.00489e-07	1	0	0	1	0	0
ACACTCGCCT	4	19	10	24.38	1100654316	150	178859122	190	4.75	0.164069	0.779327	0.106229	0.00779327	0.00106229	0.316667	7.08058e-09	7.08192e-09	1	0	0	1	0	0
ACACTCGCTATCTCCCTC	1	4	18	24.38	1100654316	150	178859122	72	4	0.0410172	0.164069	0.022364	0.00295324	0.000402551	0.48	2.68317e-09	2.68368e-09	1	0	0	1	0	0
ACACTCTAGACCACAT	15	74	16	24.38	1100654316	150	178859122	1184	4.93333	0.615258	3.03527	0.413733	0.0485644	0.00661974	0.526222	4.41232e-08	4.41316e-08	1	0	0	1	1	0
ACACTCTATCTCTC	37	178	14	24.38	1100654316	150	178859122	2492	4.81081	1.51764	7.30107	0.995197	0.102215	0.0139328	0.449009	9.28674e-08	9.2885e-08	1	0	0	1	0	0
ACACTCTC	114	539	8	24.38	1100654316	150	178859122	4312	4.72807	4.67596	22.1083	3.01354	0.176866	0.0241084	0.252164	1.60692e-07	1.60722e-07	1	0	0	1	0	0
ACACTCTCTCTCT	24	113	13	24.38	1100654316	150	178859122	1469	4.70833	0.984413	4.63495	0.631782	0.0602543	0.00821317	0.408056	5.47441e-08	5.47545e-08	1	0	0	1	0	0
ACACTCTG	31	125	8	24.38	1100654316	150	178859122	1000	4.03226	1.27153	5.12715	0.698874	0.0410172	0.00559099	0.215054	3.72662e-08	3.72733e-08	1	0	0	1	0	0
ACACTCTGATATCGCGGTG	2	8	19	24.38	1100654316	150	178859122	152	4	0.0820345	0.328138	0.0447279	0.00623462	0.000849831	0.506667	5.66447e-09	5.66554e-09	1	0	0	1	1	0
ACACTG	102	1207	6	24.38	1100654316	150	178859122	7242	11.8333	4.18376	49.5078	6.74833	0.297047	0.04049	0.473333	2.69882e-07	2.69933e-07	1	0	0	1	0	0
ACACTGACC	1	5	9	24.38	1100654316	150	178859122	45	5	0.0410172	0.205086	0.027955	0.00184578	0.000251595	0.3	1.67698e-09	1.6773e-09	1	0	0	1	0	0
ACACTGAGGGTCCACTC	8	39	17	24.38	1100654316	150	178859122	663	4.875	0.328138	1.59967	0.218049	0.0271944	0.00370683	0.5525	2.47075e-08	2.47122e-08	1	0	0	1	1	0
ACACTGC	7	34	7	24.38	1100654316	150	178859122	238	4.85714	0.287121	1.39459	0.190094	0.0097621	0.00133066	0.226667	8.86936e-09	8.87104e-09	1	0	0	1	0	0
ACACTGGG	42	182	8	24.38	1100654316	150	178859122	1456	4.33333	1.72272	7.46514	1.01756	0.0597211	0.00814049	0.231111	5.42596e-08	5.42699e-08	1	0	0	1	0	0
ACACTGT	70	313	7	24.38	1100654316	150	178859122	2191	4.47143	2.87121	12.8384	1.74998	0.0898687	0.0122499	0.208667	8.16503e-08	8.16658e-08	1	0	0	1	0	0
ACACTGTC	38	265	8	24.38	1100654316	150	178859122	2120	6.97368	1.55865	10.8696	1.48161	0.0869565	0.0118529	0.37193	7.90044e-08	7.90194e-08	1	0	0	1	0	0
ACACTGTCTCTAGTAGTAGTCTAGG	1	4	25	24.38	1100654316	150	178859122	100	4	0.0410172	0.164069	0.022364	0.00410172	0.000559099	0.666667	3.72662e-09	3.72733e-09	1	0	0	1	1	0
ACAG	76249	558396	4	24.38	1100654316	150	178859122	2233584	7.32332	3127.52	22903.9	3121.99	91.6154	12.488	0.195289	8.32372e-05	8.3253e-05	1	1	1	0	0	0
ACAGACAGACAGAGAGGGGG	1	4	20	24.38	1100654316	150	178859122	80	4	0.0410172	0.164069	0.022364	0.00328138	0.000447279	0.533333	2.9813e-09	2.98186e-09	1	0	0	1	1	0
ACAGACAGAG	34	217	10	24.38	1100654316	150	178859122	2170	6.38235	1.39459	8.90074	1.21325	0.0890074	0.0121325	0.42549	8.08677e-08	8.0883e-08	1	0	0	1	0	0
ACAGACAGATACAGGG	101	433	16	24.38	1100654316	150	178859122	6928	4.28713	4.14274	17.7605	2.4209	0.284167	0.0387344	0.457294	2.5818e-07	2.58229e-07	1	0	0	1	0	0
ACAGACAGGCATACTG	1	9	16	24.38	1100654316	150	178859122	144	9	0.0410172	0.369155	0.0503189	0.00590648	0.000805103	0.96	5.36634e-09	5.36735e-09	1	0	0	1	1	0
ACAGACAGGGAGAG	120	490	14	24.38	1100654316	150	178859122	6860	4.08333	4.92207	20.0984	2.73959	0.281378	0.0383542	0.381111	2.55646e-07	2.55695e-07	1	0	0	1	0	0
ACAGACATACATGGAG	28	130	16	24.38	1100654316	150	178859122	2080	4.64286	1.14848	5.33224	0.726829	0.0853158	0.0116293	0.495238	7.75137e-08	7.75284e-08	1	0	0	1	0	0
ACAGACATAT	1	4	10	24.38	1100654316	150	178859122	40	4	0.0410172	0.164069	0.022364	0.00164069	0.00022364	0.266667	1.49065e-09	1.49093e-09	1	0	0	1	0	0
ACAGACATATGGATAG	26	124	16	24.38	1100654316	150	178859122	1984	4.76923	1.06645	5.08614	0.693283	0.0813782	0.0110925	0.508718	7.39362e-08	7.39502e-08	1	0	0	1	1	0
ACAGACATGGAGACAGATAT	12	48	20	24.38	1100654316	150	178859122	960	4	0.492207	1.96883	0.268368	0.0393765	0.00536735	0.533333	3.57756e-08	3.57824e-08	1	0	0	1	1	0
ACAGACC	6	24	7	24.38	1100654316	150	178859122	168	4	0.246103	0.984413	0.134184	0.00689089	0.000939287	0.186667	6.26073e-09	6.26191e-09	1	0	0	1	0	0
ACAGACCATCTGACAGGTACTAG	2	10	23	24.38	1100654316	150	178859122	230	5	0.0820345	0.410172	0.0559099	0.00943396	0.00128593	0.766667	8.57123e-09	8.57286e-09	1	0	0	1	1	0
ACAGACCGCCTC	2	11	12	24.38	1100654316	150	178859122	132	5.5	0.0820345	0.451189	0.0615009	0.00541427	0.000738011	0.44	4.91914e-09	4.92007e-09	1	0	0	1	0	0
ACAGACGG	260	1372	8	24.38	1100654316	150	178859122	10976	5.27692	10.6645	56.2756	7.67084	0.450205	0.0613667	0.281436	4.09034e-07	4.09112e-07	1	0	0	1	0	0
ACAGACGGACGG	44	189	12	24.38	1100654316	150	178859122	2268	4.29545	1.80476	7.75226	1.0567	0.0930271	0.0126804	0.343636	8.45198e-08	8.45358e-08	1	0	0	1	0	0
ACAGACGGAGAGATGG	1	4	16	24.38	1100654316	150	178859122	64	4	0.0410172	0.164069	0.022364	0.0026251	0.000357824	0.426667	2.38504e-09	2.38549e-09	1	0	0	1	0	0
ACAGACGGCTATAGGGACAT	27	110	20	24.38	1100654316	150	178859122	2200	4.07407	1.10747	4.51189	0.615009	0.0902379	0.0123002	0.54321	8.19857e-08	8.20012e-08	1	0	0	1	1	0
ACAGACGGTCAG	1	4	12	24.38	1100654316	150	178859122	48	4	0.0410172	0.164069	0.022364	0.00196883	0.000268368	0.32	1.78878e-09	1.78912e-09	1	0	0	1	0	0
ACAGACGTAGAGCTAG	20	84	16	24.38	1100654316	150	178859122	1344	4.2	0.820345	3.44545	0.469643	0.0551272	0.00751429	0.448	5.00858e-08	5.00953e-08	1	0	0	1	0	0
ACAGACTATGAGAGATAGTAGCCAG	1	5	25	24.38	1100654316	150	178859122	125	5	0.0410172	0.205086	0.027955	0.00512715	0.000698874	0.833333	4.65828e-09	4.65916e-09	1	0	0	1	1	0
ACAGACTGACAT	10	43	12	24.38	1100654316	150	178859122	516	4.3	0.410172	1.76374	0.240413	0.0211649	0.00288495	0.344	1.92294e-08	1.9233e-08	1	0	0	1	0	0
ACAGAG	17	70	6	24.38	1100654316	150	178859122	420	4.11765	0.697293	2.87121	0.391369	0.0172272	0.00234822	0.164706	1.56518e-08	1.56548e-08	1	0	0	1	0	0
ACAGAGACTGATGG	45	247	14	24.38	1100654316	150	178859122	3458	5.48889	1.84578	10.1313	1.38098	0.141838	0.0193337	0.512296	1.28867e-07	1.28891e-07	1	0	0	1	1	0
ACAGAGAG	74	468	8	24.38	1100654316	150	178859122	3744	6.32432	3.03527	19.1961	2.61658	0.153568	0.0209327	0.337297	1.39525e-07	1.39551e-07	1	0	0	1	0	0
ACAGAGAGACAGAGATAG	13	54	18	24.38	1100654316	150	178859122	972	4.15385	0.533224	2.21493	0.301914	0.0398687	0.00543444	0.498462	3.62228e-08	3.62296e-08	1	0	0	1	0	0
ACAGAGAGACGG	15	78	12	24.38	1100654316	150	178859122	936	5.2	0.615258	3.19934	0.436097	0.0383921	0.00523317	0.416	3.48812e-08	3.48878e-08	1	0	0	1	0	0
ACAGAGAGAGGCTAGAT	19	95	17	24.38	1100654316	150	178859122	1615	5	0.779327	3.89664	0.531144	0.0662428	0.00902945	0.566667	6.01849e-08	6.01964e-08	1	0	0	1	1	0
ACAGAGGG	84	369	8	24.38	1100654316	150	178859122	2952	4.39286	3.44545	15.1354	2.06308	0.121083	0.0165046	0.234286	1.1001e-07	1.10031e-07	1	0	0	1	0	0
ACAGAGTAGGACC	87	389	13	24.38	1100654316	150	178859122	5057	4.47126	3.5685	15.9557	2.1749	0.207424	0.0282736	0.38751	1.88455e-07	1.88491e-07	1	0	0	1	0	0
ACAGAGTAGTC	1	8	11	24.38	1100654316	150	178859122	88	8	0.0410172	0.328138	0.0447279	0.00360952	0.000492007	0.586667	3.27943e-09	3.28005e-09	1	0	0	1	1	0
ACAGAGTATATATGTATATAT	1	4	21	24.38	1100654316	150	178859122	84	4	0.0410172	0.164069	0.022364	0.00344545	0.000469643	0.56	3.13036e-09	3.13096e-09	1	0	0	1	1	0
ACAGAT	106	769	6	24.38	1100654316	150	178859122	4614	7.25472	4.34783	31.5422	4.29947	0.189253	0.0257968	0.290189	1.71946e-07	1.71979e-07	1	0	0	1	0	0
ACAGATACAGATACAGGG	23	98	18	24.38	1100654316	150	178859122	1764	4.26087	0.943396	4.01969	0.547917	0.0723544	0.00986251	0.511304	6.57376e-08	6.57501e-08	1	0	0	1	1	0
ACAGATAG	36	191	8	24.38	1100654316	150	178859122	1528	5.30556	1.47662	7.83429	1.06788	0.0626743	0.00854304	0.282963	5.69428e-08	5.69536e-08	1	0	0	1	0	0
ACAGATAT	13	159	8	24.38	1100654316	150	178859122	1272	12.2308	0.533224	6.52174	0.888968	0.0521739	0.00711174	0.652308	4.74026e-08	4.74116e-08	1	0	0	1	1	0
ACAGATG	9	36	7	24.38	1100654316	150	178859122	252	4	0.369155	1.47662	0.201276	0.0103363	0.00140893	0.186667	9.39109e-09	9.39287e-09	1	0	0	1	0	0
ACAGATGG	95	1160	8	24.38	1100654316	150	178859122	9280	12.2105	3.89664	47.58	6.48555	0.38064	0.0518844	0.651228	3.45831e-07	3.45896e-07	1	0	0	1	1	0
ACAGATGGGCAGAG	16	93	14	24.38	1100654316	150	178859122	1302	5.8125	0.656276	3.8146	0.519962	0.0534044	0.00727947	0.5425	4.85206e-08	4.85298e-08	1	0	0	1	1	0
ACAGATGGGCGGAG	15	67	14	24.38	1100654316	150	178859122	938	4.46667	0.615258	2.74815	0.374596	0.0384742	0.00524435	0.416889	3.49557e-08	3.49623e-08	1	0	0	1	0	0
ACAGC	165	924	5	24.38	1100654316	150	178859122	4620	5.6	6.76784	37.8999	5.16608	0.1895	0.0258304	0.186667	1.7217e-07	1.72203e-07	1	0	0	1	0	0
ACAGCACCC	2	8	9	24.38	1100654316	150	178859122	72	4	0.0820345	0.328138	0.0447279	0.00295324	0.000402551	0.24	2.68317e-09	2.68368e-09	1	0	0	1	0	0
ACAGCCAT	12	49	8	24.38	1100654316	150	178859122	392	4.08333	0.492207	2.00984	0.273959	0.0160788	0.00219167	0.217778	1.46084e-08	1.46111e-08	1	0	0	1	0	0
ACAGCCGGACGG	1	7	12	24.38	1100654316	150	178859122	84	7	0.0410172	0.287121	0.0391369	0.00344545	0.000469643	0.56	3.13036e-09	3.13096e-09	1	0	0	1	1	0
ACAGCCT	5	20	7	24.38	1100654316	150	178859122	140	4	0.205086	0.820345	0.11182	0.00574241	0.000782739	0.186667	5.21727e-09	5.21826e-09	1	0	0	1	0	0
ACAGCT	16	83	6	24.38	1100654316	150	178859122	498	5.1875	0.656276	3.40443	0.464052	0.0204266	0.00278431	0.2075	1.85586e-08	1.85621e-08	1	0	0	1	0	0
ACAGCTC	64	270	7	24.38	1100654316	150	178859122	1890	4.21875	2.6251	11.0747	1.50957	0.0775226	0.010567	0.196875	7.04332e-08	7.04465e-08	1	0	0	1	0	0
ACAGCTG	118	490	7	24.38	1100654316	150	178859122	3430	4.15254	4.84003	20.0984	2.73959	0.140689	0.0191771	0.193785	1.27823e-07	1.27847e-07	1	0	0	1	0	0
ACAGG	77	630	5	24.38	1100654316	150	178859122	3150	8.18182	3.15833	25.8409	3.52233	0.129204	0.0176116	0.272727	1.17389e-07	1.17411e-07	1	0	0	1	0	0
ACAGGAG	7	28	7	24.38	1100654316	150	178859122	196	4	0.287121	1.14848	0.156548	0.00803938	0.00109583	0.186667	7.30418e-09	7.30556e-09	1	0	0	1	0	0
ACAGGAGGAGACTGTGGAGGCG	18	74	22	24.38	1100654316	150	178859122	1628	4.11111	0.73831	3.03527	0.413733	0.066776	0.00910214	0.602963	6.06694e-08	6.06809e-08	1	0	0	1	1	0
ACAGGAGGTC	9	46	10	24.38	1100654316	150	178859122	460	5.11111	0.369155	1.88679	0.257186	0.0188679	0.00257186	0.340741	1.71425e-08	1.71457e-08	1	0	0	1	0	0
ACAGGC	5	20	6	24.38	1100654316	150	178859122	120	4	0.205086	0.820345	0.11182	0.00492207	0.000670919	0.16	4.47195e-09	4.47279e-09	1	0	0	1	0	0
ACAGGCAG	46	221	8	24.38	1100654316	150	178859122	1768	4.80435	1.88679	9.06481	1.23561	0.0725185	0.00988487	0.256232	6.58867e-08	6.58992e-08	1	0	0	1	0	0
ACAGGCAGG	25	106	9	24.38	1100654316	150	178859122	954	4.24	1.02543	4.34783	0.592645	0.0391304	0.00533381	0.2544	3.5552e-08	3.55587e-08	1	0	0	1	0	0
ACAGGCC	1	4	7	24.38	1100654316	150	178859122	28	4	0.0410172	0.164069	0.022364	0.00114848	0.000156548	0.186667	1.04345e-09	1.04365e-09	1	0	0	1	0	0
ACAGGCGGGCAG	7	35	12	24.38	1100654316	150	178859122	420	5	0.287121	1.4356	0.195685	0.0172272	0.00234822	0.4	1.56518e-08	1.56548e-08	1	0	0	1	0	0
ACAGGCT	193	2152	7	24.38	1100654316	150	178859122	15064	11.1503	7.91632	88.2691	12.0318	0.617884	0.0842227	0.520345	5.61378e-07	5.61485e-07	1	0	0	1	1	0
ACAGGCTACAT	2	8	11	24.38	1100654316	150	178859122	88	4	0.0820345	0.328138	0.0447279	0.00360952	0.000492007	0.293333	3.27943e-09	3.28005e-09	1	0	0	1	0	0
ACAGGCTAGGTAGGG	51	213	15	24.38	1100654316	150	178859122	3195	4.17647	2.09188	8.73667	1.19088	0.13105	0.0178632	0.417647	1.19066e-07	1.19088e-07	1	0	0	1	0	0
ACAGGG	27	108	6	24.38	1100654316	150	178859122	648	4	1.10747	4.42986	0.603827	0.0265792	0.00362296	0.16	2.41485e-08	2.41531e-08	1	0	0	1	0	0
ACAGGGAGACTACTAT	46	187	16	24.38	1100654316	150	178859122	2992	4.06522	1.88679	7.67022	1.04552	0.122724	0.0167282	0.433623	1.11501e-07	1.11522e-07	1	0	0	1	0	0
ACAGGGAGACTAT	12	62	13	24.38	1100654316	150	178859122	806	5.16667	0.492207	2.54307	0.346642	0.0330599	0.00450634	0.447778	3.00366e-08	3.00423e-08	1	0	0	1	0	0
ACAGGGC	1	8	7	24.38	1100654316	150	178859122	56	8	0.0410172	0.328138	0.0447279	0.00229696	0.000313096	0.373333	2.08691e-09	2.0873e-09	1	0	0	1	0	0
ACAGGGCTAGTATCCTCGGCTG	1	4	22	24.38	1100654316	150	178859122	88	4	0.0410172	0.164069	0.022364	0.00360952	0.000492007	0.586667	3.27943e-09	3.28005e-09	1	0	0	1	1	0
ACAGGGG	2	11	7	24.38	1100654316	150	178859122	77	5.5	0.0820345	0.451189	0.0615009	0.00315833	0.000430506	0.256667	2.8695e-09	2.87004e-09	1	0	0	1	0	0
ACAGGGGCG	4	18	9	24.38	1100654316	150	178859122	162	4.5	0.164069	0.73831	0.100638	0.00664479	0.000905741	0.27	6.03713e-09	6.03827e-09	1	0	0	1	0	0
ACAGGGT	8	32	7	24.38	1100654316	150	178859122	224	4	0.328138	1.31255	0.178912	0.00918786	0.00125238	0.186667	8.34763e-09	8.34922e-09	1	0	0	1	0	0
ACAGGT	23	110	6	24.38	1100654316	150	178859122	660	4.78261	0.943396	4.51189	0.615009	0.0270714	0.00369006	0.191304	2.45957e-08	2.46004e-08	1	0	0	1	0	0
ACAGGTC	803	10055	7	24.38	1100654316	150	178859122	70385	12.5218	32.9368	412.428	56.2174	2.887	0.393522	0.58435	2.62298e-06	2.62348e-06	1	0	0	1	1	0
ACAGGTCACC	218	1549	10	24.38	1100654316	150	178859122	15490	7.1055	8.94176	63.5357	8.66045	0.635357	0.0866045	0.4737	5.77254e-07	5.77363e-07	1	0	0	1	0	0
ACAGGTCACG	61	466	10	24.38	1100654316	150	178859122	4660	7.63934	2.50205	19.114	2.6054	0.19114	0.026054	0.50929	1.73661e-07	1.73693e-07	1	0	0	1	1	0
ACAGGTG	517	6499	7	24.38	1100654316	150	178859122	45493	12.5706	21.2059	266.571	36.3359	1.866	0.254351	0.586628	1.69535e-06	1.69567e-06	1	0	0	1	1	0
ACAGGTGGAGTGAT	1	5	14	24.38	1100654316	150	178859122	70	5	0.0410172	0.205086	0.027955	0.00287121	0.000391369	0.466667	2.60864e-09	2.60913e-09	1	0	0	1	0	0
ACAGT	510	4424	5	24.38	1100654316	150	178859122	22120	8.67451	20.9188	181.46	24.7346	0.907301	0.123673	0.28915	8.24329e-07	8.24485e-07	1	0	0	1	0	0
ACAGTACAGTATGT	12	62	14	24.38	1100654316	150	178859122	868	5.16667	0.492207	2.54307	0.346642	0.035603	0.00485298	0.482222	3.23471e-08	3.23532e-08	1	0	0	1	0	0
ACAGTACAT	58	343	9	24.38	1100654316	150	178859122	3087	5.91379	2.379	14.0689	1.91771	0.12662	0.0172594	0.354828	1.15041e-07	1.15063e-07	1	0	0	1	0	0
ACAGTACCGT	8	36	10	24.38	1100654316	150	178859122	360	4.5	0.328138	1.47662	0.201276	0.0147662	0.00201276	0.3	1.34158e-08	1.34184e-08	1	0	0	1	0	0
ACAGTACGT	28	232	9	24.38	1100654316	150	178859122	2088	8.28571	1.14848	9.516	1.29711	0.085644	0.011674	0.497143	7.78119e-08	7.78266e-08	1	0	0	1	0	0
ACAGTACTCTAGGACTGTAT	10	40	20	24.38	1100654316	150	178859122	800	4	0.410172	1.64069	0.22364	0.0328138	0.00447279	0.533333	2.9813e-08	2.98186e-08	1	0	0	1	1	0
ACAGTAT	6	27	7	24.38	1100654316	150	178859122	189	4.5	0.246103	1.10747	0.150957	0.00775226	0.0010567	0.21	7.04332e-09	7.04465e-09	1	0	0	1	0	0
ACAGTATAGT	24	127	10	24.38	1100654316	150	178859122	1270	5.29167	0.984413	5.20919	0.710056	0.0520919	0.00710056	0.352778	4.73281e-08	4.73371e-08	1	0	0	1	0	0
ACAGTATGACTG	51	316	12	24.38	1100654316	150	178859122	3792	6.19608	2.09188	12.9614	1.76675	0.155537	0.021201	0.495686	1.41314e-07	1.4134e-07	1	0	0	1	0	0
ACAGTATGT	49	262	9	24.38	1100654316	150	178859122	2358	5.34694	2.00984	10.7465	1.46484	0.0967186	0.0131836	0.320816	8.78737e-08	8.78904e-08	1	0	0	1	0	0
ACAGTC	74	310	6	24.38	1100654316	150	178859122	1860	4.18919	3.03527	12.7153	1.73321	0.076292	0.0103992	0.167568	6.93152e-08	6.93283e-08	1	0	0	1	0	0
ACAGTCAG	15	63	8	24.38	1100654316	150	178859122	504	4.2	0.615258	2.58409	0.352233	0.0206727	0.00281786	0.224	1.87822e-08	1.87857e-08	1	0	0	1	0	0
ACAGTCATACATACAT	30	156	16	24.38	1100654316	150	178859122	2496	5.2	1.23052	6.39869	0.872195	0.102379	0.0139551	0.554667	9.30165e-08	9.30341e-08	1	0	0	1	1	0
ACAGTCG	16	64	7	24.38	1100654316	150	178859122	448	4	0.656276	2.6251	0.357824	0.0183757	0.00250476	0.186667	1.66953e-08	1.66984e-08	1	0	0	1	0	0
ACAGTCGGAGC	36	144	11	24.38	1100654316	150	178859122	1584	4	1.47662	5.90648	0.805103	0.0649713	0.00885613	0.293333	5.90297e-08	5.90409e-08	1	0	0	1	0	0
ACAGTCGGCGC	21	96	11	24.38	1100654316	150	178859122	1056	4.57143	0.861362	3.93765	0.536735	0.0433142	0.00590409	0.335238	3.93531e-08	3.93606e-08	1	0	0	1	0	0
ACAGTCGTC	93	411	9	24.38	1100654316	150	178859122	3699	4.41935	3.8146	16.8581	2.2979	0.151723	0.0206811	0.265161	1.37848e-07	1.37874e-07	1	0	0	1	0	0
ACAGTCT	40	174	7	24.38	1100654316	150	178859122	1218	4.35	1.64069	7.137	0.972833	0.049959	0.00680983	0.203	4.53903e-08	4.53989e-08	1	0	0	1	0	0
ACAGTCTACATCCC	11	74	14	24.38	1100654316	150	178859122	1036	6.72727	0.451189	3.03527	0.413733	0.0424938	0.00579227	0.627879	3.86078e-08	3.86151e-08	1	0	0	1	1	0
ACAGTCTCC	1	5	9	24.38	1100654316	150	178859122	45	5	0.0410172	0.205086	0.027955	0.00184578	0.000251595	0.3	1.67698e-09	1.6773e-09	1	0	0	1	0	0
ACAGTCTGAGC	18	91	11	24.38	1100654316	150	178859122	1001	5.05556	0.73831	3.73257	0.50878	0.0410582	0.00559658	0.370741	3.73035e-08	3.73106e-08	1	0	0	1	0	0
ACAGTG	35	166	6	24.38	1100654316	150	178859122	996	4.74286	1.4356	6.80886	0.928105	0.0408532	0.00556863	0.189714	3.71172e-08	3.71242e-08	1	0	0	1	0	0
ACAGTGACGACGACG	15	61	15	24.38	1100654316	150	178859122	915	4.06667	0.615258	2.50205	0.341051	0.0375308	0.00511576	0.406667	3.40986e-08	3.41051e-08	1	0	0	1	0	0
ACAGTGACGAGG	82	449	12	24.38	1100654316	150	178859122	5388	5.47561	3.36341	18.4167	2.51036	0.221001	0.0301243	0.438049	2.0079e-07	2.00828e-07	1	0	0	1	0	0
ACAGTGAG	16	170	8	24.38	1100654316	150	178859122	1360	10.625	0.656276	6.97293	0.950469	0.0557834	0.00760375	0.566667	5.06821e-08	5.06917e-08	1	0	0	1	1	0
ACAGTGG	9	44	7	24.38	1100654316	150	178859122	308	4.88889	0.369155	1.80476	0.246004	0.0126333	0.00172203	0.228148	1.1478e-08	1.14802e-08	1	0	0	1	0	0
ACAGTGGCTCCGCT	12	67	14	24.38	1100654316	150	178859122	938	5.58333	0.492207	2.74815	0.374596	0.0384742	0.00524435	0.521111	3.49557e-08	3.49623e-08	1	0	0	1	1	0
ACAT	906797	17455439	4	24.38	1100654316	150	178859122	69821756	19.2496	37194.3	715974	97593.2	2863.89	390.373	0.513321	0.00260199	0.00260249	1	1	1	0	1	0
ACATACATACATACATC	154	845	17	24.38	1100654316	150	178859122	14365	5.48701	6.31665	34.6596	4.72439	0.589212	0.0803146	0.621861	5.35329e-07	5.35431e-07	1	0	0	1	1	0
ACATACATACATACGTAT	16	79	18	24.38	1100654316	150	178859122	1422	4.9375	0.656276	3.24036	0.441688	0.0583265	0.00795039	0.5925	5.29926e-08	5.30026e-08	1	0	0	1	1	0
ACATACATACATATATACATAT	23	96	22	24.38	1100654316	150	178859122	2112	4.17391	0.943396	3.93765	0.536735	0.0866284	0.0118082	0.612174	7.87063e-08	7.87212e-08	1	0	0	1	1	0
ACATACATACATATGCAT	52	302	18	24.38	1100654316	150	178859122	5436	5.80769	2.1329	12.3872	1.68848	0.22297	0.0303926	0.696923	2.02579e-07	2.02618e-07	1	0	0	1	1	0
ACATACATACATC	311	2017	13	24.38	1100654316	150	178859122	26221	6.48553	12.7564	82.7317	11.277	1.07551	0.146601	0.562079	9.77158e-07	9.77343e-07	1	0	0	1	1	0
ACATACATACATCACATC	697	3825	18	24.38	1100654316	150	178859122	68850	5.4878	28.589	156.891	21.3855	2.82404	0.38494	0.658537	2.56578e-06	2.56627e-06	1	0	0	1	1	0
ACATACATACATCC	12	67	14	24.38	1100654316	150	178859122	938	5.58333	0.492207	2.74815	0.374596	0.0384742	0.00524435	0.521111	3.49557e-08	3.49623e-08	1	0	0	1	1	0
ACATACATACATG	100	738	13	24.38	1100654316	150	178859122	9594	7.38	4.10172	30.2707	4.12615	0.393519	0.05364	0.6396	3.57532e-07	3.576e-07	1	0	0	1	1	0
ACATACATACCAT	168	723	13	24.38	1100654316	150	178859122	9399	4.30357	6.89089	29.6555	4.04229	0.385521	0.0525497	0.372976	3.50265e-07	3.50332e-07	1	0	0	1	0	0
ACATACATACCGT	7	31	13	24.38	1100654316	150	178859122	403	4.42857	0.287121	1.27153	0.173321	0.0165299	0.00225317	0.38381	1.50183e-08	1.50211e-08	1	0	0	1	0	0
ACATACATACCT	214	862	12	24.38	1100654316	150	178859122	10344	4.02804	8.77769	35.3568	4.81944	0.424282	0.0578332	0.322243	3.85482e-07	3.85555e-07	1	0	0	1	0	0
ACATACATACGT	1849	8197	12	24.38	1100654316	150	178859122	98364	4.43321	75.8409	336.218	45.8294	4.03462	0.549952	0.354657	3.66565e-06	3.66635e-06	1	0	0	1	0	0
ACATACATACGTACATATAT	47	216	20	24.38	1100654316	150	178859122	4320	4.59574	1.92781	8.85972	1.20765	0.177194	0.0241531	0.612766	1.6099e-07	1.61021e-07	1	0	0	1	1	0
ACATACATACGTACATGCAT	11	44	20	24.38	1100654316	150	178859122	880	4	0.451189	1.80476	0.246004	0.0360952	0.00492007	0.533333	3.27943e-08	3.28005e-08	1	0	0	1	1	0
ACATACATACGTACGTATAT	28	114	20	24.38	1100654316	150	178859122	2280	4.07143	1.14848	4.67596	0.637373	0.0935193	0.0127475	0.542857	8.4967e-08	8.49831e-08	1	0	0	1	1	0
ACATACATAGCT	4	18	12	24.38	1100654316	150	178859122	216	4.5	0.164069	0.73831	0.100638	0.00885972	0.00120765	0.36	8.0495e-09	8.05103e-09	1	0	0	1	0	0
ACATACATAT	749	3849	10	24.38	1100654316	150	178859122	38490	5.13885	30.7219	157.875	21.5197	1.57875	0.215197	0.34259	1.43438e-06	1.43465e-06	1	0	0	1	0	0
ACATACATATATATATACATATAT	1	4	24	24.38	1100654316	150	178859122	96	4	0.0410172	0.164069	0.022364	0.00393765	0.000536735	0.64	3.57756e-09	3.57824e-09	1	0	0	1	1	0
ACATACATATATCAT	25	160	15	24.38	1100654316	150	178859122	2400	6.4	1.02543	6.56276	0.894559	0.0984413	0.0134184	0.64	8.94389e-08	8.94559e-08	1	0	0	1	1	0
ACATACATATCT	4	18	12	24.38	1100654316	150	178859122	216	4.5	0.164069	0.73831	0.100638	0.00885972	0.00120765	0.36	8.0495e-09	8.05103e-09	1	0	0	1	0	0
ACATACATC	25	198	9	24.38	1100654316	150	178859122	1782	7.92	1.02543	8.12141	1.10702	0.0730927	0.00996315	0.4752	6.64084e-08	6.6421e-08	1	0	0	1	0	0
ACATACATGC	5	20	10	24.38	1100654316	150	178859122	200	4	0.205086	0.820345	0.11182	0.00820345	0.0011182	0.266667	7.45324e-09	7.45466e-09	1	0	0	1	0	0
ACATACATGCCAT	13	71	13	24.38	1100654316	150	178859122	923	5.46154	0.533224	2.91222	0.39696	0.0378589	0.00516049	0.473333	3.43967e-08	3.44032e-08	1	0	0	1	0	0
ACATACATGCGT	90	441	12	24.38	1100654316	150	178859122	5292	4.9	3.69155	18.0886	2.46563	0.217063	0.0295875	0.392	1.97213e-07	1.9725e-07	1	0	0	1	0	0
ACATACATGTAT	25	123	12	24.38	1100654316	150	178859122	1476	4.92	1.02543	5.04512	0.687692	0.0605414	0.0082523	0.3936	5.50049e-08	5.50154e-08	1	0	0	1	0	0
ACATACC	18	90	7	24.38	1100654316	150	178859122	630	5	0.73831	3.69155	0.503189	0.0258409	0.00352233	0.233333	2.34777e-08	2.34822e-08	1	0	0	1	0	0
ACATACCAT	254	1738	9	24.38	1100654316	150	178859122	15642	6.84252	10.4184	71.2879	9.71714	0.641591	0.0874543	0.410551	5.82918e-07	5.83029e-07	1	0	0	1	0	0
ACATACCGT	6	36	9	24.38	1100654316	150	178859122	324	6	0.246103	1.47662	0.201276	0.0132896	0.00181148	0.36	1.20743e-08	1.20765e-08	1	0	0	1	0	0
ACATACCT	254	2526	8	24.38	1100654316	150	178859122	20208	9.94488	10.4184	103.61	14.1228	0.828876	0.112983	0.530394	7.53076e-07	7.53219e-07	1	0	0	1	1	0
ACATACCTACCT	43	174	12	24.38	1100654316	150	178859122	2088	4.04651	1.76374	7.137	0.972833	0.085644	0.011674	0.323721	7.78119e-08	7.78266e-08	1	0	0	1	0	0
ACATACGAT	12	85	9	24.38	1100654316	150	178859122	765	7.08333	0.492207	3.48646	0.475234	0.0313782	0.00427711	0.425	2.85087e-08	2.85141e-08	1	0	0	1	0	0
ACATACGC	58	537	8	24.38	1100654316	150	178859122	4296	9.25862	2.379	22.0263	3.00236	0.17621	0.0240189	0.493793	1.60096e-07	1.60126e-07	1	0	0	1	0	0
ACATACGT	2590	20260	8	24.38	1100654316	150	178859122	162080	7.82239	106.235	831.009	113.274	6.64807	0.906188	0.417194	6.04011e-06	6.04125e-06	1	0	0	1	0	0
ACATACGTACGT	273	1215	12	24.38	1100654316	150	178859122	14580	4.45055	11.1977	49.8359	6.79306	0.598031	0.0815167	0.356044	5.43342e-07	5.43444e-07	1	0	0	1	0	0
ACATACGTACGTATAT	9	37	16	24.38	1100654316	150	178859122	592	4.11111	0.369155	1.51764	0.206867	0.0242822	0.00330987	0.438519	2.20616e-08	2.20658e-08	1	0	0	1	0	0
ACATACGTGCATGCAT	2	10	16	24.38	1100654316	150	178859122	160	5	0.0820345	0.410172	0.0559099	0.00656276	0.000894559	0.533333	5.9626e-09	5.96373e-09	1	0	0	1	1	0
ACATACGTGCGT	2	15	12	24.38	1100654316	150	178859122	180	7.5	0.0820345	0.615258	0.0838649	0.0073831	0.00100638	0.6	6.70792e-09	6.70919e-09	1	0	0	1	1	0
ACATACT	7	44	7	24.38	1100654316	150	178859122	308	6.28571	0.287121	1.80476	0.246004	0.0126333	0.00172203	0.293333	1.1478e-08	1.14802e-08	1	0	0	1	0	0
ACATACTACT	7	39	10	24.38	1100654316	150	178859122	390	5.57143	0.287121	1.59967	0.218049	0.0159967	0.00218049	0.371429	1.45338e-08	1.45366e-08	1	0	0	1	0	0
ACATAG	49	217	6	24.38	1100654316	150	178859122	1302	4.42857	2.00984	8.90074	1.21325	0.0534044	0.00727947	0.177143	4.85206e-08	4.85298e-08	1	0	0	1	0	0
ACATAGAGACGGATATAGGG	8	32	20	24.38	1100654316	150	178859122	640	4	0.328138	1.31255	0.178912	0.026251	0.00357824	0.533333	2.38504e-08	2.38549e-08	1	0	0	1	1	0
ACATAGAT	32	150	8	24.38	1100654316	150	178859122	1200	4.6875	1.31255	6.15258	0.838649	0.0492207	0.00670919	0.25	4.47195e-08	4.47279e-08	1	0	0	1	0	0
ACATAGC	12	48	7	24.38	1100654316	150	178859122	336	4	0.492207	1.96883	0.268368	0.0137818	0.00187857	0.186667	1.25215e-08	1.25238e-08	1	0	0	1	0	0
ACATAGCAT	56	294	9	24.38	1100654316	150	178859122	2646	5.25	2.29696	12.0591	1.64375	0.108532	0.0147938	0.315	9.86064e-08	9.86251e-08	1	0	0	1	0	0
ACATAGCATGCAT	2	14	13	24.38	1100654316	150	178859122	182	7	0.0820345	0.574241	0.0782739	0.00746514	0.00101756	0.606667	6.78245e-09	6.78374e-09	1	0	0	1	1	0
ACATAGCGT	18	84	9	24.38	1100654316	150	178859122	756	4.66667	0.73831	3.44545	0.469643	0.031009	0.00422679	0.28	2.81733e-08	2.81786e-08	1	0	0	1	0	0
ACATAGGCATATATAT	7	39	16	24.38	1100654316	150	178859122	624	5.57143	0.287121	1.59967	0.218049	0.0255947	0.00348878	0.594286	2.32541e-08	2.32585e-08	1	0	0	1	1	0
ACATAGGGGCAG	19	107	12	24.38	1100654316	150	178859122	1284	5.63158	0.779327	4.38884	0.598236	0.0526661	0.00717883	0.450526	4.78498e-08	4.78589e-08	1	0	0	1	0	0
ACATAGGT	9	62	8	24.38	1100654316	150	178859122	496	6.88889	0.369155	2.54307	0.346642	0.0203445	0.00277313	0.367407	1.8484e-08	1.84875e-08	1	0	0	1	0	0
ACATAGT	7	33	7	24.38	1100654316	150	178859122	231	4.71429	0.287121	1.35357	0.184503	0.00947498	0.00129152	0.22	8.6085e-09	8.61013e-09	1	0	0	1	0	0
ACATAGTG	17	68	8	24.38	1100654316	150	178859122	544	4	0.697293	2.78917	0.380187	0.0223134	0.0030415	0.213333	2.02728e-08	2.02767e-08	1	0	0	1	0	0
ACATAT	886	6547	6	24.38	1100654316	150	178859122	39282	7.38939	36.3413	268.54	36.6042	1.61124	0.219625	0.295576	1.46389e-06	1.46417e-06	1	0	0	1	0	0
ACATATAG	10	66	8	24.38	1100654316	150	178859122	528	6.6	0.410172	2.70714	0.369006	0.0216571	0.00295204	0.352	1.96766e-08	1.96803e-08	1	0	0	1	0	0
ACATATAGACTCCTGG	23	99	16	24.38	1100654316	150	178859122	1584	4.30435	0.943396	4.06071	0.553508	0.0649713	0.00885613	0.45913	5.90297e-08	5.90409e-08	1	0	0	1	0	0
ACATATAGATACCT	31	213	14	24.38	1100654316	150	178859122	2982	6.87097	1.27153	8.73667	1.19088	0.122313	0.0166723	0.64129	1.11128e-07	1.11149e-07	1	0	0	1	1	0
ACATATAT	2504	15205	8	24.38	1100654316	150	178859122	121640	6.07228	102.707	623.667	85.011	4.98934	0.680088	0.323855	4.53306e-06	4.53392e-06	1	0	0	1	0	0
ACATATATACCTAT	19	83	14	24.38	1100654316	150	178859122	1162	4.36842	0.779327	3.40443	0.464052	0.047662	0.00649673	0.407719	4.33033e-08	4.33116e-08	1	0	0	1	0	0
ACATATATACGTACGT	8	35	16	24.38	1100654316	150	178859122	560	4.375	0.328138	1.4356	0.195685	0.0229696	0.00313096	0.466667	2.08691e-08	2.0873e-08	1	0	0	1	0	0
ACATATATACGTATAT	11	46	16	24.38	1100654316	150	178859122	736	4.18182	0.451189	1.88679	0.257186	0.0301887	0.00411497	0.446061	2.74279e-08	2.74331e-08	1	0	0	1	0	0
ACATATATACGTGCAT	1	4	16	24.38	1100654316	150	178859122	64	4	0.0410172	0.164069	0.022364	0.0026251	0.000357824	0.426667	2.38504e-09	2.38549e-09	1	0	0	1	0	0
ACATATATACGTGCGT	30	137	16	24.38	1100654316	150	178859122	2192	4.56667	1.23052	5.61936	0.765966	0.0899098	0.0122555	0.487111	8.16876e-08	8.1703e-08	1	0	0	1	0	0
ACATATATACTCAT	23	94	14	24.38	1100654316	150	178859122	1316	4.08696	0.943396	3.85562	0.525553	0.0539787	0.00735775	0.381449	4.90423e-08	4.90516e-08	1	0	0	1	0	0
ACATATATATAGACTAT	7	29	17	24.38	1100654316	150	178859122	493	4.14286	0.287121	1.1895	0.162139	0.0202215	0.00275636	0.469524	1.83722e-08	1.83757e-08	1	0	0	1	0	0
ACATATATATATACGCGGTGCT	6	25	22	24.38	1100654316	150	178859122	550	4.16667	0.246103	1.02543	0.139775	0.0225595	0.00307505	0.611111	2.04964e-08	2.05003e-08	1	0	0	1	1	0
ACATATC	4	16	7	24.38	1100654316	150	178859122	112	4	0.164069	0.656276	0.0894559	0.00459393	0.000626191	0.186667	4.17382e-09	4.17461e-09	1	0	0	1	0	0
ACATATCAT	8	98	9	24.38	1100654316	150	178859122	882	12.25	0.328138	4.01969	0.547917	0.0361772	0.00493126	0.735	3.28688e-08	3.2875e-08	1	0	0	1	1	0
ACATATCT	35	219	8	24.38	1100654316	150	178859122	1752	6.25714	1.4356	8.98277	1.22443	0.0718622	0.00979542	0.333714	6.52904e-08	6.53028e-08	1	0	0	1	0	0
ACATATG	19	76	7	24.38	1100654316	150	178859122	532	4	0.779327	3.11731	0.424915	0.0218212	0.00297441	0.186667	1.98256e-08	1.98294e-08	1	0	0	1	0	0
ACATATGCAT	31	297	10	24.38	1100654316	150	178859122	2970	9.58065	1.27153	12.1821	1.66052	0.121821	0.0166052	0.63871	1.10681e-07	1.10702e-07	1	0	0	1	1	0
ACATATGGTG	367	2574	10	24.38	1100654316	150	178859122	25740	7.01362	15.0533	105.578	14.3912	1.05578	0.143912	0.467575	9.59233e-07	9.59414e-07	1	0	0	1	0	0
ACATC	1212	9446	5	24.38	1100654316	150	178859122	47230	7.79373	49.7129	387.449	52.8125	1.93724	0.264063	0.259791	1.76008e-06	1.76042e-06	1	0	0	1	0	0
ACATCACT	14	60	8	24.38	1100654316	150	178859122	480	4.28571	0.574241	2.46103	0.33546	0.0196883	0.00268368	0.228571	1.78878e-08	1.78912e-08	1	0	0	1	0	0
ACATCATCTACT	2	10	12	24.38	1100654316	150	178859122	120	5	0.0820345	0.410172	0.0559099	0.00492207	0.000670919	0.4	4.47195e-09	4.47279e-09	1	0	0	1	0	0
ACATCC	91	454	6	24.38	1100654316	150	178859122	2724	4.98901	3.73257	18.6218	2.53831	0.111731	0.0152299	0.19956	1.01513e-07	1.01532e-07	1	0	0	1	0	0
ACATCCACCACC	23	103	12	24.38	1100654316	150	178859122	1236	4.47826	0.943396	4.22477	0.575872	0.0506973	0.00691047	0.358261	4.6061e-08	4.60698e-08	1	0	0	1	0	0
ACATCCAT	124	1228	8	24.38	1100654316	150	178859122	9824	9.90323	5.08614	50.3692	6.86574	0.402953	0.0549259	0.528172	3.66103e-07	3.66173e-07	1	0	0	1	1	0
ACATCCCCT	48	200	9	24.38	1100654316	150	178859122	1800	4.16667	1.96883	8.20345	1.1182	0.073831	0.0100638	0.25	6.70792e-08	6.70919e-08	1	0	0	1	0	0
ACATCCCT	7	29	8	24.38	1100654316	150	178859122	232	4.14286	0.287121	1.1895	0.162139	0.009516	0.00129711	0.220952	8.64576e-09	8.6474e-09	1	0	0	1	0	0
ACATCCGGTG	5	22	10	24.38	1100654316	150	178859122	220	4.4	0.205086	0.902379	0.123002	0.00902379	0.00123002	0.293333	8.19857e-09	8.20012e-09	1	0	0	1	0	0
ACATCCT	20	90	7	24.38	1100654316	150	178859122	630	4.5	0.820345	3.69155	0.503189	0.0258409	0.00352233	0.21	2.34777e-08	2.34822e-08	1	0	0	1	0	0
ACATCCTC	5	20	8	24.38	1100654316	150	178859122	160	4	0.205086	0.820345	0.11182	0.00656276	0.000894559	0.213333	5.9626e-09	5.96373e-09	1	0	0	1	0	0
ACATCGG	9	44	7	24.38	1100654316	150	178859122	308	4.88889	0.369155	1.80476	0.246004	0.0126333	0.00172203	0.228148	1.1478e-08	1.14802e-08	1	0	0	1	0	0
ACATCT	171	1917	6	24.38	1100654316	150	178859122	11502	11.2105	7.01395	78.63	10.7179	0.47178	0.0643076	0.448421	4.28636e-07	4.28717e-07	1	0	0	1	0	0
ACATCTAT	73	931	8	24.38	1100654316	150	178859122	7448	12.7534	2.99426	38.187	5.20521	0.305496	0.0416417	0.680183	2.77559e-07	2.77611e-07	1	0	0	1	1	0
ACATCTCTCTCTCCCCTC	2	8	18	24.38	1100654316	150	178859122	144	4	0.0820345	0.328138	0.0447279	0.00590648	0.000805103	0.48	5.36634e-09	5.36735e-09	1	0	0	1	0	0
ACATCTGGTG	219	1408	10	24.38	1100654316	150	178859122	14080	6.42922	8.98277	57.7523	7.87212	0.577523	0.0787212	0.428615	5.24708e-07	5.24808e-07	1	0	0	1	0	0
ACATG	152	830	5	24.38	1100654316	150	178859122	4150	5.46053	6.23462	34.0443	4.64052	0.170221	0.0232026	0.182018	1.54655e-07	1.54684e-07	1	0	0	1	0	0
ACATGAGAGCATGATG	16	73	16	24.38	1100654316	150	178859122	1168	4.5625	0.656276	2.99426	0.408142	0.0479081	0.00653028	0.486667	4.35269e-08	4.35352e-08	1	0	0	1	0	0
ACATGAGAGTATGATG	61	318	16	24.38	1100654316	150	178859122	5088	5.21311	2.50205	13.0435	1.77794	0.208696	0.028447	0.556066	1.89611e-07	1.89646e-07	1	0	0	1	1	0
ACATGAGAGTATGGTG	14	69	16	24.38	1100654316	150	178859122	1104	4.92857	0.574241	2.83019	0.385778	0.045283	0.00617246	0.525714	4.11419e-08	4.11497e-08	1	0	0	1	1	0
ACATGATGACG	6	24	11	24.38	1100654316	150	178859122	264	4	0.246103	0.984413	0.134184	0.0108285	0.00147602	0.293333	9.83828e-09	9.84015e-09	1	0	0	1	0	0
ACATGATGG	98	623	9	24.38	1100654316	150	178859122	5607	6.35714	4.01969	25.5537	3.48319	0.229984	0.0313487	0.381429	2.08952e-07	2.08991e-07	1	0	0	1	0	0
ACATGC	222	978	6	24.38	1100654316	150	178859122	5868	4.40541	9.10582	40.1148	5.46799	0.240689	0.0328079	0.176216	2.18678e-07	2.1872e-07	1	0	0	1	0	0
ACATGCACGCAT	43	228	12	24.38	1100654316	150	178859122	2736	5.30233	1.76374	9.35193	1.27475	0.112223	0.015297	0.424186	1.0196e-07	1.0198e-07	1	0	0	1	0	0
ACATGCAGACGGCTATAGGG	57	230	20	24.38	1100654316	150	178859122	4600	4.03509	2.33798	9.43396	1.28593	0.188679	0.0257186	0.538012	1.71425e-07	1.71457e-07	1	0	0	1	1	0
ACATGCAT	4018	31968	8	24.38	1100654316	150	178859122	255744	7.9562	164.807	1311.24	178.733	10.4899	1.42986	0.424331	9.53061e-06	9.53242e-06	1	0	0	1	0	0
ACATGCATACCT	8	32	12	24.38	1100654316	150	178859122	384	4	0.328138	1.31255	0.178912	0.0157506	0.00214694	0.32	1.43102e-08	1.43129e-08	1	0	0	1	0	0
ACATGCATACGT	21	128	12	24.38	1100654316	150	178859122	1536	6.09524	0.861362	5.25021	0.715647	0.0630025	0.00858776	0.487619	5.72409e-08	5.72518e-08	1	0	0	1	0	0
ACATGCC	10	48	7	24.38	1100654316	150	178859122	336	4.8	0.410172	1.96883	0.268368	0.0137818	0.00187857	0.224	1.25215e-08	1.25238e-08	1	0	0	1	0	0
ACATGCCACCCGCCAGAT	1	5	18	24.38	1100654316	150	178859122	90	5	0.0410172	0.205086	0.027955	0.00369155	0.000503189	0.6	3.35396e-09	3.3546e-09	1	0	0	1	1	0
ACATGCCC	5	24	8	24.38	1100654316	150	178859122	192	4.8	0.205086	0.984413	0.134184	0.00787531	0.00107347	0.256	7.15511e-09	7.15647e-09	1	0	0	1	0	0
ACATGCGT	104	809	8	24.38	1100654316	150	178859122	6472	7.77885	4.26579	33.1829	4.52311	0.265463	0.0361849	0.414872	2.41187e-07	2.41233e-07	1	0	0	1	0	0
ACATGCGTACGT	3	19	12	24.38	1100654316	150	178859122	228	6.33333	0.123052	0.779327	0.106229	0.00935193	0.00127475	0.506667	8.4967e-09	8.49831e-09	1	0	0	1	1	0
ACATGCGTATGCGT	32	151	14	24.38	1100654316	150	178859122	2114	4.71875	1.31255	6.1936	0.84424	0.0867104	0.0118194	0.440417	7.87808e-08	7.87957e-08	1	0	0	1	0	0
ACATGCT	6	24	7	24.38	1100654316	150	178859122	168	4	0.246103	0.984413	0.134184	0.00689089	0.000939287	0.186667	6.26073e-09	6.26191e-09	1	0	0	1	0	0
ACATGG	21	112	6	24.38	1100654316	150	178859122	672	5.33333	0.861362	4.59393	0.626191	0.0275636	0.00375715	0.213333	2.50429e-08	2.50476e-08	1	0	0	1	0	0
ACATGGAGTATGAGGGTG	33	132	18	24.38	1100654316	150	178859122	2376	4	1.35357	5.41427	0.738011	0.0974569	0.0132842	0.48	8.85445e-08	8.85613e-08	1	0	0	1	0	0
ACATGGC	17	68	7	24.38	1100654316	150	178859122	476	4	0.697293	2.78917	0.380187	0.0195242	0.00266131	0.186667	1.77387e-08	1.77421e-08	1	0	0	1	0	0
ACATGGCAT	19	95	9	24.38	1100654316	150	178859122	855	5	0.779327	3.89664	0.531144	0.0350697	0.0047803	0.3	3.18626e-08	3.18687e-08	1	0	0	1	0	0
ACATGGGGACCATAGAG	23	97	17	24.38	1100654316	150	178859122	1649	4.21739	0.943396	3.97867	0.542326	0.0676374	0.00921955	0.477971	6.1452e-08	6.14636e-08	1	0	0	1	0	0
ACATGT	11	84	6	24.38	1100654316	150	178859122	504	7.63636	0.451189	3.44545	0.469643	0.0206727	0.00281786	0.305455	1.87822e-08	1.87857e-08	1	0	0	1	0	0
ACATGTC	21	84	7	24.38	1100654316	150	178859122	588	4	0.861362	3.44545	0.469643	0.0241181	0.0032875	0.186667	2.19125e-08	2.19167e-08	1	0	0	1	0	0
ACC	5588	74544	3	24.38	1100654316	150	178859122	223632	13.34	229.204	3057.59	416.775	9.17276	1.25032	0.2668	8.33392e-06	8.3355e-06	1	0	0	0	0	0
ACCACCACCAGTACT	15	72	15	24.38	1100654316	150	178859122	1080	4.8	0.615258	2.95324	0.402551	0.0442986	0.00603827	0.48	4.02475e-08	4.02551e-08	1	0	0	1	0	0
ACCACCACGACT	10	57	12	24.38	1100654316	150	178859122	684	5.7	0.410172	2.33798	0.318687	0.0280558	0.00382424	0.456	2.54901e-08	2.54949e-08	1	0	0	1	0	0
ACCACCACT	388	2200	9	24.38	1100654316	150	178859122	19800	5.6701	15.9147	90.2379	12.3002	0.812141	0.110702	0.340206	7.37871e-07	7.38011e-07	1	0	0	1	0	0
ACCACCGGTG	8	32	10	24.38	1100654316	150	178859122	320	4	0.328138	1.31255	0.178912	0.0131255	0.00178912	0.266667	1.19252e-08	1.19275e-08	1	0	0	1	0	0
ACCACCT	7	35	7	24.38	1100654316	150	178859122	245	5	0.287121	1.4356	0.195685	0.0100492	0.00136979	0.233333	9.13022e-09	9.13195e-09	1	0	0	1	0	0
ACCACCTCCCTATC	27	109	14	24.38	1100654316	150	178859122	1526	4.03704	1.10747	4.47088	0.609418	0.0625923	0.00853185	0.37679	5.68683e-08	5.6879e-08	1	0	0	1	0	0
ACCACGG	1	6	7	24.38	1100654316	150	178859122	42	6	0.0410172	0.246103	0.033546	0.00172272	0.000234822	0.28	1.56518e-09	1.56548e-09	1	0	0	1	0	0
ACCACGT	8	32	7	24.38	1100654316	150	178859122	224	4	0.328138	1.31255	0.178912	0.00918786	0.00125238	0.186667	8.34763e-09	8.34922e-09	1	0	0	1	0	0
ACCACGTC	9	40	8	24.38	1100654316	150	178859122	320	4.44444	0.369155	1.64069	0.22364	0.0131255	0.00178912	0.237037	1.19252e-08	1.19275e-08	1	0	0	1	0	0
ACCACT	1379	11162	6	24.38	1100654316	150	178859122	66972	8.09427	56.5628	457.834	62.4067	2.74701	0.37444	0.323771	2.49579e-06	2.49627e-06	1	0	0	1	0	0
ACCACTACCAGTACT	6	25	15	24.38	1100654316	150	178859122	375	4.16667	0.246103	1.02543	0.139775	0.0153815	0.00209662	0.416667	1.39748e-08	1.39775e-08	1	0	0	1	0	0
ACCACTACCGCT	7	42	12	24.38	1100654316	150	178859122	504	6	0.287121	1.72272	0.234822	0.0206727	0.00281786	0.48	1.87822e-08	1.87857e-08	1	0	0	1	0	0
ACCACTACT	507	2582	9	24.38	1100654316	150	178859122	23238	5.0927	20.7957	105.906	14.4359	0.953158	0.129923	0.305562	8.65992e-07	8.66157e-07	1	0	0	1	0	0
ACCACTC	77	542	7	24.38	1100654316	150	178859122	3794	7.03896	3.15833	22.2313	3.03032	0.155619	0.0212122	0.328485	1.41388e-07	1.41415e-07	1	0	0	1	0	0
ACCACTCCCCCC	3	13	12	24.38	1100654316	150	178859122	156	4.33333	0.123052	0.533224	0.0726829	0.00639869	0.000872195	0.346667	5.81353e-09	5.81463e-09	1	0	0	1	0	0
ACCACTCCTAGACTG	16	68	15	24.38	1100654316	150	178859122	1020	4.25	0.656276	2.78917	0.380187	0.0418376	0.00570281	0.425	3.80115e-08	3.80187e-08	1	0	0	1	0	0
ACCACTCT	94	535	8	24.38	1100654316	150	178859122	4280	5.69149	3.85562	21.9442	2.99118	0.175554	0.0239294	0.303546	1.59499e-07	1.5953e-07	1	0	0	1	0	0
ACCAG	174	1155	5	24.38	1100654316	150	178859122	5775	6.63793	7.137	47.3749	6.4576	0.236874	0.032288	0.221264	2.15212e-07	2.15253e-07	1	0	0	1	0	0
ACCAGACGCC	1	4	10	24.38	1100654316	150	178859122	40	4	0.0410172	0.164069	0.022364	0.00164069	0.00022364	0.266667	1.49065e-09	1.49093e-09	1	0	0	1	0	0
ACCAGACGTC	445	3431	10	24.38	1100654316	150	178859122	34310	7.71011	18.2527	140.73	19.1827	1.4073	0.191827	0.514007	1.2786e-06	1.27885e-06	1	0	0	1	1	0
ACCAGACTAG	44	233	10	24.38	1100654316	150	178859122	2330	5.29545	1.80476	9.55701	1.3027	0.0955701	0.013027	0.35303	8.68303e-08	8.68467e-08	1	0	0	1	0	0
ACCAGAGCTC	655	2897	10	24.38	1100654316	150	178859122	28970	4.4229	26.8663	118.827	16.1971	1.18827	0.161971	0.29486	1.0796e-06	1.07981e-06	1	0	0	1	0	0
ACCAGAGGCC	289	2180	10	24.38	1100654316	150	178859122	21800	7.54325	11.854	89.4176	12.1884	0.894176	0.121884	0.502884	8.12404e-07	8.12558e-07	1	0	0	1	1	0
ACCAGAGGGC	86	419	10	24.38	1100654316	150	178859122	4190	4.87209	3.52748	17.1862	2.34263	0.171862	0.0234263	0.324806	1.56145e-07	1.56175e-07	1	0	0	1	0	0
ACCAGAGGGGGTC	3	12	13	24.38	1100654316	150	178859122	156	4	0.123052	0.492207	0.0670919	0.00639869	0.000872195	0.346667	5.81353e-09	5.81463e-09	1	0	0	1	0	0
ACCAGAGGGGTC	94	457	12	24.38	1100654316	150	178859122	5484	4.8617	3.85562	18.7449	2.55508	0.224938	0.030661	0.388936	2.04368e-07	2.04407e-07	1	0	0	1	0	0
ACCAGAGGGTC	1	4	11	24.38	1100654316	150	178859122	44	4	0.0410172	0.164069	0.022364	0.00180476	0.000246004	0.293333	1.63971e-09	1.64002e-09	1	0	0	1	0	0
ACCAGAGGTC	55011	438283	10	24.38	1100654316	150	178859122	4382830	7.96719	2256.4	17977.2	2450.44	179.772	24.5044	0.531146	0.000163332	0.000163362	1	1	1	1	1	1
ACCAGAGGTG	24	116	10	24.38	1100654316	150	178859122	1160	4.83333	0.984413	4.758	0.648555	0.04758	0.00648555	0.322222	4.32288e-08	4.3237e-08	1	0	0	1	0	0
ACCAGAGTC	23	105	9	24.38	1100654316	150	178859122	945	4.56522	0.943396	4.30681	0.587054	0.0387613	0.00528349	0.273913	3.52166e-08	3.52233e-08	1	0	0	1	0	0
ACCAGAGTGC	54	395	10	24.38	1100654316	150	178859122	3950	7.31481	2.21493	16.2018	2.20844	0.162018	0.0220844	0.487654	1.47202e-07	1.47229e-07	1	0	0	1	0	0
ACCAGAT	4	52	7	24.38	1100654316	150	178859122	364	13	0.164069	2.1329	0.290732	0.0149303	0.00203512	0.606667	1.35649e-08	1.35675e-08	1	0	0	1	1	0
ACCAGC	7	28	6	24.38	1100654316	150	178859122	168	4	0.287121	1.14848	0.156548	0.00689089	0.000939287	0.16	6.26073e-09	6.26191e-09	1	0	0	1	0	0
ACCAGCCTCC	3	13	10	24.38	1100654316	150	178859122	130	4.33333	0.123052	0.533224	0.0726829	0.00533224	0.000726829	0.288889	4.84461e-09	4.84553e-09	1	0	0	1	0	0
ACCAGCGGTC	20	82	10	24.38	1100654316	150	178859122	820	4.1	0.820345	3.36341	0.458461	0.0336341	0.00458461	0.273333	3.05583e-08	3.05641e-08	1	0	0	1	0	0
ACCAGCT	77	1045	7	24.38	1100654316	150	178859122	7315	13.5714	3.15833	42.863	5.84259	0.300041	0.0408981	0.633333	2.72602e-07	2.72654e-07	1	0	0	1	1	0
ACCAGG	23	92	6	24.38	1100654316	150	178859122	552	4	0.943396	3.77358	0.514371	0.0226415	0.00308623	0.16	2.0571e-08	2.05749e-08	1	0	0	1	0	0
ACCAGGGGGC	3	13	10	24.38	1100654316	150	178859122	130	4.33333	0.123052	0.533224	0.0726829	0.00533224	0.000726829	0.288889	4.84461e-09	4.84553e-09	1	0	0	1	0	0
ACCAGGGGTC	1433	9129	10	24.38	1100654316	150	178859122	91290	6.37055	58.7777	374.446	51.0402	3.74446	0.510402	0.424703	3.40203e-06	3.40268e-06	1	0	0	1	0	0
ACCAGT	29	132	6	24.38	1100654316	150	178859122	792	4.55172	1.1895	5.41427	0.738011	0.0324856	0.00442807	0.182069	2.95148e-08	2.95204e-08	1	0	0	1	0	0
ACCAGTATG	2	8	9	24.38	1100654316	150	178859122	72	4	0.0820345	0.328138	0.0447279	0.00295324	0.000402551	0.24	2.68317e-09	2.68368e-09	1	0	0	1	0	0
ACCAGTC	10	47	7	24.38	1100654316	150	178859122	329	4.7	0.410172	1.92781	0.262777	0.0134947	0.00183944	0.219333	1.22606e-08	1.22629e-08	1	0	0	1	0	0
ACCAGTCC	19	91	8	24.38	1100654316	150	178859122	728	4.78947	0.779327	3.73257	0.50878	0.0298605	0.00407024	0.255439	2.71298e-08	2.7135e-08	1	0	0	1	0	0
ACCAT	368	2729	5	24.38	1100654316	150	178859122	13645	7.41576	15.0943	111.936	15.2578	0.55968	0.0762891	0.247192	5.08498e-07	5.08594e-07	1	0	0	1	0	0
ACCATACCGT	26	194	10	24.38	1100654316	150	178859122	1940	7.46154	1.06645	7.95734	1.08465	0.0795734	0.0108465	0.497436	7.22965e-08	7.23102e-08	1	0	0	1	0	0
ACCATACGT	2	11	9	24.38	1100654316	150	178859122	99	5.5	0.0820345	0.451189	0.0615009	0.00406071	0.000553508	0.33	3.68936e-09	3.69006e-09	1	0	0	1	0	0
ACCATAGGTC	110	778	10	24.38	1100654316	150	178859122	7780	7.07273	4.51189	31.9114	4.34979	0.319114	0.0434979	0.471515	2.89931e-07	2.89986e-07	1	0	0	1	0	0
ACCATAT	12	48	7	24.38	1100654316	150	178859122	336	4	0.492207	1.96883	0.268368	0.0137818	0.00187857	0.186667	1.25215e-08	1.25238e-08	1	0	0	1	0	0
ACCATATAT	7	37	9	24.38	1100654316	150	178859122	333	5.28571	0.287121	1.51764	0.206867	0.0136587	0.0018618	0.317143	1.24097e-08	1.2412e-08	1	0	0	1	0	0
ACCATC	1564	12650	6	24.38	1100654316	150	178859122	75900	8.08824	64.1509	518.868	70.7261	3.11321	0.424356	0.323529	2.82851e-06	2.82904e-06	1	0	0	1	0	0
ACCATCACT	6	29	9	24.38	1100654316	150	178859122	261	4.83333	0.246103	1.1895	0.162139	0.0107055	0.00145925	0.29	9.72648e-09	9.72833e-09	1	0	0	1	0	0
ACCATCCTCCACT	93	379	13	24.38	1100654316	150	178859122	4927	4.07527	3.8146	15.5455	2.11899	0.202092	0.0275468	0.35319	1.83611e-07	1.83645e-07	1	0	0	1	0	0
ACCATCGATATCAT	5	20	14	24.38	1100654316	150	178859122	280	4	0.205086	0.820345	0.11182	0.0114848	0.00156548	0.373333	1.04345e-08	1.04365e-08	1	0	0	1	0	0
ACCATCTCTC	38	158	10	24.38	1100654316	150	178859122	1580	4.15789	1.55865	6.48072	0.883377	0.0648072	0.00883377	0.277193	5.88806e-08	5.88918e-08	1	0	0	1	0	0
ACCATG	77	374	6	24.38	1100654316	150	178859122	2244	4.85714	3.15833	15.3404	2.09103	0.0920427	0.0125462	0.194286	8.36254e-08	8.36412e-08	1	0	0	1	0	0
ACCATGCTCAGC	8	33	12	24.38	1100654316	150	178859122	396	4.125	0.328138	1.35357	0.184503	0.0162428	0.00221403	0.33	1.47574e-08	1.47602e-08	1	0	0	1	0	0
ACCC	187	1449	4	24.38	1100654316	150	178859122	5796	7.74866	7.67022	59.434	8.10135	0.237736	0.0324054	0.206631	2.15995e-07	2.16036e-07	1	0	0	0	0	0
ACCCACCT	39	253	8	24.38	1100654316	150	178859122	2024	6.48718	1.59967	10.3774	1.41452	0.0830189	0.0113162	0.345983	7.54268e-08	7.54411e-08	1	0	0	1	0	0
ACCCACCTC	11	82	9	24.38	1100654316	150	178859122	738	7.45455	0.451189	3.36341	0.458461	0.0302707	0.00412615	0.447273	2.75025e-08	2.75077e-08	1	0	0	1	0	0
ACCCACGGT	12	54	9	24.38	1100654316	150	178859122	486	4.5	0.492207	2.21493	0.301914	0.0199344	0.00271722	0.27	1.81114e-08	1.81148e-08	1	0	0	1	0	0
ACCCACT	6	38	7	24.38	1100654316	150	178859122	266	6.33333	0.246103	1.55865	0.212458	0.0109106	0.0014872	0.295556	9.91281e-09	9.91469e-09	1	0	0	1	0	0
ACCCACTC	26	127	8	24.38	1100654316	150	178859122	1016	4.88462	1.06645	5.20919	0.710056	0.0416735	0.00568045	0.260513	3.78625e-08	3.78697e-08	1	0	0	1	0	0
ACCCAG	37	222	6	24.38	1100654316	150	178859122	1332	6	1.51764	9.10582	1.2412	0.0546349	0.0074472	0.24	4.96386e-08	4.9648e-08	1	0	0	1	0	0
ACCCAGC	1	4	7	24.38	1100654316	150	178859122	28	4	0.0410172	0.164069	0.022364	0.00114848	0.000156548	0.186667	1.04345e-09	1.04365e-09	1	0	0	1	0	0
ACCCAGT	10	43	7	24.38	1100654316	150	178859122	301	4.3	0.410172	1.76374	0.240413	0.0123462	0.00168289	0.200667	1.12171e-08	1.12193e-08	1	0	0	1	0	0
ACCCAT	61	256	6	24.38	1100654316	150	178859122	1536	4.19672	2.50205	10.5004	1.43129	0.0630025	0.00858776	0.167869	5.72409e-08	5.72518e-08	1	0	0	1	0	0
ACCCATATAT	9	58	10	24.38	1100654316	150	178859122	580	6.44444	0.369155	2.379	0.324278	0.02379	0.00324278	0.42963	2.16144e-08	2.16185e-08	1	0	0	1	0	0
ACCCC	155	1303	5	24.38	1100654316	150	178859122	6515	8.40645	6.35767	53.4454	7.28506	0.267227	0.0364253	0.280215	2.42789e-07	2.42835e-07	1	0	0	1	0	0
ACCCCAG	5	27	7	24.38	1100654316	150	178859122	189	5.4	0.205086	1.10747	0.150957	0.00775226	0.0010567	0.252	7.04332e-09	7.04465e-09	1	0	0	1	0	0
ACCCCAT	1	4	7	24.38	1100654316	150	178859122	28	4	0.0410172	0.164069	0.022364	0.00114848	0.000156548	0.186667	1.04345e-09	1.04365e-09	1	0	0	1	0	0
ACCCCATC	1	9	8	24.38	1100654316	150	178859122	72	9	0.0410172	0.369155	0.0503189	0.00295324	0.000402551	0.48	2.68317e-09	2.68368e-09	1	0	0	1	0	0
ACCCCC	202	875	6	24.38	1100654316	150	178859122	5250	4.33168	8.28548	35.8901	4.89212	0.21534	0.0293527	0.173267	1.95648e-07	1.95685e-07	1	0	0	1	0	0
ACCCCCC	19	85	7	24.38	1100654316	150	178859122	595	4.47368	0.779327	3.48646	0.475234	0.0244053	0.00332664	0.208772	2.21734e-08	2.21776e-08	1	0	0	1	0	0
ACCCCCCGTG	4	18	10	24.38	1100654316	150	178859122	180	4.5	0.164069	0.73831	0.100638	0.0073831	0.00100638	0.3	6.70792e-09	6.70919e-09	1	0	0	1	0	0
ACCCCCG	2	8	7	24.38	1100654316	150	178859122	56	4	0.0820345	0.328138	0.0447279	0.00229696	0.000313096	0.186667	2.08691e-09	2.0873e-09	1	0	0	1	0	0
ACCCCCGGCG	14	65	10	24.38	1100654316	150	178859122	650	4.64286	0.574241	2.66612	0.363415	0.0266612	0.00363415	0.309524	2.4223e-08	2.42276e-08	1	0	0	1	0	0
ACCCCCGGGG	1	4	10	24.38	1100654316	150	178859122	40	4	0.0410172	0.164069	0.022364	0.00164069	0.00022364	0.266667	1.49065e-09	1.49093e-09	1	0	0	1	0	0
ACCCCCGGTG	315	1317	10	24.38	1100654316	150	178859122	13170	4.18095	12.9204	54.0197	7.36334	0.540197	0.0736334	0.27873	4.90796e-07	4.90889e-07	1	0	0	1	0	0
ACCCCCT	6	24	7	24.38	1100654316	150	178859122	168	4	0.246103	0.984413	0.134184	0.00689089	0.000939287	0.186667	6.26073e-09	6.26191e-09	1	0	0	1	0	0
ACCCCG	9	55	6	24.38	1100654316	150	178859122	330	6.11111	0.369155	2.25595	0.307505	0.0135357	0.00184503	0.244444	1.22979e-08	1.23002e-08	1	0	0	1	0	0
ACCCCGATCCC	10	45	11	24.38	1100654316	150	178859122	495	4.5	0.410172	1.84578	0.251595	0.0203035	0.00276754	0.33	1.84468e-08	1.84503e-08	1	0	0	1	0	0
ACCCCGG	8	59	7	24.38	1100654316	150	178859122	413	7.375	0.328138	2.42002	0.329869	0.0169401	0.00230908	0.344167	1.53909e-08	1.53939e-08	1	0	0	1	0	0
ACCCCGGGGG	1	4	10	24.38	1100654316	150	178859122	40	4	0.0410172	0.164069	0.022364	0.00164069	0.00022364	0.266667	1.49065e-09	1.49093e-09	1	0	0	1	0	0
ACCCCGT	2	8	7	24.38	1100654316	150	178859122	56	4	0.0820345	0.328138	0.0447279	0.00229696	0.000313096	0.186667	2.08691e-09	2.0873e-09	1	0	0	1	0	0
ACCCCTC	22	106	7	24.38	1100654316	150	178859122	742	4.81818	0.902379	4.34783	0.592645	0.0304348	0.00414852	0.224848	2.76515e-08	2.76568e-08	1	0	0	1	0	0
ACCCCTCACCTC	1	4	12	24.38	1100654316	150	178859122	48	4	0.0410172	0.164069	0.022364	0.00196883	0.000268368	0.32	1.78878e-09	1.78912e-09	1	0	0	1	0	0
ACCCCTCACCTCTC	1	5	14	24.38	1100654316	150	178859122	70	5	0.0410172	0.205086	0.027955	0.00287121	0.000391369	0.466667	2.60864e-09	2.60913e-09	1	0	0	1	0	0
ACCCCTCGCC	1	4	10	24.38	1100654316	150	178859122	40	4	0.0410172	0.164069	0.022364	0.00164069	0.00022364	0.266667	1.49065e-09	1.49093e-09	1	0	0	1	0	0
ACCCCTCGTG	4	20	10	24.38	1100654316	150	178859122	200	5	0.164069	0.820345	0.11182	0.00820345	0.0011182	0.333333	7.45324e-09	7.45466e-09	1	0	0	1	0	0
ACCCCTGGAG	1	4	10	24.38	1100654316	150	178859122	40	4	0.0410172	0.164069	0.022364	0.00164069	0.00022364	0.266667	1.49065e-09	1.49093e-09	1	0	0	1	0	0
ACCCG	66	565	5	24.38	1100654316	150	178859122	2825	8.56061	2.70714	23.1747	3.15891	0.115874	0.0157946	0.285354	1.05277e-07	1.05297e-07	1	0	0	1	0	0
ACCCGAGGTC	96	535	10	24.38	1100654316	150	178859122	5350	5.57292	3.93765	21.9442	2.99118	0.219442	0.0299118	0.371528	1.99374e-07	1.99412e-07	1	0	0	1	0	0
ACCCGAT	11	44	7	24.38	1100654316	150	178859122	308	4	0.451189	1.80476	0.246004	0.0126333	0.00172203	0.186667	1.1478e-08	1.14802e-08	1	0	0	1	0	0
ACCCGCGT	28	168	8	24.38	1100654316	150	178859122	1344	6	1.14848	6.89089	0.939287	0.0551272	0.00751429	0.32	5.00858e-08	5.00953e-08	1	0	0	1	0	0
ACCCGGAGGTC	117	574	11	24.38	1100654316	150	178859122	6314	4.90598	4.79902	23.5439	3.20923	0.258983	0.0353015	0.359772	2.35299e-07	2.35344e-07	1	0	0	1	0	0
ACCCGGG	10	40	7	24.38	1100654316	150	178859122	280	4	0.410172	1.64069	0.22364	0.0114848	0.00156548	0.186667	1.04345e-08	1.04365e-08	1	0	0	1	0	0
ACCCGGGGGC	1	6	10	24.38	1100654316	150	178859122	60	6	0.0410172	0.246103	0.033546	0.00246103	0.00033546	0.4	2.23597e-09	2.2364e-09	1	0	0	1	0	0
ACCCGT	67	291	6	24.38	1100654316	150	178859122	1746	4.34328	2.74815	11.936	1.62698	0.0716161	0.00976187	0.173731	6.50668e-08	6.50792e-08	1	0	0	1	0	0
ACCCGTC	7	28	7	24.38	1100654316	150	178859122	196	4	0.287121	1.14848	0.156548	0.00803938	0.00109583	0.186667	7.30418e-09	7.30556e-09	1	0	0	1	0	0
ACCCGTCC	6	32	8	24.38	1100654316	150	178859122	256	5.33333	0.246103	1.31255	0.178912	0.0105004	0.00143129	0.284444	9.54015e-09	9.54196e-09	1	0	0	1	0	0
ACCCGTG	12	48	7	24.38	1100654316	150	178859122	336	4	0.492207	1.96883	0.268368	0.0137818	0.00187857	0.186667	1.25215e-08	1.25238e-08	1	0	0	1	0	0
ACCCT	148	1044	5	24.38	1100654316	150	178859122	5220	7.05405	6.07055	42.822	5.837	0.21411	0.029185	0.235135	1.9453e-07	1.94567e-07	1	0	0	1	0	0
ACCCTACCTACCT	154	680	13	24.38	1100654316	150	178859122	8840	4.41558	6.31665	27.8917	3.80187	0.362592	0.0494244	0.382684	3.29433e-07	3.29496e-07	1	0	0	1	0	0
ACCCTAG	5	20	7	24.38	1100654316	150	178859122	140	4	0.205086	0.820345	0.11182	0.00574241	0.000782739	0.186667	5.21727e-09	5.21826e-09	1	0	0	1	0	0
ACCCTAGT	7	33	8	24.38	1100654316	150	178859122	264	4.71429	0.287121	1.35357	0.184503	0.0108285	0.00147602	0.251429	9.83828e-09	9.84015e-09	1	0	0	1	0	0
ACCCTAT	12	48	7	24.38	1100654316	150	178859122	336	4	0.492207	1.96883	0.268368	0.0137818	0.00187857	0.186667	1.25215e-08	1.25238e-08	1	0	0	1	0	0
ACCCTATCCCCCTCC	2	8	15	24.38	1100654316	150	178859122	120	4	0.0820345	0.328138	0.0447279	0.00492207	0.000670919	0.4	4.47195e-09	4.47279e-09	1	0	0	1	0	0
ACCCTC	75	389	6	24.38	1100654316	150	178859122	2334	5.18667	3.07629	15.9557	2.1749	0.0957342	0.0130494	0.207467	8.69794e-08	8.69958e-08	1	0	0	1	0	0
ACCCTCC	5	28	7	24.38	1100654316	150	178859122	196	5.6	0.205086	1.14848	0.156548	0.00803938	0.00109583	0.261333	7.30418e-09	7.30556e-09	1	0	0	1	0	0
ACCCTCGCCT	1	6	10	24.38	1100654316	150	178859122	60	6	0.0410172	0.246103	0.033546	0.00246103	0.00033546	0.4	2.23597e-09	2.2364e-09	1	0	0	1	0	0
ACCCTG	3	12	6	24.38	1100654316	150	178859122	72	4	0.123052	0.492207	0.0670919	0.00295324	0.000402551	0.16	2.68317e-09	2.68368e-09	1	0	0	1	0	0
ACCG	16	107	4	24.38	1100654316	150	178859122	428	6.6875	0.656276	4.38884	0.598236	0.0175554	0.00239294	0.178333	1.59499e-08	1.5953e-08	1	0	0	0	0	0
ACCGACCGAGTC	15	67	12	24.38	1100654316	150	178859122	804	4.46667	0.615258	2.74815	0.374596	0.0329779	0.00449516	0.357333	2.9962e-08	2.99677e-08	1	0	0	1	0	0
ACCGACT	2	8	7	24.38	1100654316	150	178859122	56	4	0.0820345	0.328138	0.0447279	0.00229696	0.000313096	0.186667	2.08691e-09	2.0873e-09	1	0	0	1	0	0
ACCGAGGCTGACTG	1	4	14	24.38	1100654316	150	178859122	56	4	0.0410172	0.164069	0.022364	0.00229696	0.000313096	0.373333	2.08691e-09	2.0873e-09	1	0	0	1	0	0
ACCGAGTGAGTG	1	4	12	24.38	1100654316	150	178859122	48	4	0.0410172	0.164069	0.022364	0.00196883	0.000268368	0.32	1.78878e-09	1.78912e-09	1	0	0	1	0	0
ACCGC	796	4494	5	24.38	1100654316	150	178859122	22470	5.64573	32.6497	184.331	25.1259	0.921657	0.12563	0.188191	8.37372e-07	8.37531e-07	1	0	0	1	0	0
ACCGCAG	3	14	7	24.38	1100654316	150	178859122	98	4.66667	0.123052	0.574241	0.0782739	0.00401969	0.000547917	0.217778	3.65209e-09	3.65278e-09	1	0	0	1	0	0
ACCGCAGCC	8	33	9	24.38	1100654316	150	178859122	297	4.125	0.328138	1.35357	0.184503	0.0121821	0.00166052	0.2475	1.10681e-08	1.10702e-08	1	0	0	1	0	0
ACCGCC	58	285	6	24.38	1100654316	150	178859122	1710	4.91379	2.379	11.6899	1.59343	0.0701395	0.0095606	0.196552	6.37252e-08	6.37373e-08	1	0	0	1	0	0
ACCGCCGGTG	3	12	10	24.38	1100654316	150	178859122	120	4	0.123052	0.492207	0.0670919	0.00492207	0.000670919	0.266667	4.47195e-09	4.47279e-09	1	0	0	1	0	0
ACCGCG	1	4	6	24.38	1100654316	150	178859122	24	4	0.0410172	0.164069	0.022364	0.000984413	0.000134184	0.16	8.94389e-10	8.94559e-10	1	0	0	1	0	0
ACCGCT	51	227	6	24.38	1100654316	150	178859122	1362	4.45098	2.09188	9.31091	1.26916	0.0558655	0.00761493	0.178039	5.07566e-08	5.07662e-08	1	0	0	1	0	0
ACCGCTACTACTGCT	10	49	15	24.38	1100654316	150	178859122	735	4.9	0.410172	2.00984	0.273959	0.0301477	0.00410938	0.49	2.73907e-08	2.73959e-08	1	0	0	1	0	0
ACCGCTCGTG	3	12	10	24.38	1100654316	150	178859122	120	4	0.123052	0.492207	0.0670919	0.00492207	0.000670919	0.266667	4.47195e-09	4.47279e-09	1	0	0	1	0	0
ACCGCTGGCG	8	35	10	24.38	1100654316	150	178859122	350	4.375	0.328138	1.4356	0.195685	0.014356	0.00195685	0.291667	1.30432e-08	1.30456e-08	1	0	0	1	0	0
ACCGGACGTC	97	590	10	24.38	1100654316	150	178859122	5900	6.08247	3.97867	24.2002	3.29869	0.242002	0.0329869	0.405498	2.19871e-07	2.19912e-07	1	0	0	1	0	0
ACCGGAGGCC	207	1348	10	24.38	1100654316	150	178859122	13480	6.51208	8.49057	55.2912	7.53666	0.552912	0.0753666	0.434138	5.02349e-07	5.02444e-07	1	0	0	1	0	0
ACCGGAGGGC	58	282	10	24.38	1100654316	150	178859122	2820	4.86207	2.379	11.5669	1.57666	0.115669	0.0157666	0.324138	1.05091e-07	1.05111e-07	1	0	0	1	0	0
ACCGGAGGTC	22329	156487	10	24.38	1100654316	150	178859122	1564870	7.00824	915.874	6418.66	874.918	64.1866	8.74918	0.467216	5.83168e-05	5.83278e-05	1	1	1	1	0	0
ACCGGC	1	4	6	24.38	1100654316	150	178859122	24	4	0.0410172	0.164069	0.022364	0.000984413	0.000134184	0.16	8.94389e-10	8.94559e-10	1	0	0	1	0	0
ACCGGCG	1	7	7	24.38	1100654316	150	178859122	49	7	0.0410172	0.287121	0.0391369	0.00200984	0.000273959	0.326667	1.82604e-09	1.82639e-09	1	0	0	1	0	0
ACCGGCT	8	51	7	24.38	1100654316	150	178859122	357	6.375	0.328138	2.09188	0.285141	0.0146432	0.00199598	0.2975	1.3304e-08	1.33066e-08	1	0	0	1	0	0
ACCGGGCGTC	5	27	10	24.38	1100654316	150	178859122	270	5.4	0.205086	1.10747	0.150957	0.0110747	0.00150957	0.36	1.00619e-08	1.00638e-08	1	0	0	1	0	0
ACCGT	34	213	5	24.38	1100654316	150	178859122	1065	6.26471	1.39459	8.73667	1.19088	0.0436833	0.00595441	0.208824	3.96885e-08	3.9696e-08	1	0	0	1	0	0
ACCGTAG	16	95	7	24.38	1100654316	150	178859122	665	5.9375	0.656276	3.89664	0.531144	0.0272765	0.00371801	0.277083	2.4782e-08	2.47867e-08	1	0	0	1	0	0
ACCGTAGGCC	1	4	10	24.38	1100654316	150	178859122	40	4	0.0410172	0.164069	0.022364	0.00164069	0.00022364	0.266667	1.49065e-09	1.49093e-09	1	0	0	1	0	0
[truncated: 350 more rows]
