# Supplementary material for: Profiles of telomeric repeats in Insecta reveal diverse forms of telomeric motifs in Hymenopterans
Source: Life Sci Alliance. 2022 Apr 1;5(7):e202101163. doi: 10.26508/lsa.202101163 (PMC8977481; doi:10.26508/lsa.202101163)
Supplement: Supplemental Data 5. — Tandem repeat statistics and TRIP TRM calls for arthropods species that are not listed in Supplemental Data 2 or Supplemental Data 3. [file LSA-2021-01163_Supplemental_Data_5.zip › DataS5/TORAU_output.csv.1.filtered.xlsx]

## Sheet: Sheet1
Unnamed: 0	reads	repeats	unit_len	avg_genome_cov	genome_size	eff_read_len	num_reads	repeats_total_len	repeats_per_read	reads_per_genome	repeats_per_genome	repeats_per_million_reads	repeats_len_per_genome	repeats_len_per_million_reads	percent_repeats_len_per_read	percent_repeats_len_per_genome	percent_repeat_unit_in_sequences	avg_genome_cov_filter	repeat_containing_reads_filter	repeats_len_per_million_reads_filter	unit_len_filter	percent_repeats_len_per_read_filter	qualified
AAAAAAAATAT	2	9	11	73.5281	397870892	150	195031302	99	4.5	0.0272005	0.122402	0.0461464	0.00134642	0.000507611	0.33	3.38407e-09	3.38407e-09	1	0	0	1	0	0
AAAAAAAATATTTTTG	9	52	16	73.5281	397870892	150	195031302	832	5.77778	0.122402	0.707213	0.266624	0.0113154	0.00426598	0.616296	2.84399e-08	2.84399e-08	1	0	0	1	1	0
AAAAAAACAG	4	16	10	73.5281	397870892	150	195031302	160	4	0.054401	0.217604	0.0820381	0.00217604	0.000820381	0.266667	5.46921e-09	5.46921e-09	1	0	0	1	0	0
AAAAAAAG	277	1188	8	73.5281	397870892	150	195031302	9504	4.28881	3.76727	16.1571	6.09133	0.129257	0.0487306	0.228736	3.24871e-07	3.24871e-07	1	0	0	1	0	0
AAAAAAATGC	6	31	10	73.5281	397870892	150	195031302	310	5.16667	0.0816014	0.421607	0.158949	0.00421607	0.00158949	0.344444	1.05966e-08	1.05966e-08	1	0	0	1	0	0
AAAAAAATTC	26	218	10	73.5281	397870892	150	195031302	2180	8.38462	0.353606	2.96485	1.11777	0.0296485	0.0111777	0.558974	7.4518e-08	7.4518e-08	1	0	0	1	1	0
AAAAAAC	12	53	7	73.5281	397870892	150	195031302	371	4.41667	0.163203	0.720813	0.271751	0.00504569	0.00190226	0.206111	1.26817e-08	1.26817e-08	1	0	0	1	0	0
AAAAAACGATGGT	42	197	13	73.5281	397870892	150	195031302	2561	4.69048	0.57121	2.67925	1.01009	0.0348302	0.0131312	0.406508	8.75415e-08	8.75415e-08	1	0	0	1	0	0
AAAAAAG	23	92	7	73.5281	397870892	150	195031302	644	4	0.312806	1.25122	0.471719	0.00875855	0.00330203	0.186667	2.20136e-08	2.20136e-08	1	0	0	1	0	0
AAAAAAGTAC	80	355	10	73.5281	397870892	150	195031302	3550	4.4375	1.08802	4.82809	1.82022	0.0482809	0.0182022	0.295833	1.21348e-07	1.21348e-07	1	0	0	1	0	0
AAAAAAT	492	2118	7	73.5281	397870892	150	195031302	14826	4.30488	6.69132	28.8053	10.8598	0.201637	0.0760186	0.200894	5.0679e-07	5.0679e-07	1	0	0	1	0	0
AAAAAATAAAAAATAAATAAAAT	11	56	23	73.5281	397870892	150	195031302	1288	5.09091	0.149603	0.761613	0.287133	0.0175171	0.00660407	0.780606	4.40271e-08	4.40271e-08	1	0	0	1	1	0
AAAAAATAATTAAAAGTTTT	43	177	20	73.5281	397870892	150	195031302	3540	4.11628	0.58481	2.40724	0.907547	0.0481449	0.0181509	0.548837	1.21006e-07	1.21006e-07	1	0	0	1	1	0
AAAAAATAT	26	152	9	73.5281	397870892	150	195031302	1368	5.84615	0.353606	2.06724	0.779362	0.0186051	0.00701426	0.350769	4.67617e-08	4.67617e-08	1	0	0	1	0	0
AAAAAATCGG	133	579	10	73.5281	397870892	150	195031302	5790	4.35338	1.80883	7.87454	2.96875	0.0787454	0.0296875	0.290226	1.97917e-07	1.97917e-07	1	0	0	1	0	0
AAAAAATGCCC	37	150	11	73.5281	397870892	150	195031302	1650	4.05405	0.503209	2.04004	0.769107	0.0224404	0.00846018	0.297297	5.64012e-08	5.64012e-08	1	0	0	1	0	0
AAAAAATTTGATTGTT	6	27	16	73.5281	397870892	150	195031302	432	4.5	0.0816014	0.367206	0.138439	0.0058753	0.00221503	0.48	1.47669e-08	1.47669e-08	1	0	0	1	0	0
AAAAAC	145	580	6	73.5281	397870892	150	195031302	3480	4	1.97203	7.88814	2.97388	0.0473288	0.0178433	0.16	1.18955e-07	1.18955e-07	1	0	0	1	0	0
AAAAACAAC	1	4	9	73.5281	397870892	150	195031302	36	4	0.0136002	0.054401	0.0205095	0.000489609	0.000184586	0.24	1.23057e-09	1.23057e-09	1	0	0	1	0	0
AAAAACATAAAAC	1	6	13	73.5281	397870892	150	195031302	78	6	0.0136002	0.0816014	0.0307643	0.00106082	0.000399936	0.52	2.66624e-09	2.66624e-09	1	0	0	1	1	0
AAAAACCC	18	93	8	73.5281	397870892	150	195031302	744	5.16667	0.244804	1.26482	0.476847	0.0101186	0.00381477	0.275556	2.54318e-08	2.54318e-08	1	0	0	1	0	0
AAAAACCCAAGACCC	1	4	15	73.5281	397870892	150	195031302	60	4	0.0136002	0.054401	0.0205095	0.000816014	0.000307643	0.4	2.05095e-09	2.05095e-09	1	0	0	1	0	0
AAAAACCTCAC	1	4	11	73.5281	397870892	150	195031302	44	4	0.0136002	0.054401	0.0205095	0.000598411	0.000225605	0.293333	1.50403e-09	1.50403e-09	1	0	0	1	0	0
AAAAACGTAT	444	1967	10	73.5281	397870892	150	195031302	19670	4.43018	6.03851	26.7517	10.0856	0.267517	0.100856	0.295345	6.72371e-07	6.72371e-07	1	0	0	1	0	0
AAAAACT	16	64	7	73.5281	397870892	150	195031302	448	4	0.217604	0.870415	0.328152	0.00609291	0.00229707	0.186667	1.53138e-08	1.53138e-08	1	0	0	1	0	0
AAAAACTATCC	28	128	11	73.5281	397870892	150	195031302	1408	4.57143	0.380807	1.74083	0.656305	0.0191491	0.00721935	0.335238	4.8129e-08	4.8129e-08	1	0	0	1	0	0
AAAAACTATG	197	948	10	73.5281	397870892	150	195031302	9480	4.81218	2.67925	12.893	4.86076	0.12893	0.0486076	0.320812	3.24051e-07	3.24051e-07	1	0	0	1	0	0
AAAAAG	164	664	6	73.5281	397870892	150	195031302	3984	4.04878	2.23044	9.03056	3.40458	0.0541834	0.0204275	0.161951	1.36183e-07	1.36183e-07	1	0	0	1	0	0
AAAAAGAAAG	36	247	10	73.5281	397870892	150	195031302	2470	6.86111	0.489609	3.35926	1.26646	0.0335926	0.0126646	0.457407	8.44309e-08	8.44309e-08	1	0	0	1	0	0
AAAAAGAG	38	191	8	73.5281	397870892	150	195031302	1528	5.02632	0.516809	2.59765	0.97933	0.0207812	0.00783464	0.26807	5.22309e-08	5.22309e-08	1	0	0	1	0	0
AAAAAGAGAGTG	40	201	12	73.5281	397870892	150	195031302	2412	5.025	0.54401	2.73365	1.0306	0.0328038	0.0123672	0.402	8.24483e-08	8.24483e-08	1	0	0	1	0	0
AAAAAGATATAGTAAT	34	158	16	73.5281	397870892	150	195031302	2528	4.64706	0.462408	2.14884	0.810126	0.0343814	0.012962	0.495686	8.64135e-08	8.64135e-08	1	0	0	1	0	0
AAAAAGGAAACG	36	238	12	73.5281	397870892	150	195031302	2856	6.61111	0.489609	3.23686	1.22032	0.0388423	0.0146438	0.528889	9.76254e-08	9.76254e-08	1	0	0	1	1	0
AAAAAGGAGAGG	300	2185	12	73.5281	397870892	150	195031302	26220	7.28333	4.08007	29.7165	11.2033	0.356598	0.13444	0.582667	8.96266e-07	8.96266e-07	1	0	0	1	1	0
AAAAAGGGCG	1	5	10	73.5281	397870892	150	195031302	50	5	0.0136002	0.0680012	0.0256369	0.000680012	0.000256369	0.333333	1.70913e-09	1.70913e-09	1	0	0	1	0	0
AAAAAGT	3	12	7	73.5281	397870892	150	195031302	84	4	0.0408007	0.163203	0.0615286	0.00114242	0.0004307	0.186667	2.87133e-09	2.87133e-09	1	0	0	1	0	0
AAAAAGTGATGT	339	1572	12	73.5281	397870892	150	195031302	18864	4.63717	4.61048	21.3796	8.06024	0.256555	0.0967229	0.370973	6.4482e-07	6.4482e-07	1	0	0	1	0	0
AAAAAT	1244	5102	6	73.5281	397870892	150	195031302	30612	4.10129	16.9187	69.3884	26.1599	0.416331	0.156959	0.164051	1.0464e-06	1.0464e-06	1	0	0	1	0	0
AAAAATAACT	28	126	10	73.5281	397870892	150	195031302	1260	4.5	0.380807	1.71363	0.64605	0.0171363	0.0064605	0.3	4.307e-08	4.307e-08	1	0	0	1	0	0
AAAAATAATTTTAT	18	80	14	73.5281	397870892	150	195031302	1120	4.44444	0.244804	1.08802	0.410191	0.0152323	0.00574267	0.414815	3.82845e-08	3.82845e-08	1	0	0	1	0	0
AAAAATAGTCC	23	144	11	73.5281	397870892	150	195031302	1584	6.26087	0.312806	1.95843	0.738343	0.0215428	0.00812177	0.45913	5.41452e-08	5.41452e-08	1	0	0	1	0	0
AAAAATCC	2	16	8	73.5281	397870892	150	195031302	128	8	0.0272005	0.217604	0.0820381	0.00174083	0.000656305	0.426667	4.37537e-09	4.37537e-09	1	0	0	1	0	0
AAAAATCCTCTCAC	2	10	14	73.5281	397870892	150	195031302	140	5	0.0272005	0.136002	0.0512738	0.00190403	0.000717833	0.466667	4.78556e-09	4.78556e-09	1	0	0	1	0	0
AAAAATG	1	4	7	73.5281	397870892	150	195031302	28	4	0.0136002	0.054401	0.0205095	0.000380807	0.000143567	0.186667	9.57111e-10	9.57111e-10	1	0	0	1	0	0
AAAAATT	46	184	7	73.5281	397870892	150	195031302	1288	4	0.625611	2.50244	0.943438	0.0175171	0.00660407	0.186667	4.40271e-08	4.40271e-08	1	0	0	1	0	0
AAAAATTATTGTT	39	273	13	73.5281	397870892	150	195031302	3549	7	0.530409	3.71287	1.39978	0.0482673	0.0181971	0.606667	1.21314e-07	1.21314e-07	1	0	0	1	1	0
AAAAATTCAATATAAAAC	2	9	18	73.5281	397870892	150	195031302	162	4.5	0.0272005	0.122402	0.0461464	0.00220324	0.000830636	0.54	5.53757e-09	5.53757e-09	1	0	0	1	1	0
AAAAATTGAAG	18	88	11	73.5281	397870892	150	195031302	968	4.88889	0.244804	1.19682	0.45121	0.013165	0.00496331	0.358519	3.30887e-08	3.30887e-08	1	0	0	1	0	0
AAAAATTGGCC	4	16	11	73.5281	397870892	150	195031302	176	4	0.054401	0.217604	0.0820381	0.00239364	0.000902419	0.293333	6.01613e-09	6.01613e-09	1	0	0	1	0	0
AAAAATTGTATTAGATT	233	1003	17	73.5281	397870892	150	195031302	17051	4.30472	3.16886	13.641	5.14276	0.231898	0.087427	0.487868	5.82847e-07	5.82847e-07	1	0	0	1	0	0
AAAAATTGTCC	1388	6597	11	73.5281	397870892	150	195031302	72567	4.75288	18.8771	89.7208	33.8253	0.986929	0.372079	0.348545	2.48052e-06	2.48052e-06	1	0	0	1	0	0
AAAAATTGTTC	215	1010	11	73.5281	397870892	150	195031302	11110	4.69767	2.92405	13.7362	5.17866	0.151099	0.0569652	0.344496	3.79768e-07	3.79768e-07	1	0	0	1	0	0
AAAAATTTCAAAATTTTC	1	4	18	73.5281	397870892	150	195031302	72	4	0.0136002	0.054401	0.0205095	0.000979217	0.000369172	0.48	2.46114e-09	2.46114e-09	1	0	0	1	0	0
AAAAC	207	1051	5	73.5281	397870892	150	195031302	5255	5.07729	2.81525	14.2939	5.38888	0.0714693	0.0269444	0.169243	1.79629e-07	1.79629e-07	1	0	0	1	0	0
AAAACAACC	51	252	9	73.5281	397870892	150	195031302	2268	4.94118	0.693612	3.42726	1.2921	0.0308453	0.0116289	0.296471	7.7526e-08	7.7526e-08	1	0	0	1	0	0
AAAACAAGG	13	72	9	73.5281	397870892	150	195031302	648	5.53846	0.176803	0.979217	0.369172	0.00881296	0.00332254	0.332308	2.21503e-08	2.21503e-08	1	0	0	1	0	0
AAAACAT	4	18	7	73.5281	397870892	150	195031302	126	4.5	0.054401	0.244804	0.0922929	0.00171363	0.00064605	0.21	4.307e-09	4.307e-09	1	0	0	1	0	0
AAAACATAAACAT	613	4135	13	73.5281	397870892	150	195031302	53755	6.74551	8.33695	56.237	21.2017	0.731081	0.275622	0.584611	1.83748e-06	1.83748e-06	1	0	0	1	1	0
AAAACC	1	4	6	73.5281	397870892	150	195031302	24	4	0.0136002	0.054401	0.0205095	0.000326406	0.000123057	0.16	8.20381e-10	8.20381e-10	1	0	0	1	0	0
AAAACCGTAT	63	298	10	73.5281	397870892	150	195031302	2980	4.73016	0.856815	4.05287	1.52796	0.0405287	0.0152796	0.315344	1.01864e-07	1.01864e-07	1	0	0	1	0	0
AAAACGTACATTTTCTAT	71	396	18	73.5281	397870892	150	195031302	7128	5.57746	0.965617	5.3857	2.03044	0.0969425	0.036548	0.669296	2.43653e-07	2.43653e-07	1	0	0	1	1	0
AAAACT	81	354	6	73.5281	397870892	150	195031302	2124	4.37037	1.10162	4.81449	1.81509	0.0288869	0.0108906	0.174815	7.26037e-08	7.26037e-08	1	0	0	1	0	0
AAAACTC	2	8	7	73.5281	397870892	150	195031302	56	4	0.0272005	0.108802	0.0410191	0.000761613	0.000287133	0.186667	1.91422e-09	1.91422e-09	1	0	0	1	0	0
AAAACTG	1	4	7	73.5281	397870892	150	195031302	28	4	0.0136002	0.054401	0.0205095	0.000380807	0.000143567	0.186667	9.57111e-10	9.57111e-10	1	0	0	1	0	0
AAAACTGTAAGAAATTGTAC	44	177	20	73.5281	397870892	150	195031302	3540	4.02273	0.598411	2.40724	0.907547	0.0481449	0.0181509	0.536364	1.21006e-07	1.21006e-07	1	0	0	1	1	0
AAAACTGTCCC	14	63	11	73.5281	397870892	150	195031302	693	4.5	0.190403	0.856815	0.323025	0.00942497	0.00355328	0.33	2.36885e-08	2.36885e-08	1	0	0	1	0	0
AAAACTTACCATTATCAGTG	51	214	20	73.5281	397870892	150	195031302	4280	4.19608	0.693612	2.91045	1.09726	0.058209	0.0219452	0.559477	1.46301e-07	1.46301e-07	1	0	0	1	1	0
AAAAG	63	315	5	73.5281	397870892	150	195031302	1575	5	0.856815	4.28408	1.61513	0.0214204	0.00807563	0.166667	5.38375e-08	5.38375e-08	1	0	0	1	0	0
AAAAGAGAGTG	9	44	11	73.5281	397870892	150	195031302	484	4.88889	0.122402	0.598411	0.225605	0.00658252	0.00248165	0.358519	1.65444e-08	1.65444e-08	1	0	0	1	0	0
AAAAGAT	19	105	7	73.5281	397870892	150	195031302	735	5.52632	0.258405	1.42803	0.538375	0.00999618	0.00376863	0.257895	2.51242e-08	2.51242e-08	1	0	0	1	0	0
AAAAGCG	18	72	7	73.5281	397870892	150	195031302	504	4	0.244804	0.979217	0.369172	0.00685452	0.0025842	0.186667	1.7228e-08	1.7228e-08	1	0	0	1	0	0
AAAAGG	1879	7757	6	73.5281	397870892	150	195031302	46542	4.12826	25.5549	105.497	39.7731	0.632982	0.238639	0.16513	1.59092e-06	1.59092e-06	1	0	0	1	0	0
AAAAGGATAAAGG	1914	18373	13	73.5281	397870892	150	195031302	238849	9.59927	26.0309	249.877	94.2054	3.2484	1.22467	0.831937	8.16447e-06	8.16447e-06	1	0	0	1	1	0
AAAAGGCG	32	194	8	73.5281	397870892	150	195031302	1552	6.0625	0.435208	2.63845	0.994712	0.0211076	0.0079577	0.323333	5.30513e-08	5.30513e-08	1	0	0	1	0	0
AAAAGGGACTGGGC	1	7	14	73.5281	397870892	150	195031302	98	7	0.0136002	0.0952017	0.0358917	0.00133282	0.000502483	0.653333	3.34989e-09	3.34989e-09	1	0	0	1	1	0
AAAAGT	27	108	6	73.5281	397870892	150	195031302	648	4	0.367206	1.46883	0.553757	0.00881296	0.00332254	0.16	2.21503e-08	2.21503e-08	1	0	0	1	0	0
AAAAGTGGAGAAAAT	2	19	15	73.5281	397870892	150	195031302	285	9.5	0.0272005	0.258405	0.0974203	0.00387607	0.0014613	0.95	9.74203e-09	9.74203e-09	1	0	0	1	1	0
AAAAGTT	11	48	7	73.5281	397870892	150	195031302	336	4.36364	0.149603	0.652812	0.246114	0.00456968	0.0017228	0.203636	1.14853e-08	1.14853e-08	1	0	0	1	0	0
AAAAGTTTCG	2	8	10	73.5281	397870892	150	195031302	80	4	0.0272005	0.108802	0.0410191	0.00108802	0.000410191	0.266667	2.7346e-09	2.7346e-09	1	0	0	1	0	0
AAAAT	1706	8860	5	73.5281	397870892	150	195031302	44300	5.19343	23.202	120.498	45.4286	0.602491	0.227143	0.173114	1.51429e-06	1.51429e-06	1	0	0	1	0	0
AAAATAAAC	5	28	9	73.5281	397870892	150	195031302	252	5.6	0.0680012	0.380807	0.143567	0.00342726	0.0012921	0.336	8.614e-09	8.614e-09	1	0	0	1	0	0
AAAATAAAT	170	908	9	73.5281	397870892	150	195031302	8172	5.34118	2.31204	12.349	4.65566	0.111141	0.041901	0.320471	2.7934e-07	2.7934e-07	1	0	0	1	0	0
AAAATAACTG	7768	37556	10	73.5281	397870892	150	195031302	375560	4.83471	105.647	510.771	192.564	5.10771	1.92564	0.322314	1.28376e-05	1.28376e-05	1	0	0	1	0	0
AAAATAAGTG	68	477	10	73.5281	397870892	150	195031302	4770	7.01471	0.924816	6.48731	2.44576	0.0648731	0.0244576	0.467647	1.63051e-07	1.63051e-07	1	0	0	1	0	0
AAAATAATATTTTAAAATAATTTT	16	64	24	73.5281	397870892	150	195031302	1536	4	0.217604	0.870415	0.328152	0.02089	0.00787566	0.64	5.25044e-08	5.25044e-08	1	0	0	1	1	0
AAAATAATTTCATTTTGATG	33	134	20	73.5281	397870892	150	195031302	2680	4.06061	0.448808	1.82243	0.687069	0.0364486	0.0137414	0.541414	9.16092e-08	9.16092e-08	1	0	0	1	1	0
AAAATAGCTG	30	222	10	73.5281	397870892	150	195031302	2220	7.4	0.408007	3.01925	1.13828	0.0301925	0.0113828	0.493333	7.58853e-08	7.58853e-08	1	0	0	1	0	0
AAAATAGTGT	29	126	10	73.5281	397870892	150	195031302	1260	4.34483	0.394407	1.71363	0.64605	0.0171363	0.0064605	0.289655	4.307e-08	4.307e-08	1	0	0	1	0	0
AAAATAT	6	28	7	73.5281	397870892	150	195031302	196	4.66667	0.0816014	0.380807	0.143567	0.00266565	0.00100497	0.217778	6.69978e-09	6.69978e-09	1	0	0	1	0	0
AAAATATAAG	16	75	10	73.5281	397870892	150	195031302	750	4.6875	0.217604	1.02002	0.384554	0.0102002	0.00384554	0.3125	2.56369e-08	2.56369e-08	1	0	0	1	0	0
AAAATATCCAAATATATTACAAATT	56	279	25	73.5281	397870892	150	195031302	6975	4.98214	0.761613	3.79447	1.43054	0.0948617	0.0357635	0.830357	2.38423e-07	2.38423e-07	1	0	0	1	1	0
AAAATATTATGT	100	426	12	73.5281	397870892	150	195031302	5112	4.26	1.36002	5.7937	2.18426	0.0695244	0.0262112	0.3408	1.74741e-07	1.74741e-07	1	0	0	1	0	0
AAAATATTGAT	35	169	11	73.5281	397870892	150	195031302	1859	4.82857	0.476008	2.29844	0.866528	0.0252828	0.0095318	0.354095	6.35454e-08	6.35454e-08	1	0	0	1	0	0
AAAATCAG	1	4	8	73.5281	397870892	150	195031302	32	4	0.0136002	0.054401	0.0205095	0.000435208	0.000164076	0.213333	1.09384e-09	1.09384e-09	1	0	0	1	0	0
AAAATCGCT	11	44	9	73.5281	397870892	150	195031302	396	4	0.149603	0.598411	0.225605	0.0053857	0.00203044	0.24	1.35363e-08	1.35363e-08	1	0	0	1	0	0
AAAATCGTAT	191	1685	10	73.5281	397870892	150	195031302	16850	8.82199	2.59765	22.9164	8.63964	0.229164	0.0863964	0.588133	5.75976e-07	5.75976e-07	1	0	0	1	1	0
AAAATCT	58	451	7	73.5281	397870892	150	195031302	3157	7.77586	0.788814	6.13371	2.31245	0.042936	0.0161871	0.362874	1.07914e-07	1.07914e-07	1	0	0	1	0	0
AAAATCTATG	286	1216	10	73.5281	397870892	150	195031302	12160	4.25175	3.88967	16.5379	6.2349	0.165379	0.062349	0.28345	4.1566e-07	4.1566e-07	1	0	0	1	0	0
AAAATG	107	470	6	73.5281	397870892	150	195031302	2820	4.39252	1.45523	6.39211	2.40987	0.0383527	0.0144592	0.175701	9.63948e-08	9.63948e-08	1	0	0	1	0	0
AAAATGATTTG	27	141	11	73.5281	397870892	150	195031302	1551	5.22222	0.367206	1.91763	0.722961	0.021094	0.00795257	0.382963	5.30171e-08	5.30171e-08	1	0	0	1	0	0
AAAATGGGAAG	1	4	11	73.5281	397870892	150	195031302	44	4	0.0136002	0.054401	0.0205095	0.000598411	0.000225605	0.293333	1.50403e-09	1.50403e-09	1	0	0	1	0	0
AAAATGT	2	8	7	73.5281	397870892	150	195031302	56	4	0.0272005	0.108802	0.0410191	0.000761613	0.000287133	0.186667	1.91422e-09	1.91422e-09	1	0	0	1	0	0
AAAATGTGTG	334	1475	10	73.5281	397870892	150	195031302	14750	4.41617	4.54248	20.0604	7.56289	0.200604	0.0756289	0.294411	5.04193e-07	5.04193e-07	1	0	0	1	0	0
AAAATT	161	668	6	73.5281	397870892	150	195031302	4008	4.14907	2.18964	9.08496	3.42509	0.0545098	0.0205505	0.165963	1.37004e-07	1.37004e-07	1	0	0	1	0	0
AAAATTATCCG	14	56	11	73.5281	397870892	150	195031302	616	4	0.190403	0.761613	0.287133	0.00837775	0.00315847	0.293333	2.10564e-08	2.10564e-08	1	0	0	1	0	0
AAAATTATTGGTATTTC	25	114	17	73.5281	397870892	150	195031302	1938	4.56	0.340006	1.55043	0.584522	0.0263573	0.00993687	0.5168	6.62458e-08	6.62458e-08	1	0	0	1	1	0
AAAATTC	289	1156	7	73.5281	397870892	150	195031302	8092	4	3.93047	15.7219	5.92725	0.110053	0.0414908	0.186667	2.76605e-07	2.76605e-07	1	0	0	1	0	0
AAAATTCTCTACAG	39	235	14	73.5281	397870892	150	195031302	3290	6.02564	0.530409	3.19606	1.20493	0.0447448	0.0168691	0.562393	1.12461e-07	1.12461e-07	1	0	0	1	1	0
AAAATTGACCC	28	156	11	73.5281	397870892	150	195031302	1716	5.57143	0.380807	2.12164	0.799872	0.023338	0.00879859	0.408571	5.86573e-08	5.86573e-08	1	0	0	1	0	0
AAAATTGATCC	32	166	11	73.5281	397870892	150	195031302	1826	5.1875	0.435208	2.25764	0.851145	0.024834	0.0093626	0.380417	6.24173e-08	6.24173e-08	1	0	0	1	0	0
AAAATTGTCTC	87	497	11	73.5281	397870892	150	195031302	5467	5.71264	1.18322	6.75932	2.54831	0.0743525	0.0280314	0.418927	1.86876e-07	1.86876e-07	1	0	0	1	0	0
AAAATTTGAT	34	200	10	73.5281	397870892	150	195031302	2000	5.88235	0.462408	2.72005	1.02548	0.0272005	0.0102548	0.392157	6.83651e-08	6.83651e-08	1	0	0	1	0	0
AAAATTTGCCGGGCCAAAGT	1	4	20	73.5281	397870892	150	195031302	80	4	0.0136002	0.054401	0.0205095	0.00108802	0.000410191	0.533333	2.7346e-09	2.7346e-09	1	0	0	1	1	0
AAAC	257	1632	4	73.5281	397870892	150	195031302	6528	6.35019	3.49526	22.1956	8.36789	0.0887824	0.0334716	0.169339	2.23144e-07	2.23144e-07	1	0	0	0	0	0
AAACAAAG	1	11	8	73.5281	397870892	150	195031302	88	11	0.0136002	0.149603	0.0564012	0.00119682	0.00045121	0.586667	3.00806e-09	3.00806e-09	1	0	0	1	1	0
AAACAAATAG	2	8	10	73.5281	397870892	150	195031302	80	4	0.0272005	0.108802	0.0410191	0.00108802	0.000410191	0.266667	2.7346e-09	2.7346e-09	1	0	0	1	0	0
AAACAATAC	6	25	9	73.5281	397870892	150	195031302	225	4.16667	0.0816014	0.340006	0.128185	0.00306005	0.00115366	0.25	7.69107e-09	7.69107e-09	1	0	0	1	0	0
AAACAATATTATATTATT	1	5	18	73.5281	397870892	150	195031302	90	5	0.0136002	0.0680012	0.0256369	0.00122402	0.000461464	0.6	3.07643e-09	3.07643e-09	1	0	0	1	1	0
AAACAATCTTGG	30	154	12	73.5281	397870892	150	195031302	1848	5.13333	0.408007	2.09444	0.789617	0.0251332	0.0094754	0.410667	6.31693e-08	6.31693e-08	1	0	0	1	0	0
AAACAC	21	129	6	73.5281	397870892	150	195031302	774	6.14286	0.285605	1.75443	0.661432	0.0105266	0.00396859	0.245714	2.64573e-08	2.64573e-08	1	0	0	1	0	0
AAACACT	32	185	7	73.5281	397870892	150	195031302	1295	5.78125	0.435208	2.51604	0.948566	0.0176123	0.00663996	0.269792	4.42664e-08	4.42664e-08	1	0	0	1	0	0
AAACAG	68	273	6	73.5281	397870892	150	195031302	1638	4.01471	0.924816	3.71287	1.39978	0.0222772	0.00839865	0.160588	5.5991e-08	5.5991e-08	1	0	0	1	0	0
AAACAGATGCAAC	2	8	13	73.5281	397870892	150	195031302	104	4	0.0272005	0.108802	0.0410191	0.00141443	0.000533248	0.346667	3.55498e-09	3.55498e-09	1	0	0	1	0	0
AAACAT	11	46	6	73.5281	397870892	150	195031302	276	4.18182	0.149603	0.625611	0.23586	0.00375367	0.00141516	0.167273	9.43438e-09	9.43438e-09	1	0	0	1	0	0
AAACATAATAATCATGTTAAT	83	333	21	73.5281	397870892	150	195031302	6993	4.01205	1.12882	4.52888	1.70742	0.0951065	0.0358558	0.561687	2.39039e-07	2.39039e-07	1	0	0	1	1	0
AAACATACATAC	203	946	12	73.5281	397870892	150	195031302	11352	4.6601	2.76085	12.8658	4.8505	0.15439	0.058206	0.372808	3.8804e-07	3.8804e-07	1	0	0	1	0	0
AAACATATTAACAGTTAAT	78	336	19	73.5281	397870892	150	195031302	6384	4.30769	1.06082	4.56968	1.7228	0.0868239	0.0327332	0.545641	2.18221e-07	2.18221e-07	1	0	0	1	1	0
AAACATTATGGAAT	85	484	14	73.5281	397870892	150	195031302	6776	5.69412	1.15602	6.58252	2.48165	0.0921552	0.0347431	0.531451	2.31621e-07	2.31621e-07	1	0	0	1	1	0
AAACCAATAACCCAAT	1	4	16	73.5281	397870892	150	195031302	64	4	0.0136002	0.054401	0.0205095	0.000870415	0.000328152	0.426667	2.18768e-09	2.18768e-09	1	0	0	1	0	0
AAACCCAAGATCCAT	9239	42633	15	73.5281	397870892	150	195031302	639495	4.61446	125.653	579.819	218.596	8.69729	3.27894	0.461446	2.18596e-05	2.18596e-05	1	0	0	1	0	0
AAACCCT	3	22	7	73.5281	397870892	150	195031302	154	7.33333	0.0408007	0.299205	0.112802	0.00209444	0.000789617	0.342222	5.26411e-09	5.26411e-09	1	0	0	1	0	0
AAACCCTGAACCCTT	7	32	15	73.5281	397870892	150	195031302	480	4.57143	0.0952017	0.435208	0.164076	0.00652812	0.00246114	0.457143	1.64076e-08	1.64076e-08	1	0	0	1	0	0
AAACCCTTATTAC	51	244	13	73.5281	397870892	150	195031302	3172	4.78431	0.693612	3.31846	1.25108	0.04314	0.0162641	0.414641	1.08427e-07	1.08427e-07	1	0	0	1	0	0
AAACCCTTGAACCCT	159	842	15	73.5281	397870892	150	195031302	12630	5.2956	2.16244	11.4514	4.31726	0.171771	0.0647588	0.52956	4.31726e-07	4.31726e-07	1	0	0	1	1	0
AAACCGC	1	4	7	73.5281	397870892	150	195031302	28	4	0.0136002	0.054401	0.0205095	0.000380807	0.000143567	0.186667	9.57111e-10	9.57111e-10	1	0	0	1	0	0
AAACCGTACCG	25	132	11	73.5281	397870892	150	195031302	1452	5.28	0.340006	1.79523	0.676814	0.0197475	0.00744496	0.3872	4.96331e-08	4.96331e-08	1	0	0	1	0	0
AAACCTATTACAATAAT	61	327	17	73.5281	397870892	150	195031302	5559	5.36066	0.829615	4.44728	1.67665	0.0756037	0.0285031	0.607541	1.90021e-07	1.90021e-07	1	0	0	1	1	0
AAACCTT	147	1988	7	73.5281	397870892	150	195031302	13916	13.5238	1.99924	27.0373	10.1932	0.189261	0.0713526	0.631111	4.75684e-07	4.75684e-07	1	0	0	1	1	0
AAACGTACTG	53	379	10	73.5281	397870892	150	195031302	3790	7.15094	0.720813	5.15449	1.94328	0.0515449	0.0194328	0.47673	1.29552e-07	1.29552e-07	1	0	0	1	0	0
AAACGTGGAGACAG	1	4	14	73.5281	397870892	150	195031302	56	4	0.0136002	0.054401	0.0205095	0.000761613	0.000287133	0.373333	1.91422e-09	1.91422e-09	1	0	0	1	0	0
AAACT	11	57	5	73.5281	397870892	150	195031302	285	5.18182	0.149603	0.775214	0.292261	0.00387607	0.0014613	0.172727	9.74203e-09	9.74203e-09	1	0	0	1	0	0
AAACTAAACTAACT	307	2241	14	73.5281	397870892	150	195031302	31374	7.29967	4.17527	30.4781	11.4905	0.426694	0.160866	0.681303	1.07244e-06	1.07244e-06	1	0	0	1	1	0
AAACTC	40	160	6	73.5281	397870892	150	195031302	960	4	0.54401	2.17604	0.820381	0.0130562	0.00492229	0.16	3.28152e-08	3.28152e-08	1	0	0	1	0	0
AAACTGT	35	140	7	73.5281	397870892	150	195031302	980	4	0.476008	1.90403	0.717833	0.0133282	0.00502483	0.186667	3.34989e-08	3.34989e-08	1	0	0	1	0	0
AAACTT	63	314	6	73.5281	397870892	150	195031302	1884	4.98413	0.856815	4.27048	1.61	0.0256229	0.00965999	0.199365	6.43999e-08	6.43999e-08	1	0	0	1	0	0
AAACTTT	8	34	7	73.5281	397870892	150	195031302	238	4.25	0.108802	0.462408	0.174331	0.00323686	0.00122032	0.198333	8.13545e-09	8.13545e-09	1	0	0	1	0	0
AAACTTTATCG	155	651	11	73.5281	397870892	150	195031302	7161	4.2	2.10804	8.85376	3.33793	0.0973913	0.0367172	0.308	2.44781e-07	2.44781e-07	1	0	0	1	0	0
AAACTTTATGAAAGCTTCCTAG	40	162	22	73.5281	397870892	150	195031302	3564	4.05	0.54401	2.20324	0.830636	0.0484713	0.018274	0.594	1.21827e-07	1.21827e-07	1	0	0	1	1	0
AAAG	1017	7039	4	73.5281	397870892	150	195031302	28156	6.92134	13.8314	95.7321	36.0916	0.382928	0.144367	0.184569	9.62444e-07	9.62444e-07	1	0	0	0	0	0
AAAGAAAGATAG	2	12	12	73.5281	397870892	150	195031302	144	6	0.0272005	0.163203	0.0615286	0.00195843	0.000738343	0.48	4.92229e-09	4.92229e-09	1	0	0	1	0	0
AAAGAAATTT	24	100	10	73.5281	397870892	150	195031302	1000	4.16667	0.326406	1.36002	0.512738	0.0136002	0.00512738	0.277778	3.41825e-08	3.41825e-08	1	0	0	1	0	0
AAAGAAG	9	43	7	73.5281	397870892	150	195031302	301	4.77778	0.122402	0.58481	0.220477	0.00409367	0.00154334	0.222963	1.02889e-08	1.02889e-08	1	0	0	1	0	0
AAAGAAGGGG	1	8	10	73.5281	397870892	150	195031302	80	8	0.0136002	0.108802	0.0410191	0.00108802	0.000410191	0.533333	2.7346e-09	2.7346e-09	1	0	0	1	1	0
AAAGAAT	2	8	7	73.5281	397870892	150	195031302	56	4	0.0272005	0.108802	0.0410191	0.000761613	0.000287133	0.186667	1.91422e-09	1.91422e-09	1	0	0	1	0	0
AAAGAC	31	124	6	73.5281	397870892	150	195031302	744	4	0.421607	1.68643	0.635795	0.0101186	0.00381477	0.16	2.54318e-08	2.54318e-08	1	0	0	1	0	0
AAAGACAATATGTTAC	174	748	16	73.5281	397870892	150	195031302	11968	4.29885	2.36644	10.173	3.83528	0.162768	0.0613645	0.458544	4.09097e-07	4.09097e-07	1	0	0	1	0	0
AAAGACACT	1	4	9	73.5281	397870892	150	195031302	36	4	0.0136002	0.054401	0.0205095	0.000489609	0.000184586	0.24	1.23057e-09	1.23057e-09	1	0	0	1	0	0
AAAGACACTTTGTCG	783	5707	15	73.5281	397870892	150	195031302	85605	7.28863	10.649	77.6166	29.262	1.16425	0.43893	0.728863	2.9262e-06	2.9262e-06	1	0	0	1	1	0
AAAGACGTAGAGAG	25	222	14	73.5281	397870892	150	195031302	3108	8.88	0.340006	3.01925	1.13828	0.0422695	0.0159359	0.8288	1.06239e-07	1.06239e-07	1	0	0	1	1	0
AAAGACGTAT	37	179	10	73.5281	397870892	150	195031302	1790	4.83784	0.503209	2.43444	0.917801	0.0243444	0.00917801	0.322523	6.11868e-08	6.11868e-08	1	0	0	1	0	0
AAAGAG	725	4094	6	73.5281	397870892	150	195031302	24564	5.6469	9.86017	55.6794	20.9915	0.334076	0.125949	0.225876	8.3966e-07	8.3966e-07	1	0	0	1	0	0
AAAGAGAAGAATAG	1	4	14	73.5281	397870892	150	195031302	56	4	0.0136002	0.054401	0.0205095	0.000761613	0.000287133	0.373333	1.91422e-09	1.91422e-09	1	0	0	1	0	0
AAAGAGAGTCTGAGAGAC	27	152	18	73.5281	397870892	150	195031302	2736	5.62963	0.367206	2.06724	0.779362	0.0372103	0.0140285	0.675556	9.35234e-08	9.35234e-08	1	0	0	1	1	0
AAAGAGGAG	2	8	9	73.5281	397870892	150	195031302	72	4	0.0272005	0.108802	0.0410191	0.000979217	0.000369172	0.24	2.46114e-09	2.46114e-09	1	0	0	1	0	0
AAAGAGTCTGGC	21	89	12	73.5281	397870892	150	195031302	1068	4.2381	0.285605	1.21042	0.456337	0.0145251	0.00547604	0.339048	3.6507e-08	3.6507e-08	1	0	0	1	0	0
AAAGAT	43	326	6	73.5281	397870892	150	195031302	1956	7.5814	0.58481	4.43368	1.67153	0.0266021	0.0100292	0.303256	6.68611e-08	6.68611e-08	1	0	0	1	0	0
AAAGATCGG	58	241	9	73.5281	397870892	150	195031302	2169	4.15517	0.788814	3.27766	1.2357	0.0294989	0.0111213	0.24931	7.41419e-08	7.41419e-08	1	0	0	1	0	0
AAAGCGAAGCG	58	444	11	73.5281	397870892	150	195031302	4884	7.65517	0.788814	6.03851	2.27656	0.0664236	0.0250421	0.561379	1.66948e-07	1.66948e-07	1	0	0	1	1	0
AAAGCTTCTCTCATTC	1	4	16	73.5281	397870892	150	195031302	64	4	0.0136002	0.054401	0.0205095	0.000870415	0.000328152	0.426667	2.18768e-09	2.18768e-09	1	0	0	1	0	0
AAAGGG	207	1320	6	73.5281	397870892	150	195031302	7920	6.37681	2.81525	17.9523	6.76814	0.107714	0.0406089	0.255072	2.70726e-07	2.70726e-07	1	0	0	1	0	0
AAAGGT	1	4	6	73.5281	397870892	150	195031302	24	4	0.0136002	0.054401	0.0205095	0.000326406	0.000123057	0.16	8.20381e-10	8.20381e-10	1	0	0	1	0	0
AAAGGTT	21	84	7	73.5281	397870892	150	195031302	588	4	0.285605	1.14242	0.4307	0.00799694	0.0030149	0.186667	2.00993e-08	2.00993e-08	1	0	0	1	0	0
AAAGT	25	125	5	73.5281	397870892	150	195031302	625	5	0.340006	1.70003	0.640923	0.00850015	0.00320461	0.166667	2.13641e-08	2.13641e-08	1	0	0	1	0	0
AAAGTAACCG	8	38	10	73.5281	397870892	150	195031302	380	4.75	0.108802	0.516809	0.194841	0.00516809	0.00194841	0.316667	1.29894e-08	1.29894e-08	1	0	0	1	0	0
AAAGTCCTGC	2	8	10	73.5281	397870892	150	195031302	80	4	0.0272005	0.108802	0.0410191	0.00108802	0.000410191	0.266667	2.7346e-09	2.7346e-09	1	0	0	1	0	0
AAAGTCGTAGGGAG	228	1413	14	73.5281	397870892	150	195031302	19782	6.19737	3.10085	19.2171	7.24499	0.26904	0.10143	0.578421	6.76199e-07	6.76199e-07	1	0	0	1	1	0
AAAGTCTATG	20	80	10	73.5281	397870892	150	195031302	800	4	0.272005	1.08802	0.410191	0.0108802	0.00410191	0.266667	2.7346e-08	2.7346e-08	1	0	0	1	0	0
AAAGTG	38	152	6	73.5281	397870892	150	195031302	912	4	0.516809	2.06724	0.779362	0.0124034	0.00467617	0.16	3.11745e-08	3.11745e-08	1	0	0	1	0	0
AAAGTGAC	123	522	8	73.5281	397870892	150	195031302	4176	4.2439	1.67283	7.09933	2.67649	0.0567946	0.0214119	0.226341	1.42746e-07	1.42746e-07	1	0	0	1	0	0
AAAGTGACATCACT	68	393	14	73.5281	397870892	150	195031302	5502	5.77941	0.924816	5.34489	2.01506	0.0748285	0.0282109	0.539412	1.88072e-07	1.88072e-07	1	0	0	1	1	0
AAAGTGAGAGAGAGAC	20	135	16	73.5281	397870892	150	195031302	2160	6.75	0.272005	1.83603	0.692197	0.0293765	0.0110751	0.72	7.38343e-08	7.38343e-08	1	0	0	1	1	0
AAAGTGAT	29	137	8	73.5281	397870892	150	195031302	1096	4.72414	0.394407	1.86323	0.702451	0.0149059	0.00561961	0.251954	3.74641e-08	3.74641e-08	1	0	0	1	0	0
AAAGTGTATC	2	8	10	73.5281	397870892	150	195031302	80	4	0.0272005	0.108802	0.0410191	0.00108802	0.000410191	0.266667	2.7346e-09	2.7346e-09	1	0	0	1	0	0
AAAGTGTGAGGC	1	4	12	73.5281	397870892	150	195031302	48	4	0.0136002	0.054401	0.0205095	0.000652812	0.000246114	0.32	1.64076e-09	1.64076e-09	1	0	0	1	0	0
AAAGTT	48	212	6	73.5281	397870892	150	195031302	1272	4.41667	0.652812	2.88325	1.087	0.0172995	0.00652203	0.176667	4.34802e-08	4.34802e-08	1	0	0	1	0	0
AAAGTTG	11	55	7	73.5281	397870892	150	195031302	385	5	0.149603	0.748013	0.282006	0.00523609	0.00197404	0.233333	1.31603e-08	1.31603e-08	1	0	0	1	0	0
AAAT	33875	239311	4	73.5281	397870892	150	195031302	957244	7.06453	460.708	3254.69	1227.04	13.0187	4.90816	0.188388	3.2721e-05	3.2721e-05	1	1	1	0	0	0
AAATAAATAAATTTAT	1	6	16	73.5281	397870892	150	195031302	96	6	0.0136002	0.0816014	0.0307643	0.00130562	0.000492229	0.64	3.28152e-09	3.28152e-09	1	0	0	1	1	0
AAATAAATTACACAATTATTTGTGT	77	329	25	73.5281	397870892	150	195031302	8225	4.27273	1.04722	4.47448	1.68691	0.111862	0.0421727	0.712121	2.81151e-07	2.81151e-07	1	0	0	1	1	0
AAATAAC	1	5	7	73.5281	397870892	150	195031302	35	5	0.0136002	0.0680012	0.0256369	0.000476008	0.000179458	0.233333	1.19639e-09	1.19639e-09	1	0	0	1	0	0
AAATAACATTAACT	45	226	14	73.5281	397870892	150	195031302	3164	5.02222	0.612011	3.07365	1.15879	0.0430312	0.016223	0.468741	1.08154e-07	1.08154e-07	1	0	0	1	0	0
AAATAACCGG	6703	31779	10	73.5281	397870892	150	195031302	317790	4.74101	91.1624	432.202	162.943	4.32202	1.62943	0.316067	1.08629e-05	1.08629e-05	1	0	0	1	0	0
AAATAACCTG	1	4	10	73.5281	397870892	150	195031302	40	4	0.0136002	0.054401	0.0205095	0.00054401	0.000205095	0.266667	1.3673e-09	1.3673e-09	1	0	0	1	0	0
AAATAACTGG	838984	3993505	10	73.5281	397870892	150	195031302	39935050	4.75993	11410.4	54312.6	20476.2	543.126	204.762	0.317329	0.00136508	0.00136508	1	1	1	1	0	0
AAATAACTGT	5617	26629	10	73.5281	397870892	150	195031302	266290	4.74079	76.3926	362.161	136.537	3.62161	1.36537	0.316052	9.10247e-06	9.10247e-06	1	0	0	1	0	0
AAATAAGTAATAAGTAAT	16	79	18	73.5281	397870892	150	195031302	1422	4.9375	0.217604	1.07442	0.405063	0.0193395	0.00729114	0.5925	4.86076e-08	4.86076e-08	1	0	0	1	1	0
AAATAAT	88	396	7	73.5281	397870892	150	195031302	2772	4.5	1.19682	5.3857	2.03044	0.0376999	0.0142131	0.21	9.4754e-08	9.4754e-08	1	0	0	1	0	0
AAATAATCTTG	16	75	11	73.5281	397870892	150	195031302	825	4.6875	0.217604	1.02002	0.384554	0.0112202	0.00423009	0.34375	2.82006e-08	2.82006e-08	1	0	0	1	0	0
AAATAATTAT	2	8	10	73.5281	397870892	150	195031302	80	4	0.0272005	0.108802	0.0410191	0.00108802	0.000410191	0.266667	2.7346e-09	2.7346e-09	1	0	0	1	0	0
AAATAC	65	260	6	73.5281	397870892	150	195031302	1560	4	0.884016	3.53606	1.33312	0.0212164	0.00799872	0.16	5.33248e-08	5.33248e-08	1	0	0	1	0	0
AAATACAGAAATGTACAG	2	11	18	73.5281	397870892	150	195031302	198	5.5	0.0272005	0.149603	0.0564012	0.00269285	0.00101522	0.66	6.76814e-09	6.76814e-09	1	0	0	1	1	0
AAATACG	5	20	7	73.5281	397870892	150	195031302	140	4	0.0680012	0.272005	0.102548	0.00190403	0.000717833	0.186667	4.78556e-09	4.78556e-09	1	0	0	1	0	0
AAATACGTGATTG	2	9	13	73.5281	397870892	150	195031302	117	4.5	0.0272005	0.122402	0.0461464	0.00159123	0.000599904	0.39	3.99936e-09	3.99936e-09	1	0	0	1	0	0
AAATACT	26	128	7	73.5281	397870892	150	195031302	896	4.92308	0.353606	1.74083	0.656305	0.0121858	0.00459413	0.229744	3.06276e-08	3.06276e-08	1	0	0	1	0	0
AAATAG	53	235	6	73.5281	397870892	150	195031302	1410	4.43396	0.720813	3.19606	1.20493	0.0191763	0.00722961	0.177358	4.81974e-08	4.81974e-08	1	0	0	1	0	0
AAATAGAAGAG	1	9	11	73.5281	397870892	150	195031302	99	9	0.0136002	0.122402	0.0461464	0.00134642	0.000507611	0.66	3.38407e-09	3.38407e-09	1	0	0	1	1	0
AAATAT	551	2262	6	73.5281	397870892	150	195031302	13572	4.10526	7.49373	30.7637	11.5981	0.184582	0.0695888	0.164211	4.63926e-07	4.63926e-07	1	0	0	1	0	0
AAATATC	643	2871	7	73.5281	397870892	150	195031302	20097	4.46501	8.74495	39.0463	14.7207	0.273324	0.103045	0.208367	6.86967e-07	6.86967e-07	1	0	0	1	0	0
AAATATCAT	82	832	9	73.5281	397870892	150	195031302	7488	10.1463	1.11522	11.3154	4.26598	0.101839	0.0383938	0.60878	2.55959e-07	2.55959e-07	1	0	0	1	1	0
AAATATGATT	34	149	10	73.5281	397870892	150	195031302	1490	4.38235	0.462408	2.02644	0.76398	0.0202644	0.0076398	0.292157	5.0932e-08	5.0932e-08	1	0	0	1	0	0
AAATATT	39	176	7	73.5281	397870892	150	195031302	1232	4.51282	0.530409	2.39364	0.902419	0.0167555	0.00631693	0.210598	4.21129e-08	4.21129e-08	1	0	0	1	0	0
AAATC	42	210	5	73.5281	397870892	150	195031302	1050	5	0.57121	2.85605	1.07675	0.0142803	0.00538375	0.166667	3.58917e-08	3.58917e-08	1	0	0	1	0	0
AAATCATCCTG	17	111	11	73.5281	397870892	150	195031302	1221	6.52941	0.231204	1.50963	0.569139	0.0166059	0.00626053	0.478824	4.17369e-08	4.17369e-08	1	0	0	1	0	0
AAATCATCTT	14	58	10	73.5281	397870892	150	195031302	580	4.14286	0.190403	0.788814	0.297388	0.00788814	0.00297388	0.27619	1.98259e-08	1.98259e-08	1	0	0	1	0	0
AAATCATCTTG	1415	8162	11	73.5281	397870892	150	195031302	89782	5.7682	19.2443	111.005	41.8497	1.22106	0.460347	0.423001	3.06898e-06	3.06898e-06	1	0	0	1	0	0
AAATCATGTTG	173	1659	11	73.5281	397870892	150	195031302	18249	9.5896	2.35284	22.5628	8.50633	0.248191	0.0935696	0.703237	6.23797e-07	6.23797e-07	1	0	0	1	1	0
AAATCCATACATCCAT	256	1145	16	73.5281	397870892	150	195031302	18320	4.47266	3.48166	15.5723	5.87085	0.249156	0.0939336	0.477083	6.26224e-07	6.26224e-07	1	0	0	1	0	0
AAATCCG	12	58	7	73.5281	397870892	150	195031302	406	4.83333	0.163203	0.788814	0.297388	0.0055217	0.00208172	0.225556	1.38781e-08	1.38781e-08	1	0	0	1	0	0
AAATCGACCG	1	5	10	73.5281	397870892	150	195031302	50	5	0.0136002	0.0680012	0.0256369	0.000680012	0.000256369	0.333333	1.70913e-09	1.70913e-09	1	0	0	1	0	0
AAATCGTATGAT	1	4	12	73.5281	397870892	150	195031302	48	4	0.0136002	0.054401	0.0205095	0.000652812	0.000246114	0.32	1.64076e-09	1.64076e-09	1	0	0	1	0	0
AAATCGTCTTG	79	456	11	73.5281	397870892	150	195031302	5016	5.77215	1.07442	6.20171	2.33809	0.0682188	0.0257189	0.423291	1.7146e-07	1.7146e-07	1	0	0	1	0	0
AAATCGTT	82	490	8	73.5281	397870892	150	195031302	3920	5.97561	1.11522	6.66412	2.51242	0.0533129	0.0200993	0.318699	1.33996e-07	1.33996e-07	1	0	0	1	0	0
AAATCTAATATCT	2	9	13	73.5281	397870892	150	195031302	117	4.5	0.0272005	0.122402	0.0461464	0.00159123	0.000599904	0.39	3.99936e-09	3.99936e-09	1	0	0	1	0	0
AAATCTT	4	19	7	73.5281	397870892	150	195031302	133	4.75	0.054401	0.258405	0.0974203	0.00180883	0.000681942	0.221667	4.54628e-09	4.54628e-09	1	0	0	1	0	0
AAATCTTCGATAAATTT	5	20	17	73.5281	397870892	150	195031302	340	4	0.0680012	0.272005	0.102548	0.00462408	0.00174331	0.453333	1.16221e-08	1.16221e-08	1	0	0	1	0	0
AAATCTTCTTG	26	147	11	73.5281	397870892	150	195031302	1617	5.65385	0.353606	1.99924	0.753725	0.0219916	0.00829098	0.414615	5.52732e-08	5.52732e-08	1	0	0	1	0	0
AAATG	36	188	5	73.5281	397870892	150	195031302	940	5.22222	0.489609	2.55685	0.963948	0.0127842	0.00481974	0.174074	3.21316e-08	3.21316e-08	1	0	0	1	0	0
AAATGAAT	159	904	8	73.5281	397870892	150	195031302	7232	5.68553	2.16244	12.2946	4.63515	0.0983569	0.0370812	0.303229	2.47208e-07	2.47208e-07	1	0	0	1	0	0
AAATGG	24	135	6	73.5281	397870892	150	195031302	810	5.625	0.326406	1.83603	0.692197	0.0110162	0.00415318	0.225	2.76879e-08	2.76879e-08	1	0	0	1	0	0
AAATGGGAAT	1	4	10	73.5281	397870892	150	195031302	40	4	0.0136002	0.054401	0.0205095	0.00054401	0.000205095	0.266667	1.3673e-09	1.3673e-09	1	0	0	1	0	0
AAATGT	34	139	6	73.5281	397870892	150	195031302	834	4.08824	0.462408	1.89043	0.712706	0.0113426	0.00427624	0.163529	2.85082e-08	2.85082e-08	1	0	0	1	0	0
AAATGTTCAACATTGTTCAAC	1	5	21	73.5281	397870892	150	195031302	105	5	0.0136002	0.0680012	0.0256369	0.00142803	0.000538375	0.7	3.58917e-09	3.58917e-09	1	0	0	1	1	0
AAATGTTCACG	19	107	11	73.5281	397870892	150	195031302	1177	5.63158	0.258405	1.45523	0.54863	0.0160075	0.00603493	0.412982	4.02329e-08	4.02329e-08	1	0	0	1	0	0
AAATT	183	948	5	73.5281	397870892	150	195031302	4740	5.18033	2.48884	12.893	4.86076	0.0644651	0.0243038	0.172678	1.62025e-07	1.62025e-07	1	0	0	1	0	0
AAATTAATTGT	16	93	11	73.5281	397870892	150	195031302	1023	5.8125	0.217604	1.26482	0.476847	0.013913	0.00524531	0.42625	3.49687e-08	3.49687e-08	1	0	0	1	0	0
AAATTAC	13	52	7	73.5281	397870892	150	195031302	364	4	0.176803	0.707213	0.266624	0.00495049	0.00186637	0.186667	1.24424e-08	1.24424e-08	1	0	0	1	0	0
AAATTAGAATTAAGAATG	2	10	18	73.5281	397870892	150	195031302	180	5	0.0272005	0.136002	0.0512738	0.00244804	0.000922929	0.6	6.15286e-09	6.15286e-09	1	0	0	1	1	0
AAATTAGAATTAAGAATT	70	416	18	73.5281	397870892	150	195031302	7488	5.94286	0.952017	5.6577	2.13299	0.101839	0.0383938	0.713143	2.55959e-07	2.55959e-07	1	0	0	1	1	0
AAATTAT	18	72	7	73.5281	397870892	150	195031302	504	4	0.244804	0.979217	0.369172	0.00685452	0.0025842	0.186667	1.7228e-08	1.7228e-08	1	0	0	1	0	0
AAATTATACAATTTAACAT	58	281	19	73.5281	397870892	150	195031302	5339	4.84483	0.788814	3.82167	1.44079	0.0726117	0.0273751	0.613678	1.82501e-07	1.82501e-07	1	0	0	1	1	0
AAATTATTATT	4	16	11	73.5281	397870892	150	195031302	176	4	0.054401	0.217604	0.0820381	0.00239364	0.000902419	0.293333	6.01613e-09	6.01613e-09	1	0	0	1	0	0
AAATTC	57	228	6	73.5281	397870892	150	195031302	1368	4	0.775214	3.10085	1.16904	0.0186051	0.00701426	0.16	4.67617e-08	4.67617e-08	1	0	0	1	0	0
AAATTCTACCT	15	60	11	73.5281	397870892	150	195031302	660	4	0.204004	0.816014	0.307643	0.00897616	0.00338407	0.293333	2.25605e-08	2.25605e-08	1	0	0	1	0	0
AAATTG	48	192	6	73.5281	397870892	150	195031302	1152	4	0.652812	2.61125	0.984457	0.0156675	0.00590674	0.16	3.93783e-08	3.93783e-08	1	0	0	1	0	0
AAATTGAATTG	109	1162	11	73.5281	397870892	150	195031302	12782	10.6606	1.48243	15.8035	5.95802	0.173838	0.0655382	0.781774	4.36921e-07	4.36921e-07	1	0	0	1	1	0
AAATTGAATTGAATTG	297	2034	16	73.5281	397870892	150	195031302	32544	6.84848	4.03927	27.6629	10.4291	0.442606	0.166866	0.730505	1.11244e-06	1.11244e-06	1	0	0	1	1	0
AAATTGTATACATATTATATAC	50	216	22	73.5281	397870892	150	195031302	4752	4.32	0.680012	2.93765	1.10751	0.0646283	0.0243653	0.6336	1.62435e-07	1.62435e-07	1	0	0	1	1	0
AAATTGTATAGAG	151	1237	13	73.5281	397870892	150	195031302	16081	8.19205	2.05364	16.8235	6.34257	0.218705	0.0824534	0.709978	5.4969e-07	5.4969e-07	1	0	0	1	1	0
AAATTGTCAAGT	63	330	12	73.5281	397870892	150	195031302	3960	5.2381	0.856815	4.48808	1.69204	0.053857	0.0203044	0.419048	1.35363e-07	1.35363e-07	1	0	0	1	0	0
AAATTGTCCCT	3	12	11	73.5281	397870892	150	195031302	132	4	0.0408007	0.163203	0.0615286	0.00179523	0.000676814	0.293333	4.5121e-09	4.5121e-09	1	0	0	1	0	0
AAATTGTCCGG	115943	493115	11	73.5281	397870892	150	195031302	5424265	4.25308	1576.85	6706.48	2528.39	73.7713	27.8123	0.311893	0.000185415	0.000185415	1	1	1	1	0	0
AAATTGTGACAATG	94	677	14	73.5281	397870892	150	195031302	9478	7.20213	1.27842	9.20736	3.47124	0.128903	0.0485973	0.672199	3.23982e-07	3.23982e-07	1	0	0	1	1	0
AAATTGTGTTG	82	498	11	73.5281	397870892	150	195031302	5478	6.07317	1.11522	6.77292	2.55344	0.0745021	0.0280878	0.445366	1.87252e-07	1.87252e-07	1	0	0	1	0	0
AAATTT	66	295	6	73.5281	397870892	150	195031302	1770	4.4697	0.897616	4.01207	1.51258	0.0240724	0.00907547	0.178788	6.05031e-08	6.05031e-08	1	0	0	1	0	0
AAATTTACAT	17	82	10	73.5281	397870892	150	195031302	820	4.82353	0.231204	1.11522	0.420445	0.0111522	0.00420445	0.321569	2.80297e-08	2.80297e-08	1	0	0	1	0	0
AAATTTAGAAGATTAAT	1156	5452	17	73.5281	397870892	150	195031302	92684	4.71626	15.7219	74.1485	27.9545	1.26052	0.475226	0.53451	3.16818e-06	3.16818e-06	1	0	0	1	1	0
AAATTTCCC	6	25	9	73.5281	397870892	150	195031302	225	4.16667	0.0816014	0.340006	0.128185	0.00306005	0.00115366	0.25	7.69107e-09	7.69107e-09	1	0	0	1	0	0
AAC	5303	57075	3	73.5281	397870892	150	195031302	171225	10.7628	72.1221	776.234	292.645	2.3287	0.877936	0.215256	5.85291e-06	5.85291e-06	1	0	0	0	0	0
AACAACAAG	733	6358	9	73.5281	397870892	150	195031302	57222	8.67394	9.96898	86.4703	32.5999	0.778233	0.293399	0.520437	1.95599e-06	1.95599e-06	1	0	0	1	1	0
AACAACCC	42	219	8	73.5281	397870892	150	195031302	1752	5.21429	0.57121	2.97845	1.1229	0.0238276	0.00898317	0.278095	5.98878e-08	5.98878e-08	1	0	0	1	0	0
AACAACGAG	143	1351	9	73.5281	397870892	150	195031302	12159	9.44755	1.94483	18.3739	6.92709	0.165365	0.0623438	0.566853	4.15626e-07	4.15626e-07	1	0	0	1	1	0
AACAAG	46	381	6	73.5281	397870892	150	195031302	2286	8.28261	0.625611	5.18169	1.95353	0.0310901	0.0117212	0.331304	7.81413e-08	7.81413e-08	1	0	0	1	0	0
AACAAGAAG	53	277	9	73.5281	397870892	150	195031302	2493	5.22642	0.720813	3.76727	1.42028	0.0339054	0.0127826	0.313585	8.52171e-08	8.52171e-08	1	0	0	1	0	0
AACAAGAAGG	49	209	10	73.5281	397870892	150	195031302	2090	4.26531	0.666412	2.84245	1.07162	0.0284245	0.0107162	0.284354	7.14415e-08	7.14415e-08	1	0	0	1	0	0
AACAAT	155	643	6	73.5281	397870892	150	195031302	3858	4.14839	2.10804	8.74495	3.29691	0.0524697	0.0197814	0.165935	1.31876e-07	1.31876e-07	1	0	0	1	0	0
AACAATATTCTACCAATATTGT	73	340	22	73.5281	397870892	150	195031302	7480	4.65753	0.992818	4.62408	1.74331	0.10173	0.0383528	0.683105	2.55685e-07	2.55685e-07	1	0	0	1	1	0
AACACC	2	8	6	73.5281	397870892	150	195031302	48	4	0.0272005	0.108802	0.0410191	0.000652812	0.000246114	0.16	1.64076e-09	1.64076e-09	1	0	0	1	0	0
AACACGATAACCGAT	6	28	15	73.5281	397870892	150	195031302	420	4.66667	0.0816014	0.380807	0.143567	0.0057121	0.0021535	0.466667	1.43567e-08	1.43567e-08	1	0	0	1	0	0
AACACGATGAATCGAT	3	14	16	73.5281	397870892	150	195031302	224	4.66667	0.0408007	0.190403	0.0717833	0.00304645	0.00114853	0.497778	7.65689e-09	7.65689e-09	1	0	0	1	0	0
AACACTAACACTT	17	72	13	73.5281	397870892	150	195031302	936	4.23529	0.231204	0.979217	0.369172	0.0127298	0.00479923	0.367059	3.19949e-08	3.19949e-08	1	0	0	1	0	0
AACACTTGAT	2	8	10	73.5281	397870892	150	195031302	80	4	0.0272005	0.108802	0.0410191	0.00108802	0.000410191	0.266667	2.7346e-09	2.7346e-09	1	0	0	1	0	0
AACAG	354	2958	5	73.5281	397870892	150	195031302	14790	8.35593	4.81449	40.2295	15.1668	0.201148	0.075834	0.278531	5.0556e-07	5.0556e-07	1	0	0	1	0	0
AACAGACAAGAGCAG	97	564	15	73.5281	397870892	150	195031302	8460	5.81443	1.31922	7.67054	2.89184	0.115058	0.0433777	0.581443	2.89184e-07	2.89184e-07	1	0	0	1	1	0
AACAGACAAGATCAG	513	3100	15	73.5281	397870892	150	195031302	46500	6.04288	6.97692	42.1607	15.8949	0.632411	0.238423	0.604288	1.58949e-06	1.58949e-06	1	0	0	1	1	0
AACAGAGAAGATCAG	1	5	15	73.5281	397870892	150	195031302	75	5	0.0136002	0.0680012	0.0256369	0.00102002	0.000384554	0.5	2.56369e-09	2.56369e-09	1	0	0	1	0	0
AACAGATCAC	243	2312	10	73.5281	397870892	150	195031302	23120	9.5144	3.30486	31.4438	11.8545	0.314438	0.118545	0.634294	7.903e-07	7.903e-07	1	0	0	1	1	0
AACAGATCAG	2032	18128	10	73.5281	397870892	150	195031302	181280	8.92126	27.6357	246.545	92.9492	2.46545	0.929492	0.594751	6.19661e-06	6.19661e-06	1	0	0	1	1	0
AACAGATCGG	196	962	10	73.5281	397870892	150	195031302	9620	4.90816	2.66565	13.0834	4.93254	0.130834	0.0493254	0.327211	3.28836e-07	3.28836e-07	1	0	0	1	0	0
AACAGATGAGATGAG	170	859	15	73.5281	397870892	150	195031302	12885	5.05294	2.31204	11.6826	4.40442	0.175239	0.0660663	0.505294	4.40442e-07	4.40442e-07	1	0	0	1	1	0
AACAGC	3053	12372	6	73.5281	397870892	150	195031302	74232	4.05241	41.5215	168.262	63.436	1.00957	0.380616	0.162096	2.53744e-06	2.53744e-06	1	0	0	1	0	0
AACAGG	34	136	6	73.5281	397870892	150	195031302	816	4	0.462408	1.84963	0.697324	0.0110978	0.00418394	0.16	2.7893e-08	2.7893e-08	1	0	0	1	0	0
AACAGT	12	48	6	73.5281	397870892	150	195031302	288	4	0.163203	0.652812	0.246114	0.00391687	0.00147669	0.16	9.84457e-09	9.84457e-09	1	0	0	1	0	0
AACAGTT	1	8	7	73.5281	397870892	150	195031302	56	8	0.0136002	0.108802	0.0410191	0.000761613	0.000287133	0.373333	1.91422e-09	1.91422e-09	1	0	0	1	0	0
AACAT	10	65	5	73.5281	397870892	150	195031302	325	6.5	0.136002	0.884016	0.33328	0.00442008	0.0016664	0.216667	1.11093e-08	1.11093e-08	1	0	0	1	0	0
AACATAAGAT	30	130	10	73.5281	397870892	150	195031302	1300	4.33333	0.408007	1.76803	0.66656	0.0176803	0.0066656	0.288889	4.44373e-08	4.44373e-08	1	0	0	1	0	0
AACATACATGTTATGTATACATGTT	467	1973	25	73.5281	397870892	150	195031302	49325	4.22484	6.35131	26.8333	10.1163	0.670832	0.252908	0.70414	1.68605e-06	1.68605e-06	1	0	0	1	1	0
AACATACCATGTTAATAGTT	24	97	20	73.5281	397870892	150	195031302	1940	4.04167	0.326406	1.31922	0.497356	0.0263845	0.00994712	0.538889	6.63141e-08	6.63141e-08	1	0	0	1	1	0
AACATAT	26	121	7	73.5281	397870892	150	195031302	847	4.65385	0.353606	1.64563	0.620413	0.0115194	0.00434289	0.217179	2.89526e-08	2.89526e-08	1	0	0	1	0	0
AACATC	2	15	6	73.5281	397870892	150	195031302	90	7.5	0.0272005	0.204004	0.0769107	0.00122402	0.000461464	0.3	3.07643e-09	3.07643e-09	1	0	0	1	0	0
AACATCC	6	24	7	73.5281	397870892	150	195031302	168	4	0.0816014	0.326406	0.123057	0.00228484	0.0008614	0.186667	5.74267e-09	5.74267e-09	1	0	0	1	0	0
AACATG	16	64	6	73.5281	397870892	150	195031302	384	4	0.217604	0.870415	0.328152	0.00522249	0.00196891	0.16	1.31261e-08	1.31261e-08	1	0	0	1	0	0
AACATGT	17	68	7	73.5281	397870892	150	195031302	476	4	0.231204	0.924816	0.348662	0.00647371	0.00244063	0.186667	1.62709e-08	1.62709e-08	1	0	0	1	0	0
AACATTATT	11	44	9	73.5281	397870892	150	195031302	396	4	0.149603	0.598411	0.225605	0.0053857	0.00203044	0.24	1.35363e-08	1.35363e-08	1	0	0	1	0	0
AACC	34	205	4	73.5281	397870892	150	195031302	820	6.02941	0.462408	2.78805	1.05111	0.0111522	0.00420445	0.160784	2.80297e-08	2.80297e-08	1	0	0	0	0	0
AACCAC	1	5	6	73.5281	397870892	150	195031302	30	5	0.0136002	0.0680012	0.0256369	0.000408007	0.000153821	0.2	1.02548e-09	1.02548e-09	1	0	0	1	0	0
AACCACATCTCG	1	6	12	73.5281	397870892	150	195031302	72	6	0.0136002	0.0816014	0.0307643	0.000979217	0.000369172	0.48	2.46114e-09	2.46114e-09	1	0	0	1	0	0
AACCACT	43	235	7	73.5281	397870892	150	195031302	1645	5.46512	0.58481	3.19606	1.20493	0.0223724	0.00843454	0.255039	5.62303e-08	5.62303e-08	1	0	0	1	0	0
AACCAT	32	156	6	73.5281	397870892	150	195031302	936	4.875	0.435208	2.12164	0.799872	0.0127298	0.00479923	0.195	3.19949e-08	3.19949e-08	1	0	0	1	0	0
AACCCAAT	41298	533243	8	73.5281	397870892	150	195031302	4265944	12.9121	561.663	7252.23	2734.14	58.0179	21.8731	0.688644	0.000145821	0.000145821	1	1	1	1	1	1
AACCCAATAACCCAGT	1	4	16	73.5281	397870892	150	195031302	64	4	0.0136002	0.054401	0.0205095	0.000870415	0.000328152	0.426667	2.18768e-09	2.18768e-09	1	0	0	1	0	0
AACCCT	1	4	6	73.5281	397870892	150	195031302	24	4	0.0136002	0.054401	0.0205095	0.000326406	0.000123057	0.16	8.20381e-10	8.20381e-10	1	0	0	1	0	0
AACCCTG	36	310	7	73.5281	397870892	150	195031302	2170	8.61111	0.489609	4.21607	1.58949	0.0295125	0.0111264	0.401852	7.41761e-08	7.41761e-08	1	0	0	1	0	0
AACCCTGAACCCTTG	2	8	15	73.5281	397870892	150	195031302	120	4	0.0272005	0.108802	0.0410191	0.00163203	0.000615286	0.4	4.10191e-09	4.10191e-09	1	0	0	1	0	0
AACCCTT	27	161	7	73.5281	397870892	150	195031302	1127	5.96296	0.367206	2.18964	0.825509	0.0153275	0.00577856	0.278272	3.85237e-08	3.85237e-08	1	0	0	1	0	0
AACCGATAACGCGAT	3	12	15	73.5281	397870892	150	195031302	180	4	0.0408007	0.163203	0.0615286	0.00244804	0.000922929	0.4	6.15286e-09	6.15286e-09	1	0	0	1	0	0
AACCGATCAG	15	61	10	73.5281	397870892	150	195031302	610	4.06667	0.204004	0.829615	0.31277	0.00829615	0.0031277	0.271111	2.08514e-08	2.08514e-08	1	0	0	1	0	0
AACCGATGACACGAT	2	12	15	73.5281	397870892	150	195031302	180	6	0.0272005	0.163203	0.0615286	0.00244804	0.000922929	0.6	6.15286e-09	6.15286e-09	1	0	0	1	1	0
AACCGC	10	50	6	73.5281	397870892	150	195031302	300	5	0.136002	0.680012	0.256369	0.00408007	0.00153821	0.2	1.02548e-08	1.02548e-08	1	0	0	1	0	0
AACCGTCCTC	39	160	10	73.5281	397870892	150	195031302	1600	4.10256	0.530409	2.17604	0.820381	0.0217604	0.00820381	0.273504	5.46921e-08	5.46921e-08	1	0	0	1	0	0
AACCGTT	1	4	7	73.5281	397870892	150	195031302	28	4	0.0136002	0.054401	0.0205095	0.000380807	0.000143567	0.186667	9.57111e-10	9.57111e-10	1	0	0	1	0	0
AACCT	235	5319	5	73.5281	397870892	150	195031302	26595	22.634	3.19606	72.3397	27.2725	0.361698	0.136363	0.754468	9.09085e-07	9.09085e-07	1	0	0	1	1	0
AACCTAAGCT	3	12	10	73.5281	397870892	150	195031302	120	4	0.0408007	0.163203	0.0615286	0.00163203	0.000615286	0.266667	4.10191e-09	4.10191e-09	1	0	0	1	0	0
AACCTACCTACCT	697	3865	13	73.5281	397870892	150	195031302	50245	5.54519	9.47937	52.5649	19.8173	0.683344	0.257625	0.480583	1.7175e-06	1.7175e-06	1	0	0	1	0	0
AACCTAT	7	31	7	73.5281	397870892	150	195031302	217	4.42857	0.0952017	0.421607	0.158949	0.00295125	0.00111264	0.206667	7.41761e-09	7.41761e-09	1	0	0	1	0	0
AACCTCGT	32	150	8	73.5281	397870892	150	195031302	1200	4.6875	0.435208	2.04004	0.769107	0.0163203	0.00615286	0.25	4.10191e-08	4.10191e-08	1	0	0	1	0	0
AACCTGGTATCTAATAT	84	358	17	73.5281	397870892	150	195031302	6086	4.2619	1.14242	4.86889	1.8356	0.0827711	0.0312052	0.483016	2.08035e-07	2.08035e-07	1	0	0	1	0	0
AACCTT	39	156	6	73.5281	397870892	150	195031302	936	4	0.530409	2.12164	0.799872	0.0127298	0.00479923	0.16	3.19949e-08	3.19949e-08	1	0	0	1	0	0
AACG	220	1405	4	73.5281	397870892	150	195031302	5620	6.38636	2.99205	19.1083	7.20397	0.0764334	0.0288159	0.170303	1.92106e-07	1.92106e-07	1	0	0	0	0	0
AACGAC	97	799	6	73.5281	397870892	150	195031302	4794	8.23711	1.31922	10.8666	4.09678	0.0651996	0.0245807	0.329485	1.63871e-07	1.63871e-07	1	0	0	1	0	0
AACGAG	25	118	6	73.5281	397870892	150	195031302	708	4.72	0.340006	1.60483	0.605031	0.00962897	0.00363019	0.1888	2.42012e-08	2.42012e-08	1	0	0	1	0	0
AACGCCACC	26	112	9	73.5281	397870892	150	195031302	1008	4.30769	0.353606	1.52323	0.574267	0.013709	0.0051684	0.258462	3.4456e-08	3.4456e-08	1	0	0	1	0	0
AACGCCCACAAGCC	1	6	14	73.5281	397870892	150	195031302	84	6	0.0136002	0.0816014	0.0307643	0.00114242	0.0004307	0.56	2.87133e-09	2.87133e-09	1	0	0	1	1	0
AACGGATCAG	107	790	10	73.5281	397870892	150	195031302	7900	7.38318	1.45523	10.7442	4.05063	0.107442	0.0405063	0.492212	2.70042e-07	2.70042e-07	1	0	0	1	0	0
AACGGATCGG	42	239	10	73.5281	397870892	150	195031302	2390	5.69048	0.57121	3.25046	1.22544	0.0325046	0.0122544	0.379365	8.16963e-08	8.16963e-08	1	0	0	1	0	0
AACGGCG	30	154	7	73.5281	397870892	150	195031302	1078	5.13333	0.408007	2.09444	0.789617	0.0146611	0.00552732	0.239556	3.68488e-08	3.68488e-08	1	0	0	1	0	0
AACGGG	2	9	6	73.5281	397870892	150	195031302	54	4.5	0.0272005	0.122402	0.0461464	0.000734413	0.000276879	0.18	1.84586e-09	1.84586e-09	1	0	0	1	0	0
AACGTAACGTAAT	94	721	13	73.5281	397870892	150	195031302	9373	7.67021	1.27842	9.80577	3.69684	0.127475	0.048059	0.664752	3.20393e-07	3.20393e-07	1	0	0	1	1	0
AACGTAT	46	379	7	73.5281	397870892	150	195031302	2653	8.23913	0.625611	5.15449	1.94328	0.0360814	0.0136029	0.384493	9.06863e-08	9.06863e-08	1	0	0	1	0	0
AACGTC	57	228	6	73.5281	397870892	150	195031302	1368	4	0.775214	3.10085	1.16904	0.0186051	0.00701426	0.16	4.67617e-08	4.67617e-08	1	0	0	1	0	0
AACGTGGAGACAGT	89	552	14	73.5281	397870892	150	195031302	7728	6.20225	1.21042	7.50733	2.83031	0.105103	0.0396244	0.578876	2.64163e-07	2.64163e-07	1	0	0	1	1	0
AACT	67	442	4	73.5281	397870892	150	195031302	1768	6.59701	0.911216	6.01131	2.2663	0.0240452	0.00906521	0.17592	6.04347e-08	6.04347e-08	1	0	0	0	0	0
AACTAATCTTAACTT	198	1228	15	73.5281	397870892	150	195031302	18420	6.20202	2.69285	16.7011	6.29643	0.250516	0.0944464	0.620202	6.29643e-07	6.29643e-07	1	0	0	1	1	0
AACTAC	39	156	6	73.5281	397870892	150	195031302	936	4	0.530409	2.12164	0.799872	0.0127298	0.00479923	0.16	3.19949e-08	3.19949e-08	1	0	0	1	0	0
AACTAGGAATAAT	27	134	13	73.5281	397870892	150	195031302	1742	4.96296	0.367206	1.82243	0.687069	0.0236916	0.0089319	0.430123	5.9546e-08	5.9546e-08	1	0	0	1	0	0
AACTAT	9	36	6	73.5281	397870892	150	195031302	216	4	0.122402	0.489609	0.184586	0.00293765	0.00110751	0.16	7.38343e-09	7.38343e-09	1	0	0	1	0	0
AACTATAATAATTAATAT	20	82	18	73.5281	397870892	150	195031302	1476	4.1	0.272005	1.11522	0.420445	0.020074	0.00756802	0.492	5.04534e-08	5.04534e-08	1	0	0	1	0	0
AACTATACATTAC	72	614	13	73.5281	397870892	150	195031302	7982	8.52778	0.979217	8.35055	3.14821	0.108557	0.0409268	0.739074	2.72845e-07	2.72845e-07	1	0	0	1	1	0
AACTATT	69	662	7	73.5281	397870892	150	195031302	4634	9.5942	0.938417	9.00336	3.39433	0.0630235	0.0237603	0.447729	1.58402e-07	1.58402e-07	1	0	0	1	0	0
AACTC	2	10	5	73.5281	397870892	150	195031302	50	5	0.0272005	0.136002	0.0512738	0.000680012	0.000256369	0.166667	1.70913e-09	1.70913e-09	1	0	0	1	0	0
AACTCTCG	31	248	8	73.5281	397870892	150	195031302	1984	8	0.421607	3.37286	1.27159	0.0269829	0.0101727	0.426667	6.78182e-08	6.78182e-08	1	0	0	1	0	0
AACTGAAGAT	23	142	10	73.5281	397870892	150	195031302	1420	6.17391	0.312806	1.93123	0.728088	0.0193123	0.00728088	0.411594	4.85392e-08	4.85392e-08	1	0	0	1	0	0
AACTGATAAG	1524	7540	10	73.5281	397870892	150	195031302	75400	4.94751	20.7268	102.546	38.6605	1.02546	0.386605	0.329834	2.57736e-06	2.57736e-06	1	0	0	1	0	0
AACTGATAAT	242	1729	10	73.5281	397870892	150	195031302	17290	7.14463	3.29126	23.5148	8.86524	0.235148	0.0886524	0.476309	5.91016e-07	5.91016e-07	1	0	0	1	0	0
AACTGATAGG	39	174	10	73.5281	397870892	150	195031302	1740	4.46154	0.530409	2.36644	0.892164	0.0236644	0.00892164	0.297436	5.94776e-08	5.94776e-08	1	0	0	1	0	0
AACTGCG	1	5	7	73.5281	397870892	150	195031302	35	5	0.0136002	0.0680012	0.0256369	0.000476008	0.000179458	0.233333	1.19639e-09	1.19639e-09	1	0	0	1	0	0
AACTGT	24	96	6	73.5281	397870892	150	195031302	576	4	0.326406	1.30562	0.492229	0.00783374	0.00295337	0.16	1.96891e-08	1.96891e-08	1	0	0	1	0	0
AACTT	6	30	5	73.5281	397870892	150	195031302	150	5	0.0816014	0.408007	0.153821	0.00204004	0.000769107	0.166667	5.12738e-09	5.12738e-09	1	0	0	1	0	0
AACTTACTCTGTG	2	13	13	73.5281	397870892	150	195031302	169	6.5	0.0272005	0.176803	0.066656	0.00229844	0.000866528	0.563333	5.77685e-09	5.77685e-09	1	0	0	1	1	0
AACTTAGGTAG	2	12	11	73.5281	397870892	150	195031302	132	6	0.0272005	0.163203	0.0615286	0.00179523	0.000676814	0.44	4.5121e-09	4.5121e-09	1	0	0	1	0	0
AACTTAT	17	68	7	73.5281	397870892	150	195031302	476	4	0.231204	0.924816	0.348662	0.00647371	0.00244063	0.186667	1.62709e-08	1.62709e-08	1	0	0	1	0	0
AACTTATAAG	25	100	10	73.5281	397870892	150	195031302	1000	4	0.340006	1.36002	0.512738	0.0136002	0.00512738	0.266667	3.41825e-08	3.41825e-08	1	0	0	1	0	0
AACTTC	2	8	6	73.5281	397870892	150	195031302	48	4	0.0272005	0.108802	0.0410191	0.000652812	0.000246114	0.16	1.64076e-09	1.64076e-09	1	0	0	1	0	0
AACTTG	4	16	6	73.5281	397870892	150	195031302	96	4	0.054401	0.217604	0.0820381	0.00130562	0.000492229	0.16	3.28152e-09	3.28152e-09	1	0	0	1	0	0
AAG	11950	151276	3	73.5281	397870892	150	195031302	453828	12.6591	162.523	2057.39	775.65	6.17217	2.32695	0.253182	1.5513e-05	1.5513e-05	1	0	0	0	0	0
AAGAAGAG	743	8540	8	73.5281	397870892	150	195031302	68320	11.4939	10.105	116.146	43.7878	0.929168	0.350303	0.61301	2.33535e-06	2.33535e-06	1	0	0	1	1	0
AAGAAGAGG	75	545	9	73.5281	397870892	150	195031302	4905	7.26667	1.02002	7.41213	2.79442	0.0667092	0.0251498	0.436	1.67665e-07	1.67665e-07	1	0	0	1	0	0
AAGAAT	53	229	6	73.5281	397870892	150	195031302	1374	4.32075	0.720813	3.11446	1.17417	0.0186867	0.00704502	0.17283	4.69668e-08	4.69668e-08	1	0	0	1	0	0
AAGAATACAAGTACAGAATAC	178	922	21	73.5281	397870892	150	195031302	19362	5.17978	2.42084	12.5394	4.72745	0.263328	0.0992764	0.725169	6.61842e-07	6.61842e-07	1	0	0	1	1	0
AAGAATCTAT	5	27	10	73.5281	397870892	150	195031302	270	5.4	0.0680012	0.367206	0.138439	0.00367206	0.00138439	0.36	9.22929e-09	9.22929e-09	1	0	0	1	0	0
AAGACAG	2	9	7	73.5281	397870892	150	195031302	63	4.5	0.0272005	0.122402	0.0461464	0.000856815	0.000323025	0.21	2.1535e-09	2.1535e-09	1	0	0	1	0	0
AAGACC	36	144	6	73.5281	397870892	150	195031302	864	4	0.489609	1.95843	0.738343	0.0117506	0.00443006	0.16	2.95337e-08	2.95337e-08	1	0	0	1	0	0
AAGACCAGAAGAGGG	1	4	15	73.5281	397870892	150	195031302	60	4	0.0136002	0.054401	0.0205095	0.000816014	0.000307643	0.4	2.05095e-09	2.05095e-09	1	0	0	1	0	0
AAGAG	45	391	5	73.5281	397870892	150	195031302	1955	8.68889	0.612011	5.31769	2.00481	0.0265885	0.010024	0.28963	6.68269e-08	6.68269e-08	1	0	0	1	0	0
AAGAGAATAG	64	480	10	73.5281	397870892	150	195031302	4800	7.5	0.870415	6.52812	2.46114	0.0652812	0.0246114	0.5	1.64076e-07	1.64076e-07	1	0	0	1	0	0
AAGAGAG	91	666	7	73.5281	397870892	150	195031302	4662	7.31868	1.23762	9.05776	3.41484	0.0634043	0.0239039	0.341538	1.59359e-07	1.59359e-07	1	0	0	1	0	0
AAGAGAGAAGAGATG	65	294	15	73.5281	397870892	150	195031302	4410	4.52308	0.884016	3.99847	1.50745	0.0599771	0.0226118	0.452308	1.50745e-07	1.50745e-07	1	0	0	1	0	0
AAGAGAGAGCGG	61	250	12	73.5281	397870892	150	195031302	3000	4.09836	0.829615	3.40006	1.28185	0.0408007	0.0153821	0.327869	1.02548e-07	1.02548e-07	1	0	0	1	0	0
AAGAGAGG	453	5809	8	73.5281	397870892	150	195031302	46472	12.8234	6.16091	79.0038	29.785	0.63203	0.23828	0.683915	1.58853e-06	1.58853e-06	1	0	0	1	1	0
AAGAGATG	128	1684	8	73.5281	397870892	150	195031302	13472	13.1562	1.74083	22.9028	8.63451	0.183222	0.0690761	0.701667	4.60507e-07	4.60507e-07	1	0	0	1	1	0
AAGAGC	28	140	6	73.5281	397870892	150	195031302	840	5	0.380807	1.90403	0.717833	0.0114242	0.004307	0.2	2.87133e-08	2.87133e-08	1	0	0	1	0	0
AAGAGG	25	102	6	73.5281	397870892	150	195031302	612	4.08	0.340006	1.38722	0.522993	0.00832335	0.00313796	0.1632	2.09197e-08	2.09197e-08	1	0	0	1	0	0
AAGAGGATG	2	22	9	73.5281	397870892	150	195031302	198	11	0.0272005	0.299205	0.112802	0.00269285	0.00101522	0.66	6.76814e-09	6.76814e-09	1	0	0	1	1	0
AAGAGGGG	24	117	8	73.5281	397870892	150	195031302	936	4.875	0.326406	1.59123	0.599904	0.0127298	0.00479923	0.26	3.19949e-08	3.19949e-08	1	0	0	1	0	0
AAGAGT	2	8	6	73.5281	397870892	150	195031302	48	4	0.0272005	0.108802	0.0410191	0.000652812	0.000246114	0.16	1.64076e-09	1.64076e-09	1	0	0	1	0	0
AAGAGTG	1	5	7	73.5281	397870892	150	195031302	35	5	0.0136002	0.0680012	0.0256369	0.000476008	0.000179458	0.233333	1.19639e-09	1.19639e-09	1	0	0	1	0	0
AAGAT	345	1776	5	73.5281	397870892	150	195031302	8880	5.14783	4.69208	24.154	9.10623	0.12077	0.0455312	0.171594	3.03541e-07	3.03541e-07	1	0	0	1	0	0
AAGATAAGATAT	677	6692	12	73.5281	397870892	150	195031302	80304	9.88479	9.20736	91.0128	34.3124	1.09215	0.411749	0.790783	2.745e-06	2.745e-06	1	0	0	1	1	0
AAGATCC	1	17	7	73.5281	397870892	150	195031302	119	17	0.0136002	0.231204	0.0871655	0.00161843	0.000610158	0.793333	4.06772e-09	4.06772e-09	1	0	0	1	1	0
AAGATG	126	507	6	73.5281	397870892	150	195031302	3042	4.02381	1.71363	6.89532	2.59958	0.0413719	0.0155975	0.160952	1.03983e-07	1.03983e-07	1	0	0	1	0	0
AAGATGATTGC	1	4	11	73.5281	397870892	150	195031302	44	4	0.0136002	0.054401	0.0205095	0.000598411	0.000225605	0.293333	1.50403e-09	1.50403e-09	1	0	0	1	0	0
AAGATTAT	13	52	8	73.5281	397870892	150	195031302	416	4	0.176803	0.707213	0.266624	0.0056577	0.00213299	0.213333	1.42199e-08	1.42199e-08	1	0	0	1	0	0
AAGATTCTC	26	126	9	73.5281	397870892	150	195031302	1134	4.84615	0.353606	1.71363	0.64605	0.0154227	0.00581445	0.290769	3.8763e-08	3.8763e-08	1	0	0	1	0	0
AAGC	127	958	4	73.5281	397870892	150	195031302	3832	7.54331	1.72723	13.029	4.91203	0.0521161	0.0196481	0.201155	1.30988e-07	1.30988e-07	1	0	0	0	0	0
AAGCAG	5	21	6	73.5281	397870892	150	195031302	126	4.2	0.0680012	0.285605	0.107675	0.00171363	0.00064605	0.168	4.307e-09	4.307e-09	1	0	0	1	0	0
AAGCATTCGGATC	163	900	13	73.5281	397870892	150	195031302	11700	5.52147	2.21684	12.2402	4.61464	0.159123	0.0599904	0.478528	3.99936e-07	3.99936e-07	1	0	0	1	0	0
AAGCCATATT	4	16	10	73.5281	397870892	150	195031302	160	4	0.054401	0.217604	0.0820381	0.00217604	0.000820381	0.266667	5.46921e-09	5.46921e-09	1	0	0	1	0	0
AAGCCG	35	140	6	73.5281	397870892	150	195031302	840	4	0.476008	1.90403	0.717833	0.0114242	0.004307	0.16	2.87133e-08	2.87133e-08	1	0	0	1	0	0
AAGCG	20	113	5	73.5281	397870892	150	195031302	565	5.65	0.272005	1.53683	0.579394	0.00768414	0.00289697	0.188333	1.93131e-08	1.93131e-08	1	0	0	1	0	0
AAGCTG	40	236	6	73.5281	397870892	150	195031302	1416	5.9	0.54401	3.20966	1.21006	0.0192579	0.00726037	0.236	4.84025e-08	4.84025e-08	1	0	0	1	0	0
AAGG	752	4737	4	73.5281	397870892	150	195031302	18948	6.2992	10.2274	64.4243	24.2884	0.257697	0.0971536	0.167979	6.47691e-07	6.47691e-07	1	0	0	0	0	0
AAGGAC	117	468	6	73.5281	397870892	150	195031302	2808	4	1.59123	6.36491	2.39961	0.0381895	0.0143977	0.16	9.59846e-08	9.59846e-08	1	0	0	1	0	0
AAGGAG	43	293	6	73.5281	397870892	150	195031302	1758	6.81395	0.58481	3.98487	1.50232	0.0239092	0.00901394	0.272558	6.00929e-08	6.00929e-08	1	0	0	1	0	0
AAGGAT	30	122	6	73.5281	397870892	150	195031302	732	4.06667	0.408007	1.65923	0.625541	0.00995538	0.00375324	0.162667	2.50216e-08	2.50216e-08	1	0	0	1	0	0
AAGGATG	31	124	7	73.5281	397870892	150	195031302	868	4	0.421607	1.68643	0.635795	0.011805	0.00445057	0.186667	2.96705e-08	2.96705e-08	1	0	0	1	0	0
AAGGATT	40	288	7	73.5281	397870892	150	195031302	2016	7.2	0.54401	3.91687	1.47669	0.0274181	0.0103368	0.336	6.8912e-08	6.8912e-08	1	0	0	1	0	0
AAGGCC	1	4	6	73.5281	397870892	150	195031302	24	4	0.0136002	0.054401	0.0205095	0.000326406	0.000123057	0.16	8.20381e-10	8.20381e-10	1	0	0	1	0	0
AAGGCGATTCAGCGAGGATCGCCG	1	4	24	73.5281	397870892	150	195031302	96	4	0.0136002	0.054401	0.0205095	0.00130562	0.000492229	0.64	3.28152e-09	3.28152e-09	1	0	0	1	1	0
AAGGGATGACCAGAG	2	9	15	73.5281	397870892	150	195031302	135	4.5	0.0272005	0.122402	0.0461464	0.00183603	0.000692197	0.45	4.61464e-09	4.61464e-09	1	0	0	1	0	0
AAGGGC	2	8	6	73.5281	397870892	150	195031302	48	4	0.0272005	0.108802	0.0410191	0.000652812	0.000246114	0.16	1.64076e-09	1.64076e-09	1	0	0	1	0	0
AAGGGCG	15	60	7	73.5281	397870892	150	195031302	420	4	0.204004	0.816014	0.307643	0.0057121	0.0021535	0.186667	1.43567e-08	1.43567e-08	1	0	0	1	0	0
AAGGT	30	168	5	73.5281	397870892	150	195031302	840	5.6	0.408007	2.28484	0.8614	0.0114242	0.004307	0.186667	2.87133e-08	2.87133e-08	1	0	0	1	0	0
AAGGTC	108	450	6	73.5281	397870892	150	195031302	2700	4.16667	1.46883	6.12011	2.30732	0.0367206	0.0138439	0.166667	9.22929e-08	9.22929e-08	1	0	0	1	0	0
AAGT	114	724	4	73.5281	397870892	150	195031302	2896	6.35088	1.55043	9.84657	3.71222	0.0393863	0.0148489	0.169357	9.89927e-08	9.89927e-08	1	0	0	0	0	0
AAGTAAT	24	112	7	73.5281	397870892	150	195031302	784	4.66667	0.326406	1.52323	0.574267	0.0106626	0.00401987	0.217778	2.67991e-08	2.67991e-08	1	0	0	1	0	0
AAGTAATAAT	61	290	10	73.5281	397870892	150	195031302	2900	4.7541	0.829615	3.94407	1.48694	0.0394407	0.0148694	0.31694	9.91294e-08	9.91294e-08	1	0	0	1	0	0
AAGTAATAT	5	21	9	73.5281	397870892	150	195031302	189	4.2	0.0680012	0.285605	0.107675	0.00257045	0.000969075	0.252	6.4605e-09	6.4605e-09	1	0	0	1	0	0
AAGTAC	8	32	6	73.5281	397870892	150	195031302	192	4	0.108802	0.435208	0.164076	0.00261125	0.000984457	0.16	6.56305e-09	6.56305e-09	1	0	0	1	0	0
AAGTAG	33	180	6	73.5281	397870892	150	195031302	1080	5.45455	0.448808	2.44804	0.922929	0.0146883	0.00553757	0.218182	3.69172e-08	3.69172e-08	1	0	0	1	0	0
AAGTAGAAGTAGAT	50	230	14	73.5281	397870892	150	195031302	3220	4.6	0.680012	3.12806	1.1793	0.0437928	0.0165102	0.429333	1.10068e-07	1.10068e-07	1	0	0	1	0	0
AAGTAT	31	149	6	73.5281	397870892	150	195031302	894	4.80645	0.421607	2.02644	0.76398	0.0121586	0.00458388	0.192258	3.05592e-08	3.05592e-08	1	0	0	1	0	0
AAGTATGTATGT	836	7308	12	73.5281	397870892	150	195031302	87696	8.74163	11.3698	99.3906	37.4709	1.19269	0.449651	0.69933	2.99767e-06	2.99767e-06	1	0	0	1	1	0
AAGTATT	21	224	7	73.5281	397870892	150	195031302	1568	10.6667	0.285605	3.04645	1.14853	0.0213252	0.00803974	0.497778	5.35982e-08	5.35982e-08	1	0	0	1	0	0
AAGTATTATATTC	85	409	13	73.5281	397870892	150	195031302	5317	4.81176	1.15602	5.5625	2.0971	0.0723125	0.0272623	0.41702	1.81749e-07	1.81749e-07	1	0	0	1	0	0
AAGTCC	2	9	6	73.5281	397870892	150	195031302	54	4.5	0.0272005	0.122402	0.0461464	0.000734413	0.000276879	0.18	1.84586e-09	1.84586e-09	1	0	0	1	0	0
AAGTCTGGT	2	8	9	73.5281	397870892	150	195031302	72	4	0.0272005	0.108802	0.0410191	0.000979217	0.000369172	0.24	2.46114e-09	2.46114e-09	1	0	0	1	0	0
AAGTGAC	20	82	7	73.5281	397870892	150	195031302	574	4.1	0.272005	1.11522	0.420445	0.00780654	0.00294312	0.191333	1.96208e-08	1.96208e-08	1	0	0	1	0	0
AAGTGC	1	4	6	73.5281	397870892	150	195031302	24	4	0.0136002	0.054401	0.0205095	0.000326406	0.000123057	0.16	8.20381e-10	8.20381e-10	1	0	0	1	0	0
AAGTGG	17	68	6	73.5281	397870892	150	195031302	408	4	0.231204	0.924816	0.348662	0.0055489	0.00209197	0.16	1.39465e-08	1.39465e-08	1	0	0	1	0	0
AAGTGT	1	4	6	73.5281	397870892	150	195031302	24	4	0.0136002	0.054401	0.0205095	0.000326406	0.000123057	0.16	8.20381e-10	8.20381e-10	1	0	0	1	0	0
AAT	28992	284765	3	73.5281	397870892	150	195031302	854295	9.82219	394.298	3872.87	1460.1	11.6186	4.3803	0.196444	2.9202e-05	2.9202e-05	1	1	1	0	0	0
AATAATC	31	124	7	73.5281	397870892	150	195031302	868	4	0.421607	1.68643	0.635795	0.011805	0.00445057	0.186667	2.96705e-08	2.96705e-08	1	0	0	1	0	0
AATAATG	27	192	7	73.5281	397870892	150	195031302	1344	7.11111	0.367206	2.61125	0.984457	0.0182787	0.0068912	0.331852	4.59413e-08	4.59413e-08	1	0	0	1	0	0
AATAATGGGCAG	358	2352	12	73.5281	397870892	150	195031302	28224	6.56983	4.86889	31.9878	12.0596	0.383853	0.144715	0.525587	9.64768e-07	9.64768e-07	1	0	0	1	1	0
AATAATT	136	565	7	73.5281	397870892	150	195031302	3955	4.15441	1.84963	7.68414	2.89697	0.053789	0.0202788	0.193873	1.35192e-07	1.35192e-07	1	0	0	1	0	0
AATAATTG	11	47	8	73.5281	397870892	150	195031302	376	4.27273	0.149603	0.639211	0.240987	0.00511369	0.0019279	0.227879	1.28526e-08	1.28526e-08	1	0	0	1	0	0
AATAC	202	1044	5	73.5281	397870892	150	195031302	5220	5.16832	2.74725	14.1987	5.35299	0.0709933	0.0267649	0.172277	1.78433e-07	1.78433e-07	1	0	0	1	0	0
AATACAC	7	28	7	73.5281	397870892	150	195031302	196	4	0.0952017	0.380807	0.143567	0.00266565	0.00100497	0.186667	6.69978e-09	6.69978e-09	1	0	0	1	0	0
AATACAT	60	279	7	73.5281	397870892	150	195031302	1953	4.65	0.816014	3.79447	1.43054	0.0265613	0.0100138	0.217	6.67585e-08	6.67585e-08	1	0	0	1	0	0
AATACGGAGG	83	344	10	73.5281	397870892	150	195031302	3440	4.14458	1.12882	4.67848	1.76382	0.0467848	0.0176382	0.276305	1.17588e-07	1.17588e-07	1	0	0	1	0	0
AATACT	127	619	6	73.5281	397870892	150	195031302	3714	4.87402	1.72723	8.41855	3.17385	0.0505113	0.0190431	0.194961	1.26954e-07	1.26954e-07	1	0	0	1	0	0
AATACTC	31	162	7	73.5281	397870892	150	195031302	1134	5.22581	0.421607	2.20324	0.830636	0.0154227	0.00581445	0.243871	3.8763e-08	3.8763e-08	1	0	0	1	0	0
AATAG	8188	43381	5	73.5281	397870892	150	195031302	216905	5.29812	111.359	589.992	222.431	2.94996	1.11215	0.176604	7.41437e-06	7.41437e-06	1	0	0	1	0	0
AATAGAATTAG	212	2266	11	73.5281	397870892	150	195031302	24926	10.6887	2.88325	30.8181	11.6186	0.339	0.127805	0.783836	8.52034e-07	8.52034e-07	1	0	0	1	1	0
AATAGAT	35	140	7	73.5281	397870892	150	195031302	980	4	0.476008	1.90403	0.717833	0.0133282	0.00502483	0.186667	3.34989e-08	3.34989e-08	1	0	0	1	0	0
AATAGATAGT	21	87	10	73.5281	397870892	150	195031302	870	4.14286	0.285605	1.18322	0.446082	0.0118322	0.00446082	0.27619	2.97388e-08	2.97388e-08	1	0	0	1	0	0
AATAGCCC	6	25	8	73.5281	397870892	150	195031302	200	4.16667	0.0816014	0.340006	0.128185	0.00272005	0.00102548	0.222222	6.83651e-09	6.83651e-09	1	0	0	1	0	0
AATAGGAGGTGTAGT	2	13	15	73.5281	397870892	150	195031302	195	6.5	0.0272005	0.176803	0.066656	0.00265205	0.00099984	0.65	6.6656e-09	6.6656e-09	1	0	0	1	1	0
AATAGT	3177	15822	6	73.5281	397870892	150	195031302	94932	4.98017	43.208	215.183	81.1254	1.2911	0.486753	0.199207	3.24502e-06	3.24502e-06	1	0	0	1	0	0
AATAGTC	46	358	7	73.5281	397870892	150	195031302	2506	7.78261	0.625611	4.86889	1.8356	0.0340822	0.0128492	0.363188	8.56615e-08	8.56615e-08	1	0	0	1	0	0
AATAT	274	1408	5	73.5281	397870892	150	195031302	7040	5.13869	3.72647	19.1491	7.21935	0.0957457	0.0360968	0.17129	2.40645e-07	2.40645e-07	1	0	0	1	0	0
AATATAC	17	70	7	73.5281	397870892	150	195031302	490	4.11765	0.231204	0.952017	0.358917	0.00666412	0.00251242	0.192157	1.67494e-08	1.67494e-08	1	0	0	1	0	0
AATATAG	78	464	7	73.5281	397870892	150	195031302	3248	5.94872	1.06082	6.31051	2.37911	0.0441736	0.0166537	0.277607	1.11025e-07	1.11025e-07	1	0	0	1	0	0
AATATAT	22	95	7	73.5281	397870892	150	195031302	665	4.31818	0.299205	1.29202	0.487101	0.00904416	0.00340971	0.201515	2.27314e-08	2.27314e-08	1	0	0	1	0	0
AATATCTACTCAC	74	391	13	73.5281	397870892	150	195031302	5083	5.28378	1.00642	5.31769	2.00481	0.06913	0.0260625	0.457928	1.7375e-07	1.7375e-07	1	0	0	1	0	0
AATATGAGATCTCATATGAGATTGT	100	417	25	73.5281	397870892	150	195031302	10425	4.17	1.36002	5.6713	2.13812	0.141783	0.053453	0.695	3.56353e-07	3.56353e-07	1	0	0	1	1	0
AATATGG	315	1263	7	73.5281	397870892	150	195031302	8841	4.00952	4.28408	17.1771	6.47588	0.12024	0.0453312	0.187111	3.02208e-07	3.02208e-07	1	0	0	1	0	0
AATATT	103	430	6	73.5281	397870892	150	195031302	2580	4.17476	1.40082	5.8481	2.20477	0.0350886	0.0132286	0.16699	8.8191e-08	8.8191e-08	1	0	0	1	0	0
AATATTGGGAC	52	263	11	73.5281	397870892	150	195031302	2893	5.05769	0.707213	3.57686	1.3485	0.0393455	0.0148335	0.370897	9.88901e-08	9.88901e-08	1	0	0	1	0	0
AATC	960	6705	4	73.5281	397870892	150	195031302	26820	6.98438	13.0562	91.1896	34.3791	0.364758	0.137516	0.18625	9.16776e-07	9.16776e-07	1	0	0	0	0	0
AATCAATCACG	1	5	11	73.5281	397870892	150	195031302	55	5	0.0136002	0.0680012	0.0256369	0.000748013	0.000282006	0.366667	1.88004e-09	1.88004e-09	1	0	0	1	0	0
AATCAG	110	486	6	73.5281	397870892	150	195031302	2916	4.41818	1.49603	6.60972	2.49191	0.0396583	0.0149514	0.176727	9.96763e-08	9.96763e-08	1	0	0	1	0	0
AATCAGCTGAT	36	159	11	73.5281	397870892	150	195031302	1749	4.41667	0.489609	2.16244	0.815254	0.0237868	0.00896779	0.323889	5.97853e-08	5.97853e-08	1	0	0	1	0	0
AATCAT	20	216	6	73.5281	397870892	150	195031302	1296	10.8	0.272005	2.93765	1.10751	0.0176259	0.00664509	0.432	4.43006e-08	4.43006e-08	1	0	0	1	0	0
AATCATC	17	192	7	73.5281	397870892	150	195031302	1344	11.2941	0.231204	2.61125	0.984457	0.0182787	0.0068912	0.527059	4.59413e-08	4.59413e-08	1	0	0	1	1	0
AATCATGGGATT	8	32	12	73.5281	397870892	150	195031302	384	4	0.108802	0.435208	0.164076	0.00522249	0.00196891	0.32	1.31261e-08	1.31261e-08	1	0	0	1	0	0
AATCCC	11	44	6	73.5281	397870892	150	195031302	264	4	0.149603	0.598411	0.225605	0.00359046	0.00135363	0.16	9.02419e-09	9.02419e-09	1	0	0	1	0	0
AATCCG	3	12	6	73.5281	397870892	150	195031302	72	4	0.0408007	0.163203	0.0615286	0.000979217	0.000369172	0.16	2.46114e-09	2.46114e-09	1	0	0	1	0	0
AATCCT	32	128	6	73.5281	397870892	150	195031302	768	4	0.435208	1.74083	0.656305	0.010445	0.00393783	0.16	2.62522e-08	2.62522e-08	1	0	0	1	0	0
AATCGAT	7	49	7	73.5281	397870892	150	195031302	343	7	0.0952017	0.666412	0.251242	0.00466488	0.00175869	0.326667	1.17246e-08	1.17246e-08	1	0	0	1	0	0
AATCT	1670	8459	5	73.5281	397870892	150	195031302	42295	5.06527	22.7124	115.044	43.3725	0.575222	0.216863	0.168842	1.44575e-06	1.44575e-06	1	0	0	1	0	0
AATCTCC	42	531	7	73.5281	397870892	150	195031302	3717	12.6429	0.57121	7.22173	2.72264	0.0505521	0.0190585	0.59	1.27057e-07	1.27057e-07	1	0	0	1	1	0
AATCTGACCATCCG	1	4	14	73.5281	397870892	150	195031302	56	4	0.0136002	0.054401	0.0205095	0.000761613	0.000287133	0.373333	1.91422e-09	1.91422e-09	1	0	0	1	0	0
AATCTGGTCAG	6	24	11	73.5281	397870892	150	195031302	264	4	0.0816014	0.326406	0.123057	0.00359046	0.00135363	0.293333	9.02419e-09	9.02419e-09	1	0	0	1	0	0
AATG	217	1459	4	73.5281	397870892	150	195031302	5836	6.7235	2.95125	19.8428	7.48085	0.079371	0.0299234	0.179293	1.99489e-07	1.99489e-07	1	0	0	0	0	0
AATGAATGTAATGT	517	3796	14	73.5281	397870892	150	195031302	53144	7.34236	7.03132	51.6265	19.4635	0.722771	0.27249	0.685287	1.8166e-06	1.8166e-06	1	0	0	1	1	0
AATGAATGTAGTGT	86	356	14	73.5281	397870892	150	195031302	4984	4.13953	1.16962	4.84169	1.82535	0.0677836	0.0255549	0.386357	1.70366e-07	1.70366e-07	1	0	0	1	0	0
AATGAGT	9	44	7	73.5281	397870892	150	195031302	308	4.88889	0.122402	0.598411	0.225605	0.00418887	0.00157923	0.228148	1.05282e-08	1.05282e-08	1	0	0	1	0	0
AATGAT	17	68	6	73.5281	397870892	150	195031302	408	4	0.231204	0.924816	0.348662	0.0055489	0.00209197	0.16	1.39465e-08	1.39465e-08	1	0	0	1	0	0
AATGATGT	199	2483	8	73.5281	397870892	150	195031302	19864	12.4774	2.70645	33.7694	12.7313	0.270155	0.10185	0.665461	6.79002e-07	6.79002e-07	1	0	0	1	1	0
AATGC	3	15	5	73.5281	397870892	150	195031302	75	5	0.0408007	0.204004	0.0769107	0.00102002	0.000384554	0.166667	2.56369e-09	2.56369e-09	1	0	0	1	0	0
AATGCC	2	8	6	73.5281	397870892	150	195031302	48	4	0.0272005	0.108802	0.0410191	0.000652812	0.000246114	0.16	1.64076e-09	1.64076e-09	1	0	0	1	0	0
AATGCT	42	168	6	73.5281	397870892	150	195031302	1008	4	0.57121	2.28484	0.8614	0.013709	0.0051684	0.16	3.4456e-08	3.4456e-08	1	0	0	1	0	0
AATGG	166	1118	5	73.5281	397870892	150	195031302	5590	6.73494	2.25764	15.2051	5.73241	0.0760253	0.0286621	0.224498	1.9108e-07	1.9108e-07	1	0	0	1	0	0
AATGGATGGGTGG	25	165	13	73.5281	397870892	150	195031302	2145	6.6	0.340006	2.24404	0.846018	0.0291725	0.0109982	0.572	7.33216e-08	7.33216e-08	1	0	0	1	1	0
AATGGGAG	1	4	8	73.5281	397870892	150	195031302	32	4	0.0136002	0.054401	0.0205095	0.000435208	0.000164076	0.213333	1.09384e-09	1.09384e-09	1	0	0	1	0	0
AATGGGATCGGG	2	8	12	73.5281	397870892	150	195031302	96	4	0.0272005	0.108802	0.0410191	0.00130562	0.000492229	0.32	3.28152e-09	3.28152e-09	1	0	0	1	0	0
AATGGT	7	42	6	73.5281	397870892	150	195031302	252	6	0.0952017	0.57121	0.21535	0.00342726	0.0012921	0.24	8.614e-09	8.614e-09	1	0	0	1	0	0
AATGT	61	310	5	73.5281	397870892	150	195031302	1550	5.08197	0.829615	4.21607	1.58949	0.0210804	0.00794744	0.169399	5.29829e-08	5.29829e-08	1	0	0	1	0	0
AATGTAG	51	224	7	73.5281	397870892	150	195031302	1568	4.39216	0.693612	3.04645	1.14853	0.0213252	0.00803974	0.204967	5.35982e-08	5.35982e-08	1	0	0	1	0	0
AATGTAGTGAGTG	37	153	13	73.5281	397870892	150	195031302	1989	4.13514	0.503209	2.08084	0.784489	0.0270509	0.0101984	0.358378	6.79891e-08	6.79891e-08	1	0	0	1	0	0
AATGTAT	31	124	7	73.5281	397870892	150	195031302	868	4	0.421607	1.68643	0.635795	0.011805	0.00445057	0.186667	2.96705e-08	2.96705e-08	1	0	0	1	0	0
AATGTATGTATG	201	1050	12	73.5281	397870892	150	195031302	12600	5.22388	2.73365	14.2803	5.38375	0.171363	0.064605	0.41791	4.307e-07	4.307e-07	1	0	0	1	0	0
AATGTCG	26	104	7	73.5281	397870892	150	195031302	728	4	0.353606	1.41443	0.533248	0.00990098	0.00373273	0.186667	2.48849e-08	2.48849e-08	1	0	0	1	0	0
AATGTGTCTCTGTC	9	41	14	73.5281	397870892	150	195031302	574	4.55556	0.122402	0.55761	0.210223	0.00780654	0.00294312	0.425185	1.96208e-08	1.96208e-08	1	0	0	1	0	0
AATT	362	2249	4	73.5281	397870892	150	195031302	8996	6.21271	4.92329	30.5869	11.5315	0.122348	0.0461259	0.165672	3.07506e-07	3.07506e-07	1	0	0	0	0	0
AATTAC	146	739	6	73.5281	397870892	150	195031302	4434	5.06164	1.98564	10.0506	3.78914	0.0603035	0.0227348	0.202466	1.51565e-07	1.51565e-07	1	0	0	1	0	0
AATTACT	2	8	7	73.5281	397870892	150	195031302	56	4	0.0272005	0.108802	0.0410191	0.000761613	0.000287133	0.186667	1.91422e-09	1.91422e-09	1	0	0	1	0	0
AATTAG	155	632	6	73.5281	397870892	150	195031302	3792	4.07742	2.10804	8.59535	3.24051	0.0515721	0.019443	0.163097	1.2962e-07	1.2962e-07	1	0	0	1	0	0
AATTAT	632	2921	6	73.5281	397870892	150	195031302	17526	4.62184	8.59535	39.7263	14.9771	0.238358	0.0898625	0.184873	5.99083e-07	5.99083e-07	1	0	0	1	0	0
AATTATG	101	1051	7	73.5281	397870892	150	195031302	7357	10.4059	1.37362	14.2939	5.38888	0.100057	0.0377221	0.485611	2.51481e-07	2.51481e-07	1	0	0	1	0	0
AATTC	729	3898	5	73.5281	397870892	150	195031302	19490	5.34705	9.91458	53.0137	19.9865	0.265069	0.0999327	0.178235	6.66218e-07	6.66218e-07	1	0	0	1	0	0
AATTCAGGCAG	8	32	11	73.5281	397870892	150	195031302	352	4	0.108802	0.435208	0.164076	0.00478728	0.00180484	0.293333	1.20323e-08	1.20323e-08	1	0	0	1	0	0
AATTCAGGGAG	1	8	11	73.5281	397870892	150	195031302	88	8	0.0136002	0.108802	0.0410191	0.00119682	0.00045121	0.586667	3.00806e-09	3.00806e-09	1	0	0	1	1	0
AATTCAGGTAG	24	127	11	73.5281	397870892	150	195031302	1397	5.29167	0.326406	1.72723	0.651178	0.0189995	0.00716295	0.388056	4.7753e-08	4.7753e-08	1	0	0	1	0	0
AATTCATATGAG	142	1283	12	73.5281	397870892	150	195031302	15396	9.03521	1.93123	17.4491	6.57843	0.209389	0.0789412	0.722817	5.26274e-07	5.26274e-07	1	0	0	1	1	0
AATTGCCGGAC	1	4	11	73.5281	397870892	150	195031302	44	4	0.0136002	0.054401	0.0205095	0.000598411	0.000225605	0.293333	1.50403e-09	1.50403e-09	1	0	0	1	0	0
AC	185376	3157714	2	73.5281	397870892	150	195031302	6315428	17.0341	2521.16	42945.7	16190.8	85.8913	32.3816	0.227121	0.000215877	0.000215877	1	1	1	0	0	0
ACACACATATATATGTGTATATAT	2	8	24	73.5281	397870892	150	195031302	192	4	0.0272005	0.108802	0.0410191	0.00261125	0.000984457	0.64	6.56305e-09	6.56305e-09	1	0	0	1	1	0
ACACACC	3	14	7	73.5281	397870892	150	195031302	98	4.66667	0.0408007	0.190403	0.0717833	0.00133282	0.000502483	0.217778	3.34989e-09	3.34989e-09	1	0	0	1	0	0
ACACACGG	67	312	8	73.5281	397870892	150	195031302	2496	4.65672	0.911216	4.24328	1.59974	0.0339462	0.0127979	0.248358	8.53196e-08	8.53196e-08	1	0	0	1	0	0
ACACACTC	71	294	8	73.5281	397870892	150	195031302	2352	4.14085	0.965617	3.99847	1.50745	0.0319878	0.0120596	0.220845	8.03974e-08	8.03974e-08	1	0	0	1	0	0
ACACAG	1341	6550	6	73.5281	397870892	150	195031302	39300	4.88441	18.2379	89.0816	33.5844	0.534489	0.201506	0.195377	1.34337e-06	1.34337e-06	1	0	0	1	0	0
ACACAGAG	144	662	8	73.5281	397870892	150	195031302	5296	4.59722	1.95843	9.00336	3.39433	0.0720269	0.0271546	0.245185	1.81031e-07	1.81031e-07	1	0	0	1	0	0
ACACAGAGACAGAG	4555	34965	14	73.5281	397870892	150	195031302	489510	7.67618	61.9491	475.532	179.279	6.65745	2.5099	0.716443	1.67327e-05	1.67327e-05	1	0	0	1	1	0
ACACAGAGAG	15	79	10	73.5281	397870892	150	195031302	790	5.26667	0.204004	1.07442	0.405063	0.0107442	0.00405063	0.351111	2.70042e-08	2.70042e-08	1	0	0	1	0	0
ACACAT	436	2080	6	73.5281	397870892	150	195031302	12480	4.77064	5.9297	28.2885	10.665	0.169731	0.0639897	0.190826	4.26598e-07	4.26598e-07	1	0	0	1	0	0
ACACATATATACACATGTGTATAT	2	8	24	73.5281	397870892	150	195031302	192	4	0.0272005	0.108802	0.0410191	0.00261125	0.000984457	0.64	6.56305e-09	6.56305e-09	1	0	0	1	1	0
ACACATG	446	6490	7	73.5281	397870892	150	195031302	45430	14.5516	6.06571	88.2656	33.2767	0.617859	0.232937	0.679073	1.55291e-06	1.55291e-06	1	0	0	1	1	0
ACACC	330	3240	5	73.5281	397870892	150	195031302	16200	9.81818	4.48808	44.0648	16.6127	0.220324	0.0830636	0.327273	5.53757e-07	5.53757e-07	1	0	0	1	0	0
ACACCC	3114	17307	6	73.5281	397870892	150	195031302	103842	5.5578	42.3511	235.379	88.7396	1.41228	0.532438	0.222312	3.54958e-06	3.54958e-06	1	0	0	1	0	0
ACACCCC	1	4	7	73.5281	397870892	150	195031302	28	4	0.0136002	0.054401	0.0205095	0.000380807	0.000143567	0.186667	9.57111e-10	9.57111e-10	1	0	0	1	0	0
ACACCT	3	12	6	73.5281	397870892	150	195031302	72	4	0.0408007	0.163203	0.0615286	0.000979217	0.000369172	0.16	2.46114e-09	2.46114e-09	1	0	0	1	0	0
ACACG	34	170	5	73.5281	397870892	150	195031302	850	5	0.462408	2.31204	0.871655	0.0115602	0.00435827	0.166667	2.90552e-08	2.90552e-08	1	0	0	1	0	0
ACACGC	7664	56212	6	73.5281	397870892	150	195031302	337272	7.33455	104.232	764.497	288.22	4.58698	1.72932	0.293382	1.15288e-05	1.15288e-05	1	0	0	1	0	0
ACACGG	8	38	6	73.5281	397870892	150	195031302	228	4.75	0.108802	0.516809	0.194841	0.00310085	0.00116904	0.19	7.79362e-09	7.79362e-09	1	0	0	1	0	0
ACACGGC	6	30	7	73.5281	397870892	150	195031302	210	5	0.0816014	0.408007	0.153821	0.00285605	0.00107675	0.233333	7.17833e-09	7.17833e-09	1	0	0	1	0	0
ACACGGT	9	36	7	73.5281	397870892	150	195031302	252	4	0.122402	0.489609	0.184586	0.00342726	0.0012921	0.186667	8.614e-09	8.614e-09	1	0	0	1	0	0
ACACGT	66	305	6	73.5281	397870892	150	195031302	1830	4.62121	0.897616	4.14807	1.56385	0.0248884	0.00938311	0.184848	6.25541e-08	6.25541e-08	1	0	0	1	0	0
ACACTATGTATGTATGTATATAGT	2	12	24	73.5281	397870892	150	195031302	288	6	0.0272005	0.163203	0.0615286	0.00391687	0.00147669	0.96	9.84457e-09	9.84457e-09	1	0	0	1	1	0
ACACTC	60	301	6	73.5281	397870892	150	195031302	1806	5.01667	0.816014	4.09367	1.54334	0.024562	0.00926005	0.200667	6.17337e-08	6.17337e-08	1	0	0	1	0	0
ACAG	495	6667	4	73.5281	397870892	150	195031302	26668	13.4687	6.73212	90.6728	34.1843	0.362691	0.136737	0.359165	9.1158e-07	9.1158e-07	1	0	0	0	0	0
ACAGACAGACAGAG	3105	22978	14	73.5281	397870892	150	195031302	321692	7.40032	42.2287	312.506	117.817	4.37509	1.64944	0.690697	1.09963e-05	1.09963e-05	1	0	0	1	1	0
ACAGACAGACGCGG	1	4	14	73.5281	397870892	150	195031302	56	4	0.0136002	0.054401	0.0205095	0.000761613	0.000287133	0.373333	1.91422e-09	1.91422e-09	1	0	0	1	0	0
ACAGACAGAG	15291	75523	10	73.5281	397870892	150	195031302	755230	4.93905	207.961	1027.13	387.235	10.2713	3.87235	0.32927	2.58157e-05	2.58157e-05	1	1	0	1	0	0
ACAGACAGGGCAGACGG	1	6	17	73.5281	397870892	150	195031302	102	6	0.0136002	0.0816014	0.0307643	0.00138722	0.000522993	0.68	3.48662e-09	3.48662e-09	1	0	0	1	1	0
ACAGACC	106	606	7	73.5281	397870892	150	195031302	4242	5.71698	1.44163	8.24175	3.10719	0.0576922	0.0217504	0.266792	1.45002e-07	1.45002e-07	1	0	0	1	0	0
ACAGACGG	4	16	8	73.5281	397870892	150	195031302	128	4	0.054401	0.217604	0.0820381	0.00174083	0.000656305	0.213333	4.37537e-09	4.37537e-09	1	0	0	1	0	0
ACAGAG	77881	725568	6	73.5281	397870892	150	195031302	4353408	9.31637	1059.2	9867.9	3720.26	59.2074	22.3216	0.372655	0.000148811	0.000148811	1	1	1	1	0	0
ACAGAGACATGGAG	383	2344	14	73.5281	397870892	150	195031302	32816	6.1201	5.20889	31.879	12.0186	0.446305	0.16826	0.57121	1.12173e-06	1.12173e-06	1	0	0	1	1	0
ACAGAGACCGAG	83	452	12	73.5281	397870892	150	195031302	5424	5.44578	1.12882	6.14731	2.31758	0.0737677	0.0278109	0.435663	1.85406e-07	1.85406e-07	1	0	0	1	0	0
ACAGAGAG	1152	6899	8	73.5281	397870892	150	195031302	55192	5.98872	15.6675	93.8281	35.3738	0.750624	0.28299	0.319398	1.8866e-06	1.8866e-06	1	0	0	1	0	0
ACAGAGAGAG	748	3298	10	73.5281	397870892	150	195031302	32980	4.40909	10.173	44.8536	16.9101	0.448536	0.169101	0.293939	1.12734e-06	1.12734e-06	1	0	0	1	0	0
ACAGAGATACAGAGTC	13	75	16	73.5281	397870892	150	195031302	1200	5.76923	0.176803	1.02002	0.384554	0.0163203	0.00615286	0.615385	4.10191e-08	4.10191e-08	1	0	0	1	1	0
ACAGAGGCGAG	3	13	11	73.5281	397870892	150	195031302	143	4.33333	0.0408007	0.176803	0.066656	0.00194483	0.000733216	0.317778	4.8881e-09	4.8881e-09	1	0	0	1	0	0
ACAGATAGATATAG	423	2528	14	73.5281	397870892	150	195031302	35392	5.97636	5.7529	34.3814	12.962	0.48134	0.181468	0.557794	1.20979e-06	1.20979e-06	1	0	0	1	1	0
ACAGATCGGATCGAT	216	1318	15	73.5281	397870892	150	195031302	19770	6.10185	2.93765	17.9251	6.75789	0.268877	0.101368	0.610185	6.75789e-07	6.75789e-07	1	0	0	1	1	0
ACAGC	124	762	5	73.5281	397870892	150	195031302	3810	6.14516	1.68643	10.3634	3.90707	0.0518169	0.0195353	0.204839	1.30236e-07	1.30236e-07	1	0	0	1	0	0
ACAGCC	6	24	6	73.5281	397870892	150	195031302	144	4	0.0816014	0.326406	0.123057	0.00195843	0.000738343	0.16	4.92229e-09	4.92229e-09	1	0	0	1	0	0
ACAGGG	2	8	6	73.5281	397870892	150	195031302	48	4	0.0272005	0.108802	0.0410191	0.000652812	0.000246114	0.16	1.64076e-09	1.64076e-09	1	0	0	1	0	0
ACAGTCACG	42	204	9	73.5281	397870892	150	195031302	1836	4.85714	0.57121	2.77445	1.04599	0.02497	0.00941387	0.291429	6.27592e-08	6.27592e-08	1	0	0	1	0	0
ACAT	33172	313862	4	73.5281	397870892	150	195031302	1255448	9.46165	451.147	4268.6	1609.29	17.0744	6.43716	0.252311	4.29144e-05	4.29144e-05	1	1	1	0	0	0
ACATACGT	248	1043	8	73.5281	397870892	150	195031302	8344	4.20565	3.37286	14.1851	5.34786	0.11348	0.0427829	0.224301	2.85219e-07	2.85219e-07	1	0	0	1	0	0
ACATAG	11	44	6	73.5281	397870892	150	195031302	264	4	0.149603	0.598411	0.225605	0.00359046	0.00135363	0.16	9.02419e-09	9.02419e-09	1	0	0	1	0	0
ACATAGT	32	128	7	73.5281	397870892	150	195031302	896	4	0.435208	1.74083	0.656305	0.0121858	0.00459413	0.186667	3.06276e-08	3.06276e-08	1	0	0	1	0	0
ACATAT	167	867	6	73.5281	397870892	150	195031302	5202	5.19162	2.27124	11.7914	4.44544	0.0707485	0.0266726	0.207665	1.77818e-07	1.77818e-07	1	0	0	1	0	0
ACATC	289	4356	5	73.5281	397870892	150	195031302	21780	15.0727	3.93047	59.2426	22.3349	0.296213	0.111674	0.502422	7.44496e-07	7.44496e-07	1	0	0	1	1	0
ACATCG	1	4	6	73.5281	397870892	150	195031302	24	4	0.0136002	0.054401	0.0205095	0.000326406	0.000123057	0.16	8.20381e-10	8.20381e-10	1	0	0	1	0	0
ACATCT	1	4	6	73.5281	397870892	150	195031302	24	4	0.0136002	0.054401	0.0205095	0.000326406	0.000123057	0.16	8.20381e-10	8.20381e-10	1	0	0	1	0	0
ACATGCTCCG	2	27	10	73.5281	397870892	150	195031302	270	13.5	0.0272005	0.367206	0.138439	0.00367206	0.00138439	0.9	9.22929e-09	9.22929e-09	1	0	0	1	1	0
ACATGG	16	64	6	73.5281	397870892	150	195031302	384	4	0.217604	0.870415	0.328152	0.00522249	0.00196891	0.16	1.31261e-08	1.31261e-08	1	0	0	1	0	0
ACC	1101	9405	3	73.5281	397870892	150	195031302	28215	8.54223	14.9739	127.91	48.223	0.383731	0.144669	0.170845	9.64461e-07	9.64461e-07	1	0	0	0	0	0
ACCACCG	48	252	7	73.5281	397870892	150	195031302	1764	5.25	0.652812	3.42726	1.2921	0.0239908	0.0090447	0.245	6.0298e-08	6.0298e-08	1	0	0	1	0	0
ACCACG	64	280	6	73.5281	397870892	150	195031302	1680	4.375	0.870415	3.80807	1.43567	0.0228484	0.008614	0.175	5.74267e-08	5.74267e-08	1	0	0	1	0	0
ACCACT	7	41	6	73.5281	397870892	150	195031302	246	5.85714	0.0952017	0.55761	0.210223	0.00334566	0.00126134	0.234286	8.40891e-09	8.40891e-09	1	0	0	1	0	0
ACCACTACT	94	496	9	73.5281	397870892	150	195031302	4464	5.2766	1.27842	6.74572	2.54318	0.0607115	0.0228886	0.316596	1.52591e-07	1.52591e-07	1	0	0	1	0	0
ACCAGC	71	286	6	73.5281	397870892	150	195031302	1716	4.02817	0.965617	3.88967	1.46643	0.023338	0.00879859	0.161127	5.86573e-08	5.86573e-08	1	0	0	1	0	0
ACCAGT	40	200	6	73.5281	397870892	150	195031302	1200	5	0.54401	2.72005	1.02548	0.0163203	0.00615286	0.2	4.10191e-08	4.10191e-08	1	0	0	1	0	0
ACCATCATC	11	48	9	73.5281	397870892	150	195031302	432	4.36364	0.149603	0.652812	0.246114	0.0058753	0.00221503	0.261818	1.47669e-08	1.47669e-08	1	0	0	1	0	0
ACCATG	540	3070	6	73.5281	397870892	150	195031302	18420	5.68519	7.34413	41.7527	15.7411	0.250516	0.0944464	0.227407	6.29643e-07	6.29643e-07	1	0	0	1	0	0
ACCATGGCAG	7	47	10	73.5281	397870892	150	195031302	470	6.71429	0.0952017	0.639211	0.240987	0.00639211	0.00240987	0.447619	1.60658e-08	1.60658e-08	1	0	0	1	0	0
ACCC	14	88	4	73.5281	397870892	150	195031302	352	6.28571	0.190403	1.19682	0.45121	0.00478728	0.00180484	0.167619	1.20323e-08	1.20323e-08	1	0	0	0	0	0
ACCCAT	17	68	6	73.5281	397870892	150	195031302	408	4	0.231204	0.924816	0.348662	0.0055489	0.00209197	0.16	1.39465e-08	1.39465e-08	1	0	0	1	0	0
ACCCCC	8	36	6	73.5281	397870892	150	195031302	216	4.5	0.108802	0.489609	0.184586	0.00293765	0.00110751	0.18	7.38343e-09	7.38343e-09	1	0	0	1	0	0
ACCCGC	23	93	6	73.5281	397870892	150	195031302	558	4.04348	0.312806	1.26482	0.476847	0.00758893	0.00286108	0.161739	1.90739e-08	1.90739e-08	1	0	0	1	0	0
ACCG	132	948	4	73.5281	397870892	150	195031302	3792	7.18182	1.79523	12.893	4.86076	0.0515721	0.019443	0.191515	1.2962e-07	1.2962e-07	1	0	0	0	0	0
ACCGAG	53	414	6	73.5281	397870892	150	195031302	2484	7.81132	0.720813	5.6305	2.12274	0.033783	0.0127364	0.312453	8.49094e-08	8.49094e-08	1	0	0	1	0	0
ACCGAGAG	29	191	8	73.5281	397870892	150	195031302	1528	6.58621	0.394407	2.59765	0.97933	0.0207812	0.00783464	0.351264	5.22309e-08	5.22309e-08	1	0	0	1	0	0
ACCGCC	61	253	6	73.5281	397870892	150	195031302	1518	4.14754	0.829615	3.44086	1.29723	0.0206452	0.00778337	0.165902	5.18891e-08	5.18891e-08	1	0	0	1	0	0
ACCGTGC	1	5	7	73.5281	397870892	150	195031302	35	5	0.0136002	0.0680012	0.0256369	0.000476008	0.000179458	0.233333	1.19639e-09	1.19639e-09	1	0	0	1	0	0
ACCT	584	6231	4	73.5281	397870892	150	195031302	24924	10.6695	7.94254	84.7431	31.9487	0.338972	0.127795	0.284521	8.51966e-07	8.51966e-07	1	0	0	0	0	0
ACCTAT	30	120	6	73.5281	397870892	150	195031302	720	4	0.408007	1.63203	0.615286	0.00979217	0.00369172	0.16	2.46114e-08	2.46114e-08	1	0	0	1	0	0
ACCTATCGC	2	8	9	73.5281	397870892	150	195031302	72	4	0.0272005	0.108802	0.0410191	0.000979217	0.000369172	0.24	2.46114e-09	2.46114e-09	1	0	0	1	0	0
ACCTCCC	14	56	7	73.5281	397870892	150	195031302	392	4	0.190403	0.761613	0.287133	0.00533129	0.00200993	0.186667	1.33996e-08	1.33996e-08	1	0	0	1	0	0
ACCTCG	48	278	6	73.5281	397870892	150	195031302	1668	5.79167	0.652812	3.78087	1.42541	0.0226852	0.00855247	0.231667	5.70165e-08	5.70165e-08	1	0	0	1	0	0
ACCTCGGCGAGC	1	5	12	73.5281	397870892	150	195031302	60	5	0.0136002	0.0680012	0.0256369	0.000816014	0.000307643	0.4	2.05095e-09	2.05095e-09	1	0	0	1	0	0
ACCTCT	4	16	6	73.5281	397870892	150	195031302	96	4	0.054401	0.217604	0.0820381	0.00130562	0.000492229	0.16	3.28152e-09	3.28152e-09	1	0	0	1	0	0
ACCTGGAG	6	24	8	73.5281	397870892	150	195031302	192	4	0.0816014	0.326406	0.123057	0.00261125	0.000984457	0.213333	6.56305e-09	6.56305e-09	1	0	0	1	0	0
ACG	5723	65299	3	73.5281	397870892	150	195031302	195897	11.4099	77.8342	888.082	334.813	2.66425	1.00444	0.228198	6.69626e-06	6.69626e-06	1	0	0	0	0	0
ACGAG	22	348	5	73.5281	397870892	150	195031302	1740	15.8182	0.299205	4.73288	1.78433	0.0236644	0.00892164	0.527273	5.94776e-08	5.94776e-08	1	0	0	1	1	0
ACGAGG	102	726	6	73.5281	397870892	150	195031302	4356	7.11765	1.38722	9.87377	3.72248	0.0592426	0.0223349	0.284706	1.48899e-07	1.48899e-07	1	0	0	1	0	0
ACGATG	343	2918	6	73.5281	397870892	150	195031302	17508	8.50729	4.66488	39.6855	14.9617	0.238113	0.0897702	0.340292	5.98468e-07	5.98468e-07	1	0	0	1	0	0
ACGATGATG	208	1132	9	73.5281	397870892	150	195031302	10188	5.44231	2.82885	15.3955	5.8042	0.138559	0.0522378	0.326538	3.48252e-07	3.48252e-07	1	0	0	1	0	0
ACGC	13760	109617	4	73.5281	397870892	150	195031302	438468	7.96635	187.139	1490.82	562.048	5.96327	2.24819	0.212436	1.4988e-05	1.4988e-05	1	1	0	0	0	0
ACGCAG	52	550	6	73.5281	397870892	150	195031302	3300	10.5769	0.707213	7.48013	2.82006	0.0448808	0.0169204	0.423077	1.12802e-07	1.12802e-07	1	0	0	1	0	0
ACGCAT	2	8	6	73.5281	397870892	150	195031302	48	4	0.0272005	0.108802	0.0410191	0.000652812	0.000246114	0.16	1.64076e-09	1.64076e-09	1	0	0	1	0	0
ACGCCC	3	21	6	73.5281	397870892	150	195031302	126	7	0.0408007	0.285605	0.107675	0.00171363	0.00064605	0.28	4.307e-09	4.307e-09	1	0	0	1	0	0
ACGCCG	31	126	6	73.5281	397870892	150	195031302	756	4.06452	0.421607	1.71363	0.64605	0.0102818	0.0038763	0.162581	2.5842e-08	2.5842e-08	1	0	0	1	0	0
ACGCGC	5	46	6	73.5281	397870892	150	195031302	276	9.2	0.0680012	0.625611	0.23586	0.00375367	0.00141516	0.368	9.43438e-09	9.43438e-09	1	0	0	1	0	0
ACGCGG	26	104	6	73.5281	397870892	150	195031302	624	4	0.353606	1.41443	0.533248	0.00848655	0.00319949	0.16	2.13299e-08	2.13299e-08	1	0	0	1	0	0
ACGCGGCG	4	16	8	73.5281	397870892	150	195031302	128	4	0.054401	0.217604	0.0820381	0.00174083	0.000656305	0.213333	4.37537e-09	4.37537e-09	1	0	0	1	0	0
ACGCTCC	1	4	7	73.5281	397870892	150	195031302	28	4	0.0136002	0.054401	0.0205095	0.000380807	0.000143567	0.186667	9.57111e-10	9.57111e-10	1	0	0	1	0	0
ACGG	749	5294	4	73.5281	397870892	150	195031302	21176	7.06809	10.1866	71.9997	27.1444	0.287999	0.108577	0.188482	7.2385e-07	7.2385e-07	1	0	0	0	0	0
ACGGAG	87	1000	6	73.5281	397870892	150	195031302	6000	11.4943	1.18322	13.6002	5.12738	0.0816014	0.0307643	0.45977	2.05095e-07	2.05095e-07	1	0	0	1	0	0
ACGGATCAGATCGAT	136	590	15	73.5281	397870892	150	195031302	8850	4.33824	1.84963	8.02414	3.02516	0.120362	0.0453773	0.433824	3.02516e-07	3.02516e-07	1	0	0	1	0	0
ACGGCG	3	15	6	73.5281	397870892	150	195031302	90	5	0.0408007	0.204004	0.0769107	0.00122402	0.000461464	0.2	3.07643e-09	3.07643e-09	1	0	0	1	0	0
ACGGCGC	8	32	7	73.5281	397870892	150	195031302	224	4	0.108802	0.435208	0.164076	0.00304645	0.00114853	0.186667	7.65689e-09	7.65689e-09	1	0	0	1	0	0
ACGGCTC	1	4	7	73.5281	397870892	150	195031302	28	4	0.0136002	0.054401	0.0205095	0.000380807	0.000143567	0.186667	9.57111e-10	9.57111e-10	1	0	0	1	0	0
ACGGGCG	42	220	7	73.5281	397870892	150	195031302	1540	5.2381	0.57121	2.99205	1.12802	0.0209444	0.00789617	0.244444	5.26411e-08	5.26411e-08	1	0	0	1	0	0
ACGT	68	465	4	73.5281	397870892	150	195031302	1860	6.83824	0.924816	6.32411	2.38423	0.0252964	0.00953693	0.182353	6.35795e-08	6.35795e-08	1	0	0	0	0	0
ACGTAGAG	10	63	8	73.5281	397870892	150	195031302	504	6.3	0.136002	0.856815	0.323025	0.00685452	0.0025842	0.336	1.7228e-08	1.7228e-08	1	0	0	1	0	0
ACT	4938	59417	3	73.5281	397870892	150	195031302	178251	12.0326	67.158	808.085	304.654	2.42426	0.913961	0.240652	6.09307e-06	6.09307e-06	1	0	0	0	0	0
ACTAGG	31	124	6	73.5281	397870892	150	195031302	744	4	0.421607	1.68643	0.635795	0.0101186	0.00381477	0.16	2.54318e-08	2.54318e-08	1	0	0	1	0	0
ACTAT	5	25	5	73.5281	397870892	150	195031302	125	5	0.0680012	0.340006	0.128185	0.00170003	0.000640923	0.166667	4.27282e-09	4.27282e-09	1	0	0	1	0	0
ACTATC	2	8	6	73.5281	397870892	150	195031302	48	4	0.0272005	0.108802	0.0410191	0.000652812	0.000246114	0.16	1.64076e-09	1.64076e-09	1	0	0	1	0	0
ACTATG	94	376	6	73.5281	397870892	150	195031302	2256	4	1.27842	5.11369	1.9279	0.0306821	0.0115674	0.16	7.71158e-08	7.71158e-08	1	0	0	1	0	0
ACTC	1644	15036	4	73.5281	397870892	150	195031302	60144	9.14599	22.3588	204.493	77.0953	0.817973	0.308381	0.243893	2.05588e-06	2.05588e-06	1	0	0	0	0	0
ACTCCT	1	4	6	73.5281	397870892	150	195031302	24	4	0.0136002	0.054401	0.0205095	0.000326406	0.000123057	0.16	8.20381e-10	8.20381e-10	1	0	0	1	0	0
ACTCGC	1	8	6	73.5281	397870892	150	195031302	48	8	0.0136002	0.108802	0.0410191	0.000652812	0.000246114	0.32	1.64076e-09	1.64076e-09	1	0	0	1	0	0
ACTCGGG	7	54	7	73.5281	397870892	150	195031302	378	7.71429	0.0952017	0.734413	0.276879	0.00514089	0.00193815	0.36	1.2921e-08	1.2921e-08	1	0	0	1	0	0
ACTCT	28	140	5	73.5281	397870892	150	195031302	700	5	0.380807	1.90403	0.717833	0.00952017	0.00358917	0.166667	2.39278e-08	2.39278e-08	1	0	0	1	0	0
ACTCTC	342	1771	6	73.5281	397870892	150	195031302	10626	5.17836	4.65128	24.086	9.08059	0.144516	0.0544836	0.207135	3.63224e-07	3.63224e-07	1	0	0	1	0	0
ACTCTCCC	10	47	8	73.5281	397870892	150	195031302	376	4.7	0.136002	0.639211	0.240987	0.00511369	0.0019279	0.250667	1.28526e-08	1.28526e-08	1	0	0	1	0	0
ACTCTCG	1	4	7	73.5281	397870892	150	195031302	28	4	0.0136002	0.054401	0.0205095	0.000380807	0.000143567	0.186667	9.57111e-10	9.57111e-10	1	0	0	1	0	0
ACTCTCT	2	8	7	73.5281	397870892	150	195031302	56	4	0.0272005	0.108802	0.0410191	0.000761613	0.000287133	0.186667	1.91422e-09	1.91422e-09	1	0	0	1	0	0
ACTCTCTGG	2	14	9	73.5281	397870892	150	195031302	126	7	0.0272005	0.190403	0.0717833	0.00171363	0.00064605	0.42	4.307e-09	4.307e-09	1	0	0	1	0	0
ACTG	242	1538	4	73.5281	397870892	150	195031302	6152	6.35537	3.29126	20.9172	7.88591	0.0836687	0.0315437	0.169477	2.10291e-07	2.10291e-07	1	0	0	0	0	0
ACTGAGAG	3	21	8	73.5281	397870892	150	195031302	168	7	0.0408007	0.285605	0.107675	0.00228484	0.0008614	0.373333	5.74267e-09	5.74267e-09	1	0	0	1	0	0
ACTGAT	1	4	6	73.5281	397870892	150	195031302	24	4	0.0136002	0.054401	0.0205095	0.000326406	0.000123057	0.16	8.20381e-10	8.20381e-10	1	0	0	1	0	0
ACTGC	15	75	5	73.5281	397870892	150	195031302	375	5	0.204004	1.02002	0.384554	0.00510009	0.00192277	0.166667	1.28185e-08	1.28185e-08	1	0	0	1	0	0
ACTGCAG	4	22	7	73.5281	397870892	150	195031302	154	5.5	0.054401	0.299205	0.112802	0.00209444	0.000789617	0.256667	5.26411e-09	5.26411e-09	1	0	0	1	0	0
ACTGCCG	6	29	7	73.5281	397870892	150	195031302	203	4.83333	0.0816014	0.394407	0.148694	0.00276085	0.00104086	0.225556	6.93906e-09	6.93906e-09	1	0	0	1	0	0
ACTGCT	803	3223	6	73.5281	397870892	150	195031302	19338	4.0137	10.921	43.8336	16.5256	0.263001	0.0991533	0.160548	6.61022e-07	6.61022e-07	1	0	0	1	0	0
ACTGGGAGAGGC	1	6	12	73.5281	397870892	150	195031302	72	6	0.0136002	0.0816014	0.0307643	0.000979217	0.000369172	0.48	2.46114e-09	2.46114e-09	1	0	0	1	0	0
AG	743208	16313759	2	73.5281	397870892	150	195031302	32627518	21.9505	10107.8	221871	83646.9	443.742	167.294	0.292673	0.00111529	0.00111529	1	1	1	0	0	0
AGAGAGAGAT	163	866	10	73.5281	397870892	150	195031302	8660	5.31288	2.21684	11.7778	4.44031	0.117778	0.0444031	0.354192	2.96021e-07	2.96021e-07	1	0	0	1	0	0
AGAGAGAGCG	886	3840	10	73.5281	397870892	150	195031302	38400	4.33409	12.0498	52.2249	19.6891	0.522249	0.196891	0.288939	1.31261e-06	1.31261e-06	1	0	0	1	0	0
AGAGAGAT	169	1095	8	73.5281	397870892	150	195031302	8760	6.47929	2.29844	14.8923	5.61448	0.119138	0.0449159	0.345562	2.99439e-07	2.99439e-07	1	0	0	1	0	0
AGAGAGATAT	1	8	10	73.5281	397870892	150	195031302	80	8	0.0136002	0.108802	0.0410191	0.00108802	0.000410191	0.533333	2.7346e-09	2.7346e-09	1	0	0	1	1	0
AGAGAGCC	37	212	8	73.5281	397870892	150	195031302	1696	5.72973	0.503209	2.88325	1.087	0.023066	0.00869604	0.305586	5.79736e-08	5.79736e-08	1	0	0	1	0	0
AGAGAGCG	1141	6432	8	73.5281	397870892	150	195031302	51456	5.63716	15.5179	87.4767	32.9793	0.699814	0.263835	0.300649	1.7589e-06	1.7589e-06	1	0	0	1	0	0
AGAGAGG	73	307	7	73.5281	397870892	150	195031302	2149	4.20548	0.992818	4.17527	1.57411	0.0292269	0.0110187	0.196256	7.34583e-08	7.34583e-08	1	0	0	1	0	0
AGAGAT	145	1240	6	73.5281	397870892	150	195031302	7440	8.55172	1.97203	16.8643	6.35795	0.101186	0.0381477	0.342069	2.54318e-07	2.54318e-07	1	0	0	1	0	0
AGAGATGG	106	1050	8	73.5281	397870892	150	195031302	8400	9.90566	1.44163	14.2803	5.38375	0.114242	0.04307	0.528302	2.87133e-07	2.87133e-07	1	0	0	1	1	0
AGAGC	434	2317	5	73.5281	397870892	150	195031302	11585	5.33871	5.9025	31.5118	11.8801	0.157559	0.0594007	0.177957	3.96005e-07	3.96005e-07	1	0	0	1	0	0
AGAGCC	5	21	6	73.5281	397870892	150	195031302	126	4.2	0.0680012	0.285605	0.107675	0.00171363	0.00064605	0.168	4.307e-09	4.307e-09	1	0	0	1	0	0
AGAGCCT	4	20	7	73.5281	397870892	150	195031302	140	5	0.054401	0.272005	0.102548	0.00190403	0.000717833	0.233333	4.78556e-09	4.78556e-09	1	0	0	1	0	0
AGAGCG	951	7754	6	73.5281	397870892	150	195031302	46524	8.15352	12.9338	105.456	39.7577	0.632738	0.238546	0.326141	1.59031e-06	1.59031e-06	1	0	0	1	0	0
AGAGCGGG	51	324	8	73.5281	397870892	150	195031302	2592	6.35294	0.693612	4.40648	1.66127	0.0352518	0.0132902	0.338824	8.86012e-08	8.86012e-08	1	0	0	1	0	0
AGAGCT	70	280	6	73.5281	397870892	150	195031302	1680	4	0.952017	3.80807	1.43567	0.0228484	0.008614	0.16	5.74267e-08	5.74267e-08	1	0	0	1	0	0
AGAGG	133	749	5	73.5281	397870892	150	195031302	3745	5.63158	1.80883	10.1866	3.84041	0.0509329	0.019202	0.187719	1.28014e-07	1.28014e-07	1	0	0	1	0	0
AGAGGAGCGG	146	675	10	73.5281	397870892	150	195031302	6750	4.62329	1.98564	9.18016	3.46098	0.0918016	0.0346098	0.308219	2.30732e-07	2.30732e-07	1	0	0	1	0	0
AGAGGC	36	351	6	73.5281	397870892	150	195031302	2106	9.75	0.489609	4.77368	1.79971	0.0286421	0.0107983	0.39	7.19884e-08	7.19884e-08	1	0	0	1	0	0
AGAGGG	1772	8573	6	73.5281	397870892	150	195031302	51438	4.83804	24.0996	116.595	43.957	0.699569	0.263742	0.193521	1.75828e-06	1.75828e-06	1	0	0	1	0	0
AGAGGGAGG	14	86	9	73.5281	397870892	150	195031302	774	6.14286	0.190403	1.16962	0.440955	0.0105266	0.00396859	0.368571	2.64573e-08	2.64573e-08	1	0	0	1	0	0
AGAGGGAT	7	30	8	73.5281	397870892	150	195031302	240	4.28571	0.0952017	0.408007	0.153821	0.00326406	0.00123057	0.228571	8.20381e-09	8.20381e-09	1	0	0	1	0	0
AGAT	5608	49228	4	73.5281	397870892	150	195031302	196912	8.77817	76.2701	669.513	252.411	2.67805	1.00964	0.234085	6.73095e-06	6.73095e-06	1	0	0	0	0	0
AGATAGATAGATAT	379	1869	14	73.5281	397870892	150	195031302	26166	4.9314	5.15449	25.4188	9.58308	0.355864	0.134163	0.460264	8.94421e-07	8.94421e-07	1	0	0	1	0	0
AGATAT	102	410	6	73.5281	397870892	150	195031302	2460	4.01961	1.38722	5.5761	2.10223	0.0334566	0.0126134	0.160784	8.40891e-08	8.40891e-08	1	0	0	1	0	0
AGATATAGATGGAT	690	4700	14	73.5281	397870892	150	195031302	65800	6.81159	9.38417	63.9211	24.0987	0.894896	0.337382	0.635749	2.24921e-06	2.24921e-06	1	0	0	1	1	0
AGATC	396	3475	5	73.5281	397870892	150	195031302	17375	8.77525	5.3857	47.2608	17.8177	0.236304	0.0890883	0.292508	5.93922e-07	5.93922e-07	1	0	0	1	0	0
AGATCC	1	4	6	73.5281	397870892	150	195031302	24	4	0.0136002	0.054401	0.0205095	0.000326406	0.000123057	0.16	8.20381e-10	8.20381e-10	1	0	0	1	0	0
AGATG	35	401	5	73.5281	397870892	150	195031302	2005	11.4571	0.476008	5.4537	2.05608	0.0272685	0.0102804	0.381905	6.8536e-08	6.8536e-08	1	0	0	1	0	0
AGATGATAGC	42	189	10	73.5281	397870892	150	195031302	1890	4.5	0.57121	2.57045	0.969075	0.0257045	0.00969075	0.3	6.4605e-08	6.4605e-08	1	0	0	1	0	0
AGATGCTCGCCG	2	9	12	73.5281	397870892	150	195031302	108	4.5	0.0272005	0.122402	0.0461464	0.00146883	0.000553757	0.36	3.69172e-09	3.69172e-09	1	0	0	1	0	0
AGATGG	3	31	6	73.5281	397870892	150	195031302	186	10.3333	0.0408007	0.421607	0.158949	0.00252964	0.000953693	0.413333	6.35795e-09	6.35795e-09	1	0	0	1	0	0
AGC	6144	54345	3	73.5281	397870892	150	195031302	163035	8.84521	83.5599	739.105	278.648	2.21732	0.835943	0.176904	5.57295e-06	5.57295e-06	1	0	0	0	0	0
AGCAGCC	13	58	7	73.5281	397870892	150	195031302	406	4.46154	0.176803	0.788814	0.297388	0.0055217	0.00208172	0.208205	1.38781e-08	1.38781e-08	1	0	0	1	0	0
AGCAGCCAGCC	18	74	11	73.5281	397870892	150	195031302	814	4.11111	0.244804	1.00642	0.379426	0.0110706	0.00417369	0.301481	2.78246e-08	2.78246e-08	1	0	0	1	0	0
AGCAGCG	15	60	7	73.5281	397870892	150	195031302	420	4	0.204004	0.816014	0.307643	0.0057121	0.0021535	0.186667	1.43567e-08	1.43567e-08	1	0	0	1	0	0
AGCAGGG	1	4	7	73.5281	397870892	150	195031302	28	4	0.0136002	0.054401	0.0205095	0.000380807	0.000143567	0.186667	9.57111e-10	9.57111e-10	1	0	0	1	0	0
AGCATC	8	32	6	73.5281	397870892	150	195031302	192	4	0.108802	0.435208	0.164076	0.00261125	0.000984457	0.16	6.56305e-09	6.56305e-09	1	0	0	1	0	0
AGCATCGGG	22	99	9	73.5281	397870892	150	195031302	891	4.5	0.299205	1.34642	0.507611	0.0121178	0.0045685	0.27	3.04566e-08	3.04566e-08	1	0	0	1	0	0
AGCC	252	1820	4	73.5281	397870892	150	195031302	7280	7.22222	3.42726	24.7524	9.33184	0.0990098	0.0373273	0.192593	2.48849e-07	2.48849e-07	1	0	0	0	0	0
AGCCAT	10	40	6	73.5281	397870892	150	195031302	240	4	0.136002	0.54401	0.205095	0.00326406	0.00123057	0.16	8.20381e-09	8.20381e-09	1	0	0	1	0	0
AGCCCC	1	4	6	73.5281	397870892	150	195031302	24	4	0.0136002	0.054401	0.0205095	0.000326406	0.000123057	0.16	8.20381e-10	8.20381e-10	1	0	0	1	0	0
AGCCGC	1	4	6	73.5281	397870892	150	195031302	24	4	0.0136002	0.054401	0.0205095	0.000326406	0.000123057	0.16	8.20381e-10	8.20381e-10	1	0	0	1	0	0
AGCCTC	22	120	6	73.5281	397870892	150	195031302	720	5.45455	0.299205	1.63203	0.615286	0.00979217	0.00369172	0.218182	2.46114e-08	2.46114e-08	1	0	0	1	0	0
AGCG	587	3666	4	73.5281	397870892	150	195031302	14664	6.24532	7.98334	49.8585	18.797	0.199434	0.0751879	0.166542	5.01253e-07	5.01253e-07	1	0	0	0	0	0
AGCGAT	5	33	6	73.5281	397870892	150	195031302	198	6.6	0.0680012	0.448808	0.169204	0.00269285	0.00101522	0.264	6.76814e-09	6.76814e-09	1	0	0	1	0	0
AGCGC	1	5	5	73.5281	397870892	150	195031302	25	5	0.0136002	0.0680012	0.0256369	0.000340006	0.000128185	0.166667	8.54564e-10	8.54564e-10	1	0	0	1	0	0
AGCGCAT	24	102	7	73.5281	397870892	150	195031302	714	4.25	0.326406	1.38722	0.522993	0.00971057	0.00366095	0.198333	2.44063e-08	2.44063e-08	1	0	0	1	0	0
AGCGCG	2	8	6	73.5281	397870892	150	195031302	48	4	0.0272005	0.108802	0.0410191	0.000652812	0.000246114	0.16	1.64076e-09	1.64076e-09	1	0	0	1	0	0
AGCGGC	2	8	6	73.5281	397870892	150	195031302	48	4	0.0272005	0.108802	0.0410191	0.000652812	0.000246114	0.16	1.64076e-09	1.64076e-09	1	0	0	1	0	0
AGCGGG	2	15	6	73.5281	397870892	150	195031302	90	7.5	0.0272005	0.204004	0.0769107	0.00122402	0.000461464	0.3	3.07643e-09	3.07643e-09	1	0	0	1	0	0
AGCT	4	24	4	73.5281	397870892	150	195031302	96	6	0.054401	0.326406	0.123057	0.00130562	0.000492229	0.16	3.28152e-09	3.28152e-09	1	0	0	0	0	0
AGCTAT	2	8	6	73.5281	397870892	150	195031302	48	4	0.0272005	0.108802	0.0410191	0.000652812	0.000246114	0.16	1.64076e-09	1.64076e-09	1	0	0	1	0	0
AGCTCG	6	24	6	73.5281	397870892	150	195031302	144	4	0.0816014	0.326406	0.123057	0.00195843	0.000738343	0.16	4.92229e-09	4.92229e-09	1	0	0	1	0	0
AGG	2477	21328	3	73.5281	397870892	150	195031302	63984	8.61042	33.6878	290.066	109.357	0.870198	0.32807	0.172208	2.18714e-06	2.18714e-06	1	0	0	0	0	0
AGGAT	30	180	5	73.5281	397870892	150	195031302	900	6	0.408007	2.44804	0.922929	0.0122402	0.00461464	0.2	3.07643e-08	3.07643e-08	1	0	0	1	0	0
AGGATG	2	19	6	73.5281	397870892	150	195031302	114	9.5	0.0272005	0.258405	0.0974203	0.00155043	0.000584522	0.38	3.89681e-09	3.89681e-09	1	0	0	1	0	0
AGGC	602	6525	4	73.5281	397870892	150	195031302	26100	10.8389	8.18734	88.7416	33.4562	0.354966	0.133825	0.289037	8.92164e-07	8.92164e-07	1	0	0	0	0	0
AGGCCATCAT	28	117	10	73.5281	397870892	150	195031302	1170	4.17857	0.380807	1.59123	0.599904	0.0159123	0.00599904	0.278571	3.99936e-08	3.99936e-08	1	0	0	1	0	0
AGGCG	24	136	5	73.5281	397870892	150	195031302	680	5.66667	0.326406	1.84963	0.697324	0.00924816	0.00348662	0.188889	2.32441e-08	2.32441e-08	1	0	0	1	0	0
AGGG	496	3113	4	73.5281	397870892	150	195031302	12452	6.27621	6.74572	42.3375	15.9615	0.16935	0.0638462	0.167366	4.25641e-07	4.25641e-07	1	0	0	0	0	0
AGGGCC	26	110	6	73.5281	397870892	150	195031302	660	4.23077	0.353606	1.49603	0.564012	0.00897616	0.00338407	0.169231	2.25605e-08	2.25605e-08	1	0	0	1	0	0
AGGGG	14	72	5	73.5281	397870892	150	195031302	360	5.14286	0.190403	0.979217	0.369172	0.00489609	0.00184586	0.171429	1.23057e-08	1.23057e-08	1	0	0	1	0	0
AGGGGG	31	127	6	73.5281	397870892	150	195031302	762	4.09677	0.421607	1.72723	0.651178	0.0103634	0.00390707	0.163871	2.60471e-08	2.60471e-08	1	0	0	1	0	0
AT	71199	944603	2	73.5281	397870892	150	195031302	1889206	13.2671	968.324	12846.8	4843.34	25.6937	9.68668	0.176894	6.45779e-05	6.45779e-05	1	1	1	0	0	0
ATATATC	2	28	7	73.5281	397870892	150	195031302	196	14	0.0272005	0.380807	0.143567	0.00266565	0.00100497	0.653333	6.69978e-09	6.69978e-09	1	0	0	1	1	0
ATATC	55	324	5	73.5281	397870892	150	195031302	1620	5.89091	0.748013	4.40648	1.66127	0.0220324	0.00830636	0.196364	5.53757e-08	5.53757e-08	1	0	0	1	0	0
ATATCC	40	160	6	73.5281	397870892	150	195031302	960	4	0.54401	2.17604	0.820381	0.0130562	0.00492229	0.16	3.28152e-08	3.28152e-08	1	0	0	1	0	0
ATC	7709	70674	3	73.5281	397870892	150	195031302	212022	9.16773	104.844	961.183	362.373	2.88355	1.08712	0.183355	7.24745e-06	7.24745e-06	1	0	0	0	0	0
ATCATGC	22	88	7	73.5281	397870892	150	195031302	616	4	0.299205	1.19682	0.45121	0.00837775	0.00315847	0.186667	2.10564e-08	2.10564e-08	1	0	0	1	0	0
ATCC	106	875	4	73.5281	397870892	150	195031302	3500	8.25472	1.44163	11.9002	4.48646	0.0476008	0.0179458	0.220126	1.19639e-07	1.19639e-07	1	0	0	0	0	0
ATCCC	5	34	5	73.5281	397870892	150	195031302	170	6.8	0.0680012	0.462408	0.174331	0.00231204	0.000871655	0.226667	5.81103e-09	5.81103e-09	1	0	0	1	0	0
ATCCG	312	3179	5	73.5281	397870892	150	195031302	15895	10.1891	4.24328	43.2352	16.2999	0.216176	0.0814997	0.339637	5.43332e-07	5.43332e-07	1	0	0	1	0	0
ATCG	73	438	4	73.5281	397870892	150	195031302	1752	6	0.992818	5.95691	2.24579	0.0238276	0.00898317	0.16	5.98878e-08	5.98878e-08	1	0	0	0	0	0
ATCGCC	1	4	6	73.5281	397870892	150	195031302	24	4	0.0136002	0.054401	0.0205095	0.000326406	0.000123057	0.16	8.20381e-10	8.20381e-10	1	0	0	1	0	0
ATCGCCG	4	16	7	73.5281	397870892	150	195031302	112	4	0.054401	0.217604	0.0820381	0.00152323	0.000574267	0.186667	3.82845e-09	3.82845e-09	1	0	0	1	0	0
ATGC	63	382	4	73.5281	397870892	150	195031302	1528	6.06349	0.856815	5.19529	1.95866	0.0207812	0.00783464	0.161693	5.22309e-08	5.22309e-08	1	0	0	0	0	0
ATGCCC	1	6	6	73.5281	397870892	150	195031302	36	6	0.0136002	0.0816014	0.0307643	0.000489609	0.000184586	0.24	1.23057e-09	1.23057e-09	1	0	0	1	0	0
CCCCCG	4	16	6	73.5281	397870892	150	195031302	96	4	0.054401	0.217604	0.0820381	0.00130562	0.000492229	0.16	3.28152e-09	3.28152e-09	1	0	0	1	0	0
CCCCGG	3	12	6	73.5281	397870892	150	195031302	72	4	0.0408007	0.163203	0.0615286	0.000979217	0.000369172	0.16	2.46114e-09	2.46114e-09	1	0	0	1	0	0
CCCG	7	42	4	73.5281	397870892	150	195031302	168	6	0.0952017	0.57121	0.21535	0.00228484	0.0008614	0.16	5.74267e-09	5.74267e-09	1	0	0	0	0	0
CCCGCG	2	8	6	73.5281	397870892	150	195031302	48	4	0.0272005	0.108802	0.0410191	0.000652812	0.000246114	0.16	1.64076e-09	1.64076e-09	1	0	0	1	0	0
CCG	3319	29095	3	73.5281	397870892	150	195031302	87285	8.76619	45.1392	395.699	149.181	1.1871	0.447544	0.175324	2.98362e-06	2.98362e-06	1	0	0	0	0	0
CCGCGCG	2	8	7	73.5281	397870892	150	195031302	56	4	0.0272005	0.108802	0.0410191	0.000761613	0.000287133	0.186667	1.91422e-09	1.91422e-09	1	0	0	1	0	0
CCGCGG	1	4	6	73.5281	397870892	150	195031302	24	4	0.0136002	0.054401	0.0205095	0.000326406	0.000123057	0.16	8.20381e-10	8.20381e-10	1	0	0	1	0	0
CCGG	5	30	4	73.5281	397870892	150	195031302	120	6	0.0680012	0.408007	0.153821	0.00163203	0.000615286	0.16	4.10191e-09	4.10191e-09	1	0	0	0	0	0
CG	91	1145	2	73.5281	397870892	150	195031302	2290	12.5824	1.23762	15.5723	5.87085	0.0311446	0.0117417	0.167766	7.8278e-08	7.8278e-08	1	0	0	0	0	0
