# Supplementary material for: Profiles of telomeric repeats in Insecta reveal diverse forms of telomeric motifs in Hymenopterans
Source: Life Sci Alliance. 2022 Apr 1;5(7):e202101163. doi: 10.26508/lsa.202101163 (PMC8977481; doi:10.26508/lsa.202101163)
Supplement: Supplemental Data 5. — Tandem repeat statistics and TRIP TRM calls for arthropods species that are not listed in Supplemental Data 2 or Supplemental Data 3. [file LSA-2021-01163_Supplemental_Data_5.zip › DataS5/TRIEV_output.csv.1.filtered.xlsx]

## Sheet: Sheet1
Unnamed: 0	reads	repeats	unit_len	avg_genome_cov	genome_size	eff_read_len	num_reads	repeats_total_len	repeats_per_read	reads_per_genome	repeats_per_genome	repeats_per_million_reads	repeats_len_per_genome	repeats_len_per_million_reads	percent_repeats_len_per_read	percent_repeats_len_per_genome	percent_repeat_unit_in_sequences	avg_genome_cov_filter	repeat_containing_reads_filter	repeats_len_per_million_reads_filter	unit_len_filter	percent_repeats_len_per_read_filter	qualified
AAAAAAATG	394	2178	9	622.43	186935496	150	775691562	19602	5.52792	0.633003	3.49919	2.80782	0.0314927	0.0252704	0.331675	1.68468e-07	1.68469e-07	1	0	0	1	0	0
AAAAAAC	41	167	7	622.43	186935496	150	775691562	1169	4.07317	0.0658709	0.268303	0.215292	0.00187812	0.00150704	0.190081	1.00469e-08	1.00469e-08	1	0	0	1	0	0
AAAAAACAG	117	534	9	622.43	186935496	150	775691562	4806	4.5641	0.187973	0.857928	0.688418	0.00772135	0.00619576	0.273846	4.13049e-08	4.13051e-08	1	0	0	1	0	0
AAAAAACCAAG	1	5	11	622.43	186935496	150	775691562	55	5	0.00160661	0.00803303	0.00644586	8.83634e-05	7.09045e-05	0.366667	4.72694e-10	4.72696e-10	1	0	0	1	0	0
AAAAAACG	293	1244	8	622.43	186935496	150	775691562	9952	4.24573	0.470736	1.99862	1.60373	0.0159889	0.0128298	0.226439	8.55319e-08	8.55323e-08	1	0	0	1	0	0
AAAAAAG	390	1598	7	622.43	186935496	150	775691562	11186	4.09744	0.626576	2.56736	2.0601	0.0179715	0.0144207	0.191214	9.61374e-08	9.61379e-08	1	0	0	1	0	0
AAAAAAT	697	2882	7	622.43	186935496	150	775691562	20174	4.13486	1.1198	4.63024	3.71539	0.0324117	0.0260078	0.19296	1.73384e-07	1.73385e-07	1	0	0	1	0	0
AAAAAC	1566	6730	6	622.43	186935496	150	775691562	40380	4.29757	2.51595	10.8125	8.67613	0.0648748	0.0520568	0.171903	3.47044e-07	3.47045e-07	1	0	0	1	0	0
AAAAACAAACG	76	327	11	622.43	186935496	150	775691562	3597	4.30263	0.122102	0.52536	0.421559	0.00577896	0.00463715	0.315526	3.09142e-08	3.09143e-08	1	0	0	1	0	0
AAAAACC	1	4	7	622.43	186935496	150	775691562	28	4	0.00160661	0.00642643	0.00515669	4.4985e-05	3.60968e-05	0.186667	2.40644e-10	2.40645e-10	1	0	0	1	0	0
AAAAAG	4030	16541	6	622.43	186935496	150	775691562	99246	4.10447	6.47462	26.5749	21.3242	0.159449	0.127945	0.164179	8.52964e-07	8.52968e-07	1	0	0	1	0	0
AAAAAGG	28	112	7	622.43	186935496	150	775691562	784	4	0.044985	0.17994	0.144387	0.00125958	0.00101071	0.186667	6.73804e-09	6.73807e-09	1	0	0	1	0	0
AAAAAGGC	506	2716	8	622.43	186935496	150	775691562	21728	5.36759	0.812943	4.36354	3.50139	0.0349083	0.0280111	0.286271	1.8674e-07	1.86741e-07	1	0	0	1	0	0
AAAAAGT	1	4	7	622.43	186935496	150	775691562	28	4	0.00160661	0.00642643	0.00515669	4.4985e-05	3.60968e-05	0.186667	2.40644e-10	2.40645e-10	1	0	0	1	0	0
AAAAAGTATC	3	14	10	622.43	186935496	150	775691562	140	4.66667	0.00481982	0.0224925	0.0180484	0.000224925	0.000180484	0.311111	1.20322e-09	1.20323e-09	1	0	0	1	0	0
AAAAAGTTGCCTTTATAGTTAC	1	4	22	622.43	186935496	150	775691562	88	4	0.00160661	0.00642643	0.00515669	0.000141381	0.000113447	0.586667	7.56311e-10	7.56314e-10	1	0	0	1	1	0
AAAAAT	6367	29844	6	622.43	186935496	150	775691562	179064	4.68729	10.2293	47.9476	38.4741	0.287685	0.230844	0.187492	1.53896e-06	1.53896e-06	1	0	0	1	0	0
AAAAATATC	309	1295	9	622.43	186935496	150	775691562	11655	4.19094	0.496441	2.08056	1.66948	0.018725	0.0150253	0.251456	1.00168e-07	1.00169e-07	1	0	0	1	0	0
AAAAATCCCT	2	8	10	622.43	186935496	150	775691562	80	4	0.00321321	0.0128529	0.0103134	0.000128529	0.000103134	0.266667	6.87555e-10	6.87559e-10	1	0	0	1	0	0
AAAAATG	32	128	7	622.43	186935496	150	775691562	896	4	0.0514114	0.205646	0.165014	0.00143952	0.0011551	0.186667	7.70062e-09	7.70066e-09	1	0	0	1	0	0
AAAAATGATGTC	275	1496	12	622.43	186935496	150	775691562	17952	5.44	0.441817	2.40348	1.9286	0.0288418	0.0231432	0.4352	1.54287e-07	1.54288e-07	1	0	0	1	0	0
AAAAATT	121	484	7	622.43	186935496	150	775691562	3388	4	0.194399	0.777597	0.623959	0.00544318	0.00436772	0.186667	2.9118e-08	2.91181e-08	1	0	0	1	0	0
AAAAATTTGAGAAATTTG	2	10	18	622.43	186935496	150	775691562	180	5	0.00321321	0.0160661	0.0128917	0.000289189	0.000232051	0.6	1.547e-09	1.54701e-09	1	0	0	1	1	0
AAAAATTTTAATTTAAAATTT	122	519	21	622.43	186935496	150	775691562	10899	4.2541	0.196006	0.833829	0.66908	0.0175104	0.0140507	0.595574	9.36708e-08	9.36713e-08	1	0	0	1	1	0
AAAAC	855	4720	5	622.43	186935496	150	775691562	23600	5.52047	1.37365	7.58318	6.08489	0.0379159	0.0304245	0.184016	2.02829e-07	2.0283e-07	1	0	0	1	0	0
AAAACACTAT	7	28	10	622.43	186935496	150	775691562	280	4	0.0112462	0.044985	0.0360968	0.00044985	0.000360968	0.266667	2.40644e-09	2.40645e-09	1	0	0	1	0	0
AAAACC	103	413	6	622.43	186935496	150	775691562	2478	4.00971	0.16548	0.663528	0.532428	0.00398117	0.00319457	0.160388	2.1297e-08	2.12971e-08	1	0	0	1	0	0
AAAACCGGAGAACCGG	1	5	16	622.43	186935496	150	775691562	80	5	0.00160661	0.00803303	0.00644586	0.000128529	0.000103134	0.533333	6.87555e-10	6.87559e-10	1	0	0	1	1	0
AAAACT	1	6	6	622.43	186935496	150	775691562	36	6	0.00160661	0.00963964	0.00773503	5.78378e-05	4.64102e-05	0.24	3.094e-10	3.09401e-10	1	0	0	1	0	0
AAAACTGT	1	5	8	622.43	186935496	150	775691562	40	5	0.00160661	0.00803303	0.00644586	6.42643e-05	5.15669e-05	0.266667	3.43778e-10	3.43779e-10	1	0	0	1	0	0
AAAACTT	1	6	7	622.43	186935496	150	775691562	42	6	0.00160661	0.00963964	0.00773503	6.74775e-05	5.41452e-05	0.28	3.60967e-10	3.60968e-10	1	0	0	1	0	0
AAAACTTTC	142	626	9	622.43	186935496	150	775691562	5634	4.40845	0.228138	1.00574	0.807022	0.00905162	0.0072632	0.264507	4.84211e-08	4.84213e-08	1	0	0	1	0	0
AAAAG	2266	13071	5	622.43	186935496	150	775691562	65355	5.76831	3.64057	21	16.8508	0.105	0.0842538	0.192277	5.6169e-07	5.61692e-07	1	0	0	1	0	0
AAAAGACAG	438	2197	9	622.43	186935496	150	775691562	19773	5.01598	0.703694	3.52971	2.83231	0.0317674	0.0254908	0.300959	1.69938e-07	1.69939e-07	1	0	0	1	0	0
AAAAGAG	5	20	7	622.43	186935496	150	775691562	140	4	0.00803303	0.0321321	0.0257834	0.000224925	0.000180484	0.186667	1.20322e-09	1.20323e-09	1	0	0	1	0	0
AAAAGAT	1	4	7	622.43	186935496	150	775691562	28	4	0.00160661	0.00642643	0.00515669	4.4985e-05	3.60968e-05	0.186667	2.40644e-10	2.40645e-10	1	0	0	1	0	0
AAAAGC	252	1033	6	622.43	186935496	150	775691562	6198	4.09921	0.404865	1.65962	1.33171	0.00995775	0.00799029	0.163968	5.32684e-08	5.32686e-08	1	0	0	1	0	0
AAAAGG	100	400	6	622.43	186935496	150	775691562	2400	4	0.160661	0.642643	0.515669	0.00385586	0.00309401	0.16	2.06267e-08	2.06268e-08	1	0	0	1	0	0
AAAAGGTC	1136	4672	8	622.43	186935496	150	775691562	37376	4.11268	1.8251	7.50606	6.02301	0.0600485	0.0481841	0.219343	3.21226e-07	3.21227e-07	1	0	0	1	0	0
AAAAGT	1	4	6	622.43	186935496	150	775691562	24	4	0.00160661	0.00642643	0.00515669	3.85586e-05	3.09401e-05	0.16	2.06267e-10	2.06268e-10	1	0	0	1	0	0
AAAAGTATG	7	32	9	622.43	186935496	150	775691562	288	4.57143	0.0112462	0.0514114	0.0412535	0.000462703	0.000371282	0.274286	2.4752e-09	2.47521e-09	1	0	0	1	0	0
AAAAGTCG	1	5	8	622.43	186935496	150	775691562	40	5	0.00160661	0.00803303	0.00644586	6.42643e-05	5.15669e-05	0.266667	3.43778e-10	3.43779e-10	1	0	0	1	0	0
AAAAGTG	162	648	7	622.43	186935496	150	775691562	4536	4	0.26027	1.04108	0.835384	0.00728757	0.00584769	0.186667	3.89844e-08	3.89846e-08	1	0	0	1	0	0
AAAAGTGAGTGTGTTAATCATATCG	1	5	25	622.43	186935496	150	775691562	125	5	0.00160661	0.00803303	0.00644586	0.000200826	0.000161147	0.833333	1.07431e-09	1.07431e-09	1	0	0	1	1	0
AAAAGTT	2	24	7	622.43	186935496	150	775691562	168	12	0.00321321	0.0385586	0.0309401	0.00026991	0.000216581	0.56	1.44387e-09	1.44387e-09	1	0	0	1	1	0
AAAAT	12615	69756	5	622.43	186935496	150	775691562	348780	5.52961	20.2673	112.07	89.9275	0.560352	0.449637	0.18432	2.99757e-06	2.99758e-06	1	1	0	1	0	0
AAAATAAGG	1	4	9	622.43	186935496	150	775691562	36	4	0.00160661	0.00642643	0.00515669	5.78378e-05	4.64102e-05	0.24	3.094e-10	3.09401e-10	1	0	0	1	0	0
AAAATACAACCC	97	393	12	622.43	186935496	150	775691562	4716	4.05155	0.155841	0.631396	0.506645	0.00757676	0.00607974	0.324124	4.05314e-08	4.05316e-08	1	0	0	1	0	0
AAAATAG	646	2768	7	622.43	186935496	150	775691562	19376	4.28483	1.03787	4.44709	3.56843	0.0311296	0.024979	0.199959	1.66526e-07	1.66527e-07	1	0	0	1	0	0
AAAATAT	1	4	7	622.43	186935496	150	775691562	28	4	0.00160661	0.00642643	0.00515669	4.4985e-05	3.60968e-05	0.186667	2.40644e-10	2.40645e-10	1	0	0	1	0	0
AAAATATCACCAAAATGGCTGG	1	6	22	622.43	186935496	150	775691562	132	6	0.00160661	0.00963964	0.00773503	0.000212072	0.000170171	0.88	1.13447e-09	1.13447e-09	1	0	0	1	1	0
AAAATC	909	4231	6	622.43	186935496	150	775691562	25386	4.65457	1.46041	6.79755	5.45449	0.0407853	0.0327269	0.186183	2.18179e-07	2.1818e-07	1	0	0	1	0	0
AAAATCAGCTTG	131	563	12	622.43	186935496	150	775691562	6756	4.29771	0.210465	0.904519	0.725804	0.0108542	0.00870965	0.343817	5.80641e-08	5.80643e-08	1	0	0	1	0	0
AAAATCAT	3	13	8	622.43	186935496	150	775691562	104	4.33333	0.00481982	0.0208859	0.0167592	0.000167087	0.000134074	0.231111	8.93822e-10	8.93826e-10	1	0	0	1	0	0
AAAATG	1125	5786	6	622.43	186935496	150	775691562	34716	5.14311	1.80743	9.29582	7.45915	0.0557749	0.0447549	0.205724	2.98365e-07	2.98366e-07	1	0	0	1	0	0
AAAATGAATG	1	4	10	622.43	186935496	150	775691562	40	4	0.00160661	0.00642643	0.00515669	6.42643e-05	5.15669e-05	0.266667	3.43778e-10	3.43779e-10	1	0	0	1	0	0
AAAATGAATTCAATTTTGAT	11	46	20	622.43	186935496	150	775691562	920	4.18182	0.0176727	0.0739039	0.0593019	0.00147808	0.00118604	0.557576	7.90689e-09	7.90692e-09	1	0	0	1	1	0
AAAATGC	102	408	7	622.43	186935496	150	775691562	2856	4	0.163874	0.655495	0.525982	0.00458847	0.00368188	0.186667	2.45457e-08	2.45458e-08	1	0	0	1	0	0
AAAATGG	115	632	7	622.43	186935496	150	775691562	4424	5.49565	0.18476	1.01538	0.814757	0.00710763	0.0057033	0.256464	3.80218e-08	3.8022e-08	1	0	0	1	0	0
AAAATGT	1	4	7	622.43	186935496	150	775691562	28	4	0.00160661	0.00642643	0.00515669	4.4985e-05	3.60968e-05	0.186667	2.40644e-10	2.40645e-10	1	0	0	1	0	0
AAAATT	4343	20882	6	622.43	186935496	150	775691562	125292	4.8082	6.97749	33.5492	26.9205	0.201295	0.161523	0.192328	1.07681e-06	1.07682e-06	1	0	0	1	0	0
AAAATTC	354	1445	7	622.43	186935496	150	775691562	10115	4.08192	0.568739	2.32155	1.86285	0.0162508	0.01304	0.19049	8.69328e-08	8.69332e-08	1	0	0	1	0	0
AAAATTCAATAT	129	534	12	622.43	186935496	150	775691562	6408	4.13953	0.207252	0.857928	0.688418	0.0102951	0.00826102	0.331163	5.50732e-08	5.50734e-08	1	0	0	1	0	0
AAAATTG	10	40	7	622.43	186935496	150	775691562	280	4	0.0160661	0.0642643	0.0515669	0.00044985	0.000360968	0.186667	2.40644e-09	2.40645e-09	1	0	0	1	0	0
AAAATTGTATGCAATAT	50	202	17	622.43	186935496	150	775691562	3434	4.04	0.0803303	0.324534	0.260413	0.00551709	0.00442702	0.457867	2.95133e-08	2.95134e-08	1	0	0	1	0	0
AAAATTTAC	294	1425	9	622.43	186935496	150	775691562	12825	4.84694	0.472342	2.28941	1.83707	0.0206047	0.0165336	0.290816	1.10224e-07	1.10224e-07	1	0	0	1	0	0
AAAC	6913	48538	4	622.43	186935496	150	775691562	194152	7.02126	11.1065	77.9815	62.5738	0.311926	0.250295	0.187234	1.66863e-06	1.66864e-06	1	0	0	0	0	0
AAACAACCC	1	8	9	622.43	186935496	150	775691562	72	8	0.00160661	0.0128529	0.0103134	0.000115676	9.28204e-05	0.48	6.188e-10	6.18803e-10	1	0	0	1	0	0
AAACAATAAAGG	494	2919	12	622.43	186935496	150	775691562	35028	5.90891	0.793664	4.68968	3.76309	0.0562762	0.0451571	0.472713	3.01046e-07	3.01047e-07	1	0	0	1	0	0
AAACAC	164	664	6	622.43	186935496	150	775691562	3984	4.04878	0.263483	1.06679	0.85601	0.00640072	0.00513606	0.161951	3.42403e-08	3.42404e-08	1	0	0	1	0	0
AAACAG	294	1190	6	622.43	186935496	150	775691562	7140	4.04762	0.472342	1.91186	1.53411	0.0114712	0.00920469	0.161905	6.13643e-08	6.13646e-08	1	0	0	1	0	0
AAACAGTATTAAGCGT	1	5	16	622.43	186935496	150	775691562	80	5	0.00160661	0.00803303	0.00644586	0.000128529	0.000103134	0.533333	6.87555e-10	6.87559e-10	1	0	0	1	1	0
AAACAT	187	758	6	622.43	186935496	150	775691562	4548	4.05348	0.300435	1.21781	0.977193	0.00730685	0.00586316	0.162139	3.90875e-08	3.90877e-08	1	0	0	1	0	0
AAACATC	41	180	7	622.43	186935496	150	775691562	1260	4.39024	0.0658709	0.289189	0.232051	0.00202432	0.00162436	0.204878	1.0829e-08	1.0829e-08	1	0	0	1	0	0
AAACATT	23	92	7	622.43	186935496	150	775691562	644	4	0.0369519	0.147808	0.118604	0.00103465	0.000830227	0.186667	5.53482e-09	5.53485e-09	1	0	0	1	0	0
AAACC	2	10	5	622.43	186935496	150	775691562	50	5	0.00321321	0.0160661	0.0128917	8.03303e-05	6.44586e-05	0.166667	4.29722e-10	4.29724e-10	1	0	0	1	0	0
AAACCAACAAC	1	5	11	622.43	186935496	150	775691562	55	5	0.00160661	0.00803303	0.00644586	8.83634e-05	7.09045e-05	0.366667	4.72694e-10	4.72696e-10	1	0	0	1	0	0
AAACCACCAAC	23	96	11	622.43	186935496	150	775691562	1056	4.17391	0.0369519	0.154234	0.123761	0.00169658	0.00136137	0.306087	9.07573e-09	9.07577e-09	1	0	0	1	0	0
AAACCCAAG	13	56	9	622.43	186935496	150	775691562	504	4.30769	0.0208859	0.08997	0.0721936	0.00080973	0.000649743	0.258462	4.3316e-09	4.33162e-09	1	0	0	1	0	0
AAACCCGGAAT	92	390	11	622.43	186935496	150	775691562	4290	4.23913	0.147808	0.626576	0.502777	0.00689234	0.00553055	0.31087	3.68702e-08	3.68703e-08	1	0	0	1	0	0
AAACCCT	2	34	7	622.43	186935496	150	775691562	238	17	0.00321321	0.0546246	0.0438319	0.000382372	0.000306823	0.793333	2.04548e-09	2.04549e-09	1	0	0	1	1	0
AAACCG	1	4	6	622.43	186935496	150	775691562	24	4	0.00160661	0.00642643	0.00515669	3.85586e-05	3.09401e-05	0.16	2.06267e-10	2.06268e-10	1	0	0	1	0	0
AAACCGTAAACTGT	1	5	14	622.43	186935496	150	775691562	70	5	0.00160661	0.00803303	0.00644586	0.000112462	9.02421e-05	0.466667	6.01611e-10	6.01614e-10	1	0	0	1	0	0
AAACCT	253	1012	6	622.43	186935496	150	775691562	6072	4	0.406471	1.62589	1.30464	0.00975531	0.00782785	0.16	5.21855e-08	5.21857e-08	1	0	0	1	0	0
AAACG	674	3550	5	622.43	186935496	150	775691562	17750	5.26706	1.08285	5.70345	4.57656	0.0285173	0.0228828	0.175569	1.52551e-07	1.52552e-07	1	0	0	1	0	0
AAACGC	188	1146	6	622.43	186935496	150	775691562	6876	6.09574	0.302042	1.84117	1.47739	0.011047	0.00886435	0.24383	5.90954e-08	5.90957e-08	1	0	0	1	0	0
AAACT	227	1425	5	622.43	186935496	150	775691562	7125	6.27753	0.3647	2.28941	1.83707	0.0114471	0.00918535	0.209251	6.12354e-08	6.12357e-08	1	0	0	1	0	0
AAACTAT	121	649	7	622.43	186935496	150	775691562	4543	5.36364	0.194399	1.04269	0.836673	0.00729881	0.00585671	0.250303	3.90446e-08	3.90447e-08	1	0	0	1	0	0
AAACTC	12007	48465	6	622.43	186935496	150	775691562	290790	4.0364	19.2905	77.8642	62.4797	0.467185	0.374878	0.161456	2.49918e-06	2.49919e-06	1	1	0	1	0	0
AAACTCC	97	388	7	622.43	186935496	150	775691562	2716	4	0.155841	0.623363	0.500199	0.00436354	0.00350139	0.186667	2.33425e-08	2.33426e-08	1	0	0	1	0	0
AAACTCT	94	376	7	622.43	186935496	150	775691562	2632	4	0.151021	0.604084	0.484729	0.00422859	0.0033931	0.186667	2.26206e-08	2.26207e-08	1	0	0	1	0	0
AAACTG	102	408	6	622.43	186935496	150	775691562	2448	4	0.163874	0.655495	0.525982	0.00393297	0.00315589	0.16	2.10392e-08	2.10393e-08	1	0	0	1	0	0
AAACTGCCGCT	1	5	11	622.43	186935496	150	775691562	55	5	0.00160661	0.00803303	0.00644586	8.83634e-05	7.09045e-05	0.366667	4.72694e-10	4.72696e-10	1	0	0	1	0	0
AAACTT	81	325	6	622.43	186935496	150	775691562	1950	4.01235	0.130135	0.522147	0.418981	0.00313288	0.00251389	0.160494	1.67592e-08	1.67592e-08	1	0	0	1	0	0
AAACTTAC	355	1442	8	622.43	186935496	150	775691562	11536	4.06197	0.570345	2.31673	1.85899	0.0185338	0.0148719	0.216638	9.91455e-08	9.91459e-08	1	0	0	1	0	0
AAAG	34049	231361	4	622.43	186935496	150	775691562	925444	6.79494	54.7033	371.706	298.264	1.48682	1.19306	0.181198	7.95368e-06	7.95371e-06	1	1	0	0	0	0
AAAGAC	385	1647	6	622.43	186935496	150	775691562	9882	4.27792	0.618543	2.64608	2.12327	0.0158765	0.0127396	0.171117	8.49303e-08	8.49307e-08	1	0	0	1	0	0
AAAGACACATGCGCG	1	4	15	622.43	186935496	150	775691562	60	4	0.00160661	0.00642643	0.00515669	9.63964e-05	7.73503e-05	0.4	5.15667e-10	5.15669e-10	1	0	0	1	0	0
AAAGACG	147	588	7	622.43	186935496	150	775691562	4116	4	0.236171	0.944685	0.758033	0.00661279	0.00530623	0.186667	3.53747e-08	3.53749e-08	1	0	0	1	0	0
AAAGACGAT	1	4	9	622.43	186935496	150	775691562	36	4	0.00160661	0.00642643	0.00515669	5.78378e-05	4.64102e-05	0.24	3.094e-10	3.09401e-10	1	0	0	1	0	0
AAAGAG	4604	19949	6	622.43	186935496	150	775691562	119694	4.33297	7.39682	32.0502	25.7177	0.192301	0.154306	0.173319	1.0287e-06	1.02871e-06	1	0	0	1	0	0
AAAGAGACG	214	1134	9	622.43	186935496	150	775691562	10206	5.29907	0.343814	1.82189	1.46192	0.016397	0.0131573	0.317944	8.77149e-08	8.77153e-08	1	0	0	1	0	0
AAAGAGG	208	836	7	622.43	186935496	150	775691562	5852	4.01923	0.334174	1.34312	1.07775	0.00940186	0.00754424	0.187564	5.02947e-08	5.02949e-08	1	0	0	1	0	0
AAAGAT	43	172	6	622.43	186935496	150	775691562	1032	4	0.0690841	0.276336	0.221738	0.00165802	0.00133043	0.16	8.86946e-09	8.8695e-09	1	0	0	1	0	0
AAAGATG	4	16	7	622.43	186935496	150	775691562	112	4	0.00642643	0.0257057	0.0206268	0.00017994	0.000144387	0.186667	9.62578e-10	9.62582e-10	1	0	0	1	0	0
AAAGC	344	1942	5	622.43	186935496	150	775691562	9710	5.64535	0.552673	3.12003	2.50357	0.0156001	0.0125179	0.188178	8.3452e-08	8.34524e-08	1	0	0	1	0	0
AAAGCAGATGCAGAAGCCAAGGCG	1	4	24	622.43	186935496	150	775691562	96	4	0.00160661	0.00642643	0.00515669	0.000154234	0.000123761	0.64	8.25066e-10	8.2507e-10	1	0	0	1	1	0
AAAGCAGT	1	4	8	622.43	186935496	150	775691562	32	4	0.00160661	0.00642643	0.00515669	5.14114e-05	4.12535e-05	0.213333	2.75022e-10	2.75023e-10	1	0	0	1	0	0
AAAGCCGAG	417	1791	9	622.43	186935496	150	775691562	16119	4.29496	0.669955	2.87743	2.30891	0.0258969	0.0207802	0.257698	1.38534e-07	1.38534e-07	1	0	0	1	0	0
AAAGG	622	3177	5	622.43	186935496	150	775691562	15885	5.10772	0.999309	5.10419	4.0957	0.0255209	0.0204785	0.170257	1.36523e-07	1.36523e-07	1	0	0	1	0	0
AAAGGG	3	12	6	622.43	186935496	150	775691562	72	4	0.00481982	0.0192793	0.0154701	0.000115676	9.28204e-05	0.16	6.188e-10	6.18803e-10	1	0	0	1	0	0
AAAGGT	2	8	6	622.43	186935496	150	775691562	48	4	0.00321321	0.0128529	0.0103134	7.71171e-05	6.18803e-05	0.16	4.12533e-10	4.12535e-10	1	0	0	1	0	0
AAAGGTGTACTTATTGCAAGAT	1	4	22	622.43	186935496	150	775691562	88	4	0.00160661	0.00642643	0.00515669	0.000141381	0.000113447	0.586667	7.56311e-10	7.56314e-10	1	0	0	1	1	0
AAAGT	740	4352	5	622.43	186935496	150	775691562	21760	5.88108	1.18889	6.99195	5.61048	0.0349598	0.0280524	0.196036	1.87015e-07	1.87016e-07	1	0	0	1	0	0
AAAGTAACTTC	277619	1114386	11	622.43	186935496	150	775691562	12258246	4.01408	446.024	1790.38	1436.64	19.6942	15.803	0.294366	0.000105353	0.000105353	1	1	1	1	0	0
AAAGTC	2	8	6	622.43	186935496	150	775691562	48	4	0.00321321	0.0128529	0.0103134	7.71171e-05	6.18803e-05	0.16	4.12533e-10	4.12535e-10	1	0	0	1	0	0
AAAGTCTAGTCT	4	26	12	622.43	186935496	150	775691562	312	6.5	0.00642643	0.0417718	0.0335185	0.000501261	0.000402222	0.52	2.68147e-09	2.68148e-09	1	0	0	1	1	0
AAAGTG	10	40	6	622.43	186935496	150	775691562	240	4	0.0160661	0.0642643	0.0515669	0.000385586	0.000309401	0.16	2.06267e-09	2.06268e-09	1	0	0	1	0	0
AAAGTGTGTC	1	5	10	622.43	186935496	150	775691562	50	5	0.00160661	0.00803303	0.00644586	8.03303e-05	6.44586e-05	0.333333	4.29722e-10	4.29724e-10	1	0	0	1	0	0
AAAGTT	716	3168	6	622.43	186935496	150	775691562	19008	4.42458	1.15033	5.08973	4.0841	0.0305384	0.0245046	0.176983	1.63363e-07	1.63364e-07	1	0	0	1	0	0
AAAT	32313	236763	4	622.43	186935496	150	775691562	947052	7.32717	51.9143	380.385	305.228	1.52154	1.22091	0.195391	8.13938e-06	8.13942e-06	1	1	0	0	0	0
AAATAAG	103	412	7	622.43	186935496	150	775691562	2884	4	0.16548	0.661922	0.531139	0.00463345	0.00371797	0.186667	2.47864e-08	2.47865e-08	1	0	0	1	0	0
AAATAAGTT	1	6	9	622.43	186935496	150	775691562	54	6	0.00160661	0.00963964	0.00773503	8.67567e-05	6.96153e-05	0.36	4.641e-10	4.64102e-10	1	0	0	1	0	0
AAATAAT	1062	4595	7	622.43	186935496	150	775691562	32165	4.32674	1.70622	7.38236	5.92375	0.0516765	0.0414662	0.201915	2.7644e-07	2.76441e-07	1	0	0	1	0	0
AAATAC	249	1022	6	622.43	186935496	150	775691562	6132	4.10442	0.400045	1.64195	1.31753	0.00985171	0.0079052	0.164177	5.27011e-08	5.27014e-08	1	0	0	1	0	0
AAATAT	1147	6001	6	622.43	186935496	150	775691562	36006	5.23191	1.84278	9.64124	7.73632	0.0578475	0.0464179	0.209276	3.09451e-07	3.09453e-07	1	0	0	1	0	0
AAATATT	668	3293	7	622.43	186935496	150	775691562	23051	4.92964	1.07321	5.29055	4.24524	0.0370339	0.0297167	0.23005	1.9811e-07	1.98111e-07	1	0	0	1	0	0
AAATATTTACACAATATGT	1	4	19	622.43	186935496	150	775691562	76	4	0.00160661	0.00642643	0.00515669	0.000122102	9.79771e-05	0.506667	6.53178e-10	6.53181e-10	1	0	0	1	1	0
AAATC	1136	6362	5	622.43	186935496	150	775691562	31810	5.60035	1.8251	10.2212	8.20171	0.0511061	0.0410086	0.186678	2.73389e-07	2.7339e-07	1	0	0	1	0	0
AAATCAG	4	16	7	622.43	186935496	150	775691562	112	4	0.00642643	0.0257057	0.0206268	0.00017994	0.000144387	0.186667	9.62578e-10	9.62582e-10	1	0	0	1	0	0
AAATCAGCTTG	4012	18650	11	622.43	186935496	150	775691562	205150	4.64855	6.4457	29.9632	24.0431	0.329595	0.264474	0.340894	1.76315e-06	1.76316e-06	1	0	0	1	0	0
AAATCCATCTGATTGAATAGCT	278	1275	22	622.43	186935496	150	775691562	28050	4.58633	0.446637	2.04842	1.64369	0.0450653	0.0361613	0.672662	2.41074e-07	2.41075e-07	1	0	0	1	1	0
AAATCG	10	40	6	622.43	186935496	150	775691562	240	4	0.0160661	0.0642643	0.0515669	0.000385586	0.000309401	0.16	2.06267e-09	2.06268e-09	1	0	0	1	0	0
AAATCT	239	958	6	622.43	186935496	150	775691562	5748	4.00837	0.383979	1.53913	1.23503	0.00923477	0.00741016	0.160335	4.94009e-08	4.94011e-08	1	0	0	1	0	0
AAATG	352	3381	5	622.43	186935496	150	775691562	16905	9.60511	0.565525	5.43194	4.35869	0.0271597	0.0217935	0.32017	1.45289e-07	1.4529e-07	1	0	0	1	0	0
AAATGC	74	296	6	622.43	186935496	150	775691562	1776	4	0.118889	0.475555	0.381595	0.00285333	0.00228957	0.16	1.52637e-08	1.52638e-08	1	0	0	1	0	0
AAATGG	281	1182	6	622.43	186935496	150	775691562	7092	4.20641	0.451456	1.89901	1.5238	0.0113941	0.00914281	0.168256	6.09518e-08	6.09521e-08	1	0	0	1	0	0
AAATGT	70	280	6	622.43	186935496	150	775691562	1680	4	0.112462	0.44985	0.360968	0.0026991	0.00216581	0.16	1.44387e-08	1.44387e-08	1	0	0	1	0	0
AAATT	2702	14042	5	622.43	186935496	150	775691562	70210	5.19689	4.34105	22.56	18.1026	0.1128	0.0905128	0.17323	6.03416e-07	6.03419e-07	1	0	0	1	0	0
AAATTAT	185	1045	7	622.43	186935496	150	775691562	7315	5.64865	0.297222	1.6789	1.34718	0.0117523	0.00943029	0.263604	6.28683e-08	6.28686e-08	1	0	0	1	0	0
AAATTATATG	1	4	10	622.43	186935496	150	775691562	40	4	0.00160661	0.00642643	0.00515669	6.42643e-05	5.15669e-05	0.266667	3.43778e-10	3.43779e-10	1	0	0	1	0	0
AAATTC	607	2948	6	622.43	186935496	150	775691562	17688	4.85667	0.97521	4.73628	3.80048	0.0284177	0.0228029	0.194267	1.52018e-07	1.52019e-07	1	0	0	1	0	0
AAATTCT	165	761	7	622.43	186935496	150	775691562	5327	4.61212	0.26509	1.22263	0.98106	0.00855839	0.00686742	0.215232	4.57826e-08	4.57828e-08	1	0	0	1	0	0
AAATTG	685	2848	6	622.43	186935496	150	775691562	17088	4.15766	1.10053	4.57561	3.67156	0.0274537	0.0220294	0.166307	1.46862e-07	1.46862e-07	1	0	0	1	0	0
AAATTGATTATC	362	1464	12	622.43	186935496	150	775691562	17568	4.0442	0.581592	2.35207	1.88735	0.0282249	0.0226482	0.323536	1.50987e-07	1.50988e-07	1	0	0	1	0	0
AAATTGGTT	1	6	9	622.43	186935496	150	775691562	54	6	0.00160661	0.00963964	0.00773503	8.67567e-05	6.96153e-05	0.36	4.641e-10	4.64102e-10	1	0	0	1	0	0
AAATTGT	59	236	7	622.43	186935496	150	775691562	1652	4	0.0947898	0.379159	0.304245	0.00265411	0.00212971	0.186667	1.4198e-08	1.41981e-08	1	0	0	1	0	0
AAATTT	329	1479	6	622.43	186935496	150	775691562	8874	4.49544	0.528573	2.37617	1.90669	0.014257	0.0114401	0.179818	7.62671e-08	7.62674e-08	1	0	0	1	0	0
AAATTTAAC	121	544	9	622.43	186935496	150	775691562	4896	4.49587	0.194399	0.873994	0.70131	0.00786594	0.00631179	0.269752	4.20784e-08	4.20786e-08	1	0	0	1	0	0
AAATTTAG	2	8	8	622.43	186935496	150	775691562	64	4	0.00321321	0.0128529	0.0103134	0.000102823	8.2507e-05	0.213333	5.50044e-10	5.50047e-10	1	0	0	1	0	0
AAATTTC	5	20	7	622.43	186935496	150	775691562	140	4	0.00803303	0.0321321	0.0257834	0.000224925	0.000180484	0.186667	1.20322e-09	1.20323e-09	1	0	0	1	0	0
AAC	168935	1718011	3	622.43	186935496	150	775691562	5154033	10.1697	271.412	2760.17	2214.81	8.2805	6.64444	0.203393	4.4296e-05	4.42962e-05	1	1	1	0	0	0
AACAACG	29	116	7	622.43	186935496	150	775691562	812	4	0.0465916	0.186366	0.149544	0.00130456	0.00104681	0.186667	6.97869e-09	6.97872e-09	1	0	0	1	0	0
AACAACT	4	16	7	622.43	186935496	150	775691562	112	4	0.00642643	0.0257057	0.0206268	0.00017994	0.000144387	0.186667	9.62578e-10	9.62582e-10	1	0	0	1	0	0
AACAAG	153	614	6	622.43	186935496	150	775691562	3684	4.01307	0.245811	0.986456	0.791552	0.00591874	0.00474931	0.160523	3.16619e-08	3.16621e-08	1	0	0	1	0	0
AACAAGAACAG	2	17	11	622.43	186935496	150	775691562	187	8.5	0.00321321	0.0273123	0.0219159	0.000300435	0.000241075	0.623333	1.60716e-09	1.60717e-09	1	0	0	1	1	0
AACAAT	593	3513	6	622.43	186935496	150	775691562	21078	5.92411	0.952718	5.64401	4.52886	0.033864	0.0271732	0.236965	1.81154e-07	1.81154e-07	1	0	0	1	0	0
AACAATC	18	72	7	622.43	186935496	150	775691562	504	4	0.0289189	0.115676	0.0928204	0.00080973	0.000649743	0.186667	4.3316e-09	4.33162e-09	1	0	0	1	0	0
AACAATT	93	372	7	622.43	186935496	150	775691562	2604	4	0.149414	0.597658	0.479572	0.0041836	0.003357	0.186667	2.23799e-08	2.238e-08	1	0	0	1	0	0
AACAC	512	2625	5	622.43	186935496	150	775691562	13125	5.12695	0.822582	4.21734	3.38408	0.0210867	0.0169204	0.170898	1.12802e-07	1.12803e-07	1	0	0	1	0	0
AACACAC	109	436	7	622.43	186935496	150	775691562	3052	4	0.17512	0.70048	0.562079	0.00490336	0.00393455	0.186667	2.62302e-08	2.62304e-08	1	0	0	1	0	0
AACACC	308	1354	6	622.43	186935496	150	775691562	8124	4.3961	0.494835	2.17535	1.74554	0.0130521	0.0104732	0.175844	6.98213e-08	6.98216e-08	1	0	0	1	0	0
AACACTG	159	636	7	622.43	186935496	150	775691562	4452	4	0.25545	1.0218	0.819914	0.00715261	0.00573939	0.186667	3.82625e-08	3.82626e-08	1	0	0	1	0	0
AACAGAACTAG	48	389	11	622.43	186935496	150	775691562	4279	8.10417	0.0771171	0.62497	0.501488	0.00687467	0.00551637	0.594306	3.67756e-08	3.67758e-08	1	0	0	1	1	0
AACAGAT	90	360	7	622.43	186935496	150	775691562	2520	4	0.144595	0.578378	0.464102	0.00404865	0.00324871	0.186667	2.1658e-08	2.16581e-08	1	0	0	1	0	0
AACAGC	7976	35837	6	622.43	186935496	150	775691562	215022	4.4931	12.8143	57.576	46.2001	0.345456	0.2772	0.179724	1.84799e-06	1.848e-06	1	0	0	1	0	0
AACAGCC	22	88	7	622.43	186935496	150	775691562	616	4	0.0353453	0.141381	0.113447	0.00098967	0.00079413	0.186667	5.29418e-09	5.2942e-09	1	0	0	1	0	0
AACAGCCGC	1	11	9	622.43	186935496	150	775691562	99	11	0.00160661	0.0176727	0.0141809	0.000159054	0.000127628	0.66	8.5085e-10	8.50854e-10	1	0	0	1	1	0
AACAGG	1336	5702	6	622.43	186935496	150	775691562	34212	4.26796	2.14643	9.16087	7.35086	0.0549652	0.0441052	0.170719	2.94033e-07	2.94034e-07	1	0	0	1	0	0
AACAGGGCATGC	2	9	12	622.43	186935496	150	775691562	108	4.5	0.00321321	0.0144595	0.0116025	0.000173513	0.000139231	0.36	9.282e-10	9.28204e-10	1	0	0	1	0	0
AACAT	214	1205	5	622.43	186935496	150	775691562	6025	5.63084	0.343814	1.93596	1.55345	0.0096798	0.00776726	0.187695	5.17815e-08	5.17818e-08	1	0	0	1	0	0
AACATACCAT	362	2127	10	622.43	186935496	150	775691562	21270	5.87569	0.581592	3.41725	2.74207	0.0341725	0.0274207	0.391713	1.82804e-07	1.82805e-07	1	0	0	1	0	0
AACATAGATTC	362	1811	11	622.43	186935496	150	775691562	19921	5.00276	0.581592	2.90956	2.33469	0.0320052	0.0256816	0.366869	1.7121e-07	1.71211e-07	1	0	0	1	0	0
AACATATT	50	202	8	622.43	186935496	150	775691562	1616	4.04	0.0803303	0.324534	0.260413	0.00259628	0.0020833	0.215467	1.38886e-08	1.38887e-08	1	0	0	1	0	0
AACATC	627	2805	6	622.43	186935496	150	775691562	16830	4.47368	1.00734	4.50653	3.61613	0.0270392	0.0216968	0.178947	1.44644e-07	1.44645e-07	1	0	0	1	0	0
AACATG	219	876	6	622.43	186935496	150	775691562	5256	4	0.351847	1.40739	1.12931	0.00844432	0.00677589	0.16	4.51724e-08	4.51726e-08	1	0	0	1	0	0
AACATT	109	436	6	622.43	186935496	150	775691562	2616	4	0.17512	0.70048	0.562079	0.00420288	0.00337247	0.16	2.24831e-08	2.24832e-08	1	0	0	1	0	0
AACATTATC	125	997	9	622.43	186935496	150	775691562	8973	7.976	0.200826	1.60179	1.2853	0.0144161	0.0115677	0.47856	7.71179e-08	7.71183e-08	1	0	0	1	0	0
AACATTC	359	1514	7	622.43	186935496	150	775691562	10598	4.21727	0.576772	2.4324	1.95181	0.0170268	0.0136626	0.196806	9.10839e-08	9.10843e-08	1	0	0	1	0	0
AACC	3594	23624	4	622.43	186935496	150	775691562	94496	6.57318	5.77414	37.9545	30.4554	0.151818	0.121822	0.175285	8.1214e-07	8.12144e-07	1	0	0	0	0	0
AACCAC	8	32	6	622.43	186935496	150	775691562	192	4	0.0128529	0.0514114	0.0412535	0.000308468	0.000247521	0.16	1.65013e-09	1.65014e-09	1	0	0	1	0	0
AACCACAGC	1	4	9	622.43	186935496	150	775691562	36	4	0.00160661	0.00642643	0.00515669	5.78378e-05	4.64102e-05	0.24	3.094e-10	3.09401e-10	1	0	0	1	0	0
AACCACCACCC	1	4	11	622.43	186935496	150	775691562	44	4	0.00160661	0.00642643	0.00515669	7.06907e-05	5.67236e-05	0.293333	3.78155e-10	3.78157e-10	1	0	0	1	0	0
AACCAG	270	1080	6	622.43	186935496	150	775691562	6480	4	0.433784	1.73513	1.39231	0.0104108	0.00835384	0.16	5.5692e-08	5.56922e-08	1	0	0	1	0	0
AACCC	1	5	5	622.43	186935496	150	775691562	25	5	0.00160661	0.00803303	0.00644586	4.01652e-05	3.22293e-05	0.166667	2.14861e-10	2.14862e-10	1	0	0	1	0	0
AACCCAAGT	58815	509837	9	622.43	186935496	150	775691562	4588533	8.66849	94.4926	819.107	657.268	7.37197	5.91541	0.520109	3.94359e-05	3.94361e-05	1	1	1	1	1	1
AACCCAAT	56	339	8	622.43	186935496	150	775691562	2712	6.05357	0.08997	0.54464	0.437029	0.00435712	0.00349624	0.322857	2.33081e-08	2.33082e-08	1	0	0	1	0	0
AACCCC	1	4	6	622.43	186935496	150	775691562	24	4	0.00160661	0.00642643	0.00515669	3.85586e-05	3.09401e-05	0.16	2.06267e-10	2.06268e-10	1	0	0	1	0	0
AACCCT	19	189	6	622.43	186935496	150	775691562	1134	9.94737	0.0305255	0.303649	0.243654	0.00182189	0.00146192	0.397895	9.7461e-09	9.74614e-09	1	0	0	1	0	0
AACCG	40	229	5	622.43	186935496	150	775691562	1145	5.725	0.0642643	0.367913	0.29522	0.00183956	0.0014761	0.190833	9.84064e-09	9.84068e-09	1	0	0	1	0	0
AACCGAGCC	11	44	9	622.43	186935496	150	775691562	396	4	0.0176727	0.0706907	0.0567236	0.000636216	0.000510512	0.24	3.4034e-09	3.40341e-09	1	0	0	1	0	0
AACCGC	12	48	6	622.43	186935496	150	775691562	288	4	0.0192793	0.0771171	0.0618803	0.000462703	0.000371282	0.16	2.4752e-09	2.47521e-09	1	0	0	1	0	0
AACCT	16	291	5	622.43	186935496	150	775691562	1455	18.1875	0.0257057	0.467522	0.375149	0.00233761	0.00187575	0.60625	1.25049e-08	1.2505e-08	1	0	0	1	1	0
AACCTC	88	353	6	622.43	186935496	150	775691562	2118	4.01136	0.141381	0.567132	0.455078	0.00340279	0.00273047	0.160455	1.8203e-08	1.82031e-08	1	0	0	1	0	0
AACCTCTGC	2	14	9	622.43	186935496	150	775691562	126	7	0.00321321	0.0224925	0.0180484	0.000202432	0.000162436	0.42	1.0829e-09	1.0829e-09	1	0	0	1	0	0
AACCTGG	24	96	7	622.43	186935496	150	775691562	672	4	0.0385586	0.154234	0.123761	0.00107964	0.000866324	0.186667	5.77547e-09	5.77549e-09	1	0	0	1	0	0
AACG	26710	183500	4	622.43	186935496	150	775691562	734000	6.87009	42.9125	294.812	236.563	1.17925	0.946252	0.183202	6.30832e-06	6.30835e-06	1	1	0	0	0	0
AACGAC	1806	7500	6	622.43	186935496	150	775691562	45000	4.15282	2.90153	12.0495	9.66879	0.0722973	0.0580127	0.166113	3.8675e-07	3.86752e-07	1	0	0	1	0	0
AACGACG	220	884	7	622.43	186935496	150	775691562	6188	4.01818	0.353453	1.42024	1.13963	0.00994168	0.0079774	0.187515	5.31824e-08	5.31827e-08	1	0	0	1	0	0
AACGAG	319	1382	6	622.43	186935496	150	775691562	8292	4.33229	0.512507	2.22033	1.78164	0.013322	0.0106898	0.173292	7.12651e-08	7.12654e-08	1	0	0	1	0	0
AACGAGC	399	1906	7	622.43	186935496	150	775691562	13342	4.77694	0.641036	3.06219	2.45716	0.0214353	0.0172001	0.222924	1.14667e-07	1.14668e-07	1	0	0	1	0	0
AACGAT	176	704	6	622.43	186935496	150	775691562	4224	4	0.282763	1.13105	0.907577	0.00678631	0.00544546	0.16	3.63029e-08	3.63031e-08	1	0	0	1	0	0
AACGATATTC	278	1285	10	622.43	186935496	150	775691562	12850	4.6223	0.446637	2.06449	1.65659	0.0206449	0.0165659	0.308153	1.10439e-07	1.10439e-07	1	0	0	1	0	0
AACGC	878	4698	5	622.43	186935496	150	775691562	23490	5.3508	1.4106	7.54784	6.05653	0.0377392	0.0302827	0.17836	2.01883e-07	2.01884e-07	1	0	0	1	0	0
AACGCC	306	1224	6	622.43	186935496	150	775691562	7344	4	0.491622	1.96649	1.57795	0.0117989	0.00946768	0.16	6.31176e-08	6.31179e-08	1	0	0	1	0	0
AACGCCAG	5	20	8	622.43	186935496	150	775691562	160	4	0.00803303	0.0321321	0.0257834	0.000257057	0.000206268	0.213333	1.37511e-09	1.37512e-09	1	0	0	1	0	0
AACGCG	40	171	6	622.43	186935496	150	775691562	1026	4.275	0.0642643	0.27473	0.220448	0.00164838	0.00132269	0.171	8.8179e-09	8.81794e-09	1	0	0	1	0	0
AACGG	1	5	5	622.43	186935496	150	775691562	25	5	0.00160661	0.00803303	0.00644586	4.01652e-05	3.22293e-05	0.166667	2.14861e-10	2.14862e-10	1	0	0	1	0	0
AACGGAATGG	1	4	10	622.43	186935496	150	775691562	40	4	0.00160661	0.00642643	0.00515669	6.42643e-05	5.15669e-05	0.266667	3.43778e-10	3.43779e-10	1	0	0	1	0	0
AACGGC	567	2531	6	622.43	186935496	150	775691562	15186	4.46384	0.910946	4.06632	3.26289	0.0243979	0.0195774	0.178554	1.30515e-07	1.30516e-07	1	0	0	1	0	0
AACGT	152	760	5	622.43	186935496	150	775691562	3800	5	0.244204	1.22102	0.979771	0.0061051	0.00489885	0.166667	3.26589e-08	3.2659e-08	1	0	0	1	0	0
AACGTAC	2	8	7	622.43	186935496	150	775691562	56	4	0.00321321	0.0128529	0.0103134	8.997e-05	7.21936e-05	0.186667	4.81289e-10	4.81291e-10	1	0	0	1	0	0
AACGTATAT	27	126	9	622.43	186935496	150	775691562	1134	4.66667	0.0433784	0.202432	0.162436	0.00182189	0.00146192	0.28	9.7461e-09	9.74614e-09	1	0	0	1	0	0
AACGTC	48	192	6	622.43	186935496	150	775691562	1152	4	0.0771171	0.308468	0.247521	0.00185081	0.00148513	0.16	9.9008e-09	9.90084e-09	1	0	0	1	0	0
AACGTCT	4	16	7	622.43	186935496	150	775691562	112	4	0.00642643	0.0257057	0.0206268	0.00017994	0.000144387	0.186667	9.62578e-10	9.62582e-10	1	0	0	1	0	0
AACGTG	296	1562	6	622.43	186935496	150	775691562	9372	5.27703	0.475555	2.50952	2.01369	0.0150571	0.0120821	0.211081	8.05471e-08	8.05475e-08	1	0	0	1	0	0
AACGTGT	20	80	7	622.43	186935496	150	775691562	560	4	0.0321321	0.128529	0.103134	0.0008997	0.000721936	0.186667	4.81289e-09	4.81291e-09	1	0	0	1	0	0
AACT	781	5317	4	622.43	186935496	150	775691562	21268	6.80794	1.25476	8.54233	6.85453	0.0341693	0.0274181	0.181545	1.82787e-07	1.82787e-07	1	0	0	0	0	0
AACTAC	9	36	6	622.43	186935496	150	775691562	216	4	0.0144595	0.0578378	0.0464102	0.000347027	0.000278461	0.16	1.8564e-09	1.85641e-09	1	0	0	1	0	0
AACTACACC	625	3655	9	622.43	186935496	150	775691562	32895	5.848	1.00413	5.87215	4.71192	0.0528493	0.0424073	0.35088	2.82714e-07	2.82715e-07	1	0	0	1	0	0
AACTAGAACTG	32	314	11	622.43	186935496	150	775691562	3454	9.8125	0.0514114	0.504474	0.4048	0.00554922	0.0044528	0.719583	2.96852e-08	2.96853e-08	1	0	0	1	1	0
AACTAT	29	116	6	622.43	186935496	150	775691562	696	4	0.0465916	0.186366	0.149544	0.0011182	0.000897264	0.16	5.98173e-09	5.98176e-09	1	0	0	1	0	0
AACTATATAGGC	537	2177	12	622.43	186935496	150	775691562	26124	4.054	0.862748	3.49758	2.80653	0.041971	0.0336783	0.32432	2.24521e-07	2.24522e-07	1	0	0	1	0	0
AACTATT	86	344	7	622.43	186935496	150	775691562	2408	4	0.138168	0.552673	0.443475	0.00386871	0.00310433	0.186667	2.06954e-08	2.06955e-08	1	0	0	1	0	0
AACTC	240	1213	5	622.43	186935496	150	775691562	6065	5.05417	0.385586	1.94881	1.56377	0.00974407	0.00781883	0.168472	5.21253e-08	5.21255e-08	1	0	0	1	0	0
AACTCAATAATAATTATT	92	384	18	622.43	186935496	150	775691562	6912	4.17391	0.147808	0.616937	0.495042	0.0111049	0.00891076	0.50087	5.94048e-08	5.94051e-08	1	0	0	1	1	0
AACTCAT	78	312	7	622.43	186935496	150	775691562	2184	4	0.125315	0.501261	0.402222	0.00350883	0.00281555	0.186667	1.87703e-08	1.87703e-08	1	0	0	1	0	0
AACTCC	68	272	6	622.43	186935496	150	775691562	1632	4	0.109249	0.436997	0.350655	0.00262198	0.00210393	0.16	1.40261e-08	1.40262e-08	1	0	0	1	0	0
AACTCG	1	4	6	622.43	186935496	150	775691562	24	4	0.00160661	0.00642643	0.00515669	3.85586e-05	3.09401e-05	0.16	2.06267e-10	2.06268e-10	1	0	0	1	0	0
AACTCGACGC	1	6	10	622.43	186935496	150	775691562	60	6	0.00160661	0.00963964	0.00773503	9.63964e-05	7.73503e-05	0.4	5.15667e-10	5.15669e-10	1	0	0	1	0	0
AACTCGC	51	205	7	622.43	186935496	150	775691562	1435	4.01961	0.0819369	0.329354	0.26428	0.00230548	0.00184996	0.187582	1.2333e-08	1.23331e-08	1	0	0	1	0	0
AACTCT	427	1816	6	622.43	186935496	150	775691562	10896	4.25293	0.686021	2.9176	2.34114	0.0175056	0.0140468	0.170117	9.3645e-08	9.36455e-08	1	0	0	1	0	0
AACTG	251	1255	5	622.43	186935496	150	775691562	6275	5	0.403258	2.01629	1.61791	0.0100815	0.00808956	0.166667	5.39301e-08	5.39304e-08	1	0	0	1	0	0
AACTGAACTGG	1	6	11	622.43	186935496	150	775691562	66	6	0.00160661	0.00963964	0.00773503	0.000106036	8.50854e-05	0.44	5.67233e-10	5.67236e-10	1	0	0	1	0	0
AACTGAG	42	168	7	622.43	186935496	150	775691562	1176	4	0.0674775	0.26991	0.216581	0.00188937	0.00151607	0.186667	1.01071e-08	1.01071e-08	1	0	0	1	0	0
AACTGC	224	977	6	622.43	186935496	150	775691562	5862	4.36161	0.35988	1.56965	1.25952	0.00941793	0.00755713	0.174464	5.03806e-08	5.03808e-08	1	0	0	1	0	0
AACTGCTG	1	6	8	622.43	186935496	150	775691562	48	6	0.00160661	0.00963964	0.00773503	7.71171e-05	6.18803e-05	0.32	4.12533e-10	4.12535e-10	1	0	0	1	0	0
AACTGTCTTAGTATAAGAC	2	10	19	622.43	186935496	150	775691562	190	5	0.00321321	0.0160661	0.0128917	0.000305255	0.000244943	0.633333	1.63294e-09	1.63295e-09	1	0	0	1	1	0
AACTT	76	444	5	622.43	186935496	150	775691562	2220	5.84211	0.122102	0.713333	0.572392	0.00356667	0.00286196	0.194737	1.90797e-08	1.90797e-08	1	0	0	1	0	0
AACTTC	1	4	6	622.43	186935496	150	775691562	24	4	0.00160661	0.00642643	0.00515669	3.85586e-05	3.09401e-05	0.16	2.06267e-10	2.06268e-10	1	0	0	1	0	0
AACTTCGAGGT	4474339	23182291	11	622.43	186935496	150	775691562	255005201	5.18117	7188.5	37244.8	29886	409.693	328.746	0.379952	0.00219163	0.00219164	1	1	1	1	0	0
AACTTCT	1	8	7	622.43	186935496	150	775691562	56	8	0.00160661	0.0128529	0.0103134	8.997e-05	7.21936e-05	0.373333	4.81289e-10	4.81291e-10	1	0	0	1	0	0
AACTTGATT	426	1846	9	622.43	186935496	150	775691562	16614	4.33333	0.684414	2.9658	2.37981	0.0266922	0.0214183	0.26	1.42788e-07	1.42789e-07	1	0	0	1	0	0
AACTTGGGT	1	4	9	622.43	186935496	150	775691562	36	4	0.00160661	0.00642643	0.00515669	5.78378e-05	4.64102e-05	0.24	3.094e-10	3.09401e-10	1	0	0	1	0	0
AAG	187552	1766921	3	622.43	186935496	150	775691562	5300763	9.42097	301.322	2838.75	2277.87	8.51624	6.8336	0.188419	4.55571e-05	4.55573e-05	1	1	1	0	0	0
AAGAAGC	20	80	7	622.43	186935496	150	775691562	560	4	0.0321321	0.128529	0.103134	0.0008997	0.000721936	0.186667	4.81289e-09	4.81291e-09	1	0	0	1	0	0
AAGAAGTCT	2	10	9	622.43	186935496	150	775691562	90	5	0.00321321	0.0160661	0.0128917	0.000144595	0.000116025	0.3	7.735e-10	7.73503e-10	1	0	0	1	0	0
AAGAAT	136	717	6	622.43	186935496	150	775691562	4302	5.27206	0.218498	1.15194	0.924336	0.00691162	0.00554602	0.210882	3.69733e-08	3.69735e-08	1	0	0	1	0	0
AAGAATT	15	77	7	622.43	186935496	150	775691562	539	5.13333	0.0240991	0.123709	0.0992663	0.000865961	0.000694864	0.239556	4.6324e-09	4.63243e-09	1	0	0	1	0	0
AAGAC	69	372	5	622.43	186935496	150	775691562	1860	5.3913	0.110856	0.597658	0.479572	0.00298829	0.00239786	0.17971	1.59857e-08	1.59857e-08	1	0	0	1	0	0
AAGACAG	93	372	7	622.43	186935496	150	775691562	2604	4	0.149414	0.597658	0.479572	0.0041836	0.003357	0.186667	2.23799e-08	2.238e-08	1	0	0	1	0	0
AAGACC	7	28	6	622.43	186935496	150	775691562	168	4	0.0112462	0.044985	0.0360968	0.00026991	0.000216581	0.16	1.44387e-09	1.44387e-09	1	0	0	1	0	0
AAGACG	800	3443	6	622.43	186935496	150	775691562	20658	4.30375	1.28529	5.53155	4.43862	0.0331893	0.0266317	0.17215	1.77544e-07	1.77545e-07	1	0	0	1	0	0
AAGACT	245	1045	6	622.43	186935496	150	775691562	6270	4.26531	0.393619	1.6789	1.34718	0.0100734	0.00808311	0.170612	5.38872e-08	5.38874e-08	1	0	0	1	0	0
AAGAG	1399	7395	5	622.43	186935496	150	775691562	36975	5.28592	2.24764	11.8809	9.53343	0.0594043	0.0476671	0.176197	3.1778e-07	3.17781e-07	1	0	0	1	0	0
AAGAGAG	330	1409	7	622.43	186935496	150	775691562	9863	4.2697	0.53018	2.26371	1.81644	0.015846	0.0127151	0.199253	8.4767e-08	8.47674e-08	1	0	0	1	0	0
AAGAGC	984	4291	6	622.43	186935496	150	775691562	25746	4.36077	1.5809	6.89395	5.53184	0.0413637	0.033191	0.174431	2.21273e-07	2.21274e-07	1	0	0	1	0	0
AAGAGCG	1	4	7	622.43	186935496	150	775691562	28	4	0.00160661	0.00642643	0.00515669	4.4985e-05	3.60968e-05	0.186667	2.40644e-10	2.40645e-10	1	0	0	1	0	0
AAGAGG	206	923	6	622.43	186935496	150	775691562	5538	4.48058	0.330961	1.4829	1.18991	0.00889739	0.00713944	0.179223	4.7596e-08	4.75962e-08	1	0	0	1	0	0
AAGAGT	205	822	6	622.43	186935496	150	775691562	4932	4.00976	0.329354	1.32063	1.0597	0.00792378	0.0063582	0.16039	4.23878e-08	4.2388e-08	1	0	0	1	0	0
AAGAGTAT	549	2385	8	622.43	186935496	150	775691562	19080	4.34426	0.882027	3.83176	3.07468	0.030654	0.0245974	0.231694	1.63982e-07	1.63983e-07	1	0	0	1	0	0
AAGAT	89	527	5	622.43	186935496	150	775691562	2635	5.92135	0.142988	0.846682	0.679394	0.00423341	0.00339697	0.197378	2.26464e-08	2.26465e-08	1	0	0	1	0	0
AAGATAG	1	7	7	622.43	186935496	150	775691562	49	7	0.00160661	0.0112462	0.00902421	7.87237e-05	6.31694e-05	0.326667	4.21128e-10	4.2113e-10	1	0	0	1	0	0
AAGATC	80	320	6	622.43	186935496	150	775691562	1920	4	0.128529	0.514114	0.412535	0.00308468	0.00247521	0.16	1.65013e-08	1.65014e-08	1	0	0	1	0	0
AAGATG	1516	6576	6	622.43	186935496	150	775691562	39456	4.33773	2.43562	10.565	8.4776	0.0633903	0.0508656	0.173509	3.39102e-07	3.39104e-07	1	0	0	1	0	0
AAGATT	209	836	6	622.43	186935496	150	775691562	5016	4	0.335781	1.34312	1.07775	0.00805874	0.00646649	0.16	4.31097e-08	4.31099e-08	1	0	0	1	0	0
AAGC	5200	34231	4	622.43	186935496	150	775691562	136924	6.58288	8.35435	54.9957	44.1297	0.219983	0.176519	0.175544	1.17679e-06	1.17679e-06	1	0	0	0	0	0
AAGCAC	477	1916	6	622.43	186935496	150	775691562	11496	4.01677	0.766351	3.07826	2.47005	0.0184695	0.0148203	0.160671	9.88017e-08	9.88022e-08	1	0	0	1	0	0
AAGCAG	567	2393	6	622.43	186935496	150	775691562	14358	4.22046	0.910946	3.84461	3.08499	0.0230677	0.0185099	0.168818	1.23399e-07	1.234e-07	1	0	0	1	0	0
AAGCAGC	28	112	7	622.43	186935496	150	775691562	784	4	0.044985	0.17994	0.144387	0.00125958	0.00101071	0.186667	6.73804e-09	6.73807e-09	1	0	0	1	0	0
AAGCAGCCC	324	1362	9	622.43	186935496	150	775691562	12258	4.2037	0.52054	2.1882	1.75585	0.0196938	0.0158027	0.252222	1.05351e-07	1.05351e-07	1	0	0	1	0	0
AAGCAT	408	1632	6	622.43	186935496	150	775691562	9792	4	0.655495	2.62198	2.10393	0.0157319	0.0126236	0.16	8.41568e-08	8.41572e-08	1	0	0	1	0	0
AAGCATC	130	603	7	622.43	186935496	150	775691562	4221	4.63846	0.208859	0.968784	0.777371	0.00678149	0.0054416	0.216462	3.62771e-08	3.62773e-08	1	0	0	1	0	0
AAGCC	1296	7206	5	622.43	186935496	150	775691562	36030	5.56019	2.08216	11.5772	9.28977	0.057886	0.0464489	0.18534	3.09658e-07	3.09659e-07	1	0	0	1	0	0
AAGCCC	33	132	6	622.43	186935496	150	775691562	792	4	0.053018	0.212072	0.170171	0.00127243	0.00102102	0.16	6.8068e-09	6.80683e-09	1	0	0	1	0	0
AAGCCG	68	272	6	622.43	186935496	150	775691562	1632	4	0.109249	0.436997	0.350655	0.00262198	0.00210393	0.16	1.40261e-08	1.40262e-08	1	0	0	1	0	0
AAGCCGATG	1	14	9	622.43	186935496	150	775691562	126	14	0.00160661	0.0224925	0.0180484	0.000202432	0.000162436	0.84	1.0829e-09	1.0829e-09	1	0	0	1	1	0
AAGCG	100	500	5	622.43	186935496	150	775691562	2500	5	0.160661	0.803303	0.644586	0.00401652	0.00322293	0.166667	2.14861e-08	2.14862e-08	1	0	0	1	0	0
AAGCGT	16	64	6	622.43	186935496	150	775691562	384	4	0.0257057	0.102823	0.082507	0.000616937	0.000495042	0.16	3.30027e-09	3.30028e-09	1	0	0	1	0	0
AAGCTC	500	2548	6	622.43	186935496	150	775691562	15288	5.096	0.803303	4.09363	3.28481	0.0245618	0.0197089	0.20384	1.31392e-07	1.31392e-07	1	0	0	1	0	0
AAGCTGC	14	60	7	622.43	186935496	150	775691562	420	4.28571	0.0224925	0.0963964	0.0773503	0.000674775	0.000541452	0.2	3.60967e-09	3.60968e-09	1	0	0	1	0	0
AAGG	1916	13043	4	622.43	186935496	150	775691562	52172	6.80741	3.07826	20.955	16.8147	0.0838199	0.0672587	0.181531	4.48389e-07	4.48391e-07	1	0	0	0	0	0
AAGGAC	152	608	6	622.43	186935496	150	775691562	3648	4	0.244204	0.976817	0.783817	0.0058609	0.0047029	0.16	3.13525e-08	3.13527e-08	1	0	0	1	0	0
AAGGAG	256	1025	6	622.43	186935496	150	775691562	6150	4.00391	0.411291	1.64677	1.3214	0.00988063	0.00792841	0.160156	5.28558e-08	5.28561e-08	1	0	0	1	0	0
AAGGAT	104	425	6	622.43	186935496	150	775691562	2550	4.08654	0.167087	0.682808	0.547898	0.00409685	0.00328739	0.163462	2.19158e-08	2.19159e-08	1	0	0	1	0	0
AAGGATAAT	1	6	9	622.43	186935496	150	775691562	54	6	0.00160661	0.00963964	0.00773503	8.67567e-05	6.96153e-05	0.36	4.641e-10	4.64102e-10	1	0	0	1	0	0
AAGGC	814	4133	5	622.43	186935496	150	775691562	20665	5.0774	1.30778	6.6401	5.32815	0.0332005	0.0266407	0.169247	1.77604e-07	1.77605e-07	1	0	0	1	0	0
AAGGG	47	235	5	622.43	186935496	150	775691562	1175	5	0.0755105	0.377552	0.302955	0.00188776	0.00151478	0.166667	1.00985e-08	1.00985e-08	1	0	0	1	0	0
AAGGGAG	21	84	7	622.43	186935496	150	775691562	588	4	0.0337387	0.134955	0.10829	0.000944685	0.000758033	0.186667	5.05353e-09	5.05356e-09	1	0	0	1	0	0
AAGGGAGAGAGAGGGAGG	1	4	18	622.43	186935496	150	775691562	72	4	0.00160661	0.00642643	0.00515669	0.000115676	9.28204e-05	0.48	6.188e-10	6.18803e-10	1	0	0	1	0	0
AAGGGG	1	4	6	622.43	186935496	150	775691562	24	4	0.00160661	0.00642643	0.00515669	3.85586e-05	3.09401e-05	0.16	2.06267e-10	2.06268e-10	1	0	0	1	0	0
AAGGT	205	1101	5	622.43	186935496	150	775691562	5505	5.37073	0.329354	1.76887	1.41938	0.00884437	0.00709689	0.179024	4.73124e-08	4.73126e-08	1	0	0	1	0	0
AAGGTACG	1	4	8	622.43	186935496	150	775691562	32	4	0.00160661	0.00642643	0.00515669	5.14114e-05	4.12535e-05	0.213333	2.75022e-10	2.75023e-10	1	0	0	1	0	0
AAGGTC	97	388	6	622.43	186935496	150	775691562	2328	4	0.155841	0.623363	0.500199	0.00374018	0.00300119	0.16	2.00079e-08	2.0008e-08	1	0	0	1	0	0
AAGGTGACTTC	1	4	11	622.43	186935496	150	775691562	44	4	0.00160661	0.00642643	0.00515669	7.06907e-05	5.67236e-05	0.293333	3.78155e-10	3.78157e-10	1	0	0	1	0	0
AAGT	4308	33832	4	622.43	186935496	150	775691562	135328	7.8533	6.92126	54.3547	43.6153	0.217419	0.174461	0.209421	1.16307e-06	1.16307e-06	1	0	0	0	0	0
AAGTACAGC	377	1815	9	622.43	186935496	150	775691562	16335	4.81432	0.605691	2.91599	2.33985	0.0262439	0.0210586	0.288859	1.4039e-07	1.40391e-07	1	0	0	1	0	0
AAGTAG	468	1905	6	622.43	186935496	150	775691562	11430	4.07051	0.751892	3.06059	2.45587	0.0183635	0.0147352	0.162821	9.82345e-08	9.82349e-08	1	0	0	1	0	0
AAGTAGT	96	384	7	622.43	186935496	150	775691562	2688	4	0.154234	0.616937	0.495042	0.00431856	0.00346529	0.186667	2.31019e-08	2.3102e-08	1	0	0	1	0	0
AAGTAT	34	136	6	622.43	186935496	150	775691562	816	4	0.0546246	0.218498	0.175327	0.00131099	0.00105196	0.16	7.01307e-09	7.0131e-09	1	0	0	1	0	0
AAGTCGTAG	201	845	9	622.43	186935496	150	775691562	7605	4.20398	0.322928	1.35758	1.08935	0.0122182	0.00980415	0.252239	6.53607e-08	6.5361e-08	1	0	0	1	0	0
AAGTG	257	1286	5	622.43	186935496	150	775691562	6430	5.00389	0.412898	2.0661	1.65788	0.0103305	0.00828938	0.166796	5.52623e-08	5.52625e-08	1	0	0	1	0	0
AAGTGATACCTATAC	14	60	15	622.43	186935496	150	775691562	900	4.28571	0.0224925	0.0963964	0.0773503	0.00144595	0.00116025	0.428571	7.735e-09	7.73503e-09	1	0	0	1	0	0
AAGTGATACGCTATAC	9	38	16	622.43	186935496	150	775691562	608	4.22222	0.0144595	0.061051	0.0489885	0.000976817	0.000783817	0.45037	5.22542e-09	5.22544e-09	1	0	0	1	0	0
AAGTGCAGC	76	413	9	622.43	186935496	150	775691562	3717	5.43421	0.122102	0.663528	0.532428	0.00597176	0.00479185	0.326053	3.19455e-08	3.19457e-08	1	0	0	1	0	0
AAGTGG	1	5	6	622.43	186935496	150	775691562	30	5	0.00160661	0.00803303	0.00644586	4.81982e-05	3.86752e-05	0.2	2.57833e-10	2.57834e-10	1	0	0	1	0	0
AAGTGGTCG	2	14	9	622.43	186935496	150	775691562	126	7	0.00321321	0.0224925	0.0180484	0.000202432	0.000162436	0.42	1.0829e-09	1.0829e-09	1	0	0	1	0	0
AAGTGT	104	416	6	622.43	186935496	150	775691562	2496	4	0.167087	0.668348	0.536296	0.00401009	0.00321777	0.16	2.14517e-08	2.14518e-08	1	0	0	1	0	0
AAGTGTC	12	48	7	622.43	186935496	150	775691562	336	4	0.0192793	0.0771171	0.0618803	0.00053982	0.000433162	0.186667	2.88773e-09	2.88775e-09	1	0	0	1	0	0
AAT	175223	2013082	3	622.43	186935496	150	775691562	6039246	11.4887	281.514	3234.23	2595.21	9.70269	7.78563	0.229774	5.1904e-05	5.19042e-05	1	1	1	0	0	0
AATAATAATC	489	1959	10	622.43	186935496	150	775691562	19590	4.00613	0.785631	3.14734	2.52549	0.0314734	0.0252549	0.267076	1.68365e-07	1.68366e-07	1	0	0	1	0	0
AATAATATT	103	442	9	622.43	186935496	150	775691562	3978	4.29126	0.16548	0.71012	0.569814	0.00639108	0.00512833	0.257476	3.41887e-08	3.41888e-08	1	0	0	1	0	0
AATAATC	40	160	7	622.43	186935496	150	775691562	1120	4	0.0642643	0.257057	0.206268	0.0017994	0.00144387	0.186667	9.62578e-09	9.62582e-09	1	0	0	1	0	0
AATAATCC	34	165	8	622.43	186935496	150	775691562	1320	4.85294	0.0546246	0.26509	0.212713	0.00212072	0.00170171	0.258824	1.13447e-08	1.13447e-08	1	0	0	1	0	0
AATAATT	524	2344	7	622.43	186935496	150	775691562	16408	4.47328	0.841862	3.76589	3.02182	0.0263612	0.0211527	0.208753	1.41018e-07	1.41018e-07	1	0	0	1	0	0
AATAC	207	1073	5	622.43	186935496	150	775691562	5365	5.18357	0.332568	1.72389	1.38328	0.00861944	0.00691641	0.172786	4.61092e-08	4.61094e-08	1	0	0	1	0	0
AATACAG	161	740	7	622.43	186935496	150	775691562	5180	4.59627	0.258664	1.18889	0.953987	0.00832222	0.00667791	0.214493	4.45192e-08	4.45194e-08	1	0	0	1	0	0
AATACAT	89	356	7	622.43	186935496	150	775691562	2492	4	0.142988	0.571952	0.458945	0.00400366	0.00321262	0.186667	2.14174e-08	2.14174e-08	1	0	0	1	0	0
AATACG	360	1440	6	622.43	186935496	150	775691562	8640	4	0.578378	2.31351	1.85641	0.0138811	0.0111384	0.16	7.4256e-08	7.42563e-08	1	0	0	1	0	0
AATACT	438	1832	6	622.43	186935496	150	775691562	10992	4.18265	0.703694	2.9433	2.36176	0.0176598	0.0141706	0.167306	9.44701e-08	9.44705e-08	1	0	0	1	0	0
AATAG	1746	9270	5	622.43	186935496	150	775691562	46350	5.30928	2.80513	14.8932	11.9506	0.0744662	0.0597531	0.176976	3.98352e-07	3.98354e-07	1	0	0	1	0	0
AATAGAG	386	1544	7	622.43	186935496	150	775691562	10808	4	0.62015	2.4806	1.99048	0.0173642	0.0139334	0.186667	9.28887e-08	9.28892e-08	1	0	0	1	0	0
AATAGAT	923	4523	7	622.43	186935496	150	775691562	31661	4.90033	1.4829	7.26668	5.83093	0.0508668	0.0408165	0.228682	2.72109e-07	2.7211e-07	1	0	0	1	0	0
AATAGC	77	313	6	622.43	186935496	150	775691562	1878	4.06494	0.123709	0.502868	0.403511	0.00301721	0.00242107	0.162597	1.61404e-08	1.61404e-08	1	0	0	1	0	0
AATAGT	450	1816	6	622.43	186935496	150	775691562	10896	4.03556	0.722973	2.9176	2.34114	0.0175056	0.0140468	0.161422	9.3645e-08	9.36455e-08	1	0	0	1	0	0
AATAGTACTAT	215	965	11	622.43	186935496	150	775691562	10615	4.48837	0.34542	1.55038	1.24405	0.0170541	0.0136846	0.329147	9.123e-08	9.12304e-08	1	0	0	1	0	0
AATAT	3017	16192	5	622.43	186935496	150	775691562	80960	5.36692	4.84713	26.0142	20.8743	0.130071	0.104371	0.178897	6.95806e-07	6.95809e-07	1	0	0	1	0	0
AATATAC	1	6	7	622.43	186935496	150	775691562	42	6	0.00160661	0.00963964	0.00773503	6.74775e-05	5.41452e-05	0.28	3.60967e-10	3.60968e-10	1	0	0	1	0	0
AATATAG	166	664	7	622.43	186935496	150	775691562	4648	4	0.266697	1.06679	0.85601	0.00746751	0.00599207	0.186667	3.9947e-08	3.99471e-08	1	0	0	1	0	0
AATATAT	612	2684	7	622.43	186935496	150	775691562	18788	4.38562	0.983243	4.31213	3.46014	0.0301849	0.024221	0.204662	1.61472e-07	1.61473e-07	1	0	0	1	0	0
AATATATC	70558	405546	8	622.43	186935496	150	775691562	3244368	5.7477	113.359	651.553	522.819	5.21242	4.18255	0.306544	2.78835e-05	2.78837e-05	1	1	1	1	0	0
AATATC	1	4	6	622.43	186935496	150	775691562	24	4	0.00160661	0.00642643	0.00515669	3.85586e-05	3.09401e-05	0.16	2.06267e-10	2.06268e-10	1	0	0	1	0	0
AATATCCAT	2	32	9	622.43	186935496	150	775691562	288	16	0.00321321	0.0514114	0.0412535	0.000462703	0.000371282	0.96	2.4752e-09	2.47521e-09	1	0	0	1	1	0
AATATCG	1058	4319	7	622.43	186935496	150	775691562	30233	4.08223	1.69979	6.93893	5.56793	0.0485725	0.0389755	0.190504	2.59836e-07	2.59837e-07	1	0	0	1	0	0
AATATCGC	2	8	8	622.43	186935496	150	775691562	64	4	0.00321321	0.0128529	0.0103134	0.000102823	8.2507e-05	0.213333	5.50044e-10	5.50047e-10	1	0	0	1	0	0
AATATG	17	68	6	622.43	186935496	150	775691562	408	4	0.0273123	0.109249	0.0876637	0.000655495	0.000525982	0.16	3.50653e-09	3.50655e-09	1	0	0	1	0	0
AATATT	383	1796	6	622.43	186935496	150	775691562	10776	4.6893	0.61533	2.88547	2.31535	0.0173128	0.0138921	0.187572	9.26137e-08	9.26141e-08	1	0	0	1	0	0
AATATTC	251	1004	7	622.43	186935496	150	775691562	7028	4	0.403258	1.61303	1.29433	0.0112912	0.0090603	0.186667	6.04017e-08	6.0402e-08	1	0	0	1	0	0
AATC	7664	50543	4	622.43	186935496	150	775691562	202172	6.59486	12.313	81.2027	65.1586	0.324811	0.260635	0.175863	1.73756e-06	1.73756e-06	1	0	0	0	0	0
AATCAC	91	364	6	622.43	186935496	150	775691562	2184	4	0.146201	0.584805	0.469259	0.00350883	0.00281555	0.16	1.87703e-08	1.87703e-08	1	0	0	1	0	0
AATCACG	9	36	7	622.43	186935496	150	775691562	252	4	0.0144595	0.0578378	0.0464102	0.000404865	0.000324871	0.186667	2.1658e-09	2.16581e-09	1	0	0	1	0	0
AATCAG	141	576	6	622.43	186935496	150	775691562	3456	4.08511	0.226531	0.925405	0.742563	0.00555243	0.00445538	0.163404	2.97024e-08	2.97025e-08	1	0	0	1	0	0
AATCAT	228	912	6	622.43	186935496	150	775691562	5472	4	0.366306	1.46523	1.17573	0.00879135	0.00705435	0.16	4.70288e-08	4.7029e-08	1	0	0	1	0	0
AATCATTAG	1	4	9	622.43	186935496	150	775691562	36	4	0.00160661	0.00642643	0.00515669	5.78378e-05	4.64102e-05	0.24	3.094e-10	3.09401e-10	1	0	0	1	0	0
AATCC	263	1547	5	622.43	186935496	150	775691562	7735	5.88213	0.422537	2.48542	1.99435	0.0124271	0.00997175	0.196071	6.6478e-08	6.64783e-08	1	0	0	1	0	0
AATCCAATG	105	493	9	622.43	186935496	150	775691562	4437	4.69524	0.168694	0.792057	0.635562	0.00712851	0.00572006	0.281714	3.81335e-08	3.81337e-08	1	0	0	1	0	0
AATCCG	1	4	6	622.43	186935496	150	775691562	24	4	0.00160661	0.00642643	0.00515669	3.85586e-05	3.09401e-05	0.16	2.06267e-10	2.06268e-10	1	0	0	1	0	0
AATCCTG	14	56	7	622.43	186935496	150	775691562	392	4	0.0224925	0.08997	0.0721936	0.00062979	0.000505356	0.186667	3.36902e-09	3.36904e-09	1	0	0	1	0	0
AATCGAC	78	312	7	622.43	186935496	150	775691562	2184	4	0.125315	0.501261	0.402222	0.00350883	0.00281555	0.186667	1.87703e-08	1.87703e-08	1	0	0	1	0	0
AATCGC	1	4	6	622.43	186935496	150	775691562	24	4	0.00160661	0.00642643	0.00515669	3.85586e-05	3.09401e-05	0.16	2.06267e-10	2.06268e-10	1	0	0	1	0	0
AATCGTCTC	1	5	9	622.43	186935496	150	775691562	45	5	0.00160661	0.00803303	0.00644586	7.22973e-05	5.80127e-05	0.3	3.8675e-10	3.86752e-10	1	0	0	1	0	0
AATCGTGAC	318	1502	9	622.43	186935496	150	775691562	13518	4.72327	0.510901	2.41312	1.93634	0.0217181	0.017427	0.283396	1.1618e-07	1.1618e-07	1	0	0	1	0	0
AATCT	1689	8857	5	622.43	186935496	150	775691562	44285	5.24393	2.71356	14.2297	11.4182	0.0711486	0.057091	0.174798	3.80605e-07	3.80607e-07	1	0	0	1	0	0
AATCTACT	3	12	8	622.43	186935496	150	775691562	96	4	0.00481982	0.0192793	0.0154701	0.000154234	0.000123761	0.213333	8.25066e-10	8.2507e-10	1	0	0	1	0	0
AATCTAT	52	208	7	622.43	186935496	150	775691562	1456	4	0.0835435	0.334174	0.268148	0.00233922	0.00187703	0.186667	1.25135e-08	1.25136e-08	1	0	0	1	0	0
AATCTC	1	4	6	622.43	186935496	150	775691562	24	4	0.00160661	0.00642643	0.00515669	3.85586e-05	3.09401e-05	0.16	2.06267e-10	2.06268e-10	1	0	0	1	0	0
AATCTCT	2	8	7	622.43	186935496	150	775691562	56	4	0.00321321	0.0128529	0.0103134	8.997e-05	7.21936e-05	0.186667	4.81289e-10	4.81291e-10	1	0	0	1	0	0
AATG	1913	12343	4	622.43	186935496	150	775691562	49372	6.45217	3.07344	19.8303	15.9123	0.0793214	0.063649	0.172058	4.24325e-07	4.24327e-07	1	0	0	0	0	0
AATGAC	154	865	6	622.43	186935496	150	775691562	5190	5.61688	0.247417	1.38971	1.11513	0.00833829	0.0066908	0.224675	4.46052e-08	4.46054e-08	1	0	0	1	0	0
AATGACATC	1	7	9	622.43	186935496	150	775691562	63	7	0.00160661	0.0112462	0.00902421	0.000101216	8.12178e-05	0.42	5.4145e-10	5.41452e-10	1	0	0	1	0	0
AATGAG	2	8	6	622.43	186935496	150	775691562	48	4	0.00321321	0.0128529	0.0103134	7.71171e-05	6.18803e-05	0.16	4.12533e-10	4.12535e-10	1	0	0	1	0	0
AATGAT	780	3466	6	622.43	186935496	150	775691562	20796	4.44359	1.25315	5.5685	4.46827	0.033411	0.0268096	0.177744	1.7873e-07	1.78731e-07	1	0	0	1	0	0
AATGC	265	1325	5	622.43	186935496	150	775691562	6625	5	0.425751	2.12875	1.70815	0.0106438	0.00854077	0.166667	5.69382e-08	5.69384e-08	1	0	0	1	0	0
AATGCAT	9	45	7	622.43	186935496	150	775691562	315	5	0.0144595	0.0722973	0.0580127	0.000506081	0.000406089	0.233333	2.70725e-09	2.70726e-09	1	0	0	1	0	0
AATGCC	663	2770	6	622.43	186935496	150	775691562	16620	4.17798	1.06518	4.4503	3.57101	0.0267018	0.021426	0.167119	1.4284e-07	1.4284e-07	1	0	0	1	0	0
AATGG	645	4334	5	622.43	186935496	150	775691562	21670	6.71938	1.03626	6.96303	5.58727	0.0348152	0.0279364	0.223979	1.86242e-07	1.86242e-07	1	0	0	1	0	0
AATGGC	29	116	6	622.43	186935496	150	775691562	696	4	0.0465916	0.186366	0.149544	0.0011182	0.000897264	0.16	5.98173e-09	5.98176e-09	1	0	0	1	0	0
AATGGGTATGGT	2	10	12	622.43	186935496	150	775691562	120	5	0.00321321	0.0160661	0.0128917	0.000192793	0.000154701	0.4	1.03133e-09	1.03134e-09	1	0	0	1	0	0
AATGGTATGGT	2	20	11	622.43	186935496	150	775691562	220	10	0.00321321	0.0321321	0.0257834	0.000353453	0.000283618	0.733333	1.89078e-09	1.89079e-09	1	0	0	1	1	0
AATGT	175	875	5	622.43	186935496	150	775691562	4375	5	0.281156	1.40578	1.12803	0.0070289	0.00564013	0.166667	3.76007e-08	3.76009e-08	1	0	0	1	0	0
AATGTAC	329	1316	7	622.43	186935496	150	775691562	9212	4	0.528573	2.11429	1.69655	0.0148001	0.0118759	0.186667	7.9172e-08	7.91724e-08	1	0	0	1	0	0
AATGTAT	226	1125	7	622.43	186935496	150	775691562	7875	4.97788	0.363093	1.80743	1.45032	0.012652	0.0101522	0.232301	6.76812e-08	6.76815e-08	1	0	0	1	0	0
AATGTCG	113	544	7	622.43	186935496	150	775691562	3808	4.81416	0.181547	0.873994	0.70131	0.00611796	0.00490917	0.224661	3.27276e-08	3.27278e-08	1	0	0	1	0	0
AATT	2090	13123	4	622.43	186935496	150	775691562	52492	6.27895	3.35781	21.0835	16.9178	0.084334	0.0676712	0.167439	4.51139e-07	4.51142e-07	1	0	0	0	0	0
AATTACGTC	1	4	9	622.43	186935496	150	775691562	36	4	0.00160661	0.00642643	0.00515669	5.78378e-05	4.64102e-05	0.24	3.094e-10	3.09401e-10	1	0	0	1	0	0
AATTACT	1	4	7	622.43	186935496	150	775691562	28	4	0.00160661	0.00642643	0.00515669	4.4985e-05	3.60968e-05	0.186667	2.40644e-10	2.40645e-10	1	0	0	1	0	0
AATTAG	884	3857	6	622.43	186935496	150	775691562	23142	4.36312	1.42024	6.19668	4.97234	0.0371801	0.029834	0.174525	1.98893e-07	1.98893e-07	1	0	0	1	0	0
AATTAT	810	3325	6	622.43	186935496	150	775691562	19950	4.10494	1.30135	5.34197	4.2865	0.0320518	0.025719	0.164198	1.71459e-07	1.7146e-07	1	0	0	1	0	0
AATTATGCTG	1	4	10	622.43	186935496	150	775691562	40	4	0.00160661	0.00642643	0.00515669	6.42643e-05	5.15669e-05	0.266667	3.43778e-10	3.43779e-10	1	0	0	1	0	0
AATTC	433	2433	5	622.43	186935496	150	775691562	12165	5.61894	0.695661	3.90887	3.13656	0.0195444	0.0156828	0.187298	1.04551e-07	1.04552e-07	1	0	0	1	0	0
AC	1829887	33415559	2	622.43	186935496	150	775691562	66831118	18.261	2939.91	53685.6	43078.4	107.371	86.1568	0.24348	0.000574376	0.000574379	1	1	1	0	0	0
ACACACC	2	8	7	622.43	186935496	150	775691562	56	4	0.00321321	0.0128529	0.0103134	8.997e-05	7.21936e-05	0.186667	4.81289e-10	4.81291e-10	1	0	0	1	0	0
ACACACG	77	308	7	622.43	186935496	150	775691562	2156	4	0.123709	0.494835	0.397065	0.00346384	0.00277946	0.186667	1.85296e-08	1.85297e-08	1	0	0	1	0	0
ACACACGGT	1	6	9	622.43	186935496	150	775691562	54	6	0.00160661	0.00963964	0.00773503	8.67567e-05	6.96153e-05	0.36	4.641e-10	4.64102e-10	1	0	0	1	0	0
ACACACT	82	328	7	622.43	186935496	150	775691562	2296	4	0.131742	0.526967	0.422848	0.00368877	0.00295994	0.186667	1.97328e-08	1.97329e-08	1	0	0	1	0	0
ACACAG	882	3787	6	622.43	186935496	150	775691562	22722	4.29365	1.41703	6.08422	4.8821	0.0365053	0.0292926	0.171746	1.95283e-07	1.95284e-07	1	0	0	1	0	0
ACACAGC	311	1435	7	622.43	186935496	150	775691562	10045	4.61415	0.499655	2.30548	1.84996	0.0161384	0.0129497	0.215327	8.63312e-08	8.63316e-08	1	0	0	1	0	0
ACACAT	2841	12367	6	622.43	186935496	150	775691562	74202	4.35304	4.56437	19.8689	15.9432	0.119213	0.0956592	0.174122	6.37725e-07	6.37728e-07	1	0	0	1	0	0
ACACATATATACATATAT	3	12	18	622.43	186935496	150	775691562	216	4	0.00481982	0.0192793	0.0154701	0.000347027	0.000278461	0.48	1.8564e-09	1.85641e-09	1	0	0	1	0	0
ACACC	1	5	5	622.43	186935496	150	775691562	25	5	0.00160661	0.00803303	0.00644586	4.01652e-05	3.22293e-05	0.166667	2.14861e-10	2.14862e-10	1	0	0	1	0	0
ACACCC	94	397	6	622.43	186935496	150	775691562	2382	4.2234	0.151021	0.637823	0.511801	0.00382694	0.00307081	0.168936	2.0472e-08	2.04721e-08	1	0	0	1	0	0
ACACCG	522	2088	6	622.43	186935496	150	775691562	12528	4	0.838649	3.35459	2.69179	0.0201276	0.0161507	0.16	1.07671e-07	1.07672e-07	1	0	0	1	0	0
ACACG	223	1374	5	622.43	186935496	150	775691562	6870	6.16143	0.358273	2.20748	1.77132	0.0110374	0.00885661	0.205381	5.90438e-08	5.90441e-08	1	0	0	1	0	0
ACACGAT	1	4	7	622.43	186935496	150	775691562	28	4	0.00160661	0.00642643	0.00515669	4.4985e-05	3.60968e-05	0.186667	2.40644e-10	2.40645e-10	1	0	0	1	0	0
ACACGC	4088	20209	6	622.43	186935496	150	775691562	121254	4.94349	6.56781	32.4679	26.0529	0.194807	0.156317	0.19774	1.04211e-06	1.04212e-06	1	0	0	1	0	0
ACACGCC	2	8	7	622.43	186935496	150	775691562	56	4	0.00321321	0.0128529	0.0103134	8.997e-05	7.21936e-05	0.186667	4.81289e-10	4.81291e-10	1	0	0	1	0	0
ACACGG	213	859	6	622.43	186935496	150	775691562	5154	4.03286	0.342207	1.38007	1.1074	0.00828045	0.00664439	0.161315	4.42958e-08	4.4296e-08	1	0	0	1	0	0
ACACGGC	117	534	7	622.43	186935496	150	775691562	3738	4.5641	0.187973	0.857928	0.688418	0.00600549	0.00481893	0.212991	3.2126e-08	3.21262e-08	1	0	0	1	0	0
ACACGT	292	1183	6	622.43	186935496	150	775691562	7098	4.05137	0.469129	1.90062	1.52509	0.0114037	0.00915054	0.162055	6.10034e-08	6.10036e-08	1	0	0	1	0	0
ACACT	294	1814	5	622.43	186935496	150	775691562	9070	6.17007	0.472342	2.91438	2.33856	0.0145719	0.0116928	0.205669	7.79516e-08	7.79519e-08	1	0	0	1	0	0
ACACTC	104	422	6	622.43	186935496	150	775691562	2532	4.05769	0.167087	0.677988	0.544031	0.00406793	0.00326418	0.162308	2.17611e-08	2.17612e-08	1	0	0	1	0	0
ACACTCT	193	1072	7	622.43	186935496	150	775691562	7504	5.5544	0.310075	1.72228	1.38199	0.012056	0.00967395	0.259206	6.44927e-08	6.4493e-08	1	0	0	1	0	0
ACACTGT	5	23	7	622.43	186935496	150	775691562	161	4.6	0.00803303	0.0369519	0.029651	0.000258664	0.000207557	0.214667	1.38371e-09	1.38371e-09	1	0	0	1	0	0
ACAG	4261	27067	4	622.43	186935496	150	775691562	108268	6.35226	6.84575	43.486	34.894	0.173944	0.139576	0.169394	9.30503e-07	9.30507e-07	1	0	0	0	0	0
ACAGACG	2	18	7	622.43	186935496	150	775691562	126	9	0.00321321	0.0289189	0.0232051	0.000202432	0.000162436	0.42	1.0829e-09	1.0829e-09	1	0	0	1	0	0
ACAGACT	34	136	7	622.43	186935496	150	775691562	952	4	0.0546246	0.218498	0.175327	0.00152949	0.00122729	0.186667	8.18191e-09	8.18195e-09	1	0	0	1	0	0
ACAGAG	1113	4526	6	622.43	186935496	150	775691562	27156	4.06649	1.78815	7.2715	5.83479	0.043629	0.0350088	0.162659	2.33391e-07	2.33392e-07	1	0	0	1	0	0
ACAGAGC	1	6	7	622.43	186935496	150	775691562	42	6	0.00160661	0.00963964	0.00773503	6.74775e-05	5.41452e-05	0.28	3.60967e-10	3.60968e-10	1	0	0	1	0	0
ACAGAT	432	2828	6	622.43	186935496	150	775691562	16968	6.5463	0.694054	4.54348	3.64578	0.0272609	0.0218747	0.261852	1.4583e-07	1.45831e-07	1	0	0	1	0	0
ACAGATG	205	1017	7	622.43	186935496	150	775691562	7119	4.96098	0.329354	1.63392	1.31109	0.0114374	0.00917762	0.231512	6.11838e-08	6.11841e-08	1	0	0	1	0	0
ACAGC	2904	15709	5	622.43	186935496	150	775691562	78545	5.40944	4.66558	25.2382	20.2516	0.126191	0.101258	0.180315	6.7505e-07	6.75054e-07	1	0	0	1	0	0
ACAGCC	349	1397	6	622.43	186935496	150	775691562	8382	4.00287	0.560706	2.24443	1.80097	0.0134666	0.0108058	0.160115	7.20386e-08	7.20389e-08	1	0	0	1	0	0
ACAGCG	48	196	6	622.43	186935496	150	775691562	1176	4.08333	0.0771171	0.314895	0.252678	0.00188937	0.00151607	0.163333	1.01071e-08	1.01071e-08	1	0	0	1	0	0
ACAGCT	406	1655	6	622.43	186935496	150	775691562	9930	4.07635	0.652282	2.65893	2.13358	0.0159536	0.0128015	0.163054	8.53428e-08	8.53432e-08	1	0	0	1	0	0
ACAGCTCT	286	1263	8	622.43	186935496	150	775691562	10104	4.41608	0.459489	2.02914	1.62822	0.0162332	0.0130258	0.235524	8.68382e-08	8.68386e-08	1	0	0	1	0	0
ACAGGC	59	256	6	622.43	186935496	150	775691562	1536	4.33898	0.0947898	0.411291	0.330028	0.00246775	0.00198017	0.173559	1.32011e-08	1.32011e-08	1	0	0	1	0	0
ACAGGG	117	468	6	622.43	186935496	150	775691562	2808	4	0.187973	0.751892	0.603333	0.00451135	0.00362	0.16	2.41332e-08	2.41333e-08	1	0	0	1	0	0
ACAGT	193	965	5	622.43	186935496	150	775691562	4825	5	0.310075	1.55038	1.24405	0.00775188	0.00622026	0.166667	4.14682e-08	4.14684e-08	1	0	0	1	0	0
ACAGTCG	10	40	7	622.43	186935496	150	775691562	280	4	0.0160661	0.0642643	0.0515669	0.00044985	0.000360968	0.186667	2.40644e-09	2.40645e-09	1	0	0	1	0	0
ACAGTGC	5	20	7	622.43	186935496	150	775691562	140	4	0.00803303	0.0321321	0.0257834	0.000224925	0.000180484	0.186667	1.20322e-09	1.20323e-09	1	0	0	1	0	0
ACAT	17818	130922	4	622.43	186935496	150	775691562	523688	7.34774	28.6265	210.34	168.781	0.84136	0.675124	0.19594	4.50081e-06	4.50083e-06	1	1	0	0	0	0
ACATACT	40	160	7	622.43	186935496	150	775691562	1120	4	0.0642643	0.257057	0.206268	0.0017994	0.00144387	0.186667	9.62578e-09	9.62582e-09	1	0	0	1	0	0
ACATAG	1	4	6	622.43	186935496	150	775691562	24	4	0.00160661	0.00642643	0.00515669	3.85586e-05	3.09401e-05	0.16	2.06267e-10	2.06268e-10	1	0	0	1	0	0
ACATAGACTAG	2	24	11	622.43	186935496	150	775691562	264	12	0.00321321	0.0385586	0.0309401	0.000424144	0.000340341	0.88	2.26893e-09	2.26894e-09	1	0	0	1	1	0
ACATAT	513	2765	6	622.43	186935496	150	775691562	16590	5.38986	0.824189	4.44227	3.56456	0.0266536	0.0213874	0.215595	1.42582e-07	1.42582e-07	1	0	0	1	0	0
ACATATGTATATATAT	1	5	16	622.43	186935496	150	775691562	80	5	0.00160661	0.00803303	0.00644586	0.000128529	0.000103134	0.533333	6.87555e-10	6.87559e-10	1	0	0	1	1	0
ACATC	70	350	5	622.43	186935496	150	775691562	1750	5	0.112462	0.562312	0.45121	0.00281156	0.00225605	0.166667	1.50403e-08	1.50403e-08	1	0	0	1	0	0
ACATCC	21	84	6	622.43	186935496	150	775691562	504	4	0.0337387	0.134955	0.10829	0.00080973	0.000649743	0.16	4.3316e-09	4.33162e-09	1	0	0	1	0	0
ACATCG	233	1063	6	622.43	186935496	150	775691562	6378	4.56223	0.374339	1.70782	1.37039	0.0102469	0.00822234	0.182489	5.48154e-08	5.48156e-08	1	0	0	1	0	0
ACATGAGATCT	1	4	11	622.43	186935496	150	775691562	44	4	0.00160661	0.00642643	0.00515669	7.06907e-05	5.67236e-05	0.293333	3.78155e-10	3.78157e-10	1	0	0	1	0	0
ACATGC	466	1886	6	622.43	186935496	150	775691562	11316	4.04721	0.748679	3.03006	2.43138	0.0181804	0.0145883	0.161888	9.72547e-08	9.72552e-08	1	0	0	1	0	0
ACATGG	90	441	6	622.43	186935496	150	775691562	2646	4.9	0.144595	0.708513	0.568525	0.00425108	0.00341115	0.196	2.27409e-08	2.2741e-08	1	0	0	1	0	0
ACATGT	73	292	6	622.43	186935496	150	775691562	1752	4	0.117282	0.469129	0.376438	0.00281477	0.00225863	0.16	1.50575e-08	1.50575e-08	1	0	0	1	0	0
ACC	22471	191673	3	622.43	186935496	150	775691562	575019	8.52979	36.1021	307.943	247.1	0.923829	0.741299	0.170596	4.94197e-06	4.94199e-06	1	1	0	0	0	0
ACCACCC	1	4	7	622.43	186935496	150	775691562	28	4	0.00160661	0.00642643	0.00515669	4.4985e-05	3.60968e-05	0.186667	2.40644e-10	2.40645e-10	1	0	0	1	0	0
ACCACCTCCATG	1	4	12	622.43	186935496	150	775691562	48	4	0.00160661	0.00642643	0.00515669	7.71171e-05	6.18803e-05	0.32	4.12533e-10	4.12535e-10	1	0	0	1	0	0
ACCACG	492	2232	6	622.43	186935496	150	775691562	13392	4.53659	0.79045	3.58595	2.87743	0.0215157	0.0172646	0.181463	1.15097e-07	1.15097e-07	1	0	0	1	0	0
ACCACT	1153	5421	6	622.43	186935496	150	775691562	32526	4.70165	1.85242	8.70941	6.9886	0.0522565	0.0419316	0.188066	2.79543e-07	2.79544e-07	1	0	0	1	0	0
ACCAG	309	1691	5	622.43	186935496	150	775691562	8455	5.47249	0.496441	2.71677	2.17999	0.0135839	0.0109	0.182416	7.2666e-08	7.26663e-08	1	0	0	1	0	0
ACCAGC	2408	10062	6	622.43	186935496	150	775691562	60372	4.17857	3.86871	16.1657	12.9717	0.096994	0.0778299	0.167143	5.18864e-07	5.18866e-07	1	0	0	1	0	0
ACCAGCG	261	1087	7	622.43	186935496	150	775691562	7609	4.16475	0.419324	1.74638	1.40133	0.0122247	0.00980931	0.194355	6.53951e-08	6.53954e-08	1	0	0	1	0	0
ACCAGGAGG	31	144	9	622.43	186935496	150	775691562	1296	4.64516	0.0498048	0.231351	0.185641	0.00208216	0.00167077	0.27871	1.11384e-08	1.11384e-08	1	0	0	1	0	0
ACCAGT	41	164	6	622.43	186935496	150	775691562	984	4	0.0658709	0.263483	0.211424	0.0015809	0.00126855	0.16	8.45693e-09	8.45697e-09	1	0	0	1	0	0
ACCAT	95	478	5	622.43	186935496	150	775691562	2390	5.03158	0.152628	0.767958	0.616224	0.00383979	0.00308112	0.167719	2.05407e-08	2.05408e-08	1	0	0	1	0	0
ACCATC	593	2372	6	622.43	186935496	150	775691562	14232	4	0.952718	3.81087	3.05792	0.0228652	0.0183475	0.16	1.22316e-07	1.22317e-07	1	0	0	1	0	0
ACCC	68	412	4	622.43	186935496	150	775691562	1648	6.05882	0.109249	0.661922	0.531139	0.00264769	0.00212456	0.161569	1.41636e-08	1.41637e-08	1	0	0	0	0	0
ACCCAG	1	4	6	622.43	186935496	150	775691562	24	4	0.00160661	0.00642643	0.00515669	3.85586e-05	3.09401e-05	0.16	2.06267e-10	2.06268e-10	1	0	0	1	0	0
ACCCC	17	87	5	622.43	186935496	150	775691562	435	5.11765	0.0273123	0.139775	0.112158	0.000698874	0.00056079	0.170588	3.73858e-09	3.7386e-09	1	0	0	1	0	0
ACCCCC	138	557	6	622.43	186935496	150	775691562	3342	4.03623	0.221712	0.89488	0.718069	0.00536928	0.00430841	0.161449	2.87226e-08	2.87228e-08	1	0	0	1	0	0
ACCCCCC	42	169	7	622.43	186935496	150	775691562	1183	4.02381	0.0674775	0.271516	0.21787	0.00190062	0.00152509	0.187778	1.01672e-08	1.01673e-08	1	0	0	1	0	0
ACCCG	122	610	5	622.43	186935496	150	775691562	3050	5	0.196006	0.98003	0.786395	0.00490015	0.00393198	0.166667	2.6213e-08	2.62132e-08	1	0	0	1	0	0
ACCCGC	8	32	6	622.43	186935496	150	775691562	192	4	0.0128529	0.0514114	0.0412535	0.000308468	0.000247521	0.16	1.65013e-09	1.65014e-09	1	0	0	1	0	0
ACCCTCC	1	4	7	622.43	186935496	150	775691562	28	4	0.00160661	0.00642643	0.00515669	4.4985e-05	3.60968e-05	0.186667	2.40644e-10	2.40645e-10	1	0	0	1	0	0
ACCCTCT	1	4	7	622.43	186935496	150	775691562	28	4	0.00160661	0.00642643	0.00515669	4.4985e-05	3.60968e-05	0.186667	2.40644e-10	2.40645e-10	1	0	0	1	0	0
ACCG	3197	20315	4	622.43	186935496	150	775691562	81260	6.35439	5.13632	32.6382	26.1895	0.130553	0.104758	0.169451	6.98384e-07	6.98388e-07	1	0	0	0	0	0
ACCGACG	29	116	7	622.43	186935496	150	775691562	812	4	0.0465916	0.186366	0.149544	0.00130456	0.00104681	0.186667	6.97869e-09	6.97872e-09	1	0	0	1	0	0
ACCGAG	7	28	6	622.43	186935496	150	775691562	168	4	0.0112462	0.044985	0.0360968	0.00026991	0.000216581	0.16	1.44387e-09	1.44387e-09	1	0	0	1	0	0
ACCGC	685	3501	5	622.43	186935496	150	775691562	17505	5.11095	1.10053	5.62473	4.51339	0.0281236	0.022567	0.170365	1.50446e-07	1.50446e-07	1	0	0	1	0	0
ACCGCC	1584	6468	6	622.43	186935496	150	775691562	38808	4.08333	2.54486	10.3915	8.33837	0.0623492	0.0500302	0.163333	3.33533e-07	3.33535e-07	1	0	0	1	0	0
ACCGCG	100	400	6	622.43	186935496	150	775691562	2400	4	0.160661	0.642643	0.515669	0.00385586	0.00309401	0.16	2.06267e-08	2.06268e-08	1	0	0	1	0	0
ACCGGC	1	4	6	622.43	186935496	150	775691562	24	4	0.00160661	0.00642643	0.00515669	3.85586e-05	3.09401e-05	0.16	2.06267e-10	2.06268e-10	1	0	0	1	0	0
ACCGT	69	345	5	622.43	186935496	150	775691562	1725	5	0.110856	0.554279	0.444764	0.0027714	0.00222382	0.166667	1.48254e-08	1.48255e-08	1	0	0	1	0	0
ACCGTCG	116	465	7	622.43	186935496	150	775691562	3255	4.00862	0.186366	0.747072	0.599465	0.0052295	0.00419626	0.187069	2.79749e-08	2.7975e-08	1	0	0	1	0	0
ACCT	13758	94657	4	622.43	186935496	150	775691562	378628	6.88014	22.1037	152.077	122.029	0.608306	0.488117	0.18347	3.2541e-06	3.25411e-06	1	1	0	0	0	0
ACCTACT	30	120	7	622.43	186935496	150	775691562	840	4	0.0481982	0.192793	0.154701	0.00134955	0.0010829	0.186667	7.21933e-09	7.21936e-09	1	0	0	1	0	0
ACCTAT	58	232	6	622.43	186935496	150	775691562	1392	4	0.0931832	0.372733	0.299088	0.0022364	0.00179453	0.16	1.19635e-08	1.19635e-08	1	0	0	1	0	0
ACCTC	27	180	5	622.43	186935496	150	775691562	900	6.66667	0.0433784	0.289189	0.232051	0.00144595	0.00116025	0.222222	7.735e-09	7.73503e-09	1	0	0	1	0	0
ACCTCAT	125	503	7	622.43	186935496	150	775691562	3521	4.024	0.200826	0.808123	0.648454	0.00565686	0.00453918	0.187787	3.0261e-08	3.02612e-08	1	0	0	1	0	0
ACCTCC	268	1078	6	622.43	186935496	150	775691562	6468	4.02239	0.430571	1.73192	1.38973	0.0103915	0.00833837	0.160896	5.55889e-08	5.55891e-08	1	0	0	1	0	0
ACCTCGT	2	9	7	622.43	186935496	150	775691562	63	4.5	0.00321321	0.0144595	0.0116025	0.000101216	8.12178e-05	0.21	5.4145e-10	5.41452e-10	1	0	0	1	0	0
ACCTCT	166	664	6	622.43	186935496	150	775691562	3984	4	0.266697	1.06679	0.85601	0.00640072	0.00513606	0.16	3.42403e-08	3.42404e-08	1	0	0	1	0	0
ACCTGCT	5	20	7	622.43	186935496	150	775691562	140	4	0.00803303	0.0321321	0.0257834	0.000224925	0.000180484	0.186667	1.20322e-09	1.20323e-09	1	0	0	1	0	0
ACG	678401	6199222	3	622.43	186935496	150	775691562	18597666	9.13799	1089.92	9959.71	7991.86	29.8791	23.9756	0.18276	0.000159837	0.000159837	1	1	1	0	0	0
ACGACGG	11	44	7	622.43	186935496	150	775691562	308	4	0.0176727	0.0706907	0.0567236	0.000494835	0.000397065	0.186667	2.64709e-09	2.6471e-09	1	0	0	1	0	0
ACGACT	1774	7310	6	622.43	186935496	150	775691562	43860	4.12063	2.85012	11.7443	9.42385	0.0704658	0.0565431	0.164825	3.76952e-07	3.76954e-07	1	0	0	1	0	0
ACGAG	1054	5668	5	622.43	186935496	150	775691562	28340	5.37761	1.69336	9.10624	7.30703	0.0455312	0.0365351	0.179254	2.43566e-07	2.43568e-07	1	0	0	1	0	0
ACGAGACTAGAG	5	40	12	622.43	186935496	150	775691562	480	8	0.00803303	0.0642643	0.0515669	0.000771171	0.000618803	0.64	4.12533e-09	4.12535e-09	1	0	0	1	1	0
ACGAGC	144	576	6	622.43	186935496	150	775691562	3456	4	0.231351	0.925405	0.742563	0.00555243	0.00445538	0.16	2.97024e-08	2.97025e-08	1	0	0	1	0	0
ACGAGCC	245	997	7	622.43	186935496	150	775691562	6979	4.06939	0.393619	1.60179	1.2853	0.0112125	0.00899713	0.189905	5.99806e-08	5.99809e-08	1	0	0	1	0	0
ACGAGCG	47	189	7	622.43	186935496	150	775691562	1323	4.02128	0.0755105	0.303649	0.243654	0.00212554	0.00170557	0.18766	1.13704e-08	1.13705e-08	1	0	0	1	0	0
ACGAGG	2840	11537	6	622.43	186935496	150	775691562	69222	4.06232	4.56276	18.5354	14.8732	0.111213	0.0892391	0.162493	5.94924e-07	5.94927e-07	1	0	0	1	0	0
ACGAGT	151	604	6	622.43	186935496	150	775691562	3624	4	0.242598	0.97039	0.77866	0.00582234	0.00467196	0.16	3.11463e-08	3.11464e-08	1	0	0	1	0	0
ACGAGTC	1	4	7	622.43	186935496	150	775691562	28	4	0.00160661	0.00642643	0.00515669	4.4985e-05	3.60968e-05	0.186667	2.40644e-10	2.40645e-10	1	0	0	1	0	0
ACGAT	574	3364	5	622.43	186935496	150	775691562	16820	5.86063	0.922192	5.40462	4.33678	0.0270231	0.0216839	0.195354	1.44559e-07	1.44559e-07	1	0	0	1	0	0
ACGATC	105	420	6	622.43	186935496	150	775691562	2520	4	0.168694	0.674775	0.541452	0.00404865	0.00324871	0.16	2.1658e-08	2.16581e-08	1	0	0	1	0	0
ACGATCG	13	52	7	622.43	186935496	150	775691562	364	4	0.0208859	0.0835435	0.067037	0.000584805	0.000469259	0.186667	3.12838e-09	3.12839e-09	1	0	0	1	0	0
ACGATG	1649	8577	6	622.43	186935496	150	775691562	51462	5.20133	2.64929	13.7799	11.0572	0.0826792	0.0663434	0.208053	4.42287e-07	4.42289e-07	1	0	0	1	0	0
ACGC	5298	33531	4	622.43	186935496	150	775691562	134124	6.32899	8.5118	53.8711	43.2272	0.215484	0.172909	0.168773	1.15272e-06	1.15273e-06	1	0	0	0	0	0
ACGCAG	1	4	6	622.43	186935496	150	775691562	24	4	0.00160661	0.00642643	0.00515669	3.85586e-05	3.09401e-05	0.16	2.06267e-10	2.06268e-10	1	0	0	1	0	0
ACGCAGC	8	36	7	622.43	186935496	150	775691562	252	4.5	0.0128529	0.0578378	0.0464102	0.000404865	0.000324871	0.21	2.1658e-09	2.16581e-09	1	0	0	1	0	0
ACGCAT	6	24	6	622.43	186935496	150	775691562	144	4	0.00963964	0.0385586	0.0309401	0.000231351	0.000185641	0.16	1.2376e-09	1.23761e-09	1	0	0	1	0	0
ACGCC	76	396	5	622.43	186935496	150	775691562	1980	5.21053	0.122102	0.636216	0.510512	0.00318108	0.00255256	0.173684	1.7017e-08	1.70171e-08	1	0	0	1	0	0
ACGCCCGC	1	4	8	622.43	186935496	150	775691562	32	4	0.00160661	0.00642643	0.00515669	5.14114e-05	4.12535e-05	0.213333	2.75022e-10	2.75023e-10	1	0	0	1	0	0
ACGCCG	694	2820	6	622.43	186935496	150	775691562	16920	4.0634	1.11498	4.53063	3.63547	0.0271838	0.0218128	0.162536	1.45418e-07	1.45419e-07	1	0	0	1	0	0
ACGCT	234	1246	5	622.43	186935496	150	775691562	6230	5.32479	0.375946	2.00183	1.60631	0.0100092	0.00803154	0.177493	5.35434e-08	5.35436e-08	1	0	0	1	0	0
ACGCTC	74	296	6	622.43	186935496	150	775691562	1776	4	0.118889	0.475555	0.381595	0.00285333	0.00228957	0.16	1.52637e-08	1.52638e-08	1	0	0	1	0	0
ACGCTCG	153	615	7	622.43	186935496	150	775691562	4305	4.01961	0.245811	0.988063	0.792841	0.00691644	0.00554989	0.187582	3.69991e-08	3.69992e-08	1	0	0	1	0	0
ACGG	25473	176140	4	622.43	186935496	150	775691562	704560	6.91477	40.9251	282.988	227.075	1.13195	0.908299	0.184394	6.0553e-06	6.05533e-06	1	1	0	0	0	0
ACGGAG	10	40	6	622.43	186935496	150	775691562	240	4	0.0160661	0.0642643	0.0515669	0.000385586	0.000309401	0.16	2.06267e-09	2.06268e-09	1	0	0	1	0	0
ACGGC	17	102	5	622.43	186935496	150	775691562	510	6	0.0273123	0.163874	0.131496	0.000819369	0.000657478	0.2	4.38317e-09	4.38319e-09	1	0	0	1	0	0
ACGGCAGGG	1	4	9	622.43	186935496	150	775691562	36	4	0.00160661	0.00642643	0.00515669	5.78378e-05	4.64102e-05	0.24	3.094e-10	3.09401e-10	1	0	0	1	0	0
ACGGCG	942	3805	6	622.43	186935496	150	775691562	22830	4.03928	1.51342	6.11314	4.9053	0.0366788	0.0294318	0.161571	1.96211e-07	1.96212e-07	1	0	0	1	0	0
ACGGCT	215	886	6	622.43	186935496	150	775691562	5316	4.12093	0.34542	1.42345	1.14221	0.00854072	0.00685324	0.164837	4.56881e-08	4.56883e-08	1	0	0	1	0	0
ACGGG	34	170	5	622.43	186935496	150	775691562	850	5	0.0546246	0.273123	0.219159	0.00136562	0.0010958	0.166667	7.30528e-09	7.30531e-09	1	0	0	1	0	0
ACGT	2811	17182	4	622.43	186935496	150	775691562	68728	6.11242	4.51617	27.6047	22.1506	0.110419	0.0886022	0.162998	5.90679e-07	5.90682e-07	1	0	0	0	0	0
ACGTAG	8	32	6	622.43	186935496	150	775691562	192	4	0.0128529	0.0514114	0.0412535	0.000308468	0.000247521	0.16	1.65013e-09	1.65014e-09	1	0	0	1	0	0
ACGTAT	406	1627	6	622.43	186935496	150	775691562	9762	4.00739	0.652282	2.61395	2.09748	0.0156837	0.0125849	0.160296	8.38989e-08	8.38993e-08	1	0	0	1	0	0
ACGTCG	19	82	6	622.43	186935496	150	775691562	492	4.31579	0.0305255	0.131742	0.105712	0.00079045	0.000634273	0.172632	4.22847e-09	4.22848e-09	1	0	0	1	0	0
ACT	212415	2408731	3	622.43	186935496	150	775691562	7226193	11.3397	341.267	3869.88	3105.27	11.6096	9.31581	0.226795	6.21051e-05	6.21054e-05	1	1	1	0	0	0
ACTACTGCT	1143	7133	9	622.43	186935496	150	775691562	64197	6.24059	1.83635	11.4599	9.19567	0.103139	0.082761	0.374436	5.51737e-07	5.5174e-07	1	0	0	1	0	0
ACTAG	37	221	5	622.43	186935496	150	775691562	1105	5.97297	0.0594444	0.35506	0.284907	0.0017753	0.00142454	0.199099	9.49686e-09	9.4969e-09	1	0	0	1	0	0
ACTAGACTATG	5	47	11	622.43	186935496	150	775691562	517	9.4	0.00803303	0.0755105	0.0605911	0.000830615	0.000666502	0.689333	4.44333e-09	4.44335e-09	1	0	0	1	1	0
ACTAGC	86	344	6	622.43	186935496	150	775691562	2064	4	0.138168	0.552673	0.443475	0.00331604	0.00266085	0.16	1.77389e-08	1.7739e-08	1	0	0	1	0	0
ACTAGCT	18	73	7	622.43	186935496	150	775691562	511	4.05556	0.0289189	0.117282	0.0941096	0.000820976	0.000658767	0.189259	4.39176e-09	4.39178e-09	1	0	0	1	0	0
ACTAGG	207	838	6	622.43	186935496	150	775691562	5028	4.04831	0.332568	1.34634	1.08033	0.00807802	0.00648196	0.161932	4.32129e-08	4.32131e-08	1	0	0	1	0	0
ACTAGT	1	4	6	622.43	186935496	150	775691562	24	4	0.00160661	0.00642643	0.00515669	3.85586e-05	3.09401e-05	0.16	2.06267e-10	2.06268e-10	1	0	0	1	0	0
ACTAT	109	636	5	622.43	186935496	150	775691562	3180	5.83486	0.17512	1.0218	0.819914	0.00510901	0.00409957	0.194495	2.73303e-08	2.73305e-08	1	0	0	1	0	0
ACTATAT	22	88	7	622.43	186935496	150	775691562	616	4	0.0353453	0.141381	0.113447	0.00098967	0.00079413	0.186667	5.29418e-09	5.2942e-09	1	0	0	1	0	0
ACTATC	1	4	6	622.43	186935496	150	775691562	24	4	0.00160661	0.00642643	0.00515669	3.85586e-05	3.09401e-05	0.16	2.06267e-10	2.06268e-10	1	0	0	1	0	0
ACTATG	105	420	6	622.43	186935496	150	775691562	2520	4	0.168694	0.674775	0.541452	0.00404865	0.00324871	0.16	2.1658e-08	2.16581e-08	1	0	0	1	0	0
ACTC	4666	30701	4	622.43	186935496	150	775691562	122804	6.57973	7.49643	49.3244	39.5789	0.197298	0.158316	0.175459	1.05543e-06	1.05544e-06	1	0	0	0	0	0
ACTCAG	47	188	6	622.43	186935496	150	775691562	1128	4	0.0755105	0.302042	0.242364	0.00181225	0.00145419	0.16	9.69453e-09	9.69457e-09	1	0	0	1	0	0
ACTCAT	2475	12303	6	622.43	186935496	150	775691562	73818	4.97091	3.97635	19.7661	15.8607	0.118596	0.0951641	0.198836	6.34425e-07	6.34427e-07	1	0	0	1	0	0
ACTCC	1	5	5	622.43	186935496	150	775691562	25	5	0.00160661	0.00803303	0.00644586	4.01652e-05	3.22293e-05	0.166667	2.14861e-10	2.14862e-10	1	0	0	1	0	0
ACTCCATATATATAT	1	4	15	622.43	186935496	150	775691562	60	4	0.00160661	0.00642643	0.00515669	9.63964e-05	7.73503e-05	0.4	5.15667e-10	5.15669e-10	1	0	0	1	0	0
ACTCCCG	232	1122	7	622.43	186935496	150	775691562	7854	4.83621	0.372733	1.80261	1.44645	0.0126183	0.0101252	0.22569	6.75008e-08	6.75011e-08	1	0	0	1	0	0
ACTCCG	304	1491	6	622.43	186935496	150	775691562	8946	4.90461	0.488408	2.39545	1.92216	0.0143727	0.0115329	0.196184	7.68859e-08	7.68862e-08	1	0	0	1	0	0
ACTCCGC	42	205	7	622.43	186935496	150	775691562	1435	4.88095	0.0674775	0.329354	0.26428	0.00230548	0.00184996	0.227778	1.2333e-08	1.23331e-08	1	0	0	1	0	0
ACTCCT	82	328	6	622.43	186935496	150	775691562	1968	4	0.131742	0.526967	0.422848	0.0031618	0.00253709	0.16	1.69139e-08	1.69139e-08	1	0	0	1	0	0
ACTCCTC	24	96	7	622.43	186935496	150	775691562	672	4	0.0385586	0.154234	0.123761	0.00107964	0.000866324	0.186667	5.77547e-09	5.77549e-09	1	0	0	1	0	0
ACTCG	1830	9376	5	622.43	186935496	150	775691562	46880	5.1235	2.94009	15.0635	12.0873	0.0753177	0.0604364	0.170783	4.02907e-07	4.02909e-07	1	0	0	1	0	0
ACTCGAG	1	4	7	622.43	186935496	150	775691562	28	4	0.00160661	0.00642643	0.00515669	4.4985e-05	3.60968e-05	0.186667	2.40644e-10	2.40645e-10	1	0	0	1	0	0
ACTCGC	591	2366	6	622.43	186935496	150	775691562	14196	4.00338	0.949504	3.80123	3.05018	0.0228074	0.0183011	0.160135	1.22007e-07	1.22007e-07	1	0	0	1	0	0
ACTCGCG	1	4	7	622.43	186935496	150	775691562	28	4	0.00160661	0.00642643	0.00515669	4.4985e-05	3.60968e-05	0.186667	2.40644e-10	2.40645e-10	1	0	0	1	0	0
ACTCGG	411	1769	6	622.43	186935496	150	775691562	10614	4.30414	0.660315	2.84209	2.28055	0.0170525	0.0136833	0.172165	9.12214e-08	9.12218e-08	1	0	0	1	0	0
ACTCT	2934	16328	5	622.43	186935496	150	775691562	81640	5.5651	4.71378	26.2327	21.0496	0.131163	0.105248	0.185503	7.0165e-07	7.01653e-07	1	0	0	1	0	0
ACTCTC	31	124	6	622.43	186935496	150	775691562	744	4	0.0498048	0.199219	0.159857	0.00119532	0.000959144	0.16	6.39427e-09	6.39429e-09	1	0	0	1	0	0
ACTCTCG	187	759	7	622.43	186935496	150	775691562	5313	4.05882	0.300435	1.21941	0.978482	0.0085359	0.00684937	0.189412	4.56623e-08	4.56625e-08	1	0	0	1	0	0
ACTCTCT	30	120	7	622.43	186935496	150	775691562	840	4	0.0481982	0.192793	0.154701	0.00134955	0.0010829	0.186667	7.21933e-09	7.21936e-09	1	0	0	1	0	0
ACTG	2102	13881	4	622.43	186935496	150	775691562	55524	6.60371	3.37709	22.3013	17.895	0.0892052	0.07158	0.176099	4.77198e-07	4.772e-07	1	0	0	0	0	0
ACTGAGG	81	324	7	622.43	186935496	150	775691562	2268	4	0.130135	0.52054	0.417692	0.00364378	0.00292384	0.186667	1.94922e-08	1.94923e-08	1	0	0	1	0	0
ACTGC	1472	7781	5	622.43	186935496	150	775691562	38905	5.28601	2.36492	12.501	10.031	0.062505	0.0501552	0.1762	3.34367e-07	3.34368e-07	1	0	0	1	0	0
ACTGCC	683	2858	6	622.43	186935496	150	775691562	17148	4.18448	1.09731	4.59168	3.68445	0.0275501	0.0221067	0.167379	1.47377e-07	1.47378e-07	1	0	0	1	0	0
ACTGCCG	230	1116	7	622.43	186935496	150	775691562	7812	4.85217	0.369519	1.79297	1.43872	0.0125508	0.010071	0.226435	6.71398e-08	6.71401e-08	1	0	0	1	0	0
ACTGCG	1061	4922	6	622.43	186935496	150	775691562	29532	4.63902	1.70461	7.90772	6.34531	0.0474463	0.0380718	0.185561	2.53811e-07	2.53812e-07	1	0	0	1	0	0
ACTGCT	3149	12976	6	622.43	186935496	150	775691562	77856	4.12067	5.0592	20.8473	16.7283	0.125084	0.10037	0.164827	6.69129e-07	6.69132e-07	1	0	0	1	0	0
ACTGCTC	45	180	7	622.43	186935496	150	775691562	1260	4	0.0722973	0.289189	0.232051	0.00202432	0.00162436	0.186667	1.0829e-08	1.0829e-08	1	0	0	1	0	0
ACTGG	295	2568	5	622.43	186935496	150	775691562	12840	8.70508	0.473949	4.12577	3.31059	0.0206288	0.016553	0.290169	1.10353e-07	1.10353e-07	1	0	0	1	0	0
ACTGGC	10	40	6	622.43	186935496	150	775691562	240	4	0.0160661	0.0642643	0.0515669	0.000385586	0.000309401	0.16	2.06267e-09	2.06268e-09	1	0	0	1	0	0
ACTGGG	1	6	6	622.43	186935496	150	775691562	36	6	0.00160661	0.00963964	0.00773503	5.78378e-05	4.64102e-05	0.24	3.094e-10	3.09401e-10	1	0	0	1	0	0
AG	3473470	53578450	2	622.43	186935496	150	775691562	107156900	15.4251	5580.5	86079.5	69071.8	172.159	138.144	0.205667	0.000920954	0.000920958	1	1	1	0	0	0
AGAGAGC	28	112	7	622.43	186935496	150	775691562	784	4	0.044985	0.17994	0.144387	0.00125958	0.00101071	0.186667	6.73804e-09	6.73807e-09	1	0	0	1	0	0
AGAGAGG	123	509	7	622.43	186935496	150	775691562	3563	4.13821	0.197613	0.817763	0.656189	0.00572434	0.00459332	0.193117	3.0622e-08	3.06221e-08	1	0	0	1	0	0
AGAGAT	554	2277	6	622.43	186935496	150	775691562	13662	4.11011	0.89006	3.65824	2.93545	0.0219495	0.0176127	0.164404	1.17417e-07	1.17418e-07	1	0	0	1	0	0
AGAGATG	1	4	7	622.43	186935496	150	775691562	28	4	0.00160661	0.00642643	0.00515669	4.4985e-05	3.60968e-05	0.186667	2.40644e-10	2.40645e-10	1	0	0	1	0	0
AGAGC	4911	28339	5	622.43	186935496	150	775691562	141695	5.77052	7.89004	45.5296	36.5339	0.227648	0.182669	0.192351	1.21779e-06	1.2178e-06	1	0	0	1	0	0
AGAGCC	364	1518	6	622.43	186935496	150	775691562	9108	4.17033	0.584805	2.43883	1.95696	0.014633	0.0117418	0.166813	7.82782e-08	7.82785e-08	1	0	0	1	0	0
AGAGCCG	887	3845	7	622.43	186935496	150	775691562	26915	4.33484	1.42506	6.1774	4.95687	0.0432418	0.0346981	0.202292	2.31319e-07	2.3132e-07	1	0	0	1	0	0
AGAGCG	157	683	6	622.43	186935496	150	775691562	4098	4.35032	0.252237	1.09731	0.880505	0.00658387	0.00528303	0.174013	3.522e-08	3.52202e-08	1	0	0	1	0	0
AGAGCT	1009	4268	6	622.43	186935496	150	775691562	25608	4.22993	1.62107	6.857	5.50219	0.041142	0.0330131	0.169197	2.20086e-07	2.20087e-07	1	0	0	1	0	0
AGAGCTG	29	116	7	622.43	186935496	150	775691562	812	4	0.0465916	0.186366	0.149544	0.00130456	0.00104681	0.186667	6.97869e-09	6.97872e-09	1	0	0	1	0	0
AGAGG	1016	5418	5	622.43	186935496	150	775691562	27090	5.33268	1.63231	8.70459	6.98473	0.043523	0.0349237	0.177756	2.32823e-07	2.32824e-07	1	0	0	1	0	0
AGAGGC	704	2845	6	622.43	186935496	150	775691562	17070	4.04119	1.13105	4.5708	3.66769	0.0274248	0.0220062	0.161648	1.46707e-07	1.46708e-07	1	0	0	1	0	0
AGAGGCG	201	804	7	622.43	186935496	150	775691562	5628	4	0.322928	1.29171	1.03649	0.00904198	0.00725546	0.186667	4.83695e-08	4.83697e-08	1	0	0	1	0	0
AGAGGG	105	443	6	622.43	186935496	150	775691562	2658	4.21905	0.168694	0.711727	0.571103	0.00427036	0.00342662	0.168762	2.2844e-08	2.28441e-08	1	0	0	1	0	0
AGAT	14630	112470	4	622.43	186935496	150	775691562	449880	7.68763	23.5047	180.695	144.993	0.72278	0.579973	0.205003	3.86647e-06	3.86649e-06	1	1	0	0	0	0
AGATAGGAT	2	26	9	622.43	186935496	150	775691562	234	13	0.00321321	0.0417718	0.0335185	0.000375946	0.000301666	0.78	2.0111e-09	2.01111e-09	1	0	0	1	1	0
AGATAT	120	500	6	622.43	186935496	150	775691562	3000	4.16667	0.192793	0.803303	0.644586	0.00481982	0.00386752	0.166667	2.57833e-08	2.57834e-08	1	0	0	1	0	0
AGATCG	82	328	6	622.43	186935496	150	775691562	1968	4	0.131742	0.526967	0.422848	0.0031618	0.00253709	0.16	1.69139e-08	1.69139e-08	1	0	0	1	0	0
AGATGC	701	3713	6	622.43	186935496	150	775691562	22278	5.29672	1.12623	5.96533	4.7867	0.035792	0.0287202	0.211869	1.91467e-07	1.91468e-07	1	0	0	1	0	0
AGATGG	330	1320	6	622.43	186935496	150	775691562	7920	4	0.53018	2.12072	1.70171	0.0127243	0.0102102	0.16	6.8068e-08	6.80683e-08	1	0	0	1	0	0
AGC	1245827	11389729	3	622.43	186935496	150	775691562	34169187	9.1423	2001.55	18298.8	14683.3	54.8964	44.05	0.182846	0.000293665	0.000293666	1	1	1	0	0	0
AGCAGCC	22	88	7	622.43	186935496	150	775691562	616	4	0.0353453	0.141381	0.113447	0.00098967	0.00079413	0.186667	5.29418e-09	5.2942e-09	1	0	0	1	0	0
AGCAGCG	35	140	7	622.43	186935496	150	775691562	980	4	0.0562312	0.224925	0.180484	0.00157447	0.00126339	0.186667	8.42255e-09	8.42259e-09	1	0	0	1	0	0
AGCAGCT	3	12	7	622.43	186935496	150	775691562	84	4	0.00481982	0.0192793	0.0154701	0.000134955	0.00010829	0.186667	7.21933e-10	7.21936e-10	1	0	0	1	0	0
AGCAGG	478	2167	6	622.43	186935496	150	775691562	13002	4.53347	0.767958	3.48152	2.79364	0.0208891	0.0167618	0.181339	1.11745e-07	1.11745e-07	1	0	0	1	0	0
AGCAT	562	3011	5	622.43	186935496	150	775691562	15055	5.35765	0.902913	4.83749	3.8817	0.0241875	0.0194085	0.178588	1.29389e-07	1.2939e-07	1	0	0	1	0	0
AGCATC	1905	8585	6	622.43	186935496	150	775691562	51510	4.50656	3.06059	13.7927	11.0675	0.0827563	0.0664053	0.180262	4.427e-07	4.42702e-07	1	0	0	1	0	0
AGCATG	205	1044	6	622.43	186935496	150	775691562	6264	5.09268	0.329354	1.6773	1.3459	0.0100638	0.00807537	0.203707	5.38356e-08	5.38358e-08	1	0	0	1	0	0
AGCC	5474	34467	4	622.43	186935496	150	775691562	137868	6.29649	8.79456	55.3749	44.4339	0.2215	0.177736	0.167906	1.1849e-06	1.1849e-06	1	0	0	0	0	0
AGCCCC	42	168	6	622.43	186935496	150	775691562	1008	4	0.0674775	0.26991	0.216581	0.00161946	0.00129949	0.16	8.6632e-09	8.66324e-09	1	0	0	1	0	0
AGCCCG	558	2568	6	622.43	186935496	150	775691562	15408	4.60215	0.896486	4.12577	3.31059	0.0247546	0.0198636	0.184086	1.32423e-07	1.32424e-07	1	0	0	1	0	0
AGCCCTG	196	789	7	622.43	186935496	150	775691562	5523	4.02551	0.314895	1.26761	1.01716	0.00887329	0.0071201	0.187857	4.74671e-08	4.74673e-08	1	0	0	1	0	0
AGCCG	633	3200	5	622.43	186935496	150	775691562	16000	5.05529	1.01698	5.14114	4.12535	0.0257057	0.0206268	0.16851	1.37511e-07	1.37512e-07	1	0	0	1	0	0
AGCCGC	587	2447	6	622.43	186935496	150	775691562	14682	4.16865	0.943078	3.93137	3.1546	0.0235882	0.0189276	0.166746	1.26184e-07	1.26184e-07	1	0	0	1	0	0
AGCCGG	113	452	6	622.43	186935496	150	775691562	2712	4	0.181547	0.726186	0.582706	0.00435712	0.00349624	0.16	2.33081e-08	2.33082e-08	1	0	0	1	0	0
AGCCT	456	2598	5	622.43	186935496	150	775691562	12990	5.69737	0.732613	4.17396	3.34927	0.0208698	0.0167463	0.189912	1.11642e-07	1.11642e-07	1	0	0	1	0	0
AGCCTC	62	248	6	622.43	186935496	150	775691562	1488	4	0.0996096	0.398438	0.319715	0.00239063	0.00191829	0.16	1.27885e-08	1.27886e-08	1	0	0	1	0	0
AGCCTCG	64	256	7	622.43	186935496	150	775691562	1792	4	0.102823	0.411291	0.330028	0.00287904	0.0023102	0.186667	1.54012e-08	1.54013e-08	1	0	0	1	0	0
AGCCTG	370	1480	6	622.43	186935496	150	775691562	8880	4	0.594444	2.37778	1.90797	0.0142667	0.0114478	0.16	7.63186e-08	7.6319e-08	1	0	0	1	0	0
AGCG	6675	41032	4	622.43	186935496	150	775691562	164128	6.14712	10.7241	65.9223	52.8973	0.263689	0.211589	0.163923	1.41059e-06	1.4106e-06	1	0	0	0	0	0
AGCGAGG	85	340	7	622.43	186935496	150	775691562	2380	4	0.136562	0.546246	0.438319	0.00382372	0.00306823	0.186667	2.04548e-08	2.04549e-08	1	0	0	1	0	0
AGCGAT	338	1352	6	622.43	186935496	150	775691562	8112	4	0.543033	2.17213	1.74296	0.0130328	0.0104578	0.16	6.97181e-08	6.97184e-08	1	0	0	1	0	0
AGCGATG	28	116	7	622.43	186935496	150	775691562	812	4.14286	0.044985	0.186366	0.149544	0.00130456	0.00104681	0.193333	6.97869e-09	6.97872e-09	1	0	0	1	0	0
AGCGC	197	1055	5	622.43	186935496	150	775691562	5275	5.35533	0.316501	1.69497	1.36008	0.00847485	0.00680038	0.178511	4.53357e-08	4.53359e-08	1	0	0	1	0	0
AGCGCG	1	4	6	622.43	186935496	150	775691562	24	4	0.00160661	0.00642643	0.00515669	3.85586e-05	3.09401e-05	0.16	2.06267e-10	2.06268e-10	1	0	0	1	0	0
AGCGG	6	30	5	622.43	186935496	150	775691562	150	5	0.00963964	0.0481982	0.0386752	0.000240991	0.000193376	0.166667	1.28917e-09	1.28917e-09	1	0	0	1	0	0
AGCGGC	3991	16589	6	622.43	186935496	150	775691562	99534	4.1566	6.41197	26.652	21.3861	0.159912	0.128316	0.166264	8.55439e-07	8.55443e-07	1	0	0	1	0	0
AGCT	1674	10144	4	622.43	186935496	150	775691562	40576	6.05974	2.68946	16.2974	13.0774	0.0651897	0.0523095	0.161593	3.48728e-07	3.4873e-07	1	0	0	0	0	0
AGCTAT	276	1149	6	622.43	186935496	150	775691562	6894	4.16304	0.443423	1.84599	1.48126	0.0110759	0.00888755	0.166522	5.92501e-08	5.92504e-08	1	0	0	1	0	0
AGCTC	63	315	5	622.43	186935496	150	775691562	1575	5	0.101216	0.506081	0.406089	0.00253041	0.00203045	0.166667	1.35362e-08	1.35363e-08	1	0	0	1	0	0
AGCTCC	245	1172	6	622.43	186935496	150	775691562	7032	4.78367	0.393619	1.88294	1.51091	0.0112977	0.00906546	0.191347	6.04361e-08	6.04364e-08	1	0	0	1	0	0
AGCTCCG	227	1002	7	622.43	186935496	150	775691562	7014	4.4141	0.3647	1.60982	1.29175	0.0112687	0.00904225	0.205991	6.02814e-08	6.02817e-08	1	0	0	1	0	0
AGCTCG	213	852	6	622.43	186935496	150	775691562	5112	4	0.342207	1.36883	1.09837	0.00821297	0.00659025	0.16	4.39348e-08	4.3935e-08	1	0	0	1	0	0
AGCTCGC	1	4	7	622.43	186935496	150	775691562	28	4	0.00160661	0.00642643	0.00515669	4.4985e-05	3.60968e-05	0.186667	2.40644e-10	2.40645e-10	1	0	0	1	0	0
AGCTGC	6	24	6	622.43	186935496	150	775691562	144	4	0.00963964	0.0385586	0.0309401	0.000231351	0.000185641	0.16	1.2376e-09	1.23761e-09	1	0	0	1	0	0
AGG	54413	489476	3	622.43	186935496	150	775691562	1468428	8.99557	87.4203	786.395	631.019	2.35919	1.89306	0.179911	1.26203e-05	1.26204e-05	1	1	0	0	0	0
AGGAT	98	563	5	622.43	186935496	150	775691562	2815	5.7449	0.157447	0.904519	0.725804	0.0045226	0.00362902	0.191497	2.41934e-08	2.41935e-08	1	0	0	1	0	0
AGGATG	62	254	6	622.43	186935496	150	775691562	1524	4.09677	0.0996096	0.408078	0.32745	0.00244847	0.0019647	0.163871	1.30979e-08	1.3098e-08	1	0	0	1	0	0
AGGC	23123	149896	4	622.43	186935496	150	775691562	599584	6.48255	37.1496	240.824	193.242	0.963295	0.772967	0.172868	5.15309e-06	5.15311e-06	1	1	0	0	0	0
AGGCC	338	1879	5	622.43	186935496	150	775691562	9395	5.55917	0.543033	3.01881	2.42235	0.0150941	0.0121118	0.185306	8.07448e-08	8.07452e-08	1	0	0	1	0	0
AGGCCC	1	4	6	622.43	186935496	150	775691562	24	4	0.00160661	0.00642643	0.00515669	3.85586e-05	3.09401e-05	0.16	2.06267e-10	2.06268e-10	1	0	0	1	0	0
AGGCCG	107	428	6	622.43	186935496	150	775691562	2568	4	0.171907	0.687628	0.551766	0.00412577	0.00331059	0.16	2.20705e-08	2.20706e-08	1	0	0	1	0	0
AGGCG	328	1684	5	622.43	186935496	150	775691562	8420	5.13415	0.526967	2.70553	2.17097	0.0135276	0.0108548	0.171138	7.23652e-08	7.23655e-08	1	0	0	1	0	0
AGGCGG	1	4	6	622.43	186935496	150	775691562	24	4	0.00160661	0.00642643	0.00515669	3.85586e-05	3.09401e-05	0.16	2.06267e-10	2.06268e-10	1	0	0	1	0	0
AGGG	706	4309	4	622.43	186935496	150	775691562	17236	6.1034	1.13426	6.92287	5.55504	0.0276915	0.0222202	0.162757	1.48134e-07	1.48134e-07	1	0	0	0	0	0
AGGGC	275	1396	5	622.43	186935496	150	775691562	6980	5.07636	0.441817	2.24282	1.79968	0.0112141	0.00899842	0.169212	5.99892e-08	5.99895e-08	1	0	0	1	0	0
AGGGCAT	147	644	7	622.43	186935496	150	775691562	4508	4.38095	0.236171	1.03465	0.830227	0.00724258	0.00581159	0.204444	3.87437e-08	3.87439e-08	1	0	0	1	0	0
AGGGCC	371	1694	6	622.43	186935496	150	775691562	10164	4.56604	0.596051	2.72159	2.18386	0.0163295	0.0131031	0.182642	8.73539e-08	8.73543e-08	1	0	0	1	0	0
AT	63838	913570	2	622.43	186935496	150	775691562	1827140	14.3108	102.563	1467.75	1177.75	2.93549	2.3555	0.19081	1.57032e-05	1.57033e-05	1	1	0	0	0	0
ATATC	158	804	5	622.43	186935496	150	775691562	4020	5.08861	0.253844	1.29171	1.03649	0.00645856	0.00518247	0.16962	3.45497e-08	3.45498e-08	1	0	0	1	0	0
ATATCC	10	47	6	622.43	186935496	150	775691562	282	4.7	0.0160661	0.0755105	0.0605911	0.000453063	0.000363547	0.188	2.42363e-09	2.42364e-09	1	0	0	1	0	0
ATATCG	3	12	6	622.43	186935496	150	775691562	72	4	0.00481982	0.0192793	0.0154701	0.000115676	9.28204e-05	0.16	6.188e-10	6.18803e-10	1	0	0	1	0	0
ATC	79310	757706	3	622.43	186935496	150	775691562	2273118	9.55373	127.42	1217.34	976.814	3.65201	2.93044	0.191075	1.95362e-05	1.95363e-05	1	1	0	0	0	0
ATCC	1201	7614	4	622.43	186935496	150	775691562	30456	6.33972	1.92953	12.2327	9.81576	0.0489308	0.039263	0.169059	2.61752e-07	2.61754e-07	1	0	0	0	0	0
ATCCCG	49	204	6	622.43	186935496	150	775691562	1224	4.16327	0.0787237	0.327748	0.262991	0.00196649	0.00157795	0.166531	1.05196e-08	1.05196e-08	1	0	0	1	0	0
ATCCG	142	719	5	622.43	186935496	150	775691562	3595	5.06338	0.228138	1.15515	0.926915	0.00577575	0.00463457	0.168779	3.0897e-08	3.08972e-08	1	0	0	1	0	0
ATCCGC	2	8	6	622.43	186935496	150	775691562	48	4	0.00321321	0.0128529	0.0103134	7.71171e-05	6.18803e-05	0.16	4.12533e-10	4.12535e-10	1	0	0	1	0	0
ATCG	1182	7204	4	622.43	186935496	150	775691562	28816	6.09475	1.89901	11.574	9.2872	0.046296	0.0371488	0.162527	2.47657e-07	2.47659e-07	1	0	0	0	0	0
ATCGC	531	2775	5	622.43	186935496	150	775691562	13875	5.22599	0.853108	4.45833	3.57745	0.0222917	0.0178873	0.1742	1.19248e-07	1.19248e-07	1	0	0	1	0	0
ATCGCC	32	128	6	622.43	186935496	150	775691562	768	4	0.0514114	0.205646	0.165014	0.00123387	0.000990084	0.16	6.60053e-09	6.60056e-09	1	0	0	1	0	0
ATCGCGC	17	68	7	622.43	186935496	150	775691562	476	4	0.0273123	0.109249	0.0876637	0.000764745	0.000613646	0.186667	4.09095e-09	4.09097e-09	1	0	0	1	0	0
ATCGGC	85	340	6	622.43	186935496	150	775691562	2040	4	0.136562	0.546246	0.438319	0.00327748	0.00262991	0.16	1.75327e-08	1.75327e-08	1	0	0	1	0	0
ATGC	627	3933	4	622.43	186935496	150	775691562	15732	6.27273	1.00734	6.31878	5.07031	0.0252751	0.0202813	0.167273	1.35208e-07	1.35208e-07	1	0	0	0	0	0
ATGCC	671	3627	5	622.43	186935496	150	775691562	18135	5.40537	1.07803	5.82716	4.67583	0.0291358	0.0233791	0.180179	1.5586e-07	1.55861e-07	1	0	0	1	0	0
ATGCCC	85	420	6	622.43	186935496	150	775691562	2520	4.94118	0.136562	0.674775	0.541452	0.00404865	0.00324871	0.197647	2.1658e-08	2.16581e-08	1	0	0	1	0	0
ATGCGC	10	41	6	622.43	186935496	150	775691562	246	4.1	0.0160661	0.0658709	0.0528561	0.000395225	0.000317136	0.164	2.11423e-09	2.11424e-09	1	0	0	1	0	0
CCCCCCG	12	48	7	622.43	186935496	150	775691562	336	4	0.0192793	0.0771171	0.0618803	0.00053982	0.000433162	0.186667	2.88773e-09	2.88775e-09	1	0	0	1	0	0
CCCCCG	38	155	6	622.43	186935496	150	775691562	930	4.07895	0.061051	0.249024	0.199822	0.00149414	0.00119893	0.163158	7.99283e-09	7.99287e-09	1	0	0	1	0	0
CCCCG	4	21	5	622.43	186935496	150	775691562	105	5.25	0.00642643	0.0337387	0.0270726	0.000168694	0.000135363	0.175	9.02416e-10	9.02421e-10	1	0	0	1	0	0
CCCCGG	82	330	6	622.43	186935496	150	775691562	1980	4.02439	0.131742	0.53018	0.425427	0.00318108	0.00255256	0.160976	1.7017e-08	1.70171e-08	1	0	0	1	0	0
CCCG	32	195	4	622.43	186935496	150	775691562	780	6.09375	0.0514114	0.313288	0.251389	0.00125315	0.00100555	0.1625	6.70367e-09	6.7037e-09	1	0	0	0	0	0
CCCGCG	1	4	6	622.43	186935496	150	775691562	24	4	0.00160661	0.00642643	0.00515669	3.85586e-05	3.09401e-05	0.16	2.06267e-10	2.06268e-10	1	0	0	1	0	0
CCG	27934	237241	3	622.43	186935496	150	775691562	711723	8.49291	44.8789	381.153	305.845	1.14346	0.917534	0.169858	6.11686e-06	6.11689e-06	1	1	0	0	0	0
CCGCG	36	184	5	622.43	186935496	150	775691562	920	5.11111	0.0578378	0.295616	0.237208	0.00147808	0.00118604	0.17037	7.90689e-09	7.90692e-09	1	0	0	1	0	0
CCGCGG	1	4	6	622.43	186935496	150	775691562	24	4	0.00160661	0.00642643	0.00515669	3.85586e-05	3.09401e-05	0.16	2.06267e-10	2.06268e-10	1	0	0	1	0	0
CG	431	5376	2	622.43	186935496	150	775691562	10752	12.4733	0.692447	8.63712	6.93059	0.0172742	0.0138612	0.166311	9.24074e-08	9.24079e-08	1	0	0	0	0	0
