# Supplementary material for: Profiles of telomeric repeats in Insecta reveal diverse forms of telomeric motifs in Hymenopterans
Source: Life Sci Alliance. 2022 Apr 1;5(7):e202101163. doi: 10.26508/lsa.202101163 (PMC8977481; doi:10.26508/lsa.202101163)
Supplement: Supplemental Data 5. — Tandem repeat statistics and TRIP TRM calls for arthropods species that are not listed in Supplemental Data 2 or Supplemental Data 3. [file LSA-2021-01163_Supplemental_Data_5.zip › DataS5/TRIPR_output.csv.1.filtered.xlsx]

## Sheet: Sheet1
Unnamed: 0	reads	repeats	unit_len	avg_genome_cov	genome_size	eff_read_len	num_reads	repeats_total_len	repeats_per_read	reads_per_genome	repeats_per_genome	repeats_per_million_reads	repeats_len_per_genome	repeats_len_per_million_reads	percent_repeats_len_per_read	percent_repeats_len_per_genome	percent_repeat_unit_in_sequences	avg_genome_cov_filter	repeat_containing_reads_filter	repeats_len_per_million_reads_filter	unit_len_filter	percent_repeats_len_per_read_filter	qualified
AAAAAAATTC	1	4	10	232.7	186935496	116.563	529723274	40	4	0.00429738	0.0171895	0.00755111	0.000171895	7.55111e-05	0.343161	9.19543e-10	6.47812e-10	1	0	0	1	0	0
AAAAAAC	5	20	7	232.7	186935496	116.563	529723274	140	4	0.0214869	0.0859476	0.0377556	0.000601633	0.000264289	0.240213	3.2184e-09	2.26734e-09	1	0	0	1	0	0
AAAAAACCC	35	146	9	232.7	186935496	116.563	529723274	1314	4.17143	0.150408	0.627417	0.275616	0.00564676	0.00248054	0.322081	3.0207e-08	2.12806e-08	1	0	0	1	0	0
AAAAAAG	269	1082	7	232.7	186935496	116.563	529723274	7574	4.0223	1.15599	4.64976	2.04258	0.0325483	0.014298	0.241552	1.74115e-07	1.22663e-07	1	0	0	1	0	0
AAAAAAT	271	1234	7	232.7	186935496	116.563	529723274	8638	4.55351	1.16459	5.30297	2.32952	0.0371208	0.0163066	0.273453	1.98575e-07	1.39895e-07	1	0	0	1	0	0
AAAAAC	391	1615	6	232.7	186935496	116.563	529723274	9690	4.13043	1.68028	6.94027	3.04876	0.0416416	0.0182926	0.212611	2.22759e-07	1.56933e-07	1	0	0	1	0	0
AAAAAG	1171	4701	6	232.7	186935496	116.563	529723274	28206	4.01452	5.03223	20.202	8.87444	0.121212	0.0532467	0.206644	6.48415e-07	4.56805e-07	1	0	0	1	0	0
AAAAAGAAAG	1	4	10	232.7	186935496	116.563	529723274	40	4	0.00429738	0.0171895	0.00755111	0.000171895	7.55111e-05	0.343161	9.19543e-10	6.47812e-10	1	0	0	1	0	0
AAAAAT	1908	8216	6	232.7	186935496	116.563	529723274	49296	4.30608	8.1994	35.3073	15.51	0.211844	0.0930599	0.221652	1.13324e-06	7.98364e-07	1	0	0	1	0	0
AAAAATATT	114	560	9	232.7	186935496	116.563	529723274	5040	4.91228	0.489901	2.40653	1.05716	0.0216588	0.0095144	0.379284	1.15862e-07	8.16244e-08	1	0	0	1	0	0
AAAAATG	183	732	7	232.7	186935496	116.563	529723274	5124	4	0.78642	3.14568	1.38185	0.0220198	0.00967298	0.240213	1.17793e-07	8.29848e-08	1	0	0	1	0	0
AAAAATGTT	5	20	9	232.7	186935496	116.563	529723274	180	4	0.0214869	0.0859476	0.0377556	0.000773528	0.0003398	0.308845	4.13794e-09	2.91516e-09	1	0	0	1	0	0
AAAAATT	268	1382	7	232.7	186935496	116.563	529723274	9674	5.15672	1.1517	5.93898	2.60891	0.0415728	0.0182624	0.309677	2.22391e-07	1.56673e-07	1	0	0	1	0	0
AAAAC	660	3507	5	232.7	186935496	116.563	529723274	17535	5.31364	2.83627	15.0709	6.62044	0.0753545	0.0331022	0.227929	4.03104e-07	2.83985e-07	1	0	0	1	0	0
AAAACAC	18	72	7	232.7	186935496	116.563	529723274	504	4	0.0773528	0.309411	0.13592	0.00216588	0.00095144	0.240213	1.15862e-08	8.16244e-09	1	0	0	1	0	0
AAAACAGAAAAT	1	4	12	232.7	186935496	116.563	529723274	48	4	0.00429738	0.0171895	0.00755111	0.000206274	9.06133e-05	0.411794	1.10345e-09	7.77375e-10	1	0	0	1	0	0
AAAACATT	6	30	8	232.7	186935496	116.563	529723274	240	5	0.0257843	0.128921	0.0566333	0.00103137	0.000453067	0.343161	5.51726e-09	3.88687e-09	1	0	0	1	0	0
AAAACC	1	4	6	232.7	186935496	116.563	529723274	24	4	0.00429738	0.0171895	0.00755111	0.000103137	4.53067e-05	0.205897	5.51726e-10	3.88687e-10	1	0	0	1	0	0
AAAACG	1	4	6	232.7	186935496	116.563	529723274	24	4	0.00429738	0.0171895	0.00755111	0.000103137	4.53067e-05	0.205897	5.51726e-10	3.88687e-10	1	0	0	1	0	0
AAAACGACAAC	2	12	11	232.7	186935496	116.563	529723274	132	6	0.00859476	0.0515685	0.0226533	0.000567254	0.000249187	0.566216	3.03449e-09	2.13778e-09	1	0	0	1	1	0
AAAACT	42	168	6	232.7	186935496	116.563	529723274	1008	4	0.18049	0.72196	0.317147	0.00433176	0.00190288	0.205897	2.31725e-08	1.63249e-08	1	0	0	1	0	0
AAAACTAAACT	1	4	11	232.7	186935496	116.563	529723274	44	4	0.00429738	0.0171895	0.00755111	0.000189085	8.30622e-05	0.377477	1.0115e-09	7.12594e-10	1	0	0	1	0	0
AAAACTACACAATTT	3	12	15	232.7	186935496	116.563	529723274	180	4	0.0128921	0.0515685	0.0226533	0.000773528	0.0003398	0.514742	4.13794e-09	2.91516e-09	1	0	0	1	1	0
AAAAG	1138	6135	5	232.7	186935496	116.563	529723274	30675	5.39104	4.89042	26.3644	11.5815	0.131822	0.0579076	0.231249	7.05174e-07	4.96791e-07	1	0	0	1	0	0
AAAAGAAAG	5	26	9	232.7	186935496	116.563	529723274	234	5.2	0.0214869	0.111732	0.0490822	0.00100559	0.00044174	0.401499	5.37932e-09	3.7897e-09	1	0	0	1	0	0
AAAAGAAGT	2	8	9	232.7	186935496	116.563	529723274	72	4	0.00859476	0.034379	0.0151022	0.000309411	0.00013592	0.308845	1.65518e-09	1.16606e-09	1	0	0	1	0	0
AAAAGAG	3	12	7	232.7	186935496	116.563	529723274	84	4	0.0128921	0.0515685	0.0226533	0.00036098	0.000158573	0.240213	1.93104e-09	1.36041e-09	1	0	0	1	0	0
AAAAGAT	1	4	7	232.7	186935496	116.563	529723274	28	4	0.00429738	0.0171895	0.00755111	0.000120327	5.28578e-05	0.240213	6.4368e-10	4.53469e-10	1	0	0	1	0	0
AAAAGATAGAATAGCTCACGATAG	1	4	24	232.7	186935496	116.563	529723274	96	4	0.00429738	0.0171895	0.00755111	0.000412548	0.000181227	0.823587	2.2069e-09	1.55475e-09	1	0	0	1	1	0
AAAAGC	12	48	6	232.7	186935496	116.563	529723274	288	4	0.0515685	0.206274	0.0906133	0.00123765	0.00054368	0.205897	6.62071e-09	4.66425e-09	1	0	0	1	0	0
AAAAGG	3	15	6	232.7	186935496	116.563	529723274	90	5	0.0128921	0.0644607	0.0283167	0.000386764	0.0001699	0.257371	2.06897e-09	1.45758e-09	1	0	0	1	0	0
AAAAGT	1	4	6	232.7	186935496	116.563	529723274	24	4	0.00429738	0.0171895	0.00755111	0.000103137	4.53067e-05	0.205897	5.51726e-10	3.88687e-10	1	0	0	1	0	0
AAAAGTAACCT	1	4	11	232.7	186935496	116.563	529723274	44	4	0.00429738	0.0171895	0.00755111	0.000189085	8.30622e-05	0.377477	1.0115e-09	7.12594e-10	1	0	0	1	0	0
AAAAGTACATTG	2	8	12	232.7	186935496	116.563	529723274	96	4	0.00859476	0.034379	0.0151022	0.000412548	0.000181227	0.411794	2.2069e-09	1.55475e-09	1	0	0	1	0	0
AAAAGTTG	31	248	8	232.7	186935496	116.563	529723274	1984	8	0.133219	1.06575	0.468169	0.008526	0.00374535	0.549058	4.56093e-08	3.21315e-08	1	0	0	1	1	0
AAAAGTTT	26	201	8	232.7	186935496	116.563	529723274	1608	7.73077	0.111732	0.863773	0.379443	0.00691018	0.00303555	0.53058	3.69656e-08	2.60421e-08	1	0	0	1	1	0
AAAAT	3382	19056	5	232.7	186935496	116.563	529723274	95280	5.63454	14.5337	81.8908	35.9735	0.409454	0.179867	0.241694	2.19035e-06	1.54309e-06	1	0	0	1	0	0
AAAATAAAC	1	4	9	232.7	186935496	116.563	529723274	36	4	0.00429738	0.0171895	0.00755111	0.000154706	6.796e-05	0.308845	8.27588e-10	5.83031e-10	1	0	0	1	0	0
AAAATACT	33	206	8	232.7	186935496	116.563	529723274	1648	6.24242	0.141813	0.88526	0.388882	0.00708208	0.00311106	0.428432	3.78852e-08	2.66899e-08	1	0	0	1	0	0
AAAATAGAAATCAG	1	4	14	232.7	186935496	116.563	529723274	56	4	0.00429738	0.0171895	0.00755111	0.000240653	0.000105716	0.480426	1.28736e-09	9.06937e-10	1	0	0	1	0	0
AAAATC	409	2018	6	232.7	186935496	116.563	529723274	12108	4.93399	1.75763	8.67211	3.80954	0.0520327	0.0228572	0.253973	2.78346e-07	1.96093e-07	1	0	0	1	0	0
AAAATCT	227	942	7	232.7	186935496	116.563	529723274	6594	4.14978	0.975505	4.04813	1.77829	0.0283369	0.012448	0.249208	1.51587e-07	1.06792e-07	1	0	0	1	0	0
AAAATG	566	2264	6	232.7	186935496	116.563	529723274	13584	4	2.43232	9.72927	4.27393	0.0583756	0.0256436	0.205897	3.12277e-07	2.19997e-07	1	0	0	1	0	0
AAAATGAAATG	2	9	11	232.7	186935496	116.563	529723274	99	4.5	0.00859476	0.0386764	0.01699	0.00042544	0.00018689	0.424662	2.27587e-09	1.60334e-09	1	0	0	1	0	0
AAAATGAT	4	27	8	232.7	186935496	116.563	529723274	216	6.75	0.0171895	0.116029	0.05097	0.000928234	0.00040776	0.463268	4.96553e-09	3.49819e-09	1	0	0	1	0	0
AAAATGG	1	4	7	232.7	186935496	116.563	529723274	28	4	0.00429738	0.0171895	0.00755111	0.000120327	5.28578e-05	0.240213	6.4368e-10	4.53469e-10	1	0	0	1	0	0
AAAATGGAT	1	4	9	232.7	186935496	116.563	529723274	36	4	0.00429738	0.0171895	0.00755111	0.000154706	6.796e-05	0.308845	8.27588e-10	5.83031e-10	1	0	0	1	0	0
AAAATGT	1	9	7	232.7	186935496	116.563	529723274	63	9	0.00429738	0.0386764	0.01699	0.000270735	0.00011893	0.540479	1.44828e-09	1.0203e-09	1	0	0	1	1	0
AAAATT	382	1529	6	232.7	186935496	116.563	529723274	9174	4.00262	1.6416	6.57069	2.88641	0.0394242	0.0173185	0.206032	2.10897e-07	1.48576e-07	1	0	0	1	0	0
AAAATTATG	1	4	9	232.7	186935496	116.563	529723274	36	4	0.00429738	0.0171895	0.00755111	0.000154706	6.796e-05	0.308845	8.27588e-10	5.83031e-10	1	0	0	1	0	0
AAAATTG	128	678	7	232.7	186935496	116.563	529723274	4746	5.29688	0.550064	2.91362	1.27991	0.0203954	0.00895939	0.318094	1.09104e-07	7.68629e-08	1	0	0	1	0	0
AAAATTT	1	6	7	232.7	186935496	116.563	529723274	42	6	0.00429738	0.0257843	0.0113267	0.00018049	7.92867e-05	0.360319	9.6552e-10	6.80203e-10	1	0	0	1	0	0
AAAC	2720	18747	4	232.7	186935496	116.563	529723274	74988	6.89228	11.6889	80.563	35.3902	0.322252	0.141561	0.236516	1.72387e-06	1.21445e-06	1	0	0	0	0	0
AAACAAC	7	60	7	232.7	186935496	116.563	529723274	420	8.57143	0.0300817	0.257843	0.113267	0.0018049	0.000792867	0.514742	9.6552e-09	6.80203e-09	1	0	0	1	1	0
AAACAACAACAACAAC	1	5	16	232.7	186935496	116.563	529723274	80	5	0.00429738	0.0214869	0.00943889	0.00034379	0.000151022	0.686323	1.83909e-09	1.29562e-09	1	0	0	1	1	0
AAACAC	6	24	6	232.7	186935496	116.563	529723274	144	4	0.0257843	0.103137	0.0453067	0.000618823	0.00027184	0.205897	3.31035e-09	2.33212e-09	1	0	0	1	0	0
AAACAT	2	8	6	232.7	186935496	116.563	529723274	48	4	0.00859476	0.034379	0.0151022	0.000206274	9.06133e-05	0.205897	1.10345e-09	7.77375e-10	1	0	0	1	0	0
AAACC	14	218	5	232.7	186935496	116.563	529723274	1090	15.5714	0.0601633	0.936829	0.411536	0.00468414	0.00205768	0.667939	2.50575e-08	1.76529e-08	1	0	0	1	1	0
AAACCCC	1	4	7	232.7	186935496	116.563	529723274	28	4	0.00429738	0.0171895	0.00755111	0.000120327	5.28578e-05	0.240213	6.4368e-10	4.53469e-10	1	0	0	1	0	0
AAACCCT	1	5	7	232.7	186935496	116.563	529723274	35	5	0.00429738	0.0214869	0.00943889	0.000150408	6.60722e-05	0.300266	8.046e-10	5.66836e-10	1	0	0	1	0	0
AAACCG	10	116	6	232.7	186935496	116.563	529723274	696	11.6	0.0429738	0.498496	0.218982	0.00299098	0.00131389	0.597101	1.6e-08	1.12719e-08	1	0	0	1	1	0
AAACCT	1	4	6	232.7	186935496	116.563	529723274	24	4	0.00429738	0.0171895	0.00755111	0.000103137	4.53067e-05	0.205897	5.51726e-10	3.88687e-10	1	0	0	1	0	0
AAACG	310	1899	5	232.7	186935496	116.563	529723274	9495	6.12581	1.33219	8.16072	3.58489	0.0408036	0.0179245	0.262767	2.18276e-07	1.53774e-07	1	0	0	1	0	0
AAACGAT	222	920	7	232.7	186935496	116.563	529723274	6440	4.14414	0.954018	3.95359	1.73676	0.0276751	0.0121573	0.248869	1.48046e-07	1.04298e-07	1	0	0	1	0	0
AAACT	2	10	5	232.7	186935496	116.563	529723274	50	5	0.00859476	0.0429738	0.0188778	0.000214869	9.43889e-05	0.214476	1.14943e-09	8.09765e-10	1	0	0	1	0	0
AAACTC	3469	14376	6	232.7	186935496	116.563	529723274	86256	4.14413	14.9076	61.7791	27.1387	0.370675	0.162832	0.213316	1.9829e-06	1.39694e-06	1	0	0	1	0	0
AAACTT	226	1090	6	232.7	186935496	116.563	529723274	6540	4.82301	0.971208	4.68414	2.05768	0.0281049	0.0123461	0.24826	1.50345e-07	1.05917e-07	1	0	0	1	0	0
AAAG	17220	114883	4	232.7	186935496	116.563	529723274	459532	6.67149	74.0009	493.696	216.874	1.97478	0.867494	0.22894	1.0564e-05	7.44226e-06	1	1	0	0	0	0
AAAGAAAT	4	39	8	232.7	186935496	116.563	529723274	312	9.75	0.0171895	0.167598	0.0736233	0.00134078	0.000588987	0.669164	7.17243e-09	5.05294e-09	1	0	0	1	1	0
AAAGAACCC	7	28	9	232.7	186935496	116.563	529723274	252	4	0.0300817	0.120327	0.0528578	0.00108294	0.00047572	0.308845	5.79312e-09	4.08122e-09	1	0	0	1	0	0
AAAGAC	238	953	6	232.7	186935496	116.563	529723274	5718	4.0042	1.02278	4.0954	1.79905	0.0245724	0.0107943	0.206113	1.31449e-07	9.26048e-08	1	0	0	1	0	0
AAAGACAG	3	23	8	232.7	186935496	116.563	529723274	184	7.66667	0.0128921	0.0988397	0.0434189	0.000790718	0.000347351	0.526181	4.2299e-09	2.97994e-09	1	0	0	1	1	0
AAAGAG	2791	11960	6	232.7	186935496	116.563	529723274	71760	4.2852	11.994	51.3966	22.5778	0.30838	0.135467	0.220577	1.64966e-06	1.16218e-06	1	0	0	1	0	0
AAAGAGC	227	1026	7	232.7	186935496	116.563	529723274	7182	4.51982	0.975505	4.40911	1.93686	0.0308638	0.013558	0.27143	1.65104e-07	1.16315e-07	1	0	0	1	0	0
AAAGAT	4	16	6	232.7	186935496	116.563	529723274	96	4	0.0171895	0.0687581	0.0302044	0.000412548	0.000181227	0.205897	2.2069e-09	1.55475e-09	1	0	0	1	0	0
AAAGATAT	2	16	8	232.7	186935496	116.563	529723274	128	8	0.00859476	0.0687581	0.0302044	0.000550064	0.000241636	0.549058	2.94254e-09	2.073e-09	1	0	0	1	1	0
AAAGATT	249	1369	7	232.7	186935496	116.563	529723274	9583	5.49799	1.07005	5.88311	2.58437	0.0411818	0.0180906	0.330172	2.20299e-07	1.552e-07	1	0	0	1	0	0
AAAGC	141	705	5	232.7	186935496	116.563	529723274	3525	5	0.60593	3.02965	1.33088	0.0151483	0.00665442	0.214476	8.10347e-08	5.70885e-08	1	0	0	1	0	0
AAAGCTT	147	588	7	232.7	186935496	116.563	529723274	4116	4	0.631715	2.52686	1.11001	0.017688	0.00777009	0.240213	9.46209e-08	6.66599e-08	1	0	0	1	0	0
AAAGG	53	297	5	232.7	186935496	116.563	529723274	1485	5.60377	0.227761	1.27632	0.56067	0.00638161	0.00280335	0.240375	3.4138e-08	2.405e-08	1	0	0	1	0	0
AAAGGAACTTATATT	6	24	15	232.7	186935496	116.563	529723274	360	4	0.0257843	0.103137	0.0453067	0.00154706	0.0006796	0.514742	8.27588e-09	5.83031e-09	1	0	0	1	1	0
AAAGGAG	1	4	7	232.7	186935496	116.563	529723274	28	4	0.00429738	0.0171895	0.00755111	0.000120327	5.28578e-05	0.240213	6.4368e-10	4.53469e-10	1	0	0	1	0	0
AAAGGTTG	1	5	8	232.7	186935496	116.563	529723274	40	5	0.00429738	0.0214869	0.00943889	0.000171895	7.55111e-05	0.343161	9.19543e-10	6.47812e-10	1	0	0	1	0	0
AAAGT	202	1055	5	232.7	186935496	116.563	529723274	5275	5.22277	0.86807	4.53373	1.99161	0.0226687	0.00995803	0.224032	1.21265e-07	8.54303e-08	1	0	0	1	0	0
AAAGTAC	2	15	7	232.7	186935496	116.563	529723274	105	7.5	0.00859476	0.0644607	0.0283167	0.000451225	0.000198217	0.450399	2.4138e-09	1.70051e-09	1	0	0	1	0	0
AAAGTATT	2	9	8	232.7	186935496	116.563	529723274	72	4.5	0.00859476	0.0386764	0.01699	0.000309411	0.00013592	0.308845	1.65518e-09	1.16606e-09	1	0	0	1	0	0
AAAGTC	38	160	6	232.7	186935496	116.563	529723274	960	4.21053	0.1633	0.687581	0.302044	0.00412548	0.00181227	0.216733	2.2069e-08	1.55475e-08	1	0	0	1	0	0
AAAGTG	226	904	6	232.7	186935496	116.563	529723274	5424	4	0.971208	3.88483	1.70655	0.023309	0.0102393	0.205897	1.2469e-07	8.78434e-08	1	0	0	1	0	0
AAAGTTGG	1	5	8	232.7	186935496	116.563	529723274	40	5	0.00429738	0.0214869	0.00943889	0.000171895	7.55111e-05	0.343161	9.19543e-10	6.47812e-10	1	0	0	1	0	0
AAAGTTGT	1	4	8	232.7	186935496	116.563	529723274	32	4	0.00429738	0.0171895	0.00755111	0.000137516	6.04089e-05	0.274529	7.35634e-10	5.1825e-10	1	0	0	1	0	0
AAAT	10717	73621	4	232.7	186935496	116.563	529723274	294484	6.86955	46.055	316.377	138.98	1.26551	0.55592	0.235736	6.76976e-06	4.76926e-06	1	0	0	0	0	0
AAATAACGAT	41	188	10	232.7	186935496	116.563	529723274	1880	4.58537	0.176193	0.807907	0.354902	0.00807907	0.00354902	0.39338	4.32185e-08	3.04472e-08	1	0	0	1	0	0
AAATAAT	77	308	7	232.7	186935496	116.563	529723274	2156	4	0.330898	1.32359	0.581436	0.00926515	0.00407005	0.240213	4.95633e-08	3.49171e-08	1	0	0	1	0	0
AAATAC	160	664	6	232.7	186935496	116.563	529723274	3984	4.15	0.687581	2.85346	1.25348	0.0171208	0.00752091	0.213618	9.15864e-08	6.45221e-08	1	0	0	1	0	0
AAATACGCG	1	5	9	232.7	186935496	116.563	529723274	45	5	0.00429738	0.0214869	0.00943889	0.000193382	8.495e-05	0.386056	1.03449e-09	7.28789e-10	1	0	0	1	0	0
AAATACT	131	524	7	232.7	186935496	116.563	529723274	3668	4	0.562957	2.25183	0.989196	0.0157628	0.00692437	0.240213	8.43221e-08	5.94044e-08	1	0	0	1	0	0
AAATACTAACGTATTCT	2	8	17	232.7	186935496	116.563	529723274	136	4	0.00859476	0.034379	0.0151022	0.000584443	0.000256738	0.583374	3.12644e-09	2.20256e-09	1	0	0	1	1	0
AAATAG	207	828	6	232.7	186935496	116.563	529723274	4968	4	0.889557	3.55823	1.56308	0.0213494	0.00937848	0.205897	1.14207e-07	8.04583e-08	1	0	0	1	0	0
AAATAGAG	1	4	8	232.7	186935496	116.563	529723274	32	4	0.00429738	0.0171895	0.00755111	0.000137516	6.04089e-05	0.274529	7.35634e-10	5.1825e-10	1	0	0	1	0	0
AAATAT	495	2222	6	232.7	186935496	116.563	529723274	13332	4.48889	2.1272	9.54878	4.19464	0.0572927	0.0251679	0.231062	3.06484e-07	2.15916e-07	1	0	0	1	0	0
AAATATT	862	3512	7	232.7	186935496	116.563	529723274	24584	4.07425	3.70434	15.0924	6.62988	0.105647	0.0464091	0.244672	5.65151e-07	3.98145e-07	1	0	0	1	0	0
AAATC	308	1689	5	232.7	186935496	116.563	529723274	8445	5.48377	1.32359	7.25827	3.18846	0.0362914	0.0159423	0.235227	1.94138e-07	1.36769e-07	1	0	0	1	0	0
AAATCAT	1	4	7	232.7	186935496	116.563	529723274	28	4	0.00429738	0.0171895	0.00755111	0.000120327	5.28578e-05	0.240213	6.4368e-10	4.53469e-10	1	0	0	1	0	0
AAATCATGT	46	221	9	232.7	186935496	116.563	529723274	1989	4.80435	0.197679	0.949721	0.417199	0.00854749	0.00375479	0.37095	4.57243e-08	3.22125e-08	1	0	0	1	0	0
AAATCTGACTAATATTATT	2	8	19	232.7	186935496	116.563	529723274	152	4	0.00859476	0.034379	0.0151022	0.000653202	0.000286942	0.652006	3.49426e-09	2.46169e-09	1	0	0	1	1	0
AAATG	11	90	5	232.7	186935496	116.563	529723274	450	8.18182	0.0472712	0.386764	0.1699	0.00193382	0.0008495	0.35096	1.03449e-08	7.28789e-09	1	0	0	1	0	0
AAATGC	1	4	6	232.7	186935496	116.563	529723274	24	4	0.00429738	0.0171895	0.00755111	0.000103137	4.53067e-05	0.205897	5.51726e-10	3.88687e-10	1	0	0	1	0	0
AAATGCAC	193	862	8	232.7	186935496	116.563	529723274	6896	4.46632	0.829394	3.70434	1.62726	0.0296347	0.0130181	0.306534	1.58529e-07	1.11683e-07	1	0	0	1	0	0
AAATGG	2	8	6	232.7	186935496	116.563	529723274	48	4	0.00859476	0.034379	0.0151022	0.000206274	9.06133e-05	0.205897	1.10345e-09	7.77375e-10	1	0	0	1	0	0
AAATGTT	412	1648	7	232.7	186935496	116.563	529723274	11536	4	1.77052	7.08208	3.11106	0.0495746	0.0217774	0.240213	2.65196e-07	1.86829e-07	1	0	0	1	0	0
AAATGTTG	3	23	8	232.7	186935496	116.563	529723274	184	7.66667	0.0128921	0.0988397	0.0434189	0.000790718	0.000347351	0.526181	4.2299e-09	2.97994e-09	1	0	0	1	1	0
AAATT	547	2739	5	232.7	186935496	116.563	529723274	13695	5.00731	2.35067	11.7705	5.17062	0.0588526	0.0258531	0.214789	3.14828e-07	2.21795e-07	1	0	0	1	0	0
AAATTAT	1	4	7	232.7	186935496	116.563	529723274	28	4	0.00429738	0.0171895	0.00755111	0.000120327	5.28578e-05	0.240213	6.4368e-10	4.53469e-10	1	0	0	1	0	0
AAATTC	20	94	6	232.7	186935496	116.563	529723274	564	4.7	0.0859476	0.403954	0.177451	0.00242372	0.00106471	0.241929	1.29656e-08	9.13415e-09	1	0	0	1	0	0
AAATTCAATTC	8	56	11	232.7	186935496	116.563	529723274	616	7	0.034379	0.240653	0.105716	0.00264719	0.00116287	0.660585	1.4161e-08	9.97631e-09	1	0	0	1	1	0
AAATTCAATTCAATTC	1	4	16	232.7	186935496	116.563	529723274	64	4	0.00429738	0.0171895	0.00755111	0.000275032	0.000120818	0.549058	1.47127e-09	1.0365e-09	1	0	0	1	1	0
AAATTCAT	235	1058	8	232.7	186935496	116.563	529723274	8464	4.50213	1.00988	4.54663	1.99727	0.036373	0.0159782	0.308991	1.94575e-07	1.37077e-07	1	0	0	1	0	0
AAATTG	221	1062	6	232.7	186935496	116.563	529723274	6372	4.80543	0.949721	4.56382	2.00482	0.0273829	0.0120289	0.247356	1.46483e-07	1.03197e-07	1	0	0	1	0	0
AAATTGAACAATATGGAC	50	200	18	232.7	186935496	116.563	529723274	3600	4	0.214869	0.859476	0.377556	0.0154706	0.006796	0.61769	8.27588e-08	5.83031e-08	1	0	0	1	1	0
AAATTT	44	176	6	232.7	186935496	116.563	529723274	1056	4	0.189085	0.756339	0.332249	0.00453803	0.00199349	0.205897	2.42759e-08	1.71022e-08	1	0	0	1	0	0
AAC	87688	974457	3	232.7	186935496	116.563	529723274	2923371	11.1128	376.829	4187.61	1839.56	12.5628	5.51868	0.286011	6.72041e-05	4.73449e-05	1	1	1	0	0	0
AACAACAACAGG	4	19	12	232.7	186935496	116.563	529723274	228	4.75	0.0171895	0.0816502	0.0358678	0.000979802	0.000430413	0.489005	5.24139e-09	3.69253e-09	1	0	0	1	0	0
AACAACAAG	2	8	9	232.7	186935496	116.563	529723274	72	4	0.00859476	0.034379	0.0151022	0.000309411	0.00013592	0.308845	1.65518e-09	1.16606e-09	1	0	0	1	0	0
AACAACAAGAACAAG	3	12	15	232.7	186935496	116.563	529723274	180	4	0.0128921	0.0515685	0.0226533	0.000773528	0.0003398	0.514742	4.13794e-09	2.91516e-09	1	0	0	1	1	0
AACAACACC	13	75	9	232.7	186935496	116.563	529723274	675	5.76923	0.0558659	0.322303	0.141583	0.00290073	0.00127425	0.44545	1.55173e-08	1.09318e-08	1	0	0	1	0	0
AACAACAGC	1770	7293	9	232.7	186935496	116.563	529723274	65637	4.12034	7.60636	31.3408	13.7676	0.282067	0.123908	0.318137	1.5089e-06	1.06301e-06	1	0	0	1	0	0
AACAACATCATC	26	107	12	232.7	186935496	116.563	529723274	1284	4.11538	0.111732	0.45982	0.201992	0.00551783	0.00242391	0.423672	2.95173e-08	2.07948e-08	1	0	0	1	0	0
AACAACC	4	34	7	232.7	186935496	116.563	529723274	238	8.5	0.0171895	0.146111	0.0641845	0.00102278	0.000449291	0.510452	5.47128e-09	3.85448e-09	1	0	0	1	1	0
AACAACCAC	5	21	9	232.7	186935496	116.563	529723274	189	4.2	0.0214869	0.090245	0.0396433	0.000812205	0.00035679	0.324287	4.34484e-09	3.06091e-09	1	0	0	1	0	0
AACAACGAC	74	451	9	232.7	186935496	116.563	529723274	4059	6.09459	0.318006	1.93812	0.851388	0.0174431	0.00766249	0.470571	9.33106e-08	6.57368e-08	1	0	0	1	0	0
AACAACGGC	1	6	9	232.7	186935496	116.563	529723274	54	6	0.00429738	0.0257843	0.0113267	0.000232058	0.00010194	0.463268	1.24138e-09	8.74547e-10	1	0	0	1	0	0
AACAAG	534	2612	6	232.7	186935496	116.563	529723274	15672	4.89139	2.2948	11.2248	4.93088	0.0673485	0.0295853	0.25178	3.60277e-07	2.53813e-07	1	0	0	1	0	0
AACAAGCACCACCACTAGCAC	2	10	21	232.7	186935496	116.563	529723274	210	5	0.00859476	0.0429738	0.0188778	0.00090245	0.000396433	0.900798	4.8276e-09	3.40101e-09	1	0	0	1	1	0
AACAAT	379	1844	6	232.7	186935496	116.563	529723274	11064	4.86544	1.62871	7.92437	3.48106	0.0475462	0.0208864	0.250444	2.54345e-07	1.79185e-07	1	0	0	1	0	0
AACAATAAT	4	32	9	232.7	186935496	116.563	529723274	288	8	0.0171895	0.137516	0.0604089	0.00123765	0.00054368	0.61769	6.62071e-09	4.66425e-09	1	0	0	1	1	0
AACAC	624	3815	5	232.7	186935496	116.563	529723274	19075	6.11378	2.68156	16.3945	7.20187	0.0819725	0.0360094	0.262252	4.38507e-07	3.08926e-07	1	0	0	1	0	0
AACACAGTGTCCT	1	4	13	232.7	186935496	116.563	529723274	52	4	0.00429738	0.0171895	0.00755111	0.000223464	9.81645e-05	0.44611	1.19541e-09	8.42156e-10	1	0	0	1	0	0
AACACC	140	1170	6	232.7	186935496	116.563	529723274	7020	8.35714	0.601633	5.02793	2.2087	0.0301676	0.0132522	0.430177	1.6138e-07	1.13691e-07	1	0	0	1	0	0
AACACCACC	6	32	9	232.7	186935496	116.563	529723274	288	5.33333	0.0257843	0.137516	0.0604089	0.00123765	0.00054368	0.411794	6.62071e-09	4.66425e-09	1	0	0	1	0	0
AACACTC	3	12	7	232.7	186935496	116.563	529723274	84	4	0.0128921	0.0515685	0.0226533	0.00036098	0.000158573	0.240213	1.93104e-09	1.36041e-09	1	0	0	1	0	0
AACACTG	186	744	7	232.7	186935496	116.563	529723274	5208	4	0.799312	3.19725	1.40451	0.0223807	0.00983155	0.240213	1.19724e-07	8.43452e-08	1	0	0	1	0	0
AACAGC	4544	20063	6	232.7	186935496	116.563	529723274	120378	4.41527	19.5273	86.2183	37.8745	0.51731	0.227247	0.227273	2.76732e-06	1.94956e-06	1	0	0	1	0	0
AACAGCACC	1	9	9	232.7	186935496	116.563	529723274	81	9	0.00429738	0.0386764	0.01699	0.000348088	0.00015291	0.694902	1.86207e-09	1.31182e-09	1	0	0	1	1	0
AACAGG	1	4	6	232.7	186935496	116.563	529723274	24	4	0.00429738	0.0171895	0.00755111	0.000103137	4.53067e-05	0.205897	5.51726e-10	3.88687e-10	1	0	0	1	0	0
AACAGT	6	53	6	232.7	186935496	116.563	529723274	318	8.83333	0.0257843	0.227761	0.100052	0.00136657	0.000600313	0.454689	7.31036e-09	5.15011e-09	1	0	0	1	0	0
AACAGTG	21	84	7	232.7	186935496	116.563	529723274	588	4	0.090245	0.36098	0.158573	0.00252686	0.00111001	0.240213	1.35173e-08	9.52284e-09	1	0	0	1	0	0
AACAT	1	9	5	232.7	186935496	116.563	529723274	45	9	0.00429738	0.0386764	0.01699	0.000193382	8.495e-05	0.386056	1.03449e-09	7.28789e-10	1	0	0	1	0	0
AACATC	389	2466	6	232.7	186935496	116.563	529723274	14796	6.33933	1.67168	10.5973	4.65526	0.063584	0.0279316	0.326312	3.40139e-07	2.39626e-07	1	0	0	1	0	0
AACATCATC	391	3245	9	232.7	186935496	116.563	529723274	29205	8.29923	1.68028	13.945	6.12584	0.125505	0.0551326	0.640794	6.71381e-07	4.72984e-07	1	0	0	1	1	0
AACATGTCTTATGT	2	12	14	232.7	186935496	116.563	529723274	168	6	0.00859476	0.0515685	0.0226533	0.00072196	0.000317147	0.720639	3.86208e-09	2.72081e-09	1	0	0	1	1	0
AACATT	4	33	6	232.7	186935496	116.563	529723274	198	8.25	0.0171895	0.141813	0.0622967	0.000850881	0.00037378	0.424662	4.55174e-09	3.20667e-09	1	0	0	1	0	0
AACATTC	34	136	7	232.7	186935496	116.563	529723274	952	4	0.146111	0.584443	0.256738	0.0040911	0.00179716	0.240213	2.18851e-08	1.54179e-08	1	0	0	1	0	0
AACC	1117	7346	4	232.7	186935496	116.563	529723274	29384	6.57654	4.80017	31.5685	13.8676	0.126274	0.0554705	0.225682	6.75496e-07	4.75883e-07	1	0	0	0	0	0
AACCAC	39	298	6	232.7	186935496	116.563	529723274	1788	7.64103	0.167598	1.28062	0.562558	0.00768371	0.00337535	0.393316	4.11036e-08	2.89572e-08	1	0	0	1	0	0
AACCACGAC	1	8	9	232.7	186935496	116.563	529723274	72	8	0.00429738	0.034379	0.0151022	0.000309411	0.00013592	0.61769	1.65518e-09	1.16606e-09	1	0	0	1	1	0
AACCCAAGT	448274	3527199	9	232.7	186935496	116.563	529723274	31744791	7.8684	1926.4	15157.7	6658.57	136.419	59.9271	0.607529	0.000729767	0.000514117	1	1	1	1	1	1
AACCCC	2	9	6	232.7	186935496	116.563	529723274	54	4.5	0.00859476	0.0386764	0.01699	0.000232058	0.00010194	0.231634	1.24138e-09	8.74547e-10	1	0	0	1	0	0
AACCCCAAT	1	4	9	232.7	186935496	116.563	529723274	36	4	0.00429738	0.0171895	0.00755111	0.000154706	6.796e-05	0.308845	8.27588e-10	5.83031e-10	1	0	0	1	0	0
AACCCG	5	20	6	232.7	186935496	116.563	529723274	120	4	0.0214869	0.0859476	0.0377556	0.000515685	0.000226533	0.205897	2.75863e-09	1.94344e-09	1	0	0	1	0	0
AACCCGGG	2	8	8	232.7	186935496	116.563	529723274	64	4	0.00859476	0.034379	0.0151022	0.000275032	0.000120818	0.274529	1.47127e-09	1.0365e-09	1	0	0	1	0	0
AACCCT	55	365	6	232.7	186935496	116.563	529723274	2190	6.63636	0.236356	1.56854	0.689039	0.00941126	0.00413423	0.341601	5.0345e-08	3.54677e-08	1	0	0	1	0	0
AACCCTAAT	1	11	9	232.7	186935496	116.563	529723274	99	11	0.00429738	0.0472712	0.0207656	0.00042544	0.00018689	0.849324	2.27587e-09	1.60334e-09	1	0	0	1	1	0
AACCCTT	1	4	7	232.7	186935496	116.563	529723274	28	4	0.00429738	0.0171895	0.00755111	0.000120327	5.28578e-05	0.240213	6.4368e-10	4.53469e-10	1	0	0	1	0	0
AACCGAC	17	121	7	232.7	186935496	116.563	529723274	847	7.11765	0.0730554	0.519983	0.228421	0.00363988	0.00159895	0.427438	1.94713e-08	1.37174e-08	1	0	0	1	0	0
AACCT	1926	28947	5	232.7	186935496	116.563	529723274	144735	15.0296	8.27675	124.396	54.6455	0.621981	0.273228	0.644697	3.32725e-06	2.34403e-06	1	0	0	1	1	0
AACCTAGCT	3	12	9	232.7	186935496	116.563	529723274	108	4	0.0128921	0.0515685	0.0226533	0.000464117	0.00020388	0.308845	2.48276e-09	1.74909e-09	1	0	0	1	0	0
AACCTC	1	10	6	232.7	186935496	116.563	529723274	60	10	0.00429738	0.0429738	0.0188778	0.000257843	0.000113267	0.514742	1.37931e-09	9.71719e-10	1	0	0	1	1	0
AACCTGTC	2	19	8	232.7	186935496	116.563	529723274	152	9.5	0.00859476	0.0816502	0.0358678	0.000653202	0.000286942	0.652006	3.49426e-09	2.46169e-09	1	0	0	1	1	0
AACG	8674	58834	4	232.7	186935496	116.563	529723274	235336	6.7828	37.2755	252.832	111.066	1.01133	0.444262	0.232759	5.41004e-06	3.81134e-06	1	0	0	0	0	0
AACGAC	1567	8326	6	232.7	186935496	116.563	529723274	49956	5.31334	6.73399	35.78	15.7176	0.21468	0.0943058	0.2735	1.14842e-06	8.09053e-07	1	0	0	1	0	0
AACGACAAG	3	20	9	232.7	186935496	116.563	529723274	180	6.66667	0.0128921	0.0859476	0.0377556	0.000773528	0.0003398	0.514742	4.13794e-09	2.91516e-09	1	0	0	1	1	0
AACGAG	178	858	6	232.7	186935496	116.563	529723274	5148	4.82022	0.764933	3.68715	1.61971	0.0221229	0.00971828	0.248117	1.18345e-07	8.33734e-08	1	0	0	1	0	0
AACGAT	294	1179	6	232.7	186935496	116.563	529723274	7074	4.0102	1.26343	5.06661	2.22569	0.0303997	0.0133541	0.206422	1.62621e-07	1.14566e-07	1	0	0	1	0	0
AACGC	63	432	5	232.7	186935496	116.563	529723274	2160	6.85714	0.270735	1.85647	0.81552	0.00928234	0.0040776	0.294138	4.96553e-08	3.49819e-08	1	0	0	1	0	0
AACGCACAC	2	11	9	232.7	186935496	116.563	529723274	99	5.5	0.00859476	0.0472712	0.0207656	0.00042544	0.00018689	0.424662	2.27587e-09	1.60334e-09	1	0	0	1	0	0
AACGCC	677	2793	6	232.7	186935496	116.563	529723274	16758	4.12555	2.90933	12.0026	5.27256	0.0720155	0.0316354	0.21236	3.85242e-07	2.71401e-07	1	0	0	1	0	0
AACGCCTCTCGGGCT	2	18	15	232.7	186935496	116.563	529723274	270	9	0.00859476	0.0773528	0.03398	0.00116029	0.0005097	1.15817	6.20691e-09	4.37273e-09	1	0	0	1	1	0
AACGG	9	50	5	232.7	186935496	116.563	529723274	250	5.55556	0.0386764	0.214869	0.0943889	0.00107434	0.000471945	0.238306	5.74714e-09	4.04883e-09	1	0	0	1	0	0
AACGGC	400	2183	6	232.7	186935496	116.563	529723274	13098	5.4575	1.71895	9.38118	4.12102	0.0562871	0.0247261	0.28092	3.01104e-07	2.12126e-07	1	0	0	1	0	0
AACGGG	2	8	6	232.7	186935496	116.563	529723274	48	4	0.00859476	0.034379	0.0151022	0.000206274	9.06133e-05	0.205897	1.10345e-09	7.77375e-10	1	0	0	1	0	0
AACGGTG	1	4	7	232.7	186935496	116.563	529723274	28	4	0.00429738	0.0171895	0.00755111	0.000120327	5.28578e-05	0.240213	6.4368e-10	4.53469e-10	1	0	0	1	0	0
AACGT	236	1180	5	232.7	186935496	116.563	529723274	5900	5	1.01418	5.07091	2.22758	0.0253545	0.0111379	0.214476	1.35633e-07	9.55523e-08	1	0	0	1	0	0
AACGTC	140	560	6	232.7	186935496	116.563	529723274	3360	4	0.601633	2.40653	1.05716	0.0144392	0.00634293	0.205897	7.72416e-08	5.44162e-08	1	0	0	1	0	0
AACGTCG	170	680	7	232.7	186935496	116.563	529723274	4760	4	0.730554	2.92222	1.28369	0.0204555	0.00898582	0.240213	1.09426e-07	7.70897e-08	1	0	0	1	0	0
AACGTG	184	736	6	232.7	186935496	116.563	529723274	4416	4	0.790718	3.16287	1.3894	0.0189772	0.00833643	0.205897	1.01517e-07	7.15185e-08	1	0	0	1	0	0
AACT	190	1144	4	232.7	186935496	116.563	529723274	4576	6.02105	0.816502	4.9162	2.15962	0.0196648	0.00863847	0.206619	1.05196e-07	7.41097e-08	1	0	0	0	0	0
AACTAC	49	215	6	232.7	186935496	116.563	529723274	1290	4.38776	0.210572	0.923936	0.405872	0.00554362	0.00243523	0.225856	2.96552e-08	2.08919e-08	1	0	0	1	0	0
AACTACT	38	162	7	232.7	186935496	116.563	529723274	1134	4.26316	0.1633	0.696175	0.30582	0.00487323	0.00214074	0.256016	2.6069e-08	1.83655e-08	1	0	0	1	0	0
AACTAGTC	17	104	8	232.7	186935496	116.563	529723274	832	6.11765	0.0730554	0.446927	0.196329	0.00357542	0.00157063	0.419868	1.91265e-08	1.34745e-08	1	0	0	1	0	0
AACTCGTC	2	11	8	232.7	186935496	116.563	529723274	88	5.5	0.00859476	0.0472712	0.0207656	0.000378169	0.000166124	0.377477	2.02299e-09	1.42519e-09	1	0	0	1	0	0
AACTCTTC	4	24	8	232.7	186935496	116.563	529723274	192	6	0.0171895	0.103137	0.0453067	0.000825097	0.000362453	0.411794	4.4138e-09	3.1095e-09	1	0	0	1	0	0
AACTG	2	10	5	232.7	186935496	116.563	529723274	50	5	0.00859476	0.0429738	0.0188778	0.000214869	9.43889e-05	0.214476	1.14943e-09	8.09765e-10	1	0	0	1	0	0
AACTGC	242	1005	6	232.7	186935496	116.563	529723274	6030	4.15289	1.03997	4.31887	1.89722	0.0259132	0.0113833	0.213767	1.38621e-07	9.76577e-08	1	0	0	1	0	0
AACTGGTC	2	8	8	232.7	186935496	116.563	529723274	64	4	0.00859476	0.034379	0.0151022	0.000275032	0.000120818	0.274529	1.47127e-09	1.0365e-09	1	0	0	1	0	0
AACTT	74	370	5	232.7	186935496	116.563	529723274	1850	5	0.318006	1.59003	0.698478	0.00795015	0.00349239	0.214476	4.25288e-08	2.99613e-08	1	0	0	1	0	0
AACTTG	1	4	6	232.7	186935496	116.563	529723274	24	4	0.00429738	0.0171895	0.00755111	0.000103137	4.53067e-05	0.205897	5.51726e-10	3.88687e-10	1	0	0	1	0	0
AACTTGAC	1	4	8	232.7	186935496	116.563	529723274	32	4	0.00429738	0.0171895	0.00755111	0.000137516	6.04089e-05	0.274529	7.35634e-10	5.1825e-10	1	0	0	1	0	0
AACTTGATT	261	1179	9	232.7	186935496	116.563	529723274	10611	4.51724	1.12162	5.06661	2.22569	0.0455995	0.0200312	0.348782	2.43932e-07	1.71848e-07	1	0	0	1	0	0
AACTTGTC	40	260	8	232.7	186935496	116.563	529723274	2080	6.5	0.171895	1.11732	0.490822	0.00893855	0.00392658	0.44611	4.78162e-08	3.36862e-08	1	0	0	1	0	0
AAG	60123	567463	3	232.7	186935496	116.563	529723274	1702389	9.43837	258.371	2438.6	1071.24	7.31581	3.21373	0.242916	3.91355e-05	2.75707e-05	1	1	0	0	0	0
AAGAAGAAGAAGAAGC	49	211	16	232.7	186935496	116.563	529723274	3376	4.30612	0.210572	0.906747	0.398321	0.014508	0.00637314	0.591078	7.76094e-08	5.46754e-08	1	0	0	1	1	0
AAGAAGC	3	12	7	232.7	186935496	116.563	529723274	84	4	0.0128921	0.0515685	0.0226533	0.00036098	0.000158573	0.240213	1.93104e-09	1.36041e-09	1	0	0	1	0	0
AAGAAGCC	1	4	8	232.7	186935496	116.563	529723274	32	4	0.00429738	0.0171895	0.00755111	0.000137516	6.04089e-05	0.274529	7.35634e-10	5.1825e-10	1	0	0	1	0	0
AAGAAT	53	373	6	232.7	186935496	116.563	529723274	2238	7.03774	0.227761	1.60292	0.704141	0.00961753	0.00422485	0.362262	5.14484e-08	3.62451e-08	1	0	0	1	0	0
AAGAC	128	640	5	232.7	186935496	116.563	529723274	3200	5	0.550064	2.75032	1.20818	0.0137516	0.00604089	0.214476	7.35634e-08	5.1825e-08	1	0	0	1	0	0
AAGACC	3	16	6	232.7	186935496	116.563	529723274	96	5.33333	0.0128921	0.0687581	0.0302044	0.000412548	0.000181227	0.274529	2.2069e-09	1.55475e-09	1	0	0	1	0	0
AAGACG	1046	4330	6	232.7	186935496	116.563	529723274	25980	4.13958	4.49506	18.6076	8.17408	0.111646	0.0490445	0.213082	5.97243e-07	4.20754e-07	1	0	0	1	0	0
AAGACGT	1	4	7	232.7	186935496	116.563	529723274	28	4	0.00429738	0.0171895	0.00755111	0.000120327	5.28578e-05	0.240213	6.4368e-10	4.53469e-10	1	0	0	1	0	0
AAGACTG	143	572	7	232.7	186935496	116.563	529723274	4004	4	0.614525	2.4581	1.07981	0.0172067	0.00755866	0.240213	9.20462e-08	6.4846e-08	1	0	0	1	0	0
AAGAG	642	3451	5	232.7	186935496	116.563	529723274	17255	5.37539	2.75892	14.8303	6.51472	0.0741513	0.0325736	0.230578	3.96668e-07	2.7945e-07	1	0	0	1	0	0
AAGAGAG	602	2642	7	232.7	186935496	116.563	529723274	18494	4.3887	2.58702	11.3537	4.98751	0.0794757	0.0349126	0.263556	4.25151e-07	2.99516e-07	1	0	0	1	0	0
AAGAGC	365	1649	6	232.7	186935496	116.563	529723274	9894	4.51781	1.56854	7.08638	3.11295	0.0425183	0.0186777	0.232551	2.27449e-07	1.60236e-07	1	0	0	1	0	0
AAGAGG	12	49	6	232.7	186935496	116.563	529723274	294	4.08333	0.0515685	0.210572	0.0925011	0.00126343	0.000555007	0.210186	6.75864e-09	4.76142e-09	1	0	0	1	0	0
AAGAGGAG	2	14	8	232.7	186935496	116.563	529723274	112	7	0.00859476	0.0601633	0.0264289	0.000481306	0.000211431	0.480426	2.57472e-09	1.81387e-09	1	0	0	1	0	0
AAGAT	282	1416	5	232.7	186935496	116.563	529723274	7080	5.02128	1.21186	6.08509	2.67309	0.0304254	0.0133655	0.215388	1.62759e-07	1.14663e-07	1	0	0	1	0	0
AAGATC	222	889	6	232.7	186935496	116.563	529723274	5334	4.0045	0.954018	3.82037	1.67823	0.0229222	0.0100694	0.206129	1.22621e-07	8.63858e-08	1	0	0	1	0	0
AAGATCAAGATG	1	7	12	232.7	186935496	116.563	529723274	84	7	0.00429738	0.0300817	0.0132144	0.00036098	0.000158573	0.720639	1.93104e-09	1.36041e-09	1	0	0	1	1	0
AAGATG	2399	11610	6	232.7	186935496	116.563	529723274	69660	4.83952	10.3094	49.8926	21.9171	0.299355	0.131503	0.24911	1.60138e-06	1.12817e-06	1	0	0	1	0	0
AAGATGATG	724	3827	9	232.7	186935496	116.563	529723274	34443	5.28591	3.1113	16.4461	7.22453	0.148015	0.0650207	0.408132	7.91795e-07	5.57815e-07	1	0	0	1	0	0
AAGATGATT	24	177	9	232.7	186935496	116.563	529723274	1593	7.375	0.103137	0.760636	0.334137	0.00684572	0.00300723	0.569433	3.66208e-08	2.57991e-08	1	0	0	1	1	0
AAGATTC	1	4	7	232.7	186935496	116.563	529723274	28	4	0.00429738	0.0171895	0.00755111	0.000120327	5.28578e-05	0.240213	6.4368e-10	4.53469e-10	1	0	0	1	0	0
AAGATTG	36	144	7	232.7	186935496	116.563	529723274	1008	4	0.154706	0.618823	0.27184	0.00433176	0.00190288	0.240213	2.31725e-08	1.63249e-08	1	0	0	1	0	0
AAGC	1764	11822	4	232.7	186935496	116.563	529723274	47288	6.70181	7.58058	50.8036	22.3173	0.203214	0.0892693	0.22998	1.08708e-06	7.65844e-07	1	0	0	0	0	0
AAGCACGCC	1	4	9	232.7	186935496	116.563	529723274	36	4	0.00429738	0.0171895	0.00755111	0.000154706	6.796e-05	0.308845	8.27588e-10	5.83031e-10	1	0	0	1	0	0
AAGCAG	815	3477	6	232.7	186935496	116.563	529723274	20862	4.26626	3.50236	14.942	6.5638	0.0896519	0.0393828	0.219602	4.79587e-07	3.37867e-07	1	0	0	1	0	0
AAGCC	47	237	5	232.7	186935496	116.563	529723274	1185	5.04255	0.201977	1.01848	0.447403	0.00509239	0.00223702	0.216301	2.72414e-08	1.91914e-08	1	0	0	1	0	0
AAGCCAGCC	1	4	9	232.7	186935496	116.563	529723274	36	4	0.00429738	0.0171895	0.00755111	0.000154706	6.796e-05	0.308845	8.27588e-10	5.83031e-10	1	0	0	1	0	0
AAGCCT	5	20	6	232.7	186935496	116.563	529723274	120	4	0.0214869	0.0859476	0.0377556	0.000515685	0.000226533	0.205897	2.75863e-09	1.94344e-09	1	0	0	1	0	0
AAGCTC	224	902	6	232.7	186935496	116.563	529723274	5412	4.02679	0.962613	3.87624	1.70278	0.0232574	0.0102167	0.207276	1.24414e-07	8.7649e-08	1	0	0	1	0	0
AAGCTG	398	1792	6	232.7	186935496	116.563	529723274	10752	4.50251	1.71036	7.7009	3.3829	0.0462054	0.0202974	0.231763	2.47173e-07	1.74132e-07	1	0	0	1	0	0
AAGCTGC	1	4	7	232.7	186935496	116.563	529723274	28	4	0.00429738	0.0171895	0.00755111	0.000120327	5.28578e-05	0.240213	6.4368e-10	4.53469e-10	1	0	0	1	0	0
AAGG	1317	8287	4	232.7	186935496	116.563	529723274	33148	6.29233	5.65965	35.6124	15.644	0.14245	0.0625761	0.215928	7.62025e-07	5.36842e-07	1	0	0	0	0	0
AAGGAC	8	75	6	232.7	186935496	116.563	529723274	450	9.375	0.034379	0.322303	0.141583	0.00193382	0.0008495	0.482571	1.03449e-08	7.28789e-09	1	0	0	1	0	0
AAGGAG	1	4	6	232.7	186935496	116.563	529723274	24	4	0.00429738	0.0171895	0.00755111	0.000103137	4.53067e-05	0.205897	5.51726e-10	3.88687e-10	1	0	0	1	0	0
AAGGAGGG	6	25	8	232.7	186935496	116.563	529723274	200	4.16667	0.0257843	0.107434	0.0471945	0.000859476	0.000377556	0.285968	4.59771e-09	3.23906e-09	1	0	0	1	0	0
AAGGAT	905	4462	6	232.7	186935496	116.563	529723274	26772	4.93039	3.88913	19.1749	8.42327	0.115049	0.0505396	0.253788	6.1545e-07	4.33581e-07	1	0	0	1	0	0
AAGGATAGT	113	484	9	232.7	186935496	116.563	529723274	4356	4.28319	0.485604	2.07993	0.913685	0.0187194	0.00822316	0.33071	1.00138e-07	7.05468e-08	1	0	0	1	0	0
AAGGC	206	1030	5	232.7	186935496	116.563	529723274	5150	5	0.88526	4.4263	1.94441	0.0221315	0.00972206	0.214476	1.18391e-07	8.34058e-08	1	0	0	1	0	0
AAGGCC	2	8	6	232.7	186935496	116.563	529723274	48	4	0.00859476	0.034379	0.0151022	0.000206274	9.06133e-05	0.205897	1.10345e-09	7.77375e-10	1	0	0	1	0	0
AAGGGG	1	4	6	232.7	186935496	116.563	529723274	24	4	0.00429738	0.0171895	0.00755111	0.000103137	4.53067e-05	0.205897	5.51726e-10	3.88687e-10	1	0	0	1	0	0
AAGGGGATAGCG	178	738	12	232.7	186935496	116.563	529723274	8856	4.14607	0.764933	3.17147	1.39318	0.0380576	0.0167182	0.426831	2.03587e-07	1.43426e-07	1	0	0	1	0	0
AAGGGT	1	4	6	232.7	186935496	116.563	529723274	24	4	0.00429738	0.0171895	0.00755111	0.000103137	4.53067e-05	0.205897	5.51726e-10	3.88687e-10	1	0	0	1	0	0
AAGGTGAC	2	10	8	232.7	186935496	116.563	529723274	80	5	0.00859476	0.0429738	0.0188778	0.00034379	0.000151022	0.343161	1.83909e-09	1.29562e-09	1	0	0	1	0	0
AAGT	1983	13526	4	232.7	186935496	116.563	529723274	54104	6.82098	8.5217	58.1263	25.5341	0.232505	0.102136	0.23407	1.24377e-06	8.76231e-07	1	0	0	0	0	0
AAGTACAGC	300	1500	9	232.7	186935496	116.563	529723274	13500	5	1.28921	6.44607	2.83167	0.0580146	0.025485	0.386056	3.10346e-07	2.18637e-07	1	0	0	1	0	0
AAGTAG	346	1398	6	232.7	186935496	116.563	529723274	8388	4.04046	1.48689	6.00774	2.63911	0.0360464	0.0158347	0.20798	1.92828e-07	1.35846e-07	1	0	0	1	0	0
AAGTAGT	1	14	7	232.7	186935496	116.563	529723274	98	14	0.00429738	0.0601633	0.0264289	0.000421143	0.000185002	0.840745	2.25288e-09	1.58714e-09	1	0	0	1	1	0
AAGTAT	188	752	6	232.7	186935496	116.563	529723274	4512	4	0.807907	3.23163	1.41961	0.0193898	0.00851765	0.205897	1.03724e-07	7.30732e-08	1	0	0	1	0	0
AAGTC	181	905	5	232.7	186935496	116.563	529723274	4525	5	0.777826	3.88913	1.70844	0.0194456	0.0085422	0.214476	1.04023e-07	7.32838e-08	1	0	0	1	0	0
AAGTCG	190	760	6	232.7	186935496	116.563	529723274	4560	4	0.816502	3.26601	1.43471	0.019596	0.00860827	0.205897	1.04828e-07	7.38506e-08	1	0	0	1	0	0
AAGTG	55	275	5	232.7	186935496	116.563	529723274	1375	5	0.236356	1.18178	0.519139	0.0059089	0.00259569	0.214476	3.16093e-08	2.22685e-08	1	0	0	1	0	0
AAGTGCAC	2	19	8	232.7	186935496	116.563	529723274	152	9.5	0.00859476	0.0816502	0.0358678	0.000653202	0.000286942	0.652006	3.49426e-09	2.46169e-09	1	0	0	1	1	0
AAGTGT	138	552	6	232.7	186935496	116.563	529723274	3312	4	0.593038	2.37215	1.04205	0.0142329	0.00625232	0.205897	7.61381e-08	5.36389e-08	1	0	0	1	0	0
AAT	44833	458381	3	232.7	186935496	116.563	529723274	1375143	10.2242	192.664	1969.84	865.322	5.90951	2.59596	0.263141	3.16126e-05	2.22709e-05	1	1	0	0	0	0
AATAATACTAATAGT	2	12	15	232.7	186935496	116.563	529723274	180	6	0.00859476	0.0515685	0.0226533	0.000773528	0.0003398	0.772113	4.13794e-09	2.91516e-09	1	0	0	1	1	0
AATAATC	2	8	7	232.7	186935496	116.563	529723274	56	4	0.00859476	0.034379	0.0151022	0.000240653	0.000105716	0.240213	1.28736e-09	9.06937e-10	1	0	0	1	0	0
AATAATGAT	512	2194	9	232.7	186935496	116.563	529723274	19746	4.28516	2.20026	9.42845	4.14179	0.084856	0.0372761	0.330862	4.53932e-07	3.19793e-07	1	0	0	1	0	0
AATAC	10	55	5	232.7	186935496	116.563	529723274	275	5.5	0.0429738	0.236356	0.103828	0.00118178	0.000519139	0.235923	6.32186e-09	4.45371e-09	1	0	0	1	0	0
AATACAT	27	108	7	232.7	186935496	116.563	529723274	756	4	0.116029	0.464117	0.20388	0.00324882	0.00142716	0.240213	1.73794e-08	1.22437e-08	1	0	0	1	0	0
AATACC	7	78	6	232.7	186935496	116.563	529723274	468	11.1429	0.0300817	0.335196	0.147247	0.00201117	0.00088348	0.57357	1.07586e-08	7.5794e-09	1	0	0	1	1	0
AATACG	5	71	6	232.7	186935496	116.563	529723274	426	14.2	0.0214869	0.305114	0.134032	0.00183068	0.000804193	0.730934	9.79313e-09	6.8992e-09	1	0	0	1	1	0
AATACGAGTACG	2	15	12	232.7	186935496	116.563	529723274	180	7.5	0.00859476	0.0644607	0.0283167	0.000773528	0.0003398	0.772113	4.13794e-09	2.91516e-09	1	0	0	1	1	0
AATACT	27	229	6	232.7	186935496	116.563	529723274	1374	8.48148	0.116029	0.9841	0.432301	0.0059046	0.00259381	0.436577	3.15863e-08	2.22524e-08	1	0	0	1	0	0
AATACTAT	2	13	8	232.7	186935496	116.563	529723274	104	6.5	0.00859476	0.0558659	0.0245411	0.000446927	0.000196329	0.44611	2.39081e-09	1.68431e-09	1	0	0	1	0	0
AATAG	421	2549	5	232.7	186935496	116.563	529723274	12745	6.05463	1.8092	10.954	4.81195	0.0547701	0.0240597	0.259714	2.92989e-07	2.06409e-07	1	0	0	1	0	0
AATAGAG	1	4	7	232.7	186935496	116.563	529723274	28	4	0.00429738	0.0171895	0.00755111	0.000120327	5.28578e-05	0.240213	6.4368e-10	4.53469e-10	1	0	0	1	0	0
AATAGG	3	25	6	232.7	186935496	116.563	529723274	150	8.33333	0.0128921	0.107434	0.0471945	0.000644607	0.000283167	0.428952	3.44828e-09	2.4293e-09	1	0	0	1	0	0
AATAGGAATGG	2	8	11	232.7	186935496	116.563	529723274	88	4	0.00859476	0.034379	0.0151022	0.000378169	0.000166124	0.377477	2.02299e-09	1.42519e-09	1	0	0	1	0	0
AATAGT	652	4367	6	232.7	186935496	116.563	529723274	26202	6.69785	2.80189	18.7667	8.24393	0.1126	0.0494636	0.344767	6.02346e-07	4.24349e-07	1	0	0	1	0	0
AATAGTAGT	412	2499	9	232.7	186935496	116.563	529723274	22491	6.06553	1.77052	10.7391	4.71756	0.0966523	0.042458	0.468328	5.17036e-07	3.64249e-07	1	0	0	1	0	0
AATAGTGGT	1	4	9	232.7	186935496	116.563	529723274	36	4	0.00429738	0.0171895	0.00755111	0.000154706	6.796e-05	0.308845	8.27588e-10	5.83031e-10	1	0	0	1	0	0
AATAT	621	3325	5	232.7	186935496	116.563	529723274	16625	5.35427	2.66867	14.2888	6.27686	0.0714439	0.0313843	0.229672	3.82185e-07	2.69247e-07	1	0	0	1	0	0
AATATAC	131	524	7	232.7	186935496	116.563	529723274	3668	4	0.562957	2.25183	0.989196	0.0157628	0.00692437	0.240213	8.43221e-08	5.94044e-08	1	0	0	1	0	0
AATATACT	6	28	8	232.7	186935496	116.563	529723274	224	4.66667	0.0257843	0.120327	0.0528578	0.000962613	0.000422862	0.320284	5.14944e-09	3.62775e-09	1	0	0	1	0	0
AATATAG	6	24	7	232.7	186935496	116.563	529723274	168	4	0.0257843	0.103137	0.0453067	0.00072196	0.000317147	0.240213	3.86208e-09	2.72081e-09	1	0	0	1	0	0
AATATAT	46	190	7	232.7	186935496	116.563	529723274	1330	4.13043	0.197679	0.816502	0.358678	0.00571551	0.00251074	0.248046	3.05748e-08	2.15398e-08	1	0	0	1	0	0
AATATC	218	873	6	232.7	186935496	116.563	529723274	5238	4.00459	0.936829	3.75161	1.64803	0.0225097	0.00988818	0.206133	1.20414e-07	8.4831e-08	1	0	0	1	0	0
AATATCG	16	76	7	232.7	186935496	116.563	529723274	532	4.75	0.0687581	0.326601	0.143471	0.00228621	0.0010043	0.285253	1.22299e-08	8.6159e-09	1	0	0	1	0	0
AATATT	6	24	6	232.7	186935496	116.563	529723274	144	4	0.0257843	0.103137	0.0453067	0.000618823	0.00027184	0.205897	3.31035e-09	2.33212e-09	1	0	0	1	0	0
AATATTCGCC	65	272	10	232.7	186935496	116.563	529723274	2720	4.18462	0.27933	1.16889	0.513476	0.0116889	0.00513476	0.358999	6.25289e-08	4.40512e-08	1	0	0	1	0	0
AATC	3691	24057	4	232.7	186935496	116.563	529723274	96228	6.51775	15.8616	103.382	45.4143	0.413528	0.181657	0.223664	2.21214e-06	1.55844e-06	1	0	0	0	0	0
AATCAATCATC	1	4	11	232.7	186935496	116.563	529723274	44	4	0.00429738	0.0171895	0.00755111	0.000189085	8.30622e-05	0.377477	1.0115e-09	7.12594e-10	1	0	0	1	0	0
AATCAC	382	1712	6	232.7	186935496	116.563	529723274	10272	4.48168	1.6416	7.35711	3.23188	0.0441427	0.0193913	0.230691	2.36139e-07	1.66358e-07	1	0	0	1	0	0
AATCAG	1	4	6	232.7	186935496	116.563	529723274	24	4	0.00429738	0.0171895	0.00755111	0.000103137	4.53067e-05	0.205897	5.51726e-10	3.88687e-10	1	0	0	1	0	0
AATCAT	164	890	6	232.7	186935496	116.563	529723274	5340	5.42683	0.70477	3.82467	1.68012	0.022948	0.0100807	0.279342	1.22759e-07	8.64829e-08	1	0	0	1	0	0
AATCATAT	23	114	8	232.7	186935496	116.563	529723274	912	4.95652	0.0988397	0.489901	0.215207	0.00391921	0.00172165	0.340177	2.09656e-08	1.47701e-08	1	0	0	1	0	0
AATCATC	15	160	7	232.7	186935496	116.563	529723274	1120	10.6667	0.0644607	0.687581	0.302044	0.00481306	0.00211431	0.640568	2.57472e-08	1.81387e-08	1	0	0	1	1	0
AATCATCAT	8	66	9	232.7	186935496	116.563	529723274	594	8.25	0.034379	0.283627	0.124593	0.00255264	0.00112134	0.636993	1.36552e-08	9.62001e-09	1	0	0	1	1	0
AATCATCATC	28	196	10	232.7	186935496	116.563	529723274	1960	7	0.120327	0.842286	0.370005	0.00842286	0.00370005	0.600532	4.50576e-08	3.17428e-08	1	0	0	1	1	0
AATCATCATCATCATCATC	2	10	19	232.7	186935496	116.563	529723274	190	5	0.00859476	0.0429738	0.0188778	0.000816502	0.000358678	0.815008	4.36783e-09	3.07711e-09	1	0	0	1	1	0
AATCC	148	740	5	232.7	186935496	116.563	529723274	3700	5	0.636012	3.18006	1.39696	0.0159003	0.00698478	0.214476	8.50577e-08	5.99226e-08	1	0	0	1	0	0
AATCCG	1	4	6	232.7	186935496	116.563	529723274	24	4	0.00429738	0.0171895	0.00755111	0.000103137	4.53067e-05	0.205897	5.51726e-10	3.88687e-10	1	0	0	1	0	0
AATCGG	22	88	6	232.7	186935496	116.563	529723274	528	4	0.0945423	0.378169	0.166124	0.00226902	0.000996747	0.205897	1.2138e-08	8.55112e-09	1	0	0	1	0	0
AATCT	437	2187	5	232.7	186935496	116.563	529723274	10935	5.00458	1.87795	9.39837	4.12857	0.0469918	0.0206429	0.214672	2.5138e-07	1.77096e-07	1	0	0	1	0	0
AATCTG	1	4	6	232.7	186935496	116.563	529723274	24	4	0.00429738	0.0171895	0.00755111	0.000103137	4.53067e-05	0.205897	5.51726e-10	3.88687e-10	1	0	0	1	0	0
AATG	742	6360	4	232.7	186935496	116.563	529723274	25440	8.57143	3.18865	27.3313	12.0063	0.109325	0.0480251	0.294138	5.84829e-07	4.12009e-07	1	0	0	0	0	0
AATGAC	7	56	6	232.7	186935496	116.563	529723274	336	8	0.0300817	0.240653	0.105716	0.00144392	0.000634293	0.411794	7.72416e-09	5.44162e-09	1	0	0	1	0	0
AATGACCCGGAT	2	8	12	232.7	186935496	116.563	529723274	96	4	0.00859476	0.034379	0.0151022	0.000412548	0.000181227	0.411794	2.2069e-09	1.55475e-09	1	0	0	1	0	0
AATGACT	244	985	7	232.7	186935496	116.563	529723274	6895	4.03689	1.04856	4.23292	1.85946	0.0296304	0.0130162	0.242428	1.58506e-07	1.11667e-07	1	0	0	1	0	0
AATGAGATGGTGAGCAATTATAT	2	9	23	232.7	186935496	116.563	529723274	207	4.5	0.00859476	0.0386764	0.01699	0.000889557	0.00039077	0.88793	4.75863e-09	3.35243e-09	1	0	0	1	1	0
AATGAT	675	3537	6	232.7	186935496	116.563	529723274	21222	5.24	2.90073	15.1998	6.67707	0.091199	0.0400624	0.269725	4.87863e-07	3.43697e-07	1	0	0	1	0	0
AATGATAGTAGT	2	12	12	232.7	186935496	116.563	529723274	144	6	0.00859476	0.0515685	0.0226533	0.000618823	0.00027184	0.61769	3.31035e-09	2.33212e-09	1	0	0	1	1	0
AATGATCATGAT	1	4	12	232.7	186935496	116.563	529723274	48	4	0.00429738	0.0171895	0.00755111	0.000206274	9.06133e-05	0.411794	1.10345e-09	7.77375e-10	1	0	0	1	0	0
AATGATGAT	16	138	9	232.7	186935496	116.563	529723274	1242	8.625	0.0687581	0.593038	0.260513	0.00533734	0.00234462	0.665947	2.85518e-08	2.01146e-08	1	0	0	1	1	0
AATGC	5	41	5	232.7	186935496	116.563	529723274	205	8.2	0.0214869	0.176193	0.0773989	0.000880963	0.000386995	0.35174	4.71266e-09	3.32004e-09	1	0	0	1	0	0
AATGCC	422	1688	6	232.7	186935496	116.563	529723274	10128	4	1.81349	7.25398	3.18657	0.0435239	0.0191194	0.205897	2.32828e-07	1.64026e-07	1	0	0	1	0	0
AATGCCT	1	4	7	232.7	186935496	116.563	529723274	28	4	0.00429738	0.0171895	0.00755111	0.000120327	5.28578e-05	0.240213	6.4368e-10	4.53469e-10	1	0	0	1	0	0
AATGCTCG	804	3385	8	232.7	186935496	116.563	529723274	27080	4.2102	3.45509	14.5466	6.39013	0.116373	0.051121	0.288955	6.2253e-07	4.38569e-07	1	0	0	1	0	0
AATGG	983	6507	5	232.7	186935496	116.563	529723274	32535	6.61953	4.22432	27.963	12.2838	0.139815	0.0614189	0.283946	7.47933e-07	5.26914e-07	1	0	0	1	0	0
AATGGT	7	83	6	232.7	186935496	116.563	529723274	498	11.8571	0.0300817	0.356682	0.156686	0.00214009	0.000940113	0.610337	1.14483e-08	8.06526e-09	1	0	0	1	1	0
AATGT	159	795	5	232.7	186935496	116.563	529723274	3975	5	0.683283	3.41642	1.50078	0.0170821	0.00750392	0.214476	9.13795e-08	6.43764e-08	1	0	0	1	0	0
AATGTATATAC	2	8	11	232.7	186935496	116.563	529723274	88	4	0.00859476	0.034379	0.0151022	0.000378169	0.000166124	0.377477	2.02299e-09	1.42519e-09	1	0	0	1	0	0
AATT	340	2128	4	232.7	186935496	116.563	529723274	8512	6.25882	1.46111	9.14482	4.01719	0.0365793	0.0160688	0.214779	1.95679e-07	1.37854e-07	1	0	0	0	0	0
AATTAC	1	7	6	232.7	186935496	116.563	529723274	42	7	0.00429738	0.0300817	0.0132144	0.00018049	7.92867e-05	0.360319	9.6552e-10	6.80203e-10	1	0	0	1	0	0
AATTAG	1128	4551	6	232.7	186935496	116.563	529723274	27306	4.03457	4.84744	19.5574	8.59128	0.117344	0.0515477	0.207676	6.27726e-07	4.42229e-07	1	0	0	1	0	0
AATTAT	166	792	6	232.7	186935496	116.563	529723274	4752	4.77108	0.713365	3.40352	1.49512	0.0204211	0.00897072	0.245588	1.09242e-07	7.69601e-08	1	0	0	1	0	0
AATTC	811	4400	5	232.7	186935496	116.563	529723274	22000	5.4254	3.48517	18.9085	8.30622	0.0945423	0.0415311	0.232723	5.05748e-07	3.56297e-07	1	0	0	1	0	0
AATTCAG	33	132	7	232.7	186935496	116.563	529723274	924	4	0.141813	0.567254	0.249187	0.00397078	0.00174431	0.240213	2.12414e-08	1.49645e-08	1	0	0	1	0	0
AATTCATATGC	3	14	11	232.7	186935496	116.563	529723274	154	4.66667	0.0128921	0.0601633	0.0264289	0.000661796	0.000290718	0.44039	3.54024e-09	2.49408e-09	1	0	0	1	0	0
AATTCC	166	803	6	232.7	186935496	116.563	529723274	4818	4.83735	0.713365	3.4508	1.51589	0.0207048	0.00909531	0.248999	1.10759e-07	7.8029e-08	1	0	0	1	0	0
AC	562338	9138076	2	232.7	186935496	116.563	529723274	18276152	16.2501	2416.58	39269.8	17250.7	78.5395	34.5013	0.278821	0.000420142	0.000295988	1	1	1	0	0	0
ACACACACACC	1	4	11	232.7	186935496	116.563	529723274	44	4	0.00429738	0.0171895	0.00755111	0.000189085	8.30622e-05	0.377477	1.0115e-09	7.12594e-10	1	0	0	1	0	0
ACACACAGACACGC	4	17	14	232.7	186935496	116.563	529723274	238	4.25	0.0171895	0.0730554	0.0320922	0.00102278	0.000449291	0.510452	5.47128e-09	3.85448e-09	1	0	0	1	1	0
ACACACC	6	49	7	232.7	186935496	116.563	529723274	343	8.16667	0.0257843	0.210572	0.0925011	0.001474	0.000647508	0.490435	7.88508e-09	5.55499e-09	1	0	0	1	0	0
ACACAG	1105	5402	6	232.7	186935496	116.563	529723274	32412	4.88869	4.7486	23.2144	10.1978	0.139287	0.0611867	0.251641	7.45105e-07	5.24922e-07	1	0	0	1	0	0
ACACAGACAGACAG	1	4	14	232.7	186935496	116.563	529723274	56	4	0.00429738	0.0171895	0.00755111	0.000240653	0.000105716	0.480426	1.28736e-09	9.06937e-10	1	0	0	1	0	0
ACACAGACAGAG	3	13	12	232.7	186935496	116.563	529723274	156	4.33333	0.0128921	0.0558659	0.0245411	0.000670391	0.000294493	0.44611	3.58622e-09	2.52647e-09	1	0	0	1	0	0
ACACAGAG	40	340	8	232.7	186935496	116.563	529723274	2720	8.5	0.171895	1.46111	0.641845	0.0116889	0.00513476	0.583374	6.25289e-08	4.40512e-08	1	0	0	1	1	0
ACACAGC	129	516	7	232.7	186935496	116.563	529723274	3612	4	0.554362	2.21745	0.974094	0.0155221	0.00681865	0.240213	8.30347e-08	5.84975e-08	1	0	0	1	0	0
ACACAGTAGT	2	10	10	232.7	186935496	116.563	529723274	100	5	0.00859476	0.0429738	0.0188778	0.000429738	0.000188778	0.428952	2.29886e-09	1.61953e-09	1	0	0	1	0	0
ACACAT	1677	7876	6	232.7	186935496	116.563	529723274	47256	4.69648	7.2067	33.8462	14.8681	0.203077	0.0892088	0.241748	1.08635e-06	7.65326e-07	1	0	0	1	0	0
ACACATAGTGTATGT	4	19	15	232.7	186935496	116.563	529723274	285	4.75	0.0171895	0.0816502	0.0358678	0.00122475	0.000538017	0.611256	6.55174e-09	4.61566e-09	1	0	0	1	1	0
ACACATATATATGGTATACATATAT	1	4	25	232.7	186935496	116.563	529723274	100	4	0.00429738	0.0171895	0.00755111	0.000429738	0.000188778	0.857903	2.29886e-09	1.61953e-09	1	0	0	1	1	0
ACACC	5	59	5	232.7	186935496	116.563	529723274	295	11.8	0.0214869	0.253545	0.111379	0.00126773	0.000556895	0.506163	6.78163e-09	4.77762e-09	1	0	0	1	1	0
ACACCC	17	72	6	232.7	186935496	116.563	529723274	432	4.23529	0.0730554	0.309411	0.13592	0.00185647	0.00081552	0.218008	9.93106e-09	6.99637e-09	1	0	0	1	0	0
ACACCCACAG	1	7	10	232.7	186935496	116.563	529723274	70	7	0.00429738	0.0300817	0.0132144	0.000300817	0.000132144	0.600532	1.6092e-09	1.13367e-09	1	0	0	1	1	0
ACACCCGC	1	4	8	232.7	186935496	116.563	529723274	32	4	0.00429738	0.0171895	0.00755111	0.000137516	6.04089e-05	0.274529	7.35634e-10	5.1825e-10	1	0	0	1	0	0
ACACCG	2	10	6	232.7	186935496	116.563	529723274	60	5	0.00859476	0.0429738	0.0188778	0.000257843	0.000113267	0.257371	1.37931e-09	9.71719e-10	1	0	0	1	0	0
ACACCTCGC	1	4	9	232.7	186935496	116.563	529723274	36	4	0.00429738	0.0171895	0.00755111	0.000154706	6.796e-05	0.308845	8.27588e-10	5.83031e-10	1	0	0	1	0	0
ACACGC	1795	7675	6	232.7	186935496	116.563	529723274	46050	4.27577	7.71379	32.9824	14.4887	0.197894	0.0869322	0.220092	1.05862e-06	7.45794e-07	1	0	0	1	0	0
ACACGCC	4	26	7	232.7	186935496	116.563	529723274	182	6.5	0.0171895	0.111732	0.0490822	0.000782123	0.000343576	0.390346	4.18392e-09	2.94755e-09	1	0	0	1	0	0
ACACGG	127	508	6	232.7	186935496	116.563	529723274	3048	4	0.545767	2.18307	0.958991	0.0130984	0.00575395	0.205897	7.00691e-08	4.93633e-08	1	0	0	1	0	0
ACACGT	59	236	6	232.7	186935496	116.563	529723274	1416	4	0.253545	1.01418	0.445516	0.00608509	0.00267309	0.205897	3.25518e-08	2.29326e-08	1	0	0	1	0	0
ACACT	192	1088	5	232.7	186935496	116.563	529723274	5440	5.66667	0.825097	4.67555	2.0539	0.0233777	0.0102695	0.243073	1.25058e-07	8.81025e-08	1	0	0	1	0	0
ACACTC	178	731	6	232.7	186935496	116.563	529723274	4386	4.10674	0.764933	3.14138	1.37997	0.0188483	0.00827979	0.211391	1.00828e-07	7.10326e-08	1	0	0	1	0	0
ACACTCT	41	164	7	232.7	186935496	116.563	529723274	1148	4	0.176193	0.70477	0.309596	0.00493339	0.00216717	0.240213	2.63909e-08	1.85922e-08	1	0	0	1	0	0
ACACTGAT	1	4	8	232.7	186935496	116.563	529723274	32	4	0.00429738	0.0171895	0.00755111	0.000137516	6.04089e-05	0.274529	7.35634e-10	5.1825e-10	1	0	0	1	0	0
ACACTGC	1	4	7	232.7	186935496	116.563	529723274	28	4	0.00429738	0.0171895	0.00755111	0.000120327	5.28578e-05	0.240213	6.4368e-10	4.53469e-10	1	0	0	1	0	0
ACAG	1324	9056	4	232.7	186935496	116.563	529723274	36224	6.83988	5.68973	38.9171	17.0957	0.155668	0.0683829	0.234718	8.32738e-07	5.86659e-07	1	0	0	0	0	0
ACAGACAGATAG	12	58	12	232.7	186935496	116.563	529723274	696	4.83333	0.0515685	0.249248	0.109491	0.00299098	0.00131389	0.497584	1.6e-08	1.12719e-08	1	0	0	1	0	0
ACAGACAT	1	8	8	232.7	186935496	116.563	529723274	64	8	0.00429738	0.034379	0.0151022	0.000275032	0.000120818	0.549058	1.47127e-09	1.0365e-09	1	0	0	1	1	0
ACAGACGG	7	43	8	232.7	186935496	116.563	529723274	344	6.14286	0.0300817	0.184787	0.0811745	0.0014783	0.000649396	0.421598	7.90807e-09	5.57119e-09	1	0	0	1	0	0
ACAGAG	401	1618	6	232.7	186935496	116.563	529723274	9708	4.03491	1.72325	6.95316	3.05442	0.041719	0.0183265	0.207694	2.23173e-07	1.57224e-07	1	0	0	1	0	0
ACAGAGGG	1	5	8	232.7	186935496	116.563	529723274	40	5	0.00429738	0.0214869	0.00943889	0.000171895	7.55111e-05	0.343161	9.19543e-10	6.47812e-10	1	0	0	1	0	0
ACAGAT	7	51	6	232.7	186935496	116.563	529723274	306	7.28571	0.0300817	0.219166	0.0962767	0.001315	0.00057766	0.375026	7.0345e-09	4.95576e-09	1	0	0	1	0	0
ACAGATAG	9	78	8	232.7	186935496	116.563	529723274	624	8.66667	0.0386764	0.335196	0.147247	0.00268156	0.00117797	0.594813	1.43449e-08	1.01059e-08	1	0	0	1	1	0
ACAGC	1121	6386	5	232.7	186935496	116.563	529723274	31930	5.6967	4.81736	27.4431	12.0554	0.137215	0.0602768	0.244361	7.34025e-07	5.17116e-07	1	0	0	1	0	0
ACAGCC	167	670	6	232.7	186935496	116.563	529723274	4020	4.01198	0.717662	2.87924	1.26481	0.0172755	0.00758887	0.206513	9.2414e-08	6.51051e-08	1	0	0	1	0	0
ACAGCT	235	1147	6	232.7	186935496	116.563	529723274	6882	4.88085	1.00988	4.92909	2.16528	0.0295746	0.0129917	0.251238	1.58207e-07	1.11456e-07	1	0	0	1	0	0
ACAGCTC	82	328	7	232.7	186935496	116.563	529723274	2296	4	0.352385	1.40954	0.619191	0.00986678	0.00433434	0.240213	5.27817e-08	3.71844e-08	1	0	0	1	0	0
ACAGCTCT	287	1273	8	232.7	186935496	116.563	529723274	10184	4.43554	1.23335	5.47056	2.40314	0.0437645	0.0192251	0.304421	2.34116e-07	1.64933e-07	1	0	0	1	0	0
ACAGGC	196	904	6	232.7	186935496	116.563	529723274	5424	4.61224	0.842286	3.88483	1.70655	0.023309	0.0102393	0.237412	1.2469e-07	8.78434e-08	1	0	0	1	0	0
ACAGGCAG	4	17	8	232.7	186935496	116.563	529723274	136	4.25	0.0171895	0.0730554	0.0320922	0.000584443	0.000256738	0.291687	3.12644e-09	2.20256e-09	1	0	0	1	0	0
ACAGGGTGG	4	20	9	232.7	186935496	116.563	529723274	180	5	0.0171895	0.0859476	0.0377556	0.000773528	0.0003398	0.386056	4.13794e-09	2.91516e-09	1	0	0	1	0	0
ACAGTC	1	4	6	232.7	186935496	116.563	529723274	24	4	0.00429738	0.0171895	0.00755111	0.000103137	4.53067e-05	0.205897	5.51726e-10	3.88687e-10	1	0	0	1	0	0
ACAT	9157	62497	4	232.7	186935496	116.563	529723274	249988	6.82505	39.3511	268.573	117.98	1.07429	0.471922	0.234209	5.74687e-06	4.04863e-06	1	0	0	0	0	0
ACATACATAT	1	5	10	232.7	186935496	116.563	529723274	50	5	0.00429738	0.0214869	0.00943889	0.000214869	9.43889e-05	0.428952	1.14943e-09	8.09765e-10	1	0	0	1	0	0
ACATAT	360	1652	6	232.7	186935496	116.563	529723274	9912	4.58889	1.54706	7.09927	3.11861	0.0425956	0.0187117	0.236209	2.27863e-07	1.60528e-07	1	0	0	1	0	0
ACATC	42	210	5	232.7	186935496	116.563	529723274	1050	5	0.18049	0.90245	0.396433	0.00451225	0.00198217	0.214476	2.4138e-08	1.70051e-08	1	0	0	1	0	0
ACATCG	48	195	6	232.7	186935496	116.563	529723274	1170	4.0625	0.206274	0.837989	0.368117	0.00502793	0.0022087	0.209114	2.68966e-08	1.89485e-08	1	0	0	1	0	0
ACATGC	2	8	6	232.7	186935496	116.563	529723274	48	4	0.00859476	0.034379	0.0151022	0.000206274	9.06133e-05	0.205897	1.10345e-09	7.77375e-10	1	0	0	1	0	0
ACATGT	1	4	6	232.7	186935496	116.563	529723274	24	4	0.00429738	0.0171895	0.00755111	0.000103137	4.53067e-05	0.205897	5.51726e-10	3.88687e-10	1	0	0	1	0	0
ACC	9962	84520	3	232.7	186935496	116.563	529723274	253560	8.48424	42.8105	363.214	159.555	1.08964	0.478665	0.21836	5.82898e-06	4.10648e-06	1	0	0	0	0	0
ACCACCACT	33	212	9	232.7	186935496	116.563	529723274	1908	6.42424	0.141813	0.911044	0.400209	0.0081994	0.00360188	0.496024	4.38622e-08	3.09006e-08	1	0	0	1	0	0
ACCACCACTACT	38	181	12	232.7	186935496	116.563	529723274	2172	4.76316	0.1633	0.777826	0.341688	0.00933391	0.00410025	0.490359	4.99312e-08	3.51762e-08	1	0	0	1	0	0
ACCACG	390	1581	6	232.7	186935496	116.563	529723274	9486	4.05385	1.67598	6.79416	2.98458	0.0407649	0.0179075	0.208668	2.1807e-07	1.53629e-07	1	0	0	1	0	0
ACCACGGCGCTACGGTCGCAGAG	2	8	23	232.7	186935496	116.563	529723274	184	4	0.00859476	0.034379	0.0151022	0.000790718	0.000347351	0.789271	4.2299e-09	2.97994e-09	1	0	0	1	1	0
ACCACT	555	2352	6	232.7	186935496	116.563	529723274	14112	4.23784	2.38505	10.1074	4.44005	0.0606446	0.0266403	0.218139	3.24415e-07	2.28548e-07	1	0	0	1	0	0
ACCACTACT	308	1278	9	232.7	186935496	116.563	529723274	11502	4.14935	1.32359	5.49205	2.41258	0.0494284	0.0217132	0.320377	2.64414e-07	1.86278e-07	1	0	0	1	0	0
ACCAG	242	1445	5	232.7	186935496	116.563	529723274	7225	5.97107	1.03997	6.20971	2.72784	0.0310486	0.0136392	0.25613	1.66092e-07	1.17011e-07	1	0	0	1	0	0
ACCAGC	759	3100	6	232.7	186935496	116.563	529723274	18600	4.08432	3.26171	13.3219	5.85211	0.0799312	0.0351127	0.210237	4.27587e-07	3.01233e-07	1	0	0	1	0	0
ACCAGG	1	4	6	232.7	186935496	116.563	529723274	24	4	0.00429738	0.0171895	0.00755111	0.000103137	4.53067e-05	0.205897	5.51726e-10	3.88687e-10	1	0	0	1	0	0
ACCAT	173	1016	5	232.7	186935496	116.563	529723274	5080	5.87283	0.743446	4.36614	1.91798	0.0218307	0.00958991	0.251916	1.16782e-07	8.22722e-08	1	0	0	1	0	0
ACCATC	422	2602	6	232.7	186935496	116.563	529723274	15612	6.16588	1.81349	11.1818	4.912	0.0670907	0.029472	0.317384	3.58897e-07	2.52841e-07	1	0	0	1	0	0
ACCATCATC	73	484	9	232.7	186935496	116.563	529723274	4356	6.63014	0.313709	2.07993	0.913685	0.0187194	0.00822316	0.511921	1.00138e-07	7.05468e-08	1	0	0	1	1	0
ACCATCGTC	2	12	9	232.7	186935496	116.563	529723274	108	6	0.00859476	0.0515685	0.0226533	0.000464117	0.00020388	0.463268	2.48276e-09	1.74909e-09	1	0	0	1	0	0
ACCATG	2	8	6	232.7	186935496	116.563	529723274	48	4	0.00859476	0.034379	0.0151022	0.000206274	9.06133e-05	0.205897	1.10345e-09	7.77375e-10	1	0	0	1	0	0
ACCC	2	12	4	232.7	186935496	116.563	529723274	48	6	0.00859476	0.0515685	0.0226533	0.000206274	9.06133e-05	0.205897	1.10345e-09	7.77375e-10	1	0	0	0	0	0
ACCCAT	2	19	6	232.7	186935496	116.563	529723274	114	9.5	0.00859476	0.0816502	0.0358678	0.000489901	0.000215207	0.489005	2.6207e-09	1.84627e-09	1	0	0	1	0	0
ACCCCATAT	1	4	9	232.7	186935496	116.563	529723274	36	4	0.00429738	0.0171895	0.00755111	0.000154706	6.796e-05	0.308845	8.27588e-10	5.83031e-10	1	0	0	1	0	0
ACCCCC	12	49	6	232.7	186935496	116.563	529723274	294	4.08333	0.0515685	0.210572	0.0925011	0.00126343	0.000555007	0.210186	6.75864e-09	4.76142e-09	1	0	0	1	0	0
ACCCCCC	2	8	7	232.7	186935496	116.563	529723274	56	4	0.00859476	0.034379	0.0151022	0.000240653	0.000105716	0.240213	1.28736e-09	9.06937e-10	1	0	0	1	0	0
ACCCT	186	987	5	232.7	186935496	116.563	529723274	4935	5.30645	0.799312	4.24151	1.86324	0.0212076	0.00931618	0.227621	1.13449e-07	7.99238e-08	1	0	0	1	0	0
ACCCTC	35	152	6	232.7	186935496	116.563	529723274	912	4.34286	0.150408	0.653202	0.286942	0.00391921	0.00172165	0.223545	2.09656e-08	1.47701e-08	1	0	0	1	0	0
ACCG	1154	7694	4	232.7	186935496	116.563	529723274	30776	6.66724	4.95917	33.064	14.5246	0.132256	0.0580983	0.228794	7.07496e-07	4.98427e-07	1	0	0	0	0	0
ACCGAG	2	8	6	232.7	186935496	116.563	529723274	48	4	0.00859476	0.034379	0.0151022	0.000206274	9.06133e-05	0.205897	1.10345e-09	7.77375e-10	1	0	0	1	0	0
ACCGC	2	10	5	232.7	186935496	116.563	529723274	50	5	0.00859476	0.0429738	0.0188778	0.000214869	9.43889e-05	0.214476	1.14943e-09	8.09765e-10	1	0	0	1	0	0
ACCGCC	439	1756	6	232.7	186935496	116.563	529723274	10536	4	1.88655	7.5462	3.31494	0.0452772	0.0198896	0.205897	2.42208e-07	1.70634e-07	1	0	0	1	0	0
ACCGCG	46	184	6	232.7	186935496	116.563	529723274	1104	4	0.197679	0.790718	0.347351	0.00474431	0.00208411	0.205897	2.53794e-08	1.78796e-08	1	0	0	1	0	0
ACCGCT	19	109	6	232.7	186935496	116.563	529723274	654	5.73684	0.0816502	0.468414	0.205768	0.00281049	0.00123461	0.295299	1.50345e-08	1.05917e-08	1	0	0	1	0	0
ACCGCTACT	10	72	9	232.7	186935496	116.563	529723274	648	7.2	0.0429738	0.309411	0.13592	0.0027847	0.00122328	0.555921	1.48966e-08	1.04946e-08	1	0	0	1	1	0
ACCGCTGCT	3	24	9	232.7	186935496	116.563	529723274	216	8	0.0128921	0.103137	0.0453067	0.000928234	0.00040776	0.61769	4.96553e-09	3.49819e-09	1	0	0	1	1	0
ACCGGC	1	5	6	232.7	186935496	116.563	529723274	30	5	0.00429738	0.0214869	0.00943889	0.000128921	5.66333e-05	0.257371	6.89657e-10	4.85859e-10	1	0	0	1	0	0
ACCGTC	48	210	6	232.7	186935496	116.563	529723274	1260	4.375	0.206274	0.90245	0.396433	0.0054147	0.0023786	0.2252	2.89656e-08	2.04061e-08	1	0	0	1	0	0
ACCT	8256	68027	4	232.7	186935496	116.563	529723274	272108	8.2397	35.4792	292.338	128.42	1.16935	0.51368	0.282755	6.25537e-06	4.40687e-06	1	0	0	0	0	0
ACCTAGCT	1	12	8	232.7	186935496	116.563	529723274	96	12	0.00429738	0.0515685	0.0226533	0.000412548	0.000181227	0.823587	2.2069e-09	1.55475e-09	1	0	0	1	1	0
ACCTAT	62	259	6	232.7	186935496	116.563	529723274	1554	4.17742	0.266437	1.11302	0.488935	0.00667813	0.00293361	0.215029	3.57242e-08	2.51675e-08	1	0	0	1	0	0
ACCTATCT	2	16	8	232.7	186935496	116.563	529723274	128	8	0.00859476	0.0687581	0.0302044	0.000550064	0.000241636	0.549058	2.94254e-09	2.073e-09	1	0	0	1	1	0
ACCTCT	452	2096	6	232.7	186935496	116.563	529723274	12576	4.63717	1.94242	9.00731	3.95678	0.0540438	0.0237407	0.238694	2.89104e-07	2.03672e-07	1	0	0	1	0	0
ACCTG	5	33	5	232.7	186935496	116.563	529723274	165	6.6	0.0214869	0.141813	0.0622967	0.000709067	0.000311483	0.283108	3.79311e-09	2.67223e-09	1	0	0	1	0	0
ACG	202493	1810199	3	232.7	186935496	116.563	529723274	5430597	8.93956	870.189	7779.11	3417.25	23.3373	10.2518	0.230078	0.000124842	8.79502e-05	1	1	1	0	0	0
ACGACGACGACGAGGGAG	1	4	18	232.7	186935496	116.563	529723274	72	4	0.00429738	0.0171895	0.00755111	0.000309411	0.00013592	0.61769	1.65518e-09	1.16606e-09	1	0	0	1	1	0
ACGACGATGATGATGATG	1	4	18	232.7	186935496	116.563	529723274	72	4	0.00429738	0.0171895	0.00755111	0.000309411	0.00013592	0.61769	1.65518e-09	1.16606e-09	1	0	0	1	1	0
ACGACGCAGAT	4	16	11	232.7	186935496	116.563	529723274	176	4	0.0171895	0.0687581	0.0302044	0.000756339	0.000332249	0.377477	4.04599e-09	2.85037e-09	1	0	0	1	0	0
ACGACGG	54	216	7	232.7	186935496	116.563	529723274	1512	4	0.232058	0.928234	0.40776	0.00649764	0.00285432	0.240213	3.47587e-08	2.44873e-08	1	0	0	1	0	0
ACGACT	49	216	6	232.7	186935496	116.563	529723274	1296	4.40816	0.210572	0.928234	0.40776	0.0055694	0.00244656	0.226907	2.97932e-08	2.09891e-08	1	0	0	1	0	0
ACGAG	39	204	5	232.7	186935496	116.563	529723274	1020	5.23077	0.167598	0.876665	0.385107	0.00438333	0.00192553	0.224375	2.34483e-08	1.65192e-08	1	0	0	1	0	0
ACGAGC	60	297	6	232.7	186935496	116.563	529723274	1782	4.95	0.257843	1.27632	0.56067	0.00765793	0.00336402	0.254797	4.09656e-08	2.886e-08	1	0	0	1	0	0
ACGAGCC	83	332	7	232.7	186935496	116.563	529723274	2324	4	0.356682	1.42673	0.626742	0.00998711	0.0043872	0.240213	5.34254e-08	3.76379e-08	1	0	0	1	0	0
ACGAGG	973	3945	6	232.7	186935496	116.563	529723274	23670	4.05447	4.18135	16.9532	7.44728	0.101719	0.0446837	0.208701	5.44139e-07	3.83343e-07	1	0	0	1	0	0
ACGAGGACGAGGATG	3	14	15	232.7	186935496	116.563	529723274	210	4.66667	0.0128921	0.0601633	0.0264289	0.00090245	0.000396433	0.600532	4.8276e-09	3.40101e-09	1	0	0	1	1	0
ACGAGGATGACGATG	10	47	15	232.7	186935496	116.563	529723274	705	4.7	0.0429738	0.201977	0.0887256	0.00302965	0.00133088	0.604822	1.62069e-08	1.14177e-08	1	0	0	1	1	0
ACGAGT	206	949	6	232.7	186935496	116.563	529723274	5694	4.6068	0.88526	4.07821	1.7915	0.0244693	0.010749	0.237131	1.30897e-07	9.22161e-08	1	0	0	1	0	0
ACGATATATC	19	86	10	232.7	186935496	116.563	529723274	860	4.52632	0.0816502	0.369575	0.162349	0.00369575	0.00162349	0.388314	1.97702e-08	1.3928e-08	1	0	0	1	0	0
ACGATG	865	4285	6	232.7	186935496	116.563	529723274	25710	4.95376	3.71723	18.4143	8.08913	0.110486	0.0485348	0.254991	5.91036e-07	4.16381e-07	1	0	0	1	0	0
ACGATGACGATGATG	43	187	15	232.7	186935496	116.563	529723274	2805	4.34884	0.184787	0.80361	0.353015	0.0120541	0.00529522	0.559632	6.44829e-08	4.54278e-08	1	0	0	1	1	0
ACGATGATC	1	5	9	232.7	186935496	116.563	529723274	45	5	0.00429738	0.0214869	0.00943889	0.000193382	8.495e-05	0.386056	1.03449e-09	7.28789e-10	1	0	0	1	0	0
ACGC	2389	14855	4	232.7	186935496	116.563	529723274	59420	6.21808	10.2664	63.8376	28.0429	0.25535	0.112172	0.213381	1.36598e-06	9.62325e-07	1	0	0	0	0	0
ACGCC	140	700	5	232.7	186935496	116.563	529723274	3500	5	0.601633	3.00817	1.32144	0.0150408	0.00660722	0.214476	8.046e-08	5.66836e-08	1	0	0	1	0	0
ACGCCG	54	216	6	232.7	186935496	116.563	529723274	1296	4	0.232058	0.928234	0.40776	0.0055694	0.00244656	0.205897	2.97932e-08	2.09891e-08	1	0	0	1	0	0
ACGCCGATGCCGAGAT	2	8	16	232.7	186935496	116.563	529723274	128	4	0.00859476	0.034379	0.0151022	0.000550064	0.000241636	0.549058	2.94254e-09	2.073e-09	1	0	0	1	1	0
ACGCCT	2	8	6	232.7	186935496	116.563	529723274	48	4	0.00859476	0.034379	0.0151022	0.000206274	9.06133e-05	0.205897	1.10345e-09	7.77375e-10	1	0	0	1	0	0
ACGCGC	2	8	6	232.7	186935496	116.563	529723274	48	4	0.00859476	0.034379	0.0151022	0.000206274	9.06133e-05	0.205897	1.10345e-09	7.77375e-10	1	0	0	1	0	0
ACGG	8965	61041	4	232.7	186935496	116.563	529723274	244164	6.80881	38.526	262.316	115.232	1.04927	0.460927	0.233652	5.61298e-06	3.95431e-06	1	0	0	0	0	0
ACGGAG	31	124	6	232.7	186935496	116.563	529723274	744	4	0.133219	0.532875	0.234084	0.00319725	0.00140451	0.205897	1.71035e-08	1.20493e-08	1	0	0	1	0	0
ACGGATAG	1	8	8	232.7	186935496	116.563	529723274	64	8	0.00429738	0.034379	0.0151022	0.000275032	0.000120818	0.549058	1.47127e-09	1.0365e-09	1	0	0	1	1	0
ACGGATGATGATG	5	23	13	232.7	186935496	116.563	529723274	299	4.6	0.0214869	0.0988397	0.0434189	0.00128492	0.000564446	0.513026	6.87358e-09	4.8424e-09	1	0	0	1	1	0
ACGGATGG	2	10	8	232.7	186935496	116.563	529723274	80	5	0.00859476	0.0429738	0.0188778	0.00034379	0.000151022	0.343161	1.83909e-09	1.29562e-09	1	0	0	1	0	0
ACGGCG	389	1563	6	232.7	186935496	116.563	529723274	9378	4.01799	1.67168	6.7168	2.9506	0.0403008	0.0177036	0.206823	2.15587e-07	1.5188e-07	1	0	0	1	0	0
ACGGCT	338	1362	6	232.7	186935496	116.563	529723274	8172	4.02959	1.45251	5.85303	2.57115	0.0351182	0.0154269	0.20742	1.87863e-07	1.32348e-07	1	0	0	1	0	0
ACGGGC	1	4	6	232.7	186935496	116.563	529723274	24	4	0.00429738	0.0171895	0.00755111	0.000103137	4.53067e-05	0.205897	5.51726e-10	3.88687e-10	1	0	0	1	0	0
ACGGGGCCCCTGAGCC	2	8	16	232.7	186935496	116.563	529723274	128	4	0.00859476	0.034379	0.0151022	0.000550064	0.000241636	0.549058	2.94254e-09	2.073e-09	1	0	0	1	1	0
ACGT	1659	10012	4	232.7	186935496	116.563	529723274	40048	6.03496	7.12935	43.0254	18.9004	0.172101	0.0756017	0.207096	9.20646e-07	6.4859e-07	1	0	0	0	0	0
ACGTACT	168	672	7	232.7	186935496	116.563	529723274	4704	4	0.72196	2.88784	1.26859	0.0202149	0.00888011	0.240213	1.08138e-07	7.61827e-08	1	0	0	1	0	0
ACGTAG	1	4	6	232.7	186935496	116.563	529723274	24	4	0.00429738	0.0171895	0.00755111	0.000103137	4.53067e-05	0.205897	5.51726e-10	3.88687e-10	1	0	0	1	0	0
ACGTAT	2	12	6	232.7	186935496	116.563	529723274	72	6	0.00859476	0.0515685	0.0226533	0.000309411	0.00013592	0.308845	1.65518e-09	1.16606e-09	1	0	0	1	0	0
ACGTATATAT	4	18	10	232.7	186935496	116.563	529723274	180	4.5	0.0171895	0.0773528	0.03398	0.000773528	0.0003398	0.386056	4.13794e-09	2.91516e-09	1	0	0	1	0	0
ACGTCG	9	36	6	232.7	186935496	116.563	529723274	216	4	0.0386764	0.154706	0.06796	0.000928234	0.00040776	0.205897	4.96553e-09	3.49819e-09	1	0	0	1	0	0
ACT	92508	982357	3	232.7	186935496	116.563	529723274	2947071	10.6192	397.542	4221.56	1854.47	12.6647	5.56342	0.273306	6.77489e-05	4.77287e-05	1	1	1	0	0	0
ACTACTCCT	15	99	9	232.7	186935496	116.563	529723274	891	6.6	0.0644607	0.42544	0.18689	0.00382896	0.00168201	0.509594	2.04828e-08	1.443e-08	1	0	0	1	1	0
ACTAG	42	210	5	232.7	186935496	116.563	529723274	1050	5	0.18049	0.90245	0.396433	0.00451225	0.00198217	0.214476	2.4138e-08	1.70051e-08	1	0	0	1	0	0
ACTAGG	248	994	6	232.7	186935496	116.563	529723274	5964	4.00806	1.06575	4.27159	1.87645	0.0256296	0.0112587	0.206312	1.37104e-07	9.65888e-08	1	0	0	1	0	0
ACTAT	53	272	5	232.7	186935496	116.563	529723274	1360	5.13208	0.227761	1.16889	0.513476	0.00584443	0.00256738	0.220141	3.12644e-08	2.20256e-08	1	0	0	1	0	0
ACTATC	215	864	6	232.7	186935496	116.563	529723274	5184	4.0186	0.923936	3.71294	1.63104	0.0222776	0.00978624	0.206854	1.19173e-07	8.39565e-08	1	0	0	1	0	0
ACTATCATC	3	13	9	232.7	186935496	116.563	529723274	117	4.33333	0.0128921	0.0558659	0.0245411	0.000502793	0.00022087	0.334582	2.68966e-09	1.89485e-09	1	0	0	1	0	0
ACTC	2330	15273	4	232.7	186935496	116.563	529723274	61092	6.55494	10.0129	65.6339	28.832	0.262535	0.115328	0.22494	1.40442e-06	9.89404e-07	1	0	0	0	0	0
ACTCC	2	12	5	232.7	186935496	116.563	529723274	60	6	0.00859476	0.0515685	0.0226533	0.000257843	0.000113267	0.257371	1.37931e-09	9.71719e-10	1	0	0	1	0	0
ACTCCAT	240	960	7	232.7	186935496	116.563	529723274	6720	4	1.03137	4.12548	1.81227	0.0288784	0.0126859	0.240213	1.54483e-07	1.08832e-07	1	0	0	1	0	0
ACTCCC	102	408	6	232.7	186935496	116.563	529723274	2448	4	0.438333	1.75333	0.770213	0.01052	0.00462128	0.205897	5.6276e-08	3.96461e-08	1	0	0	1	0	0
ACTCCG	172	802	6	232.7	186935496	116.563	529723274	4812	4.66279	0.739149	3.4465	1.514	0.020679	0.00908399	0.240013	1.10621e-07	7.79318e-08	1	0	0	1	0	0
ACTCCT	119	809	6	232.7	186935496	116.563	529723274	4854	6.79832	0.511388	3.47658	1.52721	0.0208595	0.00916327	0.349938	1.11586e-07	7.8612e-08	1	0	0	1	0	0
ACTCG	597	2985	5	232.7	186935496	116.563	529723274	14925	5	2.56554	12.8277	5.63502	0.0641384	0.0281751	0.214476	3.43104e-07	2.41715e-07	1	0	0	1	0	0
ACTCGC	1	4	6	232.7	186935496	116.563	529723274	24	4	0.00429738	0.0171895	0.00755111	0.000103137	4.53067e-05	0.205897	5.51726e-10	3.88687e-10	1	0	0	1	0	0
ACTCGG	1	4	6	232.7	186935496	116.563	529723274	24	4	0.00429738	0.0171895	0.00755111	0.000103137	4.53067e-05	0.205897	5.51726e-10	3.88687e-10	1	0	0	1	0	0
ACTCT	539	3022	5	232.7	186935496	116.563	529723274	15110	5.60668	2.31629	12.9867	5.70487	0.0649334	0.0285243	0.240499	3.47357e-07	2.44711e-07	1	0	0	1	0	0
ACTCTC	4	16	6	232.7	186935496	116.563	529723274	96	4	0.0171895	0.0687581	0.0302044	0.000412548	0.000181227	0.205897	2.2069e-09	1.55475e-09	1	0	0	1	0	0
ACTG	995	6592	4	232.7	186935496	116.563	529723274	26368	6.62513	4.27589	28.3283	12.4442	0.113313	0.0497769	0.227349	6.06162e-07	4.27038e-07	1	0	0	0	0	0
ACTGAGC	2	8	7	232.7	186935496	116.563	529723274	56	4	0.00859476	0.034379	0.0151022	0.000240653	0.000105716	0.240213	1.28736e-09	9.06937e-10	1	0	0	1	0	0
ACTGC	982	5244	5	232.7	186935496	116.563	529723274	26220	5.34012	4.22003	22.5355	9.89951	0.112677	0.0494975	0.229065	6.0276e-07	4.24641e-07	1	0	0	1	0	0
ACTGCC	476	1910	6	232.7	186935496	116.563	529723274	11460	4.01261	2.04555	8.20799	3.60566	0.049248	0.0216339	0.206546	2.63449e-07	1.85598e-07	1	0	0	1	0	0
ACTGCG	247	988	6	232.7	186935496	116.563	529723274	5928	4	1.06145	4.24581	1.86512	0.0254749	0.0111907	0.205897	1.36276e-07	9.60058e-08	1	0	0	1	0	0
ACTGCT	84181	578150	6	232.7	186935496	116.563	529723274	3468900	6.86794	361.758	2484.53	1091.42	14.9072	6.54851	0.353522	7.9745e-05	5.61799e-05	1	1	1	1	0	0
ACTGCTCCT	1	7	9	232.7	186935496	116.563	529723274	63	7	0.00429738	0.0300817	0.0132144	0.000270735	0.00011893	0.540479	1.44828e-09	1.0203e-09	1	0	0	1	1	0
ACTGGC	160	640	6	232.7	186935496	116.563	529723274	3840	4	0.687581	2.75032	1.20818	0.0165019	0.00724907	0.205897	8.82761e-08	6.219e-08	1	0	0	1	0	0
ACTGGG	1	4	6	232.7	186935496	116.563	529723274	24	4	0.00429738	0.0171895	0.00755111	0.000103137	4.53067e-05	0.205897	5.51726e-10	3.88687e-10	1	0	0	1	0	0
AG	1690593	25649779	2	232.7	186935496	116.563	529723274	51299558	15.1721	7265.12	110227	48421.1	220.454	96.8422	0.260323	0.0011793	0.000830812	1	1	1	0	0	0
AGAGAGC	2	8	7	232.7	186935496	116.563	529723274	56	4	0.00859476	0.034379	0.0151022	0.000240653	0.000105716	0.240213	1.28736e-09	9.06937e-10	1	0	0	1	0	0
AGAGAT	675	2702	6	232.7	186935496	116.563	529723274	16212	4.00296	2.90073	11.6115	5.10078	0.0696691	0.0306047	0.206049	3.72691e-07	2.62558e-07	1	0	0	1	0	0
AGAGATG	7	28	7	232.7	186935496	116.563	529723274	196	4	0.0300817	0.120327	0.0528578	0.000842286	0.000370005	0.240213	4.50576e-09	3.17428e-09	1	0	0	1	0	0
AGAGC	2580	17077	5	232.7	186935496	116.563	529723274	85385	6.61899	11.0872	73.3863	32.2376	0.366932	0.161188	0.283923	1.96288e-06	1.38284e-06	1	0	0	1	0	0
AGAGCC	170	690	6	232.7	186935496	116.563	529723274	4140	4.05882	0.730554	2.96519	1.30257	0.0177911	0.0078154	0.208925	9.51727e-08	6.70486e-08	1	0	0	1	0	0
AGAGCCC	44	176	7	232.7	186935496	116.563	529723274	1232	4	0.189085	0.756339	0.332249	0.00529437	0.00232574	0.240213	2.83219e-08	1.99526e-08	1	0	0	1	0	0
AGAGCG	257	1029	6	232.7	186935496	116.563	529723274	6174	4.00389	1.10443	4.422	1.94252	0.026532	0.0116551	0.206097	1.41931e-07	9.99898e-08	1	0	0	1	0	0
AGAGCT	1012	4405	6	232.7	186935496	116.563	529723274	26430	4.35277	4.34895	18.93	8.31566	0.11358	0.049894	0.224055	6.07588e-07	4.28042e-07	1	0	0	1	0	0
AGAGG	552	3183	5	232.7	186935496	116.563	529723274	15915	5.7663	2.37215	13.6786	6.0088	0.0683928	0.030044	0.247347	3.65863e-07	2.57748e-07	1	0	0	1	0	0
AGAGGC	7	28	6	232.7	186935496	116.563	529723274	168	4	0.0300817	0.120327	0.0528578	0.00072196	0.000317147	0.205897	3.86208e-09	2.72081e-09	1	0	0	1	0	0
AGAGGG	139	561	6	232.7	186935496	116.563	529723274	3366	4.03597	0.597336	2.41083	1.05904	0.014465	0.00635426	0.207748	7.73795e-08	5.45134e-08	1	0	0	1	0	0
AGAT	5690	43459	4	232.7	186935496	116.563	529723274	173836	7.63779	24.4521	186.76	82.0409	0.747039	0.328164	0.262099	3.99624e-06	2.81533e-06	1	0	0	0	0	0
AGATAGGC	2	9	8	232.7	186935496	116.563	529723274	72	4.5	0.00859476	0.0386764	0.01699	0.000309411	0.00013592	0.308845	1.65518e-09	1.16606e-09	1	0	0	1	0	0
AGATAT	157	642	6	232.7	186935496	116.563	529723274	3852	4.08917	0.674688	2.75892	1.21195	0.0165535	0.00727172	0.210487	8.85519e-08	6.23843e-08	1	0	0	1	0	0
AGATC	1	7	5	232.7	186935496	116.563	529723274	35	7	0.00429738	0.0300817	0.0132144	0.000150408	6.60722e-05	0.300266	8.046e-10	5.66836e-10	1	0	0	1	0	0
AGATCC	296	1573	6	232.7	186935496	116.563	529723274	9438	5.31419	1.27202	6.75978	2.96947	0.0405587	0.0178168	0.273544	2.16966e-07	1.52851e-07	1	0	0	1	0	0
AGATG	474	5697	5	232.7	186935496	116.563	529723274	28485	12.019	2.03696	24.4822	10.7547	0.122411	0.0537734	0.515556	6.54829e-07	4.61323e-07	1	0	0	1	1	0
AGATGATAT	2	20	9	232.7	186935496	116.563	529723274	180	10	0.00859476	0.0859476	0.0377556	0.000773528	0.0003398	0.772113	4.13794e-09	2.91516e-09	1	0	0	1	1	0
AGATGG	1	4	6	232.7	186935496	116.563	529723274	24	4	0.00429738	0.0171895	0.00755111	0.000103137	4.53067e-05	0.205897	5.51726e-10	3.88687e-10	1	0	0	1	0	0
AGATGGAT	11	89	8	232.7	186935496	116.563	529723274	712	8.09091	0.0472712	0.382467	0.168012	0.00305973	0.0013441	0.555297	1.63679e-08	1.15311e-08	1	0	0	1	1	0
AGATGGGATG	1	4	10	232.7	186935496	116.563	529723274	40	4	0.00429738	0.0171895	0.00755111	0.000171895	7.55111e-05	0.343161	9.19543e-10	6.47812e-10	1	0	0	1	0	0
AGC	458887	4144675	3	232.7	186935496	116.563	529723274	12434025	9.03202	1972.01	17811.2	7824.23	53.4337	23.4727	0.232458	0.00028584	0.000201373	1	1	1	0	0	0
AGCAGCT	36	144	7	232.7	186935496	116.563	529723274	1008	4	0.154706	0.618823	0.27184	0.00433176	0.00190288	0.240213	2.31725e-08	1.63249e-08	1	0	0	1	0	0
AGCAGG	415	1913	6	232.7	186935496	116.563	529723274	11478	4.60964	1.78341	8.22089	3.61132	0.0493253	0.0216679	0.237277	2.63863e-07	1.8589e-07	1	0	0	1	0	0
AGCATC	373	2701	6	232.7	186935496	116.563	529723274	16206	7.24129	1.60292	11.6072	5.09889	0.0696433	0.0305933	0.372739	3.72553e-07	2.62461e-07	1	0	0	1	0	0
AGCATCATC	575	3374	9	232.7	186935496	116.563	529723274	30366	5.86783	2.47099	14.4994	6.36936	0.130494	0.0573243	0.453062	6.98071e-07	4.91787e-07	1	0	0	1	0	0
AGCC	1879	12052	4	232.7	186935496	116.563	529723274	48208	6.41405	8.07477	51.792	22.7515	0.207168	0.091006	0.220105	1.10823e-06	7.80743e-07	1	0	0	0	0	0
AGCCCC	111	444	6	232.7	186935496	116.563	529723274	2664	4	0.477009	1.90804	0.838173	0.0114482	0.00502904	0.205897	6.12415e-08	4.31443e-08	1	0	0	1	0	0
AGCCCG	1	4	6	232.7	186935496	116.563	529723274	24	4	0.00429738	0.0171895	0.00755111	0.000103137	4.53067e-05	0.205897	5.51726e-10	3.88687e-10	1	0	0	1	0	0
AGCCG	422	2115	5	232.7	186935496	116.563	529723274	10575	5.01185	1.81349	9.08896	3.99265	0.0454448	0.0199633	0.214984	2.43104e-07	1.71265e-07	1	0	0	1	0	0
AGCCGC	289	1382	6	232.7	186935496	116.563	529723274	8292	4.78201	1.24194	5.93898	2.60891	0.0356339	0.0156535	0.24615	1.90621e-07	1.34291e-07	1	0	0	1	0	0
AGCCTG	1	4	6	232.7	186935496	116.563	529723274	24	4	0.00429738	0.0171895	0.00755111	0.000103137	4.53067e-05	0.205897	5.51726e-10	3.88687e-10	1	0	0	1	0	0
AGCCTGC	21	84	7	232.7	186935496	116.563	529723274	588	4	0.090245	0.36098	0.158573	0.00252686	0.00111001	0.240213	1.35173e-08	9.52284e-09	1	0	0	1	0	0
AGCG	2585	15716	4	232.7	186935496	116.563	529723274	62864	6.07969	11.1087	67.5376	29.6683	0.27015	0.118673	0.208631	1.44515e-06	1.0181e-06	1	0	0	0	0	0
AGCGAT	1	5	6	232.7	186935496	116.563	529723274	30	5	0.00429738	0.0214869	0.00943889	0.000128921	5.66333e-05	0.257371	6.89657e-10	4.85859e-10	1	0	0	1	0	0
AGCGATG	110	440	7	232.7	186935496	116.563	529723274	3080	4	0.472712	1.89085	0.830622	0.0132359	0.00581436	0.240213	7.08048e-08	4.98816e-08	1	0	0	1	0	0
AGCGC	33	165	5	232.7	186935496	116.563	529723274	825	5	0.141813	0.709067	0.311483	0.00354534	0.00155742	0.214476	1.89656e-08	1.33611e-08	1	0	0	1	0	0
AGCGGC	536	2144	6	232.7	186935496	116.563	529723274	12864	4	2.30339	9.21358	4.0474	0.0552815	0.0242844	0.205897	2.95725e-07	2.08336e-07	1	0	0	1	0	0
AGCGGG	1	4	6	232.7	186935496	116.563	529723274	24	4	0.00429738	0.0171895	0.00755111	0.000103137	4.53067e-05	0.205897	5.51726e-10	3.88687e-10	1	0	0	1	0	0
AGCT	220	1402	4	232.7	186935496	116.563	529723274	5608	6.37273	0.945423	6.02492	2.64666	0.0240997	0.0105867	0.218687	1.2892e-07	9.08233e-08	1	0	0	0	0	0
AGCTCG	57	229	6	232.7	186935496	116.563	529723274	1374	4.01754	0.244951	0.9841	0.432301	0.0059046	0.00259381	0.2068	3.15863e-08	2.22524e-08	1	0	0	1	0	0
AGCTCGC	127	508	7	232.7	186935496	116.563	529723274	3556	4	0.545767	2.18307	0.958991	0.0152815	0.00671294	0.240213	8.17473e-08	5.75905e-08	1	0	0	1	0	0
AGCTGC	1	4	6	232.7	186935496	116.563	529723274	24	4	0.00429738	0.0171895	0.00755111	0.000103137	4.53067e-05	0.205897	5.51726e-10	3.88687e-10	1	0	0	1	0	0
AGG	12071	104365	3	232.7	186935496	116.563	529723274	313095	8.64593	51.8737	448.496	197.018	1.34549	0.591054	0.222521	7.1976e-06	5.07067e-06	1	1	0	0	0	0
AGGAGGATGATGATGATG	12	49	18	232.7	186935496	116.563	529723274	882	4.08333	0.0515685	0.210572	0.0925011	0.00379029	0.00166502	0.630559	2.02759e-08	1.42843e-08	1	0	0	1	1	0
AGGAGGC	132	528	7	232.7	186935496	116.563	529723274	3696	4	0.567254	2.26902	0.996747	0.0158831	0.00697723	0.240213	8.49657e-08	5.98579e-08	1	0	0	1	0	0
AGGAT	198	1167	5	232.7	186935496	116.563	529723274	5835	5.89394	0.850881	5.01504	2.20304	0.0250752	0.0110152	0.252821	1.34138e-07	9.44996e-08	1	0	0	1	0	0
AGGATG	4	37	6	232.7	186935496	116.563	529723274	222	9.25	0.0171895	0.159003	0.0698478	0.000954018	0.000419087	0.476136	5.10346e-09	3.59536e-09	1	0	0	1	0	0
AGGATGATG	6	34	9	232.7	186935496	116.563	529723274	306	5.66667	0.0257843	0.146111	0.0641845	0.001315	0.00057766	0.437531	7.0345e-09	4.95576e-09	1	0	0	1	0	0
AGGC	8625	54700	4	232.7	186935496	116.563	529723274	218800	6.34203	37.0649	235.067	103.261	0.940266	0.413046	0.217634	5.0299e-06	3.54353e-06	1	0	0	0	0	0
AGGCC	391	2104	5	232.7	186935496	116.563	529723274	10520	5.38107	1.68028	9.04168	3.97189	0.0452084	0.0198594	0.230822	2.4184e-07	1.70375e-07	1	0	0	1	0	0
AGGCCC	1	4	6	232.7	186935496	116.563	529723274	24	4	0.00429738	0.0171895	0.00755111	0.000103137	4.53067e-05	0.205897	5.51726e-10	3.88687e-10	1	0	0	1	0	0
AGGCCCCGCC	2	10	10	232.7	186935496	116.563	529723274	100	5	0.00859476	0.0429738	0.0188778	0.000429738	0.000188778	0.428952	2.29886e-09	1.61953e-09	1	0	0	1	0	0
AGGCCG	2	8	6	232.7	186935496	116.563	529723274	48	4	0.00859476	0.034379	0.0151022	0.000206274	9.06133e-05	0.205897	1.10345e-09	7.77375e-10	1	0	0	1	0	0
AGGCG	4	20	5	232.7	186935496	116.563	529723274	100	5	0.0171895	0.0859476	0.0377556	0.000429738	0.000188778	0.214476	2.29886e-09	1.61953e-09	1	0	0	1	0	0
AGGCGG	1	4	6	232.7	186935496	116.563	529723274	24	4	0.00429738	0.0171895	0.00755111	0.000103137	4.53067e-05	0.205897	5.51726e-10	3.88687e-10	1	0	0	1	0	0
AGGG	135	816	4	232.7	186935496	116.563	529723274	3264	6.04444	0.580146	3.50666	1.54043	0.0140266	0.00616171	0.207422	7.50347e-08	5.28615e-08	1	0	0	0	0	0
AGGGAT	1	6	6	232.7	186935496	116.563	529723274	36	6	0.00429738	0.0257843	0.0113267	0.000154706	6.796e-05	0.308845	8.27588e-10	5.83031e-10	1	0	0	1	0	0
AGGGCG	1	15	6	232.7	186935496	116.563	529723274	90	15	0.00429738	0.0644607	0.0283167	0.000386764	0.0001699	0.772113	2.06897e-09	1.45758e-09	1	0	0	1	1	0
AGGGG	1	5	5	232.7	186935496	116.563	529723274	25	5	0.00429738	0.0214869	0.00943889	0.000107434	4.71945e-05	0.214476	5.74714e-10	4.04883e-10	1	0	0	1	0	0
AGGGGCG	38	237	7	232.7	186935496	116.563	529723274	1659	6.23684	0.1633	1.01848	0.447403	0.00712935	0.00313182	0.374542	3.8138e-08	2.6868e-08	1	0	0	1	0	0
AGGGGG	13	54	6	232.7	186935496	116.563	529723274	324	4.15385	0.0558659	0.232058	0.10194	0.00139235	0.00061164	0.213816	7.44829e-09	5.24728e-09	1	0	0	1	0	0
AT	10328	138571	2	232.7	186935496	116.563	529723274	277142	13.417	44.3833	595.492	261.591	1.19098	0.523183	0.23021	6.3711e-06	4.4884e-06	1	0	0	0	0	0
ATATC	1	5	5	232.7	186935496	116.563	529723274	25	5	0.00429738	0.0214869	0.00943889	0.000107434	4.71945e-05	0.214476	5.74714e-10	4.04883e-10	1	0	0	1	0	0
ATC	44555	459118	3	232.7	186935496	116.563	529723274	1377354	10.3045	191.47	1973	866.713	5.91901	2.60014	0.265208	3.16634e-05	2.23067e-05	1	1	0	0	0	0
ATCATCATCC	52	385	10	232.7	186935496	116.563	529723274	3850	7.40385	0.223464	1.65449	0.726795	0.0165449	0.00726795	0.635178	8.8506e-08	6.23519e-08	1	0	0	1	1	0
ATCATCATCGCC	2	11	12	232.7	186935496	116.563	529723274	132	5.5	0.00859476	0.0472712	0.0207656	0.000567254	0.000249187	0.566216	3.03449e-09	2.13778e-09	1	0	0	1	1	0
ATCATCC	6	61	7	232.7	186935496	116.563	529723274	427	10.1667	0.0257843	0.26214	0.115154	0.00183498	0.000806081	0.610541	9.81612e-09	6.9154e-09	1	0	0	1	1	0
ATCATG	1	7	6	232.7	186935496	116.563	529723274	42	7	0.00429738	0.0300817	0.0132144	0.00018049	7.92867e-05	0.360319	9.6552e-10	6.80203e-10	1	0	0	1	0	0
ATCC	398	3954	4	232.7	186935496	116.563	529723274	15816	9.93467	1.71036	16.9918	7.46427	0.0679673	0.0298571	0.34092	3.63587e-07	2.56145e-07	1	0	0	0	0	0
ATCCC	140	700	5	232.7	186935496	116.563	529723274	3500	5	0.601633	3.00817	1.32144	0.0150408	0.00660722	0.214476	8.046e-08	5.66836e-08	1	0	0	1	0	0
ATCCCC	113	452	6	232.7	186935496	116.563	529723274	2712	4	0.485604	1.94242	0.853276	0.0116545	0.00511965	0.205897	6.2345e-08	4.39217e-08	1	0	0	1	0	0
ATCG	444	2774	4	232.7	186935496	116.563	529723274	11096	6.24775	1.90804	11.9209	5.2367	0.0476837	0.0209468	0.214399	2.55081e-07	1.79703e-07	1	0	0	0	0	0
ATCGC	2	14	5	232.7	186935496	116.563	529723274	70	7	0.00859476	0.0601633	0.0264289	0.000300817	0.000132144	0.300266	1.6092e-09	1.13367e-09	1	0	0	1	0	0
ATCGCC	4	19	6	232.7	186935496	116.563	529723274	114	4.75	0.0171895	0.0816502	0.0358678	0.000489901	0.000215207	0.244502	2.6207e-09	1.84627e-09	1	0	0	1	0	0
ATCGGC	204	829	6	232.7	186935496	116.563	529723274	4974	4.06373	0.876665	3.56253	1.56497	0.0213752	0.00938981	0.209177	1.14345e-07	8.05555e-08	1	0	0	1	0	0
ATGC	326	2006	4	232.7	186935496	116.563	529723274	8024	6.15337	1.40095	8.62054	3.78688	0.0344822	0.0151475	0.21116	1.8446e-07	1.29951e-07	1	0	0	0	0	0
ATGCC	118	653	5	232.7	186935496	116.563	529723274	3265	5.5339	0.507091	2.80619	1.23272	0.0140309	0.0061636	0.237377	7.50577e-08	5.28777e-08	1	0	0	1	0	0
ATGCCC	142	686	6	232.7	186935496	116.563	529723274	4116	4.83099	0.610228	2.948	1.29502	0.017688	0.00777009	0.248671	9.46209e-08	6.66599e-08	1	0	0	1	0	0
ATGCGC	46	184	6	232.7	186935496	116.563	529723274	1104	4	0.197679	0.790718	0.347351	0.00474431	0.00208411	0.205897	2.53794e-08	1.78796e-08	1	0	0	1	0	0
CCCCCG	20	82	6	232.7	186935496	116.563	529723274	492	4.1	0.0859476	0.352385	0.154798	0.00211431	0.000928787	0.211044	1.13104e-08	7.96809e-09	1	0	0	1	0	0
CCCCG	2	10	5	232.7	186935496	116.563	529723274	50	5	0.00859476	0.0429738	0.0188778	0.000214869	9.43889e-05	0.214476	1.14943e-09	8.09765e-10	1	0	0	1	0	0
CCCG	7	42	4	232.7	186935496	116.563	529723274	168	6	0.0300817	0.18049	0.0792867	0.00072196	0.000317147	0.205897	3.86208e-09	2.72081e-09	1	0	0	0	0	0
CCCGCG	1	4	6	232.7	186935496	116.563	529723274	24	4	0.00429738	0.0171895	0.00755111	0.000103137	4.53067e-05	0.205897	5.51726e-10	3.88687e-10	1	0	0	1	0	0
CCCGGCCG	2	8	8	232.7	186935496	116.563	529723274	64	4	0.00859476	0.034379	0.0151022	0.000275032	0.000120818	0.274529	1.47127e-09	1.0365e-09	1	0	0	1	0	0
CCG	9739	81144	3	232.7	186935496	116.563	529723274	243432	8.33186	41.8522	348.706	153.182	1.04612	0.459546	0.214438	5.59615e-06	3.94246e-06	1	0	0	0	0	0
CG	174	2294	2	232.7	186935496	116.563	529723274	4588	13.1839	0.747744	9.85819	4.33056	0.0197164	0.00866113	0.22621	1.05472e-07	7.43041e-08	1	0	0	0	0	0
