# Supplementary material for: Profiles of telomeric repeats in Insecta reveal diverse forms of telomeric motifs in Hymenopterans
Source: Life Sci Alliance. 2022 Apr 1;5(7):e202101163. doi: 10.26508/lsa.202101163 (PMC8977481; doi:10.26508/lsa.202101163)
Supplement: Supplemental Data 5. — Tandem repeat statistics and TRIP TRM calls for arthropods species that are not listed in Supplemental Data 2 or Supplemental Data 3. [file LSA-2021-01163_Supplemental_Data_5.zip › DataS5/TRISA_output.csv.1.filtered.xlsx]

## Sheet: Sheet1
Unnamed: 0	reads	repeats	unit_len	avg_genome_cov	genome_size	eff_read_len	num_reads	repeats_total_len	repeats_per_read	reads_per_genome	repeats_per_genome	repeats_per_million_reads	repeats_len_per_genome	repeats_len_per_million_reads	percent_repeats_len_per_read	percent_repeats_len_per_genome	percent_repeat_unit_in_sequences	avg_genome_cov_filter	repeat_containing_reads_filter	repeats_len_per_million_reads_filter	unit_len_filter	percent_repeats_len_per_read_filter	qualified
AAAAAAATG	336	1719	9	205	256302759	138	902058132	15471	5.11607	1.63902	8.38537	1.90564	0.0754683	0.0171508	0.333657	2.9445e-07	1.24281e-07	1	0	0	1	0	0
AAAAAAC	2	8	7	205	256302759	138	902058132	56	4	0.0097561	0.0390244	0.00886861	0.000273171	6.20803e-05	0.202899	1.06581e-09	4.49857e-10	1	0	0	1	0	0
AAAAAACC	24	122	8	205	256302759	138	902058132	976	5.08333	0.117073	0.595122	0.135246	0.00476098	0.00108197	0.294686	1.85756e-08	7.84036e-09	1	0	0	1	0	0
AAAAAAG	9	36	7	205	256302759	138	902058132	252	4	0.0439024	0.17561	0.0399087	0.00122927	0.000279361	0.202899	4.79616e-09	2.02436e-09	1	0	0	1	0	0
AAAAAAGAAC	423	1855	10	205	256302759	138	902058132	18550	4.38534	2.06341	9.04878	2.05641	0.0904878	0.0205641	0.317778	3.5305e-07	1.49015e-07	1	0	0	1	0	0
AAAAAAT	9	36	7	205	256302759	138	902058132	252	4	0.0439024	0.17561	0.0399087	0.00122927	0.000279361	0.202899	4.79616e-09	2.02436e-09	1	0	0	1	0	0
AAAAAATCGGT	348	1477	11	205	256302759	138	902058132	16247	4.24425	1.69756	7.20488	1.63737	0.0792537	0.018011	0.33831	3.09219e-07	1.30515e-07	1	0	0	1	0	0
AAAAAATTGAGAAATTTG	604	2787	18	205	256302759	138	902058132	50166	4.61424	2.94634	13.5951	3.0896	0.244712	0.0556128	0.601857	9.54778e-07	4.02991e-07	1	0	0	1	1	0
AAAAAATTTTAAAAATT	440	1939	17	205	256302759	138	902058132	32963	4.40682	2.14634	9.45854	2.14953	0.160795	0.036542	0.542869	6.27364e-07	2.64797e-07	1	0	0	1	1	0
AAAAAC	323	1292	6	205	256302759	138	902058132	7752	4	1.57561	6.30244	1.43228	0.0378146	0.00859368	0.173913	1.47539e-07	6.22731e-08	1	0	0	1	0	0
AAAAACAGACCATGGTGTAGAATGG	4	19	25	205	256302759	138	902058132	475	4.75	0.0195122	0.0926829	0.0210629	0.00231707	0.000526574	0.860507	9.04038e-09	3.81575e-09	1	0	0	1	1	0
AAAAACAGATGGTGTAGAATGG	2	10	22	205	256302759	138	902058132	220	5	0.0097561	0.0487805	0.0110858	0.00107317	0.000243887	0.797101	4.18712e-09	1.7673e-09	1	0	0	1	1	0
AAAAACAGGCATGGTGTAGAATGG	12	56	24	205	256302759	138	902058132	1344	4.66667	0.0585366	0.273171	0.0620803	0.0065561	0.00148993	0.811594	2.55795e-08	1.07966e-08	1	0	0	1	1	0
AAAAACAGGCCATGGTGTAGAATGG	4	19	25	205	256302759	138	902058132	475	4.75	0.0195122	0.0926829	0.0210629	0.00231707	0.000526574	0.860507	9.04038e-09	3.81575e-09	1	0	0	1	1	0
AAAAACAGGGAGAGGCCTAGAATGG	6	25	25	205	256302759	138	902058132	625	4.16667	0.0292683	0.121951	0.0277144	0.00304878	0.00069286	0.754831	1.18952e-08	5.02072e-09	1	0	0	1	1	0
AAAAACAGGGAGAGGTGTAGAATGG	4	17	25	205	256302759	138	902058132	425	4.25	0.0195122	0.0829268	0.0188458	0.00207317	0.000471145	0.769928	8.08876e-09	3.41409e-09	1	0	0	1	1	0
AAAAACAGGGCATGGTGTAGAATGG	1	4	25	205	256302759	138	902058132	100	4	0.00487805	0.0195122	0.0044343	0.000487805	0.000110858	0.724638	1.90324e-09	8.03316e-10	1	0	0	1	1	0
AAAAACCC	347	2008	8	205	256302759	138	902058132	16064	5.78674	1.69268	9.79512	2.22602	0.078361	0.0178082	0.335463	3.05736e-07	1.29045e-07	1	0	0	1	0	0
AAAAACT	182	728	7	205	256302759	138	902058132	5096	4	0.887805	3.55122	0.807043	0.0248585	0.0056493	0.202899	9.6989e-08	4.0937e-08	1	0	0	1	0	0
AAAAAG	298	1194	6	205	256302759	138	902058132	7164	4.00671	1.45366	5.82439	1.32364	0.0349463	0.00794184	0.174205	1.36348e-07	5.75496e-08	1	0	0	1	0	0
AAAAAGC	1	4	7	205	256302759	138	902058132	28	4	0.00487805	0.0195122	0.0044343	0.000136585	3.10401e-05	0.202899	5.32906e-10	2.24928e-10	1	0	0	1	0	0
AAAAAGTATC	892	4441	10	205	256302759	138	902058132	44410	4.9787	4.35122	21.6634	4.92319	0.216634	0.0492319	0.360775	8.45228e-07	3.56753e-07	1	0	0	1	0	0
AAAAAT	835	3340	6	205	256302759	138	902058132	20040	4	4.07317	16.2927	3.70264	0.0977561	0.0222159	0.173913	3.81409e-07	1.60985e-07	1	0	0	1	0	0
AAAAATT	1	4	7	205	256302759	138	902058132	28	4	0.00487805	0.0195122	0.0044343	0.000136585	3.10401e-05	0.202899	5.32906e-10	2.24928e-10	1	0	0	1	0	0
AAAAATTCAAAAATTTC	559	2691	17	205	256302759	138	902058132	45747	4.81395	2.72683	13.1268	2.98318	0.223156	0.050714	0.593023	8.70674e-07	3.67493e-07	1	0	0	1	1	0
AAAAATTTC	757	3439	9	205	256302759	138	902058132	30951	4.54293	3.69268	16.7756	3.81239	0.15098	0.0343115	0.296278	5.89071e-07	2.48634e-07	1	0	0	1	0	0
AAAAATTTCAAAAATTTT	682	3396	18	205	256302759	138	902058132	61128	4.97947	3.32683	16.5659	3.76472	0.298185	0.067765	0.649496	1.16341e-06	4.91051e-07	1	0	0	1	1	0
AAAAATTTCGAAAATTTT	449	2357	18	205	256302759	138	902058132	42426	5.24944	2.19024	11.4976	2.61291	0.206956	0.0470324	0.68471	8.07467e-07	3.40815e-07	1	0	0	1	1	0
AAAAATTTCTAAATTTT	275	1271	17	205	256302759	138	902058132	21607	4.62182	1.34146	6.2	1.409	0.1054	0.023953	0.569354	4.11232e-07	1.73572e-07	1	0	0	1	1	0
AAAAATTTG	1084	8542	9	205	256302759	138	902058132	76878	7.88007	5.2878	41.6683	9.46946	0.375015	0.0852251	0.513918	1.46317e-06	6.17573e-07	1	0	0	1	1	0
AAAAATTTGAGAAATTTG	687	3500	18	205	256302759	138	902058132	63000	5.09461	3.35122	17.0732	3.88002	0.307317	0.0698403	0.664515	1.19904e-06	5.06089e-07	1	0	0	1	1	0
AAAAATTTTAGAAATTTG	660	3401	18	205	256302759	138	902058132	61218	5.15303	3.21951	16.5902	3.77027	0.298624	0.0678648	0.672134	1.16512e-06	4.91774e-07	1	0	0	1	1	0
AAAAATTTTCAAAATTTC	920	4433	18	205	256302759	138	902058132	79794	4.81848	4.4878	21.6244	4.91432	0.389239	0.0884577	0.628497	1.51867e-06	6.40998e-07	1	0	0	1	1	0
AAAAATTTTGAAAATTTT	470	2046	18	205	256302759	138	902058132	36828	4.35319	2.29268	9.98049	2.26815	0.179649	0.0408266	0.567808	7.00924e-07	2.95845e-07	1	0	0	1	1	0
AAAAATTTTGAAAATTTTG	530	2238	19	205	256302759	138	902058132	42522	4.22264	2.58537	10.9171	2.48099	0.207424	0.0471389	0.581378	8.09294e-07	3.41586e-07	1	0	0	1	1	0
AAAAC	217	1086	5	205	256302759	138	902058132	5430	5.00461	1.05854	5.29756	1.20391	0.0264878	0.00601957	0.181326	1.03346e-07	4.36201e-08	1	0	0	1	0	0
AAAACAG	2	10	7	205	256302759	138	902058132	70	5	0.0097561	0.0487805	0.0110858	0.000341463	7.76003e-05	0.253623	1.33227e-09	5.62321e-10	1	0	0	1	0	0
AAAACATTT	1	5	9	205	256302759	138	902058132	45	5	0.00487805	0.0243902	0.00554288	0.000219512	4.98859e-05	0.326087	8.56457e-10	3.61492e-10	1	0	0	1	0	0
AAAACC	10	52	6	205	256302759	138	902058132	312	5.2	0.0487805	0.253659	0.057646	0.00152195	0.000345876	0.226087	5.9381e-09	2.50635e-09	1	0	0	1	0	0
AAAACCAAACACACAAAAGATCGG	8	43	24	205	256302759	138	902058132	1032	5.375	0.0390244	0.209756	0.0476688	0.00503415	0.00114405	0.934783	1.96414e-08	8.29022e-09	1	0	0	1	1	0
AAAACCCC	55	253	8	205	256302759	138	902058132	2024	4.6	0.268293	1.23415	0.28047	0.00987317	0.00224376	0.266667	3.85215e-08	1.62591e-08	1	0	0	1	0	0
AAAACCGACTGCCCATAGAGAGG	2	8	23	205	256302759	138	902058132	184	4	0.0097561	0.0390244	0.00886861	0.000897561	0.000203978	0.666667	3.50196e-09	1.4781e-09	1	0	0	1	1	0
AAAACCGGAGGCGATGAAGATCGG	3	13	24	205	256302759	138	902058132	312	4.33333	0.0146341	0.0634146	0.0144115	0.00152195	0.000345876	0.753623	5.9381e-09	2.50635e-09	1	0	0	1	1	0
AAAACG	249	996	6	205	256302759	138	902058132	5976	4	1.21463	4.85854	1.10414	0.0291512	0.00662485	0.173913	1.13737e-07	4.80062e-08	1	0	0	1	0	0
AAAACGC	311	1490	7	205	256302759	138	902058132	10430	4.791	1.51707	7.26829	1.65178	0.050878	0.0115624	0.243022	1.98508e-07	8.37859e-08	1	0	0	1	0	0
AAAACT	669	2677	6	205	256302759	138	902058132	16062	4.00149	3.26341	13.0585	2.96766	0.0783512	0.0178059	0.173978	3.05698e-07	1.29029e-07	1	0	0	1	0	0
AAAACTCATCTTTCCTTCTCCATCC	6	29	25	205	256302759	138	902058132	725	4.83333	0.0292683	0.141463	0.0321487	0.00353659	0.000803718	0.875604	1.37985e-08	5.82404e-09	1	0	0	1	1	0
AAAAG	389	2446	5	205	256302759	138	902058132	12230	6.28792	1.89756	11.9317	2.71158	0.0596585	0.0135579	0.227823	2.32766e-07	9.82455e-08	1	0	0	1	0	0
AAAAGACACTCCCAC	2	8	15	205	256302759	138	902058132	120	4	0.0097561	0.0390244	0.00886861	0.000585366	0.000133029	0.434783	2.28388e-09	9.63979e-10	1	0	0	1	0	0
AAAAGATCGGAAGACCCAAACACAC	17	71	25	205	256302759	138	902058132	1775	4.17647	0.0829268	0.346341	0.0787089	0.00865854	0.00196772	0.756607	3.37825e-08	1.42589e-08	1	0	0	1	1	0
AAAAGC	1	4	6	205	256302759	138	902058132	24	4	0.00487805	0.0195122	0.0044343	0.000117073	2.66058e-05	0.173913	4.56777e-10	1.92796e-10	1	0	0	1	0	0
AAAAGCTAGTCTCAT	1	4	15	205	256302759	138	902058132	60	4	0.00487805	0.0195122	0.0044343	0.000292683	6.65146e-05	0.434783	1.14194e-09	4.8199e-10	1	0	0	1	0	0
AAAAGCTCCAATCCGGGCACAAAC	2	9	24	205	256302759	138	902058132	216	4.5	0.0097561	0.0439024	0.00997718	0.00105366	0.000239452	0.782609	4.11099e-09	1.73516e-09	1	0	0	1	1	0
AAAAGG	298	1446	6	205	256302759	138	902058132	8676	4.85235	1.45366	7.05366	1.603	0.042322	0.00961801	0.210972	1.65125e-07	6.96957e-08	1	0	0	1	0	0
AAAAGGCAGACCCCG	63	311	15	205	256302759	138	902058132	4665	4.93651	0.307317	1.51707	0.344767	0.0227561	0.00517151	0.536577	8.8786e-08	3.74747e-08	1	0	0	1	1	0
AAAAGGG	1	4	7	205	256302759	138	902058132	28	4	0.00487805	0.0195122	0.0044343	0.000136585	3.10401e-05	0.202899	5.32906e-10	2.24928e-10	1	0	0	1	0	0
AAAAGTAGGAATACT	2	8	15	205	256302759	138	902058132	120	4	0.0097561	0.0390244	0.00886861	0.000585366	0.000133029	0.434783	2.28388e-09	9.63979e-10	1	0	0	1	0	0
AAAAGTG	1	4	7	205	256302759	138	902058132	28	4	0.00487805	0.0195122	0.0044343	0.000136585	3.10401e-05	0.202899	5.32906e-10	2.24928e-10	1	0	0	1	0	0
AAAAT	2780	14354	5	205	256302759	138	902058132	71770	5.16331	13.561	70.0195	15.9125	0.350098	0.0795625	0.187076	1.36595e-06	5.7654e-07	1	0	0	1	0	0
AAAATAT	452	2406	7	205	256302759	138	902058132	16842	5.32301	2.20488	11.7366	2.66723	0.0821561	0.0186706	0.270008	3.20543e-07	1.35294e-07	1	0	0	1	0	0
AAAATATAAAT	262	1144	11	205	256302759	138	902058132	12584	4.36641	1.27805	5.58049	1.26821	0.0613854	0.0139503	0.348047	2.39503e-07	1.01089e-07	1	0	0	1	0	0
AAAATATTGAAAATTTCTG	624	2600	19	205	256302759	138	902058132	49400	4.16667	3.0439	12.6829	2.8823	0.240976	0.0547637	0.573671	9.40199e-07	3.96838e-07	1	0	0	1	1	0
AAAATC	299	1466	6	205	256302759	138	902058132	8796	4.90301	1.45854	7.15122	1.62517	0.0429073	0.00975103	0.213174	1.67409e-07	7.06597e-08	1	0	0	1	0	0
AAAATCGGCTCTCAC	2	12	15	205	256302759	138	902058132	180	6	0.0097561	0.0585366	0.0133029	0.000878049	0.000199544	0.652174	3.42583e-09	1.44597e-09	1	0	0	1	1	0
AAAATCGGCTGGGTC	1	4	15	205	256302759	138	902058132	60	4	0.00487805	0.0195122	0.0044343	0.000292683	6.65146e-05	0.434783	1.14194e-09	4.8199e-10	1	0	0	1	0	0
AAAATG	2	9	6	205	256302759	138	902058132	54	4.5	0.0097561	0.0439024	0.00997718	0.000263415	5.98631e-05	0.195652	1.02775e-09	4.33791e-10	1	0	0	1	0	0
AAAATGCAAT	650	4924	10	205	256302759	138	902058132	49240	7.57538	3.17073	24.0195	5.45863	0.240195	0.0545863	0.548941	9.37154e-07	3.95553e-07	1	0	0	1	1	0
AAAATGT	826	4676	7	205	256302759	138	902058132	32732	5.66102	4.02927	22.8098	5.1837	0.159668	0.0362859	0.287153	6.22968e-07	2.62941e-07	1	0	0	1	0	0
AAAATT	291	1170	6	205	256302759	138	902058132	7020	4.02062	1.41951	5.70732	1.29703	0.0342439	0.0077822	0.17481	1.33607e-07	5.63928e-08	1	0	0	1	0	0
AAAATTATGAAAATTTTG	636	2957	18	205	256302759	138	902058132	53226	4.64937	3.10244	14.4244	3.27806	0.259639	0.0590051	0.60644	1.01302e-06	4.27573e-07	1	0	0	1	1	0
AAAATTGGGGAAAGCGCCTGTCATG	2	9	25	205	256302759	138	902058132	225	4.5	0.0097561	0.0439024	0.00997718	0.00109756	0.00024943	0.815217	4.28228e-09	1.80746e-09	1	0	0	1	1	0
AAAATTT	2	8	7	205	256302759	138	902058132	56	4	0.0097561	0.0390244	0.00886861	0.000273171	6.20803e-05	0.202899	1.06581e-09	4.49857e-10	1	0	0	1	0	0
AAAATTTATAAAATTTTC	470	2582	18	205	256302759	138	902058132	46476	5.49362	2.29268	12.5951	2.86234	0.226712	0.0515222	0.716559	8.84548e-07	3.73349e-07	1	0	0	1	1	0
AAAATTTTACAAAATTTTC	584	2520	19	205	256302759	138	902058132	47880	4.31507	2.84878	12.2927	2.79361	0.233561	0.0530786	0.594104	9.1127e-07	3.84628e-07	1	0	0	1	1	0
AAAC	1255	7991	4	205	256302759	138	902058132	31964	6.36733	6.12195	38.9805	8.85863	0.155922	0.0354345	0.18456	6.08351e-07	2.56772e-07	1	0	0	0	0	0
AAACAAACCATATCCAAACCATTTC	2	10	25	205	256302759	138	902058132	250	5	0.0097561	0.0487805	0.0110858	0.00121951	0.000277144	0.905797	4.75809e-09	2.00829e-09	1	0	0	1	1	0
AAACAAACCGGGGCG	151	732	15	205	256302759	138	902058132	10980	4.84768	0.736585	3.57073	0.811478	0.053561	0.0121722	0.526922	2.08975e-07	8.82041e-08	1	0	0	1	1	0
AAACAACGGGCAGGG	20	104	15	205	256302759	138	902058132	1560	5.2	0.097561	0.507317	0.115292	0.00760976	0.00172938	0.565217	2.96905e-08	1.25317e-08	1	0	0	1	1	0
AAACAC	281	1125	6	205	256302759	138	902058132	6750	4.00356	1.37073	5.4878	1.24715	0.0329268	0.00748289	0.174068	1.28468e-07	5.42238e-08	1	0	0	1	0	0
AAACACAGCCAAACCTACCAGAGCC	2	8	25	205	256302759	138	902058132	200	4	0.0097561	0.0390244	0.00886861	0.00097561	0.000221715	0.724638	3.80647e-09	1.60663e-09	1	0	0	1	1	0
AAACACCGCACAGTC	10	40	15	205	256302759	138	902058132	600	4	0.0487805	0.195122	0.044343	0.00292683	0.000665146	0.434783	1.14194e-08	4.8199e-09	1	0	0	1	0	0
AAACACTCCCCACAC	1	4	15	205	256302759	138	902058132	60	4	0.00487805	0.0195122	0.0044343	0.000292683	6.65146e-05	0.434783	1.14194e-09	4.8199e-10	1	0	0	1	0	0
AAACAGACCCGCAAC	161	923	15	205	256302759	138	902058132	13845	5.73292	0.785366	4.50244	1.02322	0.0675366	0.0153482	0.623143	2.63503e-07	1.11219e-07	1	0	0	1	1	0
AAACAGAT	326	1505	8	205	256302759	138	902058132	12040	4.61656	1.59024	7.34146	1.66841	0.0587317	0.0133473	0.267627	2.2915e-07	9.67192e-08	1	0	0	1	0	0
AAACAGGGGGAGGCG	1	4	15	205	256302759	138	902058132	60	4	0.00487805	0.0195122	0.0044343	0.000292683	6.65146e-05	0.434783	1.14194e-09	4.8199e-10	1	0	0	1	0	0
AAACATC	85	475	7	205	256302759	138	902058132	3325	5.58824	0.414634	2.31707	0.526574	0.0162195	0.00368602	0.283461	6.32826e-08	2.67103e-08	1	0	0	1	0	0
AAACCACACCCACAC	139	658	15	205	256302759	138	902058132	9870	4.73381	0.678049	3.20976	0.729443	0.0481463	0.0109416	0.514545	1.87849e-07	7.92873e-08	1	0	0	1	1	0
AAACCACCCACAGCC	1	4	15	205	256302759	138	902058132	60	4	0.00487805	0.0195122	0.0044343	0.000292683	6.65146e-05	0.434783	1.14194e-09	4.8199e-10	1	0	0	1	0	0
AAACCC	1	4	6	205	256302759	138	902058132	24	4	0.00487805	0.0195122	0.0044343	0.000117073	2.66058e-05	0.173913	4.56777e-10	1.92796e-10	1	0	0	1	0	0
AAACCCCTACCTGAC	32	134	15	205	256302759	138	902058132	2010	4.1875	0.156098	0.653659	0.148549	0.00980488	0.00222824	0.455163	3.82551e-08	1.61467e-08	1	0	0	1	0	0
AAACCCGTGCGTCGT	2	14	15	205	256302759	138	902058132	210	7	0.0097561	0.0682927	0.0155201	0.00102439	0.000232801	0.76087	3.9968e-09	1.68696e-09	1	0	0	1	1	0
AAACCCTACCCATCG	4	25	15	205	256302759	138	902058132	375	6.25	0.0195122	0.121951	0.0277144	0.00182927	0.000415716	0.679348	7.13714e-09	3.01243e-09	1	0	0	1	1	0
AAACCGAAGACCCGG	54	351	15	205	256302759	138	902058132	5265	6.5	0.263415	1.7122	0.38911	0.0256829	0.00583665	0.706522	1.00205e-07	4.22946e-08	1	0	0	1	1	0
AAACCGCATCCTCAC	6	34	15	205	256302759	138	902058132	510	5.66667	0.0292683	0.165854	0.0376916	0.0024878	0.000565374	0.615942	9.70651e-09	4.09691e-09	1	0	0	1	1	0
AAACCGTCAGACAGAACAGCAGAG	6	27	24	205	256302759	138	902058132	648	4.5	0.0292683	0.131707	0.0299316	0.00316098	0.000718357	0.782609	1.2333e-08	5.20549e-09	1	0	0	1	1	0
AAACCTTATAATGGGAGATCGCGAG	6	25	25	205	256302759	138	902058132	625	4.16667	0.0292683	0.121951	0.0277144	0.00304878	0.00069286	0.754831	1.18952e-08	5.02072e-09	1	0	0	1	1	0
AAACG	2	10	5	205	256302759	138	902058132	50	5	0.0097561	0.0487805	0.0110858	0.000243902	5.54288e-05	0.181159	9.51618e-10	4.01658e-10	1	0	0	1	0	0
AAACGACGAGCCATG	52	249	15	205	256302759	138	902058132	3735	4.78846	0.253659	1.21463	0.276035	0.0182195	0.00414053	0.520485	7.10859e-08	3.00039e-08	1	0	0	1	1	0
AAACGAG	267	1068	7	205	256302759	138	902058132	7476	4	1.30244	5.20976	1.18396	0.0364683	0.00828771	0.202899	1.42286e-07	6.00559e-08	1	0	0	1	0	0
AAACGCCCACCATCG	8	36	15	205	256302759	138	902058132	540	4.5	0.0390244	0.17561	0.0399087	0.00263415	0.000598631	0.48913	1.02775e-08	4.33791e-09	1	0	0	1	0	0
AAACGG	2	8	6	205	256302759	138	902058132	48	4	0.0097561	0.0390244	0.00886861	0.000234146	5.32116e-05	0.173913	9.13554e-10	3.85592e-10	1	0	0	1	0	0
AAACGGAGCATGATG	2	12	15	205	256302759	138	902058132	180	6	0.0097561	0.0585366	0.0133029	0.000878049	0.000199544	0.652174	3.42583e-09	1.44597e-09	1	0	0	1	1	0
AAACGGC	2	12	7	205	256302759	138	902058132	84	6	0.0097561	0.0585366	0.0133029	0.000409756	9.31204e-05	0.304348	1.59872e-09	6.74785e-10	1	0	0	1	0	0
AAACGGGCAACATAG	15	100	15	205	256302759	138	902058132	1500	6.66667	0.0731707	0.487805	0.110858	0.00731707	0.00166286	0.724638	2.85486e-08	1.20497e-08	1	0	0	1	1	0
AAACGGGCGGGCAGG	2	10	15	205	256302759	138	902058132	150	5	0.0097561	0.0487805	0.0110858	0.000731707	0.000166286	0.543478	2.85486e-09	1.20497e-09	1	0	0	1	1	0
AAACGGGGACGAACG	166	899	15	205	256302759	138	902058132	13485	5.41566	0.809756	4.38537	0.99661	0.0657805	0.0149491	0.588659	2.56652e-07	1.08327e-07	1	0	0	1	1	0
AAACGTGTGGGTGTC	19	104	15	205	256302759	138	902058132	1560	5.47368	0.0926829	0.507317	0.115292	0.00760976	0.00172938	0.594966	2.96905e-08	1.25317e-08	1	0	0	1	1	0
AAACT	2	10	5	205	256302759	138	902058132	50	5	0.0097561	0.0487805	0.0110858	0.000243902	5.54288e-05	0.181159	9.51618e-10	4.01658e-10	1	0	0	1	0	0
AAACTC	251	1004	6	205	256302759	138	902058132	6024	4	1.22439	4.89756	1.11301	0.0293854	0.00667806	0.173913	1.14651e-07	4.83918e-08	1	0	0	1	0	0
AAACTCATCGGGGTC	2	12	15	205	256302759	138	902058132	180	6	0.0097561	0.0585366	0.0133029	0.000878049	0.000199544	0.652174	3.42583e-09	1.44597e-09	1	0	0	1	1	0
AAACTCCTCACACGC	6	28	15	205	256302759	138	902058132	420	4.66667	0.0292683	0.136585	0.0310401	0.00204878	0.000465602	0.507246	7.9936e-09	3.37393e-09	1	0	0	1	1	0
AAACTCT	53	212	7	205	256302759	138	902058132	1484	4	0.258537	1.03415	0.235018	0.00723902	0.00164513	0.202899	2.8244e-08	1.19212e-08	1	0	0	1	0	0
AAACTGACACATCGC	6	38	15	205	256302759	138	902058132	570	6.33333	0.0292683	0.185366	0.0421259	0.00278049	0.000631888	0.688406	1.08485e-08	4.5789e-09	1	0	0	1	1	0
AAACTGCTACCACCC	1	4	15	205	256302759	138	902058132	60	4	0.00487805	0.0195122	0.0044343	0.000292683	6.65146e-05	0.434783	1.14194e-09	4.8199e-10	1	0	0	1	0	0
AAACTT	818	3273	6	205	256302759	138	902058132	19638	4.00122	3.99024	15.9659	3.62837	0.0957951	0.0217702	0.173966	3.73758e-07	1.57755e-07	1	0	0	1	0	0
AAAG	4470	32134	4	205	256302759	138	902058132	128536	7.18881	21.8049	156.751	35.623	0.627005	0.142492	0.208371	2.44634e-06	1.03255e-06	1	0	0	0	0	0
AAAGAAT	266	1289	7	205	256302759	138	902058132	9023	4.84586	1.29756	6.2878	1.42895	0.0440146	0.0100027	0.245805	1.71729e-07	7.24832e-08	1	0	0	1	0	0
AAAGAC	1	4	6	205	256302759	138	902058132	24	4	0.00487805	0.0195122	0.0044343	0.000117073	2.66058e-05	0.173913	4.56777e-10	1.92796e-10	1	0	0	1	0	0
AAAGACCGGGGGGCG	2	9	15	205	256302759	138	902058132	135	4.5	0.0097561	0.0439024	0.00997718	0.000658537	0.000149658	0.48913	2.56937e-09	1.08448e-09	1	0	0	1	0	0
AAAGAG	1494	7130	6	205	256302759	138	902058132	42780	4.77242	7.2878	34.7805	7.90415	0.208683	0.0474249	0.207497	8.14205e-07	3.43659e-07	1	0	0	1	0	0
AAAGAGG	3	12	7	205	256302759	138	902058132	84	4	0.0146341	0.0585366	0.0133029	0.000409756	9.31204e-05	0.202899	1.59872e-09	6.74785e-10	1	0	0	1	0	0
AAAGAT	3	12	6	205	256302759	138	902058132	72	4	0.0146341	0.0585366	0.0133029	0.00035122	7.98175e-05	0.173913	1.37033e-09	5.78387e-10	1	0	0	1	0	0
AAAGATAG	7	28	8	205	256302759	138	902058132	224	4	0.0341463	0.136585	0.0310401	0.00109268	0.000248321	0.231884	4.26325e-09	1.79943e-09	1	0	0	1	0	0
AAAGATGAGAGGATACCGACGAATG	1	5	25	205	256302759	138	902058132	125	5	0.00487805	0.0243902	0.00554288	0.000609756	0.000138572	0.905797	2.37905e-09	1.00414e-09	1	0	0	1	1	0
AAAGATGCAGCATTGAAAGGGGAG	4	20	24	205	256302759	138	902058132	480	5	0.0195122	0.097561	0.0221715	0.00234146	0.000532116	0.869565	9.13554e-09	3.85592e-09	1	0	0	1	1	0
AAAGCACCGACTGCCCATAGAGAGG	1	5	25	205	256302759	138	902058132	125	5	0.00487805	0.0243902	0.00554288	0.000609756	0.000138572	0.905797	2.37905e-09	1.00414e-09	1	0	0	1	1	0
AAAGCAGCGAACGAG	143	875	15	205	256302759	138	902058132	13125	6.11888	0.697561	4.26829	0.970004	0.0640244	0.0145501	0.665096	2.498e-07	1.05435e-07	1	0	0	1	1	0
AAAGCAGGACACCCG	15	83	15	205	256302759	138	902058132	1245	5.53333	0.0731707	0.404878	0.0920118	0.00607317	0.00138018	0.601449	2.36953e-08	1.00013e-08	1	0	0	1	1	0
AAAGCC	3	13	6	205	256302759	138	902058132	78	4.33333	0.0146341	0.0634146	0.0144115	0.000380488	8.64689e-05	0.188406	1.48452e-09	6.26586e-10	1	0	0	1	0	0
AAAGCCACGACCCAC	18	96	15	205	256302759	138	902058132	1440	5.33333	0.0878049	0.468293	0.106423	0.00702439	0.00159635	0.57971	2.74066e-08	1.15677e-08	1	0	0	1	1	0
AAAGCCCACATCACG	13	73	15	205	256302759	138	902058132	1095	5.61538	0.0634146	0.356098	0.080926	0.00534146	0.00121389	0.610368	2.08404e-08	8.79631e-09	1	0	0	1	1	0
AAAGCCCTTTCCCAC	11	59	15	205	256302759	138	902058132	885	5.36364	0.0536585	0.287805	0.065406	0.00431707	0.00098109	0.583004	1.68436e-08	7.10935e-09	1	0	0	1	1	0
AAAGCGCGACTGCCCATAGAGAGG	2	8	24	205	256302759	138	902058132	192	4	0.0097561	0.0390244	0.00886861	0.000936585	0.000212847	0.695652	3.65421e-09	1.54237e-09	1	0	0	1	1	0
AAAGGAAGGTTAAGATAGGGCAGG	2	8	24	205	256302759	138	902058132	192	4	0.0097561	0.0390244	0.00886861	0.000936585	0.000212847	0.695652	3.65421e-09	1.54237e-09	1	0	0	1	1	0
AAAGGAGTTCTATAG	2	17	15	205	256302759	138	902058132	255	8.5	0.0097561	0.0829268	0.0188458	0.0012439	0.000282687	0.923913	4.85325e-09	2.04846e-09	1	0	0	1	1	0
AAAGGATGAGGG	1	5	12	205	256302759	138	902058132	60	5	0.00487805	0.0243902	0.00554288	0.000292683	6.65146e-05	0.434783	1.14194e-09	4.8199e-10	1	0	0	1	0	0
AAAGGG	22	88	6	205	256302759	138	902058132	528	4	0.107317	0.429268	0.0975547	0.00257561	0.000585328	0.173913	1.00491e-08	4.24151e-09	1	0	0	1	0	0
AAAGGGAAGAGCGTC	18	72	15	205	256302759	138	902058132	1080	4	0.0878049	0.35122	0.0798175	0.00526829	0.00119726	0.434783	2.0555e-08	8.67581e-09	1	0	0	1	0	0
AAAGGGCTAGTGGGC	3	15	15	205	256302759	138	902058132	225	5	0.0146341	0.0731707	0.0166286	0.00109756	0.00024943	0.543478	4.28228e-09	1.80746e-09	1	0	0	1	1	0
AAAGGGGTATGGTCTTCCGATCTC	2	8	24	205	256302759	138	902058132	192	4	0.0097561	0.0390244	0.00886861	0.000936585	0.000212847	0.695652	3.65421e-09	1.54237e-09	1	0	0	1	1	0
AAAGGGT	1	4	7	205	256302759	138	902058132	28	4	0.00487805	0.0195122	0.0044343	0.000136585	3.10401e-05	0.202899	5.32906e-10	2.24928e-10	1	0	0	1	0	0
AAAGGGTAGGGTGTC	27	128	15	205	256302759	138	902058132	1920	4.74074	0.131707	0.62439	0.141898	0.00936585	0.00212847	0.515298	3.65421e-08	1.54237e-08	1	0	0	1	1	0
AAAGGT	247	988	6	205	256302759	138	902058132	5928	4	1.20488	4.81951	1.09527	0.0289171	0.00657164	0.173913	1.12824e-07	4.76206e-08	1	0	0	1	0	0
AAAGGTGCGTGAGGC	9	43	15	205	256302759	138	902058132	645	4.77778	0.0439024	0.209756	0.0476688	0.00314634	0.000715032	0.519324	1.22759e-08	5.18139e-09	1	0	0	1	1	0
AAAGGTGGGTGGCAT	1	4	15	205	256302759	138	902058132	60	4	0.00487805	0.0195122	0.0044343	0.000292683	6.65146e-05	0.434783	1.14194e-09	4.8199e-10	1	0	0	1	0	0
AAAGGTTGCCACGCG	5	30	15	205	256302759	138	902058132	450	6	0.0243902	0.146341	0.0332573	0.00219512	0.000498859	0.652174	8.56457e-09	3.61492e-09	1	0	0	1	1	0
AAAGT	238	1588	5	205	256302759	138	902058132	7940	6.67227	1.16098	7.74634	1.76042	0.0387317	0.00880209	0.241749	1.51117e-07	6.37833e-08	1	0	0	1	0	0
AAAGTCACGGTC	581	2472	12	205	256302759	138	902058132	29664	4.25473	2.83415	12.0585	2.7404	0.144702	0.0328848	0.369977	5.64576e-07	2.38296e-07	1	0	0	1	0	0
AAAGTG	1	4	6	205	256302759	138	902058132	24	4	0.00487805	0.0195122	0.0044343	0.000117073	2.66058e-05	0.173913	4.56777e-10	1.92796e-10	1	0	0	1	0	0
AAAGTGACAGAACGG	2	12	15	205	256302759	138	902058132	180	6	0.0097561	0.0585366	0.0133029	0.000878049	0.000199544	0.652174	3.42583e-09	1.44597e-09	1	0	0	1	1	0
AAAGTGGCGGTGGGC	2	9	15	205	256302759	138	902058132	135	4.5	0.0097561	0.0439024	0.00997718	0.000658537	0.000149658	0.48913	2.56937e-09	1.08448e-09	1	0	0	1	0	0
AAAGTGGGGCAAGTCCATGGGCTCG	2	8	25	205	256302759	138	902058132	200	4	0.0097561	0.0390244	0.00886861	0.00097561	0.000221715	0.724638	3.80647e-09	1.60663e-09	1	0	0	1	1	0
AAAGTGGGTTGCGTT	2	17	15	205	256302759	138	902058132	255	8.5	0.0097561	0.0829268	0.0188458	0.0012439	0.000282687	0.923913	4.85325e-09	2.04846e-09	1	0	0	1	1	0
AAAGTGTTCGGCTTG	6	46	15	205	256302759	138	902058132	690	7.66667	0.0292683	0.22439	0.0509945	0.00336585	0.000764917	0.833333	1.31323e-08	5.54288e-09	1	0	0	1	1	0
AAAT	62494	423526	4	205	256302759	138	902058132	1694104	6.77707	304.849	2065.98	469.511	8.26392	1.87804	0.196437	3.22428e-05	1.3609e-05	1	1	0	0	0	0
AAATAAT	426	1704	7	205	256302759	138	902058132	11928	4	2.07805	8.3122	1.88901	0.0581854	0.0132231	0.202899	2.27018e-07	9.58195e-08	1	0	0	1	0	0
AAATAC	272	1088	6	205	256302759	138	902058132	6528	4	1.32683	5.30732	1.20613	0.0318439	0.00723678	0.173913	1.24243e-07	5.24405e-08	1	0	0	1	0	0
AAATACACCAATCGCAGAATCGC	4	16	23	205	256302759	138	902058132	368	4	0.0195122	0.0780488	0.0177372	0.00179512	0.000407956	0.666667	7.00391e-09	2.9562e-09	1	0	0	1	1	0
AAATAGCCGCCACCC	5	27	15	205	256302759	138	902058132	405	5.4	0.0243902	0.131707	0.0299316	0.00197561	0.000448973	0.586957	7.70811e-09	3.25343e-09	1	0	0	1	1	0
AAATAT	1033	4417	6	205	256302759	138	902058132	26502	4.2759	5.03902	21.5463	4.89658	0.129278	0.0293795	0.185908	5.04396e-07	2.12895e-07	1	0	0	1	0	0
AAATATAAT	350	1528	9	205	256302759	138	902058132	13752	4.36571	1.70732	7.45366	1.6939	0.0670829	0.0152451	0.28472	2.61733e-07	1.10472e-07	1	0	0	1	0	0
AAATATCT	944	4502	8	205	256302759	138	902058132	36016	4.76907	4.60488	21.961	4.99081	0.175688	0.0399265	0.276468	6.8547e-07	2.89322e-07	1	0	0	1	0	0
AAATATG	1	4	7	205	256302759	138	902058132	28	4	0.00487805	0.0195122	0.0044343	0.000136585	3.10401e-05	0.202899	5.32906e-10	2.24928e-10	1	0	0	1	0	0
AAATATTTAT	183	956	10	205	256302759	138	902058132	9560	5.22404	0.892683	4.66341	1.0598	0.0466341	0.010598	0.378554	1.81949e-07	7.6797e-08	1	0	0	1	0	0
AAATCCC	8	33	7	205	256302759	138	902058132	231	4.125	0.0390244	0.160976	0.036583	0.00112683	0.000256081	0.209239	4.39648e-09	1.85566e-09	1	0	0	1	0	0
AAATCCGGGCATCCC	1	5	15	205	256302759	138	902058132	75	5	0.00487805	0.0243902	0.00554288	0.000365854	8.31432e-05	0.543478	1.42743e-09	6.02487e-10	1	0	0	1	1	0
AAATCCTCCCGCCACCCATGTTCCC	2	8	25	205	256302759	138	902058132	200	4	0.0097561	0.0390244	0.00886861	0.00097561	0.000221715	0.724638	3.80647e-09	1.60663e-09	1	0	0	1	1	0
AAATCG	407	1628	6	205	256302759	138	902058132	9768	4	1.98537	7.94146	1.80476	0.0476488	0.0108286	0.173913	1.85908e-07	7.84679e-08	1	0	0	1	0	0
AAATCGGTATG	270	1166	11	205	256302759	138	902058132	12826	4.31852	1.31707	5.6878	1.2926	0.0625659	0.0142186	0.34423	2.44109e-07	1.03033e-07	1	0	0	1	0	0
AAATCT	3465	15113	6	205	256302759	138	902058132	90678	4.36162	16.9024	73.722	16.7539	0.442332	0.100523	0.189635	1.72582e-06	7.28431e-07	1	0	0	1	0	0
AAATGAGCCCGTCGC	1	4	15	205	256302759	138	902058132	60	4	0.00487805	0.0195122	0.0044343	0.000292683	6.65146e-05	0.434783	1.14194e-09	4.8199e-10	1	0	0	1	0	0
AAATGATCCCCTCGC	1	4	15	205	256302759	138	902058132	60	4	0.00487805	0.0195122	0.0044343	0.000292683	6.65146e-05	0.434783	1.14194e-09	4.8199e-10	1	0	0	1	0	0
AAATGATT	1	4	8	205	256302759	138	902058132	32	4	0.00487805	0.0195122	0.0044343	0.000156098	3.54744e-05	0.231884	6.09036e-10	2.57061e-10	1	0	0	1	0	0
AAATGG	4	16	6	205	256302759	138	902058132	96	4	0.0195122	0.0780488	0.0177372	0.000468293	0.000106423	0.173913	1.82711e-09	7.71183e-10	1	0	0	1	0	0
AAATGT	1760	9425	6	205	256302759	138	902058132	56550	5.35511	8.58537	45.9756	10.4483	0.275854	0.06269	0.232831	1.07628e-06	4.54275e-07	1	0	0	1	0	0
AAATT	266	1333	5	205	256302759	138	902058132	6665	5.01128	1.29756	6.50244	1.47773	0.0325122	0.00738866	0.181568	1.26851e-07	5.3541e-08	1	0	0	1	0	0
AAATTAT	1	4	7	205	256302759	138	902058132	28	4	0.00487805	0.0195122	0.0044343	0.000136585	3.10401e-05	0.202899	5.32906e-10	2.24928e-10	1	0	0	1	0	0
AAATTC	176	705	6	205	256302759	138	902058132	4230	4.00568	0.858537	3.43902	0.781546	0.0206341	0.00468928	0.17416	8.05069e-08	3.39803e-08	1	0	0	1	0	0
AAATTG	3	14	6	205	256302759	138	902058132	84	4.66667	0.0146341	0.0682927	0.0155201	0.000409756	9.31204e-05	0.202899	1.59872e-09	6.74785e-10	1	0	0	1	0	0
AAATTT	463	1852	6	205	256302759	138	902058132	11112	4	2.25854	9.03415	2.05308	0.0542049	0.0123185	0.173913	2.11488e-07	8.92645e-08	1	0	0	1	0	0
AAC	76406	729076	3	205	256302759	138	902058132	2187228	9.54213	372.712	3556.47	808.236	10.6694	2.42471	0.207438	4.16281e-05	1.75704e-05	1	1	0	0	0	0
AACAACCC	94	427	8	205	256302759	138	902058132	3416	4.54255	0.458537	2.08293	0.473362	0.0166634	0.0037869	0.263336	6.50146e-08	2.74413e-08	1	0	0	1	0	0
AACAACCCCACGCAC	644	2623	15	205	256302759	138	902058132	39345	4.07298	3.14146	12.7951	2.90779	0.191927	0.0436169	0.442715	7.48829e-07	3.16065e-07	1	0	0	1	0	0
AACAACCCCCCGCAC	1	5	15	205	256302759	138	902058132	75	5	0.00487805	0.0243902	0.00554288	0.000365854	8.31432e-05	0.543478	1.42743e-09	6.02487e-10	1	0	0	1	1	0
AACAACCCTGCTCCC	6	39	15	205	256302759	138	902058132	585	6.5	0.0292683	0.190244	0.0432345	0.00285366	0.000648517	0.706522	1.11339e-08	4.6994e-09	1	0	0	1	1	0
AACAAG	2	8	6	205	256302759	138	902058132	48	4	0.0097561	0.0390244	0.00886861	0.000234146	5.32116e-05	0.173913	9.13554e-10	3.85592e-10	1	0	0	1	0	0
AACAAGAGGTCGTGAGAGGTGTG	4	18	23	205	256302759	138	902058132	414	4.5	0.0195122	0.0878049	0.0199544	0.00201951	0.00045895	0.75	7.8794e-09	3.32573e-09	1	0	0	1	1	0
AACAAGCAAGACCCC	331	1760	15	205	256302759	138	902058132	26400	5.31722	1.61463	8.58537	1.95109	0.12878	0.0292664	0.577959	5.02455e-07	2.12075e-07	1	0	0	1	1	0
AACAAGCAAGCCCCC	1	4	15	205	256302759	138	902058132	60	4	0.00487805	0.0195122	0.0044343	0.000292683	6.65146e-05	0.434783	1.14194e-09	4.8199e-10	1	0	0	1	0	0
AACAAGGTGAGACTG	1	7	15	205	256302759	138	902058132	105	7	0.00487805	0.0341463	0.00776003	0.000512195	0.0001164	0.76087	1.9984e-09	8.43482e-10	1	0	0	1	1	0
AACAAT	2	8	6	205	256302759	138	902058132	48	4	0.0097561	0.0390244	0.00886861	0.000234146	5.32116e-05	0.173913	9.13554e-10	3.85592e-10	1	0	0	1	0	0
AACAC	35	178	5	205	256302759	138	902058132	890	5.08571	0.170732	0.868293	0.197327	0.00434146	0.000986633	0.184265	1.69388e-08	7.14951e-09	1	0	0	1	0	0
AACACAC	405	1620	7	205	256302759	138	902058132	11340	4	1.97561	7.90244	1.79589	0.0553171	0.0125713	0.202899	2.15827e-07	9.1096e-08	1	0	0	1	0	0
AACACACCAGCGACC	72	369	15	205	256302759	138	902058132	5535	5.125	0.35122	1.8	0.409065	0.027	0.00613597	0.557065	1.05344e-07	4.44635e-08	1	0	0	1	1	0
AACACACCAGCGTCCGATCTACACC	3	13	25	205	256302759	138	902058132	325	4.33333	0.0146341	0.0634146	0.0144115	0.00158537	0.000360287	0.785024	6.18552e-09	2.61078e-09	1	0	0	1	1	0
AACACACCCACACAC	1	4	15	205	256302759	138	902058132	60	4	0.00487805	0.0195122	0.0044343	0.000292683	6.65146e-05	0.434783	1.14194e-09	4.8199e-10	1	0	0	1	0	0
AACACACCCTGCTCC	1	4	15	205	256302759	138	902058132	60	4	0.00487805	0.0195122	0.0044343	0.000292683	6.65146e-05	0.434783	1.14194e-09	4.8199e-10	1	0	0	1	0	0
AACACACCGAGACGC	1	5	15	205	256302759	138	902058132	75	5	0.00487805	0.0243902	0.00554288	0.000365854	8.31432e-05	0.543478	1.42743e-09	6.02487e-10	1	0	0	1	1	0
AACACACTCCTGCTC	1	4	15	205	256302759	138	902058132	60	4	0.00487805	0.0195122	0.0044343	0.000292683	6.65146e-05	0.434783	1.14194e-09	4.8199e-10	1	0	0	1	0	0
AACACATGACGCCCC	17	86	15	205	256302759	138	902058132	1290	5.05882	0.0829268	0.419512	0.0953375	0.00629268	0.00143006	0.549872	2.45518e-08	1.03628e-08	1	0	0	1	1	0
AACACC	14	56	6	205	256302759	138	902058132	336	4	0.0682927	0.273171	0.0620803	0.00163902	0.000372482	0.173913	6.39488e-09	2.69914e-09	1	0	0	1	0	0
AACACCACGCATCCC	1	4	15	205	256302759	138	902058132	60	4	0.00487805	0.0195122	0.0044343	0.000292683	6.65146e-05	0.434783	1.14194e-09	4.8199e-10	1	0	0	1	0	0
AACACCC	89	365	7	205	256302759	138	902058132	2555	4.10112	0.434146	1.78049	0.40463	0.0124634	0.00283241	0.208028	4.86277e-08	2.05247e-08	1	0	0	1	0	0
AACACCCACAGACCC	1	6	15	205	256302759	138	902058132	90	6	0.00487805	0.0292683	0.00665146	0.000439024	9.97718e-05	0.652174	1.71291e-09	7.22984e-10	1	0	0	1	1	0
AACACCCCAATCACG	1	5	15	205	256302759	138	902058132	75	5	0.00487805	0.0243902	0.00554288	0.000365854	8.31432e-05	0.543478	1.42743e-09	6.02487e-10	1	0	0	1	1	0
AACACCCGCATCAGC	18	96	15	205	256302759	138	902058132	1440	5.33333	0.0878049	0.468293	0.106423	0.00702439	0.00159635	0.57971	2.74066e-08	1.15677e-08	1	0	0	1	1	0
AACACCGACCATCCC	483	2539	15	205	256302759	138	902058132	38085	5.25673	2.3561	12.3854	2.81467	0.18578	0.0422201	0.571384	7.24848e-07	3.05943e-07	1	0	0	1	1	0
AACACCGACTCTACC	10	49	15	205	256302759	138	902058132	735	4.9	0.0487805	0.239024	0.0543202	0.00358537	0.000814803	0.532609	1.39888e-08	5.90437e-09	1	0	0	1	1	0
AACACCGCCTCAACC	26	155	15	205	256302759	138	902058132	2325	5.96154	0.126829	0.756098	0.171829	0.0113415	0.00257744	0.647993	4.42503e-08	1.86771e-08	1	0	0	1	1	0
AACACCGCGAACCCC	34	152	15	205	256302759	138	902058132	2280	4.47059	0.165854	0.741463	0.168504	0.011122	0.00252755	0.485934	4.33938e-08	1.83156e-08	1	0	0	1	0	0
AACACGACTTCCCTT	1	6	15	205	256302759	138	902058132	90	6	0.00487805	0.0292683	0.00665146	0.000439024	9.97718e-05	0.652174	1.71291e-09	7.22984e-10	1	0	0	1	1	0
AACACGCAGAGGAGC	20	104	15	205	256302759	138	902058132	1560	5.2	0.097561	0.507317	0.115292	0.00760976	0.00172938	0.565217	2.96905e-08	1.25317e-08	1	0	0	1	1	0
AACACGCCACATGCC	6	25	15	205	256302759	138	902058132	375	4.16667	0.0292683	0.121951	0.0277144	0.00182927	0.000415716	0.452899	7.13714e-09	3.01243e-09	1	0	0	1	0	0
AACACGCCAGCACCC	179	766	15	205	256302759	138	902058132	11490	4.27933	0.873171	3.73659	0.849169	0.0560488	0.0127375	0.465145	2.18682e-07	9.2301e-08	1	0	0	1	0	0
AACACTCCCACCTCC	35	175	15	205	256302759	138	902058132	2625	5	0.170732	0.853659	0.194001	0.0128049	0.00291001	0.543478	4.996e-08	2.1087e-08	1	0	0	1	1	0
AACACTCCCATCACG	2	12	15	205	256302759	138	902058132	180	6	0.0097561	0.0585366	0.0133029	0.000878049	0.000199544	0.652174	3.42583e-09	1.44597e-09	1	0	0	1	1	0
AACAGAG	2	8	7	205	256302759	138	902058132	56	4	0.0097561	0.0390244	0.00886861	0.000273171	6.20803e-05	0.202899	1.06581e-09	4.49857e-10	1	0	0	1	0	0
AACAGAGCCCAGGTC	4	22	15	205	256302759	138	902058132	330	5.5	0.0195122	0.107317	0.0243887	0.00160976	0.00036583	0.597826	6.28068e-09	2.65094e-09	1	0	0	1	1	0
AACAGAT	1	4	7	205	256302759	138	902058132	28	4	0.00487805	0.0195122	0.0044343	0.000136585	3.10401e-05	0.202899	5.32906e-10	2.24928e-10	1	0	0	1	0	0
AACAGATCGGTTGC	6636	36378	14	205	256302759	138	902058132	509292	5.48192	32.3707	177.454	40.3278	2.48435	0.564589	0.556136	9.69303e-06	4.09122e-06	1	0	0	1	1	0
AACAGC	1800	8918	6	205	256302759	138	902058132	53508	4.95444	8.78049	43.5024	9.88628	0.261015	0.0593177	0.215411	1.01838e-06	4.29838e-07	1	0	0	1	0	0
AACAGCAGG	1	7	9	205	256302759	138	902058132	63	7	0.00487805	0.0341463	0.00776003	0.000307317	6.98403e-05	0.456522	1.19904e-09	5.06089e-10	1	0	0	1	0	0
AACAGCCATAGACTGGGAAGATCGG	2	8	25	205	256302759	138	902058132	200	4	0.0097561	0.0390244	0.00886861	0.00097561	0.000221715	0.724638	3.80647e-09	1.60663e-09	1	0	0	1	1	0
AACAGCCGC	1	9	9	205	256302759	138	902058132	81	9	0.00487805	0.0439024	0.00997718	0.000395122	8.97947e-05	0.586957	1.54162e-09	6.50686e-10	1	0	0	1	1	0
AACAGGC	1	4	7	205	256302759	138	902058132	28	4	0.00487805	0.0195122	0.0044343	0.000136585	3.10401e-05	0.202899	5.32906e-10	2.24928e-10	1	0	0	1	0	0
AACAGGCAGAT	1	4	11	205	256302759	138	902058132	44	4	0.00487805	0.0195122	0.0044343	0.000214634	4.87773e-05	0.318841	8.37424e-10	3.53459e-10	1	0	0	1	0	0
AACAGGGTGAGCCGC	132	586	15	205	256302759	138	902058132	8790	4.43939	0.643902	2.85854	0.649626	0.042878	0.00974438	0.482543	1.67295e-07	7.06115e-08	1	0	0	1	0	0
AACAGGGTTCATCAC	2	14	15	205	256302759	138	902058132	210	7	0.0097561	0.0682927	0.0155201	0.00102439	0.000232801	0.76087	3.9968e-09	1.68696e-09	1	0	0	1	1	0
AACAGTGCGCGATCT	2	15	15	205	256302759	138	902058132	225	7.5	0.0097561	0.0731707	0.0166286	0.00109756	0.00024943	0.815217	4.28228e-09	1.80746e-09	1	0	0	1	1	0
AACAT	2	10	5	205	256302759	138	902058132	50	5	0.0097561	0.0487805	0.0110858	0.000243902	5.54288e-05	0.181159	9.51618e-10	4.01658e-10	1	0	0	1	0	0
AACATACCCACCCCG	1	4	15	205	256302759	138	902058132	60	4	0.00487805	0.0195122	0.0044343	0.000292683	6.65146e-05	0.434783	1.14194e-09	4.8199e-10	1	0	0	1	0	0
AACATAT	1	4	7	205	256302759	138	902058132	28	4	0.00487805	0.0195122	0.0044343	0.000136585	3.10401e-05	0.202899	5.32906e-10	2.24928e-10	1	0	0	1	0	0
AACATC	349	2002	6	205	256302759	138	902058132	12012	5.73639	1.70244	9.76585	2.21937	0.0585951	0.0133162	0.249408	2.28617e-07	9.64943e-08	1	0	0	1	0	0
AACATCACAATCCCC	63	339	15	205	256302759	138	902058132	5085	5.38095	0.307317	1.65366	0.375807	0.0248049	0.00563711	0.584886	9.67796e-08	4.08486e-08	1	0	0	1	1	0
AACATCACGGCTGTC	2	13	15	205	256302759	138	902058132	195	6.5	0.0097561	0.0634146	0.0144115	0.00095122	0.000216172	0.706522	3.71131e-09	1.56647e-09	1	0	0	1	1	0
AACATCC	151	654	7	205	256302759	138	902058132	4578	4.33113	0.736585	3.19024	0.725009	0.0223317	0.00507506	0.219695	8.71302e-08	3.67758e-08	1	0	0	1	0	0
AACATCCAGGCTCGC	5	24	15	205	256302759	138	902058132	360	4.8	0.0243902	0.117073	0.0266058	0.0017561	0.000399087	0.521739	6.85165e-09	2.89194e-09	1	0	0	1	1	0
AACATCGCCGTCCGC	1	4	15	205	256302759	138	902058132	60	4	0.00487805	0.0195122	0.0044343	0.000292683	6.65146e-05	0.434783	1.14194e-09	4.8199e-10	1	0	0	1	0	0
AACATGC	1	4	7	205	256302759	138	902058132	28	4	0.00487805	0.0195122	0.0044343	0.000136585	3.10401e-05	0.202899	5.32906e-10	2.24928e-10	1	0	0	1	0	0
AACATGCCACCACGC	9	42	15	205	256302759	138	902058132	630	4.66667	0.0439024	0.204878	0.0465602	0.00307317	0.000698403	0.507246	1.19904e-08	5.06089e-09	1	0	0	1	1	0
AACATGGGGTGTGAC	45	206	15	205	256302759	138	902058132	3090	4.57778	0.219512	1.00488	0.228367	0.0150732	0.0034255	0.497585	5.881e-08	2.48225e-08	1	0	0	1	0	0
AACATTACGGCCATGAACTGTCGG	1	4	24	205	256302759	138	902058132	96	4	0.00487805	0.0195122	0.0044343	0.000468293	0.000106423	0.695652	1.82711e-09	7.71183e-10	1	0	0	1	1	0
AACC	1	7	4	205	256302759	138	902058132	28	7	0.00487805	0.0341463	0.00776003	0.000136585	3.10401e-05	0.202899	5.32906e-10	2.24928e-10	1	0	0	0	0	0
AACCAACCCCGCCTC	2	9	15	205	256302759	138	902058132	135	4.5	0.0097561	0.0439024	0.00997718	0.000658537	0.000149658	0.48913	2.56937e-09	1.08448e-09	1	0	0	1	0	0
AACCAC	1	4	6	205	256302759	138	902058132	24	4	0.00487805	0.0195122	0.0044343	0.000117073	2.66058e-05	0.173913	4.56777e-10	1.92796e-10	1	0	0	1	0	0
AACCACAGAGAGACC	10	68	15	205	256302759	138	902058132	1020	6.8	0.0487805	0.331707	0.0753832	0.00497561	0.00113075	0.73913	1.9413e-08	8.19382e-09	1	0	0	1	1	0
AACCACATAATTCGCTCTACTCC	4	18	23	205	256302759	138	902058132	414	4.5	0.0195122	0.0878049	0.0199544	0.00201951	0.00045895	0.75	7.8794e-09	3.32573e-09	1	0	0	1	1	0
AACCACCC	6	25	8	205	256302759	138	902058132	200	4.16667	0.0292683	0.121951	0.0277144	0.00097561	0.000221715	0.241546	3.80647e-09	1.60663e-09	1	0	0	1	0	0
AACCACCCCATCCAC	1	4	15	205	256302759	138	902058132	60	4	0.00487805	0.0195122	0.0044343	0.000292683	6.65146e-05	0.434783	1.14194e-09	4.8199e-10	1	0	0	1	0	0
AACCACCCCCCTACC	1	4	15	205	256302759	138	902058132	60	4	0.00487805	0.0195122	0.0044343	0.000292683	6.65146e-05	0.434783	1.14194e-09	4.8199e-10	1	0	0	1	0	0
AACCACGGACCACGC	8	49	15	205	256302759	138	902058132	735	6.125	0.0390244	0.239024	0.0543202	0.00358537	0.000814803	0.665761	1.39888e-08	5.90437e-09	1	0	0	1	1	0
AACCACTATCCCATTAACTCTCCCT	7	31	25	205	256302759	138	902058132	775	4.42857	0.0341463	0.15122	0.0343659	0.00378049	0.000859146	0.802277	1.47501e-08	6.2257e-09	1	0	0	1	1	0
AACCACTTCACCCAC	131	747	15	205	256302759	138	902058132	11205	5.70229	0.639024	3.6439	0.828106	0.0546585	0.0124216	0.619814	2.13258e-07	9.00116e-08	1	0	0	1	1	0
AACCAG	974	4752	6	205	256302759	138	902058132	28512	4.87885	4.75122	23.1805	5.26795	0.139083	0.0316077	0.212124	5.42651e-07	2.29041e-07	1	0	0	1	0	0
AACCAGCCCACCCCC	1	5	15	205	256302759	138	902058132	75	5	0.00487805	0.0243902	0.00554288	0.000365854	8.31432e-05	0.543478	1.42743e-09	6.02487e-10	1	0	0	1	1	0
AACCAGCCCACCTCC	382	1788	15	205	256302759	138	902058132	26820	4.68063	1.86341	8.72195	1.98213	0.130829	0.029732	0.508764	5.10448e-07	2.15449e-07	1	0	0	1	1	0
AACCATCCCATCCAC	639	3538	15	205	256302759	138	902058132	53070	5.53678	3.11707	17.2585	3.92214	0.258878	0.0588321	0.601824	1.01005e-06	4.2632e-07	1	0	0	1	1	0
AACCATGAACCCGGC	12	67	15	205	256302759	138	902058132	1005	5.58333	0.0585366	0.326829	0.0742746	0.00490244	0.00111412	0.606884	1.91275e-08	8.07333e-09	1	0	0	1	1	0
AACCATGTGGG	3421	17130	11	205	256302759	138	902058132	188430	5.00731	16.6878	83.561	18.9899	0.919171	0.208889	0.399133	3.58627e-06	1.51369e-06	1	0	0	1	0	0
AACCC	1	5	5	205	256302759	138	902058132	25	5	0.00487805	0.0243902	0.00554288	0.000121951	2.77144e-05	0.181159	4.75809e-10	2.00829e-10	1	0	0	1	0	0
AACCCAAT	1059075	13734435	8	205	256302759	138	902058132	109875480	12.9683	5166.22	66997.2	15225.7	535.978	121.805	0.751787	0.00209119	0.000882647	1	1	1	1	1	1
AACCCAC	10	40	7	205	256302759	138	902058132	280	4	0.0487805	0.195122	0.044343	0.00136585	0.000310401	0.202899	5.32906e-09	2.24928e-09	1	0	0	1	0	0
AACCCACAGACCATG	42	245	15	205	256302759	138	902058132	3675	5.83333	0.204878	1.19512	0.271601	0.0179268	0.00407402	0.634058	6.9944e-08	2.95219e-08	1	0	0	1	1	0
AACCCACTCCACCCC	1	5	15	205	256302759	138	902058132	75	5	0.00487805	0.0243902	0.00554288	0.000365854	8.31432e-05	0.543478	1.42743e-09	6.02487e-10	1	0	0	1	1	0
AACCCACTCCCCCAC	1	4	15	205	256302759	138	902058132	60	4	0.00487805	0.0195122	0.0044343	0.000292683	6.65146e-05	0.434783	1.14194e-09	4.8199e-10	1	0	0	1	0	0
AACCCACTCTCCCAC	319	1487	15	205	256302759	138	902058132	22305	4.66144	1.5561	7.25366	1.64845	0.108805	0.0247268	0.506678	4.24517e-07	1.7918e-07	1	0	0	1	1	0
AACCCATTACGACCG	1	4	15	205	256302759	138	902058132	60	4	0.00487805	0.0195122	0.0044343	0.000292683	6.65146e-05	0.434783	1.14194e-09	4.8199e-10	1	0	0	1	0	0
AACCCCAC	4	18	8	205	256302759	138	902058132	144	4.5	0.0195122	0.0878049	0.0199544	0.000702439	0.000159635	0.26087	2.74066e-09	1.15677e-09	1	0	0	1	0	0
AACCCCAGCCACCAG	266	1182	15	205	256302759	138	902058132	17730	4.44361	1.29756	5.76585	1.31034	0.0864878	0.0196551	0.483001	3.37444e-07	1.42428e-07	1	0	0	1	0	0
AACCCCCC	36	151	8	205	256302759	138	902058132	1208	4.19444	0.17561	0.736585	0.167395	0.00589268	0.00133916	0.243156	2.29911e-08	9.70406e-09	1	0	0	1	0	0
AACCCCGCAGATCAC	12	53	15	205	256302759	138	902058132	795	4.41667	0.0585366	0.258537	0.0587545	0.00387805	0.000881318	0.480072	1.51307e-08	6.38636e-09	1	0	0	1	0	0
AACCCCGCTCGTCCG	1	5	15	205	256302759	138	902058132	75	5	0.00487805	0.0243902	0.00554288	0.000365854	8.31432e-05	0.543478	1.42743e-09	6.02487e-10	1	0	0	1	1	0
AACCCCTAGACCTGCGAGCGGAG	2	8	23	205	256302759	138	902058132	184	4	0.0097561	0.0390244	0.00886861	0.000897561	0.000203978	0.666667	3.50196e-09	1.4781e-09	1	0	0	1	1	0
AACCCGCCCACCTCC	1	5	15	205	256302759	138	902058132	75	5	0.00487805	0.0243902	0.00554288	0.000365854	8.31432e-05	0.543478	1.42743e-09	6.02487e-10	1	0	0	1	1	0
AACCCGGACCCTCAC	1	5	15	205	256302759	138	902058132	75	5	0.00487805	0.0243902	0.00554288	0.000365854	8.31432e-05	0.543478	1.42743e-09	6.02487e-10	1	0	0	1	1	0
AACCCTAGCCGCAGT	1	4	15	205	256302759	138	902058132	60	4	0.00487805	0.0195122	0.0044343	0.000292683	6.65146e-05	0.434783	1.14194e-09	4.8199e-10	1	0	0	1	0	0
AACCCTCACTGCCCG	826	3471	15	205	256302759	138	902058132	52065	4.20218	4.02927	16.9317	3.84787	0.253976	0.057718	0.456759	9.9092e-07	4.18246e-07	1	0	0	1	0	0
AACCCTCATCACTTAGCCCACTTG	4	16	24	205	256302759	138	902058132	384	4	0.0195122	0.0780488	0.0177372	0.00187317	0.000425693	0.695652	7.30843e-09	3.08473e-09	1	0	0	1	1	0
AACCCTCCCATCTCG	6	25	15	205	256302759	138	902058132	375	4.16667	0.0292683	0.121951	0.0277144	0.00182927	0.000415716	0.452899	7.13714e-09	3.01243e-09	1	0	0	1	0	0
AACCCTTGACCTAGT	4	31	15	205	256302759	138	902058132	465	7.75	0.0195122	0.15122	0.0343659	0.00226829	0.000515488	0.842391	8.85005e-09	3.73542e-09	1	0	0	1	1	0
AACCGACACGCCATT	12	76	15	205	256302759	138	902058132	1140	6.33333	0.0585366	0.370732	0.0842518	0.00556098	0.00126378	0.688406	2.16969e-08	9.1578e-09	1	0	0	1	1	0
AACCGACATGCCACC	19	108	15	205	256302759	138	902058132	1620	5.68421	0.0926829	0.526829	0.119726	0.00790244	0.00179589	0.617849	3.08324e-08	1.30137e-08	1	0	0	1	1	0
AACCGACCACCCACT	1	4	15	205	256302759	138	902058132	60	4	0.00487805	0.0195122	0.0044343	0.000292683	6.65146e-05	0.434783	1.14194e-09	4.8199e-10	1	0	0	1	0	0
AACCGC	2	8	6	205	256302759	138	902058132	48	4	0.0097561	0.0390244	0.00886861	0.000234146	5.32116e-05	0.173913	9.13554e-10	3.85592e-10	1	0	0	1	0	0
AACCGCACGACAACT	1	4	15	205	256302759	138	902058132	60	4	0.00487805	0.0195122	0.0044343	0.000292683	6.65146e-05	0.434783	1.14194e-09	4.8199e-10	1	0	0	1	0	0
AACCGCCAACTCCAC	13	70	15	205	256302759	138	902058132	1050	5.38462	0.0634146	0.341463	0.0776003	0.00512195	0.001164	0.585284	1.9984e-08	8.43482e-09	1	0	0	1	1	0
AACCGCCACCACACC	859	4100	15	205	256302759	138	902058132	61500	4.77299	4.19024	20	4.54516	0.3	0.0681774	0.518803	1.17049e-06	4.94039e-07	1	0	0	1	1	0
AACCGCCAGCCTCTC	70	313	15	205	256302759	138	902058132	4695	4.47143	0.341463	1.52683	0.346984	0.0229024	0.00520476	0.486025	8.9357e-08	3.77157e-08	1	0	0	1	0	0
AACCGCCCGCTCACC	1	4	15	205	256302759	138	902058132	60	4	0.00487805	0.0195122	0.0044343	0.000292683	6.65146e-05	0.434783	1.14194e-09	4.8199e-10	1	0	0	1	0	0
AACCGCGACGAAGAC	26	146	15	205	256302759	138	902058132	2190	5.61538	0.126829	0.712195	0.161852	0.0106829	0.00242778	0.610368	4.16809e-08	1.75926e-08	1	0	0	1	1	0
AACCGCTGATGTCCG	3	12	15	205	256302759	138	902058132	180	4	0.0146341	0.0585366	0.0133029	0.000878049	0.000199544	0.434783	3.42583e-09	1.44597e-09	1	0	0	1	0	0
AACCGGACCCACACC	2	8	15	205	256302759	138	902058132	120	4	0.0097561	0.0390244	0.00886861	0.000585366	0.000133029	0.434783	2.28388e-09	9.63979e-10	1	0	0	1	0	0
AACCTC	668	2672	6	205	256302759	138	902058132	16032	4	3.25854	13.0341	2.96212	0.0782049	0.0177727	0.173913	3.05127e-07	1.28788e-07	1	0	0	1	0	0
AACCTCCTGCCTCAC	5	25	15	205	256302759	138	902058132	375	5	0.0243902	0.121951	0.0277144	0.00182927	0.000415716	0.543478	7.13714e-09	3.01243e-09	1	0	0	1	1	0
AACCTCGACAGGGAC	6	31	15	205	256302759	138	902058132	465	5.16667	0.0292683	0.15122	0.0343659	0.00226829	0.000515488	0.561594	8.85005e-09	3.73542e-09	1	0	0	1	1	0
AACCTCTCCTACCAT	2	8	15	205	256302759	138	902058132	120	4	0.0097561	0.0390244	0.00886861	0.000585366	0.000133029	0.434783	2.28388e-09	9.63979e-10	1	0	0	1	0	0
AACCTG	1	4	6	205	256302759	138	902058132	24	4	0.00487805	0.0195122	0.0044343	0.000117073	2.66058e-05	0.173913	4.56777e-10	1.92796e-10	1	0	0	1	0	0
AACCTGCCCCCACAT	1	4	15	205	256302759	138	902058132	60	4	0.00487805	0.0195122	0.0044343	0.000292683	6.65146e-05	0.434783	1.14194e-09	4.8199e-10	1	0	0	1	0	0
AACCTGCGCCAATCC	1	6	15	205	256302759	138	902058132	90	6	0.00487805	0.0292683	0.00665146	0.000439024	9.97718e-05	0.652174	1.71291e-09	7.22984e-10	1	0	0	1	1	0
AACG	1684	12516	4	205	256302759	138	902058132	50064	7.4323	8.21463	61.0537	13.8749	0.244215	0.0554997	0.215429	9.52837e-07	4.02172e-07	1	0	0	0	0	0
AACGAAGGACTGACC	10	77	15	205	256302759	138	902058132	1155	7.7	0.0487805	0.37561	0.0853604	0.00563415	0.00128041	0.836957	2.19824e-08	9.2783e-09	1	0	0	1	1	0
AACGAC	99	399	6	205	256302759	138	902058132	2394	4.0303	0.482927	1.94634	0.442322	0.011678	0.00265393	0.175231	4.55635e-08	1.92314e-08	1	0	0	1	0	0
AACGACACCCCAACT	144	762	15	205	256302759	138	902058132	11430	5.29167	0.702439	3.71707	0.844735	0.0557561	0.012671	0.575181	2.1754e-07	9.1819e-08	1	0	0	1	1	0
AACGACAGCACAGCC	478	2750	15	205	256302759	138	902058132	41250	5.75314	2.33171	13.4146	3.04858	0.20122	0.0457288	0.625341	7.85085e-07	3.31368e-07	1	0	0	1	1	0
AACGACAGGAGCGCC	2	10	15	205	256302759	138	902058132	150	5	0.0097561	0.0487805	0.0110858	0.000731707	0.000166286	0.543478	2.85486e-09	1.20497e-09	1	0	0	1	1	0
AACGACCCCATCCAT	24	103	15	205	256302759	138	902058132	1545	4.29167	0.117073	0.502439	0.114183	0.00753659	0.00171275	0.466486	2.9405e-08	1.24112e-08	1	0	0	1	0	0
AACGAGGTGAGGAAG	1	4	15	205	256302759	138	902058132	60	4	0.00487805	0.0195122	0.0044343	0.000292683	6.65146e-05	0.434783	1.14194e-09	4.8199e-10	1	0	0	1	0	0
AACGAGGTGGGGCGG	2	9	15	205	256302759	138	902058132	135	4.5	0.0097561	0.0439024	0.00997718	0.000658537	0.000149658	0.48913	2.56937e-09	1.08448e-09	1	0	0	1	0	0
AACGAGGTGGGGGGT	1	4	15	205	256302759	138	902058132	60	4	0.00487805	0.0195122	0.0044343	0.000292683	6.65146e-05	0.434783	1.14194e-09	4.8199e-10	1	0	0	1	0	0
AACGAT	1	4	6	205	256302759	138	902058132	24	4	0.00487805	0.0195122	0.0044343	0.000117073	2.66058e-05	0.173913	4.56777e-10	1.92796e-10	1	0	0	1	0	0
AACGATACGGGACAG	118	684	15	205	256302759	138	902058132	10260	5.79661	0.57561	3.33659	0.758266	0.0500488	0.011374	0.630066	1.95272e-07	8.24202e-08	1	0	0	1	1	0
AACGATCTACGGTCC	3	19	15	205	256302759	138	902058132	285	6.33333	0.0146341	0.0926829	0.0210629	0.00139024	0.000315944	0.688406	5.42423e-09	2.28945e-09	1	0	0	1	1	0
AACGATGGGCAAGCTAGATGGGCT	2	8	24	205	256302759	138	902058132	192	4	0.0097561	0.0390244	0.00886861	0.000936585	0.000212847	0.695652	3.65421e-09	1.54237e-09	1	0	0	1	1	0
AACGCACACCTCCAC	1	4	15	205	256302759	138	902058132	60	4	0.00487805	0.0195122	0.0044343	0.000292683	6.65146e-05	0.434783	1.14194e-09	4.8199e-10	1	0	0	1	0	0
AACGCACCAGCAACT	2	15	15	205	256302759	138	902058132	225	7.5	0.0097561	0.0731707	0.0166286	0.00109756	0.00024943	0.815217	4.28228e-09	1.80746e-09	1	0	0	1	1	0
AACGCACCGCTCGAC	16	70	15	205	256302759	138	902058132	1050	4.375	0.0780488	0.341463	0.0776003	0.00512195	0.001164	0.475543	1.9984e-08	8.43482e-09	1	0	0	1	0	0
AACGCC	2	8	6	205	256302759	138	902058132	48	4	0.0097561	0.0390244	0.00886861	0.000234146	5.32116e-05	0.173913	9.13554e-10	3.85592e-10	1	0	0	1	0	0
AACGCCAATCAGACC	4	27	15	205	256302759	138	902058132	405	6.75	0.0195122	0.131707	0.0299316	0.00197561	0.000448973	0.733696	7.70811e-09	3.25343e-09	1	0	0	1	1	0
AACGCCCAACTCCAG	11	53	15	205	256302759	138	902058132	795	4.81818	0.0536585	0.258537	0.0587545	0.00387805	0.000881318	0.523715	1.51307e-08	6.38636e-09	1	0	0	1	1	0
AACGCCCATCTCGCT	6	25	15	205	256302759	138	902058132	375	4.16667	0.0292683	0.121951	0.0277144	0.00182927	0.000415716	0.452899	7.13714e-09	3.01243e-09	1	0	0	1	0	0
AACGCCCGCTGCCAC	1	5	15	205	256302759	138	902058132	75	5	0.00487805	0.0243902	0.00554288	0.000365854	8.31432e-05	0.543478	1.42743e-09	6.02487e-10	1	0	0	1	1	0
AACGCCGGGCCTCAC	1	4	15	205	256302759	138	902058132	60	4	0.00487805	0.0195122	0.0044343	0.000292683	6.65146e-05	0.434783	1.14194e-09	4.8199e-10	1	0	0	1	0	0
AACGCCTGTCCCCTC	11	49	15	205	256302759	138	902058132	735	4.45455	0.0536585	0.239024	0.0543202	0.00358537	0.000814803	0.48419	1.39888e-08	5.90437e-09	1	0	0	1	0	0
AACGCG	5	20	6	205	256302759	138	902058132	120	4	0.0243902	0.097561	0.0221715	0.000585366	0.000133029	0.173913	2.28388e-09	9.63979e-10	1	0	0	1	0	0
AACGCT	346	1384	6	205	256302759	138	902058132	8304	4	1.6878	6.75122	1.53427	0.0405073	0.00920562	0.173913	1.58045e-07	6.67074e-08	1	0	0	1	0	0
AACGCTCCTCCCTAT	7	42	15	205	256302759	138	902058132	630	6	0.0341463	0.204878	0.0465602	0.00307317	0.000698403	0.652174	1.19904e-08	5.06089e-09	1	0	0	1	1	0
AACGGACACTATGGC	1	4	15	205	256302759	138	902058132	60	4	0.00487805	0.0195122	0.0044343	0.000292683	6.65146e-05	0.434783	1.14194e-09	4.8199e-10	1	0	0	1	0	0
AACGGC	1188	5576	6	205	256302759	138	902058132	33456	4.6936	5.79512	27.2	6.18142	0.1632	0.0370885	0.20407	6.36747e-07	2.68757e-07	1	0	0	1	0	0
AACGGCACACAAGGG	799	4227	15	205	256302759	138	902058132	63405	5.29036	3.89756	20.6195	4.68595	0.309293	0.0702893	0.575039	1.20675e-06	5.09342e-07	1	0	0	1	1	0
AACGGCCACCATGTG	6	29	15	205	256302759	138	902058132	435	4.83333	0.0292683	0.141463	0.0321487	0.00212195	0.000482231	0.525362	8.27908e-09	3.49442e-09	1	0	0	1	1	0
AACGGCGACTGGTGC	4	31	15	205	256302759	138	902058132	465	7.75	0.0195122	0.15122	0.0343659	0.00226829	0.000515488	0.842391	8.85005e-09	3.73542e-09	1	0	0	1	1	0
AACGGCTCACGACGCTCCTCTGAC	1	5	24	205	256302759	138	902058132	120	5	0.00487805	0.0243902	0.00554288	0.000585366	0.000133029	0.869565	2.28388e-09	9.63979e-10	1	0	0	1	1	0
AACGGGCTCCACATC	10	60	15	205	256302759	138	902058132	900	6	0.0487805	0.292683	0.0665146	0.00439024	0.000997718	0.652174	1.71291e-08	7.22984e-09	1	0	0	1	1	0
AACGTCACACCAGCATTCCGATCT	6	27	24	205	256302759	138	902058132	648	4.5	0.0292683	0.131707	0.0299316	0.00316098	0.000718357	0.782609	1.2333e-08	5.20549e-09	1	0	0	1	1	0
AACGTG	1	4	6	205	256302759	138	902058132	24	4	0.00487805	0.0195122	0.0044343	0.000117073	2.66058e-05	0.173913	4.56777e-10	1.92796e-10	1	0	0	1	0	0
AACT	620	3720	4	205	256302759	138	902058132	14880	6	3.02439	18.1463	4.1239	0.0725854	0.0164956	0.173913	2.83202e-07	1.19533e-07	1	0	0	0	0	0
AACTACGGAACTGCC	22	136	15	205	256302759	138	902058132	2040	6.18182	0.107317	0.663415	0.150766	0.00995122	0.0022615	0.671937	3.8826e-08	1.63876e-08	1	0	0	1	1	0
AACTAG	1	4	6	205	256302759	138	902058132	24	4	0.00487805	0.0195122	0.0044343	0.000117073	2.66058e-05	0.173913	4.56777e-10	1.92796e-10	1	0	0	1	0	0
AACTAGGTGGCAATC	11	87	15	205	256302759	138	902058132	1305	7.90909	0.0536585	0.42439	0.0964461	0.00636585	0.00144669	0.859684	2.48372e-08	1.04833e-08	1	0	0	1	1	0
AACTAT	252	1008	6	205	256302759	138	902058132	6048	4	1.22927	4.91707	1.11744	0.0295024	0.00670467	0.173913	1.15108e-07	4.85845e-08	1	0	0	1	0	0
AACTCACCAGCAATC	22	140	15	205	256302759	138	902058132	2100	6.36364	0.107317	0.682927	0.155201	0.0102439	0.00232801	0.6917	3.9968e-08	1.68696e-08	1	0	0	1	1	0
AACTCACCCGCAATC	2	11	15	205	256302759	138	902058132	165	5.5	0.0097561	0.0536585	0.0121943	0.000804878	0.000182915	0.597826	3.14034e-09	1.32547e-09	1	0	0	1	1	0
AACTCACCTTCTTCCGATCTCTT	5	24	23	205	256302759	138	902058132	552	4.8	0.0243902	0.117073	0.0266058	0.00269268	0.000611934	0.8	1.05059e-08	4.4343e-09	1	0	0	1	1	0
AACTCAT	334	1336	7	205	256302759	138	902058132	9352	4	1.62927	6.51707	1.48106	0.0456195	0.0103674	0.202899	1.77991e-07	7.51261e-08	1	0	0	1	0	0
AACTCCCGAAGCCGC	4	26	15	205	256302759	138	902058132	390	6.5	0.0195122	0.126829	0.028823	0.00190244	0.000432345	0.706522	7.42262e-09	3.13293e-09	1	0	0	1	1	0
AACTCCCGTCCCGAC	26	125	15	205	256302759	138	902058132	1875	4.80769	0.126829	0.609756	0.138572	0.00914634	0.00207858	0.522575	3.56857e-08	1.50622e-08	1	0	0	1	1	0
AACTCCTCACCACAG	25	163	15	205	256302759	138	902058132	2445	6.52	0.121951	0.795122	0.180698	0.0119268	0.00271047	0.708696	4.65341e-08	1.96411e-08	1	0	0	1	1	0
AACTCGGTCATCGTC	4	27	15	205	256302759	138	902058132	405	6.75	0.0195122	0.131707	0.0299316	0.00197561	0.000448973	0.733696	7.70811e-09	3.25343e-09	1	0	0	1	1	0
AACTG	1	7	5	205	256302759	138	902058132	35	7	0.00487805	0.0341463	0.00776003	0.000170732	3.88002e-05	0.253623	6.66133e-10	2.81161e-10	1	0	0	1	0	0
AACTGAAGAACTTAATTGAAGAGG	19	94	24	205	256302759	138	902058132	2256	4.94737	0.0926829	0.458537	0.104206	0.0110049	0.00250095	0.860412	4.2937e-08	1.81228e-08	1	0	0	1	1	0
AACTGACACAGGAGC	8	53	15	205	256302759	138	902058132	795	6.625	0.0390244	0.258537	0.0587545	0.00387805	0.000881318	0.720109	1.51307e-08	6.38636e-09	1	0	0	1	1	0
AACTGACCCGCCTGC	9	46	15	205	256302759	138	902058132	690	5.11111	0.0439024	0.22439	0.0509945	0.00336585	0.000764917	0.555556	1.31323e-08	5.54288e-09	1	0	0	1	1	0
AACTGATCCACCTGAGACCACACT	4	20	24	205	256302759	138	902058132	480	5	0.0195122	0.097561	0.0221715	0.00234146	0.000532116	0.869565	9.13554e-09	3.85592e-09	1	0	0	1	1	0
AACTGCCAGGAGACG	1	4	15	205	256302759	138	902058132	60	4	0.00487805	0.0195122	0.0044343	0.000292683	6.65146e-05	0.434783	1.14194e-09	4.8199e-10	1	0	0	1	0	0
AACTGGGAGATGCGT	81	455	15	205	256302759	138	902058132	6825	5.61728	0.395122	2.21951	0.504402	0.0332927	0.00756603	0.610574	1.29896e-07	5.48263e-08	1	0	0	1	1	0
AACTGGTAGGAGACG	8	57	15	205	256302759	138	902058132	855	7.125	0.0390244	0.278049	0.0631888	0.00417073	0.000947832	0.774457	1.62727e-08	6.86835e-09	1	0	0	1	1	0
AACTT	283	1421	5	205	256302759	138	902058132	7105	5.0212	1.38049	6.93171	1.57529	0.0346585	0.00787643	0.181928	1.35225e-07	5.70756e-08	1	0	0	1	0	0
AACTTCACGCGACTTCATTACTCT	2	8	24	205	256302759	138	902058132	192	4	0.0097561	0.0390244	0.00886861	0.000936585	0.000212847	0.695652	3.65421e-09	1.54237e-09	1	0	0	1	1	0
AACTTCCTGGACCACACCTCTTG	42	175	23	205	256302759	138	902058132	4025	4.16667	0.204878	0.853659	0.194001	0.0196341	0.00446202	0.694444	7.66053e-08	3.23335e-08	1	0	0	1	1	0
AACTTG	1	4	6	205	256302759	138	902058132	24	4	0.00487805	0.0195122	0.0044343	0.000117073	2.66058e-05	0.173913	4.56777e-10	1.92796e-10	1	0	0	1	0	0
AACTTGACTCACCCACTATTGACTC	2	8	25	205	256302759	138	902058132	200	4	0.0097561	0.0390244	0.00886861	0.00097561	0.000221715	0.724638	3.80647e-09	1.60663e-09	1	0	0	1	1	0
AACTTGCAAGAGTGT	1	4	15	205	256302759	138	902058132	60	4	0.00487805	0.0195122	0.0044343	0.000292683	6.65146e-05	0.434783	1.14194e-09	4.8199e-10	1	0	0	1	0	0
AACTTGGCTAATGGC	4	30	15	205	256302759	138	902058132	450	7.5	0.0195122	0.146341	0.0332573	0.00219512	0.000498859	0.815217	8.56457e-09	3.61492e-09	1	0	0	1	1	0
AAG	128619	1243537	3	205	256302759	138	902058132	3730611	9.66838	627.41	6066.03	1378.56	18.1981	4.13567	0.210182	7.10024e-05	2.99686e-05	1	1	1	0	0	0
AAGAAGTACAGTACC	2	8	15	205	256302759	138	902058132	120	4	0.0097561	0.0390244	0.00886861	0.000585366	0.000133029	0.434783	2.28388e-09	9.63979e-10	1	0	0	1	0	0
AAGAAT	265	1060	6	205	256302759	138	902058132	6360	4	1.29268	5.17073	1.17509	0.0310244	0.00705054	0.173913	1.21046e-07	5.10909e-08	1	0	0	1	0	0
AAGAATC	3	12	7	205	256302759	138	902058132	84	4	0.0146341	0.0585366	0.0133029	0.000409756	9.31204e-05	0.202899	1.59872e-09	6.74785e-10	1	0	0	1	0	0
AAGACACATACGTCG	1	4	15	205	256302759	138	902058132	60	4	0.00487805	0.0195122	0.0044343	0.000292683	6.65146e-05	0.434783	1.14194e-09	4.8199e-10	1	0	0	1	0	0
AAGACACGGCAGGAC	1	5	15	205	256302759	138	902058132	75	5	0.00487805	0.0243902	0.00554288	0.000365854	8.31432e-05	0.543478	1.42743e-09	6.02487e-10	1	0	0	1	1	0
AAGACACTATGGCATACGACGGGG	2	9	24	205	256302759	138	902058132	216	4.5	0.0097561	0.0439024	0.00997718	0.00105366	0.000239452	0.782609	4.11099e-09	1.73516e-09	1	0	0	1	1	0
AAGACC	1	4	6	205	256302759	138	902058132	24	4	0.00487805	0.0195122	0.0044343	0.000117073	2.66058e-05	0.173913	4.56777e-10	1.92796e-10	1	0	0	1	0	0
AAGACCAGTAGGGAGATCGG	2	8	20	205	256302759	138	902058132	160	4	0.0097561	0.0390244	0.00886861	0.000780488	0.000177372	0.57971	3.04518e-09	1.28531e-09	1	0	0	1	1	0
AAGACCG	1	5	7	205	256302759	138	902058132	35	5	0.00487805	0.0243902	0.00554288	0.000170732	3.88002e-05	0.253623	6.66133e-10	2.81161e-10	1	0	0	1	0	0
AAGACCGGACTGCAC	7	44	15	205	256302759	138	902058132	660	6.28571	0.0341463	0.214634	0.0487773	0.00321951	0.00073166	0.68323	1.25614e-08	5.30189e-09	1	0	0	1	1	0
AAGACG	1522	9581	6	205	256302759	138	902058132	57486	6.29501	7.42439	46.7366	10.6213	0.28042	0.0637276	0.273696	1.09409e-06	4.61794e-07	1	0	0	1	0	0
AAGACGGAATGACGGAATGGTGT	3	12	23	205	256302759	138	902058132	276	4	0.0146341	0.0585366	0.0133029	0.00134634	0.000305967	0.666667	5.25293e-09	2.21715e-09	1	0	0	1	1	0
AAGACT	1	4	6	205	256302759	138	902058132	24	4	0.00487805	0.0195122	0.0044343	0.000117073	2.66058e-05	0.173913	4.56777e-10	1.92796e-10	1	0	0	1	0	0
AAGACTGAGACAGCG	1	6	15	205	256302759	138	902058132	90	6	0.00487805	0.0292683	0.00665146	0.000439024	9.97718e-05	0.652174	1.71291e-09	7.22984e-10	1	0	0	1	1	0
AAGAG	908	5491	5	205	256302759	138	902058132	27455	6.04736	4.42927	26.7854	6.08719	0.133927	0.030436	0.219107	5.22534e-07	2.2055e-07	1	0	0	1	0	0
AAGAGAG	555	2222	7	205	256302759	138	902058132	15554	4.0036	2.70732	10.839	2.46326	0.0758732	0.0172428	0.203081	2.96029e-07	1.24948e-07	1	0	0	1	0	0
AAGAGATGGCGTGGG	1	9	15	205	256302759	138	902058132	135	9	0.00487805	0.0439024	0.00997718	0.000658537	0.000149658	0.978261	2.56937e-09	1.08448e-09	1	0	0	1	1	0
AAGAGC	3	12	6	205	256302759	138	902058132	72	4	0.0146341	0.0585366	0.0133029	0.00035122	7.98175e-05	0.173913	1.37033e-09	5.78387e-10	1	0	0	1	0	0
AAGAGCGG	1	4	8	205	256302759	138	902058132	32	4	0.00487805	0.0195122	0.0044343	0.000156098	3.54744e-05	0.231884	6.09036e-10	2.57061e-10	1	0	0	1	0	0
AAGAGCGGCAATGTG	1	6	15	205	256302759	138	902058132	90	6	0.00487805	0.0292683	0.00665146	0.000439024	9.97718e-05	0.652174	1.71291e-09	7.22984e-10	1	0	0	1	1	0
AAGAGCGTCGAGAGG	13	52	15	205	256302759	138	902058132	780	4	0.0634146	0.253659	0.057646	0.00380488	0.000864689	0.434783	1.48452e-08	6.26586e-09	1	0	0	1	0	0
AAGAGCGTGTGAAGG	22	101	15	205	256302759	138	902058132	1515	4.59091	0.107317	0.492683	0.111966	0.00739024	0.00167949	0.499012	2.8834e-08	1.21702e-08	1	0	0	1	0	0
AAGAGG	7	28	6	205	256302759	138	902058132	168	4	0.0341463	0.136585	0.0310401	0.000819512	0.000186241	0.173913	3.19744e-09	1.34957e-09	1	0	0	1	0	0
AAGAGTGGTGAGGTGTGAGATCGG	1	4	24	205	256302759	138	902058132	96	4	0.00487805	0.0195122	0.0044343	0.000468293	0.000106423	0.695652	1.82711e-09	7.71183e-10	1	0	0	1	1	0
AAGAT	227	1137	5	205	256302759	138	902058132	5685	5.00881	1.10732	5.54634	1.26045	0.0277317	0.00630225	0.181479	1.08199e-07	4.56685e-08	1	0	0	1	0	0
AAGATAAGCCAGACC	4	23	15	205	256302759	138	902058132	345	5.75	0.0195122	0.112195	0.0254972	0.00168293	0.000382459	0.625	6.56617e-09	2.77144e-09	1	0	0	1	1	0
AAGATAAGGTAAGATCGGTAAGGT	11	49	24	205	256302759	138	902058132	1176	4.45455	0.0536585	0.239024	0.0543202	0.00573659	0.00130369	0.774704	2.23821e-08	9.447e-09	1	0	0	1	1	0
AAGATAC	4	16	7	205	256302759	138	902058132	112	4	0.0195122	0.0780488	0.0177372	0.000546341	0.000124161	0.202899	2.13163e-09	8.99714e-10	1	0	0	1	0	0
AAGATATAC	379	1674	9	205	256302759	138	902058132	15066	4.41689	1.84878	8.16585	1.85576	0.0734927	0.0167018	0.288058	2.86742e-07	1.21028e-07	1	0	0	1	0	0
AAGATC	1	4	6	205	256302759	138	902058132	24	4	0.00487805	0.0195122	0.0044343	0.000117073	2.66058e-05	0.173913	4.56777e-10	1.92796e-10	1	0	0	1	0	0
AAGATCATC	587	2492	9	205	256302759	138	902058132	22428	4.24532	2.86341	12.1561	2.76257	0.109405	0.0248631	0.276868	4.26858e-07	1.80168e-07	1	0	0	1	0	0
AAGATCGATAGGGTGGGCTCC	1	4	21	205	256302759	138	902058132	84	4	0.00487805	0.0195122	0.0044343	0.000409756	9.31204e-05	0.608696	1.59872e-09	6.74785e-10	1	0	0	1	1	0
AAGATCGGAAGTCCATACACCACT	3	13	24	205	256302759	138	902058132	312	4.33333	0.0146341	0.0634146	0.0144115	0.00152195	0.000345876	0.753623	5.9381e-09	2.50635e-09	1	0	0	1	1	0
AAGATCGGATGAATGAGATGAATG	15	70	24	205	256302759	138	902058132	1680	4.66667	0.0731707	0.341463	0.0776003	0.00819512	0.00186241	0.811594	3.19744e-08	1.34957e-08	1	0	0	1	1	0
AAGATG	284	1136	6	205	256302759	138	902058132	6816	4	1.38537	5.54146	1.25934	0.0332488	0.00755605	0.173913	1.29725e-07	5.4754e-08	1	0	0	1	0	0
AAGC	1374	9553	4	205	256302759	138	902058132	38212	6.95269	6.70244	46.6	10.5902	0.1864	0.0423609	0.201527	7.27265e-07	3.06963e-07	1	0	0	0	0	0
AAGCAC	550	2200	6	205	256302759	138	902058132	13200	4	2.68293	10.7317	2.43887	0.0643902	0.0146332	0.173913	2.51227e-07	1.06038e-07	1	0	0	1	0	0
AAGCAG	3	12	6	205	256302759	138	902058132	72	4	0.0146341	0.0585366	0.0133029	0.00035122	7.98175e-05	0.173913	1.37033e-09	5.78387e-10	1	0	0	1	0	0
AAGCAGG	2	8	7	205	256302759	138	902058132	56	4	0.0097561	0.0390244	0.00886861	0.000273171	6.20803e-05	0.202899	1.06581e-09	4.49857e-10	1	0	0	1	0	0
AAGCAGGAATTGGAGAGGCCCAG	6	25	23	205	256302759	138	902058132	575	4.16667	0.0292683	0.121951	0.0277144	0.00280488	0.000637431	0.694444	1.09436e-08	4.61907e-09	1	0	0	1	1	0
AAGCAGGGATGACTC	7	29	15	205	256302759	138	902058132	435	4.14286	0.0341463	0.141463	0.0321487	0.00212195	0.000482231	0.450311	8.27908e-09	3.49442e-09	1	0	0	1	0	0
AAGCCCTCACCTCGG	1	4	15	205	256302759	138	902058132	60	4	0.00487805	0.0195122	0.0044343	0.000292683	6.65146e-05	0.434783	1.14194e-09	4.8199e-10	1	0	0	1	0	0
AAGCCCTTACCCCTC	2	13	15	205	256302759	138	902058132	195	6.5	0.0097561	0.0634146	0.0144115	0.00095122	0.000216172	0.706522	3.71131e-09	1.56647e-09	1	0	0	1	1	0
AAGCCGCTCCAAGTC	2	12	15	205	256302759	138	902058132	180	6	0.0097561	0.0585366	0.0133029	0.000878049	0.000199544	0.652174	3.42583e-09	1.44597e-09	1	0	0	1	1	0
AAGCCGCTCCTCCCC	2	8	15	205	256302759	138	902058132	120	4	0.0097561	0.0390244	0.00886861	0.000585366	0.000133029	0.434783	2.28388e-09	9.63979e-10	1	0	0	1	0	0
AAGCCGTCTCTCACC	1	4	15	205	256302759	138	902058132	60	4	0.00487805	0.0195122	0.0044343	0.000292683	6.65146e-05	0.434783	1.14194e-09	4.8199e-10	1	0	0	1	0	0
AAGCGACGACCCGAG	2	11	15	205	256302759	138	902058132	165	5.5	0.0097561	0.0536585	0.0121943	0.000804878	0.000182915	0.597826	3.14034e-09	1.32547e-09	1	0	0	1	1	0
AAGCGAGATGCCGGT	10	51	15	205	256302759	138	902058132	765	5.1	0.0487805	0.24878	0.0565374	0.00373171	0.000848061	0.554348	1.45598e-08	6.14537e-09	1	0	0	1	1	0
AAGCGCAG	2	8	8	205	256302759	138	902058132	64	4	0.0097561	0.0390244	0.00886861	0.000312195	7.09489e-05	0.231884	1.21807e-09	5.14122e-10	1	0	0	1	0	0
AAGCTAT	1	4	7	205	256302759	138	902058132	28	4	0.00487805	0.0195122	0.0044343	0.000136585	3.10401e-05	0.202899	5.32906e-10	2.24928e-10	1	0	0	1	0	0
AAGCTC	354	1421	6	205	256302759	138	902058132	8526	4.01412	1.72683	6.93171	1.57529	0.0415902	0.00945172	0.174527	1.6227e-07	6.84907e-08	1	0	0	1	0	0
AAGCTT	1	4	6	205	256302759	138	902058132	24	4	0.00487805	0.0195122	0.0044343	0.000117073	2.66058e-05	0.173913	4.56777e-10	1.92796e-10	1	0	0	1	0	0
AAGG	9257	63311	4	205	256302759	138	902058132	253244	6.83926	45.1561	308.834	70.1851	1.23534	0.28074	0.198239	4.81983e-06	2.03435e-06	1	0	0	0	0	0
AAGGAC	705	3763	6	205	256302759	138	902058132	22578	5.33759	3.43902	18.3561	4.17157	0.110137	0.0250294	0.232069	4.29713e-07	1.81373e-07	1	0	0	1	0	0
AAGGACACCCCGATC	2	13	15	205	256302759	138	902058132	195	6.5	0.0097561	0.0634146	0.0144115	0.00095122	0.000216172	0.706522	3.71131e-09	1.56647e-09	1	0	0	1	1	0
AAGGACGCGATGTCG	1	5	15	205	256302759	138	902058132	75	5	0.00487805	0.0243902	0.00554288	0.000365854	8.31432e-05	0.543478	1.42743e-09	6.02487e-10	1	0	0	1	1	0
AAGGAG	421	1686	6	205	256302759	138	902058132	10116	4.00475	2.05366	8.22439	1.86906	0.0493463	0.0112144	0.17412	1.92531e-07	8.12634e-08	1	0	0	1	0	0
AAGGAGCTACGACAG	12	97	15	205	256302759	138	902058132	1455	8.08333	0.0585366	0.473171	0.107532	0.00709756	0.00161298	0.878623	2.76921e-08	1.16882e-08	1	0	0	1	1	0
AAGGAGGGATGGGGG	1	4	15	205	256302759	138	902058132	60	4	0.00487805	0.0195122	0.0044343	0.000292683	6.65146e-05	0.434783	1.14194e-09	4.8199e-10	1	0	0	1	0	0
AAGGAGGTGGTAGGC	649	3450	15	205	256302759	138	902058132	51750	5.31587	3.16585	16.8293	3.82459	0.252439	0.0573688	0.577812	9.84925e-07	4.15716e-07	1	0	0	1	1	0
AAGGAGTG	1	4	8	205	256302759	138	902058132	32	4	0.00487805	0.0195122	0.0044343	0.000156098	3.54744e-05	0.231884	6.09036e-10	2.57061e-10	1	0	0	1	0	0
AAGGAT	798	5720	6	205	256302759	138	902058132	34320	7.16792	3.89268	27.9024	6.34105	0.167415	0.0380463	0.311649	6.53191e-07	2.75698e-07	1	0	0	1	0	0
AAGGATCT	762	4410	8	205	256302759	138	902058132	35280	5.7874	3.71707	21.5122	4.88882	0.172098	0.0391106	0.335502	6.71462e-07	2.8341e-07	1	0	0	1	0	0
AAGGATGGGGTGGGC	1	4	15	205	256302759	138	902058132	60	4	0.00487805	0.0195122	0.0044343	0.000292683	6.65146e-05	0.434783	1.14194e-09	4.8199e-10	1	0	0	1	0	0
AAGGC	578	3400	5	205	256302759	138	902058132	17000	5.88235	2.81951	16.5854	3.76916	0.0829268	0.0188458	0.213129	3.2355e-07	1.36564e-07	1	0	0	1	0	0
AAGGCACATCGTCGG	1	4	15	205	256302759	138	902058132	60	4	0.00487805	0.0195122	0.0044343	0.000292683	6.65146e-05	0.434783	1.14194e-09	4.8199e-10	1	0	0	1	0	0
AAGGCAGACACGATG	38	240	15	205	256302759	138	902058132	3600	6.31579	0.185366	1.17073	0.266058	0.017561	0.00399087	0.686499	6.85165e-08	2.89194e-08	1	0	0	1	1	0
AAGGCAGTGGGAGTC	15	63	15	205	256302759	138	902058132	945	4.2	0.0731707	0.307317	0.0698403	0.00460976	0.0010476	0.456522	1.79856e-08	7.59134e-09	1	0	0	1	0	0
AAGGCC	2	8	6	205	256302759	138	902058132	48	4	0.0097561	0.0390244	0.00886861	0.000234146	5.32116e-05	0.173913	9.13554e-10	3.85592e-10	1	0	0	1	0	0
AAGGCCTCTCCCACAGCTGGAATCT	3	12	25	205	256302759	138	902058132	300	4	0.0146341	0.0585366	0.0133029	0.00146341	0.000332573	0.724638	5.70971e-09	2.40995e-09	1	0	0	1	1	0
AAGGCG	3	14	6	205	256302759	138	902058132	84	4.66667	0.0146341	0.0682927	0.0155201	0.000409756	9.31204e-05	0.202899	1.59872e-09	6.74785e-10	1	0	0	1	0	0
AAGGG	1	5	5	205	256302759	138	902058132	25	5	0.00487805	0.0243902	0.00554288	0.000121951	2.77144e-05	0.181159	4.75809e-10	2.00829e-10	1	0	0	1	0	0
AAGGGAG	128	1046	7	205	256302759	138	902058132	7322	8.17188	0.62439	5.10244	1.15957	0.0357171	0.00811699	0.414515	1.39355e-07	5.88188e-08	1	0	0	1	0	0
AAGGGAGTGGGCTAG	4	21	15	205	256302759	138	902058132	315	5.25	0.0195122	0.102439	0.0232801	0.00153659	0.000349201	0.570652	5.9952e-09	2.53045e-09	1	0	0	1	1	0
AAGGGCGAG	463	2288	9	205	256302759	138	902058132	20592	4.94168	2.25854	11.161	2.53642	0.100449	0.0228278	0.322284	3.91915e-07	1.65419e-07	1	0	0	1	0	0
AAGGGG	11	44	6	205	256302759	138	902058132	264	4	0.0536585	0.214634	0.0487773	0.0012878	0.000292664	0.173913	5.02455e-09	2.12075e-09	1	0	0	1	0	0
AAGGGGG	2	8	7	205	256302759	138	902058132	56	4	0.0097561	0.0390244	0.00886861	0.000273171	6.20803e-05	0.202899	1.06581e-09	4.49857e-10	1	0	0	1	0	0
AAGGGGGAG	232	1096	9	205	256302759	138	902058132	9864	4.72414	1.13171	5.34634	1.215	0.0481171	0.010935	0.308096	1.87735e-07	7.92391e-08	1	0	0	1	0	0
AAGGGGGAGGGGGGC	2	8	15	205	256302759	138	902058132	120	4	0.0097561	0.0390244	0.00886861	0.000585366	0.000133029	0.434783	2.28388e-09	9.63979e-10	1	0	0	1	0	0
AAGGGGTGAGGGGTC	1	4	15	205	256302759	138	902058132	60	4	0.00487805	0.0195122	0.0044343	0.000292683	6.65146e-05	0.434783	1.14194e-09	4.8199e-10	1	0	0	1	0	0
AAGGGGTGAGTGGTC	25	114	15	205	256302759	138	902058132	1710	4.56	0.121951	0.556098	0.126378	0.00834146	0.00189566	0.495652	3.25454e-08	1.37367e-08	1	0	0	1	0	0
AAGGGTC	16	68	7	205	256302759	138	902058132	476	4.25	0.0780488	0.331707	0.0753832	0.00232195	0.000527682	0.21558	9.05941e-09	3.82378e-09	1	0	0	1	0	0
AAGGGTG	1	4	7	205	256302759	138	902058132	28	4	0.00487805	0.0195122	0.0044343	0.000136585	3.10401e-05	0.202899	5.32906e-10	2.24928e-10	1	0	0	1	0	0
AAGGGTGATGACTGATGGCGG	1035	4146	21	205	256302759	138	902058132	87066	4.0058	5.04878	20.2244	4.59616	0.424712	0.0965193	0.609578	1.65707e-06	6.99415e-07	1	0	0	1	1	0
AAGGGTGGCGGGGGG	1	4	15	205	256302759	138	902058132	60	4	0.00487805	0.0195122	0.0044343	0.000292683	6.65146e-05	0.434783	1.14194e-09	4.8199e-10	1	0	0	1	0	0
AAGGGTGGTGTGGTC	36	174	15	205	256302759	138	902058132	2610	4.83333	0.17561	0.84878	0.192892	0.0127317	0.00289338	0.525362	4.96745e-08	2.09665e-08	1	0	0	1	1	0
AAGGTAGGGTGGGTC	1	5	15	205	256302759	138	902058132	75	5	0.00487805	0.0243902	0.00554288	0.000365854	8.31432e-05	0.543478	1.42743e-09	6.02487e-10	1	0	0	1	1	0
AAGGTGGCAGGAGAC	1	4	15	205	256302759	138	902058132	60	4	0.00487805	0.0195122	0.0044343	0.000292683	6.65146e-05	0.434783	1.14194e-09	4.8199e-10	1	0	0	1	0	0
AAGT	1808	12100	4	205	256302759	138	902058132	48400	6.69248	8.81951	59.0244	13.4138	0.236098	0.0536551	0.193985	9.21167e-07	3.88805e-07	1	0	0	0	0	0
AAGTAG	402	1908	6	205	256302759	138	902058132	11448	4.74627	1.96098	9.30732	2.11516	0.0558439	0.012691	0.20636	2.17883e-07	9.19636e-08	1	0	0	1	0	0
AAGTAT	8	34	6	205	256302759	138	902058132	204	4.25	0.0390244	0.165854	0.0376916	0.000995122	0.00022615	0.184783	3.8826e-09	1.63876e-09	1	0	0	1	0	0
AAGTATCCCCTCCAC	1	5	15	205	256302759	138	902058132	75	5	0.00487805	0.0243902	0.00554288	0.000365854	8.31432e-05	0.543478	1.42743e-09	6.02487e-10	1	0	0	1	1	0
AAGTCATCGCCCACT	35	203	15	205	256302759	138	902058132	3045	5.8	0.170732	0.990244	0.225041	0.0148537	0.00337561	0.630435	5.79536e-08	2.4461e-08	1	0	0	1	1	0
AAGTG	2	15	5	205	256302759	138	902058132	75	7.5	0.0097561	0.0731707	0.0166286	0.000365854	8.31432e-05	0.271739	1.42743e-09	6.02487e-10	1	0	0	1	0	0
AAGTGAATAT	62	275	10	205	256302759	138	902058132	2750	4.43548	0.302439	1.34146	0.304858	0.0134146	0.00304858	0.321412	5.2339e-08	2.20912e-08	1	0	0	1	0	0
AAGTGAGTGCCCAGG	26	143	15	205	256302759	138	902058132	2145	5.5	0.126829	0.697561	0.158526	0.0104634	0.0023779	0.597826	4.08244e-08	1.72311e-08	1	0	0	1	1	0
AAGTGATTCTC	8901	41537	11	205	256302759	138	902058132	456907	4.66655	43.4195	202.62	46.0469	2.22881	0.506516	0.371972	8.69602e-06	3.67041e-06	1	0	0	1	0	0
AAGTGCTGCCTCATCAGAGATCGG	2	8	24	205	256302759	138	902058132	192	4	0.0097561	0.0390244	0.00886861	0.000936585	0.000212847	0.695652	3.65421e-09	1.54237e-09	1	0	0	1	1	0
AAGTGGATAGTCGTG	93	627	15	205	256302759	138	902058132	9405	6.74194	0.453659	3.05854	0.695077	0.045878	0.0104262	0.732819	1.78999e-07	7.55519e-08	1	0	0	1	1	0
AAGTGGCGACAGGTG	25	140	15	205	256302759	138	902058132	2100	5.6	0.121951	0.682927	0.155201	0.0102439	0.00232801	0.608696	3.9968e-08	1.68696e-08	1	0	0	1	1	0
AAGTGGGAGGATTAC	1	4	15	205	256302759	138	902058132	60	4	0.00487805	0.0195122	0.0044343	0.000292683	6.65146e-05	0.434783	1.14194e-09	4.8199e-10	1	0	0	1	0	0
AAGTGGGATGCCAGG	9	55	15	205	256302759	138	902058132	825	6.11111	0.0439024	0.268293	0.0609717	0.00402439	0.000914575	0.664251	1.57017e-08	6.62736e-09	1	0	0	1	1	0
AAGTGGTGGGCATCC	2	17	15	205	256302759	138	902058132	255	8.5	0.0097561	0.0829268	0.0188458	0.0012439	0.000282687	0.923913	4.85325e-09	2.04846e-09	1	0	0	1	1	0
AAGTGT	1	4	6	205	256302759	138	902058132	24	4	0.00487805	0.0195122	0.0044343	0.000117073	2.66058e-05	0.173913	4.56777e-10	1.92796e-10	1	0	0	1	0	0
AAT	132845	1426609	3	205	256302759	138	902058132	4279827	10.7389	648.024	6959.07	1581.5	20.8772	4.74451	0.233454	8.14552e-05	3.43805e-05	1	1	1	0	0	0
AATAATC	94	376	7	205	256302759	138	902058132	2632	4	0.458537	1.83415	0.416825	0.012839	0.00291777	0.202899	5.00932e-08	2.11433e-08	1	0	0	1	0	0
AATAATT	3	12	7	205	256302759	138	902058132	84	4	0.0146341	0.0585366	0.0133029	0.000409756	9.31204e-05	0.202899	1.59872e-09	6.74785e-10	1	0	0	1	0	0
AATAC	440	2200	5	205	256302759	138	902058132	11000	5	2.14634	10.7317	2.43887	0.0536585	0.0121943	0.181159	2.09356e-07	8.83648e-08	1	0	0	1	0	0
AATACAATAT	542	2888	10	205	256302759	138	902058132	28880	5.32841	2.6439	14.0878	3.20157	0.140878	0.0320157	0.386117	5.49655e-07	2.31998e-07	1	0	0	1	0	0
AATACAT	1	4	7	205	256302759	138	902058132	28	4	0.00487805	0.0195122	0.0044343	0.000136585	3.10401e-05	0.202899	5.32906e-10	2.24928e-10	1	0	0	1	0	0
AATACGAGAGCATACACCCTAGAC	5	24	24	205	256302759	138	902058132	576	4.8	0.0243902	0.117073	0.0266058	0.00280976	0.00063854	0.834783	1.09626e-08	4.6271e-09	1	0	0	1	1	0
AATACT	1	4	6	205	256302759	138	902058132	24	4	0.00487805	0.0195122	0.0044343	0.000117073	2.66058e-05	0.173913	4.56777e-10	1.92796e-10	1	0	0	1	0	0
AATAG	1459	7602	5	205	256302759	138	902058132	38010	5.21042	7.11707	37.0829	8.42739	0.185415	0.042137	0.188783	7.2342e-07	3.0534e-07	1	0	0	1	0	0
AATAGAG	42	411	7	205	256302759	138	902058132	2877	9.78571	0.204878	2.00488	0.455625	0.0140341	0.00318937	0.496377	5.47561e-08	2.31114e-08	1	0	0	1	0	0
AATAGCCC	5	20	8	205	256302759	138	902058132	160	4	0.0243902	0.097561	0.0221715	0.000780488	0.000177372	0.231884	3.04518e-09	1.28531e-09	1	0	0	1	0	0
AATAGCCGTAATGAG	2	13	15	205	256302759	138	902058132	195	6.5	0.0097561	0.0634146	0.0144115	0.00095122	0.000216172	0.706522	3.71131e-09	1.56647e-09	1	0	0	1	1	0
AATAGT	236	944	6	205	256302759	138	902058132	5664	4	1.15122	4.60488	1.0465	0.0276293	0.00627897	0.173913	1.07799e-07	4.54998e-08	1	0	0	1	0	0
AATAGTAC	1	4	8	205	256302759	138	902058132	32	4	0.00487805	0.0195122	0.0044343	0.000156098	3.54744e-05	0.231884	6.09036e-10	2.57061e-10	1	0	0	1	0	0
AATAT	3479	20437	5	205	256302759	138	902058132	102185	5.87439	16.9707	99.6927	22.656	0.498463	0.11328	0.21284	1.94482e-06	8.20868e-07	1	0	0	1	0	0
AATATAG	4	16	7	205	256302759	138	902058132	112	4	0.0195122	0.0780488	0.0177372	0.000546341	0.000124161	0.202899	2.13163e-09	8.99714e-10	1	0	0	1	0	0
AATATAT	804	3587	7	205	256302759	138	902058132	25109	4.46144	3.92195	17.4976	3.97646	0.122483	0.0278352	0.226305	4.77884e-07	2.01705e-07	1	0	0	1	0	0
AATATC	1	4	6	205	256302759	138	902058132	24	4	0.00487805	0.0195122	0.0044343	0.000117073	2.66058e-05	0.173913	4.56777e-10	1.92796e-10	1	0	0	1	0	0
AATATG	426	1704	6	205	256302759	138	902058132	10224	4	2.07805	8.3122	1.88901	0.0498732	0.0113341	0.173913	1.94587e-07	8.2131e-08	1	0	0	1	0	0
AATATT	9	40	6	205	256302759	138	902058132	240	4.44444	0.0439024	0.195122	0.044343	0.00117073	0.000266058	0.193237	4.56777e-09	1.92796e-09	1	0	0	1	0	0
AATATTATG	337	2107	9	205	256302759	138	902058132	18963	6.25223	1.6439	10.278	2.33577	0.0925024	0.0210219	0.407754	3.60911e-07	1.52333e-07	1	0	0	1	0	0
AATC	2271	16306	4	205	256302759	138	902058132	65224	7.1801	11.078	79.5415	18.0764	0.318166	0.0723058	0.208119	1.24137e-06	5.23955e-07	1	0	0	0	0	0
AATCACACGGCACCC	34	149	15	205	256302759	138	902058132	2235	4.38235	0.165854	0.726829	0.165178	0.0109024	0.00247767	0.476343	4.25373e-08	1.79541e-08	1	0	0	1	0	0
AATCACCAG	1	4	9	205	256302759	138	902058132	36	4	0.00487805	0.0195122	0.0044343	0.00017561	3.99087e-05	0.26087	6.85165e-10	2.89194e-10	1	0	0	1	0	0
AATCACG	285	1142	7	205	256302759	138	902058132	7994	4.00702	1.39024	5.57073	1.26599	0.0389951	0.00886196	0.203255	1.52145e-07	6.42171e-08	1	0	0	1	0	0
AATCACGCCGCTGAC	1	5	15	205	256302759	138	902058132	75	5	0.00487805	0.0243902	0.00554288	0.000365854	8.31432e-05	0.543478	1.42743e-09	6.02487e-10	1	0	0	1	1	0
AATCAG	3	12	6	205	256302759	138	902058132	72	4	0.0146341	0.0585366	0.0133029	0.00035122	7.98175e-05	0.173913	1.37033e-09	5.78387e-10	1	0	0	1	0	0
AATCAT	359	1436	6	205	256302759	138	902058132	8616	4	1.75122	7.00488	1.59192	0.0420293	0.00955149	0.173913	1.63983e-07	6.92137e-08	1	0	0	1	0	0
AATCCAGTGTCGCCC	24	111	15	205	256302759	138	902058132	1665	4.625	0.117073	0.541463	0.123052	0.00812195	0.00184578	0.502717	3.16889e-08	1.33752e-08	1	0	0	1	1	0
AATCCCACACCGACC	160	756	15	205	256302759	138	902058132	11340	4.725	0.780488	3.6878	0.838083	0.0553171	0.0125713	0.513587	2.15827e-07	9.1096e-08	1	0	0	1	1	0
AATCCCCC	9	45	8	205	256302759	138	902058132	360	5	0.0439024	0.219512	0.0498859	0.0017561	0.000399087	0.289855	6.85165e-09	2.89194e-09	1	0	0	1	0	0
AATCCGACATACGCT	2	8	15	205	256302759	138	902058132	120	4	0.0097561	0.0390244	0.00886861	0.000585366	0.000133029	0.434783	2.28388e-09	9.63979e-10	1	0	0	1	0	0
AATCCGGGGTCAGAT	2	10	15	205	256302759	138	902058132	150	5	0.0097561	0.0487805	0.0110858	0.000731707	0.000166286	0.543478	2.85486e-09	1.20497e-09	1	0	0	1	1	0
AATCGT	314	1256	6	205	256302759	138	902058132	7536	4	1.53171	6.12683	1.39237	0.036761	0.00835423	0.173913	1.43428e-07	6.05379e-08	1	0	0	1	0	0
AATCGTATGAG	1726	7464	11	205	256302759	138	902058132	82104	4.32445	8.41951	36.4098	8.27441	0.400507	0.0910185	0.344703	1.56263e-06	6.59555e-07	1	0	0	1	0	0
AATCT	43507	248359	5	205	256302759	138	902058132	1241795	5.70848	212.229	1211.51	275.325	6.05754	1.37662	0.206829	2.36343e-05	9.97554e-06	1	1	0	1	0	0
AATCTC	1	4	6	205	256302759	138	902058132	24	4	0.00487805	0.0195122	0.0044343	0.000117073	2.66058e-05	0.173913	4.56777e-10	1.92796e-10	1	0	0	1	0	0
AATCTCGGAGTGAGC	8	42	15	205	256302759	138	902058132	630	5.25	0.0390244	0.204878	0.0465602	0.00307317	0.000698403	0.570652	1.19904e-08	5.06089e-09	1	0	0	1	1	0
AATCTG	1	4	6	205	256302759	138	902058132	24	4	0.00487805	0.0195122	0.0044343	0.000117073	2.66058e-05	0.173913	4.56777e-10	1.92796e-10	1	0	0	1	0	0
AATG	504	3192	4	205	256302759	138	902058132	12768	6.33333	2.45854	15.5707	3.53857	0.0622829	0.0141543	0.183575	2.43005e-07	1.02567e-07	1	0	0	0	0	0
AATGACCGTGGAGTG	12	62	15	205	256302759	138	902058132	930	5.16667	0.0585366	0.302439	0.0687317	0.00453659	0.00103098	0.561594	1.77001e-08	7.47084e-09	1	0	0	1	1	0
AATGAT	353	2010	6	205	256302759	138	902058132	12060	5.69405	1.72195	9.80488	2.22824	0.0588293	0.0133694	0.247567	2.2953e-07	9.68799e-08	1	0	0	1	0	0
AATGCCGTCCTGGAC	2	12	15	205	256302759	138	902058132	180	6	0.0097561	0.0585366	0.0133029	0.000878049	0.000199544	0.652174	3.42583e-09	1.44597e-09	1	0	0	1	1	0
AATGCGAGGAGGCGG	1	4	15	205	256302759	138	902058132	60	4	0.00487805	0.0195122	0.0044343	0.000292683	6.65146e-05	0.434783	1.14194e-09	4.8199e-10	1	0	0	1	0	0
AATGCGAGGAGGGGG	2	11	15	205	256302759	138	902058132	165	5.5	0.0097561	0.0536585	0.0121943	0.000804878	0.000182915	0.597826	3.14034e-09	1.32547e-09	1	0	0	1	1	0
AATGCGAGGAGGTGG	321	1486	15	205	256302759	138	902058132	22290	4.62928	1.56585	7.24878	1.64734	0.108732	0.0247102	0.503183	4.24232e-07	1.79059e-07	1	0	0	1	1	0
AATGCGATCTC	386	1842	11	205	256302759	138	902058132	20262	4.77202	1.88293	8.98537	2.042	0.098839	0.022462	0.380378	3.85634e-07	1.62768e-07	1	0	0	1	0	0
AATGG	103	688	5	205	256302759	138	902058132	3440	6.67961	0.502439	3.3561	0.7627	0.0167805	0.0038135	0.242015	6.54714e-08	2.76341e-08	1	0	0	1	0	0
AATGGACGGCTGGCG	1	4	15	205	256302759	138	902058132	60	4	0.00487805	0.0195122	0.0044343	0.000292683	6.65146e-05	0.434783	1.14194e-09	4.8199e-10	1	0	0	1	0	0
AATGGAGGGGTGGAT	1	4	15	205	256302759	138	902058132	60	4	0.00487805	0.0195122	0.0044343	0.000292683	6.65146e-05	0.434783	1.14194e-09	4.8199e-10	1	0	0	1	0	0
AATGGC	319	1812	6	205	256302759	138	902058132	10872	5.68025	1.5561	8.83902	2.00874	0.0530341	0.0120524	0.246967	2.0692e-07	8.73365e-08	1	0	0	1	0	0
AATGGCAGAGGATAGATGATATGG	17	83	24	205	256302759	138	902058132	1992	4.88235	0.0829268	0.404878	0.0920118	0.00971707	0.00220828	0.849105	3.79125e-08	1.60021e-08	1	0	0	1	1	0
AATGGCCATCGACCT	1	4	15	205	256302759	138	902058132	60	4	0.00487805	0.0195122	0.0044343	0.000292683	6.65146e-05	0.434783	1.14194e-09	4.8199e-10	1	0	0	1	0	0
AATGGCGTGCGAGCG	8	33	15	205	256302759	138	902058132	495	4.125	0.0390244	0.160976	0.036583	0.00241463	0.000548745	0.44837	9.42102e-09	3.97641e-09	1	0	0	1	0	0
AATGGGCGATAGGCG	7	35	15	205	256302759	138	902058132	525	5	0.0341463	0.170732	0.0388002	0.00256098	0.000582002	0.543478	9.99199e-09	4.21741e-09	1	0	0	1	1	0
AATGGGTGGGACGTATGTGGGCGG	1	4	24	205	256302759	138	902058132	96	4	0.00487805	0.0195122	0.0044343	0.000468293	0.000106423	0.695652	1.82711e-09	7.71183e-10	1	0	0	1	1	0
AATGGGTGGTAGGCG	167	820	15	205	256302759	138	902058132	12300	4.91018	0.814634	4	0.909032	0.06	0.0136355	0.533715	2.34098e-07	9.88079e-08	1	0	0	1	1	0
AATGGT	303	1212	6	205	256302759	138	902058132	7272	4	1.47805	5.9122	1.34359	0.0354732	0.00806156	0.173913	1.38403e-07	5.84171e-08	1	0	0	1	0	0
AATGGTCTCTCGGGC	11	58	15	205	256302759	138	902058132	870	5.27273	0.0536585	0.282927	0.0642974	0.0042439	0.000964461	0.573123	1.65582e-08	6.98885e-09	1	0	0	1	1	0
AATGT	1	5	5	205	256302759	138	902058132	25	5	0.00487805	0.0243902	0.00554288	0.000121951	2.77144e-05	0.181159	4.75809e-10	2.00829e-10	1	0	0	1	0	0
AATGTAT	1	4	7	205	256302759	138	902058132	28	4	0.00487805	0.0195122	0.0044343	0.000136585	3.10401e-05	0.202899	5.32906e-10	2.24928e-10	1	0	0	1	0	0
AATGTGGCGTGTCTG	12	64	15	205	256302759	138	902058132	960	5.33333	0.0585366	0.312195	0.0709489	0.00468293	0.00106423	0.57971	1.82711e-08	7.71183e-09	1	0	0	1	1	0
AATGTGTCGGAGGGC	15	76	15	205	256302759	138	902058132	1140	5.06667	0.0731707	0.370732	0.0842518	0.00556098	0.00126378	0.550725	2.16969e-08	9.1578e-09	1	0	0	1	1	0
AATT	580	4037	4	205	256302759	138	902058132	16148	6.96034	2.82927	19.6927	4.47532	0.0787707	0.0179013	0.201749	3.07335e-07	1.29719e-07	1	0	0	0	0	0
AATTAC	277	1108	6	205	256302759	138	902058132	6648	4	1.35122	5.40488	1.2283	0.0324293	0.00736981	0.173913	1.26527e-07	5.34044e-08	1	0	0	1	0	0
AATTAG	38	152	6	205	256302759	138	902058132	912	4	0.185366	0.741463	0.168504	0.00444878	0.00101102	0.173913	1.73575e-08	7.32624e-09	1	0	0	1	0	0
AATTAT	20	81	6	205	256302759	138	902058132	486	4.05	0.097561	0.395122	0.0897947	0.00237073	0.000538768	0.176087	9.24973e-09	3.90412e-09	1	0	0	1	0	0
AATTATAC	1	4	8	205	256302759	138	902058132	32	4	0.00487805	0.0195122	0.0044343	0.000156098	3.54744e-05	0.231884	6.09036e-10	2.57061e-10	1	0	0	1	0	0
AATTC	307	1536	5	205	256302759	138	902058132	7680	5.00326	1.49756	7.49268	1.70277	0.0374634	0.00851386	0.181277	1.46169e-07	6.16947e-08	1	0	0	1	0	0
AATTCCG	2	8	7	205	256302759	138	902058132	56	4	0.0097561	0.0390244	0.00886861	0.000273171	6.20803e-05	0.202899	1.06581e-09	4.49857e-10	1	0	0	1	0	0
AC	1806601	32004921	2	205	256302759	138	902058132	64009842	17.7155	8812.69	156122	35479.9	312.243	70.9598	0.256747	0.00121826	0.000514201	1	1	1	0	0	0
ACACACC	1	4	7	205	256302759	138	902058132	28	4	0.00487805	0.0195122	0.0044343	0.000136585	3.10401e-05	0.202899	5.32906e-10	2.24928e-10	1	0	0	1	0	0
ACACACCCTCAGCCC	48	192	15	205	256302759	138	902058132	2880	4	0.234146	0.936585	0.212847	0.0140488	0.0031927	0.434783	5.48132e-08	2.31355e-08	1	0	0	1	0	0
ACACACTGACCCGAT	32	190	15	205	256302759	138	902058132	2850	5.9375	0.156098	0.926829	0.210629	0.0139024	0.00315944	0.64538	5.42423e-08	2.28945e-08	1	0	0	1	1	0
ACACAG	289	1157	6	205	256302759	138	902058132	6942	4.00346	1.40976	5.6439	1.28262	0.0338634	0.00769573	0.174063	1.32123e-07	5.57662e-08	1	0	0	1	0	0
ACACAGACCCGGCCC	7	34	15	205	256302759	138	902058132	510	4.85714	0.0341463	0.165854	0.0376916	0.0024878	0.000565374	0.52795	9.70651e-09	4.09691e-09	1	0	0	1	1	0
ACACAGC	483	2669	7	205	256302759	138	902058132	18683	5.52588	2.3561	13.0195	2.95879	0.0911366	0.0207115	0.280298	3.55582e-07	1.50084e-07	1	0	0	1	0	0
ACACAGCCACTCTCC	91	434	15	205	256302759	138	902058132	6510	4.76923	0.443902	2.11707	0.481122	0.0317561	0.00721683	0.518395	1.23901e-07	5.22959e-08	1	0	0	1	1	0
ACACAT	334	1343	6	205	256302759	138	902058132	8058	4.02096	1.62927	6.55122	1.48882	0.0393073	0.00893291	0.174824	1.53363e-07	6.47312e-08	1	0	0	1	0	0
ACACATACAT	1	4	10	205	256302759	138	902058132	40	4	0.00487805	0.0195122	0.0044343	0.000195122	4.4343e-05	0.289855	7.61295e-10	3.21326e-10	1	0	0	1	0	0
ACACATAT	442	1945	8	205	256302759	138	902058132	15560	4.40045	2.1561	9.4878	2.15618	0.0759024	0.0172494	0.255099	2.96144e-07	1.24996e-07	1	0	0	1	0	0
ACACATCCACTGGCG	2	12	15	205	256302759	138	902058132	180	6	0.0097561	0.0585366	0.0133029	0.000878049	0.000199544	0.652174	3.42583e-09	1.44597e-09	1	0	0	1	1	0
ACACATCGGTCTCGC	4	20	15	205	256302759	138	902058132	300	5	0.0195122	0.097561	0.0221715	0.00146341	0.000332573	0.543478	5.70971e-09	2.40995e-09	1	0	0	1	1	0
ACACATCGTACACCC	15	82	15	205	256302759	138	902058132	1230	5.46667	0.0731707	0.4	0.0909032	0.006	0.00136355	0.594203	2.34098e-08	9.88079e-09	1	0	0	1	1	0
ACACC	5	25	5	205	256302759	138	902058132	125	5	0.0243902	0.121951	0.0277144	0.000609756	0.000138572	0.181159	2.37905e-09	1.00414e-09	1	0	0	1	0	0
ACACCACGAGACGAG	123	630	15	205	256302759	138	902058132	9450	5.12195	0.6	3.07317	0.698403	0.0460976	0.010476	0.556734	1.79856e-07	7.59134e-08	1	0	0	1	1	0
ACACCAT	1	5	7	205	256302759	138	902058132	35	5	0.00487805	0.0243902	0.00554288	0.000170732	3.88002e-05	0.253623	6.66133e-10	2.81161e-10	1	0	0	1	0	0
ACACCC	572	2293	6	205	256302759	138	902058132	13758	4.00874	2.79024	11.1854	2.54196	0.0671122	0.0152518	0.174293	2.61847e-07	1.1052e-07	1	0	0	1	0	0
ACACCCTCACACCGC	1	4	15	205	256302759	138	902058132	60	4	0.00487805	0.0195122	0.0044343	0.000292683	6.65146e-05	0.434783	1.14194e-09	4.8199e-10	1	0	0	1	0	0
ACACCCTGTCCACGC	1	5	15	205	256302759	138	902058132	75	5	0.00487805	0.0243902	0.00554288	0.000365854	8.31432e-05	0.543478	1.42743e-09	6.02487e-10	1	0	0	1	1	0
ACACCG	1	4	6	205	256302759	138	902058132	24	4	0.00487805	0.0195122	0.0044343	0.000117073	2.66058e-05	0.173913	4.56777e-10	1.92796e-10	1	0	0	1	0	0
ACACCGAGACGCACC	81	354	15	205	256302759	138	902058132	5310	4.37037	0.395122	1.72683	0.392436	0.0259024	0.00588654	0.47504	1.01062e-07	4.26561e-08	1	0	0	1	0	0
ACACCGATAGGACAG	1	9	15	205	256302759	138	902058132	135	9	0.00487805	0.0439024	0.00997718	0.000658537	0.000149658	0.978261	2.56937e-09	1.08448e-09	1	0	0	1	1	0
ACACCGATAGTGGAG	6	44	15	205	256302759	138	902058132	660	7.33333	0.0292683	0.214634	0.0487773	0.00321951	0.00073166	0.797101	1.25614e-08	5.30189e-09	1	0	0	1	1	0
ACACCGCAGGATGAG	1	4	15	205	256302759	138	902058132	60	4	0.00487805	0.0195122	0.0044343	0.000292683	6.65146e-05	0.434783	1.14194e-09	4.8199e-10	1	0	0	1	0	0
ACACCGCAGGCACCC	1	5	15	205	256302759	138	902058132	75	5	0.00487805	0.0243902	0.00554288	0.000365854	8.31432e-05	0.543478	1.42743e-09	6.02487e-10	1	0	0	1	1	0
ACACCGGAGTCATCC	4	27	15	205	256302759	138	902058132	405	6.75	0.0195122	0.131707	0.0299316	0.00197561	0.000448973	0.733696	7.70811e-09	3.25343e-09	1	0	0	1	1	0
ACACCTCAGTCCTGG	2	13	15	205	256302759	138	902058132	195	6.5	0.0097561	0.0634146	0.0144115	0.00095122	0.000216172	0.706522	3.71131e-09	1.56647e-09	1	0	0	1	1	0
ACACCTCGCACCACC	50	219	15	205	256302759	138	902058132	3285	4.38	0.243902	1.06829	0.242778	0.0160244	0.00364167	0.476087	6.25213e-08	2.63889e-08	1	0	0	1	0	0
ACACGACTGACCCAT	1708	9226	15	205	256302759	138	902058132	138390	5.40164	8.33171	45.0049	10.2277	0.675073	0.153416	0.587135	2.63389e-06	1.11171e-06	1	0	0	1	1	0
ACACGC	1640	7398	6	205	256302759	138	902058132	44388	4.51098	8	36.0878	8.20125	0.216527	0.0492075	0.196129	8.44809e-07	3.56576e-07	1	0	0	1	0	0
ACACGCACCCACGCC	1	4	15	205	256302759	138	902058132	60	4	0.00487805	0.0195122	0.0044343	0.000292683	6.65146e-05	0.434783	1.14194e-09	4.8199e-10	1	0	0	1	0	0
ACACGCCACCCTATC	440	1897	15	205	256302759	138	902058132	28455	4.31136	2.14634	9.25366	2.10297	0.138805	0.0315445	0.468626	5.41566e-07	2.28584e-07	1	0	0	1	0	0
ACACGCCACCCTCTC	1	4	15	205	256302759	138	902058132	60	4	0.00487805	0.0195122	0.0044343	0.000292683	6.65146e-05	0.434783	1.14194e-09	4.8199e-10	1	0	0	1	0	0
ACACGCCGCTCCTAGTCACGCCCCT	1	4	25	205	256302759	138	902058132	100	4	0.00487805	0.0195122	0.0044343	0.000487805	0.000110858	0.724638	1.90324e-09	8.03316e-10	1	0	0	1	1	0
ACACGCGACGGCACC	18	83	15	205	256302759	138	902058132	1245	4.61111	0.0878049	0.404878	0.0920118	0.00607317	0.00138018	0.501208	2.36953e-08	1.00013e-08	1	0	0	1	1	0
ACACGCGGGCATCGG	1	4	15	205	256302759	138	902058132	60	4	0.00487805	0.0195122	0.0044343	0.000292683	6.65146e-05	0.434783	1.14194e-09	4.8199e-10	1	0	0	1	0	0
ACACGGC	858	3439	7	205	256302759	138	902058132	24073	4.00816	4.18537	16.7756	3.81239	0.117429	0.0266868	0.203312	4.58166e-07	1.93382e-07	1	0	0	1	0	0
ACACGGCACCGGGTC	2	12	15	205	256302759	138	902058132	180	6	0.0097561	0.0585366	0.0133029	0.000878049	0.000199544	0.652174	3.42583e-09	1.44597e-09	1	0	0	1	1	0
ACACGGT	8	32	7	205	256302759	138	902058132	224	4	0.0390244	0.156098	0.0354744	0.00109268	0.000248321	0.202899	4.26325e-09	1.79943e-09	1	0	0	1	0	0
ACACGT	1255	5853	6	205	256302759	138	902058132	35118	4.66375	6.12195	28.5512	6.4885	0.171307	0.038931	0.202772	6.68379e-07	2.82108e-07	1	0	0	1	0	0
ACACTACAGCGCGGG	1	5	15	205	256302759	138	902058132	75	5	0.00487805	0.0243902	0.00554288	0.000365854	8.31432e-05	0.543478	1.42743e-09	6.02487e-10	1	0	0	1	1	0
ACACTC	2	8	6	205	256302759	138	902058132	48	4	0.0097561	0.0390244	0.00886861	0.000234146	5.32116e-05	0.173913	9.13554e-10	3.85592e-10	1	0	0	1	0	0
ACACTCC	14	57	7	205	256302759	138	902058132	399	4.07143	0.0682927	0.278049	0.0631888	0.00194634	0.000442322	0.206522	7.59392e-09	3.20523e-09	1	0	0	1	0	0
ACACTCCGACGACTC	4	20	15	205	256302759	138	902058132	300	5	0.0195122	0.097561	0.0221715	0.00146341	0.000332573	0.543478	5.70971e-09	2.40995e-09	1	0	0	1	1	0
ACACTCCTCACTGCC	423	2097	15	205	256302759	138	902058132	31455	4.95745	2.06341	10.2293	2.32468	0.153439	0.0348703	0.538853	5.98663e-07	2.52683e-07	1	0	0	1	1	0
ACACTGCTG	557	3148	9	205	256302759	138	902058132	28332	5.65171	2.71707	15.3561	3.4898	0.138205	0.0314082	0.368589	5.39225e-07	2.27595e-07	1	0	0	1	0	0
ACACTGT	4	16	7	205	256302759	138	902058132	112	4	0.0195122	0.0780488	0.0177372	0.000546341	0.000124161	0.202899	2.13163e-09	8.99714e-10	1	0	0	1	0	0
ACACTGTGGC	5	22	10	205	256302759	138	902058132	220	4.4	0.0243902	0.107317	0.0243887	0.00107317	0.000243887	0.318841	4.18712e-09	1.7673e-09	1	0	0	1	0	0
ACAG	4304	32091	4	205	256302759	138	902058132	128364	7.45609	20.9951	156.541	35.5753	0.626166	0.142301	0.216118	2.44307e-06	1.03117e-06	1	0	0	0	0	0
ACAGACAGAG	2	8	10	205	256302759	138	902058132	80	4	0.0097561	0.0390244	0.00886861	0.000390244	8.86861e-05	0.289855	1.52259e-09	6.42653e-10	1	0	0	1	0	0
ACAGACGC	774	3319	8	205	256302759	138	902058132	26552	4.28811	3.77561	16.1902	3.67936	0.129522	0.0294349	0.248586	5.05347e-07	2.13296e-07	1	0	0	1	0	0
ACAGAG	1429	7315	6	205	256302759	138	902058132	43890	5.11896	6.97073	35.6829	8.10923	0.214098	0.0486554	0.222564	8.35331e-07	3.52575e-07	1	0	0	1	0	0
ACAGAGAG	11245	69087	8	205	256302759	138	902058132	552696	6.1438	54.8537	337.01	76.5882	2.69608	0.612706	0.356162	1.05191e-05	4.4399e-06	1	0	0	1	0	0
ACAGAGAGACCGACC	27	153	15	205	256302759	138	902058132	2295	5.66667	0.131707	0.746341	0.169612	0.0111951	0.00254418	0.615942	4.36793e-08	1.84361e-08	1	0	0	1	1	0
ACAGAGAGAG	7927	46961	10	205	256302759	138	902058132	469610	5.92418	38.6683	229.078	52.0598	2.29078	0.520598	0.429289	8.93779e-06	3.77245e-06	1	0	0	1	0	0
ACAGAGG	6	24	7	205	256302759	138	902058132	168	4	0.0292683	0.117073	0.0266058	0.000819512	0.000186241	0.202899	3.19744e-09	1.34957e-09	1	0	0	1	0	0
ACAGAGTGGGGGGGG	1	4	15	205	256302759	138	902058132	60	4	0.00487805	0.0195122	0.0044343	0.000292683	6.65146e-05	0.434783	1.14194e-09	4.8199e-10	1	0	0	1	0	0
ACAGAT	2	8	6	205	256302759	138	902058132	48	4	0.0097561	0.0390244	0.00886861	0.000234146	5.32116e-05	0.173913	9.13554e-10	3.85592e-10	1	0	0	1	0	0
ACAGATGCCCGCGCT	1	4	15	205	256302759	138	902058132	60	4	0.00487805	0.0195122	0.0044343	0.000292683	6.65146e-05	0.434783	1.14194e-09	4.8199e-10	1	0	0	1	0	0
ACAGC	2	10	5	205	256302759	138	902058132	50	5	0.0097561	0.0487805	0.0110858	0.000243902	5.54288e-05	0.181159	9.51618e-10	4.01658e-10	1	0	0	1	0	0
ACAGCC	2	8	6	205	256302759	138	902058132	48	4	0.0097561	0.0390244	0.00886861	0.000234146	5.32116e-05	0.173913	9.13554e-10	3.85592e-10	1	0	0	1	0	0
ACAGCCAGGCCACCC	1	4	15	205	256302759	138	902058132	60	4	0.00487805	0.0195122	0.0044343	0.000292683	6.65146e-05	0.434783	1.14194e-09	4.8199e-10	1	0	0	1	0	0
ACAGCCCTACTACCC	2	8	15	205	256302759	138	902058132	120	4	0.0097561	0.0390244	0.00886861	0.000585366	0.000133029	0.434783	2.28388e-09	9.63979e-10	1	0	0	1	0	0
ACAGCGACAGTGAGG	73	403	15	205	256302759	138	902058132	6045	5.52055	0.356098	1.96585	0.446756	0.0294878	0.00670134	0.60006	1.15051e-07	4.85604e-08	1	0	0	1	1	0
ACAGCGACCCTCACC	4	19	15	205	256302759	138	902058132	285	4.75	0.0195122	0.0926829	0.0210629	0.00139024	0.000315944	0.516304	5.42423e-09	2.28945e-09	1	0	0	1	1	0
ACAGCGACGGCACCC	53	241	15	205	256302759	138	902058132	3615	4.54717	0.258537	1.17561	0.267167	0.0176341	0.0040075	0.494258	6.8802e-08	2.90399e-08	1	0	0	1	0	0
ACAGCGAGATGGGCG	2	9	15	205	256302759	138	902058132	135	4.5	0.0097561	0.0439024	0.00997718	0.000658537	0.000149658	0.48913	2.56937e-09	1.08448e-09	1	0	0	1	0	0
ACAGGCTACTCCGATCTCTCTCAGC	2	9	25	205	256302759	138	902058132	225	4.5	0.0097561	0.0439024	0.00997718	0.00109756	0.00024943	0.815217	4.28228e-09	1.80746e-09	1	0	0	1	1	0
ACAGGG	1	4	6	205	256302759	138	902058132	24	4	0.00487805	0.0195122	0.0044343	0.000117073	2.66058e-05	0.173913	4.56777e-10	1.92796e-10	1	0	0	1	0	0
ACAGGGCTACGGTGG	5	28	15	205	256302759	138	902058132	420	5.6	0.0243902	0.136585	0.0310401	0.00204878	0.000465602	0.608696	7.9936e-09	3.37393e-09	1	0	0	1	1	0
ACAGGGGCGAGTGGC	1	4	15	205	256302759	138	902058132	60	4	0.00487805	0.0195122	0.0044343	0.000292683	6.65146e-05	0.434783	1.14194e-09	4.8199e-10	1	0	0	1	0	0
ACAGGGGCGTCGGTC	4	17	15	205	256302759	138	902058132	255	4.25	0.0195122	0.0829268	0.0188458	0.0012439	0.000282687	0.461957	4.85325e-09	2.04846e-09	1	0	0	1	0	0
ACAGGTCAGTCGGTC	20	110	15	205	256302759	138	902058132	1650	5.5	0.097561	0.536585	0.121943	0.00804878	0.00182915	0.597826	3.14034e-08	1.32547e-08	1	0	0	1	1	0
ACAGGTGCTGGCTGG	14	78	15	205	256302759	138	902058132	1170	5.57143	0.0682927	0.380488	0.0864689	0.00570732	0.00129703	0.60559	2.22679e-08	9.3988e-09	1	0	0	1	1	0
ACAGT	7	35	5	205	256302759	138	902058132	175	5	0.0341463	0.170732	0.0388002	0.000853659	0.000194001	0.181159	3.33066e-09	1.4058e-09	1	0	0	1	0	0
ACAGTCGCAGTCACC	29	178	15	205	256302759	138	902058132	2670	6.13793	0.141463	0.868293	0.197327	0.0130244	0.0029599	0.667166	5.08164e-08	2.14485e-08	1	0	0	1	1	0
ACAGTG	2	8	6	205	256302759	138	902058132	48	4	0.0097561	0.0390244	0.00886861	0.000234146	5.32116e-05	0.173913	9.13554e-10	3.85592e-10	1	0	0	1	0	0
ACAGTGACCCATCCG	40	215	15	205	256302759	138	902058132	3225	5.375	0.195122	1.04878	0.238344	0.0157317	0.00357516	0.584239	6.13794e-08	2.59069e-08	1	0	0	1	1	0
ACAT	30588	368172	4	205	256302759	138	902058132	1472688	12.0365	149.21	1795.96	408.147	7.18384	1.63259	0.348884	2.80287e-05	1.18303e-05	1	1	0	0	0	0
ACATAGCGTATGAGC	2	8	15	205	256302759	138	902058132	120	4	0.0097561	0.0390244	0.00886861	0.000585366	0.000133029	0.434783	2.28388e-09	9.63979e-10	1	0	0	1	0	0
ACATAT	705	2848	6	205	256302759	138	902058132	17088	4.03972	3.43902	13.8927	3.15722	0.0833561	0.0189433	0.17564	3.25225e-07	1.37271e-07	1	0	0	1	0	0
ACATCCCGACTCCCC	1	4	15	205	256302759	138	902058132	60	4	0.00487805	0.0195122	0.0044343	0.000292683	6.65146e-05	0.434783	1.14194e-09	4.8199e-10	1	0	0	1	0	0
ACATCCCTCCACCGC	228	1030	15	205	256302759	138	902058132	15450	4.51754	1.1122	5.02439	1.14183	0.0753659	0.0171275	0.491037	2.9405e-07	1.24112e-07	1	0	0	1	0	0
ACATCT	7	28	6	205	256302759	138	902058132	168	4	0.0341463	0.136585	0.0310401	0.000819512	0.000186241	0.173913	3.19744e-09	1.34957e-09	1	0	0	1	0	0
ACATGC	2	8	6	205	256302759	138	902058132	48	4	0.0097561	0.0390244	0.00886861	0.000234146	5.32116e-05	0.173913	9.13554e-10	3.85592e-10	1	0	0	1	0	0
ACATGCCAGATATCCTCCGTCATCC	4	16	25	205	256302759	138	902058132	400	4	0.0195122	0.0780488	0.0177372	0.00195122	0.00044343	0.724638	7.61295e-09	3.21326e-09	1	0	0	1	1	0
ACATGCTAGTATCCT	2	10	15	205	256302759	138	902058132	150	5	0.0097561	0.0487805	0.0110858	0.000731707	0.000166286	0.543478	2.85486e-09	1.20497e-09	1	0	0	1	1	0
ACATGCTGACCTACC	2	10	15	205	256302759	138	902058132	150	5	0.0097561	0.0487805	0.0110858	0.000731707	0.000166286	0.543478	2.85486e-09	1.20497e-09	1	0	0	1	1	0
ACATGG	2	9	6	205	256302759	138	902058132	54	4.5	0.0097561	0.0439024	0.00997718	0.000263415	5.98631e-05	0.195652	1.02775e-09	4.33791e-10	1	0	0	1	0	0
ACATGT	5	20	6	205	256302759	138	902058132	120	4	0.0243902	0.097561	0.0221715	0.000585366	0.000133029	0.173913	2.28388e-09	9.63979e-10	1	0	0	1	0	0
ACC	34642	311275	3	205	256302759	138	902058132	933825	8.98548	168.985	1518.41	345.072	4.55524	1.03522	0.195337	1.77729e-05	7.50157e-06	1	1	0	0	0	0
ACCACCCGCAGAGGC	2	8	15	205	256302759	138	902058132	120	4	0.0097561	0.0390244	0.00886861	0.000585366	0.000133029	0.434783	2.28388e-09	9.63979e-10	1	0	0	1	0	0
ACCACCTGCCCCCTC	1	4	15	205	256302759	138	902058132	60	4	0.00487805	0.0195122	0.0044343	0.000292683	6.65146e-05	0.434783	1.14194e-09	4.8199e-10	1	0	0	1	0	0
ACCACG	140	676	6	205	256302759	138	902058132	4056	4.82857	0.682927	3.29756	0.749397	0.0197854	0.00449638	0.209938	7.71953e-08	3.25825e-08	1	0	0	1	0	0
ACCACGCCCTCCCTC	1	4	15	205	256302759	138	902058132	60	4	0.00487805	0.0195122	0.0044343	0.000292683	6.65146e-05	0.434783	1.14194e-09	4.8199e-10	1	0	0	1	0	0
ACCACGCGCACCCCC	1	4	15	205	256302759	138	902058132	60	4	0.00487805	0.0195122	0.0044343	0.000292683	6.65146e-05	0.434783	1.14194e-09	4.8199e-10	1	0	0	1	0	0
ACCACTATCCGCCAG	2	8	15	205	256302759	138	902058132	120	4	0.0097561	0.0390244	0.00886861	0.000585366	0.000133029	0.434783	2.28388e-09	9.63979e-10	1	0	0	1	0	0
ACCAGACTCATCACG	3	12	15	205	256302759	138	902058132	180	4	0.0146341	0.0585366	0.0133029	0.000878049	0.000199544	0.434783	3.42583e-09	1.44597e-09	1	0	0	1	0	0
ACCAGAT	349	1396	7	205	256302759	138	902058132	9772	4	1.70244	6.80976	1.54757	0.0476683	0.010833	0.202899	1.85984e-07	7.85e-08	1	0	0	1	0	0
ACCAGC	1306	5538	6	205	256302759	138	902058132	33228	4.24043	6.37073	27.0146	6.13929	0.162088	0.0368358	0.184366	6.32408e-07	2.66926e-07	1	0	0	1	0	0
ACCAGCCCAGACCTC	47	252	15	205	256302759	138	902058132	3780	5.3617	0.229268	1.22927	0.279361	0.018439	0.00419042	0.582794	7.19424e-08	3.03653e-08	1	0	0	1	1	0
ACCAGCCTCACTCCT	20	113	15	205	256302759	138	902058132	1695	5.65	0.097561	0.55122	0.125269	0.00826829	0.00187904	0.61413	3.22599e-08	1.36162e-08	1	0	0	1	1	0
ACCAGCGACGAGATG	21	120	15	205	256302759	138	902058132	1800	5.71429	0.102439	0.585366	0.133029	0.00878049	0.00199544	0.621118	3.42583e-08	1.44597e-08	1	0	0	1	1	0
ACCAGCTCGCATCTC	15	78	15	205	256302759	138	902058132	1170	5.2	0.0731707	0.380488	0.0864689	0.00570732	0.00129703	0.565217	2.22679e-08	9.3988e-09	1	0	0	1	1	0
ACCAGGGTAGGATGG	82	504	15	205	256302759	138	902058132	7560	6.14634	0.4	2.45854	0.558722	0.036878	0.00838083	0.668081	1.43885e-07	6.07307e-08	1	0	0	1	1	0
ACCAGTGGGATGCGG	2	14	15	205	256302759	138	902058132	210	7	0.0097561	0.0682927	0.0155201	0.00102439	0.000232801	0.76087	3.9968e-09	1.68696e-09	1	0	0	1	1	0
ACCATACCCACGCGG	5	30	15	205	256302759	138	902058132	450	6	0.0243902	0.146341	0.0332573	0.00219512	0.000498859	0.652174	8.56457e-09	3.61492e-09	1	0	0	1	1	0
ACCATC	602	2410	6	205	256302759	138	902058132	14460	4.00332	2.93659	11.7561	2.67167	0.0705366	0.01603	0.174057	2.75208e-07	1.16159e-07	1	0	0	1	0	0
ACCATCATCCGACGC	1	5	15	205	256302759	138	902058132	75	5	0.00487805	0.0243902	0.00554288	0.000365854	8.31432e-05	0.543478	1.42743e-09	6.02487e-10	1	0	0	1	1	0
ACCATCCTCCCAGCG	1	4	15	205	256302759	138	902058132	60	4	0.00487805	0.0195122	0.0044343	0.000292683	6.65146e-05	0.434783	1.14194e-09	4.8199e-10	1	0	0	1	0	0
ACCATCTCGCTAGCG	1	4	15	205	256302759	138	902058132	60	4	0.00487805	0.0195122	0.0044343	0.000292683	6.65146e-05	0.434783	1.14194e-09	4.8199e-10	1	0	0	1	0	0
ACCC	115	784	4	205	256302759	138	902058132	3136	6.81739	0.560976	3.82439	0.869124	0.0152976	0.00347649	0.197606	5.96855e-08	2.5192e-08	1	0	0	0	0	0
ACCCACCGCGACGGC	1	4	15	205	256302759	138	902058132	60	4	0.00487805	0.0195122	0.0044343	0.000292683	6.65146e-05	0.434783	1.14194e-09	4.8199e-10	1	0	0	1	0	0
ACCCACTCTCGCATC	2	8	15	205	256302759	138	902058132	120	4	0.0097561	0.0390244	0.00886861	0.000585366	0.000133029	0.434783	2.28388e-09	9.63979e-10	1	0	0	1	0	0
ACCCAG	1	4	6	205	256302759	138	902058132	24	4	0.00487805	0.0195122	0.0044343	0.000117073	2.66058e-05	0.173913	4.56777e-10	1.92796e-10	1	0	0	1	0	0
ACCCATC	1	4	7	205	256302759	138	902058132	28	4	0.00487805	0.0195122	0.0044343	0.000136585	3.10401e-05	0.202899	5.32906e-10	2.24928e-10	1	0	0	1	0	0
ACCCC	27	137	5	205	256302759	138	902058132	685	5.07407	0.131707	0.668293	0.151875	0.00334146	0.000759375	0.183843	1.30372e-08	5.50271e-09	1	0	0	1	0	0
ACCCCC	216	893	6	205	256302759	138	902058132	5358	4.13426	1.05366	4.3561	0.989958	0.0261366	0.00593975	0.17975	1.01975e-07	4.30417e-08	1	0	0	1	0	0
ACCCCCACCTAGCCC	1	5	15	205	256302759	138	902058132	75	5	0.00487805	0.0243902	0.00554288	0.000365854	8.31432e-05	0.543478	1.42743e-09	6.02487e-10	1	0	0	1	1	0
ACCCCCC	26	104	7	205	256302759	138	902058132	728	4	0.126829	0.507317	0.115292	0.00355122	0.000807043	0.202899	1.38556e-08	5.84814e-09	1	0	0	1	0	0
ACCCCCTCCATAGCC	1	4	15	205	256302759	138	902058132	60	4	0.00487805	0.0195122	0.0044343	0.000292683	6.65146e-05	0.434783	1.14194e-09	4.8199e-10	1	0	0	1	0	0
ACCCCGTCACGTAGC	2	10	15	205	256302759	138	902058132	150	5	0.0097561	0.0487805	0.0110858	0.000731707	0.000166286	0.543478	2.85486e-09	1.20497e-09	1	0	0	1	1	0
ACCCCTGCACCTCGG	3	12	15	205	256302759	138	902058132	180	4	0.0146341	0.0585366	0.0133029	0.000878049	0.000199544	0.434783	3.42583e-09	1.44597e-09	1	0	0	1	0	0
ACCCGATGGCGATAG	59	309	15	205	256302759	138	902058132	4635	5.23729	0.287805	1.50732	0.34255	0.0226098	0.00513825	0.56927	8.8215e-08	3.72337e-08	1	0	0	1	1	0
ACCCGC	1	4	6	205	256302759	138	902058132	24	4	0.00487805	0.0195122	0.0044343	0.000117073	2.66058e-05	0.173913	4.56777e-10	1.92796e-10	1	0	0	1	0	0
ACCCTACTCCCATCG	36	147	15	205	256302759	138	902058132	2205	4.08333	0.17561	0.717073	0.162961	0.0107561	0.00244441	0.443841	4.19664e-08	1.77131e-08	1	0	0	1	0	0
ACCCTATCTCGCCCC	1	4	15	205	256302759	138	902058132	60	4	0.00487805	0.0195122	0.0044343	0.000292683	6.65146e-05	0.434783	1.14194e-09	4.8199e-10	1	0	0	1	0	0
ACCCTC	8	38	6	205	256302759	138	902058132	228	4.75	0.0390244	0.185366	0.0421259	0.0011122	0.000252755	0.206522	4.33938e-09	1.83156e-09	1	0	0	1	0	0
ACCCTCCCAGTCACT	1	4	15	205	256302759	138	902058132	60	4	0.00487805	0.0195122	0.0044343	0.000292683	6.65146e-05	0.434783	1.14194e-09	4.8199e-10	1	0	0	1	0	0
ACCCTCCCGCCATCAGTCATC	1	4	21	205	256302759	138	902058132	84	4	0.00487805	0.0195122	0.0044343	0.000409756	9.31204e-05	0.608696	1.59872e-09	6.74785e-10	1	0	0	1	1	0
ACCGCC	1163	5075	6	205	256302759	138	902058132	30450	4.36371	5.67317	24.7561	5.62602	0.148537	0.0337561	0.189727	5.79536e-07	2.4461e-07	1	0	0	1	0	0
ACCGCG	5	20	6	205	256302759	138	902058132	120	4	0.0243902	0.097561	0.0221715	0.000585366	0.000133029	0.173913	2.28388e-09	9.63979e-10	1	0	0	1	0	0
ACCGGCACTCTCTGC	2	10	15	205	256302759	138	902058132	150	5	0.0097561	0.0487805	0.0110858	0.000731707	0.000166286	0.543478	2.85486e-09	1.20497e-09	1	0	0	1	1	0
ACCGGTAGGTGAGTG	1	4	15	205	256302759	138	902058132	60	4	0.00487805	0.0195122	0.0044343	0.000292683	6.65146e-05	0.434783	1.14194e-09	4.8199e-10	1	0	0	1	0	0
ACCGTCC	435	2427	7	205	256302759	138	902058132	16989	5.57931	2.12195	11.839	2.69051	0.0828732	0.0188336	0.283008	3.23341e-07	1.36475e-07	1	0	0	1	0	0
ACCGTCCCCCCCAGC	1	4	15	205	256302759	138	902058132	60	4	0.00487805	0.0195122	0.0044343	0.000292683	6.65146e-05	0.434783	1.14194e-09	4.8199e-10	1	0	0	1	0	0
ACCGTCG	1051	4554	7	205	256302759	138	902058132	31878	4.33302	5.12683	22.2146	5.04846	0.155502	0.0353392	0.219791	6.06714e-07	2.56081e-07	1	0	0	1	0	0
ACCGTG	399	1601	6	205	256302759	138	902058132	9606	4.01253	1.94634	7.80976	1.77483	0.0468585	0.010649	0.174458	1.82825e-07	7.71665e-08	1	0	0	1	0	0
ACCT	1130	11048	4	205	256302759	138	902058132	44192	9.77699	5.5122	53.8927	12.2475	0.215571	0.0489902	0.283391	8.41078e-07	3.55001e-07	1	0	0	0	0	0
ACCTACG	1	4	7	205	256302759	138	902058132	28	4	0.00487805	0.0195122	0.0044343	0.000136585	3.10401e-05	0.202899	5.32906e-10	2.24928e-10	1	0	0	1	0	0
ACCTAGCCCACTCCC	472	1988	15	205	256302759	138	902058132	29820	4.21186	2.30244	9.69756	2.20385	0.145463	0.0330577	0.457811	5.67545e-07	2.39549e-07	1	0	0	1	0	0
ACCTAT	3	12	6	205	256302759	138	902058132	72	4	0.0146341	0.0585366	0.0133029	0.00035122	7.98175e-05	0.173913	1.37033e-09	5.78387e-10	1	0	0	1	0	0
ACCTATC	1	4	7	205	256302759	138	902058132	28	4	0.00487805	0.0195122	0.0044343	0.000136585	3.10401e-05	0.202899	5.32906e-10	2.24928e-10	1	0	0	1	0	0
ACCTATCCTCCCTGC	387	2074	15	205	256302759	138	902058132	31110	5.35917	1.8878	10.1171	2.29919	0.151756	0.0344878	0.582519	5.92097e-07	2.49912e-07	1	0	0	1	1	0
ACCTATCGCCCACTC	234	1065	15	205	256302759	138	902058132	15975	4.55128	1.14146	5.19512	1.18063	0.0779268	0.0177095	0.494705	3.04042e-07	1.2833e-07	1	0	0	1	0	0
ACCTC	81	469	5	205	256302759	138	902058132	2345	5.79012	0.395122	2.2878	0.519922	0.011439	0.00259961	0.209787	4.46309e-08	1.88378e-08	1	0	0	1	0	0
ACCTCC	67	279	6	205	256302759	138	902058132	1674	4.16418	0.326829	1.36098	0.309293	0.00816585	0.00185576	0.181051	3.18602e-08	1.34475e-08	1	0	0	1	0	0
ACCTCCTAGGCCCTC	4	22	15	205	256302759	138	902058132	330	5.5	0.0195122	0.107317	0.0243887	0.00160976	0.00036583	0.597826	6.28068e-09	2.65094e-09	1	0	0	1	1	0
ACCTCT	2	8	6	205	256302759	138	902058132	48	4	0.0097561	0.0390244	0.00886861	0.000234146	5.32116e-05	0.173913	9.13554e-10	3.85592e-10	1	0	0	1	0	0
ACCTCTC	1	4	7	205	256302759	138	902058132	28	4	0.00487805	0.0195122	0.0044343	0.000136585	3.10401e-05	0.202899	5.32906e-10	2.24928e-10	1	0	0	1	0	0
ACCTCTCT	497	2472	8	205	256302759	138	902058132	19776	4.97384	2.42439	12.0585	2.7404	0.0964683	0.0219232	0.288339	3.76384e-07	1.58864e-07	1	0	0	1	0	0
ACCTGACTCCATCTC	1	4	15	205	256302759	138	902058132	60	4	0.00487805	0.0195122	0.0044343	0.000292683	6.65146e-05	0.434783	1.14194e-09	4.8199e-10	1	0	0	1	0	0
ACCTGC	1	4	6	205	256302759	138	902058132	24	4	0.00487805	0.0195122	0.0044343	0.000117073	2.66058e-05	0.173913	4.56777e-10	1.92796e-10	1	0	0	1	0	0
ACCTGG	369	1476	6	205	256302759	138	902058132	8856	4	1.8	7.2	1.63626	0.0432	0.00981755	0.173913	1.68551e-07	7.11417e-08	1	0	0	1	0	0
ACCTGGCACGCCCGC	1	4	15	205	256302759	138	902058132	60	4	0.00487805	0.0195122	0.0044343	0.000292683	6.65146e-05	0.434783	1.14194e-09	4.8199e-10	1	0	0	1	0	0
ACG	146324	1362354	3	205	256302759	138	902058132	4087062	9.31053	713.776	6645.63	1510.27	19.9369	4.53082	0.202403	7.77865e-05	3.2832e-05	1	1	1	0	0	0
ACGACGCCC	363	1654	9	205	256302759	138	902058132	14886	4.55647	1.77073	8.06829	1.83358	0.0726146	0.0165023	0.297161	2.83316e-07	1.19582e-07	1	0	0	1	0	0
ACGACT	264	1057	6	205	256302759	138	902058132	6342	4.00379	1.2878	5.1561	1.17176	0.0309366	0.00703059	0.174078	1.20703e-07	5.09463e-08	1	0	0	1	0	0
ACGAG	1	5	5	205	256302759	138	902058132	25	5	0.00487805	0.0243902	0.00554288	0.000121951	2.77144e-05	0.181159	4.75809e-10	2.00829e-10	1	0	0	1	0	0
ACGAGCC	335	1612	7	205	256302759	138	902058132	11284	4.81194	1.63415	7.86341	1.78702	0.0550439	0.0125092	0.244084	2.14761e-07	9.06462e-08	1	0	0	1	0	0
ACGAGG	375	1807	6	205	256302759	138	902058132	10842	4.81867	1.82927	8.81463	2.0032	0.0528878	0.0120192	0.209507	2.06349e-07	8.70955e-08	1	0	0	1	0	0
ACGAGT	5	25	6	205	256302759	138	902058132	150	5	0.0243902	0.121951	0.0277144	0.000731707	0.000166286	0.217391	2.85486e-09	1.20497e-09	1	0	0	1	0	0
ACGAT	311	1802	5	205	256302759	138	902058132	9010	5.79421	1.51707	8.79024	1.99765	0.0439512	0.00998827	0.209935	1.71482e-07	7.23788e-08	1	0	0	1	0	0
ACGATACGCCAGTCC	12	54	15	205	256302759	138	902058132	810	4.5	0.0585366	0.263415	0.0598631	0.00395122	0.000897947	0.48913	1.54162e-08	6.50686e-09	1	0	0	1	0	0
ACGATC	1	4	6	205	256302759	138	902058132	24	4	0.00487805	0.0195122	0.0044343	0.000117073	2.66058e-05	0.173913	4.56777e-10	1.92796e-10	1	0	0	1	0	0
ACGATG	1248	5200	6	205	256302759	138	902058132	31200	4.16667	6.0878	25.3659	5.7646	0.152195	0.0345876	0.181159	5.9381e-07	2.50635e-07	1	0	0	1	0	0
ACGC	3617	25110	4	205	256302759	138	902058132	100440	6.94222	17.6439	122.488	27.8363	0.489951	0.111345	0.201224	1.91161e-06	8.06851e-07	1	0	0	0	0	0
ACGCCACTCCACTCT	1	5	15	205	256302759	138	902058132	75	5	0.00487805	0.0243902	0.00554288	0.000365854	8.31432e-05	0.543478	1.42743e-09	6.02487e-10	1	0	0	1	1	0
ACGCCACTCCCTCAT	2	8	15	205	256302759	138	902058132	120	4	0.0097561	0.0390244	0.00886861	0.000585366	0.000133029	0.434783	2.28388e-09	9.63979e-10	1	0	0	1	0	0
ACGCCATCCCATCGC	39	163	15	205	256302759	138	902058132	2445	4.17949	0.190244	0.795122	0.180698	0.0119268	0.00271047	0.454292	4.65341e-08	1.96411e-08	1	0	0	1	0	0
ACGCCC	1	4	6	205	256302759	138	902058132	24	4	0.00487805	0.0195122	0.0044343	0.000117073	2.66058e-05	0.173913	4.56777e-10	1.92796e-10	1	0	0	1	0	0
ACGCCG	1266	5066	6	205	256302759	138	902058132	30396	4.00158	6.17561	24.7122	5.61605	0.148273	0.0336963	0.173982	5.78508e-07	2.44176e-07	1	0	0	1	0	0
ACGCGC	4	16	6	205	256302759	138	902058132	96	4	0.0195122	0.0780488	0.0177372	0.000468293	0.000106423	0.173913	1.82711e-09	7.71183e-10	1	0	0	1	0	0
ACGCGT	3	12	6	205	256302759	138	902058132	72	4	0.0146341	0.0585366	0.0133029	0.00035122	7.98175e-05	0.173913	1.37033e-09	5.78387e-10	1	0	0	1	0	0
ACGCTGGGAGATGGG	1	4	15	205	256302759	138	902058132	60	4	0.00487805	0.0195122	0.0044343	0.000292683	6.65146e-05	0.434783	1.14194e-09	4.8199e-10	1	0	0	1	0	0
ACGG	1838	11435	4	205	256302759	138	902058132	45740	6.22144	8.96585	55.7805	12.6766	0.223122	0.0507063	0.180331	8.70541e-07	3.67437e-07	1	0	0	0	0	0
ACGGACTGAGGGAGG	2	8	15	205	256302759	138	902058132	120	4	0.0097561	0.0390244	0.00886861	0.000585366	0.000133029	0.434783	2.28388e-09	9.63979e-10	1	0	0	1	0	0
ACGGCG	428	1715	6	205	256302759	138	902058132	10290	4.00701	2.0878	8.36585	1.90121	0.0501951	0.0114072	0.174218	1.95843e-07	8.26612e-08	1	0	0	1	0	0
ACGGCT	2	8	6	205	256302759	138	902058132	48	4	0.0097561	0.0390244	0.00886861	0.000234146	5.32116e-05	0.173913	9.13554e-10	3.85592e-10	1	0	0	1	0	0
ACGGG	658	3291	5	205	256302759	138	902058132	16455	5.00152	3.20976	16.0537	3.64832	0.0802683	0.0182416	0.181214	3.13178e-07	1.32186e-07	1	0	0	1	0	0
ACGT	1243	7471	4	205	256302759	138	902058132	29884	6.01046	6.06341	36.4439	8.28217	0.145776	0.0331287	0.174216	5.68763e-07	2.40063e-07	1	0	0	0	0	0
ACGTAT	492	1970	6	205	256302759	138	902058132	11820	4.00407	2.4	9.60976	2.18389	0.0576585	0.0131034	0.17409	2.24963e-07	9.49519e-08	1	0	0	1	0	0
ACGTCCG	750	3001	7	205	256302759	138	902058132	21007	4.00133	3.65854	14.639	3.32684	0.102473	0.0232879	0.202966	3.99813e-07	1.68753e-07	1	0	0	1	0	0
ACGTCCTCCCTCTCC	1	4	15	205	256302759	138	902058132	60	4	0.00487805	0.0195122	0.0044343	0.000292683	6.65146e-05	0.434783	1.14194e-09	4.8199e-10	1	0	0	1	0	0
ACT	24161	251355	3	205	256302759	138	902058132	754065	10.4033	117.859	1226.12	278.646	3.67837	0.835938	0.226159	1.43516e-05	6.05752e-06	1	1	0	0	0	0
ACTACTCCCCCGCAT	1	4	15	205	256302759	138	902058132	60	4	0.00487805	0.0195122	0.0044343	0.000292683	6.65146e-05	0.434783	1.14194e-09	4.8199e-10	1	0	0	1	0	0
ACTAGAGAGT	1	4	10	205	256302759	138	902058132	40	4	0.00487805	0.0195122	0.0044343	0.000195122	4.4343e-05	0.289855	7.61295e-10	3.21326e-10	1	0	0	1	0	0
ACTAGAGGGACTGCC	1	4	15	205	256302759	138	902058132	60	4	0.00487805	0.0195122	0.0044343	0.000292683	6.65146e-05	0.434783	1.14194e-09	4.8199e-10	1	0	0	1	0	0
ACTAT	268	1347	5	205	256302759	138	902058132	6735	5.02612	1.30732	6.57073	1.49325	0.0328537	0.00746626	0.182106	1.28183e-07	5.41033e-08	1	0	0	1	0	0
ACTATCG	1	4	7	205	256302759	138	902058132	28	4	0.00487805	0.0195122	0.0044343	0.000136585	3.10401e-05	0.202899	5.32906e-10	2.24928e-10	1	0	0	1	0	0
ACTATCT	1	4	7	205	256302759	138	902058132	28	4	0.00487805	0.0195122	0.0044343	0.000136585	3.10401e-05	0.202899	5.32906e-10	2.24928e-10	1	0	0	1	0	0
ACTATG	2	8	6	205	256302759	138	902058132	48	4	0.0097561	0.0390244	0.00886861	0.000234146	5.32116e-05	0.173913	9.13554e-10	3.85592e-10	1	0	0	1	0	0
ACTC	1025	7767	4	205	256302759	138	902058132	31068	7.57756	5	37.8878	8.61031	0.151551	0.0344412	0.219639	5.91298e-07	2.49574e-07	1	0	0	0	0	0
ACTCAGT	343	1372	7	205	256302759	138	902058132	9604	4	1.67317	6.69268	1.52097	0.0468488	0.0106468	0.202899	1.82787e-07	7.71505e-08	1	0	0	1	0	0
ACTCAT	1	4	6	205	256302759	138	902058132	24	4	0.00487805	0.0195122	0.0044343	0.000117073	2.66058e-05	0.173913	4.56777e-10	1.92796e-10	1	0	0	1	0	0
ACTCATCTATGCCCG	8	48	15	205	256302759	138	902058132	720	6	0.0390244	0.234146	0.0532116	0.0035122	0.000798175	0.652174	1.37033e-08	5.78387e-09	1	0	0	1	1	0
ACTCC	2	10	5	205	256302759	138	902058132	50	5	0.0097561	0.0487805	0.0110858	0.000243902	5.54288e-05	0.181159	9.51618e-10	4.01658e-10	1	0	0	1	0	0
ACTCCCT	108	474	7	205	256302759	138	902058132	3318	4.38889	0.526829	2.3122	0.525465	0.0161854	0.00367826	0.222625	6.31494e-08	2.6654e-08	1	0	0	1	0	0
ACTCCGC	507	2885	7	205	256302759	138	902058132	20195	5.69034	2.47317	14.0732	3.19824	0.0985122	0.0223877	0.28864	3.84359e-07	1.6223e-07	1	0	0	1	0	0
ACTCCT	391	1908	6	205	256302759	138	902058132	11448	4.8798	1.90732	9.30732	2.11516	0.0558439	0.012691	0.212165	2.17883e-07	9.19636e-08	1	0	0	1	0	0
ACTCG	191	955	5	205	256302759	138	902058132	4775	5	0.931707	4.65854	1.05869	0.0232927	0.00529345	0.181159	9.08796e-08	3.83583e-08	1	0	0	1	0	0
ACTCGAG	127	508	7	205	256302759	138	902058132	3556	4	0.619512	2.47805	0.563157	0.0173463	0.0039421	0.202899	6.76791e-08	2.85659e-08	1	0	0	1	0	0
ACTCGC	86	344	6	205	256302759	138	902058132	2064	4	0.419512	1.67805	0.38135	0.0100683	0.0022881	0.173913	3.92828e-08	1.65804e-08	1	0	0	1	0	0
ACTCGG	8	32	6	205	256302759	138	902058132	192	4	0.0390244	0.156098	0.0354744	0.000936585	0.000212847	0.173913	3.65421e-09	1.54237e-09	1	0	0	1	0	0
ACTCT	587	3275	5	205	256302759	138	902058132	16375	5.57922	2.86341	15.9756	3.63059	0.079878	0.0181529	0.202146	3.11655e-07	1.31543e-07	1	0	0	1	0	0
ACTCTC	102	411	6	205	256302759	138	902058132	2466	4.02941	0.497561	2.00488	0.455625	0.0120293	0.00273375	0.175192	4.69338e-08	1.98098e-08	1	0	0	1	0	0
ACTCTCC	45	183	7	205	256302759	138	902058132	1281	4.06667	0.219512	0.892683	0.202869	0.00624878	0.00142009	0.20628	2.43805e-08	1.02905e-08	1	0	0	1	0	0
ACTCTCTC	1661	8616	8	205	256302759	138	902058132	68928	5.18724	8.10244	42.0293	9.55149	0.336234	0.0764119	0.300709	1.31186e-06	5.5371e-07	1	0	0	1	0	0
ACTG	1366	8728	4	205	256302759	138	902058132	34912	6.38946	6.66341	42.5756	9.67565	0.170302	0.0387026	0.185202	6.64458e-07	2.80454e-07	1	0	0	0	0	0
ACTGAT	1	4	6	205	256302759	138	902058132	24	4	0.00487805	0.0195122	0.0044343	0.000117073	2.66058e-05	0.173913	4.56777e-10	1.92796e-10	1	0	0	1	0	0
ACTGATG	2	10	7	205	256302759	138	902058132	70	5	0.0097561	0.0487805	0.0110858	0.000341463	7.76003e-05	0.253623	1.33227e-09	5.62321e-10	1	0	0	1	0	0
ACTGCT	492	1972	6	205	256302759	138	902058132	11832	4.00813	2.4	9.61951	2.18611	0.0577171	0.0131167	0.174267	2.25191e-07	9.50483e-08	1	0	0	1	0	0
ACTGCTCCCATCTACTGCTCCTCT	53	212	24	205	256302759	138	902058132	5088	4	0.258537	1.03415	0.235018	0.0248195	0.00564043	0.695652	9.68367e-08	4.08727e-08	1	0	0	1	1	0
ACTGGCGGAGGATGG	3	12	15	205	256302759	138	902058132	180	4	0.0146341	0.0585366	0.0133029	0.000878049	0.000199544	0.434783	3.42583e-09	1.44597e-09	1	0	0	1	0	0
AG	15716569	323322364	2	205	256302759	138	902058132	646644728	20.5721	76666.2	1.57718e+06	358427	3154.36	716.855	0.298146	0.0123072	0.0051946	1	1	1	0	0	0
AGAGAGAGCTG	1	4	11	205	256302759	138	902058132	44	4	0.00487805	0.0195122	0.0044343	0.000214634	4.87773e-05	0.318841	8.37424e-10	3.53459e-10	1	0	0	1	0	0
AGAGAGAT	3636	15060	8	205	256302759	138	902058132	120480	4.14191	17.7366	73.4634	16.6952	0.587707	0.133561	0.240111	2.29302e-06	9.67835e-07	1	0	0	1	0	0
AGAGAGG	632	2529	7	205	256302759	138	902058132	17703	4.00158	3.08293	12.3366	2.80359	0.0863561	0.0196251	0.202979	3.3693e-07	1.42211e-07	1	0	0	1	0	0
AGAGAT	1341	6078	6	205	256302759	138	902058132	36468	4.53244	6.54146	29.6488	6.73792	0.177893	0.0404275	0.197063	6.94072e-07	2.92953e-07	1	0	0	1	0	0
AGAGC	1233	11371	5	205	256302759	138	902058132	56855	9.22222	6.01463	55.4683	12.6056	0.277341	0.0630281	0.334138	1.08209e-06	4.56725e-07	1	0	0	1	0	0
AGAGCCCCCCCCCCC	1	4	15	205	256302759	138	902058132	60	4	0.00487805	0.0195122	0.0044343	0.000292683	6.65146e-05	0.434783	1.14194e-09	4.8199e-10	1	0	0	1	0	0
AGAGCCG	8	32	7	205	256302759	138	902058132	224	4	0.0390244	0.156098	0.0354744	0.00109268	0.000248321	0.202899	4.26325e-09	1.79943e-09	1	0	0	1	0	0
AGAGCG	2588	11129	6	205	256302759	138	902058132	66774	4.30023	12.6244	54.2878	12.3373	0.325727	0.0740241	0.186967	1.27087e-06	5.36406e-07	1	0	0	1	0	0
AGAGCT	1	4	6	205	256302759	138	902058132	24	4	0.00487805	0.0195122	0.0044343	0.000117073	2.66058e-05	0.173913	4.56777e-10	1.92796e-10	1	0	0	1	0	0
AGAGCTG	245	980	7	205	256302759	138	902058132	6860	4	1.19512	4.78049	1.0864	0.0334634	0.00760483	0.202899	1.30562e-07	5.51075e-08	1	0	0	1	0	0
AGAGG	1853	10975	5	205	256302759	138	902058132	54875	5.92283	9.03902	53.5366	12.1666	0.267683	0.0608331	0.214595	1.0444e-06	4.4082e-07	1	0	0	1	0	0
AGAGGG	4980	24429	6	205	256302759	138	902058132	146574	4.90542	24.2927	119.166	27.0814	0.714995	0.162488	0.213279	2.78965e-06	1.17745e-06	1	0	0	1	0	0
AGAGGGG	16	65	7	205	256302759	138	902058132	455	4.0625	0.0780488	0.317073	0.0720574	0.00221951	0.000504402	0.206069	8.65973e-09	3.65509e-09	1	0	0	1	0	0
AGAT	19900	142664	4	205	256302759	138	902058132	570656	7.16905	97.0732	695.922	158.154	2.78369	0.632616	0.207798	1.08609e-05	4.58417e-06	1	1	0	0	0	0
AGATAT	666	2665	6	205	256302759	138	902058132	15990	4.0015	3.24878	13	2.95436	0.078	0.0177261	0.173978	3.04328e-07	1.2845e-07	1	0	0	1	0	0
AGATC	1	5	5	205	256302759	138	902058132	25	5	0.00487805	0.0243902	0.00554288	0.000121951	2.77144e-05	0.181159	4.75809e-10	2.00829e-10	1	0	0	1	0	0
AGATCG	398	1593	6	205	256302759	138	902058132	9558	4.00251	1.94146	7.77073	1.76596	0.0466244	0.0105958	0.174022	1.81911e-07	7.67809e-08	1	0	0	1	0	0
AGATCGGCTGCAGC	2488	11411	14	205	256302759	138	902058132	159754	4.58641	12.1366	55.6634	12.65	0.779288	0.177099	0.465288	3.0405e-06	1.28333e-06	1	0	0	1	0	0
AGATCT	2	8	6	205	256302759	138	902058132	48	4	0.0097561	0.0390244	0.00886861	0.000234146	5.32116e-05	0.173913	9.13554e-10	3.85592e-10	1	0	0	1	0	0
AGATGGG	7	28	7	205	256302759	138	902058132	196	4	0.0341463	0.136585	0.0310401	0.000956098	0.000217281	0.202899	3.73034e-09	1.5745e-09	1	0	0	1	0	0
AGC	408325	3739914	3	205	256302759	138	902058132	11219742	9.15916	1991.83	18243.5	4145.98	54.7304	12.4379	0.199112	0.000213538	9.013e-05	1	1	1	0	0	0
AGCAGG	5	20	6	205	256302759	138	902058132	120	4	0.0243902	0.097561	0.0221715	0.000585366	0.000133029	0.173913	2.28388e-09	9.63979e-10	1	0	0	1	0	0
AGCAT	383	2238	5	205	256302759	138	902058132	11190	5.84334	1.86829	10.9171	2.48099	0.0545854	0.012405	0.211715	2.12972e-07	8.98911e-08	1	0	0	1	0	0
AGCATC	483	2321	6	205	256302759	138	902058132	13926	4.80538	2.3561	11.322	2.573	0.0679317	0.015438	0.20893	2.65045e-07	1.1187e-07	1	0	0	1	0	0
AGCC	1926	12080	4	205	256302759	138	902058132	48320	6.27207	9.39512	58.9268	13.3916	0.235707	0.0535664	0.181799	9.19644e-07	3.88162e-07	1	0	0	0	0	0
AGCCAT	2	8	6	205	256302759	138	902058132	48	4	0.0097561	0.0390244	0.00886861	0.000234146	5.32116e-05	0.173913	9.13554e-10	3.85592e-10	1	0	0	1	0	0
AGCCCC	1	4	6	205	256302759	138	902058132	24	4	0.00487805	0.0195122	0.0044343	0.000117073	2.66058e-05	0.173913	4.56777e-10	1.92796e-10	1	0	0	1	0	0
AGCCCCATCCCATCC	1	4	15	205	256302759	138	902058132	60	4	0.00487805	0.0195122	0.0044343	0.000292683	6.65146e-05	0.434783	1.14194e-09	4.8199e-10	1	0	0	1	0	0
AGCCCG	2	9	6	205	256302759	138	902058132	54	4.5	0.0097561	0.0439024	0.00997718	0.000263415	5.98631e-05	0.195652	1.02775e-09	4.33791e-10	1	0	0	1	0	0
AGCCG	3	15	5	205	256302759	138	902058132	75	5	0.0146341	0.0731707	0.0166286	0.000365854	8.31432e-05	0.181159	1.42743e-09	6.02487e-10	1	0	0	1	0	0
AGCCGC	1206	5207	6	205	256302759	138	902058132	31242	4.31758	5.88293	25.4	5.77236	0.1524	0.0346341	0.187721	5.94609e-07	2.50972e-07	1	0	0	1	0	0
AGCCGGATGGATGCG	9	44	15	205	256302759	138	902058132	660	4.88889	0.0439024	0.214634	0.0487773	0.00321951	0.00073166	0.531401	1.25614e-08	5.30189e-09	1	0	0	1	1	0
AGCG	5717	35154	4	205	256302759	138	902058132	140616	6.14903	27.8878	171.483	38.9709	0.685932	0.155884	0.178233	2.67626e-06	1.12959e-06	1	0	0	0	0	0
AGCGCC	577	2308	6	205	256302759	138	902058132	13848	4	2.81463	11.2585	2.55859	0.0675512	0.0153516	0.173913	2.6356e-07	1.11243e-07	1	0	0	1	0	0
AGCGCG	126	504	6	205	256302759	138	902058132	3024	4	0.614634	2.45854	0.558722	0.0147512	0.00335233	0.173913	5.75539e-08	2.42923e-08	1	0	0	1	0	0
AGCGGC	74	296	6	205	256302759	138	902058132	1776	4	0.360976	1.4439	0.328138	0.00866341	0.00196883	0.173913	3.38015e-08	1.42669e-08	1	0	0	1	0	0
AGCGGG	1	5	6	205	256302759	138	902058132	30	5	0.00487805	0.0243902	0.00554288	0.000146341	3.32573e-05	0.217391	5.70971e-10	2.40995e-10	1	0	0	1	0	0
AGCT	11	66	4	205	256302759	138	902058132	264	6	0.0536585	0.321951	0.073166	0.0012878	0.000292664	0.173913	5.02455e-09	2.12075e-09	1	0	0	0	0	0
AGCTAT	5	20	6	205	256302759	138	902058132	120	4	0.0243902	0.097561	0.0221715	0.000585366	0.000133029	0.173913	2.28388e-09	9.63979e-10	1	0	0	1	0	0
AGCTCC	116	1265	6	205	256302759	138	902058132	7590	10.9052	0.565854	6.17073	1.40235	0.0370244	0.00841409	0.474138	1.44456e-07	6.09717e-08	1	0	0	1	0	0
AGCTCG	275	1100	6	205	256302759	138	902058132	6600	4	1.34146	5.36585	1.21943	0.0321951	0.0073166	0.173913	1.25614e-07	5.30189e-08	1	0	0	1	0	0
AGCTCGC	411	1646	7	205	256302759	138	902058132	11522	4.00487	2.00488	8.02927	1.82472	0.0562049	0.012773	0.203145	2.19291e-07	9.25581e-08	1	0	0	1	0	0
AGG	78216	739888	3	205	256302759	138	902058132	2219664	9.45955	381.541	3609.21	820.222	10.8276	2.46067	0.205642	4.22455e-05	1.78309e-05	1	1	0	0	0	0
AGGAGGAGGCGGGCG	2	8	15	205	256302759	138	902058132	120	4	0.0097561	0.0390244	0.00886861	0.000585366	0.000133029	0.434783	2.28388e-09	9.63979e-10	1	0	0	1	0	0
AGGAGGG	100	415	7	205	256302759	138	902058132	2905	4.15	0.487805	2.02439	0.460059	0.0141707	0.00322041	0.210507	5.5289e-08	2.33363e-08	1	0	0	1	0	0
AGGATG	283	1132	6	205	256302759	138	902058132	6792	4	1.38049	5.52195	1.25491	0.0331317	0.00752945	0.173913	1.29268e-07	5.45612e-08	1	0	0	1	0	0
AGGATGATG	453	2530	9	205	256302759	138	902058132	22770	5.58499	2.20976	12.3415	2.8047	0.111073	0.0252423	0.364238	4.33367e-07	1.82915e-07	1	0	0	1	0	0
AGGC	5886	43225	4	205	256302759	138	902058132	172900	7.3437	28.7122	210.854	47.9182	0.843415	0.191673	0.212861	3.2907e-06	1.38893e-06	1	0	0	0	0	0
AGGCCC	325	1302	6	205	256302759	138	902058132	7812	4.00615	1.58537	6.35122	1.44337	0.0381073	0.0086602	0.174181	1.48681e-07	6.2755e-08	1	0	0	1	0	0
AGGCGG	7	28	6	205	256302759	138	902058132	168	4	0.0341463	0.136585	0.0310401	0.000819512	0.000186241	0.173913	3.19744e-09	1.34957e-09	1	0	0	1	0	0
AGGG	1098	7830	4	205	256302759	138	902058132	31320	7.13115	5.3561	38.1951	8.68015	0.15278	0.0347206	0.2067	5.96094e-07	2.51599e-07	1	0	0	0	0	0
AGGGAT	357	1968	6	205	256302759	138	902058132	11808	5.51261	1.74146	9.6	2.18168	0.0576	0.0130901	0.239678	2.24734e-07	9.48555e-08	1	0	0	1	0	0
AGGGATATAT	612	2755	10	205	256302759	138	902058132	27550	4.50163	2.98537	13.439	3.05413	0.13439	0.0305413	0.326205	5.24342e-07	2.21314e-07	1	0	0	1	0	0
AGGGCG	2	8	6	205	256302759	138	902058132	48	4	0.0097561	0.0390244	0.00886861	0.000234146	5.32116e-05	0.173913	9.13554e-10	3.85592e-10	1	0	0	1	0	0
AGGGG	25	128	5	205	256302759	138	902058132	640	5.12	0.121951	0.62439	0.141898	0.00312195	0.000709489	0.185507	1.21807e-08	5.14122e-09	1	0	0	1	0	0
AGGGGCGGC	237	1053	9	205	256302759	138	902058132	9477	4.44304	1.1561	5.13659	1.16733	0.0462293	0.010506	0.289763	1.8037e-07	7.61303e-08	1	0	0	1	0	0
AGGGGG	246	1031	6	205	256302759	138	902058132	6186	4.19106	1.2	5.02927	1.14294	0.0301756	0.00685765	0.18222	1.17734e-07	4.96931e-08	1	0	0	1	0	0
AGGGGGAT	6	24	8	205	256302759	138	902058132	192	4	0.0292683	0.117073	0.0266058	0.000936585	0.000212847	0.231884	3.65421e-09	1.54237e-09	1	0	0	1	0	0
AGGGGGG	10	40	7	205	256302759	138	902058132	280	4	0.0487805	0.195122	0.044343	0.00136585	0.000310401	0.202899	5.32906e-09	2.24928e-09	1	0	0	1	0	0
AT	1927329	35516150	2	205	256302759	138	902058132	71032300	18.4277	9401.6	173250	39372.4	346.499	78.7447	0.267067	0.00135191	0.000570614	1	1	1	0	0	0
ATATCG	5	20	6	205	256302759	138	902058132	120	4	0.0243902	0.097561	0.0221715	0.000585366	0.000133029	0.173913	2.28388e-09	9.63979e-10	1	0	0	1	0	0
ATATGC	3	12	6	205	256302759	138	902058132	72	4	0.0146341	0.0585366	0.0133029	0.00035122	7.98175e-05	0.173913	1.37033e-09	5.78387e-10	1	0	0	1	0	0
ATC	105420	1059789	3	205	256302759	138	902058132	3179367	10.053	514.244	5169.7	1174.86	15.5091	3.52457	0.218544	6.05109e-05	2.55404e-05	1	1	0	0	0	0
ATCC	953	7957	4	205	256302759	138	902058132	31828	8.34942	4.64878	38.8146	8.82094	0.155259	0.0352838	0.242012	6.05762e-07	2.55679e-07	1	0	0	0	0	0
ATCCC	14	82	5	205	256302759	138	902058132	410	5.85714	0.0682927	0.4	0.0909032	0.002	0.000454516	0.212215	7.80327e-09	3.2936e-09	1	0	0	1	0	0
ATCCCG	3	12	6	205	256302759	138	902058132	72	4	0.0146341	0.0585366	0.0133029	0.00035122	7.98175e-05	0.173913	1.37033e-09	5.78387e-10	1	0	0	1	0	0
ATCG	1274	8387	4	205	256302759	138	902058132	33548	6.5832	6.21463	40.9122	9.29763	0.163649	0.0371905	0.190817	6.38498e-07	2.69496e-07	1	0	0	0	0	0
ATCGC	2	10	5	205	256302759	138	902058132	50	5	0.0097561	0.0487805	0.0110858	0.000243902	5.54288e-05	0.181159	9.51618e-10	4.01658e-10	1	0	0	1	0	0
ATCGCCC	331	1325	7	205	256302759	138	902058132	9275	4.00302	1.61463	6.46341	1.46886	0.0452439	0.010282	0.203052	1.76525e-07	7.45076e-08	1	0	0	1	0	0
ATGC	256	1833	4	205	256302759	138	902058132	7332	7.16016	1.24878	8.94146	2.03202	0.0357659	0.00812808	0.207541	1.39545e-07	5.88991e-08	1	0	0	0	0	0
CCCCCCG	6	25	7	205	256302759	138	902058132	175	4.16667	0.0292683	0.121951	0.0277144	0.000853659	0.000194001	0.211353	3.33066e-09	1.4058e-09	1	0	0	1	0	0
CCCCCG	35	142	6	205	256302759	138	902058132	852	4.05714	0.170732	0.692683	0.157418	0.0041561	0.000944507	0.176398	1.62156e-08	6.84425e-09	1	0	0	1	0	0
CCCCG	5	25	5	205	256302759	138	902058132	125	5	0.0243902	0.121951	0.0277144	0.000609756	0.000138572	0.181159	2.37905e-09	1.00414e-09	1	0	0	1	0	0
CCCG	2	12	4	205	256302759	138	902058132	48	6	0.0097561	0.0585366	0.0133029	0.000234146	5.32116e-05	0.173913	9.13554e-10	3.85592e-10	1	0	0	0	0	0
CCCGCCG	9	36	7	205	256302759	138	902058132	252	4	0.0439024	0.17561	0.0399087	0.00122927	0.000279361	0.202899	4.79616e-09	2.02436e-09	1	0	0	1	0	0
CCCGCG	6	24	6	205	256302759	138	902058132	144	4	0.0292683	0.117073	0.0266058	0.000702439	0.000159635	0.173913	2.74066e-09	1.15677e-09	1	0	0	1	0	0
CCG	103690	904715	3	205	256302759	138	902058132	2714145	8.72519	505.805	4413.24	1002.95	13.2397	3.00884	0.189678	5.16566e-05	2.18032e-05	1	1	0	0	0	0
CCGCG	1	5	5	205	256302759	138	902058132	25	5	0.00487805	0.0243902	0.00554288	0.000121951	2.77144e-05	0.181159	4.75809e-10	2.00829e-10	1	0	0	1	0	0
CG	4092	50396	2	205	256302759	138	902058132	100792	12.3157	19.961	245.834	55.8678	0.491668	0.111736	0.178489	1.91831e-06	8.09678e-07	1	0	0	0	0	0
