# Supplementary material for: Profiles of telomeric repeats in Insecta reveal diverse forms of telomeric motifs in Hymenopterans
Source: Life Sci Alliance. 2022 Apr 1;5(7):e202101163. doi: 10.26508/lsa.202101163 (PMC8977481; doi:10.26508/lsa.202101163)
Supplement: Supplemental Data 5. — Tandem repeat statistics and TRIP TRM calls for arthropods species that are not listed in Supplemental Data 2 or Supplemental Data 3. [file LSA-2021-01163_Supplemental_Data_5.zip › DataS5/XENVE_output.csv.1.filtered.xlsx]

## Sheet: Sheet1
Unnamed: 0	reads	repeats	unit_len	avg_genome_cov	genome_size	eff_read_len	num_reads	repeats_total_len	repeats_per_read	reads_per_genome	repeats_per_genome	repeats_per_million_reads	repeats_len_per_genome	repeats_len_per_million_reads	percent_repeats_len_per_read	percent_repeats_len_per_genome	percent_repeat_unit_in_sequences	avg_genome_cov_filter	repeat_containing_reads_filter	repeats_len_per_million_reads_filter	unit_len_filter	percent_repeats_len_per_read_filter	qualified
AAAAAAACG	1	5	9	124.287	155727465	100	193549698	45	5	0.00804586	0.0402293	0.0258332	0.000362064	0.000232498	0.45	2.32498e-09	2.32498e-09	1	0	0	1	0	0
AAAAAAAGGAG	1	4	11	124.287	155727465	100	193549698	44	4	0.00804586	0.0321835	0.0206665	0.000354018	0.000227332	0.44	2.27332e-09	2.27332e-09	1	0	0	1	0	0
AAAAAAAGTC	98	584	10	124.287	155727465	100	193549698	5840	5.95918	0.788495	4.69878	3.01731	0.0469878	0.0301731	0.595918	3.01731e-07	3.01731e-07	1	0	0	1	1	0
AAAAAAC	42	169	7	124.287	155727465	100	193549698	1183	4.02381	0.337926	1.35975	0.873161	0.00951826	0.00611213	0.281667	6.11213e-08	6.11213e-08	1	0	0	1	0	0
AAAAAACAAAC	2201	13702	11	124.287	155727465	100	193549698	150722	6.22535	17.7089	110.244	70.7932	1.21269	0.778725	0.684789	7.78725e-06	7.78725e-06	1	0	0	1	1	0
AAAAAACGC	16	71	9	124.287	155727465	100	193549698	639	4.4375	0.128734	0.571256	0.366831	0.00514131	0.00330148	0.399375	3.30148e-08	3.30148e-08	1	0	0	1	0	0
AAAAAAG	8	35	7	124.287	155727465	100	193549698	245	4.375	0.0643669	0.281605	0.180832	0.00197124	0.00126582	0.30625	1.26582e-08	1.26582e-08	1	0	0	1	0	0
AAAAAAGATG	452	3133	10	124.287	155727465	100	193549698	31330	6.93142	3.63673	25.2077	16.1871	0.252077	0.161871	0.693142	1.61871e-06	1.61871e-06	1	0	0	1	1	0
AAAAAAT	6	24	7	124.287	155727465	100	193549698	168	4	0.0482752	0.193101	0.123999	0.00135171	0.000867994	0.28	8.67994e-09	8.67994e-09	1	0	0	1	0	0
AAAAAATTGCG	96	408	11	124.287	155727465	100	193549698	4488	4.25	0.772403	3.28271	2.10799	0.0361098	0.0231878	0.4675	2.31878e-07	2.31878e-07	1	0	0	1	0	0
AAAAAC	435	1961	6	124.287	155727465	100	193549698	11766	4.50805	3.49995	15.7779	10.1318	0.0946676	0.0607906	0.270483	6.07906e-07	6.07906e-07	1	0	0	1	0	0
AAAAACACACACAC	1686	7755	14	124.287	155727465	100	193549698	108570	4.59964	13.5653	62.3957	40.0672	0.87354	0.560941	0.64395	5.60941e-06	5.60941e-06	1	0	0	1	1	0
AAAAACACCAGC	484	2250	12	124.287	155727465	100	193549698	27000	4.64876	3.8942	18.1032	11.6249	0.217238	0.139499	0.557851	1.39499e-06	1.39499e-06	1	0	0	1	1	0
AAAAACC	1	4	7	124.287	155727465	100	193549698	28	4	0.00804586	0.0321835	0.0206665	0.000225284	0.000144666	0.28	1.44666e-09	1.44666e-09	1	0	0	1	0	0
AAAAACG	9	36	7	124.287	155727465	100	193549698	252	4	0.0724128	0.289651	0.185999	0.00202756	0.00130199	0.28	1.30199e-08	1.30199e-08	1	0	0	1	0	0
AAAAACGCG	55	306	9	124.287	155727465	100	193549698	2754	5.56364	0.442523	2.46203	1.58099	0.0221583	0.0142289	0.500727	1.42289e-07	1.42289e-07	1	0	0	1	1	0
AAAAAG	54	234	6	124.287	155727465	100	193549698	1404	4.33333	0.434477	1.88273	1.20899	0.0112964	0.00725395	0.26	7.25395e-08	7.25395e-08	1	0	0	1	0	0
AAAAAGAGAG	1	4	10	124.287	155727465	100	193549698	40	4	0.00804586	0.0321835	0.0206665	0.000321835	0.000206665	0.4	2.06665e-09	2.06665e-09	1	0	0	1	0	0
AAAAAGG	4	19	7	124.287	155727465	100	193549698	133	4.75	0.0321835	0.152871	0.098166	0.0010701	0.000687162	0.3325	6.87162e-09	6.87162e-09	1	0	0	1	0	0
AAAAAGTAACTGGTTTCG	1	5	18	124.287	155727465	100	193549698	90	5	0.00804586	0.0402293	0.0258332	0.000724128	0.000464997	0.9	4.64997e-09	4.64997e-09	1	0	0	1	1	0
AAAAAT	218	882	6	124.287	155727465	100	193549698	5292	4.04587	1.754	7.09645	4.55697	0.0425787	0.0273418	0.242752	2.73418e-07	2.73418e-07	1	0	0	1	0	0
AAAAATGAATTTAAGTGATAGG	1	4	22	124.287	155727465	100	193549698	88	4	0.00804586	0.0321835	0.0206665	0.000708036	0.000454664	0.88	4.54664e-09	4.54664e-09	1	0	0	1	1	0
AAAAATT	34	136	7	124.287	155727465	100	193549698	952	4	0.273559	1.09424	0.702662	0.00765966	0.00491863	0.28	4.91863e-08	4.91863e-08	1	0	0	1	0	0
AAAAATTAAGATACGGGAG	3	12	19	124.287	155727465	100	193549698	228	4	0.0241376	0.0965504	0.0619996	0.00183446	0.00117799	0.76	1.17799e-08	1.17799e-08	1	0	0	1	1	0
AAAAC	1231	7186	5	124.287	155727465	100	193549698	35930	5.83753	9.90446	57.8176	37.1274	0.289088	0.185637	0.291877	1.85637e-06	1.85637e-06	1	0	0	1	0	0
AAAACAAAC	60	391	9	124.287	155727465	100	193549698	3519	6.51667	0.482752	3.14593	2.02015	0.0283134	0.0181814	0.5865	1.81814e-07	1.81814e-07	1	0	0	1	1	0
AAAACAAAGAAGCTAGG	561	2256	17	124.287	155727465	100	193549698	38352	4.02139	4.51373	18.1515	11.6559	0.308575	0.198151	0.683636	1.98151e-06	1.98151e-06	1	0	0	1	1	0
AAAACAC	1	4	7	124.287	155727465	100	193549698	28	4	0.00804586	0.0321835	0.0206665	0.000225284	0.000144666	0.28	1.44666e-09	1.44666e-09	1	0	0	1	0	0
AAAACC	7	28	6	124.287	155727465	100	193549698	168	4	0.0563211	0.225284	0.144666	0.00135171	0.000867994	0.24	8.67994e-09	8.67994e-09	1	0	0	1	0	0
AAAACG	1	4	6	124.287	155727465	100	193549698	24	4	0.00804586	0.0321835	0.0206665	0.000193101	0.000123999	0.24	1.23999e-09	1.23999e-09	1	0	0	1	0	0
AAAACGAAACG	2	12	11	124.287	155727465	100	193549698	132	6	0.0160917	0.0965504	0.0619996	0.00106205	0.000681995	0.66	6.81995e-09	6.81995e-09	1	0	0	1	1	0
AAAACTG	12	52	7	124.287	155727465	100	193549698	364	4.33333	0.0965504	0.418385	0.268665	0.00292869	0.00188065	0.303333	1.88065e-08	1.88065e-08	1	0	0	1	0	0
AAAAG	1623	17743	5	124.287	155727465	100	193549698	88715	10.9322	13.0584	142.758	91.6715	0.713789	0.458358	0.546611	4.58358e-06	4.58358e-06	1	0	0	1	1	0
AAAAGAAACAAAC	1093	6720	13	124.287	155727465	100	193549698	87360	6.14822	8.79413	54.0682	34.7198	0.702887	0.451357	0.799268	4.51357e-06	4.51357e-06	1	0	0	1	1	0
AAAAGAAACGATATTTCT	2	10	18	124.287	155727465	100	193549698	180	5	0.0160917	0.0804586	0.0516663	0.00144826	0.000929994	0.9	9.29994e-09	9.29994e-09	1	0	0	1	1	0
AAAAGAC	14	173	7	124.287	155727465	100	193549698	1211	12.3571	0.112642	1.39193	0.893827	0.00974354	0.00625679	0.865	6.25679e-08	6.25679e-08	1	0	0	1	1	0
AAAAGC	3	14	6	124.287	155727465	100	193549698	84	4.66667	0.0241376	0.112642	0.0723328	0.000675853	0.000433997	0.28	4.33997e-09	4.33997e-09	1	0	0	1	0	0
AAAAGG	99	648	6	124.287	155727465	100	193549698	3888	6.54545	0.796541	5.21372	3.34798	0.0312823	0.0200879	0.392727	2.00879e-07	2.00879e-07	1	0	0	1	0	0
AAAAGGAAAG	12	57	10	124.287	155727465	100	193549698	570	4.75	0.0965504	0.458614	0.294498	0.00458614	0.00294498	0.475	2.94498e-08	2.94498e-08	1	0	0	1	0	0
AAAAGGAAAGG	31	236	11	124.287	155727465	100	193549698	2596	7.6129	0.249422	1.89882	1.21933	0.0208871	0.0134126	0.837419	1.34126e-07	1.34126e-07	1	0	0	1	1	0
AAAAGGG	3	12	7	124.287	155727465	100	193549698	84	4	0.0241376	0.0965504	0.0619996	0.000675853	0.000433997	0.28	4.33997e-09	4.33997e-09	1	0	0	1	0	0
AAAAGGGGG	1	4	9	124.287	155727465	100	193549698	36	4	0.00804586	0.0321835	0.0206665	0.000289651	0.000185999	0.36	1.85999e-09	1.85999e-09	1	0	0	1	0	0
AAAAGT	4	29	6	124.287	155727465	100	193549698	174	7.25	0.0321835	0.23333	0.149832	0.00139998	0.000898994	0.435	8.98994e-09	8.98994e-09	1	0	0	1	0	0
AAAAGTAACCAGTTAC	14	58	16	124.287	155727465	100	193549698	928	4.14286	0.112642	0.46666	0.299665	0.00746656	0.00479463	0.662857	4.79463e-08	4.79463e-08	1	0	0	1	1	0
AAAAGTCACTTTTATTTT	2	8	18	124.287	155727465	100	193549698	144	4	0.0160917	0.0643669	0.0413331	0.0011586	0.000743995	0.72	7.43995e-09	7.43995e-09	1	0	0	1	1	0
AAAAT	3397	20959	5	124.287	155727465	100	193549698	104795	6.16986	27.3318	168.633	108.287	0.843166	0.541437	0.308493	5.41437e-06	5.41437e-06	1	0	0	1	0	0
AAAATACACGTGG	772	4445	13	124.287	155727465	100	193549698	57785	5.75777	6.21141	35.7639	22.9657	0.46493	0.298554	0.74851	2.98554e-06	2.98554e-06	1	0	0	1	1	0
AAAATATTTTC	1	4	11	124.287	155727465	100	193549698	44	4	0.00804586	0.0321835	0.0206665	0.000354018	0.000227332	0.44	2.27332e-09	2.27332e-09	1	0	0	1	0	0
AAAATC	13	52	6	124.287	155727465	100	193549698	312	4	0.104596	0.418385	0.268665	0.00251031	0.00161199	0.24	1.61199e-08	1.61199e-08	1	0	0	1	0	0
AAAATCAT	7	32	8	124.287	155727465	100	193549698	256	4.57143	0.0563211	0.257468	0.165332	0.00205974	0.00132266	0.365714	1.32266e-08	1.32266e-08	1	0	0	1	0	0
AAAATGAAATG	2	10	11	124.287	155727465	100	193549698	110	5	0.0160917	0.0804586	0.0516663	0.000885045	0.000568329	0.55	5.68329e-09	5.68329e-09	1	0	0	1	1	0
AAAATGC	28	129	7	124.287	155727465	100	193549698	903	4.60714	0.225284	1.03792	0.666495	0.00726542	0.00466547	0.3225	4.66547e-08	4.66547e-08	1	0	0	1	0	0
AAAATT	195	797	6	124.287	155727465	100	193549698	4782	4.08718	1.56894	6.41255	4.11781	0.0384753	0.0247068	0.245231	2.47068e-07	2.47068e-07	1	0	0	1	0	0
AAAATTT	23	92	7	124.287	155727465	100	193549698	644	4	0.185055	0.74022	0.47533	0.00518154	0.00332731	0.28	3.32731e-08	3.32731e-08	1	0	0	1	0	0
AAAC	13306	96033	4	124.287	155727465	100	193549698	384132	7.21727	107.058	772.669	496.167	3.09067	1.98467	0.288691	1.98467e-05	1.98467e-05	1	1	0	0	0	0
AAACAAG	4	48	7	124.287	155727465	100	193549698	336	12	0.0321835	0.386201	0.247998	0.00270341	0.00173599	0.84	1.73599e-08	1.73599e-08	1	0	0	1	1	0
AAACAAGCCTTTGAAT	801	3584	16	124.287	155727465	100	193549698	57344	4.47441	6.44474	28.8364	18.5172	0.461382	0.296275	0.715905	2.96275e-06	2.96275e-06	1	0	0	1	1	0
AAACAAT	2	8	7	124.287	155727465	100	193549698	56	4	0.0160917	0.0643669	0.0413331	0.000450568	0.000289331	0.28	2.89331e-09	2.89331e-09	1	0	0	1	0	0
AAACAATTGCTTGAAC	7959	36548	16	124.287	155727465	100	193549698	584768	4.59203	64.037	294.06	188.83	4.70496	3.02128	0.734725	3.02128e-05	3.02128e-05	1	0	0	1	1	0
AAACAC	17	84	6	124.287	155727465	100	193549698	504	4.94118	0.13678	0.675853	0.433997	0.00405512	0.00260398	0.296471	2.60398e-08	2.60398e-08	1	0	0	1	0	0
AAACACACACACAC	4175	20459	14	124.287	155727465	100	193549698	286426	4.90036	33.5915	164.61	105.704	2.30454	1.47986	0.68605	1.47986e-05	1.47986e-05	1	0	0	1	1	0
AAACACT	1	4	7	124.287	155727465	100	193549698	28	4	0.00804586	0.0321835	0.0206665	0.000225284	0.000144666	0.28	1.44666e-09	1.44666e-09	1	0	0	1	0	0
AAACAG	7	42	6	124.287	155727465	100	193549698	252	6	0.0563211	0.337926	0.216999	0.00202756	0.00130199	0.36	1.30199e-08	1.30199e-08	1	0	0	1	0	0
AAACAGG	6	51	7	124.287	155727465	100	193549698	357	8.5	0.0482752	0.410339	0.263498	0.00287237	0.00184449	0.595	1.84449e-08	1.84449e-08	1	0	0	1	1	0
AAACAT	7	56	6	124.287	155727465	100	193549698	336	8	0.0563211	0.450568	0.289331	0.00270341	0.00173599	0.48	1.73599e-08	1.73599e-08	1	0	0	1	0	0
AAACATAACAT	9	47	11	124.287	155727465	100	193549698	517	5.22222	0.0724128	0.378156	0.242832	0.00415971	0.00267115	0.574444	2.67115e-08	2.67115e-08	1	0	0	1	1	0
AAACC	469	2710	5	124.287	155727465	100	193549698	13550	5.77825	3.77351	21.8043	14.0016	0.109021	0.0700079	0.288913	7.00079e-07	7.00079e-07	1	0	0	1	0	0
AAACCAACCC	2	8	10	124.287	155727465	100	193549698	80	4	0.0160917	0.0643669	0.0413331	0.000643669	0.000413331	0.4	4.13331e-09	4.13331e-09	1	0	0	1	0	0
AAACCAGTTTCTTCTTCG	12	50	18	124.287	155727465	100	193549698	900	4.16667	0.0965504	0.402293	0.258332	0.00724128	0.00464997	0.75	4.64997e-08	4.64997e-08	1	0	0	1	1	0
AAACCC	4	16	6	124.287	155727465	100	193549698	96	4	0.0321835	0.128734	0.0826661	0.000772403	0.000495997	0.24	4.95997e-09	4.95997e-09	1	0	0	1	0	0
AAACCCG	1	4	7	124.287	155727465	100	193549698	28	4	0.00804586	0.0321835	0.0206665	0.000225284	0.000144666	0.28	1.44666e-09	1.44666e-09	1	0	0	1	0	0
AAACCCTGACG	2	8	11	124.287	155727465	100	193549698	88	4	0.0160917	0.0643669	0.0413331	0.000708036	0.000454664	0.44	4.54664e-09	4.54664e-09	1	0	0	1	0	0
AAACCG	15	62	6	124.287	155727465	100	193549698	372	4.13333	0.120688	0.498844	0.320331	0.00299306	0.00192199	0.248	1.92199e-08	1.92199e-08	1	0	0	1	0	0
AAACG	24	266	5	124.287	155727465	100	193549698	1330	11.0833	0.193101	2.1402	1.37432	0.010701	0.00687162	0.554167	6.87162e-08	6.87162e-08	1	0	0	1	1	0
AAACGACGAG	1	5	10	124.287	155727465	100	193549698	50	5	0.00804586	0.0402293	0.0258332	0.000402293	0.000258332	0.5	2.58332e-09	2.58332e-09	1	0	0	1	0	0
AAACGATAACG	22	145	11	124.287	155727465	100	193549698	1595	6.59091	0.177009	1.16665	0.749162	0.0128332	0.00824078	0.725	8.24078e-08	8.24078e-08	1	0	0	1	1	0
AAACGGC	1	4	7	124.287	155727465	100	193549698	28	4	0.00804586	0.0321835	0.0206665	0.000225284	0.000144666	0.28	1.44666e-09	1.44666e-09	1	0	0	1	0	0
AAACGT	1	4	6	124.287	155727465	100	193549698	24	4	0.00804586	0.0321835	0.0206665	0.000193101	0.000123999	0.24	1.23999e-09	1.23999e-09	1	0	0	1	0	0
AAACT	1468	15295	5	124.287	155727465	100	193549698	76475	10.4189	11.8113	123.061	79.0236	0.615307	0.395118	0.520947	3.95118e-06	3.95118e-06	1	0	0	1	1	0
AAACTGAACTATAACT	380	1614	16	124.287	155727465	100	193549698	25824	4.24737	3.05743	12.986	8.33894	0.207776	0.133423	0.679579	1.33423e-06	1.33423e-06	1	0	0	1	1	0
AAACTGACTTG	373	1830	11	124.287	155727465	100	193549698	20130	4.90617	3.00111	14.7239	9.45494	0.161963	0.104004	0.539678	1.04004e-06	1.04004e-06	1	0	0	1	1	0
AAACTGGAACCG	1	4	12	124.287	155727465	100	193549698	48	4	0.00804586	0.0321835	0.0206665	0.000386201	0.000247998	0.48	2.47998e-09	2.47998e-09	1	0	0	1	0	0
AAACTGTAACACATAAG	51	238	17	124.287	155727465	100	193549698	4046	4.66667	0.410339	1.91492	1.22966	0.0325536	0.0209042	0.793333	2.09042e-07	2.09042e-07	1	0	0	1	1	0
AAACTGTGATTTG	1	4	13	124.287	155727465	100	193549698	52	4	0.00804586	0.0321835	0.0206665	0.000418385	0.000268665	0.52	2.68665e-09	2.68665e-09	1	0	0	1	1	0
AAACTT	978	5254	6	124.287	155727465	100	193549698	31524	5.37219	7.86886	42.273	27.1455	0.253638	0.162873	0.322331	1.62873e-06	1.62873e-06	1	0	0	1	0	0
AAAG	252	2150	4	124.287	155727465	100	193549698	8600	8.53175	2.02756	17.2986	11.1083	0.0691944	0.044433	0.34127	4.4433e-07	4.4433e-07	1	0	0	0	0	0
AAAGAAAGCTC	192	1287	11	124.287	155727465	100	193549698	14157	6.70312	1.54481	10.355	6.64945	0.113905	0.073144	0.737344	7.3144e-07	7.3144e-07	1	0	0	1	1	0
AAAGAAC	2	16	7	124.287	155727465	100	193549698	112	8	0.0160917	0.128734	0.0826661	0.000901137	0.000578663	0.56	5.78663e-09	5.78663e-09	1	0	0	1	1	0
AAAGAAGAAG	1	6	10	124.287	155727465	100	193549698	60	6	0.00804586	0.0482752	0.0309998	0.000482752	0.000309998	0.6	3.09998e-09	3.09998e-09	1	0	0	1	1	0
AAAGAATCT	6	56	9	124.287	155727465	100	193549698	504	9.33333	0.0482752	0.450568	0.289331	0.00405512	0.00260398	0.84	2.60398e-08	2.60398e-08	1	0	0	1	1	0
AAAGAC	20	117	6	124.287	155727465	100	193549698	702	5.85	0.160917	0.941366	0.604496	0.0056482	0.00362698	0.351	3.62698e-08	3.62698e-08	1	0	0	1	0	0
AAAGACT	8	37	7	124.287	155727465	100	193549698	259	4.625	0.0643669	0.297697	0.191165	0.00208388	0.00133816	0.32375	1.33816e-08	1.33816e-08	1	0	0	1	0	0
AAAGAG	106	739	6	124.287	155727465	100	193549698	4434	6.9717	0.852862	5.94589	3.81814	0.0356754	0.0229088	0.418302	2.29088e-07	2.29088e-07	1	0	0	1	0	0
AAAGAGACT	45	185	9	124.287	155727465	100	193549698	1665	4.11111	0.362064	1.48848	0.955827	0.0133964	0.00860244	0.37	8.60244e-08	8.60244e-08	1	0	0	1	0	0
AAAGAT	30	298	6	124.287	155727465	100	193549698	1788	9.93333	0.241376	2.39767	1.53966	0.014386	0.00923794	0.596	9.23794e-08	9.23794e-08	1	0	0	1	1	0
AAAGATC	1	5	7	124.287	155727465	100	193549698	35	5	0.00804586	0.0402293	0.0258332	0.000281605	0.000180832	0.35	1.80832e-09	1.80832e-09	1	0	0	1	0	0
AAAGC	69	509	5	124.287	155727465	100	193549698	2545	7.37681	0.555165	4.09535	2.62982	0.0204767	0.0131491	0.368841	1.31491e-07	1.31491e-07	1	0	0	1	0	0
AAAGCC	2	8	6	124.287	155727465	100	193549698	48	4	0.0160917	0.0643669	0.0413331	0.000386201	0.000247998	0.24	2.47998e-09	2.47998e-09	1	0	0	1	0	0
AAAGCG	2	8	6	124.287	155727465	100	193549698	48	4	0.0160917	0.0643669	0.0413331	0.000386201	0.000247998	0.24	2.47998e-09	2.47998e-09	1	0	0	1	0	0
AAAGCTCAGAG	18	72	11	124.287	155727465	100	193549698	792	4	0.144826	0.579302	0.371997	0.00637232	0.00409197	0.44	4.09197e-08	4.09197e-08	1	0	0	1	0	0
AAAGCTCGGAG	125	596	11	124.287	155727465	100	193549698	6556	4.768	1.00573	4.79534	3.07931	0.0527487	0.0338724	0.52448	3.38724e-07	3.38724e-07	1	0	0	1	1	0
AAAGG	3629	43507	5	124.287	155727465	100	193549698	217535	11.9887	29.1984	350.051	224.785	1.75026	1.12392	0.599435	1.12392e-05	1.12392e-05	1	0	0	1	1	0
AAAGGAAAGGG	59	337	11	124.287	155727465	100	193549698	3707	5.71186	0.474706	2.71146	1.74115	0.029826	0.0191527	0.628305	1.91527e-07	1.91527e-07	1	0	0	1	1	0
AAAGGATAGG	2	10	10	124.287	155727465	100	193549698	100	5	0.0160917	0.0804586	0.0516663	0.000804586	0.000516663	0.5	5.16663e-09	5.16663e-09	1	0	0	1	0	0
AAAGGC	3	23	6	124.287	155727465	100	193549698	138	7.66667	0.0241376	0.185055	0.118833	0.00111033	0.000712995	0.46	7.12995e-09	7.12995e-09	1	0	0	1	0	0
AAAGGCGATAC	1	4	11	124.287	155727465	100	193549698	44	4	0.00804586	0.0321835	0.0206665	0.000354018	0.000227332	0.44	2.27332e-09	2.27332e-09	1	0	0	1	0	0
AAAGGG	1547	11003	6	124.287	155727465	100	193549698	66018	7.11248	12.447	88.5286	56.8484	0.531172	0.341091	0.426749	3.41091e-06	3.41091e-06	1	0	0	1	0	0
AAAGGGG	2	8	7	124.287	155727465	100	193549698	56	4	0.0160917	0.0643669	0.0413331	0.000450568	0.000289331	0.28	2.89331e-09	2.89331e-09	1	0	0	1	0	0
AAAGGT	3	18	6	124.287	155727465	100	193549698	108	6	0.0241376	0.144826	0.0929994	0.000868953	0.000557996	0.36	5.57996e-09	5.57996e-09	1	0	0	1	0	0
AAAGGTGAC	3	12	9	124.287	155727465	100	193549698	108	4	0.0241376	0.0965504	0.0619996	0.000868953	0.000557996	0.36	5.57996e-09	5.57996e-09	1	0	0	1	0	0
AAAGT	7	95	5	124.287	155727465	100	193549698	475	13.5714	0.0563211	0.764357	0.49083	0.00382179	0.00245415	0.678571	2.45415e-08	2.45415e-08	1	0	0	1	1	0
AAAGTACCACTG	1848	12126	12	124.287	155727465	100	193549698	145512	6.56169	14.8688	97.5642	62.6506	1.17077	0.751807	0.787403	7.51807e-06	7.51807e-06	1	0	0	1	1	0
AAAGTAG	1	4	7	124.287	155727465	100	193549698	28	4	0.00804586	0.0321835	0.0206665	0.000225284	0.000144666	0.28	1.44666e-09	1.44666e-09	1	0	0	1	0	0
AAAGTCCTTGCAGCATACTG	533	2226	20	124.287	155727465	100	193549698	44520	4.17636	4.28845	17.9101	11.5009	0.358202	0.230018	0.835272	2.30018e-06	2.30018e-06	1	0	0	1	1	0
AAAGTCGATAC	995	6926	11	124.287	155727465	100	193549698	76186	6.9608	8.00564	55.7257	35.7841	0.612982	0.393625	0.765688	3.93625e-06	3.93625e-06	1	0	0	1	1	0
AAAGTG	2	16	6	124.287	155727465	100	193549698	96	8	0.0160917	0.128734	0.0826661	0.000772403	0.000495997	0.48	4.95997e-09	4.95997e-09	1	0	0	1	0	0
AAAGTT	4159	49829	6	124.287	155727465	100	193549698	298974	11.981	33.4628	400.917	257.448	2.4055	1.54469	0.71886	1.54469e-05	1.54469e-05	1	0	0	1	1	0
AAAT	2817	19972	4	124.287	155727465	100	193549698	79888	7.08981	22.6652	160.692	103.188	0.642768	0.412752	0.283592	4.12752e-06	4.12752e-06	1	0	0	0	0	0
AAATAAC	2	22	7	124.287	155727465	100	193549698	154	11	0.0160917	0.177009	0.113666	0.00123906	0.000795661	0.77	7.95661e-09	7.95661e-09	1	0	0	1	1	0
AAATAAGT	1	4	8	124.287	155727465	100	193549698	32	4	0.00804586	0.0321835	0.0206665	0.000257468	0.000165332	0.32	1.65332e-09	1.65332e-09	1	0	0	1	0	0
AAATAAT	2	8	7	124.287	155727465	100	193549698	56	4	0.0160917	0.0643669	0.0413331	0.000450568	0.000289331	0.28	2.89331e-09	2.89331e-09	1	0	0	1	0	0
AAATAC	72	375	6	124.287	155727465	100	193549698	2250	5.20833	0.579302	3.0172	1.93749	0.0181032	0.0116249	0.3125	1.16249e-07	1.16249e-07	1	0	0	1	0	0
AAATACAAGTATGT	299	1218	14	124.287	155727465	100	193549698	17052	4.07358	2.40571	9.79986	6.29296	0.137198	0.0881014	0.570301	8.81014e-07	8.81014e-07	1	0	0	1	1	0
AAATACGTAGC	1	5	11	124.287	155727465	100	193549698	55	5	0.00804586	0.0402293	0.0258332	0.000442523	0.000284165	0.55	2.84165e-09	2.84165e-09	1	0	0	1	1	0
AAATAG	49	226	6	124.287	155727465	100	193549698	1356	4.61224	0.394247	1.81837	1.16766	0.0109102	0.00700595	0.276735	7.00595e-08	7.00595e-08	1	0	0	1	0	0
AAATAGCAGTAC	242	983	12	124.287	155727465	100	193549698	11796	4.06198	1.9471	7.90908	5.0788	0.094909	0.0609456	0.487438	6.09456e-07	6.09456e-07	1	0	0	1	0	0
AAATAT	1	5	6	124.287	155727465	100	193549698	30	5	0.00804586	0.0402293	0.0258332	0.000241376	0.000154999	0.3	1.54999e-09	1.54999e-09	1	0	0	1	0	0
AAATATC	1	4	7	124.287	155727465	100	193549698	28	4	0.00804586	0.0321835	0.0206665	0.000225284	0.000144666	0.28	1.44666e-09	1.44666e-09	1	0	0	1	0	0
AAATATTTAGTATCGGCCCATTAC	2	8	24	124.287	155727465	100	193549698	192	4	0.0160917	0.0643669	0.0413331	0.00154481	0.000991993	0.96	9.91993e-09	9.91993e-09	1	0	0	1	1	0
AAATC	444	3007	5	124.287	155727465	100	193549698	15035	6.77252	3.57236	24.1939	15.5361	0.12097	0.0776803	0.338626	7.76803e-07	7.76803e-07	1	0	0	1	0	0
AAATCACGATCT	1	4	12	124.287	155727465	100	193549698	48	4	0.00804586	0.0321835	0.0206665	0.000386201	0.000247998	0.48	2.47998e-09	2.47998e-09	1	0	0	1	0	0
AAATCAT	1	7	7	124.287	155727465	100	193549698	49	7	0.00804586	0.0563211	0.0361664	0.000394247	0.000253165	0.49	2.53165e-09	2.53165e-09	1	0	0	1	0	0
AAATCATTG	7	31	9	124.287	155727465	100	193549698	279	4.42857	0.0563211	0.249422	0.160166	0.0022448	0.00144149	0.398571	1.44149e-08	1.44149e-08	1	0	0	1	0	0
AAATCC	12	48	6	124.287	155727465	100	193549698	288	4	0.0965504	0.386201	0.247998	0.00231721	0.00148799	0.24	1.48799e-08	1.48799e-08	1	0	0	1	0	0
AAATCGATATATATCGAAGTTCGAT	3	12	25	124.287	155727465	100	193549698	300	4	0.0241376	0.0965504	0.0619996	0.00241376	0.00154999	1	1.54999e-08	1.54999e-08	1	0	0	1	1	0
AAATCT	3	14	6	124.287	155727465	100	193549698	84	4.66667	0.0241376	0.112642	0.0723328	0.000675853	0.000433997	0.28	4.33997e-09	4.33997e-09	1	0	0	1	0	0
AAATG	118	1853	5	124.287	155727465	100	193549698	9265	15.7034	0.949412	14.909	9.57377	0.0745449	0.0478688	0.785169	4.78688e-07	4.78688e-07	1	0	0	1	1	0
AAATGAAT	90	960	8	124.287	155727465	100	193549698	7680	10.6667	0.724128	7.72403	4.95997	0.0617922	0.0396797	0.853333	3.96797e-07	3.96797e-07	1	0	0	1	1	0
AAATGAATG	1	9	9	124.287	155727465	100	193549698	81	9	0.00804586	0.0724128	0.0464997	0.000651715	0.000418497	0.81	4.18497e-09	4.18497e-09	1	0	0	1	1	0
AAATGAC	1	4	7	124.287	155727465	100	193549698	28	4	0.00804586	0.0321835	0.0206665	0.000225284	0.000144666	0.28	1.44666e-09	1.44666e-09	1	0	0	1	0	0
AAATGAT	2	8	7	124.287	155727465	100	193549698	56	4	0.0160917	0.0643669	0.0413331	0.000450568	0.000289331	0.28	2.89331e-09	2.89331e-09	1	0	0	1	0	0
AAATGC	2	9	6	124.287	155727465	100	193549698	54	4.5	0.0160917	0.0724128	0.0464997	0.000434477	0.000278998	0.27	2.78998e-09	2.78998e-09	1	0	0	1	0	0
AAATGCATC	140	851	9	124.287	155727465	100	193549698	7659	6.07857	1.12642	6.84703	4.3968	0.0616233	0.0395712	0.547071	3.95712e-07	3.95712e-07	1	0	0	1	1	0
AAATGCC	63	252	7	124.287	155727465	100	193549698	1764	4	0.506889	2.02756	1.30199	0.0141929	0.00911394	0.28	9.11394e-08	9.11394e-08	1	0	0	1	0	0
AAATGG	3	17	6	124.287	155727465	100	193549698	102	5.66667	0.0241376	0.13678	0.0878327	0.000820678	0.000526996	0.34	5.26996e-09	5.26996e-09	1	0	0	1	0	0
AAATGTAATGT	5	42	11	124.287	155727465	100	193549698	462	8.4	0.0402293	0.337926	0.216999	0.00371719	0.00238698	0.924	2.38698e-08	2.38698e-08	1	0	0	1	1	0
AAATGTCCCTGACCTT	3709	19976	16	124.287	155727465	100	193549698	319616	5.38582	29.8421	160.724	103.209	2.57159	1.65134	0.861731	1.65134e-05	1.65134e-05	1	0	0	1	1	0
AAATGTCTGTAT	1	5	12	124.287	155727465	100	193549698	60	5	0.00804586	0.0402293	0.0258332	0.000482752	0.000309998	0.6	3.09998e-09	3.09998e-09	1	0	0	1	1	0
AAATT	1142	6175	5	124.287	155727465	100	193549698	30875	5.40718	9.18838	49.6832	31.904	0.248416	0.15952	0.270359	1.5952e-06	1.5952e-06	1	0	0	1	0	0
AAATTAC	6	32	7	124.287	155727465	100	193549698	224	5.33333	0.0482752	0.257468	0.165332	0.00180227	0.00115733	0.373333	1.15733e-08	1.15733e-08	1	0	0	1	0	0
AAATTATGAG	4	17	10	124.287	155727465	100	193549698	170	4.25	0.0321835	0.13678	0.0878327	0.0013678	0.000878327	0.425	8.78327e-09	8.78327e-09	1	0	0	1	0	0
AAATTC	13	53	6	124.287	155727465	100	193549698	318	4.07692	0.104596	0.426431	0.273831	0.00255858	0.00164299	0.244615	1.64299e-08	1.64299e-08	1	0	0	1	0	0
AAATTCG	58	243	7	124.287	155727465	100	193549698	1701	4.18966	0.46666	1.95515	1.25549	0.013686	0.00878844	0.293276	8.78844e-08	8.78844e-08	1	0	0	1	0	0
AAATTG	6	24	6	124.287	155727465	100	193549698	144	4	0.0482752	0.193101	0.123999	0.0011586	0.000743995	0.24	7.43995e-09	7.43995e-09	1	0	0	1	0	0
AAATTT	263	1052	6	124.287	155727465	100	193549698	6312	4	2.11606	8.46425	5.4353	0.0507855	0.0326118	0.24	3.26118e-07	3.26118e-07	1	0	0	1	0	0
AAATTTC	1	4	7	124.287	155727465	100	193549698	28	4	0.00804586	0.0321835	0.0206665	0.000225284	0.000144666	0.28	1.44666e-09	1.44666e-09	1	0	0	1	0	0
AAC	8039	85797	3	124.287	155727465	100	193549698	257391	10.6726	64.6807	690.311	443.281	2.07093	1.32984	0.320178	1.32984e-05	1.32984e-05	1	0	0	0	0	0
AACAACAGCAACATC	661	2961	15	124.287	155727465	100	193549698	44415	4.47958	5.31832	23.8238	15.2984	0.357357	0.229476	0.671936	2.29476e-06	2.29476e-06	1	0	0	1	1	0
AACAACAT	7	58	8	124.287	155727465	100	193549698	464	8.28571	0.0563211	0.46666	0.299665	0.00373328	0.00239732	0.662857	2.39732e-08	2.39732e-08	1	0	0	1	1	0
AACAACC	1	14	7	124.287	155727465	100	193549698	98	14	0.00804586	0.112642	0.0723328	0.000788495	0.00050633	0.98	5.0633e-09	5.0633e-09	1	0	0	1	1	0
AACAAG	2	23	6	124.287	155727465	100	193549698	138	11.5	0.0160917	0.185055	0.118833	0.00111033	0.000712995	0.69	7.12995e-09	7.12995e-09	1	0	0	1	1	0
AACAAGAAT	2	22	9	124.287	155727465	100	193549698	198	11	0.0160917	0.177009	0.113666	0.00159308	0.00102299	0.99	1.02299e-08	1.02299e-08	1	0	0	1	1	0
AACAAGT	18	219	7	124.287	155727465	100	193549698	1533	12.1667	0.144826	1.76204	1.13149	0.0123343	0.00792045	0.851667	7.92045e-08	7.92045e-08	1	0	0	1	1	0
AACAAT	6	73	6	124.287	155727465	100	193549698	438	12.1667	0.0482752	0.587348	0.377164	0.00352409	0.00226298	0.73	2.26298e-08	2.26298e-08	1	0	0	1	1	0
AACAATAACAT	3	21	11	124.287	155727465	100	193549698	231	7	0.0241376	0.168963	0.108499	0.00185859	0.00119349	0.77	1.19349e-08	1.19349e-08	1	0	0	1	1	0
AACAC	1	5	5	124.287	155727465	100	193549698	25	5	0.00804586	0.0402293	0.0258332	0.000201147	0.000129166	0.25	1.29166e-09	1.29166e-09	1	0	0	1	0	0
AACACACAC	188	834	9	124.287	155727465	100	193549698	7506	4.43617	1.51262	6.71025	4.30897	0.0603923	0.0387807	0.399255	3.87807e-07	3.87807e-07	1	0	0	1	0	0
AACACACACAC	38	158	11	124.287	155727465	100	193549698	1738	4.15789	0.305743	1.27125	0.816328	0.0139837	0.00897961	0.457368	8.97961e-08	8.97961e-08	1	0	0	1	0	0
AACACACATACACACAC	1186	4987	17	124.287	155727465	100	193549698	84779	4.20489	9.5424	40.1247	25.766	0.68212	0.438022	0.714831	4.38022e-06	4.38022e-06	1	0	0	1	1	0
AACACC	12	90	6	124.287	155727465	100	193549698	540	7.5	0.0965504	0.724128	0.464997	0.00434477	0.00278998	0.45	2.78998e-08	2.78998e-08	1	0	0	1	0	0
AACACCC	1	11	7	124.287	155727465	100	193549698	77	11	0.00804586	0.0885045	0.0568329	0.000619532	0.000397831	0.77	3.97831e-09	3.97831e-09	1	0	0	1	1	0
AACACCT	1675	7618	7	124.287	155727465	100	193549698	53326	4.54806	13.4768	61.2934	39.3594	0.429054	0.275516	0.318364	2.75516e-06	2.75516e-06	1	0	0	1	0	0
AACACG	1	4	6	124.287	155727465	100	193549698	24	4	0.00804586	0.0321835	0.0206665	0.000193101	0.000123999	0.24	1.23999e-09	1.23999e-09	1	0	0	1	0	0
AACAGACTGTGAAG	1657	8548	14	124.287	155727465	100	193549698	119672	5.15872	13.332	68.7761	44.1644	0.962865	0.618301	0.722221	6.18301e-06	6.18301e-06	1	0	0	1	1	0
AACAGAG	12	107	7	124.287	155727465	100	193549698	749	8.91667	0.0965504	0.860908	0.55283	0.00602635	0.00386981	0.624167	3.86981e-08	3.86981e-08	1	0	0	1	1	0
AACAGAGACAGG	3	13	12	124.287	155727465	100	193549698	156	4.33333	0.0241376	0.104596	0.0671662	0.00125515	0.000805995	0.52	8.05995e-09	8.05995e-09	1	0	0	1	1	0
AACAGAGAG	404	3745	9	124.287	155727465	100	193549698	33705	9.2698	3.25053	30.1318	19.349	0.271186	0.174141	0.834282	1.74141e-06	1.74141e-06	1	0	0	1	1	0
AACAGC	26	124	6	124.287	155727465	100	193549698	744	4.76923	0.209192	0.997687	0.640662	0.00598612	0.00384397	0.286154	3.84397e-08	3.84397e-08	1	0	0	1	0	0
AACAGCAGC	2922	13460	9	124.287	155727465	100	193549698	121140	4.60643	23.51	108.297	69.5429	0.974676	0.625886	0.414579	6.25886e-06	6.25886e-06	1	0	0	1	0	0
AACAGCAGG	122	566	9	124.287	155727465	100	193549698	5094	4.63934	0.981595	4.55396	2.92431	0.0409856	0.0263188	0.417541	2.63188e-07	2.63188e-07	1	0	0	1	0	0
AACAGCT	1	4	7	124.287	155727465	100	193549698	28	4	0.00804586	0.0321835	0.0206665	0.000225284	0.000144666	0.28	1.44666e-09	1.44666e-09	1	0	0	1	0	0
AACAGCTGCTTG	2423	13336	12	124.287	155727465	100	193549698	160032	5.50392	19.4951	107.3	68.9022	1.2876	0.826826	0.66047	8.26826e-06	8.26826e-06	1	0	0	1	1	0
AACAGG	8	76	6	124.287	155727465	100	193549698	456	9.5	0.0643669	0.611486	0.392664	0.00366891	0.00235598	0.57	2.35598e-08	2.35598e-08	1	0	0	1	1	0
AACAGT	13	165	6	124.287	155727465	100	193549698	990	12.6923	0.104596	1.32757	0.852494	0.00796541	0.00511497	0.761538	5.11497e-08	5.11497e-08	1	0	0	1	1	0
AACAT	102	908	5	124.287	155727465	100	193549698	4540	8.90196	0.820678	7.30564	4.6913	0.0365282	0.0234565	0.445098	2.34565e-07	2.34565e-07	1	0	0	1	0	0
AACATACATAC	246	1329	11	124.287	155727465	100	193549698	14619	5.40244	1.97928	10.693	6.86645	0.117622	0.075531	0.594268	7.5531e-07	7.5531e-07	1	0	0	1	1	0
AACATCCTCATCTT	1	4	14	124.287	155727465	100	193549698	56	4	0.00804586	0.0321835	0.0206665	0.000450568	0.000289331	0.56	2.89331e-09	2.89331e-09	1	0	0	1	1	0
AACATGTAGCGGGT	1	4	14	124.287	155727465	100	193549698	56	4	0.00804586	0.0321835	0.0206665	0.000450568	0.000289331	0.56	2.89331e-09	2.89331e-09	1	0	0	1	1	0
AACATT	238	2361	6	124.287	155727465	100	193549698	14166	9.92017	1.91492	18.9963	12.1984	0.113978	0.0731905	0.59521	7.31905e-07	7.31905e-07	1	0	0	1	1	0
AACATTC	1	4	7	124.287	155727465	100	193549698	28	4	0.00804586	0.0321835	0.0206665	0.000225284	0.000144666	0.28	1.44666e-09	1.44666e-09	1	0	0	1	0	0
AACC	103	681	4	124.287	155727465	100	193549698	2724	6.61165	0.828724	5.47923	3.51848	0.0219169	0.0140739	0.264466	1.40739e-07	1.40739e-07	1	0	0	0	0	0
AACCAATTCAATC	264	1415	13	124.287	155727465	100	193549698	18395	5.35985	2.12411	11.3849	7.31078	0.148004	0.0950402	0.69678	9.50402e-07	9.50402e-07	1	0	0	1	1	0
AACCAC	2	8	6	124.287	155727465	100	193549698	48	4	0.0160917	0.0643669	0.0413331	0.000386201	0.000247998	0.24	2.47998e-09	2.47998e-09	1	0	0	1	0	0
AACCAG	5	22	6	124.287	155727465	100	193549698	132	4.4	0.0402293	0.177009	0.113666	0.00106205	0.000681995	0.264	6.81995e-09	6.81995e-09	1	0	0	1	0	0
AACCAT	1	5	6	124.287	155727465	100	193549698	30	5	0.00804586	0.0402293	0.0258332	0.000241376	0.000154999	0.3	1.54999e-09	1.54999e-09	1	0	0	1	0	0
AACCC	51	353	5	124.287	155727465	100	193549698	1765	6.92157	0.410339	2.84019	1.82382	0.014201	0.0091191	0.346078	9.1191e-08	9.1191e-08	1	0	0	1	0	0
AACCCAACCT	2	8	10	124.287	155727465	100	193549698	80	4	0.0160917	0.0643669	0.0413331	0.000643669	0.000413331	0.4	4.13331e-09	4.13331e-09	1	0	0	1	0	0
AACCCC	1	4	6	124.287	155727465	100	193549698	24	4	0.00804586	0.0321835	0.0206665	0.000193101	0.000123999	0.24	1.23999e-09	1.23999e-09	1	0	0	1	0	0
AACCCT	2	32	6	124.287	155727465	100	193549698	192	16	0.0160917	0.257468	0.165332	0.00154481	0.000991993	0.96	9.91993e-09	9.91993e-09	1	0	0	1	1	0
AACCCTCC	1	4	8	124.287	155727465	100	193549698	32	4	0.00804586	0.0321835	0.0206665	0.000257468	0.000165332	0.32	1.65332e-09	1.65332e-09	1	0	0	1	0	0
AACCCTGACGC	75	422	11	124.287	155727465	100	193549698	4642	5.62667	0.60344	3.39535	2.18032	0.0373489	0.0239835	0.618933	2.39835e-07	2.39835e-07	1	0	0	1	1	0
AACCGCGTCTTCATC	333	1336	15	124.287	155727465	100	193549698	20040	4.01201	2.67927	10.7493	6.90262	0.161239	0.103539	0.601802	1.03539e-06	1.03539e-06	1	0	0	1	1	0
AACCGG	1	5	6	124.287	155727465	100	193549698	30	5	0.00804586	0.0402293	0.0258332	0.000241376	0.000154999	0.3	1.54999e-09	1.54999e-09	1	0	0	1	0	0
AACCGGTGTCTTCTTCGG	4	18	18	124.287	155727465	100	193549698	324	4.5	0.0321835	0.144826	0.0929994	0.00260686	0.00167399	0.81	1.67399e-08	1.67399e-08	1	0	0	1	1	0
AACCGT	3	12	6	124.287	155727465	100	193549698	72	4	0.0241376	0.0965504	0.0619996	0.000579302	0.000371997	0.24	3.71997e-09	3.71997e-09	1	0	0	1	0	0
AACCT	55663	846873	5	124.287	155727465	100	193549698	4234365	15.2143	447.857	6813.83	4375.48	34.0691	21.8774	0.760714	0.000218774	0.000218774	1	1	1	1	1	1
AACCTC	2	17	6	124.287	155727465	100	193549698	102	8.5	0.0160917	0.13678	0.0878327	0.000820678	0.000526996	0.51	5.26996e-09	5.26996e-09	1	0	0	1	1	0
AACCTG	9	92	6	124.287	155727465	100	193549698	552	10.2222	0.0724128	0.74022	0.47533	0.00444132	0.00285198	0.613333	2.85198e-08	2.85198e-08	1	0	0	1	1	0
AACG	10693	157070	4	124.287	155727465	100	193549698	628280	14.689	86.0344	1263.76	811.523	5.05506	3.24609	0.587562	3.24609e-05	3.24609e-05	1	0	0	0	1	0
AACGAACGACTG	575	2578	12	124.287	155727465	100	193549698	30936	4.48348	4.62637	20.7422	13.3196	0.248907	0.159835	0.538017	1.59835e-06	1.59835e-06	1	0	0	1	1	0
AACGAAGG	1	4	8	124.287	155727465	100	193549698	32	4	0.00804586	0.0321835	0.0206665	0.000257468	0.000165332	0.32	1.65332e-09	1.65332e-09	1	0	0	1	0	0
AACGAC	142	720	6	124.287	155727465	100	193549698	4320	5.07042	1.14251	5.79302	3.71997	0.0347581	0.0223198	0.304225	2.23198e-07	2.23198e-07	1	0	0	1	0	0
AACGACTGAATG	6443	34944	12	124.287	155727465	100	193549698	419328	5.42356	51.8395	281.155	180.543	3.37386	2.16651	0.650827	2.16651e-05	2.16651e-05	1	0	0	1	1	0
AACGACTGAATT	307	1591	12	124.287	155727465	100	193549698	19092	5.18241	2.47008	12.801	8.22011	0.153612	0.0986413	0.621889	9.86413e-07	9.86413e-07	1	0	0	1	1	0
AACGACTGTATG	19277	80068	12	124.287	155727465	100	193549698	960816	4.15355	155.1	644.216	413.682	7.7306	4.96418	0.498426	4.96418e-05	4.96418e-05	1	1	1	1	0	0
AACGAT	1	4	6	124.287	155727465	100	193549698	24	4	0.00804586	0.0321835	0.0206665	0.000193101	0.000123999	0.24	1.23999e-09	1.23999e-09	1	0	0	1	0	0
AACGC	53	265	5	124.287	155727465	100	193549698	1325	5	0.426431	2.13215	1.36916	0.0106608	0.00684579	0.25	6.84579e-08	6.84579e-08	1	0	0	1	0	0
AACGCC	1	7	6	124.287	155727465	100	193549698	42	7	0.00804586	0.0563211	0.0361664	0.000337926	0.000216999	0.42	2.16999e-09	2.16999e-09	1	0	0	1	0	0
AACGCG	2	8	6	124.287	155727465	100	193549698	48	4	0.0160917	0.0643669	0.0413331	0.000386201	0.000247998	0.24	2.47998e-09	2.47998e-09	1	0	0	1	0	0
AACGG	71	355	5	124.287	155727465	100	193549698	1775	5	0.571256	2.85628	1.83415	0.0142814	0.00917077	0.25	9.17077e-08	9.17077e-08	1	0	0	1	0	0
AACGGC	61	288	6	124.287	155727465	100	193549698	1728	4.72131	0.490798	2.31721	1.48799	0.0139033	0.00892794	0.283279	8.92794e-08	8.92794e-08	1	0	0	1	0	0
AACGGG	1	5	6	124.287	155727465	100	193549698	30	5	0.00804586	0.0402293	0.0258332	0.000241376	0.000154999	0.3	1.54999e-09	1.54999e-09	1	0	0	1	0	0
AACGGT	1	4	6	124.287	155727465	100	193549698	24	4	0.00804586	0.0321835	0.0206665	0.000193101	0.000123999	0.24	1.23999e-09	1.23999e-09	1	0	0	1	0	0
AACGTGAATGT	1	4	11	124.287	155727465	100	193549698	44	4	0.00804586	0.0321835	0.0206665	0.000354018	0.000227332	0.44	2.27332e-09	2.27332e-09	1	0	0	1	0	0
AACGTTC	2	8	7	124.287	155727465	100	193549698	56	4	0.0160917	0.0643669	0.0413331	0.000450568	0.000289331	0.28	2.89331e-09	2.89331e-09	1	0	0	1	0	0
AACT	692	5773	4	124.287	155727465	100	193549698	23092	8.34249	5.56774	46.4488	29.827	0.185795	0.119308	0.333699	1.19308e-06	1.19308e-06	1	0	0	0	0	0
AACTAC	1	4	6	124.287	155727465	100	193549698	24	4	0.00804586	0.0321835	0.0206665	0.000193101	0.000123999	0.24	1.23999e-09	1.23999e-09	1	0	0	1	0	0
AACTACGCCTCC	3485	14663	12	124.287	155727465	100	193549698	175956	4.20746	28.0398	117.977	75.7583	1.41572	0.9091	0.504895	9.091e-06	9.091e-06	1	0	0	1	1	0
AACTATGACTGAACTG	1469	6364	16	124.287	155727465	100	193549698	101824	4.3322	11.8194	51.2039	32.8804	0.819262	0.526087	0.693152	5.26087e-06	5.26087e-06	1	0	0	1	1	0
AACTC	142	841	5	124.287	155727465	100	193549698	4205	5.92254	1.14251	6.76657	4.34514	0.0338329	0.0217257	0.296127	2.17257e-07	2.17257e-07	1	0	0	1	0	0
AACTCGCGGTGAGC	1	4	14	124.287	155727465	100	193549698	56	4	0.00804586	0.0321835	0.0206665	0.000450568	0.000289331	0.56	2.89331e-09	2.89331e-09	1	0	0	1	1	0
AACTG	8	40	5	124.287	155727465	100	193549698	200	5	0.0643669	0.321835	0.206665	0.00160917	0.00103333	0.25	1.03333e-08	1.03333e-08	1	0	0	1	0	0
AACTGACTACTG	37	172	12	124.287	155727465	100	193549698	2064	4.64865	0.297697	1.38389	0.888661	0.0166067	0.0106639	0.557838	1.06639e-07	1.06639e-07	1	0	0	1	1	0
AACTGC	5	23	6	124.287	155727465	100	193549698	138	4.6	0.0402293	0.185055	0.118833	0.00111033	0.000712995	0.276	7.12995e-09	7.12995e-09	1	0	0	1	0	0
AACTTC	2	29	6	124.287	155727465	100	193549698	174	14.5	0.0160917	0.23333	0.149832	0.00139998	0.000898994	0.87	8.98994e-09	8.98994e-09	1	0	0	1	1	0
AACTTG	32	232	6	124.287	155727465	100	193549698	1392	7.25	0.257468	1.86664	1.19866	0.0111998	0.00719195	0.435	7.19195e-08	7.19195e-08	1	0	0	1	0	0
AACTTGT	7	38	7	124.287	155727465	100	193549698	266	5.42857	0.0563211	0.305743	0.196332	0.0021402	0.00137432	0.38	1.37432e-08	1.37432e-08	1	0	0	1	0	0
AAG	355	4293	3	124.287	155727465	100	193549698	12879	12.093	2.85628	34.5409	22.1803	0.103623	0.066541	0.362789	6.6541e-07	6.6541e-07	1	0	0	0	0	0
AAGAAGAC	2	24	8	124.287	155727465	100	193549698	192	12	0.0160917	0.193101	0.123999	0.00154481	0.000991993	0.96	9.91993e-09	9.91993e-09	1	0	0	1	1	0
AAGAAGGAG	3	12	9	124.287	155727465	100	193549698	108	4	0.0241376	0.0965504	0.0619996	0.000868953	0.000557996	0.36	5.57996e-09	5.57996e-09	1	0	0	1	0	0
AAGAAT	6	45	6	124.287	155727465	100	193549698	270	7.5	0.0482752	0.362064	0.232498	0.00217238	0.00139499	0.45	1.39499e-08	1.39499e-08	1	0	0	1	0	0
AAGACC	124	979	6	124.287	155727465	100	193549698	5874	7.89516	0.997687	7.8769	5.05813	0.0472614	0.0303488	0.47371	3.03488e-07	3.03488e-07	1	0	0	1	0	0
AAGACCAGCACC	1403	7971	12	124.287	155727465	100	193549698	95652	5.6814	11.2883	64.1336	41.1832	0.769603	0.494199	0.681768	4.94199e-06	4.94199e-06	1	0	0	1	1	0
AAGACG	70	294	6	124.287	155727465	100	193549698	1764	4.2	0.563211	2.36548	1.51899	0.0141929	0.00911394	0.252	9.11394e-08	9.11394e-08	1	0	0	1	0	0
AAGAG	247	3144	5	124.287	155727465	100	193549698	15720	12.7287	1.98733	25.2962	16.2439	0.126481	0.0812194	0.636437	8.12194e-07	8.12194e-07	1	0	0	1	1	0
AAGAGAC	3	31	7	124.287	155727465	100	193549698	217	10.3333	0.0241376	0.249422	0.160166	0.00174595	0.00112116	0.723333	1.12116e-08	1.12116e-08	1	0	0	1	1	0
AAGAGAG	2	14	7	124.287	155727465	100	193549698	98	7	0.0160917	0.112642	0.0723328	0.000788495	0.00050633	0.49	5.0633e-09	5.0633e-09	1	0	0	1	0	0
AAGAGAGT	1	4	8	124.287	155727465	100	193549698	32	4	0.00804586	0.0321835	0.0206665	0.000257468	0.000165332	0.32	1.65332e-09	1.65332e-09	1	0	0	1	0	0
AAGAGCGAGTAT	1	4	12	124.287	155727465	100	193549698	48	4	0.00804586	0.0321835	0.0206665	0.000386201	0.000247998	0.48	2.47998e-09	2.47998e-09	1	0	0	1	0	0
AAGAGG	29	223	6	124.287	155727465	100	193549698	1338	7.68966	0.23333	1.79423	1.15216	0.0107654	0.00691295	0.461379	6.91295e-08	6.91295e-08	1	0	0	1	0	0
AAGAGT	2	12	6	124.287	155727465	100	193549698	72	6	0.0160917	0.0965504	0.0619996	0.000579302	0.000371997	0.36	3.71997e-09	3.71997e-09	1	0	0	1	0	0
AAGAT	2	10	5	124.287	155727465	100	193549698	50	5	0.0160917	0.0804586	0.0516663	0.000402293	0.000258332	0.25	2.58332e-09	2.58332e-09	1	0	0	1	0	0
AAGATAC	1	4	7	124.287	155727465	100	193549698	28	4	0.00804586	0.0321835	0.0206665	0.000225284	0.000144666	0.28	1.44666e-09	1.44666e-09	1	0	0	1	0	0
AAGATG	17	85	6	124.287	155727465	100	193549698	510	5	0.13678	0.683898	0.439164	0.00410339	0.00263498	0.3	2.63498e-08	2.63498e-08	1	0	0	1	0	0
AAGATGAGGATGCT	5758	33530	14	124.287	155727465	100	193549698	469420	5.8232	46.3281	269.778	173.237	3.77689	2.42532	0.815248	2.42532e-05	2.42532e-05	1	0	0	1	1	0
AAGC	446	3763	4	124.287	155727465	100	193549698	15052	8.43722	3.58846	30.2766	19.442	0.121106	0.0777681	0.337489	7.77681e-07	7.77681e-07	1	0	0	0	0	0
AAGCACT	2	20	7	124.287	155727465	100	193549698	140	10	0.0160917	0.160917	0.103333	0.00112642	0.000723328	0.7	7.23328e-09	7.23328e-09	1	0	0	1	1	0
AAGCAG	2	9	6	124.287	155727465	100	193549698	54	4.5	0.0160917	0.0724128	0.0464997	0.000434477	0.000278998	0.27	2.78998e-09	2.78998e-09	1	0	0	1	0	0
AAGCATATTGCAT	1333	7639	13	124.287	155727465	100	193549698	99307	5.73068	10.7251	61.4624	39.4679	0.799011	0.513083	0.744989	5.13083e-06	5.13083e-06	1	0	0	1	1	0
AAGCC	1	5	5	124.287	155727465	100	193549698	25	5	0.00804586	0.0402293	0.0258332	0.000201147	0.000129166	0.25	1.29166e-09	1.29166e-09	1	0	0	1	0	0
AAGCCC	1	4	6	124.287	155727465	100	193549698	24	4	0.00804586	0.0321835	0.0206665	0.000193101	0.000123999	0.24	1.23999e-09	1.23999e-09	1	0	0	1	0	0
AAGCGG	1	7	6	124.287	155727465	100	193549698	42	7	0.00804586	0.0563211	0.0361664	0.000337926	0.000216999	0.42	2.16999e-09	2.16999e-09	1	0	0	1	0	0
AAGCTCAATGC	5327	40487	11	124.287	155727465	100	193549698	445357	7.60034	42.8603	325.753	209.181	3.58328	2.301	0.836037	2.301e-05	2.301e-05	1	0	0	1	1	0
AAGCTGCGTGC	1022	4986	11	124.287	155727465	100	193549698	54846	4.87867	8.22287	40.1167	25.7608	0.441283	0.283369	0.536654	2.83369e-06	2.83369e-06	1	0	0	1	1	0
AAGG	1676	20283	4	124.287	155727465	100	193549698	81132	12.102	13.4849	163.194	104.795	0.652777	0.419179	0.484081	4.19179e-06	4.19179e-06	1	0	0	0	0	0
AAGGAATG	1	4	8	124.287	155727465	100	193549698	32	4	0.00804586	0.0321835	0.0206665	0.000257468	0.000165332	0.32	1.65332e-09	1.65332e-09	1	0	0	1	0	0
AAGGAC	2	32	6	124.287	155727465	100	193549698	192	16	0.0160917	0.257468	0.165332	0.00154481	0.000991993	0.96	9.91993e-09	9.91993e-09	1	0	0	1	1	0
AAGGAG	66	722	6	124.287	155727465	100	193549698	4332	10.9394	0.531027	5.80911	3.73031	0.0348547	0.0223818	0.656364	2.23818e-07	2.23818e-07	1	0	0	1	1	0
AAGGAT	62	669	6	124.287	155727465	100	193549698	4014	10.7903	0.498844	5.38268	3.45648	0.0322961	0.0207389	0.647419	2.07389e-07	2.07389e-07	1	0	0	1	1	0
AAGGATGGACGTAT	823	4374	14	124.287	155727465	100	193549698	61236	5.3147	6.62175	35.1926	22.5988	0.492697	0.316384	0.744058	3.16384e-06	3.16384e-06	1	0	0	1	1	0
AAGGC	15	76	5	124.287	155727465	100	193549698	380	5.06667	0.120688	0.611486	0.392664	0.00305743	0.00196332	0.253333	1.96332e-08	1.96332e-08	1	0	0	1	0	0
AAGGCG	1	7	6	124.287	155727465	100	193549698	42	7	0.00804586	0.0563211	0.0361664	0.000337926	0.000216999	0.42	2.16999e-09	2.16999e-09	1	0	0	1	0	0
AAGGCGT	1	4	7	124.287	155727465	100	193549698	28	4	0.00804586	0.0321835	0.0206665	0.000225284	0.000144666	0.28	1.44666e-09	1.44666e-09	1	0	0	1	0	0
AAGGCT	1	4	6	124.287	155727465	100	193549698	24	4	0.00804586	0.0321835	0.0206665	0.000193101	0.000123999	0.24	1.23999e-09	1.23999e-09	1	0	0	1	0	0
AAGGG	12	69	5	124.287	155727465	100	193549698	345	5.75	0.0965504	0.555165	0.356498	0.00277582	0.00178249	0.2875	1.78249e-08	1.78249e-08	1	0	0	1	0	0
AAGGGC	1	6	6	124.287	155727465	100	193549698	36	6	0.00804586	0.0482752	0.0309998	0.000289651	0.000185999	0.36	1.85999e-09	1.85999e-09	1	0	0	1	0	0
AAGGGG	8	36	6	124.287	155727465	100	193549698	216	4.5	0.0643669	0.289651	0.185999	0.00173791	0.00111599	0.27	1.11599e-08	1.11599e-08	1	0	0	1	0	0
AAGGGT	8	94	6	124.287	155727465	100	193549698	564	11.75	0.0643669	0.756311	0.485663	0.00453787	0.00291398	0.705	2.91398e-08	2.91398e-08	1	0	0	1	1	0
AAGGTAG	2	9	7	124.287	155727465	100	193549698	63	4.5	0.0160917	0.0724128	0.0464997	0.000506889	0.000325498	0.315	3.25498e-09	3.25498e-09	1	0	0	1	0	0
AAGGTAT	3	16	7	124.287	155727465	100	193549698	112	5.33333	0.0241376	0.128734	0.0826661	0.000901137	0.000578663	0.373333	5.78663e-09	5.78663e-09	1	0	0	1	0	0
AAGGTCATCTCTC	125	513	13	124.287	155727465	100	193549698	6669	4.104	1.00573	4.12753	2.65048	0.0536579	0.0344563	0.53352	3.44563e-07	3.44563e-07	1	0	0	1	1	0
AAGGTG	2	25	6	124.287	155727465	100	193549698	150	12.5	0.0160917	0.201147	0.129166	0.00120688	0.000774995	0.75	7.74995e-09	7.74995e-09	1	0	0	1	1	0
AAGT	106	674	4	124.287	155727465	100	193549698	2696	6.35849	0.852862	5.42291	3.48231	0.0216917	0.0139292	0.25434	1.39292e-07	1.39292e-07	1	0	0	0	0	0
AAGTAG	5	41	6	124.287	155727465	100	193549698	246	8.2	0.0402293	0.32988	0.211832	0.00197928	0.00127099	0.492	1.27099e-08	1.27099e-08	1	0	0	1	0	0
AAGTAT	16	165	6	124.287	155727465	100	193549698	990	10.3125	0.128734	1.32757	0.852494	0.00796541	0.00511497	0.61875	5.11497e-08	5.11497e-08	1	0	0	1	1	0
AAGTATAGTAT	12	103	11	124.287	155727465	100	193549698	1133	8.58333	0.0965504	0.828724	0.532163	0.00911596	0.00585379	0.944167	5.85379e-08	5.85379e-08	1	0	0	1	1	0
AAGTATATCGC	2	8	11	124.287	155727465	100	193549698	88	4	0.0160917	0.0643669	0.0413331	0.000708036	0.000454664	0.44	4.54664e-09	4.54664e-09	1	0	0	1	0	0
AAGTATTCAT	44	190	10	124.287	155727465	100	193549698	1900	4.31818	0.354018	1.52871	0.98166	0.0152871	0.0098166	0.431818	9.8166e-08	9.8166e-08	1	0	0	1	0	0
AAGTC	9	109	5	124.287	155727465	100	193549698	545	12.1111	0.0724128	0.876999	0.563163	0.004385	0.00281581	0.605556	2.81581e-08	2.81581e-08	1	0	0	1	1	0
AAGTCAGTC	518	3066	9	124.287	155727465	100	193549698	27594	5.91892	4.16776	24.6686	15.8409	0.222018	0.142568	0.532703	1.42568e-06	1.42568e-06	1	0	0	1	1	0
AAGTCG	44	244	6	124.287	155727465	100	193549698	1464	5.54545	0.354018	1.96319	1.26066	0.0117791	0.00756395	0.332727	7.56395e-08	7.56395e-08	1	0	0	1	0	0
AAGTG	2	27	5	124.287	155727465	100	193549698	135	13.5	0.0160917	0.217238	0.139499	0.00108619	0.000697495	0.675	6.97495e-09	6.97495e-09	1	0	0	1	1	0
AAGTGAGCATCACGAT	10408	56989	16	124.287	155727465	100	193549698	911824	5.4755	83.7414	458.526	294.441	7.33641	4.71106	0.87608	4.71106e-05	4.71106e-05	1	0	1	1	1	0
AAGTGC	1	4	6	124.287	155727465	100	193549698	24	4	0.00804586	0.0321835	0.0206665	0.000193101	0.000123999	0.24	1.23999e-09	1.23999e-09	1	0	0	1	0	0
AAGTGT	2	32	6	124.287	155727465	100	193549698	192	16	0.0160917	0.257468	0.165332	0.00154481	0.000991993	0.96	9.91993e-09	9.91993e-09	1	0	0	1	1	0
AAGTGTATGTGC	1	4	12	124.287	155727465	100	193549698	48	4	0.00804586	0.0321835	0.0206665	0.000386201	0.000247998	0.48	2.47998e-09	2.47998e-09	1	0	0	1	0	0
AAT	4558	56490	3	124.287	155727465	100	193549698	169470	12.3936	36.6731	454.511	291.863	1.36353	0.875589	0.371808	8.75589e-06	8.75589e-06	1	0	0	0	0	0
AATAATG	2	20	7	124.287	155727465	100	193549698	140	10	0.0160917	0.160917	0.103333	0.00112642	0.000723328	0.7	7.23328e-09	7.23328e-09	1	0	0	1	1	0
AATAATTCTACTGC	64	268	14	124.287	155727465	100	193549698	3752	4.1875	0.514935	2.15629	1.38466	0.0301881	0.0193852	0.58625	1.93852e-07	1.93852e-07	1	0	0	1	1	0
AATAC	3	15	5	124.287	155727465	100	193549698	75	5	0.0241376	0.120688	0.0774995	0.00060344	0.000387497	0.25	3.87497e-09	3.87497e-09	1	0	0	1	0	0
AATACC	38	152	6	124.287	155727465	100	193549698	912	4	0.305743	1.22297	0.785328	0.00733783	0.00471197	0.24	4.71197e-08	4.71197e-08	1	0	0	1	0	0
AATACG	32	135	6	124.287	155727465	100	193549698	810	4.21875	0.257468	1.08619	0.697495	0.00651715	0.00418497	0.253125	4.18497e-08	4.18497e-08	1	0	0	1	0	0
AATAG	58	474	5	124.287	155727465	100	193549698	2370	8.17241	0.46666	3.81374	2.44898	0.0190687	0.0122449	0.408621	1.22449e-07	1.22449e-07	1	0	0	1	0	0
AATAGC	1	6	6	124.287	155727465	100	193549698	36	6	0.00804586	0.0482752	0.0309998	0.000289651	0.000185999	0.36	1.85999e-09	1.85999e-09	1	0	0	1	0	0
AATAGG	208	1216	6	124.287	155727465	100	193549698	7296	5.84615	1.67354	9.78377	6.28262	0.0587026	0.0376957	0.350769	3.76957e-07	3.76957e-07	1	0	0	1	0	0
AATAGGGATAGGGAT	1	4	15	124.287	155727465	100	193549698	60	4	0.00804586	0.0321835	0.0206665	0.000482752	0.000309998	0.6	3.09998e-09	3.09998e-09	1	0	0	1	1	0
AATAGGT	1	4	7	124.287	155727465	100	193549698	28	4	0.00804586	0.0321835	0.0206665	0.000225284	0.000144666	0.28	1.44666e-09	1.44666e-09	1	0	0	1	0	0
AATAGT	1	5	6	124.287	155727465	100	193549698	30	5	0.00804586	0.0402293	0.0258332	0.000241376	0.000154999	0.3	1.54999e-09	1.54999e-09	1	0	0	1	0	0
AATAT	118	757	5	124.287	155727465	100	193549698	3785	6.41525	0.949412	6.09072	3.91114	0.0304536	0.0195557	0.320763	1.95557e-07	1.95557e-07	1	0	0	1	0	0
AATATAC	12	48	7	124.287	155727465	100	193549698	336	4	0.0965504	0.386201	0.247998	0.00270341	0.00173599	0.28	1.73599e-08	1.73599e-08	1	0	0	1	0	0
AATATAGTAT	4	20	10	124.287	155727465	100	193549698	200	5	0.0321835	0.160917	0.103333	0.00160917	0.00103333	0.5	1.03333e-08	1.03333e-08	1	0	0	1	0	0
AATATC	8	42	6	124.287	155727465	100	193549698	252	5.25	0.0643669	0.337926	0.216999	0.00202756	0.00130199	0.315	1.30199e-08	1.30199e-08	1	0	0	1	0	0
AATATCAT	1889	14394	8	124.287	155727465	100	193549698	115152	7.6199	15.1986	115.812	74.3685	0.926497	0.594948	0.609592	5.94948e-06	5.94948e-06	1	0	0	1	1	0
AATATG	4	20	6	124.287	155727465	100	193549698	120	5	0.0321835	0.160917	0.103333	0.000965504	0.000619996	0.3	6.19996e-09	6.19996e-09	1	0	0	1	0	0
AATATGAT	1041	4859	8	124.287	155727465	100	193549698	38872	4.66763	8.37574	39.0949	25.1047	0.312759	0.200837	0.37341	2.00837e-06	2.00837e-06	1	0	0	1	0	0
AATATGC	60	240	7	124.287	155727465	100	193549698	1680	4	0.482752	1.93101	1.23999	0.0135171	0.00867994	0.28	8.67994e-08	8.67994e-08	1	0	0	1	0	0
AATC	2615	19516	4	124.287	155727465	100	193549698	78064	7.4631	21.0399	157.023	100.832	0.628092	0.403328	0.298524	4.03328e-06	4.03328e-06	1	0	0	0	0	0
AATCAC	4	18	6	124.287	155727465	100	193549698	108	4.5	0.0321835	0.144826	0.0929994	0.000868953	0.000557996	0.27	5.57996e-09	5.57996e-09	1	0	0	1	0	0
AATCAG	57	228	6	124.287	155727465	100	193549698	1368	4	0.458614	1.83446	1.17799	0.0110067	0.00706795	0.24	7.06795e-08	7.06795e-08	1	0	0	1	0	0
AATCAT	100	413	6	124.287	155727465	100	193549698	2478	4.13	0.804586	3.32294	2.13382	0.0199377	0.0128029	0.2478	1.28029e-07	1.28029e-07	1	0	0	1	0	0
AATCG	19	110	5	124.287	155727465	100	193549698	550	5.78947	0.152871	0.885045	0.568329	0.00442523	0.00284165	0.289474	2.84165e-08	2.84165e-08	1	0	0	1	0	0
AATCGACAG	1	5	9	124.287	155727465	100	193549698	45	5	0.00804586	0.0402293	0.0258332	0.000362064	0.000232498	0.45	2.32498e-09	2.32498e-09	1	0	0	1	0	0
AATCGT	1	4	6	124.287	155727465	100	193549698	24	4	0.00804586	0.0321835	0.0206665	0.000193101	0.000123999	0.24	1.23999e-09	1.23999e-09	1	0	0	1	0	0
AATCT	67	336	5	124.287	155727465	100	193549698	1680	5.01493	0.539073	2.70341	1.73599	0.0135171	0.00867994	0.250746	8.67994e-08	8.67994e-08	1	0	0	1	0	0
AATCTATGTAC	53	341	11	124.287	155727465	100	193549698	3751	6.43396	0.426431	2.74364	1.76182	0.03018	0.01938	0.707736	1.938e-07	1.938e-07	1	0	0	1	1	0
AATG	59515	1281133	4	124.287	155727465	100	193549698	5124532	21.5262	478.85	10307.8	6619.14	41.2313	26.4766	0.861049	0.000264766	0.000264766	1	1	1	0	1	0
AATGAATGTG	641	5659	10	124.287	155727465	100	193549698	56590	8.82839	5.1574	45.5315	29.238	0.455315	0.29238	0.882839	2.9238e-06	2.9238e-06	1	0	0	1	1	0
AATGAC	3	21	6	124.287	155727465	100	193549698	126	7	0.0241376	0.168963	0.108499	0.00101378	0.000650996	0.42	6.50996e-09	6.50996e-09	1	0	0	1	0	0
AATGAG	5	20	6	124.287	155727465	100	193549698	120	4	0.0402293	0.160917	0.103333	0.000965504	0.000619996	0.24	6.19996e-09	6.19996e-09	1	0	0	1	0	0
AATGAT	431	6013	6	124.287	155727465	100	193549698	36078	13.9513	3.46777	48.3798	31.067	0.290279	0.186402	0.837077	1.86402e-06	1.86402e-06	1	0	0	1	1	0
AATGATG	3	14	7	124.287	155727465	100	193549698	98	4.66667	0.0241376	0.112642	0.0723328	0.000788495	0.00050633	0.326667	5.0633e-09	5.0633e-09	1	0	0	1	0	0
AATGCG	1	4	6	124.287	155727465	100	193549698	24	4	0.00804586	0.0321835	0.0206665	0.000193101	0.000123999	0.24	1.23999e-09	1.23999e-09	1	0	0	1	0	0
AATGG	17	103	5	124.287	155727465	100	193549698	515	6.05882	0.13678	0.828724	0.532163	0.00414362	0.00266082	0.302941	2.66082e-08	2.66082e-08	1	0	0	1	0	0
AATGGC	1	4	6	124.287	155727465	100	193549698	24	4	0.00804586	0.0321835	0.0206665	0.000193101	0.000123999	0.24	1.23999e-09	1.23999e-09	1	0	0	1	0	0
AATGGG	3	15	6	124.287	155727465	100	193549698	90	5	0.0241376	0.120688	0.0774995	0.000724128	0.000464997	0.3	4.64997e-09	4.64997e-09	1	0	0	1	0	0
AATGGGC	4	28	7	124.287	155727465	100	193549698	196	7	0.0321835	0.225284	0.144666	0.00157699	0.00101266	0.49	1.01266e-08	1.01266e-08	1	0	0	1	0	0
AATGGTGGATAT	1	5	12	124.287	155727465	100	193549698	60	5	0.00804586	0.0402293	0.0258332	0.000482752	0.000309998	0.6	3.09998e-09	3.09998e-09	1	0	0	1	1	0
AATGT	105	542	5	124.287	155727465	100	193549698	2710	5.1619	0.844816	4.36086	2.80031	0.0218043	0.0140016	0.258095	1.40016e-07	1.40016e-07	1	0	0	1	0	0
AATGTATGT	2	16	9	124.287	155727465	100	193549698	144	8	0.0160917	0.128734	0.0826661	0.0011586	0.000743995	0.72	7.43995e-09	7.43995e-09	1	0	0	1	1	0
AATGTG	1	5	6	124.287	155727465	100	193549698	30	5	0.00804586	0.0402293	0.0258332	0.000241376	0.000154999	0.3	1.54999e-09	1.54999e-09	1	0	0	1	0	0
AATGTGACATGG	823	5092	12	124.287	155727465	100	193549698	61104	6.18712	6.62175	40.9695	26.3085	0.491635	0.315702	0.742454	3.15702e-06	3.15702e-06	1	0	0	1	1	0
AATT	1219	8046	4	124.287	155727465	100	193549698	32184	6.60049	9.80791	64.737	41.5707	0.258948	0.166283	0.26402	1.66283e-06	1.66283e-06	1	0	0	0	0	0
AATTAC	1	4	6	124.287	155727465	100	193549698	24	4	0.00804586	0.0321835	0.0206665	0.000193101	0.000123999	0.24	1.23999e-09	1.23999e-09	1	0	0	1	0	0
AATTAT	19	76	6	124.287	155727465	100	193549698	456	4	0.152871	0.611486	0.392664	0.00366891	0.00235598	0.24	2.35598e-08	2.35598e-08	1	0	0	1	0	0
AATTC	252	1260	5	124.287	155727465	100	193549698	6300	5	2.02756	10.1378	6.50996	0.0506889	0.0325498	0.25	3.25498e-07	3.25498e-07	1	0	0	1	0	0
AATTCC	76	304	6	124.287	155727465	100	193549698	1824	4	0.611486	2.44594	1.57066	0.0146757	0.00942394	0.24	9.42394e-08	9.42394e-08	1	0	0	1	0	0
AATTCG	109	559	6	124.287	155727465	100	193549698	3354	5.12844	0.876999	4.49764	2.88815	0.0269858	0.0173289	0.307706	1.73289e-07	1.73289e-07	1	0	0	1	0	0
AATTGAC	392	1876	7	124.287	155727465	100	193549698	13132	4.78571	3.15398	15.094	9.6926	0.105658	0.0678482	0.335	6.78482e-07	6.78482e-07	1	0	0	1	0	0
AC	8537	188869	2	124.287	155727465	100	193549698	377738	22.1236	68.6875	1519.61	975.817	3.03923	1.95163	0.442472	1.95163e-05	1.95163e-05	1	0	0	0	0	0
ACACACACGC	107	541	10	124.287	155727465	100	193549698	5410	5.05607	0.860908	4.35281	2.79515	0.0435281	0.0279515	0.505607	2.79515e-07	2.79515e-07	1	0	0	1	1	0
ACACACACTC	1764	11756	10	124.287	155727465	100	193549698	117560	6.6644	14.1929	94.5872	60.7389	0.945872	0.607389	0.66644	6.07389e-06	6.07389e-06	1	0	0	1	1	0
ACACACAG	2	15	8	124.287	155727465	100	193549698	120	7.5	0.0160917	0.120688	0.0774995	0.000965504	0.000619996	0.6	6.19996e-09	6.19996e-09	1	0	0	1	1	0
ACACACTC	134	638	8	124.287	155727465	100	193549698	5104	4.76119	1.07815	5.13326	3.29631	0.0410661	0.0263705	0.380896	2.63705e-07	2.63705e-07	1	0	0	1	0	0
ACACAG	4	19	6	124.287	155727465	100	193549698	114	4.75	0.0321835	0.152871	0.098166	0.000917229	0.000588996	0.285	5.88996e-09	5.88996e-09	1	0	0	1	0	0
ACACAGGGCAGCAG	13	54	14	124.287	155727465	100	193549698	756	4.15385	0.104596	0.434477	0.278998	0.00608267	0.00390597	0.581538	3.90597e-08	3.90597e-08	1	0	0	1	1	0
ACACAT	561	5238	6	124.287	155727465	100	193549698	31428	9.3369	4.51373	42.1442	27.0628	0.252865	0.162377	0.560214	1.62377e-06	1.62377e-06	1	0	0	1	1	0
ACACATACACATAT	1	4	14	124.287	155727465	100	193549698	56	4	0.00804586	0.0321835	0.0206665	0.000450568	0.000289331	0.56	2.89331e-09	2.89331e-09	1	0	0	1	1	0
ACACATACAT	2	8	10	124.287	155727465	100	193549698	80	4	0.0160917	0.0643669	0.0413331	0.000643669	0.000413331	0.4	4.13331e-09	4.13331e-09	1	0	0	1	0	0
ACACATACATC	1	4	11	124.287	155727465	100	193549698	44	4	0.00804586	0.0321835	0.0206665	0.000354018	0.000227332	0.44	2.27332e-09	2.27332e-09	1	0	0	1	0	0
ACACATAT	5	23	8	124.287	155727465	100	193549698	184	4.6	0.0402293	0.185055	0.118833	0.00148044	0.00095066	0.368	9.5066e-09	9.5066e-09	1	0	0	1	0	0
ACACC	1	8	5	124.287	155727465	100	193549698	40	8	0.00804586	0.0643669	0.0413331	0.000321835	0.000206665	0.4	2.06665e-09	2.06665e-09	1	0	0	1	0	0
ACACCC	5	20	6	124.287	155727465	100	193549698	120	4	0.0402293	0.160917	0.103333	0.000965504	0.000619996	0.24	6.19996e-09	6.19996e-09	1	0	0	1	0	0
ACACCG	3	21	6	124.287	155727465	100	193549698	126	7	0.0241376	0.168963	0.108499	0.00101378	0.000650996	0.42	6.50996e-09	6.50996e-09	1	0	0	1	0	0
ACACCT	1	4	6	124.287	155727465	100	193549698	24	4	0.00804586	0.0321835	0.0206665	0.000193101	0.000123999	0.24	1.23999e-09	1.23999e-09	1	0	0	1	0	0
ACACG	3	15	5	124.287	155727465	100	193549698	75	5	0.0241376	0.120688	0.0774995	0.00060344	0.000387497	0.25	3.87497e-09	3.87497e-09	1	0	0	1	0	0
ACACGC	1	6	6	124.287	155727465	100	193549698	36	6	0.00804586	0.0482752	0.0309998	0.000289651	0.000185999	0.36	1.85999e-09	1.85999e-09	1	0	0	1	0	0
ACACGCACGC	216	1010	10	124.287	155727465	100	193549698	10100	4.67593	1.73791	8.12632	5.2183	0.0812632	0.052183	0.467593	5.2183e-07	5.2183e-07	1	0	0	1	0	0
ACACGT	99	398	6	124.287	155727465	100	193549698	2388	4.0202	0.796541	3.20225	2.05632	0.0192135	0.0123379	0.241212	1.23379e-07	1.23379e-07	1	0	0	1	0	0
ACACTAT	21	241	7	124.287	155727465	100	193549698	1687	11.4762	0.168963	1.93905	1.24516	0.0135734	0.00871611	0.803333	8.71611e-08	8.71611e-08	1	0	0	1	1	0
ACACTATC	1	4	8	124.287	155727465	100	193549698	32	4	0.00804586	0.0321835	0.0206665	0.000257468	0.000165332	0.32	1.65332e-09	1.65332e-09	1	0	0	1	0	0
ACACTGG	1	4	7	124.287	155727465	100	193549698	28	4	0.00804586	0.0321835	0.0206665	0.000225284	0.000144666	0.28	1.44666e-09	1.44666e-09	1	0	0	1	0	0
ACAG	164	1127	4	124.287	155727465	100	193549698	4508	6.87195	1.31952	9.06769	5.82279	0.0362708	0.0232912	0.274878	2.32912e-07	2.32912e-07	1	0	0	0	0	0
ACAGACAGAGGG	1	4	12	124.287	155727465	100	193549698	48	4	0.00804586	0.0321835	0.0206665	0.000386201	0.000247998	0.48	2.47998e-09	2.47998e-09	1	0	0	1	0	0
ACAGAG	1	9	6	124.287	155727465	100	193549698	54	9	0.00804586	0.0724128	0.0464997	0.000434477	0.000278998	0.54	2.78998e-09	2.78998e-09	1	0	0	1	1	0
ACAGAGTG	6	29	8	124.287	155727465	100	193549698	232	4.83333	0.0482752	0.23333	0.149832	0.00186664	0.00119866	0.386667	1.19866e-08	1.19866e-08	1	0	0	1	0	0
ACAGAT	8	37	6	124.287	155727465	100	193549698	222	4.625	0.0643669	0.297697	0.191165	0.00178618	0.00114699	0.2775	1.14699e-08	1.14699e-08	1	0	0	1	0	0
ACAGG	77	498	5	124.287	155727465	100	193549698	2490	6.46753	0.619532	4.00684	2.57298	0.0200342	0.0128649	0.323377	1.28649e-07	1.28649e-07	1	0	0	1	0	0
ACAGGC	2	8	6	124.287	155727465	100	193549698	48	4	0.0160917	0.0643669	0.0413331	0.000386201	0.000247998	0.24	2.47998e-09	2.47998e-09	1	0	0	1	0	0
ACAGGCTAGGC	2	9	11	124.287	155727465	100	193549698	99	4.5	0.0160917	0.0724128	0.0464997	0.000796541	0.000511497	0.495	5.11497e-09	5.11497e-09	1	0	0	1	0	0
ACAGGG	3	12	6	124.287	155727465	100	193549698	72	4	0.0241376	0.0965504	0.0619996	0.000579302	0.000371997	0.24	3.71997e-09	3.71997e-09	1	0	0	1	0	0
ACAGGT	3	16	6	124.287	155727465	100	193549698	96	5.33333	0.0241376	0.128734	0.0826661	0.000772403	0.000495997	0.32	4.95997e-09	4.95997e-09	1	0	0	1	0	0
ACAGTAT	1	5	7	124.287	155727465	100	193549698	35	5	0.00804586	0.0402293	0.0258332	0.000281605	0.000180832	0.35	1.80832e-09	1.80832e-09	1	0	0	1	0	0
ACAGTATAGT	41	352	10	124.287	155727465	100	193549698	3520	8.58537	0.32988	2.83214	1.81865	0.0283214	0.0181865	0.858537	1.81865e-07	1.81865e-07	1	0	0	1	1	0
ACAGTC	1	4	6	124.287	155727465	100	193549698	24	4	0.00804586	0.0321835	0.0206665	0.000193101	0.000123999	0.24	1.23999e-09	1.23999e-09	1	0	0	1	0	0
ACAGTCG	1	4	7	124.287	155727465	100	193549698	28	4	0.00804586	0.0321835	0.0206665	0.000225284	0.000144666	0.28	1.44666e-09	1.44666e-09	1	0	0	1	0	0
ACAGTCTCAGT	1	4	11	124.287	155727465	100	193549698	44	4	0.00804586	0.0321835	0.0206665	0.000354018	0.000227332	0.44	2.27332e-09	2.27332e-09	1	0	0	1	0	0
ACAT	34261	725634	4	124.287	155727465	100	193549698	2902536	21.1796	275.659	5838.35	3749.08	23.3534	14.9963	0.847184	0.000149963	0.000149963	1	1	1	0	1	0
ACATAG	6	36	6	124.287	155727465	100	193549698	216	6	0.0482752	0.289651	0.185999	0.00173791	0.00111599	0.36	1.11599e-08	1.11599e-08	1	0	0	1	0	0
ACATAT	218	1959	6	124.287	155727465	100	193549698	11754	8.98624	1.754	15.7618	10.1214	0.0945711	0.0607286	0.539174	6.07286e-07	6.07286e-07	1	0	0	1	1	0
ACATATAG	1	4	8	124.287	155727465	100	193549698	32	4	0.00804586	0.0321835	0.0206665	0.000257468	0.000165332	0.32	1.65332e-09	1.65332e-09	1	0	0	1	0	0
ACATATAGTGC	174	781	11	124.287	155727465	100	193549698	8591	4.48851	1.39998	6.28382	4.03514	0.069122	0.0443865	0.493736	4.43865e-07	4.43865e-07	1	0	0	1	0	0
ACATATAT	3	12	8	124.287	155727465	100	193549698	96	4	0.0241376	0.0965504	0.0619996	0.000772403	0.000495997	0.32	4.95997e-09	4.95997e-09	1	0	0	1	0	0
ACATCC	2	8	6	124.287	155727465	100	193549698	48	4	0.0160917	0.0643669	0.0413331	0.000386201	0.000247998	0.24	2.47998e-09	2.47998e-09	1	0	0	1	0	0
ACATCCC	78	351	7	124.287	155727465	100	193549698	2457	4.5	0.627577	2.8241	1.81349	0.0197687	0.0126944	0.315	1.26944e-07	1.26944e-07	1	0	0	1	0	0
ACATCGACG	3558	19352	9	124.287	155727465	100	193549698	174168	5.43901	28.6272	155.704	99.9847	1.40133	0.899862	0.489511	8.99862e-06	8.99862e-06	1	0	0	1	0	0
ACATCT	26	243	6	124.287	155727465	100	193549698	1458	9.34615	0.209192	1.95515	1.25549	0.0117309	0.00753295	0.560769	7.53295e-08	7.53295e-08	1	0	0	1	1	0
ACATCTGATGGAT	1605	8859	13	124.287	155727465	100	193549698	115167	5.51963	12.9136	71.2783	45.7712	0.926618	0.595025	0.717551	5.95025e-06	5.95025e-06	1	0	0	1	1	0
ACATCTGGTGGGT	1	4	13	124.287	155727465	100	193549698	52	4	0.00804586	0.0321835	0.0206665	0.000418385	0.000268665	0.52	2.68665e-09	2.68665e-09	1	0	0	1	1	0
ACATGC	2	10	6	124.287	155727465	100	193549698	60	5	0.0160917	0.0804586	0.0516663	0.000482752	0.000309998	0.3	3.09998e-09	3.09998e-09	1	0	0	1	0	0
ACATGGTATGATG	3988	24585	13	124.287	155727465	100	193549698	319605	6.16474	32.0869	197.808	127.022	2.5715	1.65128	0.801417	1.65128e-05	1.65128e-05	1	0	0	1	1	0
ACC	94	925	3	124.287	155727465	100	193549698	2775	9.84043	0.756311	7.44242	4.77913	0.0223273	0.0143374	0.295213	1.43374e-07	1.43374e-07	1	0	0	0	0	0
ACCACCG	3	15	7	124.287	155727465	100	193549698	105	5	0.0241376	0.120688	0.0774995	0.000844816	0.000542496	0.35	5.42496e-09	5.42496e-09	1	0	0	1	0	0
ACCACCT	1	7	7	124.287	155727465	100	193549698	49	7	0.00804586	0.0563211	0.0361664	0.000394247	0.000253165	0.49	2.53165e-09	2.53165e-09	1	0	0	1	0	0
ACCAG	2	12	5	124.287	155727465	100	193549698	60	6	0.0160917	0.0965504	0.0619996	0.000482752	0.000309998	0.3	3.09998e-09	3.09998e-09	1	0	0	1	0	0
ACCAGCC	1	4	7	124.287	155727465	100	193549698	28	4	0.00804586	0.0321835	0.0206665	0.000225284	0.000144666	0.28	1.44666e-09	1.44666e-09	1	0	0	1	0	0
ACCAGG	1	5	6	124.287	155727465	100	193549698	30	5	0.00804586	0.0402293	0.0258332	0.000241376	0.000154999	0.3	1.54999e-09	1.54999e-09	1	0	0	1	0	0
ACCAGGTGCTAGGT	23	93	14	124.287	155727465	100	193549698	1302	4.04348	0.185055	0.748265	0.480497	0.0104757	0.00672695	0.566087	6.72695e-08	6.72695e-08	1	0	0	1	1	0
ACCAGT	3	12	6	124.287	155727465	100	193549698	72	4	0.0241376	0.0965504	0.0619996	0.000579302	0.000371997	0.24	3.71997e-09	3.71997e-09	1	0	0	1	0	0
ACCAT	1	6	5	124.287	155727465	100	193549698	30	6	0.00804586	0.0482752	0.0309998	0.000241376	0.000154999	0.3	1.54999e-09	1.54999e-09	1	0	0	1	0	0
ACCATC	100	406	6	124.287	155727465	100	193549698	2436	4.06	0.804586	3.26662	2.09765	0.0195997	0.0125859	0.2436	1.25859e-07	1.25859e-07	1	0	0	1	0	0
ACCATCC	1	4	7	124.287	155727465	100	193549698	28	4	0.00804586	0.0321835	0.0206665	0.000225284	0.000144666	0.28	1.44666e-09	1.44666e-09	1	0	0	1	0	0
ACCC	8	48	4	124.287	155727465	100	193549698	192	6	0.0643669	0.386201	0.247998	0.00154481	0.000991993	0.24	9.91993e-09	9.91993e-09	1	0	0	0	0	0
ACCCAG	1	4	6	124.287	155727465	100	193549698	24	4	0.00804586	0.0321835	0.0206665	0.000193101	0.000123999	0.24	1.23999e-09	1.23999e-09	1	0	0	1	0	0
ACCCAT	2	9	6	124.287	155727465	100	193549698	54	4.5	0.0160917	0.0724128	0.0464997	0.000434477	0.000278998	0.27	2.78998e-09	2.78998e-09	1	0	0	1	0	0
ACCCC	6	30	5	124.287	155727465	100	193549698	150	5	0.0482752	0.241376	0.154999	0.00120688	0.000774995	0.25	7.74995e-09	7.74995e-09	1	0	0	1	0	0
ACCCCC	14	56	6	124.287	155727465	100	193549698	336	4	0.112642	0.450568	0.289331	0.00270341	0.00173599	0.24	1.73599e-08	1.73599e-08	1	0	0	1	0	0
ACCCCCC	5	20	7	124.287	155727465	100	193549698	140	4	0.0402293	0.160917	0.103333	0.00112642	0.000723328	0.28	7.23328e-09	7.23328e-09	1	0	0	1	0	0
ACCCT	471	3610	5	124.287	155727465	100	193549698	18050	7.66454	3.7896	29.0456	18.6515	0.145228	0.0932577	0.383227	9.32577e-07	9.32577e-07	1	0	0	1	0	0
ACCCTAT	17	155	7	124.287	155727465	100	193549698	1085	9.11765	0.13678	1.24711	0.800828	0.00872976	0.0056058	0.638235	5.6058e-08	5.6058e-08	1	0	0	1	1	0
ACCG	113	925	4	124.287	155727465	100	193549698	3700	8.18584	0.909183	7.44242	4.77913	0.0297697	0.0191165	0.327434	1.91165e-07	1.91165e-07	1	0	0	0	0	0
ACCGACTGC	9	46	9	124.287	155727465	100	193549698	414	5.11111	0.0724128	0.37011	0.237665	0.00333099	0.00213899	0.46	2.13899e-08	2.13899e-08	1	0	0	1	0	0
ACCGAG	1	4	6	124.287	155727465	100	193549698	24	4	0.00804586	0.0321835	0.0206665	0.000193101	0.000123999	0.24	1.23999e-09	1.23999e-09	1	0	0	1	0	0
ACCGAT	1	4	6	124.287	155727465	100	193549698	24	4	0.00804586	0.0321835	0.0206665	0.000193101	0.000123999	0.24	1.23999e-09	1.23999e-09	1	0	0	1	0	0
ACCGC	12	60	5	124.287	155727465	100	193549698	300	5	0.0965504	0.482752	0.309998	0.00241376	0.00154999	0.25	1.54999e-08	1.54999e-08	1	0	0	1	0	0
ACCGGC	10	40	6	124.287	155727465	100	193549698	240	4	0.0804586	0.321835	0.206665	0.00193101	0.00123999	0.24	1.23999e-08	1.23999e-08	1	0	0	1	0	0
ACCGT	75	485	5	124.287	155727465	100	193549698	2425	6.46667	0.60344	3.90224	2.50582	0.0195112	0.0125291	0.323333	1.25291e-07	1.25291e-07	1	0	0	1	0	0
ACCGTC	1	4	6	124.287	155727465	100	193549698	24	4	0.00804586	0.0321835	0.0206665	0.000193101	0.000123999	0.24	1.23999e-09	1.23999e-09	1	0	0	1	0	0
ACCT	64	414	4	124.287	155727465	100	193549698	1656	6.46875	0.514935	3.33099	2.13899	0.013324	0.00855594	0.25875	8.55594e-08	8.55594e-08	1	0	0	0	0	0
ACCTAGCGTCGT	1	4	12	124.287	155727465	100	193549698	48	4	0.00804586	0.0321835	0.0206665	0.000386201	0.000247998	0.48	2.47998e-09	2.47998e-09	1	0	0	1	0	0
ACCTCG	1	4	6	124.287	155727465	100	193549698	24	4	0.00804586	0.0321835	0.0206665	0.000193101	0.000123999	0.24	1.23999e-09	1.23999e-09	1	0	0	1	0	0
ACCTCT	1641	16098	6	124.287	155727465	100	193549698	96588	9.80987	13.2033	129.522	83.1724	0.777134	0.499035	0.588592	4.99035e-06	4.99035e-06	1	0	0	1	1	0
ACG	3741	37228	3	124.287	155727465	100	193549698	111684	9.95135	30.0996	299.531	192.343	0.898594	0.57703	0.29854	5.7703e-06	5.7703e-06	1	0	0	0	0	0
ACGACT	7	44	6	124.287	155727465	100	193549698	264	6.28571	0.0563211	0.354018	0.227332	0.00212411	0.00136399	0.377143	1.36399e-08	1.36399e-08	1	0	0	1	0	0
ACGAGAGGATGAG	1	4	13	124.287	155727465	100	193549698	52	4	0.00804586	0.0321835	0.0206665	0.000418385	0.000268665	0.52	2.68665e-09	2.68665e-09	1	0	0	1	1	0
ACGAGG	4	17	6	124.287	155727465	100	193549698	102	4.25	0.0321835	0.13678	0.0878327	0.000820678	0.000526996	0.255	5.26996e-09	5.26996e-09	1	0	0	1	0	0
ACGAT	2	12	5	124.287	155727465	100	193549698	60	6	0.0160917	0.0965504	0.0619996	0.000482752	0.000309998	0.3	3.09998e-09	3.09998e-09	1	0	0	1	0	0
ACGATC	7	28	6	124.287	155727465	100	193549698	168	4	0.0563211	0.225284	0.144666	0.00135171	0.000867994	0.24	8.67994e-09	8.67994e-09	1	0	0	1	0	0
ACGATG	93	454	6	124.287	155727465	100	193549698	2724	4.88172	0.748265	3.65282	2.34565	0.0219169	0.0140739	0.292903	1.40739e-07	1.40739e-07	1	0	0	1	0	0
ACGC	18	122	4	124.287	155727465	100	193549698	488	6.77778	0.144826	0.981595	0.630329	0.00392638	0.00252132	0.271111	2.52132e-08	2.52132e-08	1	0	0	0	0	0
ACGCCC	1	4	6	124.287	155727465	100	193549698	24	4	0.00804586	0.0321835	0.0206665	0.000193101	0.000123999	0.24	1.23999e-09	1.23999e-09	1	0	0	1	0	0
ACGCCG	1	4	6	124.287	155727465	100	193549698	24	4	0.00804586	0.0321835	0.0206665	0.000193101	0.000123999	0.24	1.23999e-09	1.23999e-09	1	0	0	1	0	0
ACGCG	1	5	5	124.287	155727465	100	193549698	25	5	0.00804586	0.0402293	0.0258332	0.000201147	0.000129166	0.25	1.29166e-09	1.29166e-09	1	0	0	1	0	0
ACGCGATC	57	288	8	124.287	155727465	100	193549698	2304	5.05263	0.458614	2.31721	1.48799	0.0185377	0.0119039	0.404211	1.19039e-07	1.19039e-07	1	0	0	1	0	0
ACGCGC	1	4	6	124.287	155727465	100	193549698	24	4	0.00804586	0.0321835	0.0206665	0.000193101	0.000123999	0.24	1.23999e-09	1.23999e-09	1	0	0	1	0	0
ACGCTAT	1	4	7	124.287	155727465	100	193549698	28	4	0.00804586	0.0321835	0.0206665	0.000225284	0.000144666	0.28	1.44666e-09	1.44666e-09	1	0	0	1	0	0
ACGCTC	1	4	6	124.287	155727465	100	193549698	24	4	0.00804586	0.0321835	0.0206665	0.000193101	0.000123999	0.24	1.23999e-09	1.23999e-09	1	0	0	1	0	0
ACGG	162	1174	4	124.287	155727465	100	193549698	4696	7.24691	1.30343	9.44584	6.06563	0.0377834	0.0242625	0.289877	2.42625e-07	2.42625e-07	1	0	0	0	0	0
ACGGAGC	1	4	7	124.287	155727465	100	193549698	28	4	0.00804586	0.0321835	0.0206665	0.000225284	0.000144666	0.28	1.44666e-09	1.44666e-09	1	0	0	1	0	0
ACGGAT	1	4	6	124.287	155727465	100	193549698	24	4	0.00804586	0.0321835	0.0206665	0.000193101	0.000123999	0.24	1.23999e-09	1.23999e-09	1	0	0	1	0	0
ACGGC	32	319	5	124.287	155727465	100	193549698	1595	9.96875	0.257468	2.56663	1.64816	0.0128332	0.00824078	0.498437	8.24078e-08	8.24078e-08	1	0	0	1	0	0
ACGGCATCG	115	510	9	124.287	155727465	100	193549698	4590	4.43478	0.925274	4.10339	2.63498	0.0369305	0.0237148	0.39913	2.37148e-07	2.37148e-07	1	0	0	1	0	0
ACGGCG	1	4	6	124.287	155727465	100	193549698	24	4	0.00804586	0.0321835	0.0206665	0.000193101	0.000123999	0.24	1.23999e-09	1.23999e-09	1	0	0	1	0	0
ACGGCT	1	5	6	124.287	155727465	100	193549698	30	5	0.00804586	0.0402293	0.0258332	0.000241376	0.000154999	0.3	1.54999e-09	1.54999e-09	1	0	0	1	0	0
ACGT	23	139	4	124.287	155727465	100	193549698	556	6.04348	0.185055	1.11838	0.718162	0.0044735	0.00287265	0.241739	2.87265e-08	2.87265e-08	1	0	0	0	0	0
ACGTCG	11	44	6	124.287	155727465	100	193549698	264	4	0.0885045	0.354018	0.227332	0.00212411	0.00136399	0.24	1.36399e-08	1.36399e-08	1	0	0	1	0	0
ACT	486	5152	3	124.287	155727465	100	193549698	15456	10.6008	3.91029	41.4523	26.6185	0.124357	0.0798555	0.318025	7.98555e-07	7.98555e-07	1	0	0	0	0	0
ACTAGAG	2	20	7	124.287	155727465	100	193549698	140	10	0.0160917	0.160917	0.103333	0.00112642	0.000723328	0.7	7.23328e-09	7.23328e-09	1	0	0	1	1	0
ACTAT	2510	40353	5	124.287	155727465	100	193549698	201765	16.0769	20.1951	324.675	208.489	1.62337	1.04245	0.803845	1.04245e-05	1.04245e-05	1	0	0	1	1	0
ACTATG	4	16	6	124.287	155727465	100	193549698	96	4	0.0321835	0.128734	0.0826661	0.000772403	0.000495997	0.24	4.95997e-09	4.95997e-09	1	0	0	1	0	0
ACTATGCTAT	66	419	10	124.287	155727465	100	193549698	4190	6.34848	0.531027	3.37122	2.16482	0.0337122	0.0216482	0.634848	2.16482e-07	2.16482e-07	1	0	0	1	1	0
ACTATGCTATGCTAT	16	66	15	124.287	155727465	100	193549698	990	4.125	0.128734	0.531027	0.340998	0.00796541	0.00511497	0.61875	5.11497e-08	5.11497e-08	1	0	0	1	1	0
ACTC	246	1848	4	124.287	155727465	100	193549698	7392	7.5122	1.97928	14.8688	9.54794	0.059475	0.0381917	0.300488	3.81917e-07	3.81917e-07	1	0	0	0	0	0
ACTCC	1	5	5	124.287	155727465	100	193549698	25	5	0.00804586	0.0402293	0.0258332	0.000201147	0.000129166	0.25	1.29166e-09	1.29166e-09	1	0	0	1	0	0
ACTCCG	8	39	6	124.287	155727465	100	193549698	234	4.875	0.0643669	0.313789	0.201499	0.00188273	0.00120899	0.2925	1.20899e-08	1.20899e-08	1	0	0	1	0	0
ACTCG	1	5	5	124.287	155727465	100	193549698	25	5	0.00804586	0.0402293	0.0258332	0.000201147	0.000129166	0.25	1.29166e-09	1.29166e-09	1	0	0	1	0	0
ACTCGC	1	4	6	124.287	155727465	100	193549698	24	4	0.00804586	0.0321835	0.0206665	0.000193101	0.000123999	0.24	1.23999e-09	1.23999e-09	1	0	0	1	0	0
ACTCT	237	1195	5	124.287	155727465	100	193549698	5975	5.04219	1.90687	9.61481	6.17412	0.048074	0.0308706	0.25211	3.08706e-07	3.08706e-07	1	0	0	1	0	0
ACTCTCT	2	8	7	124.287	155727465	100	193549698	56	4	0.0160917	0.0643669	0.0413331	0.000450568	0.000289331	0.28	2.89331e-09	2.89331e-09	1	0	0	1	0	0
ACTCTG	4	16	6	124.287	155727465	100	193549698	96	4	0.0321835	0.128734	0.0826661	0.000772403	0.000495997	0.24	4.95997e-09	4.95997e-09	1	0	0	1	0	0
ACTG	520	4779	4	124.287	155727465	100	193549698	19116	9.19038	4.18385	38.4512	24.6913	0.153805	0.0987653	0.367615	9.87653e-07	9.87653e-07	1	0	0	0	0	0
ACTGCC	6	27	6	124.287	155727465	100	193549698	162	4.5	0.0482752	0.217238	0.139499	0.00130343	0.000836994	0.27	8.36994e-09	8.36994e-09	1	0	0	1	0	0
ACTGCG	2	8	6	124.287	155727465	100	193549698	48	4	0.0160917	0.0643669	0.0413331	0.000386201	0.000247998	0.24	2.47998e-09	2.47998e-09	1	0	0	1	0	0
ACTGCTC	2	8	7	124.287	155727465	100	193549698	56	4	0.0160917	0.0643669	0.0413331	0.000450568	0.000289331	0.28	2.89331e-09	2.89331e-09	1	0	0	1	0	0
ACTGG	272	3113	5	124.287	155727465	100	193549698	15565	11.4449	2.18848	25.0468	16.0837	0.125234	0.0804186	0.572243	8.04186e-07	8.04186e-07	1	0	0	1	1	0
ACTGGC	2	9	6	124.287	155727465	100	193549698	54	4.5	0.0160917	0.0724128	0.0464997	0.000434477	0.000278998	0.27	2.78998e-09	2.78998e-09	1	0	0	1	0	0
ACTGGG	1	4	6	124.287	155727465	100	193549698	24	4	0.00804586	0.0321835	0.0206665	0.000193101	0.000123999	0.24	1.23999e-09	1.23999e-09	1	0	0	1	0	0
AG	4521	78405	2	124.287	155727465	100	193549698	156810	17.3424	36.3754	630.836	405.09	1.26167	0.81018	0.346848	8.1018e-06	8.1018e-06	1	0	0	0	0	0
AGAGAGCG	2	10	8	124.287	155727465	100	193549698	80	5	0.0160917	0.0804586	0.0516663	0.000643669	0.000413331	0.4	4.13331e-09	4.13331e-09	1	0	0	1	0	0
AGAGAT	13	117	6	124.287	155727465	100	193549698	702	9	0.104596	0.941366	0.604496	0.0056482	0.00362698	0.54	3.62698e-08	3.62698e-08	1	0	0	1	1	0
AGAGATGAGGATCC	1	4	14	124.287	155727465	100	193549698	56	4	0.00804586	0.0321835	0.0206665	0.000450568	0.000289331	0.56	2.89331e-09	2.89331e-09	1	0	0	1	1	0
AGAGATGAGGATGC	5656	32851	14	124.287	155727465	100	193549698	459914	5.80817	45.5074	264.315	169.729	3.70041	2.37621	0.813144	2.37621e-05	2.37621e-05	1	0	0	1	1	0
AGAGCC	1	5	6	124.287	155727465	100	193549698	30	5	0.00804586	0.0402293	0.0258332	0.000241376	0.000154999	0.3	1.54999e-09	1.54999e-09	1	0	0	1	0	0
AGAGCT	1	6	6	124.287	155727465	100	193549698	36	6	0.00804586	0.0482752	0.0309998	0.000289651	0.000185999	0.36	1.85999e-09	1.85999e-09	1	0	0	1	0	0
AGAGG	7	42	5	124.287	155727465	100	193549698	210	6	0.0563211	0.337926	0.216999	0.00168963	0.00108499	0.3	1.08499e-08	1.08499e-08	1	0	0	1	0	0
AGAGGAT	1	13	7	124.287	155727465	100	193549698	91	13	0.00804586	0.104596	0.0671662	0.000732174	0.000470163	0.91	4.70163e-09	4.70163e-09	1	0	0	1	1	0
AGAGGC	3	13	6	124.287	155727465	100	193549698	78	4.33333	0.0241376	0.104596	0.0671662	0.000627577	0.000402997	0.26	4.02997e-09	4.02997e-09	1	0	0	1	0	0
AGAGGG	126	672	6	124.287	155727465	100	193549698	4032	5.33333	1.01378	5.40682	3.47198	0.0324409	0.0208319	0.32	2.08319e-07	2.08319e-07	1	0	0	1	0	0
AGAT	597	10270	4	124.287	155727465	100	193549698	41080	17.2027	4.80338	82.631	53.0613	0.330524	0.212245	0.688107	2.12245e-06	2.12245e-06	1	0	0	0	1	0
AGATAT	39	368	6	124.287	155727465	100	193549698	2208	9.4359	0.313789	2.96088	1.90132	0.0177653	0.0114079	0.566154	1.14079e-07	1.14079e-07	1	0	0	1	1	0
AGATG	68	340	5	124.287	155727465	100	193549698	1700	5	0.547119	2.73559	1.75665	0.013678	0.00878327	0.25	8.78327e-08	8.78327e-08	1	0	0	1	0	0
AGATGC	36	144	6	124.287	155727465	100	193549698	864	4	0.289651	1.1586	0.743995	0.00695163	0.00446397	0.24	4.46397e-08	4.46397e-08	1	0	0	1	0	0
AGATGG	5	39	6	124.287	155727465	100	193549698	234	7.8	0.0402293	0.313789	0.201499	0.00188273	0.00120899	0.468	1.20899e-08	1.20899e-08	1	0	0	1	0	0
AGATGGAT	70	504	8	124.287	155727465	100	193549698	4032	7.2	0.563211	4.05512	2.60398	0.0324409	0.0208319	0.576	2.08319e-07	2.08319e-07	1	0	0	1	1	0
AGC	2463	22386	3	124.287	155727465	100	193549698	67158	9.08892	19.817	180.115	115.66	0.540344	0.346981	0.272667	3.46981e-06	3.46981e-06	1	0	0	0	0	0
AGCAGG	2	10	6	124.287	155727465	100	193549698	60	5	0.0160917	0.0804586	0.0516663	0.000482752	0.000309998	0.3	3.09998e-09	3.09998e-09	1	0	0	1	0	0
AGCAT	679	9712	5	124.287	155727465	100	193549698	48560	14.3034	5.46314	78.1414	50.1783	0.390707	0.250892	0.715169	2.50892e-06	2.50892e-06	1	0	0	1	1	0
AGCATC	3	12	6	124.287	155727465	100	193549698	72	4	0.0241376	0.0965504	0.0619996	0.000579302	0.000371997	0.24	3.71997e-09	3.71997e-09	1	0	0	1	0	0
AGCATCGCC	1389	6387	9	124.287	155727465	100	193549698	57483	4.59827	11.1757	51.3889	32.9993	0.4625	0.296993	0.413844	2.96993e-06	2.96993e-06	1	0	0	1	0	0
AGCC	40	334	4	124.287	155727465	100	193549698	1336	8.35	0.321835	2.68732	1.72565	0.0107493	0.00690262	0.334	6.90262e-08	6.90262e-08	1	0	0	0	0	0
AGCCC	1	5	5	124.287	155727465	100	193549698	25	5	0.00804586	0.0402293	0.0258332	0.000201147	0.000129166	0.25	1.29166e-09	1.29166e-09	1	0	0	1	0	0
AGCCCAT	2	8	7	124.287	155727465	100	193549698	56	4	0.0160917	0.0643669	0.0413331	0.000450568	0.000289331	0.28	2.89331e-09	2.89331e-09	1	0	0	1	0	0
AGCCCT	1	4	6	124.287	155727465	100	193549698	24	4	0.00804586	0.0321835	0.0206665	0.000193101	0.000123999	0.24	1.23999e-09	1.23999e-09	1	0	0	1	0	0
AGCCG	39	242	5	124.287	155727465	100	193549698	1210	6.20513	0.313789	1.9471	1.25032	0.0097355	0.00625162	0.310256	6.25162e-08	6.25162e-08	1	0	0	1	0	0
AGCCGC	26	104	6	124.287	155727465	100	193549698	624	4	0.209192	0.83677	0.53733	0.00502062	0.00322398	0.24	3.22398e-08	3.22398e-08	1	0	0	1	0	0
AGCCGG	1	4	6	124.287	155727465	100	193549698	24	4	0.00804586	0.0321835	0.0206665	0.000193101	0.000123999	0.24	1.23999e-09	1.23999e-09	1	0	0	1	0	0
AGCCTC	6	24	6	124.287	155727465	100	193549698	144	4	0.0482752	0.193101	0.123999	0.0011586	0.000743995	0.24	7.43995e-09	7.43995e-09	1	0	0	1	0	0
AGCCTG	1	7	6	124.287	155727465	100	193549698	42	7	0.00804586	0.0563211	0.0361664	0.000337926	0.000216999	0.42	2.16999e-09	2.16999e-09	1	0	0	1	0	0
AGCG	60	407	4	124.287	155727465	100	193549698	1628	6.78333	0.482752	3.27467	2.10282	0.0130987	0.00841128	0.271333	8.41128e-08	8.41128e-08	1	0	0	0	0	0
AGCT	2	15	4	124.287	155727465	100	193549698	60	7.5	0.0160917	0.120688	0.0774995	0.000482752	0.000309998	0.3	3.09998e-09	3.09998e-09	1	0	0	0	0	0
AGCTAT	1	4	6	124.287	155727465	100	193549698	24	4	0.00804586	0.0321835	0.0206665	0.000193101	0.000123999	0.24	1.23999e-09	1.23999e-09	1	0	0	1	0	0
AGCTCC	4	17	6	124.287	155727465	100	193549698	102	4.25	0.0321835	0.13678	0.0878327	0.000820678	0.000526996	0.255	5.26996e-09	5.26996e-09	1	0	0	1	0	0
AGG	167	1401	3	124.287	155727465	100	193549698	4203	8.38922	1.34366	11.2723	7.23845	0.0338168	0.0217154	0.251677	2.17154e-07	2.17154e-07	1	0	0	0	0	0
AGGAGGG	1	4	7	124.287	155727465	100	193549698	28	4	0.00804586	0.0321835	0.0206665	0.000225284	0.000144666	0.28	1.44666e-09	1.44666e-09	1	0	0	1	0	0
AGGATG	15	102	6	124.287	155727465	100	193549698	612	6.8	0.120688	0.820678	0.526996	0.00492407	0.00316198	0.408	3.16198e-08	3.16198e-08	1	0	0	1	0	0
AGGC	146	1138	4	124.287	155727465	100	193549698	4552	7.79452	1.1747	9.15619	5.87963	0.0366248	0.0235185	0.311781	2.35185e-07	2.35185e-07	1	0	0	0	0	0
AGGCGG	1	4	6	124.287	155727465	100	193549698	24	4	0.00804586	0.0321835	0.0206665	0.000193101	0.000123999	0.24	1.23999e-09	1.23999e-09	1	0	0	1	0	0
AGGCGGC	1	4	7	124.287	155727465	100	193549698	28	4	0.00804586	0.0321835	0.0206665	0.000225284	0.000144666	0.28	1.44666e-09	1.44666e-09	1	0	0	1	0	0
AGGG	8	48	4	124.287	155727465	100	193549698	192	6	0.0643669	0.386201	0.247998	0.00154481	0.000991993	0.24	9.91993e-09	9.91993e-09	1	0	0	0	0	0
AGGGAT	99	1218	6	124.287	155727465	100	193549698	7308	12.303	0.796541	9.79986	6.29296	0.0587992	0.0377577	0.738182	3.77577e-07	3.77577e-07	1	0	0	1	1	0
AGGGCAT	4	37	7	124.287	155727465	100	193549698	259	9.25	0.0321835	0.297697	0.191165	0.00208388	0.00133816	0.6475	1.33816e-08	1.33816e-08	1	0	0	1	1	0
AGGGG	21	113	5	124.287	155727465	100	193549698	565	5.38095	0.168963	0.909183	0.583829	0.00454591	0.00291915	0.269048	2.91915e-08	2.91915e-08	1	0	0	1	0	0
AGGGGC	1	4	6	124.287	155727465	100	193549698	24	4	0.00804586	0.0321835	0.0206665	0.000193101	0.000123999	0.24	1.23999e-09	1.23999e-09	1	0	0	1	0	0
AGGGGG	114	471	6	124.287	155727465	100	193549698	2826	4.13158	0.917229	3.7896	2.43348	0.0227376	0.0146009	0.247895	1.46009e-07	1.46009e-07	1	0	0	1	0	0
AGGGGGG	61	245	7	124.287	155727465	100	193549698	1715	4.01639	0.490798	1.97124	1.26582	0.0137987	0.00886077	0.281148	8.86077e-08	8.86077e-08	1	0	0	1	0	0
AT	3108	47761	2	124.287	155727465	100	193549698	95522	15.3671	25.0065	384.279	246.763	0.768557	0.493527	0.307342	4.93527e-06	4.93527e-06	1	0	0	0	0	0
ATATC	80	441	5	124.287	155727465	100	193549698	2205	5.5125	0.643669	3.54823	2.27848	0.0177411	0.0113924	0.275625	1.13924e-07	1.13924e-07	1	0	0	1	0	0
ATATCC	23	251	6	124.287	155727465	100	193549698	1506	10.913	0.185055	2.01951	1.29682	0.0121171	0.00778095	0.654783	7.78095e-08	7.78095e-08	1	0	0	1	1	0
ATATCG	1	6	6	124.287	155727465	100	193549698	36	6	0.00804586	0.0482752	0.0309998	0.000289651	0.000185999	0.36	1.85999e-09	1.85999e-09	1	0	0	1	0	0
ATC	2018	20248	3	124.287	155727465	100	193549698	60744	10.0337	16.2366	162.913	104.614	0.488738	0.313842	0.301011	3.13842e-06	3.13842e-06	1	0	0	0	0	0
ATCATG	1	4	6	124.287	155727465	100	193549698	24	4	0.00804586	0.0321835	0.0206665	0.000193101	0.000123999	0.24	1.23999e-09	1.23999e-09	1	0	0	1	0	0
ATCC	1339	12095	4	124.287	155727465	100	193549698	48380	9.03286	10.7734	97.3147	62.4904	0.389259	0.249962	0.361314	2.49962e-06	2.49962e-06	1	0	0	0	0	0
ATCCG	2	10	5	124.287	155727465	100	193549698	50	5	0.0160917	0.0804586	0.0516663	0.000402293	0.000258332	0.25	2.58332e-09	2.58332e-09	1	0	0	1	0	0
ATCG	375	2641	4	124.287	155727465	100	193549698	10564	7.04267	3.0172	21.2491	13.6451	0.0849965	0.0545803	0.281707	5.45803e-07	5.45803e-07	1	0	0	0	0	0
ATCGC	61	305	5	124.287	155727465	100	193549698	1525	5	0.490798	2.45399	1.57582	0.0122699	0.00787911	0.25	7.87911e-08	7.87911e-08	1	0	0	1	0	0
ATCGCCC	1	4	7	124.287	155727465	100	193549698	28	4	0.00804586	0.0321835	0.0206665	0.000225284	0.000144666	0.28	1.44666e-09	1.44666e-09	1	0	0	1	0	0
ATCGCG	52	209	6	124.287	155727465	100	193549698	1254	4.01923	0.418385	1.68159	1.07983	0.0100895	0.00647896	0.241154	6.47896e-08	6.47896e-08	1	0	0	1	0	0
ATCGGC	104	424	6	124.287	155727465	100	193549698	2544	4.07692	0.83677	3.41145	2.19065	0.0204687	0.0131439	0.244615	1.31439e-07	1.31439e-07	1	0	0	1	0	0
CCCCCCG	3	12	7	124.287	155727465	100	193549698	84	4	0.0241376	0.0965504	0.0619996	0.000675853	0.000433997	0.28	4.33997e-09	4.33997e-09	1	0	0	1	0	0
CCCCCG	3	12	6	124.287	155727465	100	193549698	72	4	0.0241376	0.0965504	0.0619996	0.000579302	0.000371997	0.24	3.71997e-09	3.71997e-09	1	0	0	1	0	0
CCCCG	1	5	5	124.287	155727465	100	193549698	25	5	0.00804586	0.0402293	0.0258332	0.000201147	0.000129166	0.25	1.29166e-09	1.29166e-09	1	0	0	1	0	0
CCG	41	340	3	124.287	155727465	100	193549698	1020	8.29268	0.32988	2.73559	1.75665	0.00820678	0.00526996	0.24878	5.26996e-08	5.26996e-08	1	0	0	0	0	0
