# Supplementary material for: Profiles of telomeric repeats in Insecta reveal diverse forms of telomeric motifs in Hymenopterans
Source: Life Sci Alliance. 2022 Apr 1;5(7):e202101163. doi: 10.26508/lsa.202101163 (PMC8977481; doi:10.26508/lsa.202101163)
Supplement: Supplemental Data 6. — Candidate telomeric repeat motifs identified in this research. [file LSA-2021-01163_Supplemental_Data_6.xlsx]

## Sheet: Sheet1
Supplemental Data S6. Candidate telomeric repeat motifs identified in this research.
species	TR_motif_candidates	TR_call	reads	repeats	unit_len	avg_genome_cov	genome_size	eff_read_len	num_reads	repeats_total_len	repeats_per_read	reads_per_genome	repeats_per_genome	repeats_per_million_reads	repeats_len_per_genome	repeats_len_per_million_reads	percent_repeats_len_per_read	percent_repeats_len_per_genome	percent_repeat_unit_in_sequences	avg_genome_cov_filter	repeat_containing_reads_filter	repeats_len_per_million_reads_filter	unit_len_filter	percent_repeats_len_per_read_filter	qualified	qualified_num
AEDAL	AAAAGGTCTTTAGGCCG	LCTTR	43465	229658	17	30.142	1776217663	116.8	458379966	3904186	5.28375	1442.01	7619.2	501.021	129.526	8.51736	0.769039	7.29226e-05	7.29226e-05	1	1	1	1	1	1	20
AEDAL	AAAATT	LCTTR	32284	540216	6	30.142	1776217663	116.8	458379966	3241296	16.7332	1071.06	17922.4	1178.53	107.534	7.0712	0.859585	6.05411e-05	6.05411e-05	1	1	1	1	1	1	20
AEDAL	AAAATTAAATT	LCTTR	49386	452425	11	30.142	1776217663	116.8	458379966	4976675	9.161	1638.44	15009.8	987.009	165.108	10.8571	0.862765	9.29546e-05	9.29546e-05	1	1	1	1	1	1	20
AEDAL	AAACAAAT	LCTTR	28340	314588	8	30.142	1776217663	116.8	458379966	2516704	11.1005	940.216	10436.9	686.304	83.4949	5.49043	0.760308	4.70071e-05	4.70071e-05	1	1	1	1	1	1	20
AEDAL	AAAGC	LCTTR	58911	1093224	5	30.142	1776217663	116.8	458379966	5466120	18.5572	1954.45	36269.1	2384.97	181.346	11.9249	0.794402	0.000102097	0.000102097	1	1	1	1	1	1	20
AEDAL	AAATCCAATCC	LCTTR	381458	2842810	11	30.142	1776217663	116.8	458379966	31270910	7.45248	12655.4	94313.9	6201.86	1037.45	68.2205	0.701861	0.00058408	0.00058408	1	1	1	1	1	1	20
AEDAL	AAATCGAATCG	LCTTR	73861	615611	11	30.142	1776217663	116.8	458379966	6771721	8.33472	2450.43	20423.7	1343.01	224.661	14.7732	0.784949	0.000126483	0.000126483	1	1	1	1	1	1	20
AEDAL	AACAGACAG	LCTTR	30870	283013	9	30.142	1776217663	116.8	458379966	2547117	9.1679	1024.15	9389.32	617.42	84.5039	5.55678	0.706431	4.75752e-05	4.75752e-05	1	1	1	1	1	1	20
AEDAL	AAGAAGAC	LCTTR	56649	707319	8	30.142	1776217663	116.8	458379966	5658552	12.486	1879.4	23466.2	1543.08	187.73	12.3447	0.855205	0.000105691	0.000105691	1	1	1	1	1	1	20
AEDAL	AAGACAG	LCTTR	22552	297278	7	30.142	1776217663	116.8	458379966	2080946	13.1819	748.192	9862.58	648.541	69.0381	4.53978	0.790011	3.8868e-05	3.8868e-05	1	1	1	1	1	1	20
AEDAL	AAGACAGAG	LCTTR	112239	1077426	9	30.142	1776217663	116.8	458379966	9696834	9.59939	3723.67	35745	2350.51	321.705	21.1546	0.739679	0.000181118	0.000181118	1	1	1	1	1	1	20
AEDAL	AAGACCAG	LCTTR	42529	350423	8	30.142	1776217663	116.8	458379966	2803384	8.23962	1410.95	11625.7	764.481	93.0059	6.11585	0.564358	5.23618e-05	5.23618e-05	1	1	1	1	1	1	20
AEDAL	AAGACTAG	LCTTR	53766	494608	8	30.142	1776217663	116.8	458379966	3956864	9.19927	1783.76	16409.3	1079.03	131.274	8.63228	0.630087	7.39065e-05	7.39065e-05	1	1	1	1	1	1	20
AEDAL	AAGATAG	LCTTR	141344	1956346	7	30.142	1776217663	116.8	458379966	13694422	13.841	4689.27	64904.3	4267.96	454.33	29.8757	0.829514	0.000255785	0.000255785	1	1	1	1	1	1	20
AEDAL	AAGGACTTCCTGGAGGAATCCCCG	LCTTR	18600	76403	24	30.142	1776217663	116.8	458379966	1833672	4.10769	617.079	2534.77	166.68	60.8344	4.00033	0.844046	3.42494e-05	3.42494e-05	1	1	1	1	1	1	20
AEDAL	ACTAG	LCTTR	72338	1187906	5	30.142	1776217663	116.8	458379966	5939530	16.4216	2399.91	39410.3	2591.53	197.052	12.9577	0.70298	0.000110939	0.000110939	1	1	1	1	1	1	20
AEDAL	ACTCT	LCTTR	26517	507102	5	30.142	1776217663	116.8	458379966	2535510	19.1237	879.736	16823.8	1106.29	84.1188	5.53146	0.81865	4.73584e-05	4.73584e-05	1	1	1	1	1	1	20
AEDAL	AGAGATG	LCTTR	27718	314309	7	30.142	1776217663	116.8	458379966	2200163	11.3395	919.581	10427.6	685.695	72.9933	4.79987	0.679595	4.10948e-05	4.10948e-05	1	1	1	1	1	1	20
AEDAL	AGAGATGAGATG	LCTTR	33598	188373	12	30.142	1776217663	116.8	458379966	2260476	5.60667	1114.66	6249.52	410.954	74.9942	4.93145	0.576028	4.22213e-05	4.22213e-05	1	1	1	1	1	1	20
AEDAL	AGAGC	LCTTR	30449	545305	5	30.142	1776217663	116.8	458379966	2726525	17.9088	1010.18	18091.2	1189.64	90.456	5.94818	0.766644	5.09262e-05	5.09262e-05	1	1	1	1	1	1	20
AMPSU	AACCT	TTAGG	62107	1303059	5	23.0818	271924966	151	41566378	6515295	20.9809	2690.73	56453.9	31348.9	282.27	156.744	0.694731	0.00103804	0.00103804	1	1	1	1	1	1	1
ANDIN	AAGGAATTCATAGAATTC	absent	86164	369228	18	37.7881	1651881132	150	416142770	6646104	4.28518	2280.19	9771.02	887.263	175.878	15.9707	0.514221	0.000106472	0.000106472	1	1	1	1	1	1	3
ANDIN	AATTCACGGAATTCATAG	absent	40796	175420	18	37.7881	1651881132	150	416142770	3157560	4.29993	1079.6	4642.2	421.538	83.5597	7.58768	0.515992	5.05846e-05	5.05846e-05	1	1	1	1	1	1	3
ANDIN	ACTGCT	absent	89523	1371481	6	37.7881	1651881132	150	416142770	8228886	15.3199	2369.08	36294	3295.7	217.764	19.7742	0.612795	0.000131828	0.000131828	1	1	1	1	1	1	3
ANOCA	AACCCT	TTAGGG	459655	4134710	6	32.92	1701353770	104	538535574	24808260	8.99525	13962.8	125599	7677.69	753.592	46.0661	0.518957	0.000442937	0.000442944	1	1	1	1	1	1	1
ANOGA	AAAGGAGGG	TSRT	455774	2076009	9	67.603	252454096	76.4693	223183056	18684081	4.55491	6741.92	30708.8	9301.82	276.38	83.7164	0.536087	0.00109477	0.00109477	1	1	1	1	1	1	1
APHCE	AAATAACCC	absent	22088	193651	9	118.212	275780432	150	217336594	1742859	8.76725	186.851	1638.17	891.019	14.7435	8.01917	0.526035	5.34611e-05	5.34611e-05	1	1	1	1	1	1	1
APHER	AAAAGATGTAGCTAAGG	absent	2706351	11777332	17	595.194	127607671	96.7733	784836928	200214644	4.35174	4547.01	19787.4	15006.1	336.386	255.103	0.764462	0.00263609	0.00263609	1	1	1	1	1	1	1
APICE	AACCT	TTAGG	2621606	47537442	5	290.281	211195745	100	613060940	237687210	18.1329	9031.27	163764	77541.1	818.818	387.706	0.906647	0.00387706	0.00387706	1	1	1	1	1	1	1
ATHRO	AACCT	TTAGG	252914	4024953	5	467.2	155765535	101	884678140	20124765	15.9143	541.34	8615.05	4549.62	43.0753	22.7481	0.787837	0.000276539	0.000225229	1	1	1	1	1	1	1
BLAAS	AACCT	TTAGG	278014	3727534	5	21.84	1763370666	99.41	387395132	18637670	13.4077	12729.6	170675	9622.05	853.373	48.1102	0.674365	0.000483944	0.000483958	1	1	1	1	1	1	1
BOMMO	AACCT	TTAGG	1209733	33010786	5	516.769	431723578	250	892405126	165053930	27.2877	2340.96	63879.2	36990.8	319.396	184.954	0.545753	0.000739816	0.000739816	1	1	1	1	1	1	1
BOODO	AACCCAAT	TTATTGGG	175319	2615842	8	55.8984	577361771	150	215157322	20926736	14.9205	3136.39	46796.4	12157.8	374.371	97.2625	0.795758	0.000648417	0.000648417	1	1	1	1	1	1	3
BOODO	AACCCAATAACCCGATT	TTATTGGG	17997	95987	17	55.8984	577361771	150	215157322	1631779	5.3335	321.959	1717.17	446.125	29.1919	7.58412	0.604463	5.05608e-05	5.05608e-05	1	1	1	1	1	1	3
BOODO	AACCCAATAAGCCGATT	TTATTGGG	21122	119440	17	55.8984	577361771	150	215157322	2030480	5.65477	377.864	2136.73	555.129	36.3245	9.43719	0.640874	6.29146e-05	6.29146e-05	1	1	1	1	1	1	3
BOSTA	AACCCT	TTAGGG	149207	1971202	6	21.31	2715825630	100	578820692	11827212	13.2112	7001.74	92501.3	3405.55	555.008	20.4333	0.792671	0.000204361	0.000204333	1	1	1	1	1	1	1
CANLU	AACCCT	TTAGGG	215646	2749036	6	37.3614	2410291233	139.61	645017587	16494216	12.7479	5771.9	73579.6	4261.96	441.478	25.5717	0.547865	0.000183164	0.000183165	1	1	1	1	1	1	1
CATNI	AACCT	TTAGG	1136621	24324327	5	174	295928905	125	811378302	121621635	21.4006	6532.3	139795	29979	698.975	149.895	0.856022	0.00236197	0.00119916	1	1	1	1	1	1	1
CEPCI	AACCT	TTAGG	27396	324970	5	65.54	159172346	100	104322030	1624850	11.862	418.004	4958.35	3115.07	24.7917	15.5753	0.593098	0.000155754	0.000155753	1	1	1	1	1	1	1
CHIRI	AACCTATACCT	LCTTR	56307	402676	11	544.988	150778722	111.564	736553828	4429436	7.15144	103.318	738.871	546.703	8.12758	6.01373	0.70512	5.3904e-05	5.3904e-05	1	1	1	1	1	1	1
COPFL	ACCACT	absent	264458	2441455	6	139	503815983	101	818602472	14648730	9.23192	1902.58	17564.4	2982.47	105.387	17.8948	0.548431	0.000209177	0.000177176	1	1	1	1	1	1	1
CRYSE	AACCT	TTAGG	2443159	51813455	5	35.52	998064252	150	236358296	259067275	21.2076	68782.6	1.45871e+06	219216	7293.56	1096.08	0.706919	0.00730771	0.00730719	1	1	1	1	1	1	1
DANRE	AACCCT	TTAGGG	211364	2799430	6	55.993	1157996579	123.01	527117190	16796580	13.2446	3774.83	49996.1	5310.83	299.976	31.865	0.646025	0.000259048	0.000259044	1	1	1	1	1	1	2
DANRE	AACTAGGGGTAGTC	TTAGGG	49479	334988	14	55.993	1157996579	123.01	527117190	4689832	6.77031	883.664	5982.68	635.51	83.7575	8.89713	0.770541	7.23296e-05	7.23285e-05	1	1	1	1	1	1	2
DIAAL	AACCT	absent	344447	4915461	5	505.323	360538188	100.031	1821317205	24577305	14.2706	681.637	9727.36	2698.85	48.6368	13.4942	0.713308	0.000134901	0.000134901	1	1	1	1	1	1	5
DIAAL	ACAGAG	absent	952985	8539183	6	505.323	360538188	100.031	1821317205	51235098	8.96046	1885.89	16898.5	4688.47	101.391	28.1308	0.537461	0.000281221	0.000281221	1	1	1	1	1	1	5
DIAAL	ACAGAGAGAG	absent	5055719	26208256	10	505.323	360538188	100.031	1821317205	262082560	5.18388	10004.9	51864.3	14389.7	518.643	143.897	0.518227	0.00143853	0.00143853	1	1	1	1	1	1	5
DIAAL	AGAGAGAGCG	absent	305583	1702837	10	505.323	360538188	100.031	1821317205	17028370	5.57242	604.728	3369.8	934.948	33.698	9.34948	0.557069	9.34658e-05	9.34658e-05	1	1	1	1	1	1	5
DIAAL	AGAGAGCG	absent	445986	3174913	8	505.323	360538188	100.031	1821317205	25399304	7.11886	882.576	6282.93	1743.2	50.2635	13.9456	0.569332	0.000139412	0.000139412	1	1	1	1	1	1	5
DIACO	AAAAGAC	absent	74571	584297	7	319.619	188922525	65.3365	924186859	4090079	7.83545	233.312	1828.11	632.228	12.7967	4.4256	0.839471	6.77354e-05	6.77354e-05	1	1	1	1	1	1	4
DIACO	AATGAC	absent	88677	761441	6	319.619	188922525	65.3365	924186859	4568646	8.58668	277.446	2382.34	823.904	14.2941	4.94342	0.788534	7.56609e-05	7.56609e-05	1	1	1	1	1	1	4
DIACO	ACACGC	absent	107371	785756	6	319.619	188922525	65.3365	924186859	4714536	7.31814	335.935	2458.42	850.213	14.7505	5.10128	0.672041	7.8077e-05	7.8077e-05	1	1	1	1	1	1	4
DIACO	ACGATG	absent	153287	1390275	6	319.619	188922525	65.3365	924186859	8341650	9.06975	479.593	4349.79	1504.32	26.0988	9.02593	0.832896	0.000138145	0.000138145	1	1	1	1	1	1	4
DIASE	AAACAAACCC	absent	260084	1215537	10	409.989	168496476	73.5069	939798687	12155370	4.67363	634.369	2964.81	1293.4	29.6481	12.934	0.635809	0.000175957	0.000175957	1	1	1	1	1	1	1
DROME	AAAAG	TSRT	75871	1061990	5	424.498	144121962	104.615	584806575	5309950	13.9973	178.731	2501.76	1815.97	12.5088	9.07984	0.668993	8.67931e-05	8.67931e-05	1	1	1	1	1	1	13
DROME	AAACAC	TSRT	203630	2891793	6	424.498	144121962	104.615	584806575	17350758	14.2012	479.696	6812.27	4944.87	40.8736	29.6692	0.814486	0.000283604	0.000283604	1	1	1	1	1	1	13
DROME	AAACACAACAC	TSRT	68852	531611	11	424.498	144121962	104.615	584806575	5847721	7.72107	162.196	1252.33	909.037	13.7756	9.99941	0.811852	9.55831e-05	9.55831e-05	1	1	1	1	1	1	13
DROME	AACAC	TSRT	938079	16202933	5	424.498	144121962	104.615	584806575	81014665	17.2725	2209.86	38169.7	27706.5	190.848	138.532	0.825527	0.00132421	0.00132421	1	1	1	1	1	1	13
DROME	AACATAGAAT	TSRT	2410968	14835560	10	424.498	144121962	104.615	584806575	148355600	6.15336	5679.58	34948.5	25368.3	349.485	253.683	0.588192	0.00242493	0.00242493	1	1	1	1	1	1	13
DROME	AACATAT	TSRT	37506	518080	7	424.498	144121962	104.615	584806575	3626560	13.8133	88.3539	1220.45	885.9	8.54318	6.2013	0.924275	5.92774e-05	5.92774e-05	1	1	1	1	1	1	13
DROME	AAGAC	TSRT	728058	11148482	5	424.498	144121962	104.615	584806575	55742410	15.3126	1715.11	26262.8	19063.5	131.314	95.3177	0.731858	0.00091113	0.00091113	1	1	1	1	1	1	13
DROME	AAGAG	TSRT	6295175	96606062	5	424.498	144121962	104.615	584806575	483030310	15.346	14829.7	227577	165193	1137.89	825.966	0.733455	0.00789531	0.00789531	1	1	1	1	1	1	13
DROME	AAGAGAG	TSRT	198888	1749390	7	424.498	144121962	104.615	584806575	12245730	8.79585	468.526	4121.08	2991.4	28.8476	20.9398	0.588549	0.000200161	0.000200161	1	1	1	1	1	1	13
DROME	AAGAT	TSRT	93995	1121966	5	424.498	144121962	104.615	584806575	5609830	11.9364	221.426	2643.04	1918.52	13.2152	9.59262	0.570495	9.16947e-05	9.16947e-05	1	1	1	1	1	1	13
DROME	AAGGAG	TSRT	51503	765474	6	424.498	144121962	104.615	584806575	4592844	14.8627	121.327	1803.25	1308.94	10.8195	7.85361	0.852425	7.50717e-05	7.50717e-05	1	1	1	1	1	1	13
DROME	AAGGC	TSRT	81089	1027492	5	424.498	144121962	104.615	584806575	5137460	12.6712	191.023	2420.49	1756.98	12.1024	8.78489	0.60561	8.39737e-05	8.39737e-05	1	1	1	1	1	1	13
DROME	AATAG	TSRT	32538	516960	5	424.498	144121962	104.615	584806575	2584800	15.8879	76.6506	1217.82	883.985	6.08908	4.41992	0.759352	4.22495e-05	4.22495e-05	1	1	1	1	1	1	13
EPHDA	AAGGAAGGATAGG	absent	2872584	14489403	13	212.416	448234373	101	942695691	188362239	5.04403	13523.4	68212.3	15370.2	886.76	199.812	0.649232	0.00197834	0.00197834	1	1	1	1	1	1	3
EPHDA	AATGAATGG	absent	3935810	35836262	9	212.416	448234373	101	942695691	322526358	9.10518	18528.8	168708	38014.7	1518.37	342.132	0.811353	0.00338745	0.00338745	1	1	1	1	1	1	3
EPHDA	AATGAATTG	absent	2726485	26440467	9	212.416	448234373	101	942695691	237964203	9.69764	12835.6	124475	28047.7	1120.27	252.43	0.864146	0.0024993	0.0024993	1	1	1	1	1	1	3
EQUCA	AACCCT	TTAGGG	135346	1679328	6	36.2565	2497530671	90	1006130206	10075968	12.4077	3733.01	46318	1669.1	277.908	10.0146	0.827178	0.000111273	0.000111273	1	1	1	1	1	1	1
ERIDI	AAATAAT	absent	13113	157381	7	46.1968	169018756	100	78081204	1101667	12.0019	283.851	3406.75	2015.61	23.8473	14.1092	0.840133	0.000141092	0.000141092	1	1	1	1	1	1	9
ERIDI	AACAAT	absent	29793	449624	6	46.1968	169018756	100	78081204	2697744	15.0916	644.915	9732.8	5758.42	58.3968	34.5505	0.905496	0.000345505	0.000345505	1	1	1	1	1	1	9
ERIDI	AAGACAT	absent	251591	3195441	7	46.1968	169018756	100	78081204	22368087	12.7009	5446.07	69170.2	40924.6	484.192	286.472	0.889065	0.00286472	0.00286472	1	1	1	1	1	1	9
ERIDI	ACAGTG	absent	270850	3575763	6	46.1968	169018756	100	78081204	21454578	13.202	5862.96	77402.9	45795.4	464.417	274.773	0.79212	0.00274773	0.00274773	1	1	1	1	1	1	9
ERIDI	ACATATG	absent	13267	133308	7	46.1968	169018756	100	78081204	933156	10.0481	287.185	2885.66	1707.3	20.1996	11.9511	0.703366	0.000119511	0.000119511	1	1	1	1	1	1	9
ERIDI	ACCAT	absent	107897	1213694	5	46.1968	169018756	100	78081204	6068470	11.2486	2335.6	26272.3	15544	131.361	77.72	0.562432	0.0007772	0.0007772	1	1	1	1	1	1	9
ERIDI	ACCTGG	absent	284556	2591743	6	46.1968	169018756	100	78081204	15550458	9.10802	6159.65	56102.3	33192.9	336.614	199.158	0.546481	0.00199158	0.00199158	1	1	1	1	1	1	9
ERIDI	AGGATG	absent	67758	909047	6	46.1968	169018756	100	78081204	5454282	13.4161	1466.73	19677.7	11642.3	118.066	69.854	0.804965	0.00069854	0.00069854	1	1	1	1	1	1	9
ERIDI	AGGATGG	absent	78853	783632	7	46.1968	169018756	100	78081204	5485424	9.93788	1706.89	16962.9	10036.1	118.74	70.2528	0.695652	0.000702528	0.000702528	1	1	1	1	1	1	9
EUPAN	AACCCAAT	TTATTGGG	73578	693370	8	51.8898	314955021	150	108952986	5546960	9.4236	1417.97	13362.4	6363.94	106.899	50.9115	0.502592	0.00033941	0.00033941	1	1	1	1	1	1	1
EUPRO	AAACAATC	TTAGGG	2146584	13791373	8	405.596	1745160647	101	7008213708	110330984	6.4248	5292.42	34002.8	1967.89	272.022	15.7431	0.508895	0.000155872	0.000155872	1	1	1	1	1	1	24
EUPRO	AACAAT	TTAGGG	2957472	38171529	6	405.596	1745160647	101	7008213708	229029174	12.9068	7291.68	94112.3	5446.68	564.674	32.6801	0.766741	0.000323565	0.000323565	1	1	1	1	1	1	24
EUPRO	AACCCT	TTAGGG	29660616	370859315	6	405.596	1745160647	101	7008213708	2225155890	12.5034	73128.5	914357	52917.8	5486.14	317.507	0.742778	0.00314363	0.00314363	1	1	1	1	1	1	24
EUPRO	AAGAAT	TTAGGG	2758584	31737509	6	405.596	1745160647	101	7008213708	190425054	11.505	6801.32	78249.1	4528.62	469.495	27.1717	0.683465	0.000269027	0.000269027	1	1	1	1	1	1	24
EUPRO	AATACT	TTAGGG	4814028	56039571	6	405.596	1745160647	101	7008213708	336237426	11.6409	11869	138166	7996.27	828.997	47.9776	0.691538	0.000475026	0.000475026	1	1	1	1	1	1	24
EUPRO	AATAGT	TTAGGG	3208155	34898593	6	405.596	1745160647	101	7008213708	209391558	10.8781	7909.74	86042.8	4979.67	516.257	29.878	0.646223	0.000295822	0.000295822	1	1	1	1	1	1	24
EUPRO	AATCAT	TTAGGG	1599050	20456286	6	405.596	1745160647	101	7008213708	122737716	12.7928	3942.47	50435.2	2918.9	302.611	17.5134	0.759967	0.0001734	0.0001734	1	1	1	1	1	1	24
EUPRO	AATGAT	TTAGGG	5710026	69008430	6	405.596	1745160647	101	7008213708	414050580	12.0855	14078.1	170141	9846.79	1020.85	59.0808	0.71795	0.000584958	0.000584958	1	1	1	1	1	1	24
EUPRO	ACACAT	TTAGGG	639335	7430238	6	405.596	1745160647	101	7008213708	44581428	11.6218	1576.29	18319.3	1060.22	109.916	6.36131	0.690405	6.29833e-05	6.29833e-05	1	1	1	1	1	1	24
EUPRO	ACAGATAG	TTAGGG	1017086	8300298	8	405.596	1745160647	101	7008213708	66402384	8.16086	2507.64	20464.5	1184.37	163.716	9.47494	0.646405	9.38113e-05	9.38113e-05	1	1	1	1	1	1	24
EUPRO	ACATAT	TTAGGG	1699065	18075648	6	405.596	1745160647	101	7008213708	108453888	10.6386	4189.06	44565.7	2579.21	267.394	15.4753	0.631995	0.00015322	0.00015322	1	1	1	1	1	1	24
EUPRO	ACTCT	TTAGGG	8620249	145562532	5	405.596	1745160647	101	7008213708	727812660	16.8861	21253.3	358886	20770.3	1794.43	103.851	0.835946	0.00102823	0.00102823	1	1	1	1	1	1	24
EUPRO	AGAGAGAGAGAT	TTAGGG	973097	4454177	12	405.596	1745160647	101	7008213708	53450124	4.57732	2399.18	10981.8	635.565	131.782	7.62678	0.54384	7.55127e-05	7.55127e-05	1	1	1	1	1	1	24
EUPRO	AGAGAGAGAT	TTAGGG	871173	5650803	10	405.596	1745160647	101	7008213708	56508030	6.48643	2147.89	13932.1	806.311	139.321	8.06311	0.642221	7.98328e-05	7.98328e-05	1	1	1	1	1	1	24
EUPRO	AGAGAGAT	TTAGGG	2340412	20204158	8	405.596	1745160647	101	7008213708	161633264	8.63274	5770.31	49813.5	2882.93	398.508	23.0634	0.683781	0.000228351	0.000228351	1	1	1	1	1	1	24
EUPRO	AGAGAGATAGAT	TTAGGG	647704	3011372	12	405.596	1745160647	101	7008213708	36136464	4.6493	1596.92	7424.57	429.692	89.0948	5.1563	0.552392	5.10525e-05	5.10525e-05	1	1	1	1	1	1	24
EUPRO	AGAGAT	TTAGGG	3720914	47040235	6	405.596	1745160647	101	7008213708	282241410	12.6421	9173.95	115978	6712.16	695.869	40.2729	0.751017	0.000398742	0.000398742	1	1	1	1	1	1	24
EUPRO	AGAGATAGAT	TTAGGG	1802096	12523932	10	405.596	1745160647	101	7008213708	125239320	6.94965	4443.09	30877.9	1787.04	308.779	17.8704	0.688084	0.000176934	0.000176934	1	1	1	1	1	1	24
EUPRO	AGAGATAGATAGAT	TTAGGG	2170135	9517878	14	405.596	1745160647	101	7008213708	133250292	4.38585	5350.49	23466.4	1358.1	328.53	19.0134	0.607939	0.000188252	0.000188252	1	1	1	1	1	1	24
EUPRO	AGATAGATAGATAT	TTAGGG	1549085	6644848	14	405.596	1745160647	101	7008213708	93027872	4.28953	3819.28	16382.9	948.151	229.361	13.2741	0.594588	0.000131427	0.000131427	1	1	1	1	1	1	24
EUPRO	AGATAGATAT	TTAGGG	1474220	10293372	10	405.596	1745160647	101	7008213708	102933720	6.98225	3634.7	25378.4	1468.76	253.784	14.6876	0.691312	0.000145422	0.000145422	1	1	1	1	1	1	24
EUPRO	AGATAGCT	TTAGGG	472580	4258130	8	405.596	1745160647	101	7008213708	34065040	9.01039	1165.15	10498.5	607.591	83.9877	4.86073	0.713694	4.8126e-05	4.8126e-05	1	1	1	1	1	1	24
EUPRO	AGATAT	TTAGGG	4893488	52456853	6	405.596	1745160647	101	7008213708	314741118	10.7197	12064.9	129333	7485.05	775.997	44.9103	0.636815	0.000444657	0.000444657	1	1	1	1	1	1	24
EUPRO	AGATGGAT	TTAGGG	1034712	9866678	8	405.596	1745160647	101	7008213708	78933424	9.53568	2551.09	24326.4	1407.87	194.611	11.263	0.755301	0.000111515	0.000111515	1	1	1	1	1	1	24
EURAD	AAACCCAGAAACCCT	TTATTGGG	33337	187611	15	86.09	393847642	150	226043409	2814165	5.62771	387.234	2179.24	829.978	32.6886	12.4497	0.562771	8.29982e-05	8.29978e-05	1	1	1	1	1	1	3
EURAD	AAACCCTAAACCCTC	TTATTGGG	21016	124010	15	86.09	393847642	150	226043409	1860150	5.90074	244.117	1440.47	548.611	21.607	8.22917	0.590074	5.48614e-05	5.48611e-05	1	1	1	1	1	1	3
EURAD	AACCCAAT	TTATTGGG	81219	1054471	8	86.09	393847642	150	226043409	8435768	12.9831	943.42	12248.5	4664.9	97.9878	37.3192	0.69243	0.000248796	0.000248795	1	1	1	1	1	1	3
EYPPL	AACCT	TTAGG	87920	1432188	5	362.48	41642132	101	149450770	7160940	16.2897	242.551	3951.08	9583.01	19.7554	47.915	0.806419	0.000474409	0.000474406	1	1	1	1	1	1	1
FELCA	AACCCT	TTAGGG	215743	3303101	6	43.8674	2476453204	151	719441470	19818606	15.3104	4918.07	75297.3	4591.2	451.784	27.5472	0.608358	0.000182432	0.000182432	1	1	1	1	1	1	1
FOLCA	AAAATGATACTG	TTAGG	127592	579733	12	33.5809	1032153266	99	350106930	6956796	4.54365	3799.55	17263.8	1655.87	207.166	19.8705	0.550745	0.000200712	0.000200712	1	1	1	1	1	1	2
FOLCA	AACCT	TTAGG	5870515	89944914	5	33.5809	1032153266	99	350106930	449724570	15.3215	174817	2.67846e+06	256907	13392.3	1284.53	0.773812	0.0129751	0.0129751	1	1	1	1	1	1	2
FOPAR	AACCCTT	absent	68958	661119	7	293.927	140978447	100	414373433	4627833	9.58727	234.609	2249.26	1595.47	15.7448	11.1683	0.671109	0.000111683	0.000111683	1	1	1	1	1	1	1
FRAOC	AACCT	TTAGG	724271	13111394	5	86.28	263737329	101	225309136	65556970	18.1029	8394.43	151963	58192.9	759.817	290.965	0.896182	0.00288096	0.00288084	1	1	1	1	1	1	3
FRAOC	AACGTAAGACGT	TTAGG	52305	260560	12	86.28	263737329	101	225309136	3126720	4.98155	606.224	3019.94	1156.46	36.2392	13.8775	0.591867	0.000137406	0.000137401	1	1	1	1	1	1	3
FRAOC	AATCCTCG	TTAGG	113467	1209988	8	86.28	263737329	101	225309136	9679904	10.6638	1315.1	14024	5370.35	112.192	42.9628	0.844656	0.000425392	0.000425374	1	1	1	1	1	1	3
GALGA	AAAGG	TTAGGG	22396	342909	5	49.1343	1055580974	125	414921688	1714545	15.3112	455.812	6979.02	826.443	34.8951	4.13221	0.612447	3.30577e-05	3.30577e-05	1	1	1	1	1	1	2
GALGA	AACCCT	TTAGGG	302235	3766008	6	49.1343	1055580974	125	414921688	22596048	12.4605	6151.2	76647.3	9076.43	459.884	54.4586	0.598105	0.000435669	0.000435669	1	1	1	1	1	1	2
HARAX	AACCT	TTAGG	16528	294679	5	27.4975	412982755	106	107132070	1473395	17.8291	601.073	10716.6	2750.61	53.5828	13.7531	0.840994	0.000129746	0.000129746	1	1	1	1	1	1	1
HOMSA	AACCCT	TTAGGG	24030	310801	6	162.045	2948583725	101	374324082	1864806	12.9339	148.292	1917.99	830.299	11.5079	4.9818	0.768349	3.90287e-06	4.93247e-05	1	1	1	1	1	1	1
HYPDI	AAAAATTAATAATACAATT	absent	20142	95844	19	146.254	168496476	109.366	225329095	1821036	4.75842	137.719	655.325	425.351	12.4512	8.08167	0.826674	7.38958e-05	7.38958e-05	1	1	1	1	1	1	3
HYPDI	AAAATACAATTTTAAAC	absent	30074	141836	17	146.254	168496476	109.366	225329095	2411212	4.71623	205.628	969.792	629.462	16.4865	10.7008	0.733099	9.78445e-05	9.78445e-05	1	1	1	1	1	1	3
HYPDI	AAACAAACCC	absent	57627	417823	10	146.254	168496476	109.366	225329095	4178230	7.25047	394.02	2856.83	1854.28	28.5683	18.5428	0.662956	0.000169548	0.000169548	1	1	1	1	1	1	3
LABBU	AACCT	TTAGG	353341	8272656	5	2649.64	5237693	149.09	93081770	41363280	23.4127	133.354	3122.18	88875.1	15.6109	444.376	0.785186	0.00298049	0.00298059	1	1	1	1	1	1	1
LADFU	AACAG	absent	90653	1623914	5	175.141	1072799907	101	1860314582	8119570	17.9135	517.599	9272.01	872.924	46.3601	4.36462	0.886808	4.32141e-05	4.32141e-05	1	1	1	1	1	1	2
LADFU	AGAGC	absent	203407	3531414	5	175.141	1072799907	101	1860314582	17657070	17.3613	1161.39	20163.2	1898.29	100.816	9.49144	0.859471	9.39747e-05	9.39747e-05	1	1	1	1	1	1	2
LEPBO	AAACGACGTAGT	absent	58240	415618	12	249.669	283039056	168.862	418483658	4987416	7.1363	233.269	1664.68	993.152	19.9761	11.9178	0.507133	7.05773e-05	7.05773e-05	1	1	1	1	1	1	3
LEPBO	AAGTGTAGGATCCG	absent	19646	120951	14	249.669	283039056	168.862	418483658	1693314	6.15652	78.6883	484.446	289.022	6.78224	4.04631	0.510424	2.39622e-05	2.39622e-05	1	1	1	1	1	1	3
LEPBO	ACACTGTGGATCCT	absent	193053	1468601	14	249.669	283039056	168.862	418483658	20560414	7.60724	773.237	5882.2	3509.34	82.3508	49.1307	0.630701	0.000290952	0.000290952	1	1	1	1	1	1	3
LEPHE	AATGATAATT	absent	18211	135631	10	55.8541	453522008	100	253310706	1356310	7.44775	326.046	2428.31	535.433	24.2831	5.35433	0.744775	5.35433e-05	5.35433e-05	1	1	1	1	1	1	1
LEPSA	AACCT	TTAGG	1537664	26769785	5	23	5905580032	103	1342080459	133848925	17.4094	66855	1.1639e+06	19946.5	5819.52	99.7324	0.845116	0.000985427	0.000968276	1	1	1	1	1	1	1
LIMLU	AAAAGAT	TTAGG	24568	257839	7	24.45	1310510128	101	317297692	1804873	10.4949	1004.83	10545.6	812.609	73.8189	5.68826	0.72737	5.63284e-05	5.63194e-05	1	1	1	1	1	1	3
LIMLU	AACCT	TTAGG	149859	1830316	5	24.45	1310510128	101	317297692	9151580	12.2136	6129.2	74859.6	5768.45	374.298	28.8423	0.604633	0.000285612	0.000285567	1	1	1	1	1	1	3
LIMLU	AGGATG	TTAGG	20074	233340	6	24.45	1310510128	101	317297692	1400040	11.624	821.022	9543.56	735.398	57.2613	4.41239	0.690534	4.36939e-05	4.3687e-05	1	1	1	1	1	1	3
MACHR	AACCT	TTAGG	428843	7579392	5	40.48	1322594187	101	530040666	37896960	17.674	10593.9	187238	14299.6	936.19	71.4982	0.874953	0.000707844	0.000707903	1	1	1	1	1	1	1
MEGAB	AAAATAAAT	absent	22187	186247	9	45.9904	303739249	90	155211996	1676223	8.39442	482.427	4049.7	1199.95	36.4473	10.7996	0.839442	0.000119995	0.000119995	1	1	1	1	1	1	8
MEGAB	AAAATATC	absent	19819	187415	8	45.9904	303739249	90	155211996	1499320	9.45633	430.938	4075.09	1207.48	32.6007	9.65982	0.840563	0.000107331	0.000107331	1	1	1	1	1	1	8
MEGAB	AAATACAATAC	absent	17356	120825	11	45.9904	303739249	90	155211996	1329075	6.96157	377.383	2627.18	778.451	28.899	8.56297	0.850858	9.51441e-05	9.51441e-05	1	1	1	1	1	1	8
MEGAB	AAATATAC	absent	20885	199332	8	45.9904	303739249	90	155211996	1594656	9.54427	454.117	4334.21	1284.26	34.6737	10.2741	0.848379	0.000114156	0.000114156	1	1	1	1	1	1	8
MEGAB	AAATATAT	absent	110938	663168	8	45.9904	303739249	90	155211996	5305344	5.97783	2412.2	14419.7	4272.66	115.358	34.1813	0.531362	0.000379792	0.000379792	1	1	1	1	1	1	8
MEGAB	AAATGAAT	absent	54708	538644	8	45.9904	303739249	90	155211996	4309152	9.8458	1189.55	11712.1	3470.38	93.6968	27.763	0.875182	0.000308478	0.000308478	1	1	1	1	1	1	8
MEGAB	AATAGATAG	absent	79959	655247	9	45.9904	303739249	90	155211996	5897223	8.19479	1738.6	14247.5	4221.63	128.227	37.9946	0.819479	0.000422163	0.000422163	1	1	1	1	1	1	8
MEGAB	AGATAT	absent	63657	825492	6	45.9904	303739249	90	155211996	4952952	12.9678	1384.14	17949.2	5318.48	107.695	31.9109	0.864521	0.000354565	0.000354565	1	1	1	1	1	1	8
MEGSC	AAACAG	absent	38357	428232	6	75.5511	303739249	75	305971307	2569392	11.1644	507.696	5668.11	1399.58	34.0086	8.39749	0.89315	0.000111967	0.000111967	1	1	1	1	1	1	9
MEGSC	AAAGTAAGT	absent	75002	553424	9	75.5511	303739249	75	305971307	4980816	7.37879	992.731	7325.16	1808.74	65.9264	16.2787	0.885455	0.000217049	0.000217049	1	1	1	1	1	1	9
MEGSC	AAGATATG	absent	152653	1200600	8	75.5511	303739249	75	305971307	9604800	7.8649	2020.53	15891.2	3923.9	127.13	31.3912	0.838922	0.000418549	0.000418549	1	1	1	1	1	1	9
MEGSC	AAGGTAATGGT	absent	541732	3052272	11	75.5511	303739249	75	305971307	33574992	5.63428	7170.4	40400.1	9975.68	444.401	109.732	0.826362	0.0014631	0.0014631	1	1	1	1	1	1	9
MEGSC	AAGTAATGT	absent	75303	546526	9	75.5511	303739249	75	305971307	4918734	7.25769	996.716	7233.85	1786.2	65.1047	16.0758	0.870923	0.000214344	0.000214344	1	1	1	1	1	1	9
MEGSC	AATACATAC	absent	351335	2519569	9	75.5511	303739249	75	305971307	22676121	7.17141	4650.29	33349.2	8234.66	300.143	74.1119	0.86057	0.000988159	0.000988159	1	1	1	1	1	1	9
MEGSC	AATGAGATGAG	absent	21545	121704	11	75.5511	303739249	75	305971307	1338744	5.64883	285.171	1610.88	397.763	17.7197	4.37539	0.828495	5.83385e-05	5.83385e-05	1	1	1	1	1	1	9
MEGSC	AATGGTAATGT	absent	168816	898545	11	75.5511	303739249	75	305971307	9883995	5.32263	2234.46	11893.2	2936.7	130.825	32.3037	0.780652	0.000430716	0.000430716	1	1	1	1	1	1	9
MEGSC	ACTAT	absent	25805	352195	5	75.5511	303739249	75	305971307	1760975	13.6483	341.557	4661.68	1151.07	23.3084	5.75536	0.909888	7.67381e-05	7.67381e-05	1	1	1	1	1	1	9
MEGST	AACCCAAT	TTATTGGG	125954	1825775	8	47.1303	577876374	150	181569772	14606200	14.4956	2672.47	38738.9	10055.5	309.911	80.444	0.773097	0.000536293	0.000536293	1	1	1	1	1	1	1
MONDO	AAAGG	TTAGGG	242385	3458977	5	133.11	3501643220	122.55	3803337810	17294885	14.2706	1820.94	25985.9	909.458	129.929	4.54729	0.582235	3.71052e-05	3.71056e-05	1	1	1	1	1	1	2
MONDO	AACCCT	TTAGGG	926498	11105067	6	133.11	3501643220	122.55	3803337810	66630402	11.9861	6960.39	83427.7	2919.82	500.566	17.5189	0.586833	0.000142952	0.000142953	1	1	1	1	1	1	2
MUSMU	AAAGG	TTAGGG	233338	2242891	5	67	2243718839	89.97	2424172078	11214455	9.6122	3482.66	33476	925.219	167.38	4.6261	0.534189	7.45993e-05	5.14182e-05	1	1	1	1	1	1	3
MUSMU	AACCCT	TTAGGG	1322879	15658127	6	67	2243718839	89.97	2424172078	93948762	11.8364	19744.5	233703	6459.16	1402.22	38.755	0.789357	0.000624954	0.000430755	1	1	1	1	1	1	3
MUSMU	AAGAG	TTAGGG	267765	2468071	5	67	2243718839	89.97	2424172078	12340355	9.2173	3996.49	36836.9	1018.11	184.184	5.09054	0.512243	8.20889e-05	5.65805e-05	1	1	1	1	1	1	3
MUSUN	AACCCAAT	TTATTGGG	1663675	22349421	8	341.799	335544320	136.5	840210110	178795368	13.4338	4867.41	65387.6	26599.8	523.101	212.798	0.787327	0.00155896	0.00155896	1	1	1	1	1	1	1
NASGI_rv2x	AACCCAAT	TTATTGGG	976001	12537284	8	175	264410857	138	278610078	100298272	12.8456	5577.15	71641.6	44999.4	573.133	359.995	0.74467	0.00216758	0.00260866	1	1	1	1	1	1	1
NASLO	AACCCAAT	TTATTGGG	3218028	41287964	8	169	269507686	138	584954165	330303712	12.8302	19041.6	244307	70583.2	1954.46	564.666	0.74378	0.00725196	0.00409178	1	1	1	1	1	1	1
NASVI	AACCCAAT	TTATTGGG	6595333	86336118	8	168	295129023	138	911503368	690688944	13.0905	39257.9	513905	94718.4	4111.24	757.747	0.758869	0.0139303	0.00549092	1	1	1	1	1	1	1
NESTE	AAAGAGC	absent	332742	4365561	7	354.694	332776242	119.405	988511868	30558927	13.12	938.111	12308	4416.3	86.1559	30.9141	0.769142	0.0002589	0.0002589	1	1	1	1	1	1	21
NESTE	AACACC	absent	67125	848485	6	354.694	332776242	119.405	988511868	5090910	12.6404	189.248	2392.16	858.346	14.353	5.15007	0.635166	4.3131e-05	4.3131e-05	1	1	1	1	1	1	21
NESTE	AACACCCATACC	absent	106044	658548	12	354.694	332776242	119.405	988511868	7902576	6.21014	298.974	1856.67	666.201	22.28	7.99442	0.624107	6.69519e-05	6.69519e-05	1	1	1	1	1	1	21
NESTE	AACTC	absent	92970	1146522	5	354.694	332776242	119.405	988511868	5732610	12.3322	262.114	3232.43	1159.85	16.1621	5.79923	0.5164	4.85676e-05	4.85676e-05	1	1	1	1	1	1	21
NESTE	AACTGAACTTG	absent	96457	753847	11	354.694	332776242	119.405	988511868	8292317	7.81537	271.945	2125.35	762.608	23.3788	8.38869	0.719977	7.02539e-05	7.02539e-05	1	1	1	1	1	1	21
NESTE	AACTGCAGATTG	absent	2126991	13575750	12	354.694	332776242	119.405	988511868	162909000	6.38261	5996.7	38274.6	13733.5	459.295	164.802	0.64144	0.00138019	0.00138019	1	1	1	1	1	1	21
NESTE	AAGGATGAGGAT	absent	111188	590433	12	354.694	332776242	119.405	988511868	7085196	5.31022	313.476	1664.63	597.295	19.9755	7.16754	0.533667	6.00269e-05	6.0027e-05	1	1	1	1	1	1	21
NESTE	AAGTGCAGATTG	absent	164459	951354	12	354.694	332776242	119.405	988511868	11416248	5.78475	463.665	2682.19	962.41	32.1862	11.5489	0.581356	9.67203e-05	9.67203e-05	1	1	1	1	1	1	21
NESTE	AATACCATACCATAC	absent	69365	289937	15	354.694	332776242	119.405	988511868	4349055	4.17987	195.563	817.43	293.307	12.2614	4.3996	0.525086	3.68459e-05	3.68459e-05	1	1	1	1	1	1	21
NESTE	AATACCCATACC	absent	92449	569800	12	354.694	332776242	119.405	988511868	6837600	6.1634	260.645	1606.46	576.422	19.2775	6.91706	0.619409	5.79293e-05	5.79293e-05	1	1	1	1	1	1	21
NESTE	AATCACC	absent	221702	2827088	7	354.694	332776242	119.405	988511868	19789616	12.7517	625.052	7970.51	2859.94	55.7936	20.0196	0.747557	0.000167661	0.000167661	1	1	1	1	1	1	21
NESTE	AATTC	absent	59343	983427	5	354.694	332776242	119.405	988511868	4917135	16.5719	167.308	2772.61	994.856	13.8631	4.97428	0.693935	4.16588e-05	4.16588e-05	1	1	1	1	1	1	21
NESTE	ACACCG	absent	276915	2936893	6	354.694	332776242	119.405	988511868	17621358	10.6058	780.716	8280.09	2971.02	49.6805	17.8261	0.532929	0.000149291	0.000149291	1	1	1	1	1	1	21
NESTE	ACATACCAT	absent	43892	484733	9	354.694	332776242	119.405	988511868	4362597	11.0438	123.746	1366.62	490.366	12.2996	4.4133	0.832408	3.69606e-05	3.69606e-05	1	1	1	1	1	1	21
NESTE	ACCATACCCAT	absent	1329367	10867262	11	354.694	332776242	119.405	988511868	119539882	8.17476	3747.93	30638.5	10993.6	337.023	120.929	0.753085	0.00101276	0.00101276	1	1	1	1	1	1	21
NESTE	ACCATATCACCATC	absent	212586	1018002	14	354.694	332776242	119.405	988511868	14252028	4.78866	599.351	2870.09	1029.83	40.1812	14.4177	0.561459	0.000120746	0.000120746	1	1	1	1	1	1	21
NESTE	ACCATCCAT	absent	190925	1929098	9	354.694	332776242	119.405	988511868	17361882	10.104	538.282	5438.77	1951.52	48.949	17.5637	0.761571	0.000147093	0.000147093	1	1	1	1	1	1	21
NESTE	ACCCATACCGT	absent	54059	362782	11	354.694	332776242	119.405	988511868	3990602	6.71085	152.41	1022.8	366.998	11.2508	4.03698	0.618225	3.3809e-05	3.3809e-05	1	1	1	1	1	1	21
NESTE	ACCCATACCTAT	absent	258103	1504746	12	354.694	332776242	119.405	988511868	18056952	5.83002	727.679	4242.38	1522.23	50.9086	18.2668	0.585906	0.000152981	0.000152981	1	1	1	1	1	1	21
NESTE	ACCCATC	absent	3601067	39041688	7	354.694	332776242	119.405	988511868	273291816	10.8417	10152.6	110072	39495.4	770.501	276.468	0.635582	0.00231537	0.00231537	1	1	1	1	1	1	21
NESTE	ACCTG	absent	87506	1266040	5	354.694	332776242	119.405	988511868	6330200	14.468	246.709	3569.39	1280.75	17.847	6.40377	0.605837	5.36305e-05	5.36305e-05	1	1	1	1	1	1	21
NgG10	AACCCAAT	TTATTGGG	1417276	18185896	8	263.536	264410857	136.5	510490034	145487168	12.8316	5377.91	69007.1	35624.4	552.057	284.995	0.752034	0.00208788	0.00208788	1	1	1	1	1	1	1
NgVA19_008U	AACCCAAT	TTATTGGG	1219570	15757385	8	231.224	264410857	136.5	447898250	126059080	12.9204	5274.41	68147.7	35180.7	545.182	281.446	0.757242	0.00206187	0.00206187	1	1	1	1	1	1	1
NlMTMC13A	AACCCAAT	TTATTGGG	1133048	14717251	8	228.53	269507686	136.5	451213292	117738008	12.9891	4957.98	64399.6	32617.1	515.197	260.936	0.761265	0.00191162	0.00191162	1	1	1	1	1	1	1
NoNYAUD109	AACCCAAT	TTATTGGG	798630	10186041	8	204.135	267884934	136.5	400620272	81488328	12.7544	3912.27	49898.6	25425.7	399.189	203.405	0.74751	0.00149015	0.00149015	1	1	1	1	1	1	1
Nvlabii	AACAGATCGGTTGC	TTATTGGG	47703	266431	14	374.69	295129023	137.032	806976903	3730034	5.5852	127.313	711.071	330.159	9.95499	4.62223	0.570617	3.3731e-05	3.3731e-05	1	1	1	1	1	1	2
Nvlabii	AACCCAAT	TTATTGGG	15011135	201826079	8	374.69	295129023	137.032	806976903	1614608632	13.4451	40062.8	538648	250101	4309.19	2000.81	0.78493	0.014601	0.014601	1	1	1	1	1	1	2
NvV12	AACAGATCGGTTGC	TTATTGGG	60566	341483	14	402.826	295129023	136.5	870957506	4780762	5.6382	150.353	847.718	392.078	11.8681	5.48909	0.578277	4.02131e-05	4.02131e-05	1	1	1	1	1	1	3
NvV12	AACCCAAT	TTATTGGG	11593004	158416766	8	402.826	295129023	136.5	870957506	1267334128	13.6649	28779.2	393263	181888	3146.11	1455.1	0.800871	0.0106601	0.0106601	1	1	1	1	1	1	3
NvV12	AACCCT	TTATTGGG	72491	1171780	6	402.826	295129023	136.5	870957506	7030680	16.1645	179.956	2908.9	1345.39	17.4534	8.07236	0.710527	5.91381e-05	5.91381e-05	1	1	1	1	1	1	3
ONTTA	AAAGTCCAAGTC	absent	41884	230910	12	89.3395	261534774	101	231340428	2770920	5.51308	468.818	2584.64	998.139	31.0156	11.9777	0.65502	0.000118591	0.000118591	1	1	1	1	1	1	2
ONTTA	AGGAGGATCG	absent	14792	102024	10	89.3395	261534774	101	231340428	1020240	6.89724	165.571	1141.98	441.012	11.4198	4.41012	0.682895	4.36646e-05	4.36646e-05	1	1	1	1	1	1	2
ORMNI	AACCCAAT	TTATTGGG	15983	159927	8	74.7355	259884369	150	129483890	1279416	10.0061	213.861	2139.91	1235.11	17.1193	9.88089	0.533657	6.58726e-05	6.58726e-05	1	1	1	1	1	1	1
ORMPO	AACCCAAT	TTATTGGG	13582	161699	8	76.3792	263296421	150	134069108	1293592	11.9054	177.823	2117.06	1206.09	16.9364	9.6487	0.634954	6.43246e-05	6.43246e-05	1	1	1	1	1	1	1
ORUAB	AACCT	TTAGG	18887472	340526538	5	298.258	186318180	101	550205888	1702632690	18.0292	63326.1	1.14172e+06	618907	5708.6	3094.54	0.892536	0.030639	0.030639	1	1	1	1	1	1	1
PEDHU	AACCT	TTAGG	515929	9141861	5	290.755	108367462	100	315083348	45709305	17.7192	1774.45	31441.8	29014.1	157.209	145.071	0.885961	0.00145071	0.00145071	1	1	1	1	1	1	1
PHYFI	ACCTG	TCAGG	46534	768779	5	10350949434	641675028	151	68549334	3843895	16.5208	4.49563e-06	7.42714e-05	11215	3.71357e-07	56.0749	0.547046	5.7873e-13	0.000371357	1	1	1	1	1	1	1
POLCA	AACAG	absent	105716	1640178	5	275.908	197095956	150	362535407	8200890	15.5149	383.157	5944.66	4524.19	29.7233	22.6209	0.517165	0.000150806	0.000150806	1	1	1	1	1	1	9
POLCA	AACAGAACATCACAG	absent	77249	404088	15	275.908	197095956	150	362535407	6061320	5.23098	279.981	1464.58	1114.62	21.9686	16.7192	0.523098	0.000111462	0.000111462	1	1	1	1	1	1	9
POLCA	AACAGT	absent	4112712	58960771	6	275.908	197095956	150	362535407	353764626	14.3362	14906.1	213697	162635	1282.18	975.807	0.573449	0.00650538	0.00650538	1	1	1	1	1	1	9
POLCA	AATAC	absent	141057	3048884	5	275.908	197095956	150	362535407	15244420	21.6146	511.247	11050.4	8409.89	55.2519	42.0495	0.720485	0.00028033	0.00028033	1	1	1	1	1	1	9
POLCA	AATGT	absent	53621	1028916	5	275.908	197095956	150	362535407	5144580	19.1887	194.344	3729.2	2838.11	18.646	14.1906	0.639623	9.46037e-05	9.46037e-05	1	1	1	1	1	1	9
POLCA	ACCACCACCACT	absent	40629	259809	12	275.908	197095956	150	362535407	3117708	6.39467	147.256	941.652	716.644	11.2998	8.59973	0.511574	5.73316e-05	5.73316e-05	1	1	1	1	1	1	9
POLCA	ACCACT	absent	92683	1210122	6	275.908	197095956	150	362535407	7260732	13.0566	335.92	4385.97	3337.94	26.3158	20.0276	0.522263	0.000133518	0.000133518	1	1	1	1	1	1	9
POLCA	ACCACTACT	absent	1637951	15288575	9	275.908	197095956	150	362535407	137597175	9.33396	5936.59	55411.9	42171.3	498.707	379.541	0.560038	0.00253028	0.00253028	1	1	1	1	1	1	9
POLCA	ACCACTACTACT	absent	60544	399321	12	275.908	197095956	150	362535407	4791852	6.59555	219.436	1447.3	1101.47	17.3676	13.2176	0.527644	8.81174e-05	8.81174e-05	1	1	1	1	1	1	9
POLFU	AACAG	absent	39864	780232	5	428.227	214680644	150.563	610587244	3901160	19.5723	93.0908	1822.01	1277.84	9.11003	6.38919	0.64997	4.24352e-05	4.24352e-05	1	1	1	1	1	1	3
POLFU	AATAC	absent	83354	1682064	5	428.227	214680644	150.563	610587244	8410320	20.1798	194.649	3927.97	2754.83	19.6399	13.7741	0.670142	9.14841e-05	9.14841e-05	1	1	1	1	1	1	3
POLFU	AATGT	absent	51122	1074698	5	428.227	214680644	150.563	610587244	5373490	21.0222	119.381	2509.65	1760.11	12.5482	8.80053	0.698119	5.84507e-05	5.84507e-05	1	1	1	1	1	1	3
POLGA	AAAATTCCCTAGAATCACC	absent	405734	1864989	19	55.5867	200605717	126	88500004	35434791	4.59658	7299.13	33551	21073.3	637.469	400.393	0.693135	0.00317772	0.00317772	1	1	1	1	1	1	4
POLGA	AACCCTGACGC	absent	85325	576458	11	55.5867	200605717	126	88500004	6341038	6.75603	1534.99	10370.4	6513.65	114.075	71.6501	0.589812	0.000568652	0.000568652	1	1	1	1	1	1	4
POLGA	AATCACCACAATTCCCTAG	absent	26019	112028	19	55.5867	200605717	126	88500004	2128532	4.30562	468.08	2015.38	1265.85	38.2921	24.0512	0.649261	0.000190883	0.000190883	1	1	1	1	1	1	4
POLGA	AATCACCAGAATTCCCTAG	absent	112386	602876	19	55.5867	200605717	126	88500004	11454644	5.36433	2021.82	10845.7	6812.16	206.068	129.431	0.808907	0.00102723	0.00102723	1	1	1	1	1	1	4
POLME	AACAG	absent	2004160	31461281	5	171.611	218756368	150	250273915	157306405	15.698	11678.5	183329	125707	916.643	628.537	0.523266	0.00419025	0.00419025	1	1	1	1	1	1	2
POLME	AACAGAACATCACAG	absent	1355210	6891985	15	171.611	218756368	150	250273915	103379775	5.08555	7896.97	40160.4	27537.8	602.406	413.067	0.508555	0.00275378	0.00275378	1	1	1	1	1	1	2
POLPE	AACAGT	absent	2538641	40320853	6	327.35	204516353	150	446322648	241925118	15.8828	7755.13	123174	90340.1	739.041	542.041	0.635314	0.00361361	0.00361361	1	1	1	1	1	1	1
PROCO	AAACTAT	absent	63919	1449760	7	477.129	208901127	246.377	404554012	10148320	22.6812	133.966	3038.51	3583.6	21.2696	25.0852	0.644413	0.000101816	0.000101816	1	1	1	1	1	1	1
RHIAN	AAACTTCC	absent	144351	1923959	8	19.5461	1870081963	150	243685320	15391672	13.3283	7385.16	98431.9	7895.26	787.455	63.1621	0.710845	0.000421081	0.000421081	1	1	1	1	1	1	5
RHIAN	AAAGAG	absent	16841	213066	6	19.5461	1870081963	150	243685320	1278396	12.6516	861.604	10900.7	874.349	65.4042	5.24609	0.506065	3.4974e-05	3.4974e-05	1	1	1	1	1	1	5
RHIAN	AACCT	absent	27199	603853	5	19.5461	1870081963	150	243685320	3019265	22.2013	1391.53	30893.8	2478	154.469	12.39	0.740043	8.26001e-05	8.26001e-05	1	1	1	1	1	1	5
RHIAN	AACTTCC	absent	52492	776712	7	19.5461	1870081963	150	243685320	5436984	14.7968	2685.55	39737.5	3187.36	278.162	22.3115	0.690516	0.000148743	0.000148743	1	1	1	1	1	1	5
RHIAN	AACTTCGG	absent	40178	564148	8	19.5461	1870081963	150	243685320	4513184	14.0412	2055.55	28862.4	2315.07	230.9	18.5205	0.748865	0.00012347	0.00012347	1	1	1	1	1	1	5
RHOPI	AACCT	TTAGG	150387	2542765	5	110.68	564634549	100.5	621830134	12713825	16.9081	1358.75	22974	4089.16	114.87	20.4458	0.841201	0.000203441	0.000203441	1	1	1	1	1	1	1
RHOPR	AACCT	TTAGG	166437	2882602	5	63.0367	564634549	100.397	354520732	14413010	17.3195	2640.32	45729	8130.98	228.645	40.6549	0.862553	0.000404943	0.000404943	1	1	1	1	1	1	1
RHORO	AACCT	TTAGG	306577	5266467	5	121.686	564634549	100.219	685578126	26332335	17.1783	2519.42	43279.3	7681.79	216.397	38.4089	0.857038	0.000383251	0.000383251	1	1	1	1	1	1	1
SARPE	AATAG	absent	436195	10689646	5	98.8093	473527192	150	311925790	53448230	24.5066	4414.52	108185	34269.8	540.923	171.349	0.816886	0.00114233	0.00114233	1	1	1	1	1	1	2
SARPE	ACTAT	absent	37990	1018144	5	98.8093	473527192	150	311925790	5090720	26.8003	384.478	10304.1	3264.06	51.5207	16.3203	0.893344	0.000108802	0.000108802	1	1	1	1	1	1	2
SOLGE	AACCT	TTAGG	23732	372538	5	18.4099	409691510	150	50282482	1862690	15.6977	1289.09	20235.8	7408.9	101.179	37.0445	0.523257	0.000246963	0.000246963	1	1	1	1	1	1	1
SOLIN	AACCT	TTAGG	307546	4916635	5	248.854	409691510	150	679689768	24583175	15.9867	1235.85	19757.1	7233.65	98.7854	36.1682	0.532889	0.000241122	0.000241122	1	1	1	1	1	1	1
SOLLY	AAACCCT	TTTAGGG	2985322	31195503	7	65.9061	719179791	82.48	574689714	218368521	10.4496	45296.6	473332	54282.3	3313.33	379.976	0.88685	0.00460709	0.00460689	1	1	1	1	1	1	1
STETI	AACCT	TTAGG	78483	1727875	5	90.1	451494475	150	271194132	8639375	22.0159	871.065	19177.3	6371.36	95.8865	31.8568	0.733864	0.000212376	0.000212379	1	1	1	1	1	1	1
TENSI	AACCT	TTAGG	705979	14117577	5	92.8	1763370666	150	1091366148	70587885	19.9972	7607.53	152129	12935.7	760.645	64.6785	0.666572	0.000431359	0.00043119	1	1	1	1	1	1	4
TENSI	AAGGC	TTAGG	143632	2214407	5	92.8	1763370666	150	1091366148	11072035	15.4172	1547.76	23862.1	2029.02	119.311	10.1451	0.513908	6.76606e-05	6.76341e-05	1	1	1	1	1	1	4
TENSI	ACCACT	TTAGG	160067	2241321	6	92.8	1763370666	150	1091366148	13447926	14.0024	1724.86	24152.2	2053.68	144.913	12.3221	0.560096	8.21795e-05	8.21474e-05	1	1	1	1	1	1	4
TENSI	ACTGCT	TTAGG	247791	3838686	6	92.8	1763370666	150	1091366148	23032116	15.4916	2670.16	41365.2	3517.32	248.191	21.1039	0.619665	0.000140748	0.000140693	1	1	1	1	1	1	4
TIMCR	AACCT	TTAGG	31878	362619	5	20.25	1100654316	100	222842796	1813095	11.3752	1574.22	17907.1	1627.24	89.5356	8.13621	0.568761	8.13476e-05	8.13621e-05	1	1	1	1	1	1	1
TIMPO	AAAAGTT	TTAGG	89966	1304284	7	24.38	1100654316	150	178859122	9129988	14.4975	3690.16	53498.1	7292.24	374.487	51.0457	0.676551	0.00034024	0.000340305	1	1	1	1	1	1	5
TIMPO	AACCT	TTAGG	95748	1470889	5	24.38	1100654316	150	178859122	7354445	15.3621	3927.32	60331.8	8223.73	301.659	41.1186	0.51207	0.000274072	0.000274124	1	1	1	1	1	1	5
TIMPO	AACTTAT	TTAGG	14164	165213	7	24.38	1100654316	150	178859122	1156491	11.6643	580.968	6776.58	923.705	47.4361	6.46593	0.544334	4.3098e-05	4.31062e-05	1	1	1	1	1	1	5
TIMPO	AACTTGT	TTAGG	218866	3384977	7	24.38	1100654316	150	178859122	23694839	15.466	8977.28	138842	18925.4	971.897	132.478	0.721746	0.000883017	0.000883184	1	1	1	1	1	1	5
TIMPO	ACCAGAGGTC	TTAGG	55011	438283	10	24.38	1100654316	150	178859122	4382830	7.96719	2256.4	17977.2	2450.44	179.772	24.5044	0.531146	0.000163332	0.000163362	1	1	1	1	1	1	5
TORAU	AACCCAAT	TTATTGGG	41298	533243	8	73.5281	397870892	150	195031302	4265944	12.9121	561.663	7252.23	2734.14	58.0179	21.8731	0.688644	0.000145821	0.000145821	1	1	1	1	1	1	1
TRIEV	AACCCAAGT	TTACTTGGG	58815	509837	9	622.43	186935496	150	775691562	4588533	8.66849	94.4926	819.107	657.268	7.37197	5.91541	0.520109	3.94359e-05	3.94361e-05	1	1	1	1	1	1	1
TRIPR	AACCCAAGT	TTACTTGGG	448274	3527199	9	232.7	186935496	116.563	529723274	31744791	7.8684	1926.4	15157.7	6658.57	136.419	59.9271	0.607529	0.000729767	0.000514117	1	1	1	1	1	1	1
TRISA	AACCCAAT	TTATTGGG	1059075	13734435	8	205	256302759	138	902058132	109875480	12.9683	5166.22	66997.2	15225.7	535.978	121.805	0.751787	0.00209119	0.000882647	1	1	1	1	1	1	1
TRISP	ACATCCATCCAT	absent	48106	309559	12	104.945	195226834	149.195	137324104	3714708	6.43494	458.393	2949.73	2254.22	35.3967	27.0507	0.517572	0.000181311	0.000181311	1	1	1	1	1	1	1
XENLA	AACCCT	TTAGGG	580336	6143275	6	83	1977789221	123.95	2364805624	36859650	10.5857	6992	74015.4	2597.79	444.092	15.5868	0.512419	0.00022454	0.00012575	1	1	1	1	1	1	1
XENVE	AACCT	TTAGG	55663	846873	5	124.287	155727465	100	193549698	4234365	15.2143	447.857	6813.83	4375.48	34.0691	21.8774	0.760714	0.000218774	0.000218774	1	1	1	1	1	1	1
ZOONE	AACCT	TTAGG	1874589	25118523	5	47.19	464273917	100	219108840	125592615	13.3995	39724.3	532285	114639	2661.42	573.197	0.669974	0.00573244	0.00573197	1	1	1	1	1	1	1
